# Supplementary material for: A cis-regulatory element promoting increased transcription at low temperature in cultured ectothermic Drosophila cells
Source: BMC Genomics. 2021 Oct 28;22:771. doi: 10.1186/s12864-021-08057-4 (PMC8555087; doi:10.1186/s12864-021-08057-4)
Supplement: Supplementary file 1 — Additional file 1: Table S1. Excel file with data from DNA microarray analysis of temperature dependence of the S2R+ cell transcriptome (M1). [file 12864_2021_8057_MOESM1_ESM.xlsx]

## Sheet: explanations
column designation	explanation
ProbeName	Agilent probe name
S2RplusT11R1(raw)	raw expression value replica1 11°C
S2RplusT11R2(raw)	raw expression value replica2 11°C
S2RplusT11R3(raw)	raw expression value replica3 11°C
S2RplusT14R1(raw)	raw expression value replica1 14°C
S2RplusT14R2(raw)	raw expression value replica2 14°C
S2RplusT14R3(raw)	raw expression value replica3 14°C
S2RplusT25R1(raw)	raw expression value replica1 25°C
S2RplusT25R2(raw)	raw expression value replica2 25°C
S2RplusT25R3(raw)	raw expression value replica3 25°C
S2RplusT30R1(raw)	raw expression value replica1 30°C
S2RplusT30R2(raw)	raw expression value replica2 30°C
S2RplusT30R3(raw)	raw expression value replica3 30°C
S2RplusT11R1(normalized)	normalized expression value replica1 11°C
S2RplusT11R2(normalized)	normalized expression value replica2 11°C
S2RplusT11R3(normalized)	normalized expression value replica3 11°C
S2RplusT14R1(normalized)	normalized expression value replica1 14°C
S2RplusT14R2(normalized)	normalized expression value replica2 14°C
S2RplusT14R3(normalized)	normalized expression value replica3 14°C
S2RplusT25R1(normalized)	normalized expression value replica1 25°C
S2RplusT25R2(normalized)	normalized expression value replica2 25°C
S2RplusT25R3(normalized)	normalized expression value replica3 25°C
S2RplusT30R1(normalized)	normalized expression value replica1 30°C
S2RplusT30R2(normalized)	normalized expression value replica2 30°C
S2RplusT30R3(normalized)	normalized expression value replica3 30°C
mean_11_raw	raw average of three replica 11°C
mean_14_raw	raw average of three replica 14°C
mean_25_raw	raw average of three replica 25°C
mean_30_raw	raw average of three replica 30°C
mean_11_normalized	normalized average of three replica 11°C
mean_14_normalized	normalized average of three replica 14°C
mean_25_normalized	normalized average of three replica 25°C
mean_30_normalized	normalized average of three replica 30°C
11_baseline	baseline transformed value 11°C
14_baseline	baseline transformed value 14°C
25_baseline	baseline transformed value 25°C
30_baseline	baseline transformed value 30°C
GeneSymbol	Gene Symbole according to Flybase
Description	Description including CG-number
ControlType	defines of control probes on the array
Cytoband	Cytoband
EnsemblID	Flybase GeneID
EntrezGeneID	Entrez GeneID
GenbankAccession	Genebank Accession number
GeneName	Full gene name
GenomicCoordinates	cytogenetic localization
GO	Annotated GO terms
PrimaryAccession	Primary Accession
RefSeqAccession
TIGRID	TIGR ID
UniGeneID	Uni Gene ID
filter	3: filtered by flag & expression value	filtering by flag using GeneSpring: at least 2 of the three replicates for a given temperature need to have the flag "present", which requires that the feature is positive and significant, uniform, above background, not saturated, not manually marked, found and not a population outlier
	2: filtered by flag	filtering by expression vaue: at least 2 of the 3 replicates for a given temperature need to have a raw signal above 100
	0: not used for analysis

## Sheet: data
ProbeName	S2RplusT11R1(raw)	S2RplusT11R2(raw)	S2RplusT11R3(raw)	S2RplusT14R1(raw)	S2RplusT14R2(raw)	S2RplusT14R3(raw)	S2RplusT25R1(raw)	S2RplusT25R2(raw)	S2RplusT25R3(raw)	S2RplusT30R1(raw)	S2RplusT30R2(raw)	S2RplusT30R3(raw)	S2RplusT11R1(normalized)	S2RplusT11R2(normalized)	S2RplusT11R3(normalized)	S2RplusT14R1(normalized)	S2RplusT14R2(normalized)	S2RplusT14R3(normalized)	S2RplusT25R1(normalized)	S2RplusT25R2(normalized)	S2RplusT25R3(normalized)	S2RplusT30R1(normalized)	S2RplusT30R2(normalized)	S2RplusT30R3(normalized)	mean_11_raw	mean_14_raw	mean_25_raw	mean_30_raw	mean_11_normalized	mean_14_normalized	mean_25_normalized	mean_30_normalized	11_baseline	14_baseline	25_baseline	30_baseline	GeneSymbol	Description	ControlType	Cytoband	EnsemblID	EntrezGeneID	GenbankAccession	GeneName	GenomicCoordinates	GO	PrimaryAccession	RefSeqAccession	TIGRID
GE_BrightCorner	7062.5645	4604.927	2619.6628	5160.2056	4941.2764	4097.7036	3678.284	4642.4873	4049.6875	2306.215	2926.929	2692.5603	12.240636	12.128919	11.266205	12.0871	11.709751	11.604479	12.03958	12.180682	11.964335	11.166571	11.212151	11.066853	4762.39	4733.06	4123.49	2641.9	11.8786	11.8004	12.0615	11.1485	0.0415427	-0.0366004	0.224489	-0.688519			1
A_09_P001841	14898.434	13544.11	12462.391	13205.562	14764.939	14921.182	9056.712	14360.214	14027.799	12112.371	12371.585	14862.187	13.3175335	13.685334	13.516333	13.442746	13.288971	13.468954	13.339536	13.80979	13.756743	13.559452	13.291721	13.531447	13635	14297.2	12481.6	13115.4	13.5064	13.4002	13.6354	13.4609	0.0137568	-0.0924196	0.142713	-0.0317698	SIP1///HSPC300	"CG30173 [Source:FlyBase;GeneId:FBgn0061198] [FBtr0072194]///Syntaxin Interacting Protein 1 [FBtr0072194]"	0	dm|2R60B4		246497///246497	NM_166648	CG30173 gene product from transcript CG30173-RA///Syntaxin Interacting Protein 1	chr2R:19916180-19915632	GO:0003674|GO:0005575|GO:0008360|GO:0008582|GO:0021551	FBtr0072194	NM_166648	TC219297///TC238705
A_09_P203585	3.3793428	12.6296	16.871431	4.364558	30.151539	18.33939	6.077768	23.559757	32.2767	4.018482	9.3798065	12.695	1.2114031	3.618693	3.9875493	1.8797228	4.3532434	3.8007526	2.7983057	4.558253	4.9931626	2.0019095	2.9265368	3.338278	10.9601	17.6185	20.6381	8.69776	2.93922	3.34457	4.11657	2.75557	-0.53927	-0.133913	0.638088	-0.722911		Rep: CG32975-PB, isoform B - Drosophila melanogaster (Fruit fly), complete [TC224477]	0	dm|2L34F4					chr2L:014089877-014089934///chr2L:14089877-14089934	GO:0000187|GO:0001540|GO:0001666|GO:0001988|GO:0004889|GO:0005515|GO:0005615|GO:0005624|GO:0005886|GO:0005892|GO:0006811|GO:0006816|GO:0006874|GO:0006897|GO:0007165|GO:0007268|GO:0007271|GO:0007613|GO:0007626|GO:0007630|GO:0007632|GO:0008284|GO:0008306|GO:0009897|GO:0014061|GO:0015464|GO:0015643|GO:0016021|GO:0016324|GO:0017081|GO:0017085|GO:0030317|GO:0030425|GO:0032094|GO:0032225|GO:0032691|GO:…	TC216895///TC224477		TC216895///TC224477
A_09_P160070	8.881032	8.6929455	7.725541	24.86878	41.4057	36.43307	46.105988	56.850273	48.64966	61.47835	71.349655	86.86568	2.6053877	3.0798013	2.8606749	4.390151	4.810841	4.7910557	5.7216463	5.8290954	5.585099	5.9372654	5.853813	6.112804	8.43317	34.2358	50.5353	73.2312	2.84862	4.66402	5.71195	5.96796	-2.34935	-0.533954	0.513977	0.76999	CG17319///CG42573	"CG42573 [Source:FlyBase;GeneId:FBgn0260793] [FBtr0301436]///This gene is referred to in FlyBase by the symbol Dmel\CG42573 (CG42573, FBgn0260793). It is a protein_coding_gene from Drosophila melanogaster. Its sequence location is 3R:8951833..8981386. It has the cytological map location 87D13-87D14. An electronic pipeline based on InterPro domains suggests that it has the molecular function</span…	0	dm|3R87D13		41616///41616	NM_142001///AY118619	CG42573 gene product from transcript CG42573-RA///CG17319 gene product from transcript CG17319-RA	chr3R:8958204-8958145	GO:0005515	FBtr0301436	NM_142001	TC207749///TC231741
A_09_P150595	156.44458	92.34577	93.643974	116.36859	134.79036	130.13599	70.50764	74.69079	67.29061	69.21866	72.45952	93.81681	6.7441683	6.48893	6.460153	6.616445	6.513657	6.627755	6.3344717	6.2228584	6.053075	6.108348	5.876082	6.223864	114.145	127.098	70.8297	78.4983	6.56442	6.58595	6.20347	6.06943	0.167105	0.18864	-0.193844	-0.327881		Rep: SD14927p - Drosophila melanogaster (Fruit fly), complete [TC239532]///Q8MRT3_DROME (Q8MRT3) SD27140p, complete [TC211935]	0	dm|3L80A2					chrUextra:002000880-002000821///chr3L:22791452-22791393	GO:0003700|GO:0005634	TC211935///TC239532		TC211935///TC239532
A_09_P205515	83.03165	58.23878	109.06049	41.51681	59.21872	57.069786	35.946487	37.64406	37.170444	51.319683	50.26569	46.859264	5.83025	5.8238645	6.6800237	5.129511	5.327065	5.4385343	5.362543	5.23435	5.1968255	5.676699	5.3484807	5.222352	83.4436	52.6018	36.9203	49.4815	6.11138	5.29837	5.26457	5.41584	0.755868	-0.0571416	-0.0909387	0.0603323			0	dm|4102D4					chr4:709183-709242///chr4:000709183-000709242		TC217492		TC217492
A_09_P026886	1794.0339	1212.027	1260.108	1450.1606	1498.8563	1315.4507	1122.1423	1020.85925	1007.38696	1316.5459	1324.1603	1573.2317	10.263652	10.203162	10.210371	10.255884	9.9887295	9.96522	10.326804	9.995568	9.957144	10.357801	10.067841	10.291605	1422.06	1421.49	1050.13	1404.65	10.2257	10.0699	10.0932	10.2391	0.0189622	-0.136821	-0.113594	0.0323162	CG3500	"CG3500 [FBtr0072038]///CG3500 [Source:FlyBase;GeneId:FBgn0034849] [FBtr0072038]"	0	dm|2R59D8		37697///37697	NM_137939	CG3500 gene product from transcript CG3500-RA	chr2R:19243954-19243895		FBtr0072038	NM_137939	TC231973///TC205866
A_09_P042771	164606.19	146344.2	116799.26	160655.78	185839.34	170357.1	131153.47	138721.23	138072.05	125248.1	151251.38	139117.58	16.78332	17.118961	16.74471	17.0475	16.94278	16.982082	17.19566	17.08183	17.055803	16.929688	16.903568	16.758034	142583	172284	135982	138539	16.8823	16.9908	17.1111	16.8638	-0.0801004	0.0283566	0.148666	-0.0986678	Hsc70-4	"Heat shock protein cognate 4 [FBtr0083057]///CG4264 [Source:FlyBase;GeneId:FBgn0001219] [FBtr0083057]"	0	dm|3R88E4		41840///41840	NM_079632	Heat shock protein cognate 4	chr3R:11072167-11072226	GO:0000398|GO:0001700|GO:0005524|GO:0005634|GO:0005739|GO:0005811|GO:0005875|GO:0006457|GO:0007269|GO:0007399|GO:0007411|GO:0007413|GO:0016192|GO:0016246|GO:0016887|GO:0030018|GO:0051082|GO:0051087|GO:0071011|GO:0071013///GO:0001700|GO:0005524|GO:0005634|GO:0005739|GO:0005811|GO:0006457|GO:0007269|GO:0007399|GO:0007411|GO:0007413|GO:0016192|GO:0016246|GO:0016887|GO:0051082|GO:0051087	FBtr0083057	NM_079632	TC219209///TC251489
A_09_P060446	854.7139	651.63464	720.26495	916.40704	1014.8066	943.94116	1157.9098	729.5911	711.9959	878.5695	823.98474	846.498	9.193958	9.307876	9.403423	9.593732	9.426073	9.486432	10.372071	9.510944	9.456467	9.774271	9.383452	9.397452	742.205	958.385	866.499	849.684	9.30175	9.50208	9.77983	9.51839	-0.139517	0.0608091	0.338558	0.0771221	CG31688	"CG31688 [FBtr0273378]///CG31688 [Source:FlyBase;GeneId:FBgn0051688] [FBtr0273378]"	0	dm|2L38C7		35314///35314	NM_001144371	CG31688 gene product from transcript CG31688-RB	chr2L:20443818-20443877		FBtr0273378	NM_001144371	TC232636///TC211164
A_09_P068596	24.836926	13.179049	25.294308	47.168224	68.38587	46.16277	27.541569	14.877407	16.09534	12.437054	5.9640307	7.0155325	4.089075	3.6801305	4.5717797	5.3136306	5.53471	5.132537	4.978303	3.895051	3.9893126	3.6318316	2.2732663	2.4826422	21.1034	53.9056	19.5048	8.47221	4.11366	5.32696	4.28756	2.79591	0.0744677	1.28777	0.248361	-1.24328	CG15247	"CG15247 [Source:FlyBase;GeneId:FBgn0030156] [FBtr0071397]///CG15247 [FBtr0071397]"	0	dm|X9A3		31919///31919	NM_132356	CG15247 gene product from transcript CG15247-RA	chrX:9768605-9768546		FBtr0071397	NM_132356	TC205098///TC233898
A_09_P165255	4772.456	3432.479	4392.7925	5446.752	5615.769	4950.1753	5461.4185	5736.4326	5866.9634	5418.769	5449.7197	5304.8965	11.675177	11.704991	12.011961	12.165068	11.894352	11.877143	12.609824	12.485938	12.49914	12.399008	12.108945	12.045198	4199.24	5337.57	5688.27	5391.13	11.7974	11.9789	12.5316	12.1844	-0.279696	-0.098218	0.454562	0.107312	CSN6	"COP9 complex homolog subunit 6 [FBtr0084265]///CG6932 [Source:FlyBase;GeneId:FBgn0028837] [FBtr0084265]"	0	dm|3R94B5		42661///42661	NM_079727	COP9 complex homolog subunit 6	chr3R:18406975-18407092	GO:0008180|GO:0050821	FBtr0084265	NM_079727	TC204267///TC254097
A_09_P118175	224.44035	131.68188	161.94415	226.8348	238.86198	201.52103	170.04579	173.84464	171.77496	159.7121	170.0014	153.51219	7.2648487	7.0008693	7.2503915	7.5793853	7.339117	7.2586656	7.6045437	7.4416547	7.4051175	7.3145885	7.1063814	6.934299	172.689	222.406	171.888	161.075	7.17204	7.39239	7.48377	7.11842	-0.117682	0.102671	0.194053	-0.171296	CG5877	"CG5877 [FBtr0074001]///CG5877 [Source:FlyBase;GeneId:FBgn0030625] [FBtr0074001]"	0	dm|X13B5		32455///32455	NM_132786	CG5877 gene product from transcript CG5877-RA	chrX:15190777-15190836	GO:0000398|GO:0071013	FBtr0074001	NM_132786	TC197312///TC225958
A_09_P104175	21.916828	9.154792	13.726569	22.82815	21.66524	19.716356	12.009198	22.947584	26.318089	20.125998	32.226727	30.10413	3.9086275	3.1544833	3.689938	4.266629	3.8763938	3.9052	3.780832	4.5202703	4.6987243	4.326247	4.7071643	4.583979	14.9327	21.4032	20.425	27.4856	3.58435	4.01607	4.33328	4.53913	-0.503279	-0.071554	0.245647	0.451502	nec	"necrotic [FBtr0089052]///CG1857 [Source:FlyBase;GeneId:FBgn0002930] [FBtr0089052]"	0	dm|2R42F3		45908///45908	NM_080112	necrotic	chr2R:3044039-3043981	GO:0004867|GO:0006952|GO:0006955|GO:0008063|GO:0019732|GO:0030162|GO:0045751	FBtr0089052	NM_080112	TC201799///TC229212
A_09_P064051	10373.015	6444.912	6532.502	7127.781	7383.68	7296.1616	6232.79	4855.9014	4882.443	4608.6055	4767.846	4607.99	12.795207	12.613902	12.584457	12.553125	12.289207	12.436801	12.8004265	12.245523	12.234128	12.165373	11.9161005	11.842011	7783.48	7269.21	5323.71	4661.48	12.6645	12.4264	12.4267	11.9745	0.301517	0.0633732	0.063688	-0.38851	ago	"CG15010 [Source:FlyBase;GeneId:FBgn0041171] [FBtr0073245]///archipelago [FBtr0073245]"	0	dm|3L64A11		38516///38516	NM_079198	archipelago	chr3L:4246941-4246882	GO:0004842|GO:0007088|GO:0007096|GO:0007411|GO:0008054|GO:0019005|GO:0030162|GO:0030332|GO:0042023|GO:0045926///GO:0004842|GO:0007088|GO:0007096|GO:0008054|GO:0019005|GO:0030162|GO:0030332|GO:0042023|GO:0045926	FBtr0073245	NM_079198	TC195010///TC222080
A_09_P178105	695.302	577.90454	270.4632	761.99915	712.52844	683.3013	385.1703	423.03473	419.82825	312.4262	352.50668	281.31537	8.896156	9.134644	7.9903274	9.327533	8.915888	9.020257	8.784117	8.724632	8.694397	8.282631	8.158485	7.808134	514.557	719.276	409.344	315.416	8.67371	9.08789	8.73438	8.08308	-0.0806654	0.333518	-0.0199925	-0.671291	CG8029	"CG8029 [Source:FlyBase;GeneId:FBgn0033393] [FBtr0088587]///CG8029 [FBtr0088587]"	0	dm|2R45B4		35944///35944	NM_136626	CG8029 gene product from transcript CG8029-RB	chr2R:5095148-5095295	GO:0005889|GO:0008900|GO:0015986|GO:0033180|GO:0046933|GO:0046961	FBtr0088587	NM_136626	TC230851///TC209532
A_09_P031796	16959.686	10836.449	12386.118	12624.758	14776.051	13540.548	12585.579	10384.691	10206.305	10597.6455	12124.195	12367.595	13.504481	13.363561	13.507475	13.377854	13.290056	13.328877	13.814248	13.342171	13.297914	13.3667145	13.262579	13.266367	13394.1	13647.1	11058.9	11696.5	13.4585	13.3323	13.4848	13.2986	0.10564	-0.0206025	0.131912	-0.0543118	Zn72D	"Zn72D [FBtr0075493]///CG5215 [Source:FlyBase;GeneId:FBgn0017453] [FBtr0075493]"	0	dm|3L72D6		39764///39764	NM_140582	CG5215 gene product from transcript CG5215-RA	chr3L:16099762-16099703	GO:0000398|GO:0003729|GO:0006911|GO:0008270|GO:0071011|GO:0071013///GO:0003729|GO:0005622|GO:0006911|GO:0008270	FBtr0075493	NM_140582	TC197982///TC224816
A_09_P048701	3392.0989	2387.7253	4380.385	3989.1099	4283.055	3892.299	3382.8777	4434.071	4273.485	4002.258	4201.4834	4182.5654	11.182622	11.181377	12.007881	11.715738	11.503508	11.530286	11.918799	12.114417	12.041939	11.961857	11.733662	11.702262	3386.74	4054.82	4030.14	4128.77	11.4573	11.5832	12.0251	11.7993	-0.267406	-0.141523	0.300352	0.0745602	poly	"CG9829 [Source:FlyBase;GeneId:FBgn0086371] [FBtr0082772]///poly [FBtr0082772]"	0	dm|3R87E7		41641///41641	NM_079619	CG9829 gene product from transcript CG9829-RA	chr3R:9188173-9188114	GO:0003674|GO:0005575|GO:0008150	FBtr0082772	NM_079619	TC204757///TC230972
A_09_P182390	16326.354	11859.051	13192.988	10430.855	11946.371	11634.885	6618.902	6097.1094	6039.7144	6887.977	7465.2183	7479.0337	13.449575	13.493657	13.598522	13.102457	12.983368	13.110048	12.88714	12.57391	12.541006	12.745123	12.562947	12.540726	13792.8	11337.4	6251.91	7277.41	13.5139	13.0653	12.6674	12.6163	0.578664	0.130037	-0.267902	-0.318989		Rep: Isoform 4 of Q6ZW49 - Homo sapiens (Human), partial (3%) [TC239629]	0	dm|2R50C9					chr2R:9840905-9840846		TC212011///TC239629		TC212011///TC239629
A_09_P017496	679.40533	825.4829	1055.2933	1367.857	1462.392	1639.9951	1726.3469	2541.9534	2227.48	2269.2993	2742.687	3454.929	8.862789	9.649051	9.954468	10.171589	9.9531975	10.283355	10.948271	11.311722	11.101938	11.14329	11.118353	11.42653	853.394	1490.08	2165.26	2822.3	9.48877	10.136	11.1206	11.2294	-1.12704	-0.479765	0.504831	0.613579	CG33307	Drosophila melanogaster CG33307 (CG33307), mRNA [NM_205983]///CG33307 [FBtr0080565]	0	dm|2L34D7		2768914///2768914	NM_205983	CG33307 gene product from transcript CG33307-RA	chr2L:13840861-13840802	GO:0003674|GO:0005575|GO:0008150	NM_205983///FBtr0080565	NM_205983	TC210423///TC237186
A_09_P168625	806.1606	470.8117	651.3801	662.2303	703.35394	655.8229	427.5138	458.05997	452.85355	438.4194	440.50055	377.66534	9.109584	8.838963	9.258394	9.125076	8.89719	8.961041	8.934591	8.839393	8.803642	8.771427	8.479979	8.233054	642.784	673.802	446.142	418.862	9.06898	8.99443	8.85921	8.49482	0.200688	0.126144	-0.00908311	-0.373472		Q8IT57_DROME (Q8IT57) Gag protein, complete [TC214063]///Rep: Gag protein - Drosophila melanogaster (Fruit fly), complete [TC240984]	0						chrUextra:8406367-8406308		TC240984///TC214063		TC240984///TC214063
A_09_P145885	860.2757	444.21506	640.21533	580.5453	554.61365	509.37497	568.0438	640.7526	616.81616	1552.873	1997.15	1826.398	9.203316	8.755071	9.233452	8.935152	8.554422	8.596463	9.344623	9.323624	9.249438	10.5959835	10.660706	10.506875	648.235	548.178	608.538	1792.14	9.06395	8.69535	9.3059	10.5879	-0.177499	-0.5461	0.0644493	1.34641			0	dm|2R41A2					chr2R:403256-403197		TC248187///TC218226		TC248187///TC218226
A_09_P165245	30.762806	41.168083	26.666086	27.339643	37.413136	27.830362	18.187586	34.07712	31.65421	16.25084	33.581112	30.11042	4.3977757	5.3234105	4.647973	4.5268097	4.6645565	4.402467	4.3796463	5.0907316	4.965067	4.017701	4.7665567	4.5842805	32.8657	30.861	27.973	26.6475	4.78972	4.53128	4.81182	4.45618	0.173593	-0.0848494	0.195688	-0.159948		Drosophila melanogaster RE49242 full insert cDNA. [BT021938]	0	dm|X16F7			BT021938		chrX:18057217-18057276		RE49242		TC207973///TC234740
A_09_P055176	19.82713	24.932943	21.237768	16.032885	32.7873	24.292665	13.177021	49.404472	46.412018	17.629658	39.986065	41.168083	3.7640643	4.5999374	4.319599	3.7568493	4.4741488	4.206328	3.9147165	5.6265697	5.517168	4.1351914	5.018404	5.035544	21.9993	24.3709	36.3312	32.9279	4.22787	4.14578	5.01949	4.72971	-0.169007	-0.251099	0.622611	0.332839	CG14126	"CG14126 [Source:FlyBase;GeneId:FBgn0036223] [FBtr0076068]///CG14126 [FBtr0076068]"	0	dm|3L68E3		39350///39350	NM_140267	CG14126 gene product from transcript CG14126-RA	chr3L:11930132-11930073		FBtr0076068	NM_140267	NP1416646///TC228434
A_09_P006396	1670.182	1469.4203	1652.785	2968.9832	3838.534	3263.3503	2566.922	3067.65	2875.0251	3190.3303	3682.286	4305.455	10.16045	10.480988	10.601723	11.28964	11.345423	11.276017	11.520588	11.582919	11.4701	11.634748	11.5433655	11.7440405	1597.46	3356.96	2836.53	3726.02	10.4144	11.3037	11.5245	11.6407	-0.993375	-0.104068	0.116774	0.232957	CG9067	"CG9067 [FBtr0088182]///CG9067 [Source:FlyBase;GeneId:FBgn0033605] [FBtr0088182]"	0	dm|2R47E5		36197///36197	NM_136818	CG9067 gene product from transcript CG9067-RA	chr2R:7166457-7166398	GO:0005622|GO:0006888	FBtr0088182	NM_136818	TC215251///TC244901
A_09_P010111	6359.405	3245.6836	4983.4575	4778.3813	4737.8574	4744.4233	4142.9956	4136.57	4027.6572	5214.256	5926.563	5307.3203	12.089337	11.624263	12.19397	11.976193	11.649103	11.815896	12.211223	12.014219	11.956468	12.343504	12.229959	12.045857	4862.85	4753.55	4102.41	5482.71	11.9692	11.8137	12.0606	12.2064	-0.0608489	-0.216308	0.0305977	0.176401	uzip	"unzipped [FBtr0072397]///CG3533 [Source:FlyBase;GeneId:FBgn0004055] [FBtr0072397]"	0	dm|2R60F1		38002///38002	NM_079137	unzipped	chr2R:20917058-20917117	GO:0005886|GO:0007409|GO:0016021	FBtr0072397	NM_079137	TC254010///TC198444
A_09_P025051	245.64444	175.95033	229.27356	333.04733	541.91345	367.33224	882.0908	891.9526	777.7305	1061.1007	1202.6938	1158.0865	7.395088	7.4189806	7.751965	8.133471	8.521002	8.124821	9.9795475	9.800823	9.583868	10.046604	9.929032	9.849617	216.956	414.098	850.591	1140.63	7.52201	8.25976	9.78808	9.94175	-1.53042	-0.792671	0.735645	0.889316	coilin	"coilin [FBtr0100668]///CG8710 [Source:FlyBase;GeneId:FBgn0033265] [FBtr0100668]"	0	dm|2R44B3		35785///35785	NM_001014506///NM_001014505	CG8710 gene product from transcript CG8710-RD	chr2R:4012587-4012528	GO:0005654|GO:0015030|GO:0016604|GO:0030576	FBtr0100668	NM_001014506///NM_001014505	TC226543///TC199913
A_09_P040751	5057.32	3731.0945	4776.06	8183.513	9568.723	9139.611	8323.7	9579.843	9516.737	6862.626	7128.327	7858.0557	11.758818	11.825339	12.132645	12.752393	12.663195	12.761795	13.217773	13.225786	13.196993	12.739803	12.496326	12.612046	4521.49	8963.95	9140.09	7283	11.9056	12.7258	13.2135	12.6161	-0.795898	0.0242952	0.512019	-0.0854403	CG9577	Drosophila melanogaster CG9577 (CG9577), mRNA [NM_134531]///Drosophila melanogaster RE22677 full length cDNA. [AY071173]	0	dm|X19C1		33016	NM_134531///AY071173	CG9577 gene product from transcript CG9577-RA	chrX:20062060-20062116///chrX:20062060-20062119	GO:0005811|GO:0008152|GO:0008416	NM_134531///RE22677	NM_134531
A_09_P109145	721.15875	518.8637	436.8757	766.46045	674.4692	630.21436	625.3007	697.6984	674.5138	855.744	829.17004	826.6302	8.948833	8.979168	8.682117	9.335955	8.836693	8.903578	9.4831705	9.44646	9.378446	9.736294	9.392503	9.363188	558.966	690.381	665.838	837.181	8.87004	9.02541	9.43603	9.49733	-0.479532	-0.324163	0.0864541	0.147757	CG5554	"CG5554 [FBtr0072126]///CG5554 [Source:FlyBase;GeneId:FBgn0034914] [FBtr0072126]"	0	dm|2R60A3		37775///37775	NM_137994	CG5554 gene product from transcript CG5554-RA	chr2R:19732596-19732655	GO:0003756|GO:0016021|GO:0045454	FBtr0072126	NM_137994	TC212234///TC249116
A_09_P029331	60.22026	45.23484	66.19069	54.386196	89.49032	71.60982	44.837925	44.885166	45.457573	76.13625	86.13444	87.90945	5.366837	5.4593186	5.959595	5.519056	5.9227433	5.7659645	5.6814117	5.488167	5.4871902	6.245771	6.125497	6.130036	57.2153	71.8288	45.0602	83.3934	5.59525	5.73592	5.55226	6.1671	-0.128438	0.0122331	-0.171432	0.443413	Ank	"Ankyrin [FBtr0089173]///CG1651 [Source:FlyBase;GeneId:FBgn0011747] [FBtr0089173]"	0	dm|4102A3		43770///43770	NM_175926	Ankyrin	chr4:137231-137172	GO:0005200|GO:0005515|GO:0005886|GO:0007016|GO:0007165|GO:0008092|GO:0045169|GO:0045170	FBtr0089173	NM_175926	TC237360///TC210586
A_09_P208755	81.965645	70.53882	89.69959	59.094444	64.45477	55.40966	34.624283	25.647734	21.44105	19.611841	17.74735	13.411451	5.811608	6.1003017	6.3980684	5.638838	5.449299	5.3959446	5.3084764	4.6807594	4.403045	4.288912	3.8465104	3.417483	80.7347	59.653	27.2377	16.9235	6.10333	5.49469	4.79743	3.85097	0.751116	0.142483	-0.554783	-1.50124			0	dm|2R55B4					chr2R:013978033-013978092
A_09_P223875	7861.2925	4357.6206	6694.5913	5235.746	5804.3975	5726.423	4360.165	4855.94	4663.3994	5592.331	5650.2534	2770.9094	12.395211	12.049281	12.61982	12.108067	11.942015	12.087297	12.284931	12.245535	12.167908	12.444492	12.161078	11.108233	6304.5	5588.86	4626.5	4671.16	12.3548	12.0458	12.2328	11.9046	0.190277	-0.118701	0.0682977	-0.259892	kuz	"CG7147 [Source:FlyBase;GeneId:FBgn0259984] [FBtr0100660]///kuzbanian [FBtr0100660]"	0	dm|2L34C4	FBtr0112887	34772///34772	NM_001014481///NM_001103690	kuzbanian	chr2L:13551274-13551333	GO:0003007|GO:0004222|GO:0006508|GO:0006911|GO:0007219|GO:0007220|GO:0007298|GO:0007417|GO:0007513|GO:0007519|GO:0008270|GO:0008347|GO:0030516|GO:0035051|GO:0048542|GO:0060537	FBtr0100660	NM_001014481///NM_001103690	TC221013///TC245928
A_09_P165945	415.86026	324.49414	261.61465	738.72833	715.14215	647.48596	740.50507	937.73804	936.22363	1027.623	913.02094	723.38367	8.154615	8.302005	7.9423385	9.282787	8.921169	8.942584	9.72713	9.873041	9.851451	10.000355	9.531483	9.170707	333.99	700.452	871.489	888.009	8.13299	9.04885	9.81721	9.56752	-1.09376	-0.177901	0.59046	0.340767	CG6540	"CG6540 [FBtr0074601]///CG6540 [Source:FlyBase;GeneId:FBgn0030943] [FBtr0074601]"	0	dm|X17C7		32851///32851	NM_133086	CG6540 gene product from transcript CG6540-RA	chrX:18542318-18542377	GO:0005811	FBtr0074601	NM_133086	TC256326///TC213011
A_09_P042491	20.633377	6.468366	18.662813	28.35416	21.006905	24.145538	27.9422	34.145176	26.943874	104.26355	98.36836	109.117424	3.8215685	2.6533575	4.1331334	4.5793757	3.8318753	4.1975636	4.999138	5.09361	4.732627	6.6993494	6.317101	6.4418273	15.2549	24.5022	29.6771	103.916	3.53602	4.20294	4.94179	6.48609	-1.11998	-0.453063	0.28579	1.83009	fz	"frizzled [FBtr0075742]///CG17697 [Source:FlyBase;GeneId:FBgn0001085] [FBtr0075742]"	0	dm|3L70D5		45307///45307	NM_168587	Frizzled///frizzled	chr3L:14326845-14326904	GO:0001736|GO:0001737|GO:0001738|GO:0004888|GO:0004926|GO:0005768|GO:0005886|GO:0005887|GO:0005938|GO:0007156|GO:0007163|GO:0007164|GO:0007165|GO:0007166|GO:0007435|GO:0007464|GO:0007507|GO:0008104|GO:0008105|GO:0008356|GO:0009986|GO:0016021|GO:0016055|GO:0016318|GO:0016360|GO:0017147|GO:0030010|GO:0032231|GO:0035317|GO:0035320|GO:0042067|GO:0042813|GO:0045198|GO:0048675///GO:0001736|GO:0001737|G…	FBtr0075742	NM_168587	TC213152///TC252702
A_09_P060111	2826.8042	2033.1757	2302.8408	2801.8606	3116.8667	2644.0227	2460.6113	2650.5027	2504.906	3114.3748	3112.4812	3960.9312	10.919617	10.949475	11.080238	11.206057	11.044964	10.972398	11.459565	11.37205	11.271282	11.599987	11.300828	11.623713	2387.61	2854.25	2538.67	3395.93	10.9831	11.0745	11.3676	11.5082	-0.255559	-0.164197	0.128963	0.269506	CG31548	"CG31548 [Source:FlyBase;GeneId:FBgn0051548] [FBtr0078736]///CG31548 [FBtr0078736]"	0	dm|3R83B7		318794///318794	NM_169085	CG31548 gene product from transcript CG31548-RA	chr3R:1461742-1461683	GO:0005488|GO:0016491|GO:0055114	FBtr0078736	NM_169085	TC205830///TC231981
A_09_P077231	8066.547	6176.04	6601.2793	6894.532	7994.522	7334.7607	6776.592	8015.233	6873.713	6949.996	7237.194	7867.9624	12.432396	12.552423	12.599569	12.505124	12.403879	12.444413	12.921109	12.96853	12.727615	12.758055	12.518193	12.613864	6947.96	7407.94	7221.85	7351.72	12.5281	12.4511	12.8724	12.63	-0.0478671	-0.124858	0.296422	0.0540409	CG3719	"CG3719 [Source:FlyBase;GeneId:FBgn0024986] [FBtr0070233]///CG3719 [FBtr0070233]"	0	dm|X2A1		44736///44736	NM_143733	CG3719 gene product from transcript CG3719-RA	chrX:1273003-1272944	GO:0005739|GO:0015036|GO:0045454	FBtr0070233	NM_143733	TC253593///TC197975
A_09_P125885	32.30795	17.691679	19.130852	24.350819	23.91154	26.182426	20.477343	25.013725	29.312916	21.91682	17.671078	16.19083	4.4684777	4.104955	4.168868	4.3597856	4.0187187	4.314406	4.5507207	4.644648	4.854206	4.4492254	3.8402967	3.6891947	23.0435	24.8149	24.9347	18.5929	4.24743	4.23097	4.68319	3.99291	-0.0896621	-0.106126	0.346096	-0.34419		Rep: CG14020-PA - Drosophila melanogaster (Fruit fly), complete [TC233560]///Q9VMR1_DROME (Q9VMR1) CG14020-PA (IP10776p), complete [TC205613]	0	dm|2L25E5					chr2L:5517885-5517826		TC233560///TC205613		TC233560///TC205613
A_09_P035026	399.54965	305.637	358.9363	417.7045	516.1175	451.2128	593.73035	648.815	632.4914	649.3148	749.29443	690.2362	8.096891	8.2156315	8.3986225	8.460226	8.45064	8.421543	9.408428	9.341663	9.285644	9.338034	9.246367	9.103036	354.708	461.678	625.012	696.282	8.23705	8.44414	9.34525	9.22915	-0.544583	-0.337495	0.563614	0.447514	CG5585	"CG5585 [Source:FlyBase;GeneId:FBgn0036973] [FBtr0078242]///CG5585 [FBtr0078242]"	0	dm|3L77B4		40239///40239	NM_140952	CG5585 gene product from transcript CG5585-RA	chr3L:20339726-20339667		FBtr0078242	NM_140952	TC253882///TC202385
A_09_P126175	1251.8346	1219.4244	1394.0969	1235.3828	1325.8375	1382.0612	998.68066	1111.9663	1002.2638	1466.0991	1468.7395	1773.8254	9.744489	10.211941	10.3561535	10.02463	9.811771	10.036485	10.158644	10.118897	9.949788	10.513025	10.217341	10.464738	1288.45	1314.43	1037.64	1569.55	10.1042	9.95763	10.0758	10.3984	-0.0345767	-0.181143	-0.0629946	0.259597		Rep: CG9107-PA, isoform A - Drosophila melanogaster (Fruit fly), complete [TC254756]///Q9VMJ1_DROME (Q9VMJ1) CG9107-PA, isoform A (Cg9107-pb, isoform b) (LD29822p), complete [TC205983]	0	dm|2L26B3					chr2L:6023093-6023034		TC254756///TC205983		TC254756///TC205983
A_09_P035166	3530.8293	2684.5398	3252.7544	3384.5686	3976.42	3482.8813	3960.0254	3515.7512	3427.9146	4005.699	4132.6997	4377.0615	11.240451	11.350415	11.5784855	11.478643	11.3963375	11.369944	12.146059	11.779617	11.723857	11.963097	11.709847	11.767838	3156.04	3614.62	3634.56	4171.82	11.3898	11.415	11.8832	11.8136	-0.254383	-0.229192	0.239011	0.169427	mTerf3	"This gene is referred to in FlyBase by the symbol Dmel\mTerf3 (CG5047, FBgn0037008). It is a protein_coding_gene from Drosophila melanogaster. Its sequence location is 3L:20512689..20513844. It has the cytological map location 77C6. Its molecular function is unknown. There is experimental evidence that it is involved in the biological process</span>: mitochondrial translation. One allele is repo…	0	dm|3L77C6		40279///40279	NM_140983	CG5047 gene product from transcript CG5047-RA	chr3L:20512801-20512742	GO:0006264|GO:0006390|GO:0032543	FBtr0078215	NM_140983	TC204905///TC231294
A_09_P215310	149.53012	86.07234	85.48375	132.7567	110.08328	98.68329	103.17002	93.290375	102.38901	105.29793	123.19956	142.05772	6.6789527	6.387434	6.328617	6.806528	6.221535	6.228613	6.883644	6.5436563	6.6586585	6.713592	6.641832	6.822423	107.029	113.841	99.6165	123.518	6.465	6.41889	6.69532	6.72595	-0.185244	-0.231353	0.0450745	0.0757038	CG31158	"CG31158 [Source:FlyBase;GeneId:FBgn0051158] [FBtr0113395]///CG31158 [FBtr0113395]"	0	dm|3R94B5	FBtr0300791	42665///42665	NM_001104403///BT031108	CG31158 gene product from transcript CG31158-RG///CG31158 gene product from transcript CG31158-RC	chr3R:18413854-18413913	GO:0005086|GO:0005515|GO:0005622|GO:0032012///GO:0005086|GO:0005622|GO:0032012	FBtr0113395	NM_001104403	TC203683///TC230719
A_09_P001236	1023.93097	680.57806	826.36194	853.59375	806.7891	841.2071	1434.6599	1882.9344	1606.7927	5047.6206	5754.834	6509.621	9.454563	9.370573	9.601669	9.491293	9.095131	9.320196	10.681257	10.878767	10.63071	12.296646	12.187538	12.340447	843.624	833.863	1641.46	5770.69	9.4756	9.30221	10.7302	12.2749	-0.640588	-0.813983	0.614055	2.15869	CG40002	"CG40002 [FBtr0113773]///CG40002 [Source:FlyBase;GeneId:FBgn0058002] [FBtr0113773]"	0			3355155///3355155	NM_001015476	CG40002 gene product from transcript CG40002-RA	chr3LHet:460306-460365		FBtr0113773	NM_001015476	TC219446///TC233819
A_09_P070401	2699.5698	2138.0012	2490.1646	3382.5825	3802.5154	3252.535	3621.4253	4317.017	4107.518	5065.118	5538.2266	6517.1904	10.853174	11.022003	11.193064	11.4777975	11.331821	11.271228	12.017106	12.07582	11.984792	12.301638	12.132187	12.342124	2442.58	3479.21	4015.32	5706.85	11.0227	11.3603	12.0259	12.2586	-0.708548	-0.371012	0.294611	0.527355	HP1c	"HP1c [FBtr0084309]///CG6990 [Source:FlyBase;GeneId:FBgn0039019] [FBtr0084309]"	0	dm|3R94C4		42696///42696	NM_142836	CG6990 gene product from transcript CG6990-RA	chr3R:18572209-18572268	GO:0000785|GO:0003682|GO:0005515|GO:0005634|GO:0005705|GO:0006333|GO:0043234	FBtr0084309	NM_142836	TC231350///TC205173
A_09_P048896	11865.277	8118.254	9254.502	7481.0757	8406.495	8114.654	3915.2917	2980.069	2834.7458	2742.718	3053.8916	2929.1567	12.989119	12.94691	13.086977	12.622917	12.476374	12.590193	12.129668	11.54113	11.449745	11.416649	11.273412	11.188359	9746.01	8000.74	3243.37	2908.59	13.0077	12.5632	11.7068	11.2928	0.704648	0.260141	-0.596173	-1.01021	spin	"spinster [FBtr0089592]///CG8428 [Source:FlyBase;GeneId:FBgn0086676] [FBtr0089592]"	0	dm|2R52E7		45380///45380	NM_080084	spinster	chr2R:12025680-12025739	GO:0005886|GO:0006897|GO:0007422|GO:0007619|GO:0008333|GO:0008582|GO:0012501|GO:0035193|GO:0040011|GO:0043067|GO:0045477|GO:0045924|GO:0048477|GO:0048488|GO:0055085	FBtr0089592	NM_080084	TC196557///TC223544
A_09_P050966	748.81213	590.9925	534.0853	1067.4423	769.0508	741.86127	469.41483	486.79764	521.0335	645.0385	486.65994	524.4999	9.00312	9.166952	8.971966	9.813829	9.026018	9.138885	9.069484	8.927178	9.005974	9.328501	8.623749	8.706888	624.63	859.451	492.415	552.066	9.04735	9.32624	9.00088	8.88638	0.0313501	0.310248	-0.0151173	-0.129617		Drosophila melanogaster SD26855 full insert cDNA. [AY118666]	0	dm|3L76E1			AY118666		chr3L:20015989-20016048		SD26855
A_09_P035516	14.524299	9.848582	18.264217	12.308048	20.461767	14.539842	3.2889137	18.63561	19.734728	20.866266	23.69001	30.531734	3.315057	3.2598722	4.101987	3.3754172	3.7939425	3.4658186	1.9123753	4.2199903	4.2834063	4.3783593	4.2631855	4.604327	14.2124	15.7699	13.8864	25.0293	3.55897	3.54506	3.47192	4.41529	-0.388993	-0.402905	-0.476041	0.467326	CG7634	"CG7634 [FBtr0078371]///CG7634 [Source:FlyBase;GeneId:FBgn0037101] [FBtr0078371]"	0	dm|3L78D6		40394///40394	NM_141075	CG7634 gene product from transcript CG7634-RA	chr3L:21560803-21560862	GO:0005488	FBtr0078371	NM_141075	TC227023///TC200459
A_09_P056461	68.16772	40.371845	49.088833	38.457714	36.17643	32.566734	13.236177	15.27654	14.884205	17.316376	11.834553	18.554289	5.545677	5.2952337	5.528362	5.0190883	4.6160617	4.629206	3.9211786	3.933246	3.876452	4.109324	3.261912	3.8857703	52.5428	35.7336	14.4656	15.9017	5.45642	4.75479	3.91029	3.75234	1.09373	0.392093	-0.452401	-0.610357	MESK2	"CG15669 [Source:FlyBase;GeneId:FBgn0043070] [FBtr0089709]///Misexpression suppressor of KSR 2 [FBtr0089709]"	0	dm|2R57E9		37451///37451	NM_166454	Misexpression suppressor of KSR 2	chr2R:17404348-17404407	GO:0003674|GO:0005575	FBtr0089709	NM_166454	TC204609///TC230830
A_09_P022121	504.21384	331.60272	408.46872	593.7394	729.95874	650.9781	1351.5035	1485.9309	1447.7489	2769.3713	3037.2202	3013.5696	8.432552	8.333268	8.585121	8.967573	8.950754	8.950344	10.595114	10.537151	10.480337	11.430601	11.265514	11.229347	414.762	658.225	1428.39	2940.05	8.45031	8.95622	10.5375	11.3085	-1.27364	-0.767731	0.813579	1.58453	CG12314///zuc	"CG12314 [Source:FlyBase;GeneId:FBgn0261266] [FBtr0080316]///CG12314 [FBtr0080316]"	0	dm|2L33B5		34609///34609	NM_135686	CG12314 gene product from transcript CG12314-RA///zucchini	chr2L:11988958-11988899	GO:0030717|GO:0031047|GO:0043186|GO:0046843|GO:0048477	FBtr0080316	NM_135686	TC204711
A_09_P014056	13.381971	7.52094	8.032538	5.4380827	10.234509	11.684828	6.898116	4.525109	9.513871	12.789672	17.796051	29.324284	3.1968791	2.8708692	2.916895	2.1969852	2.7944536	3.1504436	2.9809666	2.1779525	3.230774	3.672166	3.8504639	4.5461135	9.64515	9.11914	6.97903	19.97	2.99488	2.71396	2.79656	4.02291	-0.070824	-0.351744	-0.269141	0.957209	CG31901///Mur29B	"CG31901 [Source:FlyBase;GeneId:FBgn0051901] [FBtr0079607]///CG31901 [FBtr0079607]"	0	dm|2L29B1		319014///319014	NM_164808	Mucin related 29B///CG31901 gene product from transcript CG31901-RA	chr2L:8355066-8355125	GO:0003674|GO:0005575|GO:0008150	FBtr0079607	NM_164808	TC208892///TC235707
A_09_P077626	1482.6694	1181.5826	1505.4567	1343.2427	1643.5493	1509.675	1494.5664	1066.4421	1013.9369	909.90173	1007.20056	999.5201	9.988642	10.166461	10.467024	10.145391	10.121683	10.163901	10.740275	10.05859	9.966494	9.824825	9.673114	9.637181	1389.9	1498.82	1191.65	972.207	10.2074	10.1437	10.2551	9.71171	0.117239	0.0535221	0.164983	-0.37843	CG17829	"CG17829 [FBtr0070116]///CG17829 [Source:FlyBase;GeneId:FBgn0025635] [FBtr0070116]"	0	dm|X1B12		47718///47718	NM_143797	CG17829 gene product from transcript CG17829-RA	chrX:521933-521992	GO:0005622|GO:0008270	FBtr0070116	NM_143797	TC241813///TC216670
A_09_P196585	102.18751	71.12732	73.98947	76.097786	92.848465	80.47178	109.02741	106.023865	96.828804	118.07652	108.90521	137.99803	6.1297355	6.112288	6.120287	6.0036697	5.9758897	5.93429	6.963311	6.7282453	6.578106	6.878837	6.4639077	6.7805934	82.4348	83.1393	103.96	121.66	6.12077	5.97128	6.75655	6.70778	-0.176051	-0.325539	0.459733	0.410958		Q9VIV3_DROME (Q9VIV3) CG10189-PA, complete [TC205001]///Rep: UPF0432 protein CG10189 - Drosophila melanogaster (Fruit fly), complete [TC231178]	0	dm|2L37E4					chr2L:19492864-19492923		TC231178///TC205001		TC231178///TC205001
A_09_P078956	1917.9467	1410.4883	1880.3099	2213.433	2479.0864	2213	2241.05	2519.07	2350.431	2906.363	2968.7712	3344.8228	10.360007	10.421935	10.787794	10.865957	10.714676	10.715667	11.324723	11.298676	11.179451	11.5002575	11.232629	11.379803	1736.25	2301.84	2370.18	3073.32	10.5232	10.7654	11.2676	11.3709	-0.499459	-0.257271	0.244912	0.348192	MED18	"CG14802 [Source:FlyBase;GeneId:FBgn0026873] [FBtr0114454]///Mediator complex subunit 18 [FBtr0114454]"	0	dm|X2B13		31140///31140	NM_001144673	Mediator complex subunit 18	chrX:1760826-1760885	GO:0006357|GO:0006366|GO:0016455|GO:0016592	FBtr0114454	NM_001144673	TC208247///TC235064
A_09_P174790	38.80587	49.068115	92.07949	53.41369	95.0501	86.93841	23.327774	46.43439	37.793297	28.881775	37.75377	42.829594	4.7328634	5.57667	6.435847	5.493025	6.0097	6.0458007	4.738741	5.537122	5.2208	4.8473463	4.9355273	5.0926256	59.9845	78.4674	35.8518	36.4884	5.58179	5.84951	5.16555	4.9585	0.224881	0.492596	-0.191358	-0.398413		572757 MN08 Drosophila melanogaster cDNA clone 300238, mRNA sequence [EC266237]	0	dm|2R53D2			EC266237		chr2R:12578648-12578707		EC266237
A_09_P032401	1976.8007	1347.9285	1763.1941	996.5723	1191.8567	1140.2732	533.0561	404.2902	375.46188	502.5195	606.47394	656.94885	10.403612	10.356484	10.695015	9.714718	9.658079	9.759043	9.252908	8.659247	8.533264	8.968294	8.94128	9.031727	1695.97	1109.57	437.603	588.647	10.485	9.71061	8.81514	8.98043	1.02954	0.255119	-0.640354	-0.47506	Dad	"CG5201 [Source:FlyBase;GeneId:FBgn0020493] [FBtr0083393]///Daughters against dpp [FBtr0083393]"	0	dm|3R89E11		42059///42059	NM_057912	Daughters against dpp	chr3R:12896071-12896130	GO:0003700|GO:0005515|GO:0005667|GO:0006355|GO:0007448|GO:0007476|GO:0016335|GO:0017015|GO:0030512|GO:0030617|GO:0030718|GO:0031290|GO:0035214|GO:0048635|GO:0090254///GO:0003700|GO:0005515|GO:0005667|GO:0006355|GO:0007448|GO:0007476|GO:0016335|GO:0017015|GO:0030512|GO:0030617|GO:0030718|GO:0031290|GO:0035214|GO:0048635	FBtr0083393	NM_057912	TC196036///TC252786
A_09_P039396	7707.6074	4913.1353	5648.8794	5232.729	6063.933	5135.5786	4681.7153	4136.0205	3896.1914	4448.827	4519.157	4386.2954	12.366729	12.2223835	12.374788	12.107234	12.005121	11.930191	12.387586	12.014027	11.90859	12.114468	11.838816	11.770877	6089.87	5477.41	4237.98	4451.43	12.3213	12.0142	12.1034	11.9081	0.260669	-0.0464487	0.0427701	-0.152577	CG9992	"CG9992 [FBtr0074308]///CG9992 [Source:FlyBase;GeneId:FBgn0030744] [FBtr0074308]"	0	dm|X14C2		32605///32605	NM_132893	CG9992 gene product from transcript CG9992-RB	chrX:16276209-16276150		FBtr0074308	NM_132893	TC202095///TC244302
A_09_P042961	1387.0565	1048.8937	1063.101	1066.4209	1116.0814	1132.1488	767.0291	665.8948	672.07166	781.77057	903.42175	1124.9691	9.892471	9.994609	9.965101	9.8124485	9.563311	9.748727	9.777902	9.37915	9.373213	9.60586	9.516234	9.807759	1166.35	1104.88	701.665	936.721	9.95073	9.70816	9.51009	9.64328	0.187413	-0.0551523	-0.253226	-0.12003	kkv	"CG2666 [Source:FlyBase;GeneId:FBgn0001311] [FBtr0078800]///krotzkopf verkehrt [FBtr0078800]"	0	dm|3R83A1	FBtr0078799	45884///45884	NM_169052	krotzkopf verkehrt	chr3R:1204032-1203973	GO:0001838|GO:0004100|GO:0006035|GO:0007424|GO:0007443|GO:0008362|GO:0016021|GO:0035158|GO:0035159	FBtr0078800	NM_169052	TC233413///TC218110
A_09_P032461	17.448372	16.001772	10.967418	10.607291	7.2905884	8.247024	12.99847	4.6565223	3.366536	26.607073	18.64932	22.401089	3.579681	3.960116	3.366191	3.1608715	2.3051188	2.6477525	3.895034	2.2192528	1.7320063	4.7289968	3.9180298	4.1575866	14.8059	8.71497	7.00718	22.5525	3.63533	2.70458	2.61543	4.2682	0.162393	-0.768355	-0.857505	0.795269	pio	"CG3541 [Source:FlyBase;GeneId:FBgn0020521] [FBtr0072312]///piopio [FBtr0072312]"	0	dm|2R60D8		37929///37929	NM_166677///NM_001169824	piopio	chr2R:20485294-20485353	GO:0003674|GO:0007424|GO:0007475|GO:0008362|GO:0040005|GO:0045177	FBtr0072312	NM_166677///NM_001169824	TC203128///TC235762
A_09_P028946	2537.4373	1373.6761	1225.8853	1171.7805	1225.7759	1193.9866	1326.0321	845.36505	788.0992	1105.5292	1062.3247	1033.2391	10.763817	10.383782	10.170647	9.948374	9.698563	9.82545	10.567664	9.723431	9.602975	10.10578	9.749988	9.685048	1712.33	1197.18	986.499	1067.03	10.4394	9.82413	9.96469	9.84694	0.552504	-0.0627826	0.0777785	-0.0399729	CG14956	"CG14956 [FBtr0073026]///CG14956 [Source:FlyBase;GeneId:FBgn0035403] [FBtr0073026]"	0	dm|3L63B7		38377///38377	NM_139517	CG14956 gene product from transcript CG14956-RA	chr3L:3158342-3158401		FBtr0073026	NM_139517	TC227985///TC201517
A_09_P008756	21318.777	14487.271	17096.064	15832.083	18509.297	16953.543	10096.336	9132.188	8681.513	9460.65	9937.941	9571.753	13.834497	13.7824545	13.972416	13.704452	13.615047	13.653177	13.496308	13.156744	13.064471	13.202982	12.97571	12.896657	17634	17098.3	9303.34	9656.78	13.8631	13.6576	13.2392	13.0251	0.307445	0.101881	-0.316503	-0.530561	Ngp///ns2	"CG6501 [Source:FlyBase;GeneId:FBgn0034243] [FBtr0086906]///Ngp [FBtr0086906]"	0	dm|2R54C8		36989///36989	NM_137388	CG6501 gene product from transcript CG6501-RA///nucleostemin 2	chr2R:13453376-13453317	GO:0005525|GO:0005634|GO:0005730|GO:0006911	FBtr0086906	NM_137388	TC199188
A_09_P178285	337.37283	187.7343	165.46709	286.5944	256.03403	259.83688	263.09555	234.73518	208.90686	248.4626	262.71808	177.08467	7.8528605	7.5125046	7.2814393	7.916754	7.4392753	7.6253414	8.234207	7.8748903	7.6874576	7.9521437	7.73435	7.140385	230.191	267.488	235.579	229.422	7.54894	7.66046	7.93218	7.60896	-0.161969	-0.0504473	0.221281	-0.101944	CG11486	"CG11486 [FBtr0113130]///CG11486 [Source:FlyBase;GeneId:FBgn0035397] [FBtr0113130]"	0	dm|3L63A7		38369///38369	NM_001104017	CG11486 gene product from transcript CG11486-RK	chr3L:3083755-3085208	GO:0004672|GO:0005524|GO:0006468	FBtr0113130	NM_001104017	TC239370///TC209656
A_09_P068501	4.203323	21.01876	14.622431	6.5690117	14.97493	8.425317	3.593453	21.420034	24.671768	5.6364617	24.439722	21.8335	1.5261908	4.353562	3.78115	2.4695635	3.343561	2.6786098	2.040135	4.420889	4.6055307	2.4900486	4.3081346	4.120561	13.2815	9.98975	16.5618	17.3032	3.2203	2.83058	3.68885	3.63958	-0.342055	-0.731777	0.126496	0.0772259	CG15368	"CG15368 [FBtr0071308]///CG15368 [Source:FlyBase;GeneId:FBgn0030104] [FBtr0071308]"	0	dm|X8D1		31861///31861	NM_132313	CG15368 gene product from transcript CG15368-RA	chrX:9110341-9110400	GO:0008270	FBtr0071308	NM_132313	TC213257///TC240451
A_09_P071666	10511.195	7078.8906	11502.595	8775.103	10176.891	9656.679	7123.8193	7663.1953	7163.505	8399.84	9158.607	8559.182	12.814299	12.749265	13.400709	12.853087	12.752092	12.841191	12.993199	12.90373	12.787191	13.0314045	12.857892	12.735347	9697.56	9536.22	7316.84	8705.88	12.9881	12.8155	12.8947	12.8749	0.140951	-0.0316823	0.0475677	0.0277417	CG5112	"CG5112 [FBtr0084878]///CG5112 [Source:FlyBase;GeneId:FBgn0039341] [FBtr0084878]"	0	dm|3R96E2		43083///43083	NM_143143	CG5112 gene product from transcript CG5112-RA	chr3R:21318897-21318956	GO:0005811|GO:0016884|GO:0017064	FBtr0084878	NM_143143	TC201004///TC227528
A_09_P145845	2644.1223	2185.3086	3033.4602	3120.458	3818.7627	3813.8005	5662.7646	6374.202	6672.7744	7012.2583	8876.341	8794.277	10.823234	11.053577	11.477787	11.361429	11.337973	11.500893	12.662055	12.638029	12.684813	12.770922	12.812728	12.774439	2620.96	3584.34	6236.58	8227.63	11.1182	11.4001	12.6616	12.786	-0.951261	-0.669363	0.592171	0.716569		Rep: CG4107-PA - Drosophila melanogaster (Fruit fly), complete [TC254748]///Q9VTZ0_DROME (Q9VTZ0) CG10686-PA (GH08269p), complete [TC218150]	0	dm|3L69C4					chr3L:12513963-12514022	GO:0000123|GO:0000124|GO:0000776|GO:0003712|GO:0004402|GO:0005515|GO:0005634|GO:0005700|GO:0006338|GO:0006355|GO:0006473|GO:0007050|GO:0007517|GO:0008080|GO:0008285|GO:0016573|GO:0035065|GO:0042826|GO:0043189|GO:0048813	TC218150///TC254748		TC218150///TC254748
A_09_P040631	4609.7207	2671.8638	2558.1458	3487.429	3619.116	3253.619	3200.0588	2584.4983	2508.5183	2273.6868	2431.1372	2493.0222	11.625124	11.343587	11.231922	11.521835	11.260506	11.2717085	11.838647	11.335669	11.273361	11.146076	10.944394	10.95577	3279.91	3453.39	2764.36	2399.28	11.4002	11.3514	11.4826	11.0154	0.127676	0.0788145	0.210024	-0.257122	CG14229	"CG14229 [FBtr0074753]///CG14229 [Source:FlyBase;GeneId:FBgn0031059] [FBtr0074753]"	0	dm|X18E1		32980///32980	NM_134502	CG14229 gene product from transcript CG14229-RA	chrX:19588345-19588286		FBtr0074753	NM_134502	TC233367///TC206927
(+)E1A_r60_a97	6158.9414	4710.7847	5617.919	6481.6895	5185.9277	5501.8975	5409.199	5757.5127	5412.282	5380.506	5705.528	5735.0674	12.043127	12.161708	12.366859	12.416041	11.77947	12.0295925	12.5959635	12.491231	12.382763	12.388786	12.175123	12.157684	5495.88	5723.17	5526.33	5607.03	12.1906	12.075	12.49	12.2405	-0.0804265	-0.195957	0.218994	-0.03046			1
A_09_P038011	496.258	427.6605	549.11395	626.77563	789.4397	714.52783	361.84607	488.8075	486.56635	338.6968	431.37622	438.16388	8.409607	8.700278	9.012001	9.045692	9.063768	9.084725	8.693996	8.933123	8.907234	8.399109	8.449781	8.447416	491.011	710.248	445.74	402.746	8.7073	9.06473	8.84478	8.4321	-0.0964613	0.260972	0.0410277	-0.371654	CG12721	"CG12721 [Source:FlyBase;GeneId:FBgn0030373] [FBtr0073637]///CG12721 [FBtr0073637]"	0	dm|X11A3		32176///32176	NM_132556	CG12721 gene product from transcript CG12721-RA	chrX:11966100-11966041		FBtr0073637	NM_132556	TC233094///TC206743
A_09_P011711	21059.877	13404.096	19493.566	15916.724	18335.145	17037.488	14830.792	17971.781	17056.555	14512.644	16883.154	17394.916	13.81687	13.670342	14.161749	13.712144	13.601408	13.660304	14.051072	14.133446	14.038779	13.82028	13.740275	13.758468	17985.8	17096.5	16619.7	16263.6	13.883	13.658	14.0744	13.773	0.0953188	-0.129716	0.286764	-0.0146605	Pabp2	"CG2163 [Source:FlyBase;GeneId:FBgn0005648] [FBtr0088785]///Pabp2 [FBtr0088785]"	0	dm|2R44B3		35788///35788	NM_165589	CG2163 gene product from transcript CG2163-RA	chr2R:4020654-4020713	GO:0000166|GO:0000289(nuclear-transcribed mRNA poly(A) tail shortening)|GO:0000398|GO:0003723|GO:0003729|GO:0005634|GO:0005737|GO:0006378|GO:0008143(poly(A) RNA binding)|GO:0071011|GO:0071013///GO:0000166|GO:0000289(nuclear-transcribed mRNA poly(A) tail shortening)|GO:0003723|GO:0003729|GO:0005634|GO:0005737|GO:0006378|GO:0008143(poly(A) RNA binding)	FBtr0088785	NM_165589	TC217994///TC257589
A_09_P007291	1811.8633	1206.5647	1798.2655	1393.1526	1722.8094	1511.2097	606.73816	664.14514	644.6898	741.9461	804.8199	753.75806	10.277919	10.196646	10.723429	10.198025	10.1896305	10.165367	9.439694	9.375355	9.313203	9.53043	9.349501	9.230047	1605.56	1542.39	638.524	766.841	10.3993	10.1843	9.37608	9.36999	0.551433	0.336442	-0.471814	-0.477906	CG42321	"CG42321 [FBtr0299764]///CG42321 [Source:FlyBase;GeneId:FBgn0259221] [FBtr0299764]"	0	dm|2R50A5		36488///36488	NM_170624	CG42321 gene product from transcript CG42321-RE	chr2R:9302553-9302494	GO:0000287|GO:0004012|GO:0005524|GO:0006754|GO:0015662|GO:0015914|GO:0016021	FBtr0299764	NM_170624	NP551756
A_09_P170510	1332.9918	796.6847	442.99197	1192.8127	1296.8188	1272.1055	772.3485	861.3404	828.07837	721.0024	899.08936	832.4587	9.835113	9.597821	8.702175	9.974039	9.779844	9.916882	9.787872	9.75044	9.674365	9.489119	9.509299	9.373324	857.556	1253.91	820.589	817.517	9.37837	9.89025	9.73756	9.45725	-0.334033	0.177853	0.0251567	-0.255155	larp	"CG42551 [Source:FlyBase;GeneId:FBgn0260724] [FBtr0301180]///The gene La related protein is referred to in FlyBase by the symbol Dmel\larp (CG42551, FBgn0260724). It is a protein_coding_gene from Drosophila melanogaster. Its sequence location is 3R:24143896..24162162. It has the cytological map location 98C4. Its molecular function is unknown. There is experimental evidence that it is involved in…	0	dm|3R98C3	FBtr0089681	53567///53567	NM_170365	La related protein	chr3R:24147105-24146953		FBtr0301180	NM_170365	NP605242///TC224347
A_09_P012966	60.40751	36.766167	42.052654	49.188114	51.7984	48.094692	94.37312	42.336765	39.111156	20.98952	27.093903	27.562258	5.3713164	5.160263	5.305164	5.374125	5.1339192	5.1916847	6.7550683	5.403839	5.27025	4.386856	4.456875	4.456712	46.4088	49.6937	58.607	25.2152	5.27891	5.23324	5.80972	4.43348	0.0479469	0.00227547	0.578752	-0.797487	gish	"gilgamesh [FBtr0100331]///CG6963 [Source:FlyBase;GeneId:FBgn0250823] [FBtr0100331]"	0	dm|3R89B12		49701///49701	NM_001014628	gilgamesh	chr3R:12123624-12123682	GO:0004674|GO:0005524|GO:0005886|GO:0006468|GO:0007283|GO:0008347|GO:0016055	FBtr0100331	NM_001014628	TC200545///TC227105
A_09_P074541	1715.7789	1140.2927	1275.3724	1267.9891	1231.7753	1284.3921	696.12244	528.5802	491.5634	409.44275	434.8235	455.7178	10.199308	10.115145	10.227741	10.062214	9.705606	9.930749	9.637961	9.045979	8.921975	8.672777	8.461265	8.5040865	1377.15	1261.39	572.089	433.328	10.1807	9.89952	9.20197	8.54604	0.508948	0.22774	-0.469812	-1.12574	CG7091	"CG7091 [FBtr0300278]///CG7091 [Source:FlyBase;GeneId:FBgn0038099] [FBtr0300278]"	0	dm|3R87D6		41590///41590	NM_141986	CG7091 gene product from transcript CG7091-RA///CG7091 gene product from transcript CG7091-RB	chr3R:8806098-8806157	GO:0005316|GO:0055085	FBtr0300278	NM_141986	TC200672///TC255357
A_09_P220890	1422.1425	1255.9176	1645.6334	1430.0914	1769.8116	1616.6584	1775.6685	1994.5654	1658.5353	2085.4998	2469.8494	2614.9968	9.928511	10.254482	10.595467	10.235779	10.228464	10.262678	10.988911	10.961859	10.676435	11.021437	10.967186	11.024683	1441.23	1605.52	1809.59	2390.12	10.2595	10.2423	10.8757	11.0044	-0.376465	-0.393644	0.239784	0.368484	MED21	"CG17397 [Source:FlyBase;GeneId:FBgn0040020] [FBtr0113739]///Mediator complex subunit 21 [FBtr0113739]"	0			3354977///3354977	NM_001015224	Mediator complex subunit 21	chr3LHet:600934-600875	GO:0003713|GO:0006357|GO:0006367|GO:0016455|GO:0016591|GO:0016592	FBtr0113739	NM_001015224	TC220277///TC257146
A_09_P046531	18253.322	11278.969	11928.86	14472.694	14020.392	12847.987	9977.469	9892.415	10431.601	9362.774	10005.837	10965.594	13.610532	13.421304	13.453207	13.574933	13.214323	13.253134	13.479222	13.272107	13.329414	13.187979	12.985533	13.092786	13820.4	13780.4	10100.5	10111.4	13.495	13.3475	13.3602	13.0888	0.194254	0.046703	0.0594877	-0.211994	ATPCL	"CG8322 [Source:FlyBase;GeneId:FBgn0020236] [FBtr0300598]///ATP citrate lyase [FBtr0300598]"	0	dm|2R52D10		36760///36760	NM_166131	ATP citrate lyase	chr2R:11881527-11881468	GO:0003878|GO:0004775(succinate-CoA ligase (ADP-forming) activity)|GO:0005524|GO:0005737|GO:0005811|GO:0006085|GO:0006101|GO:0044262	FBtr0300598	NM_166131	TC238190///TC196693
A_09_P000531	986.30396	729.5805	804.6842	767.74133	935.58954	824.5002	339.45306	411.32407	483.88422	136.01515	176.07005	177.33379	9.400549	9.47088	9.563318	9.338364	9.308815	9.291255	8.601832	8.684132	8.89926	7.0828824	7.156984	7.142413	840.19	842.61	411.554	163.14	9.47825	9.31281	8.72841	7.12743	0.382992	0.217554	-0.366849	-1.96783	Msp-300	"Muscle-specific protein 300 [FBtr0091706]///The gene Muscle-specific protein 300 is referred to in FlyBase by the symbol Dmel\Msp-300 (CG42768, FBgn0261836). It is a protein_coding_gene from Drosophila melanogaster. Its sequence location is 2L:5100877..5205690. It has the cytological map location 25C6-25C10. There is experimental evidence that it has the molecular function</span>: actin binding.…	0	dm|2L25C9	FBtr0091706	3771968	NM_001032052	Muscle-specific protein 300	chr2L:5186028-5186087		FBtr0303384///FBtr0091706	NM_001032052	TC194428///TC221525
A_09_P136810	50.656113	39.99122	34.126648	50.05479	44.405567	53.784084	16.37126	24.95677	23.843142	34.057632	55.11087	52.138668	5.117325	5.2815676	5.0038657	5.3993235	4.911752	5.3529863	4.2278576	4.6413593	4.556244	5.085165	5.4812436	5.3763714	41.5913	49.4148	21.7237	47.1024	5.13425	5.22135	4.47515	5.31426	0.0330078	0.120109	-0.626091	0.213015		Rep: LD10990p - Drosophila melanogaster (Fruit fly), complete [TC227995]///Q86NX7_DROME (Q86NX7) LD10990p (Fragment), complete [TC201167]	0	dm|2R50A5					chr2R:9294573-9294514	GO:0005576|GO:0006952|GO:0008063|GO:0019731///GO:0005764|GO:0006044|GO:0008449	TC201167///TC227995		TC201167///TC227995
A_09_P060231	5.8045635	7.3539543	10.285342	5.428093	9.8860445	9.596805	18.76872	12.951222	14.793978	50.389732	59.654797	66.57003	1.991848	2.8384764	3.2735567	2.1943326	2.744477	2.8664331	4.4250226	3.6950164	3.8676798	5.6503167	5.595545	5.7288904	7.81462	8.30365	15.5046	58.8715	2.70129	2.60175	3.99591	5.65825	-0.782993	-0.882539	0.51162	2.17396	CG31624	"CG31624 [FBtr0081491]///CG31624 [Source:FlyBase;GeneId:FBgn0051624] [FBtr0081491]"	0	dm|2L39B1		35393///35393	NM_001169560///NM_165361	CG31624 gene product from transcript CG31624-RA	chr2L:21199366-21199307	GO:0008270	FBtr0081491	NM_001169560///NM_165361	TC233254///TC207656
A_09_P043766	1911.4625	1381.5277	1139.9114	1698.5907	2136.58	1796.64	2332.4226	1580.1115	1563.7272	1746.9565	1713.5166	1733.0197	10.355122	10.392005	10.065744	10.48401	10.500172	10.414965	11.382378	10.625811	10.591515	10.765886	10.439723	10.431162	1477.63	1877.27	1825.42	1731.16	10.271	10.4664	10.8666	10.5456	-0.190909	0.00451565	0.404701	0.083724	mus205	"mutagen-sensitive 205 [FBtr0088831]///CG1925 [Source:FlyBase;GeneId:FBgn0002891] [FBtr0088831]"	0	dm|2R43E17		47186///47186	NM_080142	mutagen-sensitive 205	chr2R:3688333-3688392	GO:0000166|GO:0003677|GO:0003887|GO:0006260|GO:0008408|GO:0016035|GO:0019985	FBtr0088831	NM_080142
A_09_P056676	1911.4436	1323.5066	1619.9725	1330.0256	1529.073	1586.6783	1392.8137	1586.8147	1433.0382	1793.6129	2137.881	1843.8859	10.355107	10.330106	10.572792	10.131125	10.017525	10.235673	10.638551	10.631918	10.465603	10.803911	10.7589445	10.520623	1618.31	1481.93	1470.89	1925.13	10.4193	10.1281	10.5787	10.6945	-0.0737775	-0.365005	0.085578	0.20138	Notum	"Notum [FBtr0075436]///CG13076 [Source:FlyBase;GeneId:FBgn0044028] [FBtr0075436]"	0	dm|3L72D1		39751///39751	NM_168642	CG13076 gene product from transcript CG13076-RA	chr3L:16025724-16025783	GO:0005615|GO:0006029|GO:0006507|GO:0016055|GO:0019213|GO:0030178|GO:0048076|GO:0048190	FBtr0075436	NM_168642	TC212819///TC232812
A_09_P043031	4221.983	3132.6394	4548.062	4104.6733	5148.5396	4622.185	3888.6445	3501.1333	3515.6816	3397.213	3477.521	3358.726	11.498366	11.573119	12.062075	11.756939	11.769032	11.778237	12.119816	11.773606	11.76033	11.725395	11.460821	11.385788	3967.56	4625.13	3635.15	3411.15	11.7112	11.7681	11.8846	11.524	-0.0474478	0.0094347	0.12595	-0.234633	Exp6	"Exportin 6 [FBtr0070098]///CG3923 [Source:FlyBase;GeneId:FBgn0001337] [FBtr0070098]"	0	dm|X1B4		47141///47141	NM_080140	Exportin 6	chrX:365221-365162	GO:0005488|GO:0006886|GO:0008565	FBtr0070098	NM_080140	TC195719///TC255362
A_09_P067871	19154.568	11730.297	12069.268	13640.475	14332.788	14209.114	14534.129	12712.043	12644.176	12842.435	13833.032	12685.953	13.680061	13.477908	13.470089	13.489493	13.246115	13.398408	14.021921	13.633908	13.606927	13.64389	13.452808	13.303034	14318	14060.8	13296.8	13120.5	13.5427	13.378	13.7543	13.4666	0.0589854	-0.105695	0.270551	-0.0171232	CG1677	"CG1677 [Source:FlyBase;GeneId:FBgn0029941] [FBtr0089712]///CG1677 [FBtr0089712]"	0	dm|X7A8		31662///31662	NM_132159	CG1677 gene product from transcript CG1677-RA	chrX:7175207-7175148	GO:0000398|GO:0003676|GO:0005634|GO:0008270|GO:0071011|GO:0071013///GO:0003676|GO:0005634|GO:0008270	FBtr0089712	NM_132159	TC224175///TC197229
A_09_P065761	652.61835	367.50397	500.6892	573.8917	567.0002	523.86194	649.5737	467.5394	366.91992	910.3506	673.14233	608.6845	8.804756	8.481572	8.878811	8.918522	8.586288	8.636922	9.538114	8.868944	8.500063	9.825537	9.091746	8.92164	506.937	554.918	494.678	730.726	8.72171	8.71391	8.96904	9.27964	-0.152164	-0.159967	0.0951627	0.405764	CG18508	"CG18508 [FBtr0070543]///CG18508 [Source:FlyBase;GeneId:FBgn0028746] [FBtr0070543]"	0	dm|X3C9		59253///59253	NM_144464	CG18508 gene product from transcript CG18508-RA	chrX:3066543-3066484		FBtr0070543	NM_144464	TC209307///TC249951
A_09_P090640	554.9584	343.8254	454.9581	379.18427	478.8579	429.95563	433.12006	408.88583	427.70856	359.50146	431.94775	413.35553	8.570896	8.3854885	8.740629	8.320642	8.342537	8.351923	8.953387	8.675554	8.721226	8.485113	8.451692	8.363329	451.247	429.333	423.238	401.602	8.56567	8.33837	8.78339	8.43338	0.0972684	-0.130035	0.314986	-0.035025		Drosophila melanogaster parallel sister chromatids protein (pasc) mRNA, complete cds. [U40214]	0	dm|X2D5			U40214		chrX:2044354-2044295		U40214
A_09_P062171	9940.971	5493.39	7146.9976	7057.0903	8018.683	7014.182	9257.108	9484.106	8263.99	13647.861	15209.699	13626.812	12.733831	12.383436	12.714161	12.538744	12.408234	12.379937	13.37111	13.211296	12.993364	13.7316475	13.589682	13.40625	7527.12	7363.32	9001.74	14161.5	12.6105	12.4423	13.1919	13.5759	-0.253122	-0.421293	0.328326	0.712262	CG17493	"CG17493 [Source:FlyBase;GeneId:FBgn0040010] [FBtr0111255]///CG17493 [FBtr0111255]"	0	dm|2L40F7		3355126///3355126	NM_001042931	CG17493 gene product from transcript CG17493-RA	chr2L:22444260-22444319	GO:0005509|GO:0005856	FBtr0111255	NM_001042931	TC202701///TC228991
A_09_P043891	1830.0405	1163.2802	1452.2048	1099.9534	1242.779	1131.9528	1262.7997	1038.3079	956.23047	1324.3414	1330.1742	1272.5941	10.29232	10.143939	10.415068	9.857114	9.718437	9.748477	10.497174	10.020019	9.881956	10.366318	10.074378	9.985646	1481.84	1158.23	1085.78	1309.04	10.2838	9.77468	10.1331	10.1421	0.236577	-0.272522	0.0858514	0.0949157	nod	"no distributive disjunction [FBtr0073516]///CG1763 [Source:FlyBase;GeneId:FBgn0002948] [FBtr0073516]"	0	dm|X10C8		32107///32107	NM_078570	no distributive disjunction	chrX:11479438-11479497	GO:0003677|GO:0003777|GO:0005524|GO:0005871|GO:0006281|GO:0007018|GO:0007052|GO:0007057|GO:0031116|GO:0032837|GO:0045132|GO:0051010|GO:0051296	FBtr0073516	NM_078570	TC198658///TC225427
A_09_P221985	966.6572	945.403	1213.04	804.0727	1079.4069	1062.4222	1367.1212	1908.7794	1767.3132	3630.9463	4145.31	3384.1323	9.371521	9.844742	10.155451	9.405069	9.515106	9.657021	10.61169	10.898435	10.768084	11.821388	11.714243	11.39666	1041.7	981.967	1681.07	3720.13	9.79057	9.52573	10.7594	11.6441	-0.592998	-0.857838	0.375833	1.26053		324383 CK01 Drosophila melanogaster cDNA clone 73737, mRNA sequence [EC063765]	0	dm|2L23A3			EC063765		chr2L:2757245-2757304		EC063765		TC220550///TC255223
A_09_P066531	10909.747	7177.0986	6686.9355	7899.0894	8831.468	7938.3433	7788.1445	7344.105	7285.4863	8398.053	9465.21	9348.724	12.8679905	12.769141	12.618168	12.701358	12.547522	12.558501	13.121828	12.842371	12.811551	13.031097	12.905397	12.862643	8257.93	8222.97	7472.58	9070.66	12.7518	12.6025	12.9253	12.933	-0.075195	-0.224501	0.0982885	0.106084	slmo	"CG9131 [Source:FlyBase;GeneId:FBgn0029161] [FBtr0112945]///slowmo [FBtr0112945]"	0	dm|2L26B3		44132///44132	NM_164677	slowmo	chr2L:6046870-6046811	GO:0003674|GO:0005739|GO:0007283|GO:0008345|GO:0030432|GO:0030537///GO:0005739|GO:0007283|GO:0008345|GO:0030432|GO:0030537	FBtr0112945	NM_164677	TC203958///TC253672
A_09_P214545	1023.529	879.0645	927.62445	907.65857	1404.0082	1251.7594	188.00682	107.509415	98.92328	108.65788	135.94814	128.1806	9.453997	9.739781	9.768436	9.579893	9.894419	9.8936205	7.7494054	6.748319	6.6089797	6.758908	6.783891	6.674124	943.406	1187.81	131.48	124.262	9.65407	9.78931	7.03557	6.73897	1.05237	1.18761	-1.56613	-1.86273	CG17181	"CG17181 [FBtr0072563]///CG17181 [Source:FlyBase;GeneId:FBgn0035144] [FBtr0072563]"	0	dm|3L61C5		38072///38072	NM_138196	CG17181 gene product from transcript CG17181-RA	chr3L:582883-582824	GO:0003676|GO:0005622|GO:0008270	FBtr0072563	NM_138196	TC201572///TC224492
A_09_P109975	853.23944	596.26013	667.56866	1063.4995	720.3088	512.5313	560.9114	465.2813	418.7847	406.58167	253.68604	336.0585	9.191467	9.179754	9.293812	9.808491	8.931555	8.605375	9.326393	8.861959	8.690806	8.662661	7.683879	8.064658	705.689	765.447	481.659	332.109	9.22168	9.11514	8.95972	8.13707	0.324921	0.218383	0.0629625	-0.759691	CG5976	"CG5976 [FBtr0078200]///CG5976 [Source:FlyBase;GeneId:FBgn0036999] [FBtr0078200]"	0	dm|3L77C4		40270///40270	BT016015///NM_176373	CG5976 gene product from transcript CG5976-RB	chr3L:20470041-20470100	GO:0006508|GO:0008233|GO:0016603///GO:0005576|GO:0005739|GO:0006508|GO:0008233|GO:0016603	FBtr0078200	NM_176373	TC230971///TC204751
A_09_P207115	132.9488	95.23104	152.06538	132.51021	137.93277	137.73328	124.26074	144.69041	147.59808	167.63962	178.77579	204.93767	6.5093875	6.533316	7.159587	6.803847	6.546905	6.7096124	7.151991	7.1768255	7.1862717	7.384478	7.178986	7.351131	126.748	136.059	138.85	183.784	6.7341	6.68679	7.1717	7.30487	-0.421692	-0.469001	0.0159071	0.149076	tlk	"Tousled-like kinase [FBtr0299580]///CG34412 [Source:FlyBase;GeneId:FBgn0086899] [FBtr0299580]"	0	dm|X3E6		318206///318206	NM_001144680	Tousled-like kinase	chrX:3615618-3615677	GO:0004672|GO:0004674|GO:0005515|GO:0005524|GO:0005634|GO:0006325|GO:0006468|GO:0007155|GO:0008360|GO:0016572|GO:0019730|GO:0045448|GO:0046777|GO:0051726///GO:0004672|GO:0004674|GO:0005515|GO:0005524|GO:0005634|GO:0006325|GO:0006468|GO:0007059|GO:0007155|GO:0008360|GO:0016572|GO:0019730|GO:0045448|GO:0046777|GO:0051726	FBtr0299580	NM_001144680	TC217971///TC242011
A_09_P197340	21.642271	17.079151	22.031246	22.61349	17.933779	20.983229	10.79835	13.095801	16.78092	11.25884	11.372299	8.683154	3.8904405	4.0541205	4.372518	4.252999	3.603691	3.9950438	3.6275032	3.7110324	4.0494914	3.488245	3.2044306	2.7903087	20.2509	20.5102	13.5584	10.4381	4.10569	3.95058	3.79601	3.16099	0.304957	0.149841	-0.00472744	-0.639742		Rep: Protein ref(2)P - Drosophila melanogaster (Fruit fly), complete [TC254995]///REF2P_DROME (P14199) Protein ref(2)P (Refractory to sigma P), complete [TC207359]	0	dm|2L37F1					chr2L:19546871-19546930	GO:0004725|GO:0005001|GO:0005634|GO:0005886|GO:0006470|GO:0019058	TC207359///TC254995		TC207359///TC254995
A_09_P061786	25.843056	22.638474	27.355335	37.316795	41.420868	34.59427	34.47909	26.520023	23.086933	22.274654	27.294048	27.273523	4.146365	4.460661	4.684789	4.9756403	4.8113694	4.71634	5.302414	4.72901	4.509746	4.47259	4.467493	4.441519	25.279	37.7773	28.0287	25.6141	4.4306	4.83445	4.84706	4.46053	-0.166663	0.237182	0.249789	-0.136734	CG42233	"CG42233 [FBtr0290135]///CG42233 [Source:FlyBase;GeneId:FBgn0250755] [FBtr0290135]"	0	dm|3R100D2		43754///43754	NM_143642	CG42233 gene product from transcript CG42233-RB	chr3R:27629528-27629409		FBtr0290135	NM_143642	TC226861///TC200278
A_09_P069146	3.3452678	6.6990724	3.8844836	5.021265	3.3985386	3.9349837	3.3771057	6.252404	14.960714	10.400901	22.023325	30.449198	1.1967821	2.7039175	1.8687618	2.081938	1.2039981	1.5802367	1.9505515	2.644411	3.8838484	3.3738954	4.157939	4.600422	4.64294	4.11826	8.19674	20.9578	1.92315	1.62206	2.82627	4.04409	-0.440021	-0.741117	0.463096	1.68091	CG5250	"CG5250 [FBtr0083743]///CG5250 [Source:FlyBase;GeneId:FBgn0038691] [FBtr0083743]"	0	dm|3R91F12		42308///42308	NM_142536	CG5250 gene product from transcript CG5250-RA	chr3R:15054044-15053985	GO:0005391|GO:0005890|GO:0006754|GO:0006813|GO:0006814	FBtr0083743	NM_142536	TC231664///TC205497
A_09_P065111	3730.0464	2090.459	2780.4377	3576.909	3401.9995	3299.4836	3227.7922	3650.609	3292.74	3189.8643	3330.5874	3591.5679	11.319639	10.98956	11.352135	11.558384	11.171249	11.2919035	11.851096	11.833921	11.665813	11.634539	11.39854	11.482488	2866.98	3426.13	3390.38	3370.67	11.2204	11.3405	11.7836	11.5052	-0.220069	-0.100001	0.343097	0.064675	rtet	"tetracycline resistance [FBtr0084009]///CG5760 [Source:FlyBase;GeneId:FBgn0028468] [FBtr0084009]"	0	dm|3R93B12		42500///42500	NM_079705	tetracycline resistance	chr3R:16936429-16936488	GO:0016020|GO:0048477|GO:0051119|GO:0055085	FBtr0084009	NM_079705	TC214474///TC227982
A_09_P030421	448.07523	325.309	532.1228	299.64923	406.76202	390.90594	215.33089	300.83868	275.78406	353.94174	399.93704	384.98904	8.262258	8.305623	8.966654	7.981018	8.107124	8.214557	7.945175	8.232846	8.088137	8.462627	8.340608	8.260763	435.169	365.772	263.985	379.623	8.51151	8.1009	8.08872	8.35467	0.264706	-0.145905	-0.158086	0.107861	Psi	"CG8912 [Source:FlyBase;GeneId:FBgn0014870] [FBtr0087073]///P-element somatic inhibitor [FBtr0087073]"	0	dm|2R53D14		36889///36889	NM_166200	P-element somatic inhibitor	chr2R:12751086-12751027	GO:0000381|GO:0003729|GO:0005685|GO:0006397|GO:0007283|GO:0048024|GO:0048025	FBtr0087073	NM_166200	TC199427///TC226096
A_09_P044001	3328.3867	2027.3027	2453.674	2686.8992	2910.5156	2818.706	3648.457	2392.5854	2201.7732	2795.0972	2616.399	2541.7146	11.155268	10.945302	11.171766	11.145614	10.946142	11.064696	12.027835	11.224355	11.085192	11.443941	11.050345	10.983676	2603.12	2805.37	2747.61	2651.07	11.0908	11.0522	11.4458	11.1593	-0.0246236	-0.0632515	0.330392	0.0439186	Pcl	"CG5109 [Source:FlyBase;GeneId:FBgn0003044] [FBtr0086735]///Polycomblike [FBtr0086735]"	0	dm|2R55B8		37069///37069	NM_057324	Polycomblike	chr2R:14026873-14026932	GO:0003677|GO:0003700|GO:0005515|GO:0005634|GO:0008270|GO:0016568|GO:0045892	FBtr0086735	NM_057324	TC253240///TC195987
A_09_P014516	224.61378	153.78973	146.82367	218.05504	227.461	195.54388	82.60135	66.209595	73.0161	104.49918	98.75674	114.7653	7.265963	7.2247715	7.1089797	7.5224357	7.2685585	7.2152276	6.562857	6.0489683	6.170884	6.702607	6.3227854	6.5146317	175.076	213.687	73.9423	106.007	7.19991	7.33541	6.2609	6.51334	0.294112	0.429614	-0.64489	-0.392452	CG32082	"CG32082 [FBtr0076216]///CG32082 [Source:FlyBase;GeneId:FBgn0052082] [FBtr0076216]"	0	dm|3L68A9		39258///39258	NM_168448	CG32082 gene product from transcript CG32082-RC	chr3L:11156077-11156136	GO:0004871|GO:0007165|GO:0008093|GO:0017124|GO:0046847	FBtr0076216	NM_168448	TC223709///TC196768
A_09_P028966	20.712486	22.832073	17.90539	29.04554	34.837658	30.14048	32.35549	33.497883	31.79629	35.188114	41.521393	49.5258	3.8270893	4.472946	4.073361	4.614132	4.5616593	4.5175095	5.210703	5.065998	4.971528	5.132275	5.0727615	5.302198	20.4833	31.3412	32.5499	42.0784	4.12447	4.56443	5.08274	5.16908	-0.668365	-0.228396	0.289913	0.376248	CG14963	"CG14963 [Source:FlyBase;GeneId:FBgn0035409] [FBtr0073111]///CG14963 [FBtr0073111]"	0	dm|3L63B8		38383///38383	NM_139521	CG14963 gene product from transcript CG14963-RA	chr3L:3171673-3171614		FBtr0073111	NM_139521	TC206886///TC232066
A_09_P079266	1051.2343	839.93854	1041.0948	1289.8229	1517.8965	1276.4747	1209.8401	1275.6144	1370.2335	1428.7478	1501.4664	1608.358	9.492529	9.674096	9.934925	10.086844	10.006941	9.921828	10.435365	10.316977	10.400948	10.475794	10.249135	10.3234625	977.423	1361.4	1285.23	1512.86	9.70052	10.0052	10.3844	10.3495	-0.467473	-0.162785	0.21644	0.181474	Tim9b	"Tim9b [FBtr0074766]///CG17767 [Source:FlyBase;GeneId:FBgn0027358] [FBtr0074766]"	0	dm|X18D7		3772213///3772213	NM_001031904	Translocase of inner membrane 9b///CG17767 gene product from transcript CG17767-RC	chrX:19512170-19512111	GO:0005744|GO:0006626|GO:0015031|GO:0015450|GO:0042719|GO:0045039	FBtr0074766	NM_001031904	TC257007///TC201141
A_09_P220320	267.88513	199.52467	214.08928	233.33565	311.99548	315.2818	236.8878	312.7231	307.51825	343.75427	485.17435	439.6755	7.520131	7.6003795	7.6531076	7.62015	7.724465	7.904377	8.082825	8.288742	8.24527	8.420492	8.619338	8.452385	227.166	286.871	285.71	422.868	7.59121	7.74966	8.20561	8.49741	-0.402395	-0.243937	0.212011	0.503804			0	dm|X8C9					chrX:8993678-8993619		TC220131///TC240437		TC220131///TC240437
A_09_P035846	5811.9575	3993.1147	4470.814	4699.637	5423.105	4871.7104	5010.272	4839.6543	4798.4336	5099.541	5243.8022	5541.024	11.95947	11.923255	12.037361	11.95222	11.8439865	11.854092	12.485436	12.240687	12.209089	12.311411	12.053376	12.108027	4758.63	4998.15	4882.79	5294.79	11.9734	11.8834	12.3117	12.1576	-0.0720062	-0.161936	0.266369	0.112237	CG11367	"CG11367 [FBtr0078528]///CG11367 [Source:FlyBase;GeneId:FBgn0037185] [FBtr0078528]"	0	dm|3L80A1		40491///40491	NM_141155	CG11367 gene product from transcript CG11367-RA	chr3L:22726450-22726509	GO:0003674|GO:0005575|GO:0008150	FBtr0078528	NM_141155	TC200885
A_09_P071226	39.902298	31.395224	24.948505	37.88964	68.94457	44.52857	34.60027	65.62956	78.551636	32.352497	60.779816	51.036182	4.7730603	4.9324293	4.5519204	4.9976187	5.5464487	5.0805383	5.3074756	6.036274	6.276311	5.011064	5.622499	5.345538	32.082	50.4543	59.5938	48.0562	4.75247	5.2082	5.87335	5.32637	-0.441537	0.014195	0.679347	0.13236		Q9VC42_DROME (Q9VC42) CG13632-PA, complete [TC215000]	0	dm|3R96A21					chr3R:020601775-020601834///chr3R:20601775-20601834		TC215000		TC215000
A_09_P011961	14973.658	9621.297	11583.768	12944.712	13983.063	12670.005	13068.355	10438.65	10420.029	13317.498	13609.446	14546.634	13.3248	13.191973	13.410856	13.413962	13.210476	13.233008	13.868554	13.349647	13.327813	13.696293	13.429299	13.500486	12059.6	13199.3	11309	13824.5	13.3092	13.2858	13.5153	13.542	-0.0710414	-0.0944354	0.135087	0.161775	east	"CG4399 [Source:FlyBase;GeneId:FBgn0010110] [FBtr0070326]///enhanced adult sensory threshold [FBtr0070326]"	0	dm|X2C4		46006///46006	NM_080125	enhanced adult sensory threshold	chrX:1916632-1916691	GO:0000089|GO:0000228|GO:0000705|GO:0004181|GO:0005634|GO:0005730|GO:0006508|GO:0008270|GO:0016321	FBtr0070326	NM_080125	TC194642///TC256012
A_09_P108296	43135.31	29629.816	53002.52	35809.734	37968.336	34212.746	24709.174	30240.18	28073.74	34473.48	35380.695	28259.914	14.851242	14.814718	15.604813	14.881951	14.651592	14.666125	14.787523	14.884179	14.757675	15.068459	14.807653	14.458559	41922.5	35996.9	27674.4	32704.7	15.0903	14.7332	14.8098	14.7782	0.279072	-0.0779629	-0.00139332	-0.0329622	RpL35	"Ribosomal protein L35 [FBtr0070801]///CG4111 [Source:FlyBase;GeneId:FBgn0029785] [FBtr0070801]"	0	dm|X5A11		31483///31483	NM_167043	Ribosomal protein L35	chrX:5567058-5567117	GO:0000022|GO:0003735|GO:0005811|GO:0006412|GO:0007052|GO:0022625	FBtr0070801	NM_167043	TC236425///TC216478
A_09_P029731	213322.81	237739.83	226808.14	261529.2	312622.62	333791.34	265391.94	301560.38	266793.5	240934.36	278448.94	301090.3	17.15734	17.818981	17.702152	17.7505	17.693146	17.952465	18.212528	18.202087	18.006105	17.873539	17.78403	17.871925	225957	302648	277915	273491	17.5595	17.7987	18.1402	17.8432	-0.285962	-0.0467498	0.294787	-0.00228818	COX2	"CG34069 [Source:FlyBase;GeneId:FBgn0013675] [FBtr0100863]///mitochondrial Cytochrome c oxidase subunit II [FBtr0100863]"	0			192470///192470	GQ229520	cytochrome c oxidase subunit II	chrM:3672-3731	GO:0004129|GO:0005507|GO:0005739|GO:0005743|GO:0005751|GO:0006123|GO:0009055|GO:0016021|GO:0020037|GO:0022904	FBtr0100863		TC257323///TC218886
A_09_P055771	666.64484	405.54233	405.54312	449.80954	472.04327	449.97934	418.78607	289.95105	326.25418	351.2899	357.2958	357.0533	8.835435	8.623665	8.574751	8.567058	8.321859	8.417594	8.904834	8.179666	8.330594	8.4517765	8.177954	8.152085	492.577	457.277	344.997	355.213	8.67795	8.4355	8.4717	8.2606	0.243265	0.000819	0.0370131	-0.17408	CG17689	"CG17689 [Source:FlyBase;GeneId:FBgn0036374] [FBtr0075812]///CG17689 [FBtr0075812]"	0	dm|3L70B3		39522///39522	NM_140402	CG17689 gene product from transcript CG17689-RA	chr3L:13503084-13503143	GO:0070461///GO:0031177	FBtr0075812	NM_140402	TC222336///NP1417617
A_09_P136120	689.5927	435.36505	494.1159	401.36374	442.9264	358.54623	505.23746	543.888	390.93695	1484.5299	1283.1582	1340.4451	8.884261	8.726038	8.859745	8.402654	8.230007	8.089894	9.175582	9.087166	8.591534	10.53105	10.022462	10.060586	539.691	400.945	480.021	1369.38	8.82335	8.24085	8.95143	10.2047	-0.0486555	-0.631152	0.0794236	1.3327	CG8776	"CG8776 [Source:FlyBase;GeneId:FBgn0033764] [FBtr0302150]///This gene is referred to in FlyBase by the symbol Dmel\CG8776 (CG8776, FBgn0033764). It is a protein_coding_gene from Drosophila melanogaster. Its sequence location is 2R:8547002..8557722. It has the cytological map location 49B11-49C1. Based on sequence similarity, it is predicted to have molecular function</span>: carbon-monoxide oxyge…	0	dm|2R49B11	FBtr0087866	36395///36395	NM_165937///NM_136964	CG8776 gene product from transcript CG8776-RD///CG8776 gene product from transcript CG8776-RA	chr2R:8547150-8547091	GO:0008805|GO:0016021|GO:0030133	FBtr0302150	NM_165937///NM_136964	TC200404///TC225939
A_09_P222350	1254.8479	752.5975	1021.4756	1044.1162	1205.5825	1079.8829	968.6293	809.48364	833.5049	728.91864	813.22296	828.8747	9.747957	9.515691	9.907478	9.781954	9.674599	9.680538	10.114565	9.660858	9.683788	9.504873	9.364486	9.3671	1009.64	1109.86	870.539	790.339	9.72371	9.71236	9.81974	9.41215	0.0461404	0.0347951	0.142169	-0.265416		Q6GPC1_XENLA (Q6GPC1) LOC443631 protein (Fragment), partial (17%) [TC220636]///Rep: Chromosome undetermined scaffold_88, whole genome shotgun sequence - Paramecium tetraurelia, partial (7%) [TC243839]	0	dm|X16F7					chrX:18025278-18025219		TC220636///TC243839		TC220636///TC243839
A_09_P056616	5432.807	2753.9563	2502.6782	1509.2739	1549.6583	1464.0073	537.3536	398.39185	355.24243	497.68768	598.70374	587.74286	11.862143	11.387246	11.200296	10.313526	10.036818	10.119586	9.264492	8.638044	8.453402	8.954355	8.922677	8.871131	3563.15	1507.65	430.329	561.378	11.4832	10.1566	8.78531	8.91606	1.83257	0.505988	-0.865342	-0.7346	vir-1	"virus-induced RNA 1 [FBtr0080389]///CG31764 [Source:FlyBase;GeneId:FBgn0043841] [FBtr0080389]"	0	dm|2L33E3		34652///34652	NM_165011	virus-induced RNA 1	chr2L:12403484-12403425	GO:0051607	FBtr0080389	NM_165011	TC214401///TC227229
A_09_P009161	26318.857	19793.621	19246.537	22625.559	27333.82	24724.81	19925.543	18662.922	18159.316	19523.486	21893.512	21951.55	14.138469	14.232704	14.143351	14.219553	14.177483	14.197551	14.477095	14.187887	14.129164	14.248182	14.115195	14.094126	21786.3	24894.7	18915.9	21122.8	14.1715	14.1982	14.2647	14.1525	-0.0111771	0.0155106	0.0820303	-0.0301838	CG5323	"CG5323 [Source:FlyBase;GeneId:FBgn0034362] [FBtr0086706]///CG5323 [FBtr0086706]"	0	dm|2R55E2		37137///37137	NM_137502	CG5323 gene product from transcript CG5323-RA	chr2R:14503316-14503375		FBtr0086706	NM_137502	TC234031///TC207372
A_09_P113425	253.0062	182.93814	161.0766	161.13351	148.31877	167.96017	74.08062	80.50152	73.85429	42.25148	56.719624	55.301514	7.4376893	7.475168	7.242642	7.086	6.651641	6.9958544	6.4057884	6.330944	6.187351	5.3961887	5.5227547	5.4613366	199.007	159.137	76.1455	51.4242	7.38517	6.91116	6.30803	5.46009	0.856452	0.38245	-0.220687	-1.06862	CG5948	"CG5948 [Source:FlyBase;GeneId:FBgn0039386] [FBtr0084939]///Drosophila melanogaster IP10146 full insert cDNA. [BT023314]"	0	dm|3R96F7		43133///43133	BT023314	CG5948 gene product from transcript CG5948-RA	chr3R:21722781-21722840	GO:0006801|GO:0046872|GO:0055114	IP10146///FBtr0084939		TC233023///TC206697
A_09_P063056	57.522884	18.373972	35.74522	20.45809	16.878191	13.048484	4.1460752	10.9132185	8.851317	9.267766	11.99775	13.918194	5.300724	4.159548	5.0707173	4.1084867	3.516172	3.3096893	2.2465105	3.4480047	3.1266336	3.2074807	3.2816703	3.4709895	37.214	16.7949	7.9702	11.7279	4.84366	3.64478	2.94038	3.32005	1.38417	0.185286	-0.519114	-0.13945	CG7763	"CG7763 [Source:FlyBase;GeneId:FBgn0040503] [FBtr0088135]///CG7763 [FBtr0088135]"	0	dm|2R47F11		36235///36235	NM_136841	CG7763 gene product from transcript CG7763-RA	chr2R:7302733-7302792	GO:0005488	FBtr0088135	NM_136841	TC210835///TC241785
A_09_P027536	781.25397	527.6125	670.7686	770.002	925.2459	796.8848	1122.0564	890.0043	920.67676	1128.5398	1293.9946	1269.2823	9.064308	9.003291	9.300711	9.342606	9.292776	9.242106	10.326694	9.797668	9.827292	10.1355	10.034595	9.981887	659.878	830.711	977.579	1230.61	9.12277	9.2925	9.98389	10.0507	-0.447367	-0.277641	0.413748	0.480523	CG4622	"CG4622 [FBtr0300490]///CG4622 [Source:FlyBase;GeneId:FBgn0035021] [FBtr0300490]"	0	dm|2R60D4		37919///37919	NM_001038882	CG4622 gene product from transcript CG4622-RA///CG4622 gene product from transcript CG4622-RC	chr2R:20420954-20420897	GO:0003676|GO:0008270///GO:0003676|GO:0005575|GO:0008150|GO:0008270	FBtr0300490	NM_001038882	TC198104///TC224895
A_09_P192235	3365.3599	2105.1484	2235.5059	3166.5967	3209.1763	3036.307	2295.8157	1600.4939	1441.4615	1179.1818	1209.9064	1161.4315	11.1712055	10.999662	11.037424	11.382605	11.08707	11.171981	11.359555	10.644301	10.474058	10.19883	9.937658	9.853778	2568.67	3137.36	1779.26	1183.51	11.0694	11.2139	10.826	9.99676	0.0508874	0.195342	-0.192572	-1.02179	CG2201	"CG2201 [FBtr0100511]///CG2201 [Source:FlyBase;GeneId:FBgn0032955] [FBtr0100511]"	0	dm|2L39E3		35417///35417	NM_001038842	CG2201 gene product from transcript CG2201-RA	chr2L:21615286-21615227	GO:0004103|GO:0004305|GO:0016310	FBtr0100511	NM_001038842	TC242203///TC218597
A_09_P202610	811.85223	339.58435	362.03867	268.98706	299.12576	265.41077	132.70248	166.89128	143.7077	192.83781	201.43393	189.41394	9.119734	8.367582	8.411039	7.82528	7.663692	7.655962	7.2468157	7.382765	7.147735	7.586503	7.3511415	7.2374883	504.492	277.841	147.767	194.562	8.63279	7.71498	7.2591	7.39171	1.01155	0.0937455	-0.362127	-0.229522	ctp	Drosophila melanogaster 8kd dynein light chain mRNA, complete cds. [U48848]	0	dm|X4C14		31405///31405	U48848	cut up	chrX:4595959-4596018	GO:0003777|GO:0005515|GO:0005856|GO:0005868|GO:0006914|GO:0007017|GO:0007018|GO:0007283|GO:0007290|GO:0007291|GO:0007476|GO:0008407|GO:0030286|GO:0035071|GO:0042623|GO:0042803|GO:0045505|GO:0051017///GO:0003777|GO:0005515|GO:0005856|GO:0005868|GO:0007017|GO:0007018|GO:0007283|GO:0007290|GO:0007291|GO:0007476|GO:0008407|GO:0030286|GO:0042623|GO:0042803|GO:0045505|GO:0051017	U48848		TC216604///TC244284
A_09_P217495	150.24518	95.30793	116.139084	227.76004	288.28128	270.48502	549.97815	600.82764	574.8496	889.0182	928.813	954.1664	6.6858354	6.5344806	6.7707486	7.585258	7.610417	7.683284	9.297995	9.230807	9.147782	9.791328	9.556223	9.570187	120.564	262.175	575.218	923.999	6.66369	7.62632	9.22553	9.63925	-1.75184	-0.789214	0.809995	1.22371		This gene is referred to in FlyBase by the symbol Dmel\CG33062 (CG33062, FBgn0053062). It is a protein_coding_gene from Drosophila melanogaster. Its sequence location is 3L:19434818..19439544. It has the cytological map location 76B3. Its molecular function is unknown. The biological processes in which it is involved are not known. No alleles are reported. It has 2 annotated transcripts and 2 ann…	0	dm|3L76B3					chr3L:19434956-19434897///chr3L:019434956-019434897		FBtr0302886
A_09_P067601	242.09009	191.29062	197.2846	131.1981	192.90565	166.7568	33.687912	56.732037	53.68202	39.737255	40.632374	42.317974	7.3740606	7.5395784	7.5351734	6.78949	7.030835	6.985481	5.2689233	5.826092	5.7271085	5.307679	5.0415363	5.0752883	210.222	163.62	48.034	40.8959	7.48294	6.93527	5.60737	5.1415	1.17515	0.627478	-0.700416	-1.16629	CG3842	"CG3842 [FBtr0070904]///CG3842 [Source:FlyBase;GeneId:FBgn0029866] [FBtr0070904]"	0	dm|X5F2		31576///31576	NM_206633	CG3842 gene product from transcript CG3842-RA	chrX:6237337-6237396	GO:0005488|GO:0016614|GO:0055114	FBtr0070904	NM_206633	TC209150///TC230342
A_09_P165355	14.508369	7.997363	14.965351	12.316851	20.66027	17.678661	9.597098	27.38708	32.19683	11.14719	25.13758	23.308546	3.313474	2.9594805	3.814593	3.3764486	3.8078709	3.747816	3.4573624	4.7754235	4.9895883	3.473867	4.3487525	4.2148767	12.4904	16.8853	23.0603	19.8644	3.36252	3.64405	4.40746	4.0125	-0.415328	-0.133798	0.629615	0.234655	CG32271	"CG32271 [Source:FlyBase;GeneId:FBgn0052271] [FBtr0073105]///CG32271 [FBtr0073105]"	0	dm|3L63B11		38392///38392	NM_168001	CG32271 gene product from transcript CG32271-RA	chr3L:3202722-3202663	GO:0004252|GO:0006508	FBtr0073105	NM_168001	TC233691///TC207143
A_09_P057746	100.96551	113.20523	142.08083	179.1315	154.30162	213.81795	18.465036	59.37382	53.050213	13.727777	26.280788	27.244314	6.112379	6.782753	7.061607	7.238763	6.708693	7.3441176	4.4014883	5.8917546	5.710028	3.7742848	4.412915	4.439973	118.751	182.417	43.6297	22.4176	6.65225	7.09719	5.33442	4.20906	0.65018	1.09512	-0.667643	-1.79301	CG30148	"CG30148 [Source:FlyBase;GeneId:FBgn0050148] [FBtr0086266]///CG30148 [FBtr0086266]"	0	dm|2R57A5		37318///37318	NM_145882	CG30148 gene product from transcript CG30148-RA	chr2R:16434636-16434577		FBtr0086266	NM_145882	TC236063///TC209264
A_09_P192960	409.8072	371.53726	408.47897	715.6301	756.3215	733.0055	627.6098	546.4553	551.47327	580.48126	603.4036	602.07324	8.133462	8.497319	8.585157	9.236958	9.00194	9.121559	9.488488	9.09396	9.087889	9.176365	8.933958	8.905885	396.608	734.986	575.179	595.319	8.40531	9.12015	9.22344	9.0054	-0.639601	0.0752379	0.178531	-0.0395117	CG1621	"CG1621 [Source:FlyBase;GeneId:FBgn0033182] [FBtr0088984]///CG1621 [FBtr0088984]"	0	dm|2R43C5		35677///35677	NM_136442	CG1621 gene product from transcript CG1621-RA	chr2R:3379354-3379295	GO:0003677	FBtr0088984	NM_136442	TC218796///TC250861
A_09_P064441	9016.1045	5129.5596	6257.0176	5136.485	5359.5337	5112.022	2566.3638	2543.767	2536.2314	1525.1401	1633.0693	1210.9521	12.592949	12.284575	12.522299	12.080453	11.826977	11.923557	11.520274	11.312751	11.289212	10.569984	10.370349	9.914016	6800.89	5202.68	2548.79	1456.39	12.4666	11.9437	11.3741	10.2848	0.792982	0.270036	-0.299547	-1.38884	Pax	"CG31794 [Source:FlyBase;GeneId:FBgn0041789] [FBtr0081214]///Paxillin [FBtr0081214]"	0	dm|2L37D5		35215///35215	NM_165296	Paxillin	chr2L:19403197-19403138	GO:0005925|GO:0007016|GO:0008270	FBtr0081214	NM_165296	TC209304///TC233766
A_09_P013436	23848.686	18037.908	20341.18	20904.297	24600.71	22946.959	20221.002	19934.727	19838.787	16872.924	16993.88	16301.809	13.996282	14.098701	14.223154	14.105399	14.025496	14.089893	14.498331	14.282997	14.256778	14.037682	13.749705	13.664833	20742.6	22817.3	19998.2	16722.9	14.106	14.0736	14.346	13.8174	0.011748	-0.0207014	0.251738	-0.276891	Sep 01	"CG1403 [Source:FlyBase;GeneId:FBgn0011710] [FBtr0077198]///Septin-1 [FBtr0077198]"	0	dm|X19F5		33114///33114	NM_078706	Septin-1	chrX:21232580-21232639	GO:0000910|GO:0003924|GO:0005515|GO:0005525|GO:0005940|GO:0007049|GO:0007349|GO:0031105|GO:0031625|GO:0043065|GO:0045172///GO:0000910|GO:0003924|GO:0005515|GO:0005525|GO:0005875|GO:0005940|GO:0007049|GO:0007349|GO:0031105|GO:0031625|GO:0043065|GO:0045172	FBtr0077198	NM_078706	TC199868///TC226506
A_09_P034086	18.502277	14.862162	27.56779	14.402281	29.507229	16.183859	12.39436	35.11703	50.491077	18.72093	38.384403	31.493498	3.6642914	3.8535283	4.6959505	3.6021125	4.32208	3.6203628	3.826376	5.134099	5.638698	4.221839	4.959427	4.6490717	20.3107	20.0311	32.6675	29.5329	4.07126	3.84819	4.86639	4.61011	-0.200703	-0.423774	0.594432	0.338153	CG6052	"CG6052 [Source:FlyBase;GeneId:FBgn0036747] [FBtr0075195]///CG6052 [FBtr0075195]"	0	dm|3L74F3		39971///39971	NM_140745	CG6052 gene product from transcript CG6052-RA	chr3L:17717300-17716818	GO:0005215|GO:0005524|GO:0042626|GO:0043190(ATP-binding cassette (ABC) transporter complex)	FBtr0075195	NM_140745	TC195135///TC222196
A_09_P119450	254.17476	129.97252	145.5343	139.12614	125.57741	106.69241	90.84045	104.32418	108.82328	469.8864	491.05447	397.80582	7.4443374	6.982019	7.0962543	6.874137	6.4115167	6.3411927	6.700027	6.70493	6.746585	8.871428	8.636718	8.30801	176.561	123.799	101.329	452.916	7.1742	6.54228	6.71718	8.60539	0.246126	-0.385796	-0.210897	1.67731		Q8SYN0_DROME (Q8SYN0) RE52086p (CG11638-PA), complete [TC198477]///Rep: RE52086p - Drosophila melanogaster (Fruit fly), complete [TC225260]	0	dm|X1E1					chrX:908052-907993	GO:0005509	TC225260///TC198477		TC225260///TC198477
A_09_P073076	4501.3643	3322.9478	3840.511	4134.178	5429.8022	4680.598	3645.8845	3472.3274	3575.0486	3320.0737	3814.093	3717.7039	11.590807	11.658204	11.818121	11.767272	11.845768	11.796356	12.026817	11.761687	11.784489	11.692259	11.594103	11.532286	3888.27	4748.19	3564.42	3617.29	11.689	11.8031	11.8577	11.6062	-0.0754356	0.0386524	0.0931848	-0.158264	CG8228///Vps45	"CG8228 [Source:FlyBase;GeneId:FBgn0261049] [FBtr0082070]///CG8228 [FBtr0082070]"	0	dm|3R85D25		41153///41153	NM_141652	CG8228 gene product from transcript CG8228-RA///Vacuolar protein sorting 45	chr3R:5391752-5391811	GO:0000149|GO:0006605|GO:0006886|GO:0006897|GO:0006904|GO:0007040|GO:0007269|GO:0008021|GO:0016082|GO:0016192|GO:0034058	FBtr0082070	NM_141652	TC200044///TC226662
A_09_P023816	4744.348	5580.6245	4911.629	5325.4683	9667.658	7368.2437	4566.556	9180.774	9059.346	4399.168	5788.898	6114.2466	11.666655	12.406167	12.173025	12.132579	12.678034	12.450984	12.351655	13.164399	13.125933	12.098274	12.196052	12.250049	5078.87	7453.79	7602.23	5434.1	12.082	12.4205	12.8807	12.1815	-0.218903	0.11968	0.57981	-0.119394	CG9319	"CG9319 [Source:FlyBase;GeneId:FBgn0032881] [FBtr0081460]///CG9319 [FBtr0081460]"	0	dm|2L38E6		35337///35337	NM_136210	CG9319 gene product from transcript CG9319-RA	chr2L:20750995-20750936	GO:0008111|GO:0008152	FBtr0081460	NM_136210	TC203429///TC229711
A_09_P195740	83.78222	76.00415	42.86766	89.207825	110.97081	104.3744	91.6843	82.71126	109.62913	79.99484	79.61814	84.43046	5.8432326	6.2079625	5.3328567	6.2329855	6.23312	6.309503	6.713367	6.370012	6.757229	6.317094	6.012004	6.071781	67.5513	101.518	94.6749	81.3478	5.79468	6.25854	6.61354	6.13363	-0.438369	0.0254835	0.380483	-0.0994264			0	dm|2R53D14					chr2R:012756549-012756495///chr2R:12756549-12756490		TC219560		TC219560
A_09_P130825	1514.2375	965.17334	949.38354	1272.7616	1304.7346	1113.3639	557.97394	536.5347	479.14825	302.8273	283.26425	290.42084	10.019036	9.8746	9.801886	10.067634	9.788624	9.724588	9.318818	9.067528	8.88507	8.23761	7.8429832	7.8540907	1142.93	1230.29	524.552	292.171	9.89851	9.86028	9.09047	7.97823	0.376804	0.338578	-0.431232	-1.54348		Drosophila melanogaster IP07169 full insert cDNA. [BT022686]	0	dm|3R95E1			BT022686		chr3R:19935679-19935738		IP07169///MIP13681		TC235286///TC212301
A_09_P053021	33208.99	25065.688	28618.564	34161.492	40445.48	35694.945	29427.205	30649.662	28582.283	29214.719	31833.867	32009.135	14.473947	14.573382	14.715704	14.813971	14.742773	14.727311	15.039627	14.903584	14.783574	14.829666	14.655253	14.638286	28964.4	36767.3	29553	31019.2	14.5877	14.7614	14.9089	14.7077	-0.147365	0.026309	0.173886	-0.0273075	Txl	"Thioredoxin-like [FBtr0077098]///CG5495 [Source:FlyBase;GeneId:FBgn0035631] [FBtr0077098]"	0	dm|3L64E7		38646///38646	NM_079214	Thioredoxin-like	chr3L:5760118-5760177	GO:0006974|GO:0015036|GO:0045454///GO:0015036|GO:0034984|GO:0045454	FBtr0077098	NM_079214	TC227811///TC202172
A_09_P005991	30268.92	26273.176	30962.143	27893.457	33172.7	33136.887	21789.658	29630.268	27188.16	27686.94	32241.668	33815.76	14.34021	14.641259	14.829256	14.521527	14.456793	14.620029	14.60612	14.854784	14.711432	14.752176	14.673617	14.717498	29168.1	31401	26202.7	31248.1	14.6036	14.5328	14.7241	14.7144	-0.0538632	-0.124655	0.0666739	0.0569922	CG1381	"CG1381 [FBtr0088425]///CG1381 [Source:FlyBase;GeneId:FBgn0033485] [FBtr0088425]"	0	dm|2R46E5		36058///36058	NM_136710	CG1381 gene product from transcript CG1381-RA	chr2R:5986145-5986086	GO:0005622|GO:0042254	FBtr0088425	NM_136710	TC235763
A_09_P183605	2741.9783	2136.426	3248.5876	1821.7882	2102.4824	2072.644	967.4128	1176.858	1003.9693	994.7433	1103.5139	1113.4838	10.875662	11.02094	11.576635	10.585027	10.476961	10.621136	10.112752	10.200725	9.952241	9.95344	9.804868	9.792954	2709	1998.97	1049.41	1070.58	11.1577	10.561	10.0886	9.85042	0.818903	0.222199	-0.25027	-0.488422		Q8IMR1_DROME (Q8IMR1) CG31072-PB, isoform B (LD05154p), partial (9%) [TC212540]///Rep: CG31072-PA, isoform A - Drosophila melanogaster (Fruit fly), partial (6%) [TC239290]	0	dm|2R41C2					chr2R:670638-670579		TC239290///TC212540		TC239290///TC212540
A_09_P037276	25782.188	17704.188	18953.223	16288.894	17270.545	16896.887	7344.8286	7103.8433	7054.735	4764.2637	4570.2886	4359.7646	14.1087475	14.071758	14.121195	13.745487	13.51511	13.648348	13.037277	12.794384	12.765118	12.213295	11.855048	11.762125	20813.2	16818.8	7167.8	4564.77	14.1006	13.6363	12.8656	11.9435	0.824373	0.360121	-0.410601	-1.3327	CG2972	"CG2972 [FBtr0071430]///CG2972 [Source:FlyBase;GeneId:FBgn0030177] [FBtr0071430]"	0	dm|X9B1		31943///31943	NM_132375	CG2972 gene product from transcript CG2972-RA	chrX:9978767-9978826		FBtr0071430	NM_132375	TC228342
A_09_P020891	6837.0474	5526.396	5752.993	5677.1533	6688.735	6499.7144	4855.8696	4577.0127	4514.2695	4566.1396	4846.714	5352.9976	12.193818	12.392079	12.401136	12.224839	12.146601	12.27004	12.440278	12.160191	12.121018	12.152018	11.93977	12.058221	6038.81	6288.53	4649.05	4921.95	12.329	12.2138	12.2405	12.05	0.152007	0.0368226	0.0634918	-0.127001	CG13097	"CG13097 [Source:FlyBase;GeneId:FBgn0032051] [FBtr0079697]///CG13097 [FBtr0079697]"	0	dm|2L29D3		34184///34184	NM_135393	CG13097 gene product from transcript CG13097-RA	chr2L:8512282-8512223	GO:0005634|GO:0006364|GO:0030529	FBtr0079697	NM_135393	TC225188///TC198398
A_09_P074821	3127.0264	2068.3547	2661.3896	3741.6729	3968.2378	3595.8486	3856.7957	3613.7395	3300.644	3348.535	3157.9863	3266.875	11.065237	10.974224	11.289003	11.623355	11.393366	11.415996	12.107951	11.819277	11.669272	11.704575	11.321768	11.345785	2618.92	3768.59	3590.39	3257.8	11.1095	11.4776	11.8655	11.4574	-0.295192	0.0728919	0.46082	0.0526956	CG9588	"CG9588 [Source:FlyBase;GeneId:FBgn0038166] [FBtr0082849]///CG9588 [FBtr0082849]"	0	dm|3R87F7		41672///41672	NM_142044	CG9588 gene product from transcript CG9588-RA	chr3R:9500911-9500852	GO:0005515|GO:0005838|GO:0006508|GO:0006974///GO:0005515|GO:0005838|GO:0006508|GO:0034984	FBtr0082849	NM_142044	TC234866///TC204251
A_09_P046776	22.636812	31.074438	17.96756	9.418176	7.204804	10.8089485	4.904525	9.466857	6.9885154	16.026438	6.5823975	13.82159	3.9552593	4.9176126	4.0783615	2.9893348	2.2880428	3.0380332	2.4888775	3.2428856	2.7857275	3.9976406	2.4155917	3.4609413	23.8929	9.14398	7.11997	12.1435	4.31708	2.7718	2.83916	3.29139	1.17662	-0.368656	-0.301296	0.150932			0	dm|3R96E4			BT022783		chr3R:21439488-21439547		IP07455		TC242862///TC212003
A_09_P136170	103.888016	76.43039	68.67298	64.88953	76.13416	81.040565	37.45467	30.150126	29.864214	42.310562	43.55971	46.947956	6.153546	6.2160306	6.0127096	5.773801	5.6895556	5.9444513	5.421838	4.914092	4.8810873	5.398205	5.141901	5.22508	82.9971	74.0214	32.4897	44.2727	6.12743	5.8026	5.07234	5.25506	0.571732	0.246906	-0.483357	-0.300635	CG4619	Drosophila melanogaster CG4619 (CG4619), mRNA [NM_135485]///Rep: CG4619-PA - Drosophila melanogaster (Fruit fly), complete [TC227004]	0	dm|2L30F1		34321	NM_135485	CG4619 gene product from transcript CG4619-RA	chr2L:9941202-9941261		NM_135485///TC227004	NM_135485	TC227004///TC200443
A_09_P062841	37.957176	26.883902	14.885779	20.211899	28.39094	19.790688	16.021076	23.91611	33.944016	17.51996	21.435999	28.53596	4.700961	4.7086267	3.8069017	4.09102	4.2664423	3.9106288	4.1966634	4.5799108	5.065827	4.1261864	4.1189423	4.5067987	26.5756	22.7978	24.6271	22.4973	4.4055	4.08936	4.61413	4.25064	0.173943	-0.142189	0.382581	0.0190894	CG11379	"CG11379 [FBtr0070198]///CG11379 [Source:FlyBase;GeneId:FBgn0040362] [FBtr0070198]"	0	dm|X1E3		31062///31062	NM_130532	CG11379 gene product from transcript CG11379-RA	chrX:1074587-1074646		FBtr0070198	NM_130532	TC208129///TC230610
A_09_P041241	24.00249	17.11457	4.2843184	17.746302	15.966428	11.104289	9.450807	14.334588	16.946768	59.420666	89.63952	98.99717	4.0397725	4.0571094	2.0101047	3.9033337	3.4360533	3.076924	3.4352016	3.8414285	4.0636797	5.8881516	6.1830416	6.301405	15.1338	14.939	13.5774	82.6858	3.369	3.4721	3.7801	6.1242	-0.602558	-0.499449	-0.19145	2.15265	Amy-d	"CG17876 [Source:FlyBase;GeneId:FBgn0000078] [FBtr0086983]///Amylase distal [FBtr0086983]"	0	dm|2R53F12		36932///36932	NM_079044	Amylase distal	chr2R:13013730-13013789	GO:0004556|GO:0005509|GO:0005975|GO:0043169	FBtr0086983	NM_079044	TC201950///TC247445
A_09_P005731	423.86972	565.9891	610.31104	560.61816	982.25824	887.27277	1083.1136	1254.3628	1202.0358	1323.5258	1708.0532	1824.1368	8.1821375	9.104587	9.16444	8.884762	9.379042	9.397113	10.275733	10.292739	10.212006	10.365429	10.435116	10.505088	533.39	810.05	1179.84	1618.57	8.81705	9.2203	10.2602	10.4352	-0.987505	-0.584254	0.455599	0.630651	CG1809	"CG1809 [Source:FlyBase;GeneId:FBgn0033423] [FBtr0088520]///CG1809 [FBtr0088520]"	0	dm|2R45F1		35981///35981	NM_136652	CG1809 gene product from transcript CG1809-RA	chr2R:5451319-5451378	GO:0004035|GO:0008152	FBtr0088520	NM_136652	TC201608///TC228059
A_09_P030636	11057.563	8828.456	11665.266	8544.88	11044.006	9941.496	7969.707	10335.015	10431.8	13026.887	15788.0625	15197.137	12.887406	13.067902	13.420971	12.814732	12.87006	12.883126	13.155075	13.335253	13.329442	13.664463	13.643525	13.5636015	10517.1	9843.46	9578.84	14670.7	13.1254	12.856	13.2733	13.6239	-0.116832	-0.386285	0.0309985	0.381605	Pcmt	"CG2152 [Source:FlyBase;GeneId:FBgn0086768] [FBtr0078758]///Protein-L-isoaspartate (D-aspartate) O-methyltransferase [FBtr0078758]"	0	dm|3R83B1		40668///40668	NM_080508	Protein-L-isoaspartate (D-aspartate) O-methyltransferase	chr3R:1378743-1378684	GO:0004719(protein-L-isoaspartate (D-aspartate) O-methyltransferase activity)|GO:0005737|GO:0006464|GO:0030091	FBtr0078758	NM_080508	TC231954///TC205810
A_09_P067591	40.94506	15.628159	18.973444	28.47873	21.525263	18.575304	20.52689	41.456013	28.338787	55.452423	63.6348	59.568775	4.810278	3.9260318	4.1569486	4.5857	3.8670425	3.819193	4.5542073	5.3735094	4.8054476	5.7884374	5.6887226	5.568574	25.1822	22.8598	30.1072	59.552	4.29775	4.09065	4.91106	5.68191	-0.397821	-0.604929	0.215481	0.986337	CG3823	"CG3823 [FBtr0070900]///CG3823 [Source:FlyBase;GeneId:FBgn0029863] [FBtr0070900]"	0	dm|X5E8		31573///31573	NM_132085	CG3823 gene product from transcript CG3823-RA	chrX:6200706-6200765	GO:0005215|GO:0005622|GO:0006810|GO:0008431	FBtr0070900	NM_132085	TC203820///TC230091
A_09_P189260	727.50006	471.0019	674.41656	423.18073	506.6458	452.43704	318.41638	363.4914	329.9076	335.90393	447.35605	336.6617	8.961464	8.839545	9.308535	8.479017	8.423918	8.425452	8.509535	8.505777	8.34666	8.387163	8.502258	8.0672455	624.306	460.755	337.272	373.307	9.03651	8.4428	8.45399	8.31889	0.545877	-0.047842	-0.0366472	-0.171749	CG6340	"CG6340 [FBtr0074039]///CG6340 [Source:FlyBase;GeneId:FBgn0030648] [FBtr0074039]"	0	dm|X13C5		32482///32482	NM_132806///NM_167449	CG6340 gene product from transcript CG6340-RC	chrX:15380190-15380249		FBtr0074039	NM_132806///NM_167449	TC230011///TC216246
A_09_P023122	13.644985	8.925662	15.536351	12.3061075	23.878504	18.122564	15.733964	25.3648	25.606535	21.977282	29.771631	24.83172	3.2249594	3.1179154	3.8686144	3.3751895	4.016724	3.7835941	4.170574	4.664756	4.6591816	4.4532	4.592845	4.306202	12.7023	18.1024	22.2351	25.5269	3.40383	3.72517	4.49817	4.45075	-0.689819	-0.36848	0.404522	0.3571	Ntf-2r	"CG10174 [Source:FlyBase;GeneId:FBgn0032680] [FBtr0081063]///Nuclear transport factor-2-related [FBtr0081063]"	0	dm|2L36F5		35101///35101	NM_136034	Nuclear transport factor-2-related	chr2L:18455226-18455285	GO:0005622|GO:0006606	FBtr0081063	NM_136034	TC215933///TC246357
A_09_P138895	5467.4224	3357.445	3998.4397	3363.0493	3718.7483	3405.8293	1999.9785	1852.5161	1805.313	1652.0521	1662.4363	1417.3757	11.871305	11.673104	11.876261	11.469441	11.299685	11.337669	11.160533	10.85527	10.798775	10.685303	10.396062	10.141096	4274.44	3495.88	1885.94	1577.29	11.8069	11.3689	10.9382	10.4075	0.576782	0.138824	-0.291916	-0.822621	Fps85D	"Fps oncogene analog [FBtr0082051]///CG8874 [Source:FlyBase;GeneId:FBgn0000723] [FBtr0082051]"	0	dm|3R85D13		41118///41118	NM_169274	Fps oncogene analog	chr3R:5193410-5193351	GO:0004713|GO:0004715|GO:0005515|GO:0005524|GO:0005737|GO:0005886|GO:0005912|GO:0006468|GO:0007391|GO:0007394|GO:0007411|GO:0008594|GO:0016020|GO:0046664|GO:0051017///GO:0004713|GO:0005515|GO:0005524|GO:0005737|GO:0005886|GO:0005912|GO:0006468|GO:0007391|GO:0007394|GO:0007411|GO:0008594|GO:0016020|GO:0046664|GO:0051017	FBtr0082051	NM_169274	TC222206///TC195144
A_09_P042291	36.921383	21.958244	26.998592	43.780083	59.738495	41.38359	72.74236	53.7514	50.223293	121.449875	135.70764	123.05013	4.661045	4.416647	4.665851	5.20609	5.3396726	4.974866	6.379488	5.7482305	5.6310263	6.9194756	6.781337	6.6151924	28.6261	48.3007	58.9057	126.736	4.58118	5.17354	5.91958	6.772	-0.904169	-0.311807	0.434232	1.28665	exu	"exuperantia [FBtr0086242]///CG8994 [Source:FlyBase;GeneId:FBgn0000615] [FBtr0086242]"	0	dm|2R57A9		37345///37345	NM_166410	exuperantia	chr2R:16556020-16555961	GO:0001700|GO:0005737|GO:0007283|GO:0007300|GO:0007317|GO:0008359|GO:0008595|GO:0045450|GO:0045451///GO:0000398|GO:0001700|GO:0005737|GO:0007283|GO:0007300|GO:0007317|GO:0008359|GO:0008595|GO:0045450|GO:0045451|GO:0071011	FBtr0086242	NM_166410	TC207393///TC233799
A_09_P060606	19811.777	13882.435	16736.521	19570.635	22233.094	20039.459	14946.019	17031.139	17631.59	17977.424	21979.11	21482.65	13.72873	13.720929	13.9417515	14.01029	13.879505	13.894435	14.062237	14.055887	14.0866165	14.129158	14.120824	14.062975	16810.2	20614.4	16536.2	20479.7	13.7971	13.9281	14.0682	14.1043	-0.235952	-0.105012	0.0351582	0.0712303	Gfat2	"Glutamine:fructose-6-phosphate aminotransferase 2 [FBtr0085297]///CG1345 [Source:FlyBase;GeneId:FBgn0039580] [FBtr0085297]"	0	dm|3R98C4		43373///43373	NM_143360	Glutamine:fructose-6-phosphate aminotransferase 2	chr3R:24162811-24162752	GO:0004360(glutamine-fructose-6-phosphate transaminase (isomerizing) activity)|GO:0005529|GO:0005737|GO:0016051	FBtr0085297	NM_143360	TC238559///TC215362
A_09_P217800	45.488926	38.794495	25.413109	47.488293	41.31788	32.687794	20.60421	21.861366	22.137838	21.08988	28.273502	55.818867	4.962104	5.237736	4.57854	5.323387	4.807778	4.634559	4.5596313	4.4503117	4.449184	4.393738	4.5183573	5.4747705	36.5655	40.498	21.5345	35.0607	4.92613	4.92191	4.48638	4.79562	0.319577	0.315359	-0.120174	0.189073	cv-c	"crossveinless c [FBtr0112630]///CG34389 [Source:FlyBase;GeneId:FBgn0086901] [FBtr0112630]"	0	dm|3R88B8		41749///41749	NM_001104316	crossveinless c	chr3R:10234421-10233879	GO:0005096|GO:0005100|GO:0005622|GO:0007165|GO:0007173|GO:0007391|GO:0007424|GO:0007427|GO:0007443|GO:0007494|GO:0008258|GO:0008586|GO:0035160|GO:0035277///GO:0005096|GO:0005100|GO:0005622|GO:0007173|GO:0007391|GO:0007424|GO:0007427|GO:0007443|GO:0007494|GO:0008258|GO:0008586|GO:0035160|GO:0035277	FBtr0112630	NM_001104316	TC244215///TC202338
A_09_P215370	20095.2	9237.645	8972.606	9283.022	10960.701	8067.363	4917.6226	2029.0148	2044.1263	1505.381	1299.7856	1376.7306	13.749224	13.1332655	13.042351	12.934266	12.859137	12.58176	12.458509	10.986564	10.97801	10.551172	10.041037	10.09912	12768.5	9437.03	2996.92	1393.97	13.3083	12.7917	11.4744	10.2304	0.788145	0.271586	-1.04577	-2.28969	CG15678///pirk	"CG15678 [FBtr0071682]///CG15678 [Source:FlyBase;GeneId:FBgn0034647] [FBtr0071682]"	0	dm|2R57F6		37468///37468	NM_137754	poor Imd response upon knock-in///CG15678 gene product from transcript CG15678-RA	chr2R:17548549-17548490	GO:0009609|GO:0045824///GO:0009609|GO:0045824|GO:0050777	FBtr0071682	NM_137754	TC230132///TC203871
A_09_P062351	41.10797	28.450815	35.275215	48.11005	75.23796	37.85459	41.61332	33.522762	34.511208	43.35086	52.967606	45.697697	4.8160067	4.7903543	5.051622	5.3421535	5.6724725	4.8462753	5.5737376	5.067069	5.0897346	5.4332476	5.424017	5.186139	34.9447	53.7342	36.5491	47.3387	4.88599	5.28697	5.24351	5.3478	-0.251942	0.149031	0.105577	0.209865	lectin-33A	"lectin-33A [FBtr0113317]///CG16834 [Source:FlyBase;GeneId:FBgn0040096] [FBtr0113317]"	0	dm|2L32C1		53516///53516	NM_001103675	CG16834 gene product from transcript CG16834-RB	chr2L:11002654-11002713	GO:0005488|GO:0005534	FBtr0113317	NM_001103675	TC238754///NP1415842
A_09_P038461	23944.729	17014.26	24542.043	18707.287	21038.072	19602.771	11492.334	9779.718	9478.321	10015.677	9737.194	8965.658	14.002081	14.014413	14.494007	13.945199	13.799799	13.86265	13.683148	13.255576	13.191156	13.285231	12.946269	12.802284	21833.7	19782.7	10250.1	9572.84	14.1702	13.8692	13.3766	13.0113	0.428693	0.127742	-0.364847	-0.730213	CG2691	"CG2691 [Source:FlyBase;GeneId:FBgn0030504] [FBtr0073848]///CG2691 [FBtr0073848]"	0	dm|X12A8		32320///32320	NM_132678	CG2691 gene product from transcript CG2691-RA	chrX:13513516-13513457	GO:0005488///GO:0005488|GO:0008150	FBtr0073848	NM_132678	TC195650///TC222704
A_09_P033741	66.20462	37.000835	50.253513	59.417797	65.93387	54.267384	71.65504	85.51359	84.03048	82.53651	92.84724	101.17148	5.5035205	5.169442	5.5621915	5.6467104	5.482031	5.3658924	6.3577604	6.4180818	6.3735824	6.3622193	6.233765	6.3327484	51.153	59.873	80.3997	92.1851	5.41172	5.49821	6.38314	6.30958	-0.52852	-0.442027	0.442904	0.36934	CG13025	"CG13025 [Source:FlyBase;GeneId:FBgn0036660] [FBtr0075346]///CG13025 [FBtr0075346]"	0	dm|3L73C4		39874///39874	NM_140662	CG13025 gene product from transcript CG13025-RA	chr3L:16769712-16769653	GO:0005515|GO:0008270	FBtr0075346	NM_140662	TC215418///TC254156
A_09_P008686	296.4375	300.71085	436.727	282.27673	437.43515	453.50272	453.18176	553.9109	523.2411	397.94232	514.744	542.5235	7.6662445	8.192189	8.681627	7.8948536	8.212009	8.428846	9.01871	9.11351	9.0120735	8.631674	8.70469	8.755631	344.625	391.072	510.111	485.07	8.18002	8.17857	9.0481	8.69733	-0.47663	-0.478081	0.391447	0.0406812	CG10764	"CG10764 [FBtr0086919]///CG10764 [Source:FlyBase;GeneId:FBgn0034221] [FBtr0086919]"	0	dm|2R54B16		36962///36962	NM_137369	CG10764 gene product from transcript CG10764-RA	chr2R:13343141-13343200	GO:0004252|GO:0006508	FBtr0086919	NM_137369	TC228499///TC201491
A_09_P072726	7.246077	10.524943	8.036772	3.8310437	9.932456	8.41885	9.65509	7.842538	10.754451	17.584059	25.284628	19.026905	2.3118606	3.355697	2.917655	1.6916246	2.751234	2.677502	3.466054	2.9713206	3.4076035	4.131455	4.3571672	3.9220586	8.6026	7.39412	9.41736	20.6319	2.86174	2.37345	3.28166	4.13689	-0.301771	-0.790055	0.11815	0.973385	CG9801	"CG9801 [FBtr0081944]///CG9801 [Source:FlyBase;GeneId:FBgn0037623] [FBtr0081944]"	0	dm|3R85A9		41044///41044	NM_141570	CG9801 gene product from transcript CG9801-RA	chr3R:4561663-4561604	GO:0003824|GO:0005575|GO:0008150///GO:0003824	FBtr0081944	NM_141570	TC196415///TC223405
A_09_P018706	2729.9478	1507.3477	1515.1648	1885.1936	2212.6665	1742.0624	987.26807	547.9514	567.7645	3024.0042	3818.245	3424.3293	10.869318	10.517753	10.476297	10.634384	10.550653	10.37046	10.142062	9.097904	9.12989	11.557505	11.595673	11.413696	1917.49	1946.64	700.995	3422.19	10.6211	10.5185	9.45662	11.5223	0.0869201	-0.0157035	-1.07758	0.988089	daw	"CG16987 [Source:FlyBase;GeneId:FBgn0031461] [FBtr0077721]///dawdle [FBtr0077721]"	0	dm|2L23B2		33474///33474	NM_078737	dawdle	chr2L:2811977-2812036	GO:0005160|GO:0007179|GO:0007411|GO:0008083|GO:0032924|GO:0040007	FBtr0077721	NM_078737	TC197906///TC224746
A_09_P039006	1746.3457	1920.7887	2379.0508	1830.4192	2696.3042	2560.2673	1286.2247	2109.2673	2029.1074	926.59674	1137.6959	1278.1221	10.224784	10.867439	11.127209	10.5918455	10.835852	10.925958	10.523691	11.042526	10.967371	9.851057	9.848878	9.9918995	2015.39	2362.33	1808.2	1114.14	10.7398	10.7846	10.8445	9.89728	0.0259625	0.0707035	0.130681	-0.81657	CG6340	"CG6340 [Source:FlyBase;GeneId:FBgn0030648] [FBtr0074040]///CG6340 [FBtr0074040]"	0	dm|X13C5		32482///32482	NM_167448	CG6340 gene product from transcript CG6340-RC	chrX:15378338-15378397		FBtr0074040	NM_167448	TC237802///TC211014
A_09_P009841	9036.702	5021.416	7419.956	4492.7104	5285.033	5042.8647	3269.6404	2878.7527	3030.7603	2802.848	3025.9038	3169.6501	12.596241	12.253835	12.768234	11.887258	11.80678	11.903906	11.869679	11.491228	11.546206	11.447937	11.260129	11.302197	7159.36	4940.2	3059.72	2999.47	12.5394	11.866	11.6357	11.3368	0.701206	0.027751	-0.202525	-0.501476	trx	"trithorax [FBtr0100277]///CG8651 [Source:FlyBase;GeneId:FBgn0003862] [FBtr0100277]"	0	dm|3R88B1		41737///41737	NM_001014621	trithorax	chr3R:10090517-10090458	GO:0003677|GO:0003700|GO:0005515|GO:0005634|GO:0006355|GO:0008270|GO:0008354|GO:0016571|GO:0035097|GO:0042800(histone methyltransferase activity (H3-K4 specific))|GO:0043565|GO:0048096|GO:0051568///GO:0003677|GO:0003700|GO:0005515|GO:0005634|GO:0005875|GO:0006355|GO:0007411|GO:0008270|GO:0008354|GO:0016571|GO:0035097|GO:0042800(histone methyltransferase activity (H3-K4 specific))|GO:0043565|GO:00…	FBtr0100277	NM_001014621	NP442111
A_09_P205405	6536.705	5155.93	3400.5247	5271.635	6049.756	5885.3325	4856.274	4726.871	5450.336	4426.0586	5692.538	6845.9746	12.129008	12.291973	11.64258	12.117922	12.001745	12.126787	12.440398	12.20667	12.392871	12.107065	12.171835	12.41313	5031.05	5735.57	5011.16	5654.86	12.0212	12.0822	12.3466	12.2307	-0.129234	-0.0682697	0.196225	0.0802555	Hrs	"CG2903 [Source:FlyBase;GeneId:FBgn0031450] [FBtr0089750]///Hepatocyte growth factor regulated tyrosine kinase substrate [FBtr0089750]"	0	dm|2L23A3		33458///33458	NM_080360	Hepatocyte growth factor regulated tyrosine kinase substrate	chr2L:2742829-2742888	GO:0005515|GO:0005737|GO:0005768|GO:0005769|GO:0005770|GO:0006886|GO:0006887|GO:0006897|GO:0007269|GO:0007298|GO:0008021|GO:0008270|GO:0008293|GO:0008333|GO:0016050|GO:0016079|GO:0016082|GO:0016197|GO:0042059	FBtr0089750	NM_080360	TC217455///TC248257
A_09_P030411	18716.912	13278.592	14121.096	20768.477	24369.373	19947.75	14751.799	15064.511	13772.248	17124.316	17393.26	18987.03	13.646715	13.65677	13.696602	14.095995	14.011866	13.887816	14.043367	13.878866	13.730218	14.059017	13.783219	13.884815	15372.2	21695.2	14529.5	17834.9	13.6667	13.9986	13.8842	13.909	-0.215145	0.116718	0.0023098	0.0271765	Ost48	"Oligosaccharyltransferase 48kD subunit [FBtr0071344]///CG9022 [Source:FlyBase;GeneId:FBgn0014868] [FBtr0071344]"	0	dm|X8C14		31849///31849	NM_078541	Oligosaccharyltransferase 48kD subunit	chrX:9051014-9050955	GO:0004579|GO:0005789|GO:0005811|GO:0006487|GO:0018279	FBtr0071344	NM_078541	TC228923///TC202564
A_09_P168910	26.280067	17.228096	29.349901	25.93085	33.889904	25.327234	26.01349	31.160307	37.140503	43.53422	39.45073	51.068024	4.1705575	4.0666475	4.7863226	4.4504848	4.5218673	4.2664967	4.895952	4.9616375	5.195663	5.439337	4.9989586	5.346438	24.286	28.3827	31.4381	44.6843	4.34118	4.41295	5.01775	5.26158	-0.499962	-0.428188	0.176614	0.42044		Q56E63_9ASCO (Q56E63) ATP synthase A chain, partial (8%) [TC214170]	0	dm|3L67E4					chr3L:10579607-10579666///chr3L:010579607-010579666		TC214170		TC214170
A_09_P055111	2831.7007	1900.2173	2856.2075	2667.5964	2998.8186	2641.727	3426.9517	2707.5369	2699.518	3692.3281	3789.3894	3911.2046	10.922113	10.851905	11.390924	11.135212	10.989262	10.971145	11.937474	11.402765	11.379228	11.845573	11.584727	11.605487	2529.38	2769.38	2944.67	3797.64	11.055	11.0319	11.5732	11.6786	-0.330096	-0.353204	0.188079	0.293519	CG10907	"CG10907 [FBtr0076029]///CG10907 [Source:FlyBase;GeneId:FBgn0036207] [FBtr0076029]"	0	dm|3L68D6		39331///39331	NM_140251	CG10907 gene product from transcript CG10907-RA	chr3L:11788437-11788496	GO:0000398|GO:0003755|GO:0006457|GO:0071011|GO:0071013///GO:0003755	FBtr0076029	NM_140251	TC228477///TC202044
A_09_P026151	15188.56	10917.222	10546.462	14462.948	14622.257	13562.118	15020.103	13538.775	13319.611	16208.412	15893.824	16922.215	13.345358	13.374274	13.275511	13.573961	13.274963	13.331174	14.069371	13.72481	13.682006	13.979713	13.653157	13.71872	12217.4	14215.8	13959.5	16341.5	13.3317	13.3934	13.8254	13.7839	-0.281845	-0.220194	0.211836	0.170304	Rae1	"CG9862 [Source:FlyBase;GeneId:FBgn0034646] [FBtr0071683]///Rae1 [FBtr0071683]"	0	dm|2R57F6		37467///37467	NM_137753	CG9862 gene product from transcript CG9862-RA	chr2R:17546320-17546261		FBtr0071683	NM_137753	TC231168
A_09_P006781	1827.6492	1080.4034	1244.693	1428.0433	1520.7649	1332.0228	1678.3763	1057.0891	1037.809	1129.6146	1080.085	973.8946	10.290434	10.037311	10.192614	10.233711	10.009665	9.983282	10.907615	10.045881	10.000067	10.136873	9.773908	9.599711	1384.25	1426.94	1257.76	1061.2	10.1735	10.0756	10.3179	9.83683	0.131857	0.0339572	0.276259	-0.204765	CG8841	"CG8841 [Source:FlyBase;GeneId:FBgn0033713] [FBtr0087964]///CG8841 [FBtr0087964]"	0	dm|2R48F8		36336///36336	NM_165880	CG8841 gene product from transcript CG8841-RC	chr2R:8210261-8210202		FBtr0087964	NM_165880	TC219579///TC252317
A_09_P027831	43.9778	34.928787	45.878788	39.3446	37.122696	37.832275	12.78844	13.372682	12.641479	12.222636	16.034643	18.755735	4.913364	5.086301	5.4307942	5.051981	4.653313	4.8454247	3.8715324	3.7412171	3.6408346	3.6067424	3.700099	3.9013495	41.5951	38.0999	12.9342	15.671	5.14349	4.85024	3.75119	3.73606	0.866155	0.572908	-0.526137	-0.541268	CG13405	"CG13405 [FBtr0072541]///CG13405 [Source:FlyBase;GeneId:FBgn0035097] [FBtr0072541]"	0	dm|3L61A6		38016///38016	NM_138155	CG13405 gene product from transcript CG13405-RA	chr3L:74541-74482		FBtr0072541	NM_138155	TC206929///TC233380
A_09_P188130	36.84838	19.744867	17.186789	30.818108	36.07371	37.407597	22.84952	41.582207	51.55184	22.576738	39.2368	42.64772	4.65819	4.263362	4.014267	4.6995935	4.6119595	4.8291383	4.708856	5.3778944	5.6686935	4.492024	4.991114	5.0864863	24.5933	34.7665	38.6612	34.8204	4.31194	4.71356	5.25181	4.85654	-0.392285	0.00933917	0.54759	0.152317		"Rep: 60S ribosomal protein L7 - Drosophila melanogaster (Fruit fly), partial (9%) [TC241784]///DMRPHOM ribosomal protein {Drosophila melanogaster} (exp=-1; wgp=0; cg=0), partial (9%) [TC215892]"	0	dm|3L64E8					chr3L:5792823-5792882		TC241784///TC215892		TC241784///TC215892
A_09_P198215	1128.4264	732.85187	673.1539	1047.5287	921.50726	923.76575	974.10065	846.1298	817.3809	1056.9689	997.9112	935.6786	9.594757	9.477334	9.305832	9.786661	9.286936	9.455262	10.122691	9.724735	9.655606	10.040976	9.659746	9.541959	844.811	964.267	879.204	996.853	9.45931	9.50962	9.83434	9.74756	-0.165874	-0.115561	0.209163	0.122379	Chi	"Chip [FBtr0072191]///CG3924 [Source:FlyBase;GeneId:FBgn0013764] [FBtr0072191]"	0	dm|2R60B5		37837///37837	NM_057734	Chip	chr2R:19921037-19920978	GO:0003712|GO:0005634|GO:0006350|GO:0006911|GO:0007350|GO:0007399|GO:0007411|GO:0007476|GO:0008407|GO:0045941|GO:0070983///GO:0003712|GO:0005634|GO:0006350|GO:0006911|GO:0007350|GO:0007399|GO:0007411|GO:0007476|GO:0008407	FBtr0072191	NM_057734	NP027123
A_09_P078431	5275.9434	3735.8132	5621.719	5743.076	7209.633	6319.577	6661.7036	8331.66	7435.8647	9455.174	9937.291	10683.146	11.819873	11.827162	12.367834	12.241495	12.254793	12.229491	12.89644	13.024387	12.841026	13.202147	12.9756155	13.055139	4877.83	6424.1	7476.41	10025.2	12.005	12.2419	12.9206	13.0776	-0.599474	-0.362504	0.316188	0.473203	Taf10b	"CG3069 [Source:FlyBase;GeneId:FBgn0026324] [FBtr0077735]///TBP-associated factor 10b [FBtr0077735]"	0	dm|2L23A5		33468///33468	NM_058070	TBP-associated factor 10b	chr2L:2767372-2767313	GO:0003702|GO:0005515|GO:0005669|GO:0006367|GO:0016251	FBtr0077735	NM_058070	TC207088///TC247362
A_09_P058171	21.489954	15.051859	21.063623	30.348946	50.268433	35.705097	28.80071	15.774405	21.363049	24.40686	20.342062	24.015495	3.880251	3.8718262	4.3077207	4.6774616	5.0906644	4.761937	5.0427966	3.979514	4.397787	4.6044736	4.0433726	4.257983	19.2018	38.7742	21.9794	22.9215	4.01993	4.84335	4.47337	4.30194	-0.332821	0.490601	0.120612	-0.0508105	CG30357	"CG30357 [FBtr0088721]///CG30357 [Source:FlyBase;GeneId:FBgn0050357] [FBtr0088721]"	0	dm|2R44E3		246563///246563	NM_165621	CG30357 gene product from transcript CG30357-RA	chr2R:4607717-4607658	GO:0005515|GO:0005575|GO:0008150	FBtr0088721	NM_165621	TC229585///TC202688
A_09_P007516	31.320568	29.12455	15.066318	19.287996	20.529625	39.704933	20.748253	23.168257	24.06013	24.976599	29.364824	30.496193	4.423699	4.82412	3.8242939	4.0235186	3.798719	4.9151254	4.569682	4.5340776	4.569314	4.637764	4.5729957	4.602647	25.1705	26.5075	22.6589	28.2792	4.35737	4.24579	4.55769	4.60447	-0.212127	-0.32371	-0.0118068	0.0349708	CG42288	"This gene is referred to in FlyBase by the symbol Dmel\CG42288 (CG42288, FBgn0259184). It is a protein_coding_gene from Drosophila melanogaster. Its sequence location is 2R:9978536..9979310. It has the cytological map location 50D5. Its molecular function is unknown. The biological processes in which it is involved are not known. One allele is reported. No phenotypic data is available. It has on…	0	dm|2R50D5		36559///36559	NM_137082	CG42288 gene product from transcript CG42288-RA	chr2R:9979168-9979227		FBtr0299668	NM_137082	TC206907///TC233337
A_09_P029091	85068.59	64789.176	65238.668	75628.89	83389.61	77741.69	52822.316	58807.316	59570.34	43756.12	50320.656	61345.25	15.830999	15.943421	15.904478	15.960537	15.786663	15.85028	15.883624	15.843708	15.843048	15.4124565	15.315842	15.576754	71698.8	78920.1	57066.7	51807.3	15.893	15.8658	15.8568	15.435	0.0495882	0.0224485	0.0134153	-0.408361	PHGPx	"PHGPx [FBtr0073066]///CG12013 [Source:FlyBase;GeneId:FBgn0035438] [FBtr0073066]"	0	dm|3L63D1		38413///38413	NM_139550///NM_168024	CG12013 gene product from transcript CG12013-RC///CG12013 gene product from transcript CG12013-RB	chr3L:3328563-3328622	GO:0004601|GO:0004602|GO:0005737|GO:0005739|GO:0006982|GO:0055114	FBtr0073066	NM_139550///NM_168024	TC217913///NP550050
A_09_P138220	550.68756	372.38727	345.54977	467.60123	402.6888	434.62347	219.38873	104.52851	104.757996	276.66068	256.78302	265.56116	8.559751	8.500616	8.343788	8.623022	8.092606	8.367501	7.97211	6.7077527	6.691658	8.107233	7.7013845	7.72499	422.875	434.971	142.892	266.335	8.46805	8.36104	7.12384	7.84454	0.368132	0.261124	-0.976079	-0.255383		Rep: GH09576p - Drosophila melanogaster (Fruit fly), partial (93%) [TC249606]	0	dm|3R98D3					chr3R:24346707-24346648	GO:0006952|GO:0050832	TC221156///TC249606		TC221156///TC249606
A_09_P079261	135.01839	89.26935	125.111664	164.97032	204.4928	191.157	177.78308	144.75887	141.87088	157.14227	177.86871	162.79239	6.531672	6.440049	6.878111	7.1199503	7.1149898	7.182493	7.668738	7.177508	7.129176	7.291187	7.171647	7.018979	116.466	186.873	154.804	165.934	6.61661	7.13914	7.32514	7.1606	-0.507953	0.0145812	0.200577	0.0360411	Amph	"CG8604 [Source:FlyBase;GeneId:FBgn0027356] [FBtr0087828]///Amphiphysin [FBtr0087828]"	0	dm|2R49B8		36383///36383	NM_078993	Amphiphysin	chr2R:8499413-8499472	GO:0005515|GO:0005737|GO:0005886|GO:0006887|GO:0006897|GO:0006937|GO:0007269|GO:0008104|GO:0042052|GO:0045202|GO:0045313|GO:0048488	FBtr0087828	NM_078993	TC223887///TC196944
A_09_P026976	7864.8687	5114.9287	6303.031	7226.9917	7313.8257	7022.092	9355.635	8511.021	7930.7383	10424.631	10720.2295	10632.253	12.395867	12.280455	12.532869	12.573067	12.275494	12.381564	13.386384	13.055117	12.933981	13.342968	13.085027	13.048249	6427.61	7187.64	8599.13	10592.4	12.4031	12.41	13.1252	13.1587	-0.35046	-0.343482	0.371637	0.405224	wmd	"wing morphogenesis defect [FBtr0113112]///CG3957 [Source:FlyBase;GeneId:FBgn0034876] [FBtr0113112]"	0	dm|2R59E3		37727///37727	NM_001103966	wing morphogenesis defect	chr2R:19432435-19432376	GO:0005102|GO:0005875|GO:0007476///GO:0005102|GO:0007476	FBtr0113112	NM_001103966	TC228506///TC202073
A_09_P182425	171.62582	175.63431	220.01228	200.13646	262.73004	233.11057	234.22656	192.39696	184.95532	263.7311	273.1408	236.30803	6.8777833	7.416387	7.692479	7.3987274	7.476521	7.4687495	8.0665245	7.587942	7.5117745	8.038183	7.7904797	7.5566144	189.091	231.992	203.86	257.727	7.32888	7.448	7.72208	7.79509	-0.205311	-0.0861951	0.187886	0.260898	CG4730	"CG4730 [FBtr0084934]///CG4730 [Source:FlyBase;GeneId:FBgn0039355] [FBtr0084934]"	0	dm|3R96E9		43099///43099	NM_143156	CG4730 gene product from transcript CG4730-RA	chr3R:21503822-21503763	GO:0005634|GO:0008270	FBtr0084934	NM_143156	TC238902///TC212028
A_09_P189110	200.38434	112.92496	184.34636	141.00198	150.14491	162.27174	107.6319	143.0376	128.75127	164.39352	172.82372	145.19539	7.1012864	6.7791767	7.437314	6.893459	6.6692953	6.946147	6.944726	7.1602507	6.9891844	7.3562684	7.130136	6.8539414	165.885	151.14	126.474	160.804	7.10593	6.8363	7.03139	7.11345	0.13826	-0.131365	0.0637213	0.145783			0	dm|2R48E4					chr2R:8059830-8059771///chr2R:008059830-008059771		TC216194		TC216194
A_09_P065201	557.39777	379.30383	354.11096	558.46106	701.4507	643.8683	780.6799	803.1739	836.76917	641.5511	616.6926	587.7289	8.577224	8.527166	8.379097	8.8792	8.893282	8.934501	9.803351	9.649569	9.689427	9.320679	8.965386	8.871097	430.271	634.593	806.874	615.324	8.4945	8.90233	9.71411	9.05239	-0.419395	-0.0115633	0.800225	0.138496	CG6424	"CG6424 [FBtr0086886]///CG6424 [Source:FlyBase;GeneId:FBgn0028494] [FBtr0086886]"	0	dm|2R54E1		37012///37012	NM_166246	CG6424 gene product from transcript CG6424-RA	chr2R:13590942-13590883		FBtr0086886	NM_166246	TC195493///TC222556
A_09_P027321	14.356405	14.925917	12.173377	20.241615	25.598072	14.55837	30.07189	35.679947	34.326427	69.814964	59.040173	67.71593	3.298283	3.8597038	3.5166965	4.0931396	4.117047	3.467656	5.105108	5.1570415	5.0819893	6.120723	5.5806036	5.753513	13.8186	20.1327	33.3594	65.5237	3.55823	3.89261	5.11471	5.81828	-1.04129	-0.706904	0.515195	1.21876	CG13563	"CG13563 [FBtr0113117]///CG13563 [Source:FlyBase;GeneId:FBgn0034966] [FBtr0113117]"	0	dm|2R60B6		37845///37845	NM_001103973	CG13563 gene product from transcript CG13563-RB	chr2R:19945018-19945077		FBtr0113117	NM_001103973	TC226215///TC199551
A_09_P100130	14296.225	11658.875	13823.754	17590.635	18847.623	17664.35	13568.674	17005.04	15634.273	14928.502	15083.991	15419.812	13.258007	13.469097	13.665901	13.856407	13.641178	13.712432	13.922756	14.053675	13.913166	13.86104	13.577709	13.584587	13259.6	18034.2	15402.7	15144.1	13.4643	13.7367	13.9632	13.6744	-0.224832	0.0475054	0.274032	-0.0147216	CG14057	"CG14057 [FBtr0075286]///CG14057 [Source:FlyBase;GeneId:FBgn0036696] [FBtr0075286]"	0	dm|3L73E5		39915///39915	NM_140698///BT022981	CG14057 gene product from transcript CG14057-RA	chr3L:17037608-17037549	GO:0004526|GO:0005634|GO:0008033	FBtr0075286	NM_140698	TC213013///TC228847
A_09_P107810	4676.1387	2332.404	2611.9526	2202.9875	2466.9875	2341.7725	1980.4066	1584.6763	1561.6477	1627.3483	2203.219	1535.7313	11.645762	11.147558	11.261951	10.859133	10.707619	10.797264	11.146345	10.629972	10.589595	10.663567	10.802376	10.2568	3206.83	2337.25	1708.91	1788.77	11.3518	10.788	10.7886	10.5742	0.551937	-0.0118148	-0.0111825	-0.225573	skd	"CG9936 [Source:FlyBase;GeneId:FBgn0003415] [FBtr0112830]///skuld [FBtr0112830]"	0	dm|3L78A2		43906///43906	NM_168880	skuld	chr3L:20987316-20987257	GO:0004252|GO:0005515|GO:0005634|GO:0006357|GO:0006366|GO:0006367|GO:0009790|GO:0016455|GO:0016592|GO:0030177|GO:0045165|GO:0045498|GO:0048190	FBtr0112830	NM_168880	TC194510///TC221609
A_09_P071396	7726.707	5042.8716	7159.514	5393.557	6179.462	5930.4116	6890.199	6586.4814	6335.7393	11495.853	13117.619	12280.76	12.370298	12.259986	12.716686	12.150908	12.032349	12.137795	12.945094	12.685291	12.610039	13.484085	13.376197	13.256201	6643.03	5834.48	6604.14	12298.1	12.449	12.107	12.7468	13.3722	-0.198675	-0.540647	0.099143	0.724496	CG11791	"CG11791 [FBtr0084763]///CG11791 [Source:FlyBase;GeneId:FBgn0039266] [FBtr0084763]"	0	dm|3R96B19		43000///43000	NM_143070	CG11791 gene product from transcript CG11791-RB	chr3R:20878677-20878736		FBtr0084763	NM_143070	TC200810///TC253062
A_09_P024971	1210.9562	928.9886	1134.9332	1316.6068	1474.6681	1341.061	1751.8713	1346.0613	1320.7998	1497.0819	1674.7999	1799.589	9.696591	9.819473	10.059431	10.116496	9.965258	9.993038	10.969445	10.394528	10.347938	10.543196	10.406752	10.485541	1091.63	1377.45	1472.91	1657.16	9.8585	10.0249	10.5706	10.4785	-0.373718	-0.207286	0.33842	0.246279	CG2906	"CG2906 [FBtr0113052]///CG2906 [Source:FlyBase;GeneId:FBgn0033240] [FBtr0113052]"	0	dm|2R43F7	FBtr0113051	35753///35753	NM_001103754///NM_001103755	CG2906 gene product from transcript CG2906-RD///CG2906 gene product from transcript CG2906-RC	chr2R:3845671-3845730	GO:0003676|GO:0004553|GO:0005975|GO:0046872	FBtr0113052	NM_001103754///NM_001103755	TC234277
A_09_P078271	4858.99	3145.1138	4466.377	3527.006	4079.4548	3647.883	3395.3606	2958.901	2815.3467	2666.1755	3308.2588	2638.8125	11.7011	11.578853	12.035929	11.538115	11.433245	11.436723	11.924113	11.530846	11.439838	11.375814	11.388835	11.037763	4156.83	3751.45	3056.54	2871.08	11.772	11.4694	11.6316	11.2675	0.286619	-0.0159814	0.146257	-0.217871	par-6	"par-6 [FBtr0074455]///CG5884 [Source:FlyBase;GeneId:FBgn0026192] [FBtr0074455]"	0	dm|X16C1		32752///32752	NM_133010	CG5884 gene product from transcript CG5884-RA	chrX:17600551-17600610	GO:0001738|GO:0005515|GO:0005737|GO:0005938|GO:0006469|GO:0006911|GO:0007155|GO:0007298|GO:0007309|GO:0007416|GO:0008360|GO:0016324|GO:0016332|GO:0035003|GO:0045176|GO:0045179|GO:0045186|GO:0045196|GO:0045197|GO:0055059///GO:0001738|GO:0005515|GO:0005737|GO:0005938|GO:0006469|GO:0006911|GO:0007155|GO:0007298|GO:0007309|GO:0007416|GO:0008360|GO:0016324|GO:0016332|GO:0035003|GO:0045176|GO:0045179|G…	FBtr0074455	NM_133010	TC197324///TC255372
A_09_P056691	45.128677	47.82537	50.959187	36.63332	39.933792	37.26882	14.082389	9.67485	9.772841	7.477144	3.9072547	5.767794	4.950633	5.5396605	5.5823092	4.9489717	4.7586217	4.8237762	4.010585	3.2742393	3.2695196	2.897746	1.663134	2.2001092	47.9711	37.9453	11.1767	5.7174	5.35753	4.84379	3.51811	2.25366	0.972931	0.459186	-0.866489	-2.13094	Ilp6	Ilp6 [FBtr0070406]///Drosophila melanogaster Ilp6 (Ilp6), mRNA [NM_130644]	0	dm|X3A1		31220///31220	NM_130644	CG14049 gene product from transcript CG14049-RA	chrX:2225502-2225443	GO:0005158|GO:0005179|GO:0005576|GO:0008286///GO:0005158|GO:0005179|GO:0005576|GO:0008286|GO:0040018	FBtr0070406///NM_130644	NM_130644	TC248476
A_09_P066901	9.915128	25.665932	10.622819	10.209931	23.05188	18.245054	9.026057	32.829937	25.306591	14.51102	40.369694	26.50107	2.7642918	4.641739	3.3201337	3.1057885	3.9658961	3.7933125	3.36886	5.03694	4.642183	3.8543358	5.0321794	4.4000683	15.4013	17.169	22.3875	27.1273	3.57539	3.62167	4.34933	4.42886	-0.334728	-0.28845	0.439212	0.518745	CG42541	"This gene is referred to in FlyBase by the symbol Dmel\CG42541 (CG42541, FBgn0260658). It is a protein_coding_gene from Drosophila melanogaster. Its sequence location is X:3789080..3805808. It has the cytological map location 3F6. Based on sequence similarity, it is predicted to have molecular function</span>: GTP binding. There is experimental evidence that it is involved in the biological proc…	0	dm|X3F6	FBtr0070628	31344///31344	NM_130728///NM_001038740	CG42541 gene product from transcript CG42541-RC	chrX:3804857-3804798	GO:0003924|GO:0005525|GO:0006911|GO:0007264|GO:0016020	FBtr0301100	NM_130728///NM_001038740	TC203454///TC229738
A_09_P043106	6149.69	4120.8716	4866.2227	4914.0254	5698.34	5024.4907	5606.489	4591.3823	4759.3345	6028.3228	6309.075	6218.5957	12.040959	11.96869	12.159626	12.016576	11.915409	11.898641	12.647645	12.164713	12.197286	12.552799	12.320191	12.274463	5045.59	5212.28	4985.73	6185.33	12.0564	11.9435	12.3365	12.3825	-0.105744	-0.218628	0.174378	0.220315	Sos	"CG7793 [Source:FlyBase;GeneId:FBgn0001965] [FBtr0080541]///Son of sevenless [FBtr0080541]"	0	dm|2L34D1		34790///34790	NM_057249	Son of sevenless	chr2L:13819606-13819665	GO:0003677|GO:0005088|GO:0005089|GO:0005515|GO:0005622|GO:0007015|GO:0007265|GO:0007399|GO:0007426|GO:0008293|GO:0008360|GO:0008595|GO:0035023|GO:0045500|GO:0045749	FBtr0080541	NM_057249	TC236451///TC209666
A_09_P177580	16.07196	14.606242	17.238508	6.336718	5.5458527	4.5160956	11.77751	11.998989	10.576729	44.868805	47.787212	64.27696	3.4611344	3.8284693	4.018602	2.417623	1.9104929	1.778955	3.7527268	3.584841	3.383563	5.4828997	5.2755313	5.6783195	15.9722	5.46622	11.4511	52.311	3.7694	2.03569	3.57371	5.47892	0.100618	-1.63309	-0.0950736	1.81013		Q29QY8_DROME (Q29QY8) IP15869p, complete [TC209117]///Rep: IP15869p - Drosophila melanogaster (Fruit fly), complete [TC233306]	0	dm|3L62A9					chr3L:1649046-1648987	GO:0003674|GO:0005575|GO:0008150	TC233306///TC209117		TC233306///TC209117
A_09_P020841	13453.469	6713.843	4306.303	7396.2104	6640.3447	6861.4375	5453.374	5377.9136	4658.0723	4073.9197	3495.8975	3618.0037	13.170351	12.672879	11.983273	12.606458	12.136126	12.348174	12.6076975	12.392831	12.166259	11.987461	11.468426	11.493068	8157.87	6966	5163.12	3729.27	12.6088	12.3636	12.3889	11.6497	0.351618	0.106369	0.131713	-0.607565	CG13384	"CG13384 [FBtr0079654]///CG13384 [Source:FlyBase;GeneId:FBgn0032036] [FBtr0079654]"	0	dm|2L29C1		34160///34160	NM_164814	CG13384 gene product from transcript CG13384-RG	chr2L:8388686-8388745	GO:0006865|GO:0015171///GO:0003333|GO:0015171	FBtr0079654	NM_164814	TC212946///TC228805
A_09_P041926	26.61755	13.870001	14.795902	14.42735	15.180919	9.065266	19.391588	5.0117073	5.874631	29.858212	29.947014	31.620035	4.1889663	3.7538521	3.7981646	3.6046216	3.3632708	2.7842283	4.472123	2.3253021	2.5352397	4.8953147	4.601319	4.6548567	18.4278	12.8912	10.0926	30.4751	3.91366	3.25071	3.11089	4.71716	0.137653	-0.525301	-0.66512	0.941155	Ddc	"CG10697 [Source:FlyBase;GeneId:FBgn0000422] [FBtr0290291]///Dopa decarboxylase [FBtr0290291]"	0	dm|2L37C1		35190///35190	NM_078876	Dopa decarboxylase	chr2L:19116633-19116574	GO:0004058|GO:0006584|GO:0006585|GO:0006587|GO:0007611|GO:0007619|GO:0008062|GO:0030170|GO:0040007|GO:0048066	FBtr0290291	NM_078876	TC249018///TC202453
A_09_P009526	310.10938	210.94124	251.11496	199.24532	209.64288	203.7929	278.0756	209.95874	199.77812	568.45026	652.2621	721.9486	7.7312937	7.6806536	7.883243	7.3922887	7.1508737	7.274839	8.314097	7.713962	7.6229963	9.146149	9.046287	9.167842	257.389	204.227	229.271	647.554	7.76506	7.27267	7.88368	9.12009	0.0424358	-0.449961	0.161058	1.39746	Sry-alpha	"CG17957 [Source:FlyBase;GeneId:FBgn0003510] [FBtr0085557]///Serendipity alpha [FBtr0085557]"	0	dm|3R99D3		43571///43571	NM_079841	Serendipity alpha	chr3R:25868568-25868627	GO:0000910|GO:0000915|GO:0003779|GO:0005737|GO:0005829|GO:0005886|GO:0007010|GO:0007015|GO:0007349|GO:0016020	FBtr0085557	NM_079841	TC227181///TC200623
A_09_P181185	59.681343	67.47631	75.26366	97.1805	138.4801	119.83019	144.30872	145.70937	140.39586	163.85452	203.40535	205.6413	5.3538685	6.0362654	6.1449203	6.356482	6.5526185	6.5087266	7.367779	7.1869497	7.114098	7.3515306	7.3651924	7.356076	67.4738	118.497	143.471	190.967	5.84502	6.47261	7.22294	7.3576	-0.98834	-0.360749	0.389584	0.524241	CG5895	"CG5895 [FBtr0075437]///CG5895 [Source:FlyBase;GeneId:FBgn0036560] [FBtr0075437]"	0	dm|3L72D1		39752///39752	NM_140571	CG5895 gene product from transcript CG5895-RA	chr3L:16029335-16029454	GO:0006629|GO:0008081	FBtr0075437	NM_140571	TC238239///TC211432
A_09_P042326	1733.3862	521.0059	333.832	397.83817	261.56262	275.69363	39.66877	33.86496	39.49796	36.38739	46.520813	36.523266	10.214038	8.985112	8.294018	8.389925	7.470096	7.710801	5.504696	5.0817213	5.2844477	5.1806254	5.236783	4.8628335	862.741	311.698	37.6772	39.8105	9.16439	7.85694	5.29029	5.09341	2.67699	1.36954	-1.19711	-1.39398	fas	"CG17716 [Source:FlyBase;GeneId:FBgn0000633] [FBtr0087625]///faint sausage [FBtr0087625]"	0	dm|2R50C3		36521///36521	NM_079007	faint sausage	chr2R:9636794-9636853	GO:0002009|GO:0007391|GO:0007431|GO:0007435|GO:0007440|GO:0007443|GO:0007510|GO:0008258|GO:0042250	FBtr0087625	NM_079007
A_09_P070001	24.376692	15.162596	27.119095	23.96508	22.759367	21.669449	3.1588252	4.228793	3.068657	2.6592898	4.436045	5.327657	4.062091	3.882401	4.672276	4.336749	3.947472	4.0414696	1.8541522	2.080246	1.5983489	1.4062998	1.8462527	2.0855908	22.2195	22.798	3.48543	4.141	4.20559	4.10856	1.84425	1.77938	1.22159	1.12457	-1.13975	-1.20461	fit	"CG17820 [Source:FlyBase;GeneId:FBgn0038914] [FBtr0084153]///female-specific independent of transformer [FBtr0084153]"	0	dm|3R93F14		42578///42578	NM_142736	female-specific independent of transformer	chr3R:17709788-17709729	GO:0003674|GO:0005575|GO:0008150	FBtr0084153	NM_142736	TC212250///TC239165
A_09_P219355	28.38472	32.72414	30.162872	66.14758	91.57619	71.79341	84.939476	61.01995	53.847813	25.980186	28.61923	27.904186	4.281703	4.9922395	4.825741	5.8015037	5.955984	5.7696586	6.6031275	5.931209	5.7315574	4.6945987	4.5358915	4.474499	30.4239	76.5057	66.6024	27.5012	4.69989	5.84238	6.08863	4.56833	-0.662004	0.480484	0.726733	-0.793569		Q8MUK0_DROME (Q8MUK0) MICAL short isoform, partial (4%) [TC219873]///Rep: CG33208-PB, isoform B - Drosophila melanogaster (Fruit fly), partial (4%) [TC249869]	0	dm|3R85F5					chr3R:5829986-5829927		TC249869///TC219873		TC249869///TC219873
A_09_P071496	93.152	47.967754	60.896946	40.423542	28.41378	39.6801	47.16146	23.750095	26.504242	136.80524	155.78906	191.26216	5.9961753	5.543949	5.8393364	5.091011	4.2676024	4.9142227	5.7543006	4.5698614	4.708893	7.091238	6.9804287	7.2514973	67.3389	36.1725	32.4719	161.285	5.79315	4.75761	5.01102	7.10772	0.144029	-0.891513	-0.638107	1.4586	CG11852	"CG11852 [FBtr0084809]///CG11852 [Source:FlyBase;GeneId:FBgn0039297] [FBtr0084809]"	0	dm|3R96C7		43035///43035	NM_143100	CG11852 gene product from transcript CG11852-RA	chr3R:21064548-21064607		FBtr0084809	NM_143100	TC233622///TC205306
A_09_P001906	8299.641	4503.12	4583.607	5856.4395	5559.795	5315.6343	2780.4543	3004.1755	3053.0884	2459.8145	2691.7222	2777.192	12.473494	12.096666	12.073307	12.269694	11.8799	11.979904	11.635869	11.5527525	11.556794	11.259592	11.091292	11.111501	5795.46	5577.29	2945.91	2642.91	12.2145	12.0432	11.5818	11.1541	0.456604	0.285281	-0.17608	-0.603757	Ctr1A	"CG3977 [Source:FlyBase;GeneId:FBgn0062413] [FBtr0070951]///Copper transporter 1A [FBtr0070951]"	0	dm|X6C4		31601///31601	NM_132108	Copper transporter 1A	chrX:6562114-6562173	GO:0002027|GO:0005375|GO:0005886|GO:0006825|GO:0006878|GO:0015088|GO:0015679|GO:0016021	FBtr0070951	NM_132108	TC234314///TC199618
A_09_P204555	1310.2013	772.634	628.8486	1615.2281	1550.0271	1453.2266	979.2203	1085.3792	1054.826	1140.0809	1187.5133	1247.8845	9.810233	9.553597	9.207607	10.411409	10.037161	10.108923	10.130254	10.083983	10.023531	10.150179	9.9107065	9.957358	903.895	1539.49	1039.81	1191.83	9.52381	10.1858	10.0793	10.0061	-0.506533	0.155485	0.0489101	-0.0242647	CG2943	"CG2943 [Source:FlyBase;GeneId:FBgn0037530] [FBtr0081765]///CG2943 [FBtr0081765]"	0	dm|3R84E5		40933///40933	NM_141490	CG2943 gene product from transcript CG2943-RA	chr3R:3730778-3730666		FBtr0081765	NM_141490	TC217204///TC224061
A_09_P010116	4025.7327	2519.6729	2656.7686	2962.2258	3445.5688	3116.1086	2391.0818	2400.224	2545.8713	1964.6724	2387.61	2223.0186	11.429695	11.258977	11.286495	11.286353	11.18961	11.209409	11.418212	11.228953	11.294685	10.935331	10.91833	10.790394	3067.39	3174.63	2445.73	2191.77	11.3251	11.2285	11.314	10.8814	0.0810906	-0.015508	0.0699851	-0.362613	Zw	"CG12529 [Source:FlyBase;GeneId:FBgn0004057] [FBtr0074748]///Zwischenferment [FBtr0074748]"	0	dm|X18D13		32974///32974	NM_078687	Zwischenferment	chrX:19566257-19566316	GO:0004345|GO:0006006|GO:0006098|GO:0050661|GO:0055114///GO:0004345|GO:0005488|GO:0006006|GO:0006098|GO:0055114	FBtr0074748	NM_078687	TC228622///TC202216
A_09_P021486	2006.2523	1218.042	1685.8809	2321.7163	2365.949	2263.862	2520.7192	2877.36	2693.9526	3651.082	3907.7236	3735.2131	10.424948	10.210304	10.630325	10.934863	10.647287	10.748449	11.494384	11.49053	11.37625	11.829367	11.629091	11.539064	1636.73	2317.18	2697.34	3764.67	10.4219	10.7769	11.4537	11.6658	-0.733698	-0.37869	0.298165	0.510284	CG4972	"CG4972 [Source:FlyBase;GeneId:FBgn0032217] [FBtr0079988]///CG4972 [FBtr0079988]"	0	dm|2L31D6		34388///34388	NM_135534	CG4972 gene product from transcript CG4972-RA	chr2L:10317440-10317499		FBtr0079988	NM_135534	TC199714
A_09_P036016	1188.6183	728.4538	836.4755	778.4094	845.53436	836.3229	761.2908	646.2835	598.01825	803.43304	882.62213	854.5846	9.66973	9.46865	9.619219	9.358273	9.162804	9.311795	9.767068	9.336023	9.204787	9.645292	9.482631	9.411169	917.849	820.089	668.531	846.88	9.58587	9.27762	9.43596	9.51303	0.145957	-0.162285	-0.00394948	0.0731217	CG9795	"CG9795 [FBtr0100617]///CG9795 [Source:FlyBase;GeneId:FBgn0037234] [FBtr0100617]"	0	dm|3R82A3		40545///40545	NM_141197	CG9795 gene product from transcript CG9795-RD	chr3R:151697-151756		FBtr0100617	NM_141197	NP613045///TC198129
A_09_P062006	1797.8578	1170.131	1639.3427	1414.6013	1560.5972	1515.1858	874.9831	857.8373	883.22565	735.93896	830.72815	722.5846	10.266724	10.1524105	10.589941	10.220067	10.046967	10.169158	9.9678755	9.74456	9.76738	9.518702	9.395211	9.169112	1535.78	1496.79	872.015	763.084	10.3364	10.1454	9.82661	9.36101	0.328937	0.137976	-0.180816	-0.646413	CG17162	"CG17162 [FBtr0113723]///CG17162 [Source:FlyBase;GeneId:FBgn0039944] [FBtr0113723]"	0			5740457///5740457	NM_001111000	CG17162 gene product from transcript CG17162-RF	chrXHet:64900-64841	GO:0003674|GO:0005575|GO:0008150	FBtr0113723	NM_001111000	TC222992///TC210714
A_09_P041431	2921.642	1993.9446	2893.026	2435.7441	2608.0725	2448.8713	1998.0889	2115.1091	1882.7427	2389.5713	2585.4673	2126.386	10.967224	10.921366	11.409403	11.004034	10.787851	10.86178	11.159169	11.046516	10.859362	11.217794	11.033188	10.726277	2602.87	2497.56	1998.65	2367.14	11.0993	10.8846	11.0217	10.9924	0.113702	-0.101074	0.0360533	0.0067908	ben	"CG18319 [Source:FlyBase;GeneId:FBgn0000173] [FBtr0073855]///bendless [FBtr0073855]"	0	dm|X12D2		32358///32358	NM_078595	bendless	chrX:13893671-13893730	GO:0004842|GO:0007409|GO:0007412|GO:0007625|GO:0007629|GO:0007630|GO:0008594|GO:0016567|GO:0019787|GO:0043687|GO:0051246///GO:0004842|GO:0007409|GO:0007412|GO:0007625|GO:0007629|GO:0007630|GO:0008594|GO:0016567|GO:0019787|GO:0042221|GO:0043687|GO:0051246	FBtr0073855	NM_078595	TC201165///TC251187
A_09_P005176	83.26978	56.089172	58.74382	73.872574	81.21776	68.60041	45.07129	68.80232	82.062035	64.27233	89.38588	82.694885	5.8343816	5.7696066	5.787404	5.960854	5.782807	5.7040243	5.688901	6.1043854	6.3393846	6.0013847	6.1789536	6.0418158	66.0343	74.5636	65.3119	78.7844	5.79713	5.8159	6.04422	6.07405	-0.100487	-0.0817227	0.146606	0.176434	CG41329///CG40189	Drosophila melanogaster CG41329 (CG41329), mRNA [NM_001110979]///Drosophila melanogaster CG40189 (CG40189), mRNA [NM_001015177]	0		FBtr0114063	5740561///3354933///3354933	NM_001110979///NM_001015177	CG41329 gene product from transcript CG41329-RA///CG40189 gene product from transcript CG40189-RA	chrU:22229-22288///chr3RHet:1680179-1680120		NM_001110979///NM_001015177	NM_001110979///NM_001015177	TC202525///NP12807544
A_09_P057626	257.34955	162.9729	328.8653	252.51839	305.6606	245.96031	291.81448	296.37634	267.27295	378.38403	450.23404	412.21985	7.462246	7.3084445	8.272392	7.734132	7.6948705	7.5461607	8.383672	8.211287	8.042912	8.558966	8.51151	8.35936	249.729	268.046	285.155	413.613	7.68103	7.65839	8.21262	8.47661	-0.446071	-0.468711	0.0855242	0.349513			0	dm|2R53B4					chr2R:012209113-012209054
A_09_P039626	11406.719	8186.137	16506.057	10427.133	13410.052	12106	8136.51	10121.669	9239.764	7871.9473	8546.292	7851.524	12.932257	12.958923	13.921747	13.101942	13.15011	13.167315	13.184959	13.30516	13.154382	12.937763	12.758062	12.6108465	12033	11981.1	9165.98	8089.92	13.271	13.1398	13.2148	12.7689	0.14495	0.0137628	0.0888074	-0.357135	CG9099	"CG9099 [Source:FlyBase;GeneId:FBgn0030802] [FBtr0074347]///CG9099 [FBtr0074347]"	0	dm|X15B4		32679///32679	NM_132948	CG9099 gene product from transcript CG9099-RA	chrX:16779690-16779631	GO:0003743|GO:0006413	FBtr0074347	NM_132948	TC219145///TC234165
A_09_P062321	4905.5737	3247.8984	3210.8188	4249.3267	4546.496	4299.303	5084.955	4408.877	4360.883	3634.1135	4144.2173	4111.949	11.714866	11.625246	11.559765	11.806906	11.5896225	11.673766	12.5067835	12.106195	12.071147	11.822645	11.713863	11.677696	3788.1	4365.04	4618.24	3963.43	11.6333	11.6901	12.228	11.7381	-0.0810728	-0.0242669	0.513677	0.0237033	raps	"rapsynoid [FBtr0085189]///CG5692 [Source:FlyBase;GeneId:FBgn0040080] [FBtr0085189]"	0	dm|3R98A8		53569///53569	NM_080260	rapsynoid	chr3R:23411553-23411612	GO:0000132|GO:0005096|GO:0005515|GO:0005938|GO:0007165|GO:0007400|GO:0007405|GO:0008105|GO:0008356|GO:0040001|GO:0045167|GO:0045175|GO:0045177|GO:0045179|GO:0045185|GO:0051294|GO:0055059	FBtr0085189	NM_080260	TC242434///TC207791
A_09_P016371	1865.5521	1019.9035	1020.6231	1703.892	1840.2109	1620.373	1716.6593	1546.1007	1541.2954	1656.3188	1596.2833	1625.5216	10.320047	9.954173	9.906273	10.488505	10.284739	10.265989	10.940152	10.594419	10.570669	10.689024	10.33748	10.338777	1302.03	1721.49	1601.35	1626.04	10.0602	10.3464	10.7017	10.4551	-0.277964	0.00828298	0.363619	0.116965	Smg1	"Smg1 [FBtr0070972]///CG32743 [Source:FlyBase;GeneId:FBgn0052743] [FBtr0070972]"	0	dm|X6D4		31625///31625	NM_167095	CG32743 gene product from transcript CG32743-RA	chrX:6731401-6731460	GO:0000184|GO:0004672|GO:0016246|GO:0016310|GO:0016773|GO:0035195	FBtr0070972	NM_167095	TC234186///TC194530
A_09_P069021	789.2618	424.4428	592.3207	333.59772	380.27115	337.94424	255.48607	240.54005	214.53412	413.7694	443.40652	444.18774	9.0790205	8.689383	9.121273	8.135853	8.009968	8.00452	8.191865	7.9101334	7.725805	8.6879425	8.489465	8.467115	602.008	350.604	236.853	433.788	8.96322	8.05011	7.9426	8.54817	0.633735	-0.279377	-0.38689	0.218684	endoA	"CG14296 [Source:FlyBase;GeneId:FBgn0038659] [FBtr0083698]///endophilin A [FBtr0083698]"	0	dm|3R91D4		42265///42265	NM_138767	endophilin A	chr3R:014735912-014735971	GO:0005515|GO:0005737|GO:0007269|GO:0042171|GO:0048488|GO:0050803	FBtr0083698	NM_138767	TC229128///TC217420
A_09_P019836	1612.2604	1103.6992	1557.4982	1485.8661	1902.3501	1633.1493	2358.4805	2257.5571	2290.283	2564.2983	3034.541	2934.562	10.1095295	10.068088	10.516054	10.290976	10.332651	10.27732	11.398406	11.140547	11.142052	11.319607	11.264241	11.191019	1424.49	1673.79	2302.11	2844.47	10.2312	10.3003	11.227	11.2583	-0.597077	-0.527985	0.398701	0.429989	Fbw5///CG9144	"CG9144 [FBtr0079215]///CG9144 [Source:FlyBase;GeneId:FBgn0031773] [FBtr0079215]"	0	dm|2L26B4		33854///33854	NM_135145	CG9144 gene product from transcript CG9144-RA	chr2L:6063639-6063580	GO:0005515|GO:0042787	FBtr0079215	NM_135145
A_09_P102185	41.834423	50.011383	69.21873	32.928894	90.914246	69.58205	21.81218	116.482605	131.9965	18.873634	73.52038	57.23602	4.841279	5.6041408	6.0241294	4.7951694	5.945518	5.724522	4.641826	6.8639708	7.0250974	4.233559	5.897051	5.510941	53.6882	64.4751	90.0971	49.8767	5.48985	5.4884	6.17696	5.21385	-0.174482	-0.175928	0.512633	-0.450481	CG13541	"CG13541 [FBtr0072001]///CG13541 [Source:FlyBase;GeneId:FBgn0034841] [FBtr0072001]"	0	dm|2R59D4		37689///37689	BT025909///NM_137931	CG13541 gene product from transcript CG13541-RA	chr2R:19172725-19172784		FBtr0072001	NM_137931	TC237913
A_09_P165735	91050.09	74533.05	79383.95	70666.92	65018.066	72214.234	29048.992	27279.613	28329.81	25764.691	27644.713	34259.82	15.929033	16.14555	16.1876	15.862635	15.427637	15.743875	15.020965	14.735536	14.770775	14.648367	14.4516945	14.73632	81655.7	69299.7	28219.5	29223.1	16.0874	15.678	14.8424	14.6121	0.863094	0.453748	-0.381875	-0.612173		Rep: HDC06474 - Drosophila melanogaster (Fruit fly), partial (11%) [TC240085]///Q6IGF3_DROME (Q6IGF3) HDC06474 (Fragment), partial (11%) [TC212947]	0						chrUextra:14373300-14373241		TC212947///TC240085		TC212947///TC240085
A_09_P187545	214.32257	161.1324	260.14832	247.39256	304.18777	292.4583	301.21857	447.69064	408.89233	934.5208	1248.5934	1046.8136	7.1983004	7.292059	7.9342294	7.7045455	7.687902	7.795966	8.429431	8.806358	8.656319	9.863342	9.983067	9.703878	211.868	281.346	385.934	1076.64	7.47486	7.72947	8.6307	9.8501	-0.706968	-0.452359	0.448872	1.66827		"AF223578 secretion calcium-dependent activator protein {Drosophila melanogaster} (exp=-1; wgp=0; cg=0), partial (3%) [TC215705]"	0	dm|4102F8					chr4:1238007-1238066		TC243149///TC215705		TC243149///TC215705
A_09_P005846	97643.305	66412.93	94106.64	64248.855	76774.125	74526.74	33106.67	43436.867	38832.81	14991.714	17699.812	18478.758	16.029894	15.979133	16.433048	15.72527	15.667416	15.78935	15.209598	15.406632	15.225729	13.867136	13.808425	13.84567	86054.3	71849.9	38458.8	17056.8	16.1474	15.7273	15.2807	13.8404	0.610335	0.190322	-0.256371	-1.69661	CG1667	"CG1667 [FBtr0088479]///CG1667 [Source:FlyBase;GeneId:FBgn0033453] [FBtr0088479]"	0	dm|2R46B4		36016///36016	NM_136681	CG1667 gene product from transcript CG1667-RA	chr2R:5732879-5732938		FBtr0088479	NM_136681	TC218871///TC250957
A_09_P041096	4.7601705	5.0069323	4.090787	2.9978485	3.12172	4.8779626	3.0612714	4.05878	2.9723983	48.30434	41.290604	37.788086	1.7056735	2.283883	1.9434171	1.3378147	1.0814247	1.8901577	1.8088951	2.0210462	1.552369	5.5893397	5.06472	4.911949	4.6193	3.66584	3.36415	42.461	1.97766	1.43647	1.7941	5.18867	0.0608705	-0.480322	-0.122684	3.27188	Ace	"CG17907 [Source:FlyBase;GeneId:FBgn0000024] [FBtr0082780]///Acetylcholine esterase [FBtr0082780]"	0	dm|3R87E2		41625///41625	NM_057605	Acetylcholine esterase	chr3R:9054346-9054287	GO:0001507|GO:0003990|GO:0004104|GO:0005737|GO:0005886|GO:0006581|GO:0007268|GO:0016020|GO:0042331|GO:0042426|GO:0042803|GO:0045202|GO:0046681|GO:0046683	FBtr0082780	NM_057605	TC200216///TC235320
A_09_P065646	13075.839	8916.266	10511.536	14236.322	15504.8	13245.27	10979.208	12746.972	12397.267	12407.908	13109.4795	12932.062	13.129276	13.08218	13.270723	13.551176	13.35951	13.297069	13.61725	13.637866	13.578475	13.594231	13.3753	13.330753	10834.5	14328.8	12041.1	12816.5	13.1607	13.4026	13.6112	13.4334	-0.206678	0.0351801	0.243792	0.0660232	Rpn11	"Rpn11 [FBtr0079027]///CG18174 [Source:FlyBase;GeneId:FBgn0028694] [FBtr0079027]"	0	dm|2L25C3		33738///33738	NM_135061	CG18174 gene product from transcript CG18174-RA	chr2L:5058942-5058883	GO:0004175|GO:0005838|GO:0006508|GO:0008541|GO:0009987///GO:0004175|GO:0005838|GO:0005875|GO:0006508|GO:0008541|GO:0009987	FBtr0079027	NM_135061	TC203995///TC230246
A_09_P178580	183.43759	143.3414	152.78091	262.65036	213.1539	165.09015	192.62137	300.11926	312.1172	414.34885	322.44122	334.9806	6.973806	7.1232677	7.1663594	7.790887	7.174835	6.970989	7.784388	8.229392	8.2666855	8.6899605	8.029871	8.060023	159.853	213.631	268.286	357.257	7.08781	7.31224	8.09349	8.25995	-0.699827	-0.475401	0.305851	0.472314	CG32111	"CG32111 [FBtr0075910]///CG32111 [Source:FlyBase;GeneId:FBgn0052111] [FBtr0075910]"	0	dm|3L69D1		317859///317859	NM_168504	CG32111 gene product from transcript CG32111-RA	chr3L:12635591-12635650	GO:0003674|GO:0005575|GO:0008150	FBtr0075910	NM_168504	TC209857///TC236637
A_09_P057531	8.365154	7.062179	11.893681	9.20004	21.063833	12.510239	4.042593	20.122799	33.03906	9.225208	26.020645	22.14256	2.5190525	2.7800696	3.4831622	2.9555273	3.8357797	3.2489164	2.210045	4.330759	5.026842	3.2008402	4.3985634	4.1408396	9.107	14.258	19.0682	19.1295	2.92743	3.34674	3.85588	3.91341	-0.438611	-0.0192982	0.489843	0.547375	CG30071	CG30071 [FBtr0087531]///Drosophila melanogaster CG30071 (CG30071), mRNA [NM_166037]	0	dm|2R50E4		246433///246433	NM_166037	CG30071 gene product from transcript CG30071-RA	chr2R:10092712-10092771	GO:0003674|GO:0005575|GO:0008150	NM_166037///FBtr0087531	NM_166037	TC239584///TC210893
A_09_P065751	122.537735	58.300083	66.10083	76.48287	82.254425	89.44047	79.03394	88.05534	86.28087	991.33704	1150.957	1078.1803	6.391743	5.8253827	5.9576354	6.0109515	5.801105	6.086735	6.4991646	6.4603386	6.4117103	9.94849	9.865597	9.746472	82.3129	82.7259	84.4567	1073.49	6.05825	5.96626	6.45707	9.85352	-0.343473	-0.435463	0.0553444	3.45179	CG5036	"CG5036 [Source:FlyBase;GeneId:FBgn0028743] [FBtr0301142]///This gene is referred to in FlyBase by the symbol Dmel\CG5036 (CG5036, FBgn0028743). It is a protein_coding_gene from Drosophila melanogaster. Its sequence location is 2R:13680387..13685633. It has the cytological map location 54E9. Based on sequence similarity, it is predicted to have molecular function</span>: GTPase activator activity…	0	dm|2R54E9	FBtr0089552	37037///37037	NM_137427	CG5036 gene product from transcript CG5036-RB///CG5036 gene product from transcript CG5036-RA	chr2R:13685577-13685633	GO:0004871|GO:0005096|GO:0008277	FBtr0301142	NM_137427	TC244628///TC206664
A_09_P036886	29.458351	22.324972	6.106028	17.916603	21.227564	21.805382	5.8938675	4.072023	7.6348586	6.513454	3.0680244	5.45345	4.335265	4.4405427	2.5212731	3.9171124	3.8469505	4.0504913	2.7539787	2.0257456	2.913343	2.6986816	1.3142885	2.1192589	19.2965	20.3165	5.86692	5.01164	3.76569	3.93818	2.56436	2.04408	0.932033	1.10452	-0.269305	-0.789584	CG1988	"CG1988 [FBtr0081633]///CG1988 [Source:FlyBase;GeneId:FBgn0037464] [FBtr0081633]"	0	dm|3R84B2	FBtr0081632	40840///40840	NM_176414	CG1988 gene product from transcript CG1988-RA///CG1988 gene product from transcript CG1988-RB	chr3R:2889868-2889927		FBtr0081633	NM_176414	TC227691///TC201198
A_09_P042621	8730.025	5847.0166	6924.041	7180.667	7957.2676	7590.6865	6249.164	6236.7095	5959.5825	7333.6167	8023.179	7626.4565	12.546431	12.473441	12.668436	12.563789	12.3971405	12.493894	12.804212	12.606569	12.521737	12.835567	12.666937	12.568887	7167.03	7576.21	6148.48	7661.08	12.5628	12.4849	12.6442	12.6905	-0.00356833	-0.0813964	0.0778351	0.124126	gro	groucho [FBtr0084966]///Drosophila melanogaster groucho (gro), transcript variant E, mRNA [NM_206575]	0	dm|3R96F10		43162///43162	NM_206575	groucho	chr3R:21875481-21875540	GO:0000122|GO:0003677|GO:0003714|GO:0005515|GO:0005634|GO:0007015|GO:0007399|GO:0007541|GO:0016481|GO:0030178|GO:0043234|GO:0048813///GO:0000122|GO:0003677|GO:0003714|GO:0005515|GO:0005634|GO:0007015|GO:0007399|GO:0007541|GO:0016481|GO:0030178|GO:0043234|GO:0045879|GO:0048813	NM_206575///FBtr0084966	NM_206575	TC199299///TC225978
A_09_P100085	1176.1659	1160.7438	1497.5659	2090.2476	3495.2275	2625.1477	1884.4946	2517.1174	2565.9907	2913.7092	3442.5498	3541.018	9.654536	10.14079	10.459442	10.783345	11.210255	10.962062	11.074726	11.297557	11.306042	11.503901	11.44624	11.462038	1278.16	2736.87	2322.53	3299.09	10.0849	10.9852	11.2261	11.4707	-1.05757	-0.15727	0.0836178	0.328236		EN17346.5prime Exelixis FlyTag MN08 BlueScript Drosophila melanogaster cDNA clone EN17346 5, mRNA sequence [CO338666]	0	dm|X6C6			CO338666		chrX:6581081-6581022		CO338666		TC251318
A_09_P076431	139.10577	73.53501	74.56305	139.87048	67.58519	80.12278	111.38608	60.944447	58.061558	241.59116	90.81184	91.50445	6.574699	6.160315	6.131428	6.8818345	5.517719	5.9280195	6.9941893	5.9294233	5.840253	7.9116826	6.201787	6.1878595	95.7346	95.8595	76.7974	141.302	6.28881	6.10919	6.25462	6.76711	0.114726	-0.0648966	0.0805343	0.593022	Tequila	"Tequila [FBtr0076527]///CG4821 [Source:FlyBase;GeneId:FBgn0023479] [FBtr0076527]"	0	dm|3L66F4		39048///39048	NM_168315	CG4821 gene product from transcript CG4821-RD	chr3L:9070059-9070118	GO:0004252|GO:0005044|GO:0005576|GO:0006030|GO:0006508|GO:0007616|GO:0008061|GO:0016020	FBtr0076527	NM_168315	TC201410///TC234945
A_09_P054156	136.40376	78.38207	81.89889	123.671715	106.78526	97.15833	47.818336	50.47913	36.197933	56.86089	56.798378	50.474728	6.5464	6.252408	6.266811	6.7042594	6.177652	6.206145	5.774256	5.657615	5.158577	5.8246236	5.5247564	5.329579	98.8949	109.205	44.8318	54.7113	6.35521	6.36269	5.53015	5.55965	0.354069	0.361548	-0.470988	-0.441485	CG5021	"CG5021 [Source:FlyBase;GeneId:FBgn0035944] [FBtr0076513]///CG5021 [FBtr0076513]"	0	dm|3L66E5		39025///39025	NM_001169919///NM_140013	CG5021 gene product from transcript CG5021-RA	chr3L:8961290-8961349	GO:0003674|GO:0008150|GO:0016021	FBtr0076513	NM_001169919///NM_140013	TC211788///TC235487
A_09_P013231	6256.898	2865.5952	3641.667	4079.587	4006.5093	3471.3567	1648.2723	1730.3903	1584.8062	2256.4502	2611.3	2413.4739	12.065892	11.444575	11.741423	11.748095	11.407213	11.365163	10.881503	10.756882	10.610832	11.1350975	11.047531	10.908985	4254.72	3852.48	1654.49	2427.07	11.7506	11.5068	10.7497	11.0305	0.5005	0.256694	-0.500391	-0.219592	Trp1	"Translocation protein 1 [FBtr0079932]///CG4758 [Source:FlyBase;GeneId:FBgn0011584] [FBtr0079932]"	0	dm|2L30F5		34333///34333	NM_164885	Translocation protein 1	chr2L:10013090-10013149	GO:0005784|GO:0006614|GO:0008565|GO:0016021	FBtr0079932	NM_164885	TC252677///TC203695
A_09_P165155	20.407547	18.739403	11.82861	30.44486	23.012691	26.253355	26.603794	25.376932	22.173727	26.473606	23.093962	21.310038	3.8056912	4.187959	3.4752476	4.682014	3.9634414	4.318309	4.928324	4.665446	4.451521	4.7217417	4.2264223	4.085551	16.9919	26.5703	24.7182	23.6259	3.82297	4.32125	4.68176	4.34457	-0.4494	0.0488892	0.409398	0.072206	Aats-leu	"CG7479 [Source:FlyBase;GeneId:FBgn0027085] [FBtr0073348]///Leucyl-tRNA synthetase [FBtr0073348]"	0	dm|3L64C1		38581///38581	NM_139675	Leucyl-tRNA synthetase	chr3L:4826411-4826470	GO:0004823|GO:0005524|GO:0005739|GO:0005759|GO:0006429|GO:0007040	FBtr0073348	NM_139675	TC197275///TC253505
A_09_P049621	138.54819	128.5963	273.6311	125.474724	188.05847	170.43529	124.75098	117.43208	119.31299	152.5239	152.48958	154.0528	6.5689044	6.9666615	8.007128	6.72514	6.994121	7.016959	7.1576715	6.875683	6.8793488	7.2481503	6.9495454	6.9393706	180.259	161.323	120.499	153.022	7.1809	6.91207	6.9709	7.04569	0.222795	-0.0460297	0.0127978	0.0875856		Drosophila melanogaster GM07606 full length cDNA. [AY060934]	0	dm|4102B5			AY060934		chr4:356656-356597		GM07606		TC247293///TC213085
A_09_P053811	51.163563	31.55928	46.312386	27.657566	27.051891	28.557264	12.3194275	6.543331	3.6586773	20.882452	23.58084	21.954798	5.1317053	4.9399486	5.444365	4.5434895	4.196741	4.439665	3.8176274	2.7100253	1.8520638	4.379478	4.2565217	4.128554	43.0117	27.7556	7.50715	22.1394	5.17201	4.3933	2.79324	4.25485	0.854006	0.0752986	-1.52476	-0.0631487	CG7366	"CG7366 [FBtr0076721]///CG7366 [Source:FlyBase;GeneId:FBgn0035855] [FBtr0076721]"	0	dm|3L66B12		38918///38918	NM_139932	CG7366 gene product from transcript CG7366-RA	chr3L:8194291-8194232		FBtr0076721	NM_139932	TC203519///TC229800
A_09_P071616	1631.2977	803.66565	1109.7113	911.1272	922.9338	903.1871	818.69116	784.25085	724.22	540.471	592.549	570.44006	10.126465	9.610408	10.027008	9.585396	9.289167	9.42276	9.87194	9.615171	9.481026	9.073332	8.907769	8.828021	1181.56	912.416	775.721	567.82	9.92129	9.43244	9.65605	8.93637	0.388083	-0.10077	0.122835	-0.596837	CHKov2	"CG10675 [Source:FlyBase;GeneId:FBgn0039328] [FBtr0084849]///CHKov2 [FBtr0084849]"	0	dm|3R96D1		43068///43068	NM_143130	CG10675 gene product from transcript CG10675-RA	chr3R:21155336-21155277		FBtr0084849	NM_143130	TC231793///TC202904
A_09_P167810	196.92513	115.050026	108.007	172.65941	191.71	173.38676	219.69612	199.32007	203.31529	363.4844	487.0059	487.7111	7.076164	6.8060737	6.66602	7.1856723	7.0218654	7.041729	7.9741297	7.638943	7.6483164	8.501009	8.624774	8.601973	139.994	179.252	207.444	446.067	6.84942	7.08309	7.7538	8.57592	-0.562889	-0.329219	0.341489	1.16361	fon	"The gene fondue is referred to in FlyBase by the symbol Dmel\fon (CG15825, FBgn0032773). It is a protein_coding_gene from Drosophila melanogaster. Its sequence location is 2L:19383387..19386202. It has the cytological map location 37D3. Its molecular function is unknown. There is experimental evidence that it is involved in the biological process</span>: hemolymph coagulation; metamorphosis. 5 a…	0	dm|2L37D3		35211///35211	NM_136115///NM_001169542	fondue	chr2L:19384033-19383974	GO:0005811|GO:0007552|GO:0042381	FBtr0301287	NM_136115///NM_001169542	TC241344///TC213744
A_09_P170535	3603.6729	3165.59	3828.9797	3895.3545	4473.945	4184.1416	3594.62	4302.1406	4370.9233	3542.9543	3757.0964	4438.414	11.269913	11.588215	11.813784	11.681426	11.566416	11.634595	12.006388	12.070839	12.074464	11.7859955	11.572381	11.787918	3532.75	4184.48	4089.23	3912.82	11.5573	11.6275	12.0506	11.7154	-0.176407	-0.106232	0.316852	-0.0182797	CG9667	"CG9667 [FBtr0081815]///CG9667 [Source:FlyBase;GeneId:FBgn0037550] [FBtr0081815]"	0	dm|3R84E13		40960///40960	NM_141511	CG9667 gene product from transcript CG9667-RA	chr3R:3951277-3951218	GO:0000398|GO:0071011|GO:0071013	FBtr0081815	NM_141511	TC256861///NP607995
A_09_P006916	2839.6484	1809.3092	2411.1602	3012.4104	3963.511	3061.797	3380.917	3156.7217	3159.3374	3326.9634	3573.9475	3550.1938	10.926157	10.781179	11.146551	11.31059	11.391647	11.184042	11.917963	11.624211	11.606148	11.69525	11.500281	11.465773	2353.37	3345.91	3232.33	3483.7	10.9513	11.2954	11.7161	11.5538	-0.477414	-0.133284	0.287397	0.125058	dgt5	"CG8828 [Source:FlyBase;GeneId:FBgn0033740] [FBtr0087948]///dim gamma-tubulin 5 [FBtr0087948]"	0	dm|2R49A7		36364///36364	NM_136941	dim gamma-tubulin 5	chr2R:8353272-8353213	GO:0005515|GO:0005819|GO:0005875|GO:0007052|GO:0007088|GO:0016020|GO:0016192///GO:0005515|GO:0005819|GO:0007052|GO:0007088|GO:0016020|GO:0016192	FBtr0087948	NM_136941	TC199309///TC225989
A_09_P195770	179.45001	116.96628	119.06701	131.89241	135.32768	151.38959	78.8132	96.448235	99.75521	59.06297	61.041252	57.391773	6.9420986	6.829905	6.8066688	6.797105	6.519397	6.846001	6.4951296	6.591683	6.621062	5.879441	5.628691	5.5148616	138.494	139.537	91.6722	59.1653	6.85956	6.72083	6.56929	5.67433	0.253185	0.114462	-0.0370809	-0.932041	Eip93F	"CG18389 [Source:FlyBase;GeneId:FBgn0013948] [FBtr0084169]///Eip93F [FBtr0084169]"	0	dm|3R93F14		44936///44936	NM_143745	CG18389 gene product from transcript CG18389-RB	chr3R:17836838-17836897	GO:0003677|GO:0003700|GO:0005634|GO:0005700|GO:0006911|GO:0006914|GO:0006919|GO:0008628|GO:0035069|GO:0035071|GO:0035072|GO:0045449|GO:0045893|GO:0048102	FBtr0084169	NM_143745	TC219568
A_09_P018541	1362.7668	778.5638	874.0674	1133.0472	1171.9502	1021.33514	749.03296	531.8369	531.00995	561.06415	525.5518	490.07935	9.866983	9.564628	9.68264	9.899879	9.63378	9.60012	9.7436495	9.05484	9.033337	9.127281	8.734668	8.608961	1005.13	1108.78	603.96	525.565	9.70475	9.71126	9.27727	8.82364	0.122377	0.128886	-0.305098	-0.758737	CG9866	"CG9866 [Source:FlyBase;GeneId:FBgn0031420] [FBtr0077765]///CG9866 [FBtr0077765]"	0	dm|2L22E1		33423///33423	NM_134833	CG9866 gene product from transcript CG9866-RA	chr2L:2380455-2380514	GO:0070461	FBtr0077765	NM_134833	TC223267///TC196244
A_09_P119630	449.41068	354.02646	438.05527	619.33417	670.2327	554.4139	541.7294	506.0196	489.9271	585.03687	557.35095	593.8992	8.266551	8.42767	8.686008	9.028461	8.827602	8.7186985	9.276193	8.983049	8.917165	9.187643	8.819421	8.886164	413.831	614.66	512.559	578.762	8.46008	8.85825	9.0588	8.96441	-0.396807	0.00137107	0.201919	0.107526		Drosophila melanogaster LD39933 full length cDNA. [AY051912]	0	dm|2L34B10			AY051912		chr2L:13405650-13405709		LD39933		TC198628///TC240446
A_09_P008151	8399.224	6187.641	7195.6157	7886.5835	9251.547	8463.155	7139.051	5827.0757	5890.05	5861.893	5454.477	5425.547	12.490701	12.55513	12.723942	12.699072	12.614563	12.650859	12.996281	12.508556	12.504806	12.512409	12.110204	12.077642	7260.83	8533.76	6285.39	5580.64	12.5899	12.6548	12.6699	12.2334	0.0561546	0.121062	0.136111	-0.300351	casp	"caspar [FBtr0087260]///CG8400 [Source:FlyBase;GeneId:FBgn0034068] [FBtr0087260]"	0	dm|2R52D14		36769///36769	NM_206126	caspar	chr2R:11912192-11912133	GO:0050829	FBtr0087260	NM_206126	TC210341///TC226308
A_09_P030436	14527.665	7350.1855	9019.502	8249.952	7529.4575	7553.197	4976.2515	4622.286	4230.0645	5762.2534	6078.7104	5884.7993	13.281176	12.803521	13.049871	12.764057	12.317413	12.486752	12.475608	12.174391	12.027205	12.487677	12.266529	12.194867	10299.1	7777.54	4609.53	5908.59	13.0449	12.5227	12.2257	12.3164	0.563676	0.0415605	-0.255445	-0.164823	Hydr2///CG3488	"CG3488 [Source:FlyBase;GeneId:FBgn0014906] [FBtr0077576]///CG3488 [FBtr0077576]"	0	dm|2L23D4		33532///33532	NM_134907	alpha/beta hydrolase2///CG3488 gene product from transcript CG3488-RA	chr2L:3168867-3168926	GO:0004091|GO:0006629|GO:0016298	FBtr0077576	NM_134907	TC235483///TC208672
A_09_P180225	339.29355	262.9429	285.1301	395.76938	448.58765	407.126	480.48007	537.7846	483.55518	809.8342	794.96814	663.35803	7.8610506	7.998562	8.066515	8.382403	8.248329	8.273211	9.103097	9.070885	8.898278	9.656742	9.331732	9.045733	295.789	417.161	500.607	756.053	7.97538	8.30131	9.02409	9.34474	-0.664965	-0.339026	0.383746	0.704395	CG7946	"CG7946 [Source:FlyBase;GeneId:FBgn0039743] [FBtr0085561]///CG7946 [FBtr0085561]"	0	dm|3R99D3		43576///43576	NM_143511	CG7946 gene product from transcript CG7946-RA	chr3R:25878623-25878682		FBtr0085561	NM_143511	TC237715///TC210917
A_09_P064746	2338.3445	1819.913	2397.281	1739.9448	2220.949	1847.1528	1956.1013	2064.0195	1933.478	1902.2507	2039.0426	1975.4343	10.645932	10.78961	11.138222	10.518713	10.556044	10.454967	11.12853	11.011241	10.897724	10.88875	10.690655	10.620044	2185.18	1936.02	1984.53	1972.24	10.8579	10.5099	11.0125	10.7332	0.117789	-0.230225	0.272366	-0.0069828	Chrac-16	"Chrac-16 [FBtr0073642]///CG15736 [Source:FlyBase;GeneId:FBgn0043001] [FBtr0073642]"	0	dm|X11A1		32166///32166	NM_132548	CG15736 gene product from transcript CG15736-RA	chrX:11911657-11911598	GO:0006974|GO:0008623|GO:0043565|GO:0046982///GO:0008623|GO:0034984|GO:0043565|GO:0046982	FBtr0073642	NM_132548	TC234572
A_09_P125440	140.44678	109.59471	44.92077	190.301	237.20644	200.30998	327.3198	390.51	359.84668	412.16507	415.8072	395.73093	6.58854	6.7359905	5.4003496	7.3260264	7.329083	7.2499695	8.549321	8.609216	8.47198	8.682337	8.3967495	8.300466	98.3208	209.272	359.226	407.901	6.24163	7.30169	8.54351	8.45985	-1.57315	-0.513082	0.728731	0.645076		Rep: Gametogenetin-binding protein 2-like - Drosophila melanogaster (Fruit fly), partial (95%) [TC243180]///Q8IPP6_DROME (Q8IPP6) CG2182-PB, isoform B, complete [TC205055]	0	dm|3R83B8					chr3R:1480963-1480904	GO:0003712|GO:0005634|GO:0006357|GO:0006366|GO:0006367|GO:0016455	TC243180///TC205055		TC243180///TC205055
A_09_P175910	482.2362	265.79633	251.90118	357.78574	388.0369	335.58212	366.96747	225.54541	257.1188	203.62726	243.49112	277.15363	8.368257	8.014133	7.887753	8.236839	8.039133	7.994401	8.7142725	7.817274	7.987033	7.6650457	7.624704	7.7866316	333.311	360.468	283.211	241.424	8.09005	8.09013	8.17286	7.69213	0.0993307	0.0994075	0.182143	-0.29859	GATAd	"GATAd [FBtr0079993]///CG5034 [Source:FlyBase;GeneId:FBgn0032223] [FBtr0079993]"	0	dm|2L31D9		34395///34395	NM_135539	CG5034 gene product from transcript CG5034-RA	chr2L:10334162-10334221	GO:0003700|GO:0005634|GO:0006355|GO:0008270|GO:0016251|GO:0043565	FBtr0079993	NM_135539	TC215456///TC246935
A_09_P189605	16.76409	17.28122	8.070767	15.576067	38.1431	25.156881	11.8966	34.367977	44.242645	19.84609	47.514637	45.62705	3.5219626	4.0710893	2.9237447	3.7151463	4.692434	4.25676	3.7672415	5.102993	5.4481072	4.3060417	5.2672787	5.183907	14.0387	26.292	30.1691	37.6626	3.5056	4.22145	4.77278	4.91908	-0.775802	-0.0599539	0.49138	0.637675		Rep: CG11526-PB, isoform B - Drosophila melanogaster (Fruit fly), complete [TC223303]///Q8IRD5_DROME (Q8IRD5) CG11526-PB, isoform B (AT25231p), complete [TC196333]	0	dm|3L63D1					chr3L:3319607-3319548		TC223303///TC196333		TC223303///TC196333
A_09_P223855	26.29456	17.842031	23.17204	13.282762	15.12745	12.807429	4.370409	5.91514	5.510638	11.639009	11.582649	18.278149	4.171353	4.117164	4.445352	3.4853704	3.3581805	3.282788	2.3225324	2.5644124	2.442961	3.5361552	3.230872	3.8641376	22.4362	13.7392	5.2654	13.8333	4.24462	3.37545	2.4433	3.54372	0.822848	-0.046329	-0.978473	0.121946		AT5F1_DROME (Q94516) ATP synthase B chain, mitochondrial precursor (FO-ATP synthase subunit B) , partial (49%) [TC221007]///Rep: ATP synthase subunit b, mitochondrial precursor - Drosophila melanogaster (Fruit fly), partial (49%) [TC256438]	0	dm|3L67C5					chr3L:9723790-9723849		TC256438///TC221007		TC256438///TC221007
A_09_P196320	454.2717	300.85062	484.94894	435.00922	466.07336	484.6935	523.854	710.91516	634.9219	881.311	978.6256	1131.8906	8.282072	8.19286	8.832727	8.518789	8.303497	8.524808	9.227785	9.473534	9.291177	9.778767	9.631592	9.816608	413.357	461.925	623.23	997.276	8.43589	8.44903	9.33083	9.74232	-0.59437	-0.581225	0.300576	0.712066		Rep: NADH-ubiquinone oxidoreductase chain 2 - Smithornis sharpei, partial (5%) [TC252612]///Q9XL15_9PASS (Q9XL15) NADH dehydrogenase subunit II, partial (5%) [TC216568]	0	dm|4102D3					chr4:682403-682344		TC246790///TC219717		TC246790///TC219717
A_09_P111490	430.69525	264.4044	338.27994	372.90506	527.106	417.74924	649.45135	484.2122	459.7326	524.56335	518.514	507.6096	8.205184	8.006558	8.313112	8.296552	8.481033	8.310372	9.537842	8.919496	8.825393	9.030231	8.715218	8.659665	344.46	439.253	531.132	516.896	8.17495	8.36265	9.09424	8.8017	-0.395397	-0.207696	0.523895	0.231356	CG10445	"CG10445 [Source:FlyBase;GeneId:FBgn0037531] [FBtr0300684]///This gene is referred to in FlyBase by the symbol Dmel\CG10445 (CG10445, FBgn0037531). It is a protein_coding_gene from Drosophila melanogaster. Its sequence location is 3R:3742321..3745833. It has the cytological map location 84E5. Based on sequence similarity, it is predicted to have molecular function</span>: RNA polymerase II transc…	0	dm|3R84E5		40938///40938	BT022847///NM_001170071	CG10445 gene product from transcript CG10445-RB///CG10445 gene product from transcript CG10445-RA	chr3R:3742500-3742441	GO:0000381|GO:0003677|GO:0003717|GO:0004386|GO:0005524|GO:0005634	FBtr0300684	NM_001170071	TC223485///NP1416348
A_09_P029341	373.947	168.96364	198.45525	193.63867	166.2144	132.85178	196.6121	66.20727	69.51499	102.395874	89.30597	84.148575	8.00135	7.360525	7.543709	7.3511105	6.8159847	6.6575527	7.8139725	6.0489173	6.0999937	6.673273	6.1776633	6.066956	247.122	164.235	110.778	91.9501	7.63519	6.94155	6.65429	6.30596	0.890566	0.19692	-0.0903344	-0.438665	PhKgamma	"CG1830 [Source:FlyBase;GeneId:FBgn0011754] [FBtr0090002]///Phosphorylase kinase gamma [FBtr0090002]"	0	dm|X10D5		32120///32120	NM_167296	Phosphorylase kinase gamma	chrX:11592603-11593387	GO:0004674|GO:0004689|GO:0005516|GO:0005524|GO:0005964|GO:0005978|GO:0006007|GO:0006468|GO:0048598	FBtr0090002	NM_167296	TC200996///TC227520
A_09_P012921	283.05704	211.61833	242.86331	233.09	341.36282	295.70062	183.78842	178.76166	152.34485	168.2991	179.84511	181.2503	7.5996094	7.685277	7.8350396	7.6186304	7.8542457	7.8118725	7.716666	7.4818935	7.231939	7.3901424	7.187589	7.173929	245.846	290.051	171.632	176.465	7.70664	7.76158	7.47683	7.25055	0.0975221	0.152463	-0.132287	-0.358566	jar	"CG5695 [Source:FlyBase;GeneId:FBgn0011225] [FBtr0301369]///The gene jaguar is referred to in FlyBase by the symbol Dmel\jar (CG5695, FBgn0011225). It is a protein_coding_gene from Drosophila melanogaster. Its sequence location is 3R:20078548..20096953. It has the cytological map location 95F6-95F8. There is experimental evidence that it has the molecular function</span>: actin binding; protein b…	0	dm|3R95F6	FBtr0100172	42889///42889	NM_001014649	jaguar	chr3R:20080362-20080303	GO:0003774|GO:0003779|GO:0005515|GO:0005516|GO:0005524|GO:0005737|GO:0005875|GO:0005938|GO:0006997|GO:0007015|GO:0007051|GO:0007283|GO:0007286|GO:0007291|GO:0007297|GO:0007298|GO:0007391|GO:0007552|GO:0007560|GO:0008017|GO:0008363|GO:0016044|GO:0016333|GO:0016459|GO:0016461|GO:0019749|GO:0030036|GO:0030048|GO:0030139|GO:0030317|GO:0030589|GO:0031476|GO:0031941|GO:0032027|GO:0032880|GO:0032956|GO:…	FBtr0301369	NM_001014649	NP1418742///TC223706
A_09_P143215	1471.8535	1211.6344	1446.0674	1021.9443	1468.7852	1469.974	772.4828	1032.3899	947.84283	1683.8728	1901.905	1820.1392	9.978079	10.202695	10.408958	9.750988	9.959492	10.125454	9.788123	10.011772	9.869246	10.712826	10.590208	10.501923	1376.52	1320.23	917.572	1801.97	10.1966	9.94531	9.88971	10.6017	0.127964	-0.123302	-0.178899	0.533039	itp	"ion transport peptide [FBtr0290219]///CG13586 [Source:FlyBase;GeneId:FBgn0035023] [FBtr0290219]"	0	dm|2R60D5		37921///37921	EU290748///NM_138087	ion transport peptide	chr2R:20445912-20445971	GO:0005179|GO:0005184|GO:0005576|GO:0007218	FBtr0290219	NM_138087	TC213750///TC241550
A_09_P019776	8168.661	4555.166	5539.9585	5028.4014	5469.6274	5284.069	5760.8174	4343.529	4373.3306	5558.358	5404.06	6055.317	12.450544	12.113244	12.346699	12.049771	11.85631	11.9713125	12.686822	12.084651	12.075257	12.435701	12.096807	12.236075	6087.93	5260.7	4825.89	5672.58	12.3035	11.9591	12.2822	12.2562	0.19847	-0.145894	0.177218	0.151169	lid	"CG9088 [Source:FlyBase;GeneId:FBgn0031759] [FBtr0079231]///little imaginal discs [FBtr0079231]"	0	dm|2L26B2		33837///33837	NM_078762	little imaginal discs	chr2L:5990560-5990501	GO:0003677|GO:0005515|GO:0005634|GO:0008270|GO:0032453(histone demethylase activity (H3-K4 specific))|GO:0034647(histone demethylase activity (H3-trimethyl-K4 specific))|GO:0034720|GO:0043970|GO:0043992(histone acetyltransferase activity (H3-K9 specific))	FBtr0079231	NM_078762	NP562677///TC222008
A_09_P042451	10548.47	5923.0303	7414.891	8129.961	8729.829	8358.547	9898.31	10228.715	10147.454	13230.263	13550.496	15683.006	12.8194065	12.492076	12.767248	12.74292	12.530821	12.6329155	13.4677305	13.320337	13.289572	13.686813	13.423037	13.609004	7962.13	8406.11	10091.5	14154.6	12.6929	12.6356	13.3592	13.573	-0.361579	-0.418937	0.304724	0.518462	Fs(2)Ket	"Female sterile (2) Ketel [FBtr0081392]///CG2637 [Source:FlyBase;GeneId:FBgn0000986] [FBtr0081392]"	0	dm|2L38E5		35336///35336	NM_058148	Female sterile (2) Ketel	chr2L:20739711-20739770	GO:0000059|GO:0005635|GO:0005643|GO:0005737|GO:0005811|GO:0006606|GO:0006607|GO:0007015|GO:0007304|GO:0008320|GO:0008360|GO:0032183|GO:0051533///GO:0000059|GO:0005488|GO:0005635|GO:0005643|GO:0005737|GO:0005811|GO:0005875|GO:0006606|GO:0006607|GO:0007015|GO:0007304|GO:0008320|GO:0008360|GO:0051533	FBtr0081392	NM_058148	TC223234
A_09_P051061	24076.576	15064.053	17831.576	14169.017	16130.033	15273.273	13751.288	9566.56	8773.704	10807.62	10191.183	9421.127	14.010003	13.8387785	14.033186	13.544339	13.416546	13.502601	13.942043	13.223784	13.079712	13.39502	13.0120125	12.873774	18990.7	15190.8	10697.2	10140	13.9607	13.4878	13.4152	13.0936	0.501082	0.0282548	-0.0443939	-0.365972	jog	"john glenn [FBtr0074804]///CG11940 [Source:FlyBase;GeneId:FBgn0031079] [FBtr0074804]"	0	dm|X18F3		33003///33003	NM_134519	john glenn	chrX:19745387-19745328	GO:0007165	FBtr0074804	NM_134519	TC196348///TC223354
A_09_P220755	110.58921	98.57601	200.10167	97.52192	132.44212	130.39299	68.893684	101.121	104.738396	92.21956	144.79433	134.6739	6.243727	6.583121	7.5556283	6.3615417	6.4883018	6.6306014	6.301064	6.659939	6.691388	6.5222597	6.87484	6.745416	136.422	120.119	91.5844	123.896	6.79416	6.49348	6.5508	6.71417	0.187298	-0.113379	-0.0560641	0.107311		Rep: CG41389-PA - Drosophila melanogaster (Fruit fly), complete [TC241685]	0						chrUextra:021542314-021542255///chr3RHet:2161388-2161447		TC220242///TC241685		TC220242///TC241685
A_09_P053771	8.07669	4.8223515	3.6993697	5.4700093	10.61196	3.9293525	6.562139	11.679318	9.303065	13.004417	21.76109	20.278727	2.4684246	2.229693	1.7983184	2.2054303	2.8467028	1.5781705	2.9089303	3.5458844	3.1984477	3.6961884	4.1406574	4.0139847	5.5328	6.67044	9.18151	18.3481	2.16548	2.2101	3.21775	3.95028	-0.712338	-0.667716	0.339937	1.07246	mthl7	"CG7476 [Source:FlyBase;GeneId:FBgn0035847] [FBtr0076726]///methuselah-like 7 [FBtr0076726]"	0	dm|3L66B11		38910///38910	NM_139924	methuselah-like 7	chr3L:8171834-8171775	GO:0004930|GO:0006950|GO:0007186|GO:0008340|GO:0016021	FBtr0076726	NM_139924	TC228999///TC202627
A_09_P100705	3638.433	2100.3904	2368.3542	3260.5625	3114.352	3048.827	2580.1506	2051.2856	2022.1445	1501.7452	1522.2917	1548.2863	11.283762	10.996398	11.120708	11.424792	11.0438	11.1779175	11.528004	11.002313	10.962412	10.547684	10.269008	10.268546	2702.39	3141.25	2217.86	1524.11	11.1336	11.2155	11.1642	10.3617	0.110567	0.192447	0.141187	-0.66131	CG2747	"CG2747 [Source:FlyBase;GeneId:FBgn0037541] [FBtr0081818]///CG2747 [FBtr0081818]"	0	dm|3R84E8		40950///40950	BT023795///NM_141504	CG2747 gene product from transcript CG2747-RB	chr3R:3842355-3842296	GO:0005488	FBtr0081818	NM_141504	TC212411///TC239340
A_09_P062791	20.72115	6.7929506	27.68255	6.381953	8.671715	22.466213	5.133271	4.933127	4.10657	10.268232	3.305224	4.229872	3.8276925	2.7239945	4.701944	2.427885	2.5554008	4.093564	2.5546427	2.3025024	2.0186753	3.3553746	1.4217266	1.7527037	18.3989	12.5066	4.72432	5.93444	3.75121	3.02562	2.29194	2.1766	1.19619	0.470595	-0.263082	-0.37842	CG14416	"CG14416 [Source:FlyBase;GeneId:FBgn0040352] [FBtr0070567]///CG14416 [FBtr0070567]"	0	dm|X3C2		31273///31273	NM_130675	CG14416 gene product from transcript CG14416-RA	chrX:2766228-2766169		FBtr0070567	NM_130675	TC206937///TC233392
A_09_P048486	2245.3057	1202.8505	2069.7402	1634.8256	1444.8329	1548.3805	1773.4209	1948.6637	1733.6293	3685.4639	3654.7717	2985.2368	10.587357	10.192198	10.926273	10.428808	9.93577	10.200423	10.987083	10.928269	10.740321	11.84289	11.532544	11.215719	1839.3	1542.68	1818.57	3441.82	10.5686	10.1883	10.8852	11.5304	-0.264688	-0.644964	0.0519269	0.697087	CG41589	Drosophila melanogaster CG41589 (CG41589), mRNA [NM_001110663]///Rep: CG41584-PA - Drosophila melanogaster (Fruit fly), complete [TC252248]	0		FBtr0114162	5740783	NM_001110663	CG41589 gene product from transcript CG41589-RA	chrU:8266683-8200628///chrU:7413032-7413091		TC252248///NM_001110663	NM_001110663	TC252248
A_09_P180195	48.70724	59.81982	44.159695	36.19768	93.09325	74.82372	19.640999	76.247185	97.348564	23.576693	85.64707	83.6357	5.0607247	5.862508	5.375697	4.9317126	5.979688	5.829303	4.4905605	6.252612	6.5858293	4.5545483	6.1173105	6.0581365	50.8956	68.0382	64.4123	64.2865	5.43298	5.58023	5.77633	5.57667	-0.412929	-0.265671	-0.0695713	-0.26924	para	"The gene paralytic is referred to in FlyBase by the symbol Dmel\para (CG9907, FBgn0260993). It is a protein_coding_gene from Drosophila melanogaster. Its sequence location is X:16357636..16421447. It has the cytological map location 14D1-16A2. There is experimental evidence that it has the molecular function</span>: voltage-gated sodium channel activity. There is experimental evidence that it is…	0	dm|X14D1		32619///32619	NM_001042815	paralytic	chrX:16358089-16358030	GO:0001518|GO:0005248|GO:0005886|GO:0005887|GO:0006814|GO:0045433|GO:0046680|GO:0046684|GO:0055085	FBtr0303690///FBtr0074298	NM_001042815	NP025844///TC221761
A_09_P056741	10477.737	6471.47	10338.116	8035.1055	8350.876	7867.791	6566.627	6668.303	5602.8247	6749.0225	6893.8984	6700.4443	12.809699	12.619834	13.246725	12.725988	12.466795	12.545622	12.875701	12.703104	12.43268	12.715721	12.448083	12.382131	9095.77	8084.59	6279.25	6781.12	12.8921	12.5795	12.6705	12.5153	0.230618	-0.0820001	0.00902653	-0.146157	mRpS5	"mitochondrial ribosomal protein S5 [FBtr0111147]///CG40049 [Source:FlyBase;GeneId:FBgn0044510] [FBtr0111147]"	0			3355089///3355089	NM_001043187	mitochondrial ribosomal protein S5	chr3L:24536392-24536451	GO:0003723|GO:0003735|GO:0005763|GO:0006412	FBtr0111147	NM_001043187	TC224631///TC197775
A_09_P181510	170.48373	88.78874	71.93234	130.07643	126.88185	134.58109	122.97703	114.07176	122.19238	91.01093	116.29108	122.27068	6.8681507	6.432261	6.0796075	6.777103	6.4264255	6.676211	7.137009	6.833798	6.913752	6.5032268	6.558575	6.6060243	110.402	130.513	119.747	109.858	6.46001	6.62658	6.96152	6.55594	-0.181111	-0.0145378	0.320402	-0.0851755	dl	"CG6667 [Source:FlyBase;GeneId:FBgn0260632] [FBtr0301383]///The gene dorsal is referred to in FlyBase by the symbol Dmel\dl (CG6667, FBgn0260632). It is a protein_coding_gene from Drosophila melanogaster. Its sequence location is 2L:17436830..17450360. It has the cytological map location 36C8-36C9. There is experimental evidence that it has the molecular function</span>: protein binding; SUMO bin…	0	dm|2L36C9		35047///35047	NM_001169529///BT099643	dorsal	chr2L:17445254-17442952	GO:0000122|GO:0000381|GO:0001715|GO:0003677|GO:0003700|GO:0003702|GO:0005515|GO:0005634|GO:0005737|GO:0006355|GO:0006952|GO:0006955|GO:0007369|GO:0007398|GO:0007419|GO:0007498|GO:0007501|GO:0007507|GO:0008063|GO:0008354|GO:0008358|GO:0009950|GO:0009952|GO:0009953|GO:0010004|GO:0016015|GO:0016481|GO:0016563|GO:0016564|GO:0031594|GO:0035206|GO:0042387|GO:0043565|GO:0045449|GO:0045892|GO:0045893|GO:…	FBtr0301383	NM_001169529	TC238421///TC211583
A_09_P005736	8663.122	6112.804	7994.395	6213.9976	7659.3315	6816.627	6683.1924	5424.037	5138.0845	6061.4805	6465.3726	6516.0874	12.535332	12.537575	12.875813	12.355193	12.342087	12.338721	12.901086	12.405151	12.307756	12.560713	12.355496	12.34188	7590.11	6896.65	5748.44	6347.65	12.6496	12.3453	12.538	12.4194	0.26925	-0.0349897	0.157674	0.0390396	CG1814	"CG1814 [Source:FlyBase;GeneId:FBgn0033426] [FBtr0088522]///CG1814 [FBtr0088522]"	0	dm|2R45F4		35984///35984	NM_136655	CG1814 gene product from transcript CG1814-RC	chr2R:5469257-5469316		FBtr0088522	NM_136655	TC227552///TC201028
A_09_P124655	4567.48	3113.9773	2860.2395	3995.573	4212.248	3858.3894	2889.1292	2918.137	2936.3762	3268.3005	3673.1863	3727.7612	11.611843	11.564499	11.39296	11.718074	11.479458	11.517662	11.691183	11.510832	11.500563	11.669584	11.539795	11.536183	3513.9	4022.07	2914.55	3556.42	11.5231	11.5717	11.5675	11.5819	-0.0148881	0.0337426	0.0295372	0.0438655		Q9VYD6_DROME (Q9VYD6) CG1662-PA (GH06679p), complete [TC203927]///Rep: CG1662-PA - Drosophila melanogaster (Fruit fly), partial (82%) [TC234242]	0	dm|X11F1					chrX:13283042-13283101	GO:0005779	TC234242///TC203927		TC234242///TC203927
A_09_P168810	35.572803	42.43832	25.893448	21.54248	21.314108	24.460289	10.23882	8.671425	6.145491	7.289403	4.202541	12.181141	4.607363	5.367252	4.605554	4.1829996	3.8528204	4.2162485	3.5507417	3.116269	2.6002698	2.8610594	1.7682405	3.278667	34.6349	22.439	8.35191	7.89103	4.86006	4.08402	3.08909	2.63599	1.15828	0.382242	-0.612688	-1.06579		Rep: ABC transporter permease and ATP-binding protein - Xanthomonas campestris pv. vesicatoria (strain 85-10), partial (4%) [TC242319]///Q8PK42_XANAC (Q8PK42) ABC transporter ATP-binding protein, partial (4%) [TC214130]	0	dm|X19E2					chrX:20558673-20558732		TC242319///TC214130		TC242319///TC214130
A_09_P011361	169.4278	125.5274	215.61441	91.974464	114.59094	120.0889	68.04571	93.53132	90.40718	203.32443	305.37244	375.9047	6.859187	6.931814	7.6633487	6.2770486	6.279433	6.511838	6.2831964	6.5473776	6.4791064	7.662899	7.9514046	8.226313	170.19	108.885	83.9947	294.867	7.15145	6.35611	6.43656	7.94687	0.448168	-0.347176	-0.266722	1.24359	Ggamma1	"G protein gamma 1 [FBtr0088645]///CG8261 [Source:FlyBase;GeneId:FBgn0004921] [FBtr0088645]"	0	dm|2R44F5		35881///35881	NM_165631	G protein gamma 1	chr2R:4792237-4792296	GO:0003924|GO:0004871|GO:0005834|GO:0005886|GO:0007015|GO:0007155|GO:0007186|GO:0007637|GO:0008360|GO:0035050|GO:0045176|GO:0055059///GO:0003924|GO:0004871|GO:0005834|GO:0007015|GO:0007155|GO:0007186|GO:0007637|GO:0008360|GO:0035050|GO:0045176|GO:0055059	FBtr0088645	NM_165631	TC219554///TC225215
A_09_P193710	120.240814	52.471855	23.24426	49.707306	27.624302	30.245562	16.97008	9.539378	3.4283688	2.722494	3.7424502	4.252181	6.3644433	5.673428	4.4498415	5.389273	4.2269497	4.5225306	4.2796855	3.2538953	1.7582638	1.4401876	1.6009617	1.7602925	65.319	35.8591	9.97928	3.57238	5.4959	4.71292	3.09728	1.60048	1.24259	0.4596	-1.15604	-2.65284	CG32944	"CG32944 [FBtr0290250]///CG32944 [Source:FlyBase;GeneId:FBgn0052944] [FBtr0290250]"	0	dm|3R82B1		40560///40560	NM_176397	CG32944 gene product from transcript CG32944-RE	chr3R:240277-239192	GO:0004674|GO:0005524|GO:0006468|GO:0007015|GO:0008360	FBtr0290250	NM_176397	TC226777///TC218994
A_09_P036576	250.69551	188.07079	175.94487	215.55142	244.24321	216.97249	213.21118	208.18428	187.74838	203.37793	227.99466	170.10483	7.424453	7.515088	7.3700185	7.5057755	7.3712583	7.3652477	7.9309034	7.7017174	7.533398	7.663278	7.5298347	7.08237	204.904	225.589	203.048	200.492	7.43652	7.41409	7.72201	7.42516	-0.073912	-0.096338	0.211575	-0.0852709	CG2023	"CG2023 [FBtr0078666]///CG2023 [Source:FlyBase;GeneId:FBgn0037383] [FBtr0078666]"	0	dm|3R83C4		40724///40724	NM_141338	CG2023 gene product from transcript CG2023-RA	chr3R:1650120-1650008		FBtr0078666	NM_141338	TC232734///TC207768
A_09_P041356	3117.662	2242.9485	2904.2004	3510.069	4013.5974	3677.545	5882.544	5275.0684	4887.125	7436.1006	7285.8765	7730.0327	11.060909	11.091137	11.414965	11.531171	11.409763	11.448406	12.716989	12.364975	12.235511	12.855589	12.527865	12.588348	2754.94	3733.74	5348.25	7484	11.189	11.4631	12.4392	12.6573	-0.694337	-0.420227	0.555817	0.773927	ash2	"absent%2C small%2C or homeotic discs 2 [FBtr0084659]///CG6677 [Source:FlyBase;GeneId:FBgn0000139] [FBtr0084659]"	0	dm|3R96A13		42936///42936	NM_170160	absent, small, or homeotic discs 2	chr3R:20478942-20479001	GO:0005515|GO:0005634|GO:0007474|GO:0007476|GO:0008270|GO:0048096	FBtr0084659	NM_170160	TC200409///TC229882
A_09_P064046	4274.8013	3768.334	6411.288	11137.657	13745.771	11563.967	12842.528	13249.999	12605.179	12420.809	13197.682	13776.281	11.516302	11.839667	12.557438	13.197046	13.185783	13.101228	13.843407	13.693705	13.60247	13.59573	13.384975	13.4219885	4818.14	12149.1	12899.2	13131.6	11.9711	13.1614	13.7132	13.4676	-1.31988	-0.129658	0.422183	0.176554	armi	"CG11513 [Source:FlyBase;GeneId:FBgn0041164] [FBtr0100641]///armitage [FBtr0100641]"	0	dm|3L63E1		38427///38427	NM_001014556	armitage	chr3L:3466192-3466251	GO:0000184|GO:0000578|GO:0003678|GO:0005737|GO:0007317|GO:0007318|GO:0007319|GO:0007616|GO:0016246|GO:0016325|GO:0030424|GO:0030425|GO:0031023|GO:0043025|GO:0045202|GO:0046843	FBtr0100641	NM_001014556	TC223265///NP1418832
A_09_P069681	381.34402	213.21605	226.62263	183.88643	201.3231	168.1507	139.42601	113.49063	100.94095	118.12172	120.8528	105.94004	8.02961	7.6961284	7.7351875	7.2765584	7.0924525	6.99749	7.3181195	6.82643	6.638109	6.8793893	6.6140857	6.399194	273.728	184.453	117.953	114.972	7.82031	7.12217	6.92755	6.63089	0.775337	0.0771955	-0.117419	-0.414082	CG17271	"CG17271 [Source:FlyBase;GeneId:FBgn0038829] [FBtr0110823]///CG17271 [FBtr0110823]"	0	dm|3R93A1		42463///42463	NM_001043269	CG17271 gene product from transcript CG17271-RB	chr3R:16644934-16644875	GO:0005509	FBtr0110823	NM_001043269	TC231441
A_09_P215585	528.82904	284.5771	221.30002	514.103	419.12393	396.4308	253.25116	244.16791	201.0009	273.32053	216.94832	175.27818	8.501318	8.112632	7.7008986	8.759801	8.150316	8.234804	8.17919	7.93173	7.6317997	8.089708	7.458186	7.125592	344.902	443.219	232.807	221.849	8.10495	8.38164	7.91424	7.55783	0.00377989	0.280471	-0.18693	-0.543341	CG12753	"CG12753 [Source:FlyBase;GeneId:FBgn0038427] [FBtr0100643]///CG12753 [FBtr0100643]"	0	dm|3R89B16		41992///41992	NM_001038969	CG12753 gene product from transcript CG12753-RA	chr3R:12265022-12264963		FBtr0100643	NM_001038969	TC221439///TC245661
A_09_P039451	11152.369	5988.858	6383.1245	7324.45	7734.2393	7300.0596	7262.882	5385.2026	4966.833	4177.1055	4871.6494	4405.707	12.899723	12.50802	12.5510845	12.592392	12.356127	12.437572	13.02109	12.394786	12.258853	12.023546	11.947173	11.777248	7841.45	7452.92	5871.64	4484.82	12.6529	12.462	12.5582	11.916	0.236764	0.0458514	0.142064	-0.500189	CanA-14F	"Calcineurin A at 14F [FBtr0074293]///CG9819 [Source:FlyBase;GeneId:FBgn0030758] [FBtr0074293]"	0	dm|X14E3		8674098///8674098///32625	NM_167524	Calcineurin A at 14F	chrX:16459583-16459524	GO:0004722|GO:0006470|GO:0051533///GO:0004722|GO:0005575|GO:0006470|GO:0051533	FBtr0074293	NM_167524	TC240830///TC197230
A_09_P102720	2496.9902	1764.2714	1919.319	1787.4983	2017.8302	1873.2817	1345.1514	1271.3279	1320.6724	1575.0402	1572.9749	1732.8948	10.740635	10.744813	10.817417	10.557613	10.417673	10.475231	10.588317	10.31212	10.347798	10.616432	10.316258	10.431058	2060.19	1892.87	1312.38	1626.97	10.7676	10.4835	10.4161	10.4546	0.251199	-0.0329164	-0.100344	-0.0618394	spen	"split ends [FBtr0078122]///CG18497 [Source:FlyBase;GeneId:FBgn0016977] [FBtr0078122]"	0	dm|2L21B4		44205///44205	NM_164374	split ends	chr2L:203014-203073	GO:0000166|GO:0003676|GO:0005634|GO:0007163|GO:0007173|GO:0007379|GO:0007400|GO:0007403|GO:0007411|GO:0007422|GO:0007474|GO:0008347|GO:0008407|GO:0016055|GO:0030528|GO:0045449	FBtr0078122	NM_164374	TC194438///TC221535
A_09_P176165	642.9381	267.8136	388.48398	465.56836	431.3092	388.53714	574.4789	416.32205	402.2993	918.81146	981.5404	957.8982	8.783196	8.025042	8.512751	8.616736	8.191662	8.205788	9.360874	8.701556	8.632867	9.838884	9.635882	9.575818	433.079	428.472	464.367	952.75	8.44033	8.33806	8.89843	9.68353	-0.226882	-0.32915	0.231221	1.01632		BP559158 Drosophila melanogaster embryonic gonads cDNA (pGEM-T Easy) Drosophila melanogaster cDNA clone FGM319C07 5', mRNA sequence [BP559158]	0	dm|2L34A1			BP559158		chr2L:12817550-12817490		BP559158		TC225148
A_09_P029871	10960.781	6566.805	7379.435	7940.075	8494.1045	8343.395	7680.2705	6309.83	6108.639	6045.522	6936.951	6642.891	12.874724	12.640932	12.760334	12.708824	12.491329	12.630298	13.101706	12.623384	12.557377	12.55691	12.457065	12.369685	8302.34	8259.19	6699.58	6541.79	12.7587	12.6102	12.7608	12.4612	0.131823	-0.0166903	0.133982	-0.165621	Caki	"CG6703 [Source:FlyBase;GeneId:FBgn0013759] [FBtr0084162]///Calcium/calmodulin-dependent protein kinase [FBtr0084162]"	0	dm|3R93F10	FBtr0084163	42567///42567	NM_169970///NM_001170210	Calcium/calmodulin-dependent protein kinase	chr3R:17612121-17612062	GO:0004385|GO:0004674|GO:0004683|GO:0005515|GO:0005524|GO:0005954|GO:0006468|GO:0007155|GO:0007163|GO:0007269|GO:0007628|GO:0008360|GO:0016020|GO:0016080|GO:0016081///GO:0004674|GO:0004683|GO:0005515|GO:0005524|GO:0005954|GO:0006468|GO:0007155|GO:0007163|GO:0007269|GO:0007628|GO:0008360|GO:0016080|GO:0016081	FBtr0084162	NM_169970///NM_001170210	TC212699///TC239713
A_09_P059941	177.5216	115.83462	136.44565	118.409256	130.13991	100.87544	74.87231	56.86281	60.436207	108.25307	119.38604	114.863434	6.9265113	6.815879	7.0032215	6.6415253	6.463003	6.2603097	6.4211245	5.829413	5.8980827	6.753523	6.596469	6.5158653	143.267	116.475	64.0571	114.168	6.9152	6.45495	6.04954	6.62195	0.359037	-0.101221	-0.506627	0.0657853	CG31469	"CG31469 [Source:FlyBase;GeneId:FBgn0051469] [FBtr0082844]///CG31469 [FBtr0082844]"	0	dm|3R87F12		261628///261628	NM_169551	CG31469 gene product from transcript CG31469-RA	chr3R:9534971-9534912	GO:0004725|GO:0006470	FBtr0082844	NM_169551	TC209526///TC236064
A_09_P185495	1885.6685	962.4522	1306.8917	1549.8274	1515.5645	1388.6492	1224.9481	1244.4092	1014.4692	1161.2565	1327.7285	448.29596	10.335521	9.870527	10.262962	10.351779	10.004723	10.043345	10.453269	10.281245	9.967251	10.176729	10.071723	8.480397	1385	1484.68	1161.28	979.094	10.1563	10.1333	10.2339	9.57628	0.0321112	0.00905673	0.109696	-0.547942		Q9VT61_DROME (Q9VT61) CG8108-PA, isoform A (Cg8108-pb, isoform b) (LD27033p), partial (19%) [TC215069]///Rep: CG8108-PA, isoform A - Drosophila melanogaster (Fruit fly), partial (19%) [TC238696]	0	dm|3L67D1					chr3L:9860837-9860896		TC215069///TC238696		TC215069///TC238696
A_09_P220740	17.693089	13.096909	14.804959	24.341349	28.08503	24.49315	14.168061	15.911587	11.921841	4.8643117	9.994329	4.4449725	3.5997744	3.6711106	3.7990475	4.3592243	4.250813	4.2181854	4.019335	3.9920058	3.5562766	2.2774944	3.0180883	1.824264	15.1983	25.6398	14.0005	6.43454	3.68998	4.27607	3.85587	2.37328	-0.0451016	0.540995	0.120793	-1.3618			0	dm|2L37C1					chr2L:019139269-019139210		TC254354///TC220239		TC254354///TC220239
A_09_P190326	5.9811716	29.07986	37.701485	18.68954	25.04647	29.335228	82.11128	29.759226	27.803396	40.978786	43.86876	48.988842	2.0350885	4.8219047	5.1475883	3.9780464	4.085619	4.478441	6.5542727	4.895265	4.7779307	5.352064	5.1521006	5.286471	24.2542	24.3571	46.558	44.6121	4.00153	4.1807	5.40916	5.26355	-0.857058	-0.677883	0.550571	0.40496		Q7PL34_DROME (Q7PL34) CG40119-PA.3, partial (33%) [TC218030]	0						chrUextra:018546020-018545961///chrUextra:25203875-25203815		TC218030		TC218030
A_09_P225990	118.15179	98.76904	94.41905	97.26488	148.76047	131.21133	68.058914	79.51563	78.41462	46.03197	52.608887	60.145092	6.339158	6.585943	6.472045	6.357734	6.655931	6.6396275	6.2834764	6.3131666	6.2737923	5.519823	5.414213	5.5824647	103.78	125.746	75.3297	52.9286	6.46572	6.5511	6.29015	5.5055	0.139553	0.224935	-0.0360173	-0.820662		Q9W1V1_DROME (Q9W1V1) CG9882-PA, complete [TC199205]	0	dm|2R59C3					chr2R:18966493-18966552///chr2R:018966493-018966551	GO:0016274|GO:0019919	TC199205		TC199205
A_09_P019456	3140.535	2046.8577	2508.558	3293.7937	3377.3208	3175.7573	2396.0042	2704.6104	2518.7405	2387.6118	2408.898	2566.737	11.071456	10.959151	11.203682	11.439422	11.160748	11.236763	11.421179	11.401205	11.279228	11.216612	10.931136	10.997809	2565.32	3282.29	2539.78	2454.42	11.0781	11.279	11.3672	11.0485	-0.132051	0.0688305	0.157057	-0.161628	CG14040	"CG14040 [Source:FlyBase;GeneId:FBgn0031676] [FBtr0079009]///CG14040 [FBtr0079009]"	0	dm|2L25C3		33734///33734	NM_135058	CG14040 gene product from transcript CG14040-RA	chr2L:5054484-5054543	GO:0000139|GO:0005351|GO:0005459|GO:0008643|GO:0016021	FBtr0079009	NM_135058	TC246121///TC201936
A_09_P038926	486.77286	227.20103	206.56795	238.92003	259.9051	219.10033	144.38596	101.13838	95.30985	105.2663	122.574196	139.27342	8.381765	7.7877817	7.6015115	7.6542716	7.4609246	7.379327	7.368551	6.6601872	6.555295	6.7131586	6.6344895	6.7938657	306.847	239.308	113.611	122.371	7.92369	7.49817	6.86135	6.71384	0.549748	0.124236	-0.512594	-0.660101	gce	"germ cell-expressed bHLH-PAS [FBtr0074004]///The gene germ cell-expressed bHLH-PAS is referred to in FlyBase by the symbol Dmel\gce (CG42739, FBgn0261703). It is a protein_coding_gene from Drosophila melanogaster. Its sequence location is X:15193258..15212226. It has the cytological map location 13B6. Based on sequence similarity, it is predicted to have molecular function</span>: transcription …	0	dm|X13B6	FBtr0074004	32457	NM_078605	germ cell-expressed bHLH-PAS	chrX:15211500-15211689	GO:0003700|GO:0004871|GO:0005634|GO:0006355|GO:0007165|GO:0045449	FBtr0074004///FBtr0303199	NM_078605	TC199710///TC248147
A_09_P044351	12096.593	7429.5312	8612.452	10049.194	10779.65	9920.089	8779.849	8941.959	8232.34	9855.102	11670.927	11010.161	13.016973	12.819013	12.983248	13.04868	12.835106	12.880016	13.2947445	13.126375	12.987828	13.261913	13.207609	13.098638	9379.53	10249.6	8651.38	10845.4	12.9397	12.9213	13.1363	13.1894	-0.0930821	-0.111559	0.10349	0.15656	Ras64B	"CG1167 [Source:FlyBase;GeneId:FBgn0003206] [FBtr0073212]///Ras oncogene at 64B [FBtr0073212]"	0	dm|3L64A7		38494///38494	NM_079193	Ras oncogene at 64B	chr3L:4141256-4141315	GO:0003924|GO:0005525|GO:0005622|GO:0007264|GO:0016020|GO:0019003	FBtr0073212	NM_079193
A_09_P079331	70984.07	45035.93	51221.863	56754.61	59030.6	57005.324	48563.22	41505.992	40215.938	34840.234	37781.664	37035.336	15.569868	15.418745	15.555511	15.546337	15.2882595	15.402688	15.762341	15.341033	15.27622	15.083727	14.902377	14.848704	55747.3	57596.8	43428.4	36552.4	15.5147	15.4124	15.4599	14.9449	0.142848	0.0405677	0.0880041	-0.426924	CG17273	"CG17273 [Source:FlyBase;GeneId:FBgn0027493] [FBtr0083991]///CG17273 [FBtr0083991]"	0	dm|3R93A1		42466///42466	NM_142661	CG17273 gene product from transcript CG17273-RA	chr3R:16650441-16650382	GO:0000287|GO:0004019|GO:0005525|GO:0005737|GO:0006164///GO:0000287|GO:0004019|GO:0005525|GO:0006164	FBtr0083991	NM_142661	TC229651///TC200064
A_09_P000346	7882.8306	5768.927	7638.9087	5966.611	6792.7285	6361.515	5460.794	5446.673	5523.708	5699.4478	6388.8486	6613.5093	12.3991585	12.454043	12.81019	12.296583	12.1688595	12.239035	12.609659	12.4111595	12.412164	12.471865	12.338319	12.363289	7096.89	6373.62	5477.06	6233.94	12.5545	12.2348	12.4777	12.3912	0.149305	-0.170333	0.0725018	-0.0140015	CG33635	"CG33635 [FBtr0091612]///CG33635 [Source:FlyBase;GeneId:FBgn0053635] [FBtr0091612]"	0	dm|2L21B3		3772540///3772540	NM_001032044	CG33635 gene product from transcript CG33635-RA	chr2L:158003-157944	GO:0000139|GO:0005515|GO:0006895	FBtr0091612	NM_001032044	TC247766///TC218085
A_09_P124765	1204.2213	662.57794	885.35223	801.3194	872.3928	753.7959	825.59094	731.7177	681.0646	1316.2493	1141.5771	1160.0787	9.688545	9.3319025	9.701147	9.400121	9.207918	9.161909	9.8840475	9.515143	9.392389	10.357475	9.853791	9.852097	917.384	809.169	746.124	1205.97	9.57386	9.25665	9.59719	10.0211	-0.0279799	-0.345195	-0.00465139	0.419276	tra2	"transformer 2 [FBtr0089619]///CG10128 [Source:FlyBase;GeneId:FBgn0003742] [FBtr0089619]"	0	dm|2R51B6		36619///36619	NM_057417	transformer 2	chr2R:10489568-10489509	GO:0000166|GO:0000245|GO:0000381|GO:0003676|GO:0003729|GO:0006397|GO:0007283|GO:0007530|GO:0008380|GO:0019101|GO:0019102|GO:0030237|GO:0048024///GO:0000166|GO:0000245|GO:0000381|GO:0000398|GO:0003676|GO:0003729|GO:0006397|GO:0007283|GO:0007530|GO:0008380|GO:0019101|GO:0019102|GO:0030237|GO:0048024|GO:0071011	FBtr0089619	NM_057417	NP951709///NP442118
A_09_P054466	816.0124	736.0163	799.57697	1052.4309	1025.3608	1027.8833	731.9267	650.03937	599.06635	521.4701	505.99417	619.5414	9.127108	9.48355	9.554132	9.793397	9.441	9.60934	9.7103195	9.344383	9.207314	9.0217	8.6799555	8.947146	783.869	1035.22	660.344	549.002	9.38826	9.61458	9.42067	8.88293	-0.00442823	0.221887	0.0279805	-0.509758	Or67b	"CG14176 [Source:FlyBase;GeneId:FBgn0036019] [FBtr0076420]///Odorant receptor 67b [FBtr0076420]"	0	dm|3L67C2		39120///39120	NM_079283	Odorant receptor 67b	chr3L:9620473-9620416	GO:0004984|GO:0005549|GO:0007608|GO:0016020|GO:0016021|GO:0050911	FBtr0076420	NM_079283	TC204945///TC230084
A_09_P102945	6427.6553	4292.845	5138.2886	5312.139	6396.066	5604.7954	4156.1562	3524.2722	3687.1746	3795.5188	3890.4058	4332.7295	12.104737	12.027675	12.2381115	12.128964	12.082052	12.056325	12.215798	11.78311	11.8290415	11.88534	11.622684	11.75315	5286.26	5771	3789.2	4006.22	12.1235	12.0891	11.9427	11.7537	0.081508	0.0471141	-0.09935	-0.288275		"Q9W060_DROME (Q9W060) CG11814-PA, complete [TC194618]///This gene is referred to in FlyBase by the symbol Dmel\CG42863 (CG42863, FBgn0262110). It is a protein_coding_gene from Drosophila melanogaster. Its sequence location is 3L:1950306..1964178. It has the cytological map location 62B11-62B12. Its molecular function is unknown. Based on sequence similarity, it is predicted to be involved in the…	0	dm|3L62B11					chr3L:1950424-1950365		TC194618///FBtr0304060		TC194618///TC221707
A_09_P055766	6699.9126	5087.389	4757.186	5508.7427	5981.554	5515.768	5675.1763	5143.549	5365.0386	5379.3037	6821.9146	6935.7773	12.164587	12.272666	12.126932	12.181395	11.985388	12.033225	12.665214	12.328548	12.370114	12.388462	12.43294	12.431931	5514.83	5668.69	5394.59	6379	12.1881	12.0667	12.4546	12.4178	-0.112546	-0.233939	0.154018	0.11717	CG10741	"CG10741 [FBtr0075811]///CG10741 [Source:FlyBase;GeneId:FBgn0036373] [FBtr0075811]"	0	dm|3L70B3		39521///39521	NM_168555	CG10741 gene product from transcript CG10741-RB	chr3L:13495342-13495401		FBtr0075811	NM_168555	TC228320///TC201875
A_09_P197390	6.2938304	8.678071	7.411555	20.802809	37.389484	13.78607	17.54134	18.39662	38.846474	11.178839	21.588432	25.509634	2.1085987	3.0773306	2.800815	4.1325936	4.663644	3.3890183	4.327451	4.201369	5.260453	3.4779572	4.129165	4.34506	7.46115	23.9928	24.9281	19.4256	2.66225	4.06175	4.59642	3.98406	-1.46863	-0.0691275	0.465545	-0.146819	CG15459	"CG15459 [Source:FlyBase;GeneId:FBgn0031108] [FBtr0077329]///CG15459 [FBtr0077329]"	0	dm|X19C6		33036///33036	NM_134545	CG15459 gene product from transcript CG15459-RA	chrX:20283506-20283447		FBtr0077329	NM_134545	TC234091///TC207425
A_09_P129240	60.991558	30.740253	21.98374	30.807922	29.735353	32.43944	347.93814	87.245514	93.97306	553.4344	550.705	706.22986	5.385198	4.9020133	4.369404	4.6991167	4.333191	4.623556	8.637451	6.447009	6.534917	9.107527	8.8021145	9.136084	37.9052	30.9942	176.386	603.456	4.88554	4.55195	7.20646	9.01524	-1.03056	-1.36415	1.29036	3.09914	CG1143	"Drosophila melanogaster RE53092 full insert cDNA. [BT023935]///CG1143 [Source:FlyBase;GeneId:FBgn0035359] [FBtr0072937]"	0	dm|3L62E8		38329///38329	BT023935	CG1143 gene product from transcript CG1143-RA	chr3L:2646547-2646606///chr3L:2646547-2646605		RE53092///FBtr0072937		TC205782///TC232350
A_09_P042796	4529.757	2120.1697	1886.141	1757.1147	1841.7212	1585.9926	8638.783	1400.4451	1526.298	6464.9883	6281.776	5281.7324	11.599878	11.00992	10.792261	10.53288	10.285923	10.235049	13.271377	10.45167	10.556562	12.65369	12.313935	12.038884	2845.36	1728.28	3855.18	6009.5	11.134	10.3513	11.4265	12.3355	0.232929	-0.549807	0.525446	1.43441	Hsp26	"CG4183 [Source:FlyBase;GeneId:FBgn0001225] [FBtr0076496]///Heat shock protein 26 [FBtr0076496]"	0	dm|3L67B2		39075///39075	NM_079273	Heat shock protein 26	chr3L:9369669-9369610	GO:0005515|GO:0008340|GO:0009408///GO:0005515|GO:0005875|GO:0008340|GO:0009408	FBtr0076496	NM_079273	TC232035///TC205884
A_09_P060296	4007.2827	2587.844	4320.9795	3835.7385	4904.7407	4087.4746	6094.857	7518.7095	7131.2305	10229.344	12080.179	10136.158	11.423069	11.297491	11.988182	11.659176	11.699045	11.600873	12.768141	12.876269	12.780677	13.315685	13.257333	12.979313	3638.7	4275.98	6914.93	10815.2	11.5696	11.653	12.8084	13.1841	-0.808581	-0.72513	0.430201	0.805949	stai	"stathmin [FBtr0079197]///CG31641 [Source:FlyBase;GeneId:FBgn0051641] [FBtr0079197]"	0	dm|2L26B7		33863///33863	NM_164683	stathmin	chr2L:6123615-6123674	GO:0005875|GO:0007017|GO:0007242|GO:0007399|GO:0008017|GO:0008354///GO:0005875|GO:0007017|GO:0007399|GO:0008017|GO:0008354|GO:0015631|GO:0023034	FBtr0079197	NM_164683	TC226466///TC199823
A_09_P026706	5865.0864	5340.994	5948.8257	7049.4995	8849.496	7782.4165	8116.333	8453.086	8101.26	8150.371	9282.194	10895.456	11.972596	12.342849	12.449429	12.537192	12.550463	12.5298815	13.181376	13.045262	12.964672	12.987907	12.877228	13.083529	5718.3	7893.8	8223.56	9442.67	12.255	12.5392	13.0638	12.9829	-0.458887	-0.174666	0.349925	0.269043	Gmer	"CG3495 [Source:FlyBase;GeneId:FBgn0034794] [FBtr0071905]///GDP-4-keto-6-deoxy-D-mannose 3%2C5-epimerase/4-reductase [FBtr0071905]"	0	dm|2R59B4		37638///37638	NM_137890	GDP-4-keto-6-deoxy-D-mannose 3,5-epimerase/4-reductase	chr2R:18775208-18775149	GO:0005575|GO:0033227|GO:0042350|GO:0042351|GO:0042356|GO:0050577|GO:0050662	FBtr0071905	NM_137890	TC256088///TC204834
A_09_P164220	133.08131	101.75173	136.1834	100.440384	138.35896	133.03993	98.98938	124.96288	115.01748	156.60419	183.92516	179.86377	6.5108247	6.6288657	7.000446	6.404083	6.551356	6.6595945	6.823966	6.965356	6.826451	7.2862377	7.2199535	7.1628504	123.672	123.946	112.99	173.464	6.71338	6.53834	6.87192	7.22301	-0.11183	-0.286864	0.0467156	0.397805	egg	"eggless [FBtr0112777]///CG12196 [Source:FlyBase;GeneId:FBgn0086908] [FBtr0112777]"	0	dm|2R60E1		37962///37962	NM_138122	eggless	chr2R:20666497-20666438	GO:0002165|GO:0003677|GO:0005515|GO:0005634|GO:0005700|GO:0005737|GO:0008270|GO:0016571|GO:0035220|GO:0040029|GO:0046974(histone methyltransferase activity (H3-K9 specific))|GO:0048477|GO:0051567///GO:0002165|GO:0003677|GO:0005515|GO:0005634|GO:0005700|GO:0005737|GO:0008270|GO:0010369|GO:0016571|GO:0035220|GO:0040029|GO:0046974(histone methyltransferase activity (H3-K9 specific))|GO:0048132|GO:00…	FBtr0112777	NM_138122	TC224691///TC195939
A_09_P044361	1388.0435	1060.4078	1230.2169	1293.3943	1588.895	1360.6677	1302.0155	1058.8724	1003.20044	1023.02844	993.16833	1000.11224	9.893497	10.01036	10.175735	10.090834	10.072891	10.013978	10.541295	10.048313	9.951136	9.993889	9.652873	9.638036	1226.22	1414.32	1121.36	1005.44	10.0265	10.0592	10.1802	9.7616	0.014362	0.0470654	0.168079	-0.25057	rb	"ruby [FBtr0070702]///CG11427 [Source:FlyBase;GeneId:FBgn0003210] [FBtr0070702]"	0	dm|X4C7		31381///31381	NM_080332///NM_001169193	ruby	chrX:4430164-4430105	GO:0005515|GO:0005794|GO:0006726|GO:0006727|GO:0006886|GO:0006897|GO:0006901|GO:0007040|GO:0008021|GO:0008057|GO:0008340|GO:0008565|GO:0016183|GO:0016192|GO:0030117|GO:0030135|GO:0031396|GO:0046907	FBtr0070702	NM_080332///NM_001169193	TC222460///TC209430
A_09_P077281	2684.5237	2428.097	3430.798	3469.526	4674.8687	3793.8232	2074.7578	2270.734	2270.5688	2704.3423	3074.595	3460.41	10.845111	11.205566	11.655367	11.51441	11.629793	11.493316	11.213491	11.148943	11.12958	11.39632	11.283159	11.428817	2847.81	3979.41	2205.35	3079.78	11.2353	11.5458	11.164	11.3694	-0.104392	0.2061	-0.175735	0.0296923	CG2681	"CG2681 [FBtr0070480]///CG2681 [Source:FlyBase;GeneId:FBgn0024997] [FBtr0070480]"	0	dm|X3B3		31258///31258	NM_130666	CG2681 gene product from transcript CG2681-RA	chrX:2605595-2605654	GO:0004842|GO:0005515|GO:0005634|GO:0006511|GO:0007275|GO:0008270|GO:0016567	FBtr0070480	NM_130666	TC233866///TC207266
A_09_P013056	33.35157	21.646393	22.686502	18.60305	26.745625	27.314734	9.496044	7.856553	10.427839	18.107655	20.152678	26.821915	4.5143433	4.396011	4.414801	3.9713545	4.1803145	4.3754864	3.4420907	2.9738965	3.3631098	4.1737866	4.029878	4.41743	25.8948	24.2211	9.26014	21.6941	4.44172	4.17572	3.2597	4.20703	0.264668	-0.00133212	-0.917352	0.029981	Rya-r44F	"Ryanodine receptor 44F [FBtr0088637]///CG10844 [Source:FlyBase;GeneId:FBgn0011286] [FBtr0088637]"	0	dm|2R44F2		49090///49090	NM_057643	Ryanodine receptor 44F	chr2R:4775142-4775201	GO:0005219|GO:0005509|GO:0005789|GO:0006816|GO:0006874|GO:0006936|GO:0016021|GO:0055085///GO:0005219|GO:0005509|GO:0005789|GO:0005875|GO:0006816|GO:0006874|GO:0006936|GO:0016021|GO:0055085	FBtr0088637	NM_057643	TC221550///TC194452
A_09_P031186	1904.3834	938.84827	939.3002	997.14825	873.78723	1008.617	637.8468	409.38483	401.01712	608.5103	629.02277	639.09186	10.349769	9.834704	9.786482	9.715551	9.210222	9.582042	9.51183	8.677314	8.628262	9.244396	8.993947	8.991969	1260.84	959.851	482.75	625.542	9.99032	9.5026	8.93914	9.07677	0.612205	0.124492	-0.438978	-0.301342	Nak	"CG10637 [Source:FlyBase;GeneId:FBgn0015772] [FBtr0081187]///Numb-associated kinase [FBtr0081187]"	0	dm|2L37B7		35154///35154	NM_057817	Numb-associated kinase	chr2L:18958148-18958089	GO:0004672|GO:0004674|GO:0005515|GO:0005524|GO:0006468|GO:0008356	FBtr0081187	NM_057817	TC210476///TC237242
A_09_P036926	434.16632	293.06793	325.83755	279.84122	319.36517	284.59778	75.52034	76.60719	67.74948	52.51471	64.58082	68.40728	8.216764	8.155047	8.259048	7.882352	7.758147	7.7566595	6.433557	6.2594075	6.0628796	5.7099085	5.710012	5.7681675	351.024	294.601	73.2923	61.8343	8.21029	7.79905	6.25195	5.72936	1.11518	0.703945	-0.84316	-1.36575	Alh	"CG1070 [Source:FlyBase;GeneId:FBgn0261238] [FBtr0113199]///Alhambra [FBtr0113199]"	0	dm|3R84B6		40850///40850	NM_001170065///NM_001104227	Alhambra	chr3R:2920487-2920428	GO:0002168|GO:0003677|GO:0003700|GO:0005515|GO:0005634|GO:0006355|GO:0007482|GO:0007591|GO:0008270	FBtr0113199	NM_001170065///NM_001104227	TC232646
A_09_P043226	3471.5356	2090.058	3079.149	2921.0317	3128.2566	2988.9587	2482.3809	2093.3684	2149.5835	1176.4714	1410.3186	1313.0659	11.216019	10.989284	11.499355	11.2661495	11.050226	11.149307	11.472273	11.0316105	11.050583	10.195509	10.158784	10.030813	2880.25	3012.75	2241.78	1299.95	11.2349	11.1552	11.1848	10.1284	0.184481	0.104823	0.134418	-0.922036	l(2)gl	"lethal (2) giant larvae [FBtr0078171]///CG2671 [Source:FlyBase;GeneId:FBgn0002121] [FBtr0078171]"	0	dm|2L21A5		33156///33156	NM_164349	lethal (2) giant larvae	chr2L:10018-9959	GO:0001738|GO:0002009|GO:0005515|GO:0005578|GO:0005614|GO:0005737|GO:0005829|GO:0005856|GO:0005886|GO:0005918|GO:0005938|GO:0007179|GO:0007269|GO:0007314|GO:0007391|GO:0007399|GO:0007406|GO:0007423|GO:0007559|GO:0008021|GO:0008104|GO:0008105|GO:0008283|GO:0008285|GO:0008360|GO:0016082|GO:0016323|GO:0016325|GO:0016327|GO:0016332|GO:0016333|GO:0016334|GO:0016335|GO:0016336|GO:0017022|GO:0019991|GO:…	FBtr0078171	NM_164349	TC241443///TC216310
A_09_P005316	48.88185	38.160225	38.534527	44.26156	60.74742	44.013645	16.279095	23.682072	26.199688	68.07293	83.687126	85.84835	5.0658875	5.213954	5.1791186	5.2218695	5.363835	5.063758	4.2197127	4.5657234	4.6922193	6.084268	6.083912	6.095808	41.8589	49.6742	22.0536	79.2028	5.15299	5.21649	4.49255	6.088	-0.0435494	0.0199513	-0.703984	0.89146	CG41430	Drosophila melanogaster CG41430 (CG41430), mRNA [NM_001110942]///GB	0		FBtr0114093	5740369	NM_001110942	CG41430 gene product from transcript CG41430-RA	chr3LHet:928411-928470		NM_001110942///NP12807597	NM_001110942	NP12807597
A_09_P038171	146.08612	111.47476	135.05614	111.34883	131.87262	145.67387	50.884174	75.949814	77.59797	60.574635	69.74591	76.71024	6.6453357	6.760529	6.9884543	6.5528297	6.4820848	6.7904773	5.8639092	6.2469745	6.258688	5.9159007	5.8210154	5.9334373	130.872	129.632	68.144	69.0103	6.79811	6.60846	6.12319	5.89012	0.42772	0.238078	-0.247196	-0.480268	CG4004	"CG4004 [Source:FlyBase;GeneId:FBgn0030418] [FBtr0073686]///CG4004 [FBtr0073686]"	0	dm|X11B14		32226///32226	NM_132596	CG4004 gene product from transcript CG4004-RA	chrX:12643658-12643717		FBtr0073686	NM_132596	TC254521///TC205739
A_09_P068341	1870.4939	1281.2104	1928.6018	1838.787	2088.7268	1837.3934	1734.6575	1625.9514	1645.0548	1761.5259	1814.8756	1680.1925	10.323864	10.283248	10.824379	10.598426	10.467491	10.447324	10.955199	10.6670685	10.664661	10.777868	10.522634	10.3865	1693.44	1921.64	1668.55	1752.2	10.4772	10.5044	10.7623	10.5623	-0.0833661	-0.0561161	0.20178	0.00180435	CG1885	"CG1885 [Source:FlyBase;GeneId:FBgn0030066] [FBtr0071268]///CG1885 [FBtr0071268]"	0	dm|X8B6		31817///31817	NM_132279	CG1885 gene product from transcript CG1885-RA	chrX:8793169-8793110	GO:0004852|GO:0033014	FBtr0071268	NM_132279	TC234161///TC204618
A_09_P191455	23.24476	52.113926	31.053904	27.442661	77.84941	52.078472	16.42844	94.1692	122.86867	27.776934	137.00175	220.06778	3.993494	5.663553	4.8677416	4.5322356	5.721698	5.306494	4.2328877	6.5571833	6.921715	4.7910743	6.795029	7.4538937	35.4709	52.4569	77.8221	128.282	4.8416	5.18681	5.90393	6.34667	-0.643427	-0.298214	0.418905	0.861642		Q8INT1_DROME (Q8INT1) CG1070-PC, isoform C, complete [TC218369]	0	dm|3R84C1					chr3R:2934081-2934140///chr3R:002934081-002934140		TC218369		TC218369
A_09_P142710	20109.006	15093.646	17079.37	21370.205	23777.566	20323.438	10586.239	13125.321	12963.851	10917.034	12110.354	13126.527	13.750215	13.84161	13.971006	14.1372	13.976397	13.914736	13.564667	13.680065	13.642948	13.409552	13.260932	13.352287	17427.3	21823.7	12225.1	12051.3	13.8543	14.0094	13.6292	13.3409	0.139138	0.294305	-0.0859127	-0.374216		SPCS2_DROME (Q9VYY2) Probable signal peptidase complex subunit 2 (Microsomal signal peptidase 25 kDa subunit) (SPase 25 kDa subunit) , partial (80%) [TC213000]///Rep: Signal peptidase complex subunit 2 - Drosophila melanogaster (Fruit fly), partial (80%) [TC240162]	0	dm|X10B16					chrX:11380175-11380234	GO:0005787|GO:0006465|GO:0009003|GO:0016021	TC213000///TC240162		TC213000///TC240162
A_09_P013196	20307.51	14323.705	13240.035	15390.474	17329.268	15837.735	12996.267	14761.681	15135.02	13340.927	16046.899	16840.82	13.764386	13.766072	13.603659	13.663637	13.520006	13.554957	13.860575	13.849568	13.866344	13.69883	13.666985	13.711764	15957.1	16185.8	14297.7	15409.5	13.7114	13.5795	13.8588	13.6925	0.00607491	-0.125764	0.153532	-0.0127713	cpb	"capping protein beta [FBtr0077881]///CG17158 [Source:FlyBase;GeneId:FBgn0011570] [FBtr0077881]"	0	dm|2L22B1		33346///33346	NM_057657	capping protein beta	chr2L:1706375-1706434	GO:0003779|GO:0005737|GO:0007015|GO:0007298|GO:0007303|GO:0008290|GO:0010591|GO:0030036|GO:0030832|GO:0035220|GO:0051016	FBtr0077881	NM_057657	TC232832///TC202213
A_09_P023891	4067.518	2339.4592	2684.7954	2543.4846	2220.7346	2422.609	1185.2085	1190.8337	1208.7649	1543.9712	1532.4001	1479.0447	11.444593	11.151916	11.301636	11.066478	10.555904	10.846225	10.405689	10.217756	10.220059	10.587688	10.278556	10.202539	3030.59	2395.61	1194.94	1518.47	11.2994	10.8229	10.2812	10.3563	0.727585	0.251073	-0.290628	-0.215535	CG9339	"CG9339 [FBtr0081442]///CG9339 [Source:FlyBase;GeneId:FBgn0032901] [FBtr0081442]"	0	dm|2L38F3		35359///35359	NM_165350	CG9339 gene product from transcript CG9339-RD	chr2L:20871505-20871446	GO:0005097|GO:0005622|GO:0032313	FBtr0081442	NM_165350	NP952668
A_09_P028376	14986.552	11883.409	12742.187	15754.514	18754.24	15962.864	12435.161	10277.019	10245.714	13642.575	14965.732	16075.076	13.326041	13.496617	13.548365	13.697366	13.634012	13.566311	13.796903	13.327134	13.303473	13.731087	13.566355	13.644628	13204	16823.9	10986	14894.5	13.457	13.6326	13.4758	13.6474	-0.109325	0.0662301	-0.0904961	0.0810235	CG13926	"CG13926 [FBtr0072823]///CG13926 [Source:FlyBase;GeneId:FBgn0035243] [FBtr0072823]"	0	dm|3L62A8		38192///38192	NM_139376	CG13926 gene product from transcript CG13926-RA	chr3L:1617483-1617424	GO:0003674|GO:0005575|GO:0008150	FBtr0072823	NM_139376	TC236587///TC209820
A_09_P135505	7561.6694	5597.1426	5811.316	6962.522	8077.021	6814.473	4172.0996	4320.82	3795.564	5241.439	5808.359	5527.0317	12.339149	12.410431	12.415688	12.519281	12.418692	12.338265	12.221322	12.077089	11.87084	12.351006	12.200893	12.104379	6323.38	7284.67	4096.16	5525.61	12.3884	12.4254	12.0564	12.2188	0.0497157	0.0867058	-0.28229	-0.119948	ergic53	"ergic53 [FBtr0076626]///CG6822 [Source:FlyBase;GeneId:FBgn0035909] [FBtr0076626]"	0	dm|3L66D6		44679///44679	NM_176301	CG6822 gene product from transcript CG6822-RB	chr3L:8530955-8531014	GO:0005537|GO:0016020	FBtr0076626	NM_176301	TC256753///TC199757
A_09_P072681	2688.5603	1343.5677	1468.0087	1883.3577	1993.6559	1569.1074	970.97687	729.1548	772.72797	697.35767	755.8971	625.0218	10.847279	10.3518095	10.430683	10.632978	10.400284	10.219607	10.118057	9.510081	9.574558	9.441013	9.259025	8.959852	1833.38	1815.37	824.287	692.759	10.5433	10.4176	9.73423	9.21996	0.374424	0.24879	-0.434601	-0.948869	CG8116	"CG8116 [FBtr0081905]///CG8116 [Source:FlyBase;GeneId:FBgn0037614] [FBtr0081905]"	0	dm|3R85A9		41035///41035	NM_141561	CG8116 gene product from transcript CG8116-RA///CG8116 gene product from transcript CG8116-RB	chr3R:4543704-4543763		FBtr0081905	NM_141561	TC245288///TC201546
A_09_P070171	83.722565	40.542347	70.503204	61.43677	71.67458	60.652325	161.76447	140.56418	141.2882	215.68283	246.36452	233.86398	5.8422046	5.301314	6.050656	5.6949177	5.6024733	5.52637	7.5325155	7.1350856	7.1232386	7.7480264	7.641629	7.5416155	64.9227	64.5879	147.872	231.97	5.73139	5.60792	7.26361	7.64376	-0.855556	-0.979027	0.676666	1.05681	CG7059	"CG7059 [FBtr0084219]///CG7059 [Source:FlyBase;GeneId:FBgn0038957] [FBtr0084219]"	0	dm|3R94A11		42626///42626	NM_142777	CG7059 gene product from transcript CG7059-RA	chr3R:18217899-18217958	GO:0004619|GO:0006096	FBtr0084219	NM_142777	TC233273///TC209767
A_09_P137420	53.64828	44.2634	38.49294	36.413013	47.45015	41.081635	74.63756	63.24415	77.52626	120.71188	96.67665	102.82642	5.2001204	5.4279985	5.177561	4.9402695	5.0074244	4.9643006	6.416594	5.98286	6.2573547	6.9106827	6.292074	6.356157	45.4682	41.6483	71.8027	106.738	5.26856	4.97067	6.21894	6.51964	-0.436869	-0.734764	0.513507	0.814209	exu	"The gene exuperantia is referred to in FlyBase by the symbol Dmel\exu (CG8994, FBgn0000615). It is a protein_coding_gene from Drosophila melanogaster. Its sequence location is 2R:16554924..16558379. It has the cytological map location 57A9-57A10. Its molecular function is unknown. There is experimental evidence that it is involved in the biological process</span>: embryonic development via the s…	0	dm|2R57A9		37345///37345	NM_001169747///NM_166412	exuperantia	chr2R:16554987-16554928	GO:0001700|GO:0005737|GO:0007283|GO:0007300|GO:0007317|GO:0008359|GO:0008595|GO:0045450|GO:0045451///GO:0000398|GO:0001700|GO:0005737|GO:0007283|GO:0007300|GO:0007317|GO:0008359|GO:0008595|GO:0045450|GO:0045451|GO:0071011	FBtr0302285	NM_001169747///NM_166412	TC228370///TC201925
A_09_P036836	27.836176	32.953457	26.038927	21.907528	33.231556	24.20253	16.39888	38.908886	52.42964	31.676271	55.38456	40.695908	4.2535496	5.002314	4.613637	4.207242	4.4935656	4.200965	4.2302895	5.2820277	5.6930523	4.9805894	5.4883904	5.0189013	28.9429	26.4472	35.9125	42.5856	4.62317	4.30059	5.06846	5.16263	-0.173947	-0.496523	0.271343	0.365514	CG15185	"CG15185 [FBtr0081675]///CG15185 [Source:FlyBase;GeneId:FBgn0037449] [FBtr0081675]"	0	dm|3R83F1		40798///40798	NM_141403	CG15185 gene product from transcript CG15185-RA	chr3R:2354217-2354276		FBtr0081675	NM_141403	TC205333///TC231494
A_09_P184465	25.383242	13.485699	26.020714	15.3806305	19.396978	6.4887285	3.4491997	5.4476576	4.6261053	4.341036	5.9930863	5.8673296	4.120465	3.7133145	4.6126275	3.69693	3.7168436	2.3018148	1.9810258	2.445636	2.1905396	2.1132982	2.2802777	2.2247937	21.6299	13.7554	4.50765	5.40048	4.1488	3.23853	2.20573	2.20612	1.77508	0.864804	-0.167992	-0.167602		Q95R75_DROME (Q95R75) SD03196p, partial (4%) [TC214694]///Rep: SD07723p - Drosophila melanogaster (Fruit fly), partial (3%) [TC243597]	0	dm|2R50C6					chr2R:9703022-9703081		TC214694///TC243597		TC214694///TC243597
A_09_P045311	118247.8	101216.35	129616.91	93578.24	108062.62	116396	71448.91	89826.71	75263.52	80778.375	86800.086	71032.6	16.306114	16.58704	16.894934	16.267773	16.160591	16.43256	16.31939	16.454857	16.180405	16.29694	16.102386	15.788283	116360	106012	78846.4	79537	16.596	16.287	16.3182	16.0625	0.294502	-0.0145524	0.0166899	-0.23899	Cam	"CG8472 [Source:FlyBase;GeneId:FBgn0000253] [FBtr0088001]///Calmodulin [FBtr0088001]"	0	dm|2R48F1		36329///36329	NM_078986	Calmodulin	chr2R:8161956-8162013	GO:0000922|GO:0005509|GO:0005513|GO:0005516|GO:0005737|GO:0005875|GO:0006468|GO:0007052|GO:0007099|GO:0016028|GO:0016056|GO:0016059|GO:0016060|GO:0016061|GO:0016062|GO:0031476|GO:0032036|GO:0051383|GO:0051533|GO:0070855///GO:0000922|GO:0005509|GO:0005513|GO:0005737|GO:0006468|GO:0007052|GO:0007099|GO:0016028|GO:0016056|GO:0016059|GO:0016060|GO:0016061|GO:0016062|GO:0032036|GO:0051383|GO:0051533	FBtr0088001	NM_078986	TC217488///TC248988
A_09_P009781	45.215855	54.63797	58.821087	43.573345	103.218895	74.993965	29.927027	82.98728	105.912	45.831547	100.245	98.00897	4.9534173	5.731788	5.7893004	5.199261	6.128647	5.8325815	5.098141	6.3748183	6.7074637	5.513528	6.344365	6.2869315	52.8916	73.9287	72.9421	81.3618	5.4915	5.72016	6.06014	6.04828	-0.319439	-0.0907775	0.2492	0.237334	Egfr	"Epidermal growth factor receptor [FBtr0071654]///CG10079 [Source:FlyBase;GeneId:FBgn0003731] [FBtr0071654]"	0	dm|2R57F1		37455///37455	NM_057411	Epidermal growth factor receptor	chr2R:17446865-17446924	GO:0000086|GO:0000578|GO:0001654|GO:0001709|GO:0001742|GO:0001745|GO:0001751|GO:0001752|GO:0002009|GO:0004713|GO:0004888|GO:0005006|GO:0005524|GO:0005886|GO:0005887|GO:0006468|GO:0006916|GO:0007169|GO:0007173|GO:0007298|GO:0007309|GO:0007310|GO:0007314|GO:0007346|GO:0007350|GO:0007367|GO:0007369|GO:0007390|GO:0007391|GO:0007420|GO:0007421|GO:0007422|GO:0007424|GO:0007431|GO:0007443|GO:0007444|GO:…	FBtr0071654	NM_057411	TC220637///TC255803
A_09_P060066	752.8114	544.4254	366.09692	548.6259	598.4932	561.6278	289.45486	245.43944	254.66475	284.2242	298.97098	283.81567	9.010805	9.048547	8.42712	8.853566	8.664274	8.7373495	8.371959	7.9392233	7.973197	8.146145	7.9208403	7.8209	554.445	569.582	263.186	289.004	8.82882	8.75173	8.09479	7.96263	0.429284	0.35219	-0.304747	-0.436912	CG31534	"CG31534 [FBtr0078866]///CG31534 [Source:FlyBase;GeneId:FBgn0051534] [FBtr0078866]"	0	dm|3R82D2		40585///40585	NM_001144532	CG31534 gene product from transcript CG31534-RD	chr3R:537447-537506	GO:0008270	FBtr0078866	NM_001144532	TC195889///TC222931
A_09_P194935	12851.479	7562.954	7347.679	13991.865	13665.004	11762.832	5844.4546	7285.92	7644.051	7359.8315	7418.6807	8303.279	13.104307	12.84469	12.754112	13.526188	13.177282	13.125827	12.707617	12.830895	12.880863	12.840715	12.5539255	12.691555	9254.04	13139.9	6924.81	7693.93	12.901	13.2764	12.8065	12.6954	0.0583337	0.433729	-0.0362444	-0.147304	OstStt3	"Oligosaccharyl transferase 3 [FBtr0084786]///CG7748 [Source:FlyBase;GeneId:FBgn0011336] [FBtr0084786]"	0	dm|3R96B19		43005///43005	NM_079770	Oligosaccharyl transferase 3	chr3R:20893576-20893519	GO:0004576|GO:0006486|GO:0008250	FBtr0084786	NM_079770	TC251690///TC219337
A_09_P195545	52.564808	51.54908	57.29795	58.243904	96.846924	79.90309	22.615543	91.93523	117.380394	25.275688	64.58622	45.19703	5.170686	5.647831	5.7514505	5.6179223	6.036718	5.9240584	4.694007	6.522546	6.855789	4.6549373	5.710133	5.1702456	53.8039	78.3313	77.3104	45.0196	5.52332	5.85957	6.02411	5.17844	-0.155659	0.180584	0.345132	-0.500543	drpr	"CG2086 [Source:FlyBase;GeneId:FBgn0027594] [FBtr0072799]///draper [FBtr0072799]"	0	dm|3L62B1		38218///38218	NM_167911	draper	chr3L:1718110-1718051	GO:0005515|GO:0006909|GO:0007155|GO:0008345|GO:0031224|GO:0035212|GO:0043277|GO:0048190	FBtr0072799	NM_167911	TC232736///TC219502
A_09_P009676	88.96361	53.41487	63.54955	53.364	60.382538	54.23174	84.748	62.900223	56.626194	57.273243	62.907978	53.77523	5.929804	5.699126	5.9008484	5.491682	5.355143	5.3649445	6.599871	5.974993	5.8041396	5.835048	5.6721497	5.4209595	68.6427	55.9928	68.0915	57.9855	5.84326	5.40392	6.12633	5.64272	0.0916266	-0.34771	0.374702	-0.108914	Sxl	"Sex lethal [FBtr0100211]///CG18350 [Source:FlyBase;GeneId:FBgn0003659] [FBtr0100211]"	0	dm|X6F4		3772180///3772180	NM_001031895	Sex lethal	chrX:6978430-6978371	GO:0000166|GO:0000380|GO:0000398|GO:0000900|GO:0003729|GO:0003730|GO:0005515|GO:0007131|GO:0007224|GO:0007281|GO:0007446|GO:0007530|GO:0007541|GO:0007548|GO:0007549|GO:0008083|GO:0008187|GO:0008266(poly(U) RNA binding)|GO:0009994|GO:0017148|GO:0018993|GO:0019099|GO:0019101|GO:0030237|GO:0043234|GO:0048024|GO:0048025|GO:0048027|GO:0048477///GO:0000166|GO:0000380|GO:0000398|GO:0000900|GO:0003729|GO…	FBtr0100211	NM_001031895	NP13366520///NP1418353
A_09_P080016	33040.23	24669.367	30868.32	27721.809	35118.93	32485.982	26966.055	30344.367	29996.828	32296.746	36002.39	35208.77	14.466597	14.550389	14.824877	14.512621	14.539045	14.591409	14.913621	14.889141	14.853263	14.9743595	14.832784	14.775737	29526	31775.6	29102.4	34502.6	14.614	14.5477	14.8853	14.861	-0.186352	-0.252615	0.0850353	0.0606537	Aac11	"CG6582 [Source:FlyBase;GeneId:FBgn0027885] [FBtr0081001]///Aac11 [FBtr0081001]"	0	dm|2L36C9		35053///35053	NM_058106	CG6582 gene product from transcript CG6582-RA	chr2L:17475563-17475504	GO:0005488|GO:0006916|GO:0043066///GO:0005488|GO:0006916	FBtr0081001	NM_058106	TC256426///TC200851
A_09_P060256	335.95987	326.60223	500.2644	465.02118	720.51263	644.3579	1019.3043	951.5744	863.6991	844.5797	1214.8391	1298.0023	7.8468056	8.311347	8.877586	8.61504	8.931963	8.935597	10.188133	9.894173	9.7351265	9.717348	9.943528	10.014167	387.609	609.964	944.859	1119.14	8.34525	8.82753	9.93914	9.89168	-0.981227	-0.49894	0.612671	0.565208	CG31633	"CG31633 [Source:FlyBase;GeneId:FBgn0051633] [FBtr0079325]///CG31633 [FBtr0079325]"	0	dm|2L26F5		33931///33931	NM_164698	CG31633 gene product from transcript CG31633-RA	chr2L:6654910-6654851		FBtr0079325	NM_164698	TC202940///TC230300
A_09_P075826	75.30434	59.363895	67.903564	68.43247	91.5232	87.39565	139.77913	130.9049	131.21115	92.3945	106.95492	110.106285	5.689321	5.85147	5.9964542	5.850496	5.955149	6.0533686	7.321769	7.0323753	7.0164876	6.5249934	6.437838	6.4548426	67.5239	82.4504	133.965	103.152	5.84575	5.953	7.12354	6.47256	-0.399855	-0.292599	0.877941	0.226954	CG10405	"CG10405 [FBtr0110773]///CG10405 [Source:FlyBase;GeneId:FBgn0038431] [FBtr0110773]"	0	dm|3R89B17		41996///41996	NM_001043252	CG10405 gene product from transcript CG10405-RB	chr3R:12281447-12281506	GO:0004252|GO:0006508	FBtr0110773	NM_001043252	TC232597///TC206405
A_09_P010496	212.11761	139.11249	229.1182	209.9364	245.43279	220.22334	472.6762	494.9217	402.35593	1152.0844	1364.0701	1320.5719	7.183381	7.080064	7.750987	7.4676957	7.378268	7.3867025	9.079473	8.9510565	8.63307	10.165289	10.110681	10.039037	193.449	225.198	456.651	1278.91	7.33814	7.41089	8.88787	10.105	-0.853884	-0.781139	0.695838	1.91297	rhi	"rhino [FBtr0086897]///CG10683 [Source:FlyBase;GeneId:FBgn0004400] [FBtr0086897]"	0	dm|2R54D2		44879///44879	NM_080533	rhino	chr2R:13516055-13515996	GO:0000785|GO:0003682|GO:0005634|GO:0006333|GO:0030381	FBtr0086897	NM_080533	TC230166///TC202174
A_09_P201860	4951.6123	2991.301	3445.874	3909.2402	3962.319	3937.392	3668.663	3610.5137	3721.1238	2869.7656	3277.3157	3377.6467	11.728343	11.506514	11.661694	11.68656	11.391212	11.546904	12.035803	11.817988	11.842264	11.481976	11.3752775	11.393892	3796.26	3936.32	3666.77	3174.91	11.6322	11.5416	11.8987	11.417	0.0278848	-0.06274	0.294387	-0.18725	shi	"CG18102 [Source:FlyBase;GeneId:FBgn0003392] [FBtr0301594]///The gene shibire is referred to in FlyBase by the symbol Dmel\shi (CG18102, FBgn0003392). It is a protein_coding_gene from Drosophila melanogaster. Its sequence location is X:15786149..15800285. It has the cytological map location 13F18. There is experimental evidence that it has the molecular function</span>: actin binding; microtubule…	0	dm|X13F18	FBtr0074120	45928///45928	NM_001169295///NM_206743	shibere///shibire	chrX:15795903-15796024	GO:0000910|GO:0001661|GO:0001738|GO:0003777|GO:0003779|GO:0003924|GO:0005525|GO:0005875|GO:0005886|GO:0006897|GO:0006898|GO:0007017|GO:0007279|GO:0007291|GO:0007298|GO:0007349|GO:0007424|GO:0007427|GO:0007435|GO:0007611|GO:0007613|GO:0007614|GO:0007637|GO:0008017|GO:0008049|GO:0008355|GO:0009408|GO:0016185|GO:0016192|GO:0030198|GO:0030536|GO:0032956|GO:0032970|GO:0034334|GO:0045202|GO:0045433|GO:…	FBtr0301594	NM_001169295///NM_206743	NP951480
A_09_P028726	5954.912	4487.2344	5687.942	7424.416	8544.456	7882.466	7537.57	9046.994	8230.343	8985.736	9638.924	10704.432	11.994525	12.091567	12.384729	12.611949	12.499857	12.54831	13.074648	13.143223	12.987478	13.128679	12.931635	13.05801	5376.7	7950.45	8271.64	9776.36	12.1569	12.5534	13.0685	13.0394	-0.614851	-0.218419	0.296658	0.26765	mRpL23	"CG1320 [Source:FlyBase;GeneId:FBgn0035335] [FBtr0072900]///mitochondrial ribosomal protein L23 [FBtr0072900]"	0	dm|3L62D7		38302///38302	NM_001144401	mitochondrial ribosomal protein L23	chr3L:2372902-2372844	GO:0000166|GO:0003735|GO:0005762|GO:0006412	FBtr0072900	NM_001144401	TC244063
A_09_P077416	18613.664	14924.91	15458.543	18231.93	21416.406	18731.889	13706.384	13642.521	13931.728	11802.196	13790.878	14760.938	13.638736	13.825392	13.827156	13.908066	13.825512	13.797087	13.937324	13.735823	13.746829	13.522026	13.448406	13.521586	16332.4	19460.1	13760.2	13451.3	13.7638	13.8436	13.8067	13.4973	-0.00819619	0.0715974	0.034701	-0.274618	CG32810	"CG32810 [Source:FlyBase;GeneId:FBgn0025394] [FBtr0070260]///CG32810 [FBtr0070260]"	0	dm|X2B1		31110///31110	NM_130570	CG32810 gene product from transcript CG32810-RB	chrX:1411107-1411166	GO:0005216|GO:0005249|GO:0005515|GO:0006811|GO:0006813|GO:0008076	FBtr0070260	NM_130570	TC196705///TC254829
A_09_P123720	1409.4733	1000.96344	1116.7899	1119.2798	1375.0071	1235.6637	1403.662	1670.9495	1829.57	1269.0046	1759.9906	2083.484	9.915601	9.92713	10.0361805	9.882242	9.864307	9.874949	10.649744	10.706452	10.81803	10.304741	10.478331	10.696872	1175.74	1243.32	1634.73	1704.16	9.95964	9.87383	10.7247	10.4933	-0.210824	-0.296628	0.554282	0.322854	cm	"carmine [FBtr0071033]///CG3035 [Source:FlyBase;GeneId:FBgn0000330] [FBtr0071033]"	0	dm|X6E4		31647///31647	NM_176700	carmine	chrX:6903417-6903358	GO:0000381|GO:0005515|GO:0005634|GO:0006727|GO:0006886|GO:0006901|GO:0007040|GO:0007269|GO:0008021|GO:0008340|GO:0016183|GO:0016192|GO:0030131|GO:0030135|GO:0046907	FBtr0071033	NM_176700	TC229149///TC202819
A_09_P011771	28563.64	23481.2	31213.035	24675.223	31295.326	30025.436	26278.84	35674.445	31898.094	28630.447	32299.5	34524.22	14.256553	14.479175	14.8409	14.344663	14.372744	14.477777	14.876378	15.122603	14.941924	14.800522	14.676203	14.747411	27752.6	28665.3	31283.8	31818.1	14.5255	14.3984	14.9803	14.7414	-0.186265	-0.313413	0.268495	0.0295712	spi	"CG10334 [Source:FlyBase;GeneId:FBgn0005672] [FBtr0081272]///spitz [FBtr0081272]"	0	dm|2L37F2		35253///35253	NM_134295	spitz	chr2L:19567990-19567931	GO:0000086|GO:0005154|GO:0005576|GO:0005783|GO:0005794|GO:0005886|GO:0006916|GO:0007173|GO:0007298|GO:0007421|GO:0007422|GO:0007424|GO:0007432|GO:0007438|GO:0007476|GO:0008317|GO:0016021|GO:0016330|GO:0035225|GO:0035277|GO:0043066|GO:0045470|GO:0045742|GO:0046673|GO:0046845|GO:0048149	FBtr0081272	NM_134295	NP952295
A_09_P009586	4272.965	2670.296	3238.2214	4261.4365	4420.9355	4014.1282	3777.9067	3959.4548	4194.2383	4116.2812	4493.8423	5113.979	11.515682	11.34274	11.572025	11.811011	11.549219	11.574749	12.0781355	11.951085	12.014935	12.002384	11.830712	11.99232	3393.83	4232.17	3977.2	4574.7	11.4768	11.645	12.0147	11.9418	-0.344046	-0.175869	0.193857	0.120944	su(f)	"CG17170 [Source:FlyBase;GeneId:FBgn0003559] [FBtr0113732]///suppressor of forked [FBtr0113732]"	0			3354994///3354994	NM_001015240	suppressor of forked	chrXHet:79880-79939	GO:0005634|GO:0005847|GO:0005848|GO:0006379|GO:0016070	FBtr0113732	NM_001015240	TC225694///TC198951
A_09_P108935	1502.2189	1021.16296	1245.568	1961.9261	1946.7336	1781.076	2063.913	2302.3887	2254.2317	3003.7944	2928.665	3108.9363	10.00754	9.955954	10.193626	10.691942	10.365923	10.402412	11.205931	11.168916	11.119162	11.547829	11.213006	11.274295	1256.32	1896.58	2206.84	3013.8	10.0524	10.4868	11.1647	11.345	-0.853179	-0.418793	0.259117	0.439491	CG4743	"CG4743 [Source:FlyBase;GeneId:FBgn0039357] [FBtr0301166]///This gene is referred to in FlyBase by the symbol Dmel\CG4743 (CG4743, FBgn0039357). It is a protein_coding_gene from Drosophila melanogaster. Its sequence location is 3R:21504964..21506306. It has the cytological map location 96E9. Based on sequence similarity, it is predicted to have molecular function</span>: transmembrane transporter…	0	dm|3R96E9		43101///43101	NM_001170262///NM_143158	CG4743 gene product from transcript CG4743-RA///CG4743 gene product from transcript CG4743-RB	chr3R:21505022-21504964	GO:0005488|GO:0005740|GO:0005743|GO:0022857|GO:0055085	FBtr0301166	NM_001170262///NM_143158	TC206173///TC232329
A_09_P170845	2447.588	1822.1495	1362.5741	2054.632	2192.8347	2329.6907	1267.9523	1503.1646	1452.6877	1015.09705	1132.7799	1064.5221	10.711805	10.791382	10.323158	10.758552	10.537664	10.789802	10.503049	10.553787	10.48525	9.98266	9.84263	9.72808	1877.44	2192.39	1407.93	1070.8	10.6088	10.6953	10.514	9.85112	0.0884247	0.174982	-0.00632826	-0.669234	Gprk2	"G protein-coupled receptor kinase 2 [FBtr0085788]///CG17998 [Source:FlyBase;GeneId:FBgn0004834] [FBtr0085788]"	0	dm|3R100C3		49045///49045	NM_057519	G protein-coupled receptor kinase 2	chr3R:27231004-27231063	GO:0004674|GO:0004703|GO:0004871|GO:0005524|GO:0005737|GO:0005886|GO:0006468|GO:0007165|GO:0007186|GO:0007224|GO:0008277	FBtr0085788	NM_057519	TC194891///TC223334
A_09_P073346	3717.4802	2930.5007	3441.8035	4110.533	4828.0396	4254.0117	3452.8833	4117.4077	3995.1846	4619.3047	4520.8486	4978.6406	11.31477	11.476888	11.659988	11.758997	11.676306	11.658487	11.94835	12.007521	11.944787	12.168718	11.839356	11.953625	3363.26	4397.53	3855.16	4706.26	11.4839	11.6979	11.9669	11.9872	-0.315295	-0.101247	0.167709	0.188056	CG11722	"CG11722 [FBtr0082205]///CG11722 [Source:FlyBase;GeneId:FBgn0037777] [FBtr0082205]"	0	dm|3R85F7		41227///41227	NM_141713	CG11722 gene product from transcript CG11722-RA	chr3R:5870382-5870323	GO:0003674|GO:0005575|GO:0008150	FBtr0082205	NM_141713	TC233695///TC207149
A_09_P009401	7218.932	5215.483	6925.68	6445.07	7412.5337	6698.221	3988.5376	4880.9067	4525.0044	4269.3794	4424.5903	4400.439	12.27223	12.308541	12.668779	12.407867	12.294834	12.313441	12.156408	12.252933	12.124445	12.055069	11.808307	11.775521	6453.36	6851.94	4464.82	4364.8	12.4165	12.3387	12.1779	11.8796	0.153936	0.0761334	-0.0846523	-0.382949	CG7137	"CG7137 [Source:FlyBase;GeneId:FBgn0034422] [FBtr0086505]///CG7137 [FBtr0086505]"	0	dm|2R56C4		37204///37204	NM_137556	CG7137 gene product from transcript CG7137-RA	chr2R:15116015-15116074		FBtr0086505	NM_137556	TC255118///TC203994
A_09_P041446	8798.877	6106.4067	6397.157	8774.899	10112.975	9175.793	4873.807	6007.422	5411.724	5629.227	6826.674	5877.048	12.557764	12.536063	12.554255	12.853054	12.743004	12.767496	12.445598	12.55253	12.382614	12.453981	12.433947	12.1929655	7100.81	9354.56	5430.98	6110.98	12.5494	12.7879	12.4602	12.3603	0.00506433	0.243555	-0.0840489	-0.183998	bic	"bicaudal [FBtr0087783]///CG3644 [Source:FlyBase;GeneId:FBgn0000181] [FBtr0087783]"	0	dm|2R49D6		45827///45827	NM_165954	bicaudal	chr2R:8759180-8759239	GO:0003700|GO:0005854|GO:0007317///GO:0003700|GO:0005854|GO:0005875|GO:0007317	FBtr0087783	NM_165954	TC249668///TC202785
A_09_P073051	4915.0293	3163.7554	3512.5154	3381.0132	3529.7117	3502.0522	2511.7837	2589.2249	2593.7131	2970.644	3233.6802	2940.0667	11.717646	11.5873785	11.689327	11.477127	11.224417	11.377864	11.489261	11.3383045	11.321545	11.531818	11.35594	11.193723	3863.77	3470.93	2564.91	3048.13	11.6648	11.3598	11.383	11.3605	0.237288	-0.0676934	-0.0444593	-0.0670023	mura	"CG9381 [Source:FlyBase;GeneId:FBgn0037705] [FBtr0082118]///murashka [FBtr0082118]"	0	dm|3R85D22		41145///41145	NM_169292	murashka	chr3R:5364034-5363975	GO:0005515|GO:0005575|GO:0007611|GO:0008270|GO:0008355	FBtr0082118	NM_169292	TC196297///TC223314
A_09_P134255	3107.5903	1524.3691	1292.4209	2724.127	1870.6559	1198.2896	2085.096	1471.1483	1591.3894	2127.8398	1760.1046	1990.6061	11.056241	10.533953	10.246899	11.165465	10.308413	9.83064	11.220662	10.522727	10.616813	11.050432	10.478424	10.631082	1974.79	1931.02	1715.88	1959.52	10.6124	10.4348	10.7867	10.72	0.0369819	-0.140543	0.211352	0.144597	Pp2C1	"CG2984 [Source:FlyBase;GeneId:FBgn0022768] [FBtr0070685]///Protein phosphatase 2C [FBtr0070685]"	0	dm|X4C12		31404///31404	NM_080335	Protein phosphatase 2C	chrX:4574530-4574471	GO:0004722|GO:0006470|GO:0008287|GO:0016491|GO:0055114	FBtr0070685	NM_080335	TC234727///TC195025
A_09_P029521	33958.61	19877.314	21046.238	19562.28	20478.076	19179.63	13604.977	10893.648	10630.158	8624.177	8907.435	8233.629	14.50615	14.2387905	14.272314	14.009673	13.760876	13.831165	13.926612	13.411201	13.356616	13.069429	12.817773	12.679401	24960.7	19740	11709.6	8588.41	14.3391	13.8672	13.5648	12.8555	0.543064	0.0712175	-0.231211	-0.940486	CalpA	"Calpain-A [FBtr0112869]///CG7563 [Source:FlyBase;GeneId:FBgn0012051] [FBtr0112869]"	0	dm|2R56D5		37232///37232	NM_001103908	Calpain-A	chr2R:15317948-15318007	GO:0004198|GO:0005509|GO:0005622|GO:0005737|GO:0006508|GO:0006911|GO:0016540|GO:0030036///GO:0004198|GO:0005509|GO:0005622|GO:0005737|GO:0006508|GO:0006911|GO:0009953|GO:0016540|GO:0021919|GO:0030036|GO:0042335	FBtr0112869	NM_001103908	TC197581///TC255119
A_09_P124432	122.35477	88.62007	109.449295	153.90948	153.65457	134.99388	75.88249	61.232082	60.732487	109.98647	117.741684	123.518974	6.389587	6.4295177	6.685158	7.0198255	6.7026305	6.6806293	6.4404593	5.936216	5.905138	6.776441	6.57646	6.6206784	106.808	147.519	65.949	117.082	6.50142	6.80103	6.09394	6.65786	-0.0971481	0.202459	-0.504631	0.0592909	CG9455	"CG9455 [FBtr0086162]///CG9455 [Source:FlyBase;GeneId:FBgn0033113] [FBtr0086162]"	0	dm|2R42D6		35600///35600	NM_136401	CG9455 gene product from transcript CG9455-RA	chr2R:2770446-2770505	GO:0004867	FBtr0086162	NM_136401	TC203621///TC229901
A_09_P021006	43.471947	31.356749	27.998686	21.792759	23.728048	25.03792	5.1254687	12.337177	8.51086	3.4367523	8.342825	9.399093	4.896673	4.9306602	4.718326	4.199664	4.007605	4.249922	2.552448	3.6249406	3.0700467	1.7763046	2.7575145	2.904611	34.2758	23.5196	8.65784	7.05956	4.84855	4.1524	3.08248	2.47948	1.03228	0.336124	-0.733794	-1.3368	CG9541	"CG9541 [FBtr0079785]///CG9541 [Source:FlyBase;GeneId:FBgn0032083] [FBtr0079785]"	0	dm|2L29F6		34220///34220	NM_135419	CG9541 gene product from transcript CG9541-RA	chr2L:8971080-8971021	GO:0004017|GO:0005524|GO:0006139	FBtr0079785	NM_135419	TC227913///TC201429
A_09_P104830	57.233616	21.20242	17.483881	25.715487	24.530823	18.390759	8.306532	11.94627	11.104069	10.035581	11.14845	11.546469	5.2934513	4.366113	4.0389924	4.4384527	4.0556073	3.804788	3.2490103	3.5784883	3.453758	3.322311	3.1757498	3.2014694	31.9733	22.879	10.4523	10.9102	4.56619	4.09962	3.42709	3.23318	0.874547	0.407978	-0.264553	-0.458462	CG4040///CG42388	"This gene is referred to in FlyBase by the symbol Dmel\CG42388 (CG42388, FBgn0259734). It is a protein_coding_gene from Drosophila melanogaster. Its sequence location is X:8933708..8947352. It has the cytological map location 8C4. Its molecular function is unknown. The biological processes in which it is involved are not known. 9 alleles are reported. No phenotypic data is available. It has 2 an…	0	dm|X8C4	FBtr0071283	8673992///31828///8673992	NM_001169240///NM_132287	CG4040 gene product from transcript CG4040-RA///CG42388 gene product from transcript CG42388-RF	chrX:8946742-8946801	GO:0003674|GO:0005575|GO:0008150	FBtr0300000	NM_001169240///NM_132287	TC238046///TC200068
A_09_P056291	4230.811	2670.6753	3304.696	3012.524	2941.5752	2967.0056	3135.3325	3325.4792	3282.311	3342.3252	3660.703	3321.428	11.501379	11.342945	11.601341	11.310644	10.961456	11.138671	11.809167	11.699347	11.661238	11.701895	11.534883	11.3696785	3402.06	2973.7	3247.71	3441.49	11.4819	11.1369	11.7233	11.5355	-0.0362428	-0.381207	0.205119	0.017354	CG7739	"CG7739 [Source:FlyBase;GeneId:FBgn0036509] [FBtr0075596]///CG7739 [FBtr0075596]"	0	dm|3L71E1		39684///39684	NM_140519	CG7739 gene product from transcript CG7739-RA	chr3L:15553965-15553906		FBtr0075596	NM_140519
A_09_P024471	2400.3098	1622.5618	2082.553	2375.8887	2349.5889	2312.3716	2098.442	2133.1436	2126.1611	2249.3599	2215.1018	2372.7668	10.683665	10.624014	10.935177	10.968139	10.637276	10.7790365	11.229867	11.058765	11.034777	11.130558	10.810136	10.884444	2035.14	2345.95	2119.25	2279.08	10.7476	10.7948	11.1078	10.9417	-0.162192	-0.114994	0.197992	0.0319017	CG3271	"CG3271 [Source:FlyBase;GeneId:FBgn0033088] [FBtr0086118]///CG3271 [FBtr0086118]"	0	dm|2R42C4		35570///35570	NM_165482	CG3271 gene product from transcript CG3271-RA	chr2R:2562492-2562551		FBtr0086118	NM_165482	TC230252///TC205617
A_09_P215465	864.4879	289.2959	135.19865	241.63954	199.3772	249.79042	60.848217	65.631386	55.357254	78.58153	56.27643	69.88804	9.210362	8.136358	6.989976	7.6706	7.07844	7.5684533	6.121907	6.036314	5.771442	6.291377	5.5114374	5.799063	429.661	230.269	60.6123	68.2487	8.11223	7.43916	5.97655	5.86729	1.47156	0.798488	-0.664122	-0.773384		Rep: CG2857-PA - Drosophila melanogaster (Fruit fly), complete [TC230491]///Q9W0Y9_DROME (Q9W0Y9) CG2857-PA (AT11877p), complete [TC204247]	0	dm|2R60E5					chr2R:20785379-20785320	GO:0005740|GO:0005743|GO:0017077|GO:0022857	TC230491///TC204247		TC230491///TC204247
A_09_P021066	13768.016	8149.1807	10077.293	10661.502	10951.989	9636.713	7758.6753	7762.923	7247.1655	8665.975	8120.8945	8329.072	13.203693	12.952395	13.209858	13.134011	12.857988	12.838204	13.116359	12.922384	12.803943	13.076405	12.6844015	12.696031	10664.8	10416.7	7589.59	8371.98	13.122	12.9434	12.9476	12.8189	0.184593	0.00601196	0.0101725	-0.118444	CG9586	"CG9586 [FBtr0079774]///CG9586 [Source:FlyBase;GeneId:FBgn0032101] [FBtr0079774]"	0	dm|2L30A2		34241///34241	NM_135433	CG9586 gene product from transcript CG9586-RB	chr2L:9165512-9165453		FBtr0079774	NM_135433	TC232513///TC206342
A_09_P170940	48.39079	26.066757	20.483068	37.50661	31.703283	28.814516	28.830816	39.15327	31.811312	50.76338	48.680233	30.682272	5.051321	4.6640954	4.267399	4.98296	4.425644	4.452603	5.044304	5.291061	4.9722095	5.660975	5.3022428	4.611423	31.6469	32.6748	33.2651	43.3753	4.66094	4.6204	5.10252	5.19155	-0.316646	-0.357183	0.12494	0.213962		Q9V3E8_DROME (Q9V3E8) CG8250-PA (Receptor protein tyrosine kinase ALK splice variant A), complete [TC195073]	0	dm|2R53C12					chr2R:12516112-12516053		TC195073		TC195073
A_09_P021171	2049.1538	1059.2645	1041.8693	1116.4895	1184.2068	1051.6812	934.8273	744.3566	736.35596	1004.2952	1097.0684	1047.591	10.455473	10.008803	9.935997	9.878641	9.648788	9.642361	10.06332	9.53985	9.505001	9.967226	9.796416	9.704949	1383.43	1117.46	805.18	1049.65	10.1334	9.72326	9.70272	9.82286	0.295896	-0.114265	-0.134804	-0.0146643	GlcAT-S	"GlcAT-S [FBtr0079842]///CG3881 [Source:FlyBase;GeneId:FBgn0032135] [FBtr0079842]"	0	dm|2L30C1		34282///34282	NM_135459	CG3881 gene product from transcript CG3881-RA	chr2L:9622871-9622930	GO:0006688|GO:0009101|GO:0015018|GO:0015020|GO:0016020|GO:0030166|GO:0046987|GO:0046988|GO:0046989	FBtr0079842	NM_135459	TC253351///TC198687
A_09_P066956	5.850728	9.8086	9.11738	6.394653	18.590677	14.503474	8.108364	19.767368	24.740541	8.941145	22.534765	21.420473	2.0032766	3.2540035	3.099658	2.4307532	3.655591	3.4622054	3.2141752	4.305049	4.6095467	3.1557183	4.191059	4.093008	8.2589	13.1629	17.5388	17.6321	2.78565	3.18285	4.04292	3.81326	-0.572458	-0.175255	0.684819	0.455157	CG15570	"CG15570 [FBtr0070645]///CG15570 [Source:FlyBase;GeneId:FBgn0029697] [FBtr0070645]"	0	dm|X4B3		31366///31366	NM_131926	CG15570 gene product from transcript CG15570-RA	chrX:4116717-4116776	GO:0042600	FBtr0070645	NM_131926	TC195715///TC222759
A_09_P037491	2594.4368	1555.3993	1776.3435	2250.151	2339.7021	2139.9766	2498.8677	1849.879	1739.3468	1796.9478	1632.3894	1738.9984	10.795866	10.563025	10.705734	10.889693	10.631193	10.667258	11.481823	10.853215	10.745071	10.806591	10.369748	10.436131	1975.39	2243.28	2029.36	1722.78	10.6882	10.7294	11.0267	10.5375	-0.0371943	0.00397873	0.3013	-0.187913	CG1582	"CG1582 [Source:FlyBase;GeneId:FBgn0030246] [FBtr0073403]///CG1582 [FBtr0073403]"	0	dm|X9F8		32021///32021	NM_132435	CG1582 gene product from transcript CG1582-RA	chrX:10789046-10788987	GO:0003676|GO:0004386|GO:0005524|GO:0008026|GO:0008270	FBtr0073403	NM_132435	TC222957///TC195830
A_09_P044926	86080.125	49158.64	75012.79	59469.145	65631.9	61962.9	53196.38	49294.69	51345.53	50506.945	53526.824	56207.938	15.848053	15.545114	16.105888	15.613741	15.441193	15.522996	15.893805	15.589145	15.628693	15.619453	15.404953	15.450576	70083.9	62354.6	51278.9	53413.9	15.833	15.526	15.7039	15.4917	0.231576	-0.0754658	0.102438	-0.109782	Cam	"CG8472 [Source:FlyBase;GeneId:FBgn0000253] [FBtr0088001]///Calmodulin [FBtr0088001]"	0	dm|2R48F1		36329///36329	NM_078986	Calmodulin	chr2R:8156910-8161299	GO:0000922|GO:0005509|GO:0005513|GO:0005516|GO:0005737|GO:0005875|GO:0006468|GO:0007052|GO:0007099|GO:0016028|GO:0016056|GO:0016059|GO:0016060|GO:0016061|GO:0016062|GO:0031476|GO:0032036|GO:0051383|GO:0051533|GO:0070855///GO:0000922|GO:0005509|GO:0005513|GO:0005737|GO:0006468|GO:0007052|GO:0007099|GO:0016028|GO:0016056|GO:0016059|GO:0016060|GO:0016061|GO:0016062|GO:0032036|GO:0051383|GO:0051533	FBtr0088001	NM_078986	TC257460///TC219778
A_09_P023671	4.540021	4.909669	8.735193	9.572276	6.6923504	14.088483	8.465923	13.385799	11.059748	28.42742	28.987268	25.92014	1.6373594	2.2555819	3.0378785	3.0127492	2.1815965	3.4203234	3.2764316	3.7426314	3.447988	4.82447	4.554326	4.368091	6.06163	10.1177	10.9705	27.7783	2.31027	2.87156	3.48902	4.5823	-1.0381	-0.476821	0.14064	1.23392	CG10730	"CG10730 [Source:FlyBase;GeneId:FBgn0032843] [FBtr0081346]///CG10730 [FBtr0081346]"	0	dm|2L38B2		35291///35291	NM_136177	CG10730 gene product from transcript CG10730-RA	chr2L:20070168-20070109	GO:0003824|GO:0008152	FBtr0081346	NM_136177	TC226776///TC200186
A_09_P153885	3413.8062	1793.6403	3198.5806	1835.8066	2122.0037	2090.8113	1425.0295	1537.0933	1353.4553	1474.286	1576.9164	1428.1594	11.191826	10.768631	11.554255	10.596086	10.490295	10.633726	10.67154	10.585989	10.383173	10.521059	10.319869	10.152031	2802.01	2016.21	1438.53	1493.12	11.1716	10.5734	10.5469	10.331	0.580533	-0.0176687	-0.044137	-0.260051	CG9328	"CG9328 [Source:FlyBase;GeneId:FBgn0032886] [FBtr0081415]///CG9328 [FBtr0081415]"	0	dm|2L38F1		35344///35344	NM_165344	CG9328 gene product from transcript CG9328-RB	chr2L:20813963-20814022		FBtr0081415	NM_165344	TC235072///TC208267
A_09_P164630	700.2591	475.75354	495.46704	904.0616	871.91547	792.3198	885.0842	899.31824	919.65857	1232.4586	1228.7435	1008.6737	8.906405	8.854027	8.863684	9.574164	9.207129	9.233818	9.984435	9.812688	9.825696	10.262583	9.959947	9.650333	557.16	856.099	901.354	1156.63	8.87471	9.33837	9.87427	9.95762	-0.737544	-0.273879	0.262024	0.345372	csul	"capsuleen [FBtr0089871]///CG3730 [Source:FlyBase;GeneId:FBgn0015925] [FBtr0089871]"	0	dm|2R53A3		36809///36809	NM_057836	capsuleen	chr2R:12152925-12152984	GO:0005737|GO:0007067|GO:0007315|GO:0007318|GO:0008168|GO:0008276|GO:0008298|GO:0030719	FBtr0089871	NM_057836	TC243968///TC200081
A_09_P072996	2550.539	1681.8527	1150.7919	1959.4675	2215.894	1923.6985	2471.901	1993.9907	1874.4202	2265.828	2267.4805	2576.5627	10.771247	10.675792	10.079451	10.690133	10.552757	10.513546	11.466169	10.961443	10.85297	11.141081	10.843853	11.003322	1794.39	2033.02	2113.44	2369.96	10.5088	10.5855	11.0935	10.9961	-0.298721	-0.222072	0.285977	0.188535	CG9356	"CG9356 [FBtr0082047]///CG9356 [Source:FlyBase;GeneId:FBgn0037688] [FBtr0082047]"	0	dm|3R85D15		41122///41122	NM_141632	CG9356 gene product from transcript CG9356-RA	chr3R:5228382-5228323		FBtr0082047	NM_141632	TC202467///TC228856
A_09_P025061	4621.4795	3351.1567	3955.3267	5100.1914	6133.1104	5304.2124	5121.824	6047.153	5977.76	6416.232	6877.4214	7504.022	11.628799	11.6704	11.8606205	12.070223	12.021486	11.976802	12.517205	12.56204	12.52613	12.642769	12.444632	12.545539	3975.99	5512.5	5715.58	6932.56	11.7199	12.0228	12.5351	12.5443	-0.537487	-0.23459	0.277698	0.286886	Pbp49	"The gene PSEA-binding protein 49kD is referred to in FlyBase by the symbol Dmel\Pbp49 (CG42515, FBgn0260398). It is a protein_coding_gene from Drosophila melanogaster. Its sequence location is 2R:4016859..4018837. It has the cytological map location 44B3. There is experimental evidence that it has the molecular function</span>: bent DNA binding; protein binding; sequence-specific DNA binding; DN…	0	dm|2R44B3	FBtr0088817	35787///35787	NM_001169615///NM_136513	PSEA-binding protein 49kD	chr2R:4016986-4016927	GO:0003677|GO:0003681|GO:0005515|GO:0019185|GO:0042795|GO:0042796|GO:0043565|GO:0065004	FBtr0300658	NM_001169615///NM_136513	TC200224///TC226818
A_09_P023126	39.82614	19.251896	23.740553	28.888926	46.828346	21.769325	29.577932	10.01303	5.074922	19.906359	14.656761	17.693287	4.770304	4.226885	4.4803205	4.606332	4.988394	4.048104	5.0812135	3.3238068	2.3241272	4.310416	3.570473	3.8172197	27.6062	32.4955	14.8886	17.4188	4.4925	4.54761	3.57638	3.89937	0.223853	0.278959	-0.692268	-0.369281	CG10283	"CG10283 [Source:FlyBase;GeneId:FBgn0032681] [FBtr0081085]///CG10283 [FBtr0081085]"	0	dm|2L36F5		35102///35102	NM_001169536///NM_136035	CG10283 gene product from transcript CG10283-RB	chr2L:18473232-18473173		FBtr0081085	NM_001169536///NM_136035	NP1417098///TC225923
A_09_P008446	23.40383	8.6104555	11.509978	13.2779665	21.211554	14.691484	10.431409	17.348772	12.918343	23.79957	23.916203	22.30256	4.003333	3.0660458	3.4358523	3.4848495	3.845862	3.4807873	3.5776265	4.1167617	3.6720905	4.5681224	4.276895	4.151227	14.5081	16.3937	13.5662	23.3394	3.50174	3.60383	3.78883	4.33208	-0.257233	-0.155143	0.02985	0.573105	CG5065	"CG5065 [Source:FlyBase;GeneId:FBgn0034145] [FBtr0087108]///CG5065 [FBtr0087108]"	0	dm|2R53C11		36860///36860	NM_137299///NM_001169698	CG5065 gene product from transcript CG5065-RA	chr2R:12510387-12510446	GO:0003824|GO:0005488|GO:0008152	FBtr0087108	NM_137299///NM_001169698	TC250185///TC200528
A_09_P165130	8358.542	6769.482	8747.471	8228.444	9894.8545	8890.223	6833.455	7674.495	7222.5693	9519.475	9424.298	9789.2705	12.483696	12.684786	13.00569	12.760291	12.711546	12.721883	12.933164	12.905856	12.799038	13.2119255	12.899148	12.929075	7958.5	9004.51	7243.51	9577.68	12.7247	12.7312	12.8794	13.0134	-0.124369	-0.117853	0.0302601	0.16429	Csl4	"CG6249 [Source:FlyBase;GeneId:FBgn0032346] [FBtr0080226]///Csl4 [FBtr0080226]"	0	dm|2L32D4		34548///34548	NM_135648	CG6249 gene product from transcript CG6249-RA	chr2L:11122842-11122785	GO:0000175|GO:0000176(nuclear exosome (RNase complex))|GO:0000177(cytoplasmic exosome (RNase complex))|GO:0005700|GO:0005737|GO:0006397	FBtr0080226	NM_135648	TC231063///TC204856
A_09_P044751	742.61145	587.87775	761.00195	666.469	814.94073	719.2083	550.8117	481.45615	388.13385	465.59085	451.58966	440.8542	8.991124	9.159328	9.482796	9.134281	9.109634	9.094145	9.3001795	8.911261	8.581152	8.858177	8.515847	8.456247	697.164	733.539	473.467	452.678	9.21108	9.11269	8.93086	8.61009	0.168448	0.0700518	-0.111771	-0.432544	sl	"CG4200 [Source:FlyBase;GeneId:FBgn0003416] [FBtr0074230]///small wing [FBtr0074230]"	0	dm|X14B17		32601///32601	NM_057378	small wing	chrX:16250288-16250347	GO:0004435|GO:0004871|GO:0005515|GO:0007165|GO:0007298|GO:0009395|GO:0023034///GO:0004435|GO:0004871|GO:0005515|GO:0007242|GO:0007298|GO:0009395	FBtr0074230	NM_057378	TC194897
A_09_P077801	88.80203	61.99054	91.45014	87.92906	84.734055	87.266106	59.348907	71.80144	72.431366	100.11339	126.12577	113.085266	5.9271812	5.9139323	6.425952	6.212156	5.8439536	6.0512285	6.0859137	6.1659408	6.159284	6.6407495	6.6756983	6.493357	80.7476	86.6431	67.8606	113.108	6.08902	6.03578	6.13705	6.60327	-0.0735906	-0.126833	-0.0255663	0.440656	Ate1	"Ate1 [FBtr0086319]///CG9204 [Source:FlyBase;GeneId:FBgn0025720] [FBtr0086319]"	0	dm|2R56F11		37288///37288	NM_166380	CG9204 gene product from transcript CG9204-RC	chr2R:16141368-16141309	GO:0004057|GO:0006511|GO:0016598	FBtr0086319	NM_166380
A_09_P022636	3.2928872	5.213769	3.9408941	3.151392	7.150883	3.8525949	5.279604	5.4966183	3.8131998	21.889767	21.878187	23.689634	1.1740135	2.3422828	1.8895619	1.4098763	2.277205	1.5497094	2.5951939	2.4585443	1.9117436	4.4474435	4.1484	4.2382736	4.14918	4.71829	4.86314	22.4859	1.80195	1.7456	2.32183	4.27804	-0.507791	-0.564147	0.0120834	1.9683	CG16957	"CG16957 [FBtr0080523]///CG16957 [Source:FlyBase;GeneId:FBgn0032519] [FBtr0080523]"	0	dm|2L34B10		34755///34755	NM_135806	CG16957 gene product from transcript CG16957-RA	chr2L:13395599-13395540	GO:0020037	FBtr0080523	NM_135806	TC233381///TC210316
A_09_P028741	3662.6416	2343.0374	2796.3318	2286.5134	2614.3694	2522.9463	942.5706	1021.0179	996.5855	511.91202	546.52325	601.9276	11.293329	11.15412	11.360359	10.912821	10.79133	10.904773	10.075221	9.995792	9.941591	8.99501	8.791118	8.905536	2934	2474.61	986.725	553.454	11.2693	10.8696	10.0042	8.89722	0.835994	0.436366	-0.429074	-1.53605	CG13800	"CG13800 [FBtr0072891]///CG13800 [Source:FlyBase;GeneId:FBgn0035338] [FBtr0072891]"	0	dm|3L62E1		38305///38305	NM_139462	CG13800 gene product from transcript CG13800-RA	chr3L:2408282-2408341		FBtr0072891	NM_139462	TC244572///TC212155
A_09_P043896	3.548992	5.211275	3.7729897	4.7708836	6.246595	6.7923903	12.95078	6.0496655	12.405528	12.50464	17.717268	22.121088	1.2820697	2.3415926	1.8267471	2.0081437	2.0821536	2.3677983	3.8897312	2.5968554	3.6136527	3.6396503	3.8440628	4.13944	4.17775	5.93662	10.4687	17.4477	1.8168	2.1527	3.36675	3.87438	-0.665524	-0.329628	0.884419	1.39206	nos	"nanos [FBtr0083732]///CG5637 [Source:FlyBase;GeneId:FBgn0002962] [FBtr0083732]"	0	dm|3R91F4		42297///42297	NM_057310	nanos	chr3R:14985594-14985653	GO:0001709|GO:0003723|GO:0003729|GO:0005515|GO:0006378|GO:0007280|GO:0007281|GO:0007283|GO:0007314|GO:0008270|GO:0008354|GO:0008595|GO:0016321|GO:0017148|GO:0030718|GO:0042078|GO:0043066|GO:0045495|GO:0045892|GO:0048134|GO:0048477|GO:0048813///GO:0001709|GO:0003723|GO:0003729|GO:0005515|GO:0006378|GO:0007280|GO:0007281|GO:0007283|GO:0007314|GO:0008270|GO:0008354|GO:0008595|GO:0016321|GO:0017148|G…	FBtr0083732	NM_057310	TC225672///TC198926
A_09_P175860	41.890625	27.412056	46.86859	43.747654	48.448772	49.264275	47.163628	50.413857	53.133778	89.88092	92.84991	103.961006	4.843216	4.736695	5.4615884	5.205021	5.037472	5.226349	5.754367	5.6557484	5.712299	6.485202	6.233807	6.3719883	38.7238	47.1536	50.2371	95.5639	5.01383	5.15628	5.70747	6.36367	-0.544835	-0.402388	0.148803	0.804998		EP13658.3prime Exelixis FlyTag CK02 pCDNA-SK+ Drosophila melanogaster cDNA clone EP13658 3, mRNA sequence [CO342036]	0	dm|4102E5			CO342036		chr4:900611-900552		CO342036		TC246413
A_09_P029291	991.826	463.2466	584.16003	701.91223	801.01807	645.2087	907.5218	718.6746	717.1019	990.72253	1129.5735	1062.6436	9.408604	8.815593	9.101259	9.209034	9.084774	8.937501	10.020553	9.489195	9.466776	9.947596	9.838541	9.725532	679.744	716.046	781.099	1060.98	9.10848	9.0771	9.65884	9.83722	-0.329205	-0.360587	0.221151	0.399533	CG14995	"CG14995 [FBtr0073271]///CG14995 [Source:FlyBase;GeneId:FBgn0035497] [FBtr0073271]"	0	dm|3L64A5	FBtr0273413	38487///38487	NM_168059///NM_001169871	CG14995 gene product from transcript CG14995-RF///CG14995 gene product from transcript CG14995-RD	chr3L:4094420-4094361	GO:0035071|GO:0048102	FBtr0073271	NM_168059///NM_001169871	TC229542///TC215977
A_09_P029697	321.9716	238.907	310.97995	257.08875	407.4165	357.16617	285.70386	313.75928	326.30658	308.45825	367.71463	404.77982	7.78545	7.8602614	8.191717	7.76001	8.109444	8.084331	8.353141	8.293514	8.330826	8.264191	8.219421	8.333083	290.62	340.557	308.59	360.318	7.94581	7.98459	8.32583	8.27223	-0.25976	-0.220975	0.120258	0.0666625	l(3)70Da	"CG6760 [Source:FlyBase;GeneId:FBgn0013563] [FBtr0075777]///lethal (3) 70Da [FBtr0075777]"	0	dm|3L70D2		45460///45460	NM_143759	lethal (3) 70Da	chr3L:14068816-14068875	GO:0005515|GO:0005524|GO:0005777|GO:0007031|GO:0042623///GO:0005515|GO:0005524|GO:0005777|GO:0007031|GO:0042623|GO:0048137	FBtr0075777	NM_143759	TC196670///TC224098
A_09_P029716	108474.86	154018.92	126673.24	138336.62	158366.25	187987.72	150686.94	189612.66	165827.64	163372.14	184598.33	203796.58	16.181662	17.192703	16.861792	16.83171	16.711988	17.124157	17.395958	17.532696	17.320066	17.31306	17.19101	17.30886	129722	161564	168709	183922	16.7454	16.8893	17.4162	17.271	-0.446471	-0.302571	0.224384	0.0791206	ATP6	"CG34073 [Source:FlyBase;GeneId:FBgn0013672] [FBtr0100867]///mitochondrial ATPase subunit 6 [FBtr0100867]"	0			192467///192467	GQ229521	ATP synthase F0 subunit 6	chrM:4507-4566	GO:0000276(mitochondrial proton-transporting ATP synthase complex, coupling factor F(o))|GO:0005739|GO:0008340|GO:0008553|GO:0015986|GO:0040011|GO:0042776|GO:0043462|GO:0045263(proton-transporting ATP synthase complex, coupling factor F(o))|GO:0046716|GO:0046933|GO:0050877|GO:0070050	FBtr0100867		TC217489///TC249006
A_09_P010321	23846.322	17376.344	20799.225	34545.543	41072.3	35528.84	41849.16	52157.83	54466.438	49717.895	51384.17	49672.66	13.9961405	14.044793	14.255281	14.830099	14.764961	14.720582	15.547674	15.670597	15.713821	15.596737	15.346014	15.272253	20674	37048.9	49491.1	50258.2	14.0987	14.7719	15.644	15.405	-0.952438	-0.279295	0.592855	0.353825	scra	"CG2092 [Source:FlyBase;GeneId:FBgn0261385] [FBtr0088912]///scraps [FBtr0088912]"	0	dm|2R43E3		35696///35696	NM_165543	scraps	chr2R:3482620-3482679	GO:0000910|GO:0003779|GO:0005634|GO:0005737|GO:0005826|GO:0007009|GO:0007349|GO:0007423|GO:0008017|GO:0008356|GO:0031106|GO:0043063|GO:0045035|GO:0045172|GO:0051533	FBtr0088912	NM_165543	TC212444///TC239395
A_09_P026741	1115.6315	807.80414	758.3961	1377.4999	1267.431	1210.9962	866.4228	946.1201	935.7646	694.00433	685.7257	748.928	9.578305	9.617818	9.477846	10.181724	9.746775	9.845858	9.9536915	9.8858795	9.850743	9.434059	9.118466	9.220773	893.944	1285.31	916.103	709.553	9.55799	9.92478	9.89677	9.25777	-0.124307	0.242489	0.214475	-0.424531	CG3831	"CG3831 [Source:FlyBase;GeneId:FBgn0034804] [FBtr0071993]///CG3831 [FBtr0071993]"	0	dm|2R59B6		37648///37648	NM_137897	CG3831 gene product from transcript CG3831-RA	chr2R:18826786-18826727		FBtr0071993	NM_137897
A_09_P220075	107.768906	65.787476	64.69362	105.7792	101.5805	92.1815	81.83422	77.9908	91.11444	77.09843	78.22464	104.70908	6.2064576	5.999697	5.9265904	6.4787993	6.105563	6.1302843	6.5493965	6.285232	6.4903493	6.2638884	5.98653	6.3823323	79.4167	99.8471	83.6465	86.6774	6.04425	6.23822	6.44166	6.21092	-0.190925	0.00304238	0.206486	-0.0242564		Rep: 60 kDa chaperonin - uncultured bacterium, partial (9%) [TC244314]	0	dm|X1E5					chrX:1130517-1130458		TC220065///TC251621		TC220065///TC251621
A_09_P000141	5905.6133	4057.9358	4227.5347	4658.6787	5171.0303	5007.7754	3788.2874	3359.8562	3287.753	2774.7551	3140.4602	3508.415	11.982532	11.946486	11.956638	11.939592	11.77532	11.893833	12.082093	11.714184	11.663628	11.433403	11.31374	11.448693	4730.36	4945.83	3478.63	3141.21	11.9619	11.8696	11.82	11.3986	0.127309	0.0350053	-0.0146084	-0.435965	CG33523	"CG33523 [Source:FlyBase;GeneId:FBgn0053523] [FBtr0091475]///CG33523 [FBtr0091475]"	0	dm|3L65A1		38668///38668	NM_001014566	CG33523 gene product from transcript CG33523-RD	chr3L:5922943-5923002	GO:0005198|GO:0005575|GO:0008150	FBtr0091475	NM_001014566	NP546335
A_09_P167560	5543.574	4860.3174	1910.4861	5891.771	5776.7	5383.6577	3741.1462	4540.5615	4561.946	4695.989	4855.08	4209.164	11.891261	12.206791	10.810762	12.278373	11.935114	11.99825	12.064029	12.148655	12.136175	12.192472	11.942258	11.711408	4104.79	5684.04	4281.22	4586.74	11.6363	12.0706	12.1163	11.9487	-0.394868	0.0394395	0.0851469	-0.0824267		Rep: 40S ribosomal protein S24 - Drosophila melanogaster (Fruit fly), complete [TC241314]///Q9W229_DROME (Q9W229) CG3751-PA (RE59324p), complete [TC213670]	0	dm|2R58F3					chr2R:18528895-18528576	GO:0003735|GO:0005840|GO:0006412///GO:0000122|GO:0002119|GO:0003677|GO:0003682|GO:0003700|GO:0003735|GO:0003924|GO:0004984|GO:0005515|GO:0005549|GO:0005634|GO:0005730|GO:0005737|GO:0005811|GO:0005829|GO:0005840|GO:0005886|GO:0006355|GO:0006402|GO:0006412|GO:0006897|GO:0006915|GO:0006928|GO:0006935|GO:0007166|GO:0007186|GO:0007264|GO:0007265|GO:0007569|GO:0008022|GO:0008150|GO:0008283|GO:0009887|G…	TC213670///TC241314		TC213670///TC241314
A_09_P166585	86.179375	47.35771	41.126835	88.11569	80.129875	70.9731	75.163246	59.649986	55.077694	98.819756	83.184425	67.70939	5.883931	5.5254836	5.273047	6.2152143	5.763352	5.7530794	6.4267197	5.89845	5.7641377	6.6219864	6.07522	5.7533736	58.2213	79.7396	63.297	83.2379	5.56082	5.91055	6.02977	6.15019	-0.263214	0.0865138	0.205734	0.326159	CG3714	"CG3714 [FBtr0077481]///CG3714 [Source:FlyBase;GeneId:FBgn0031589] [FBtr0077481]"	0	dm|2L24D8		33626///33626	NM_164572	CG3714 gene product from transcript CG3714-RC	chr2L:4196609-4196550	GO:0004516|GO:0019363///GO:0004516|GO:0019358	FBtr0077481	NM_164572	TC213285///TC228009
A_09_P019546	8308.6875	4619.5093	4009.7498	4399.7495	4555.2354	4432.207	4138.977	2828.2546	2776.3586	3239.6924	3357.0544	3594.361	12.475065	12.13348	11.880335	11.857093	11.592394	11.717689	12.209823	11.465696	11.41972	11.6569	11.409959	11.483609	5645.98	4462.4	3247.86	3397.04	12.163	11.7224	11.6984	11.5168	0.475666	0.0350978	0.0111189	-0.170471	CG14023	"CG14023 [FBtr0079081]///CG14023 [Source:FlyBase;GeneId:FBgn0031698] [FBtr0079081]"	0	dm|2L25D5		33761///33761	NM_135077	CG14023 gene product from transcript CG14023-RB	chr2L:5316318-5316259		FBtr0079081	NM_135077	TC194675///TC240915
A_09_P062976	25523.352	20262.535	24325.34	22623.256	26941.947	24713.273	19089.27	20192.62	18754.475	18485.404	19762.832	21823.389	14.094191	14.266483	14.481211	14.219406	14.156651	14.1968775	14.415239	14.30154	14.175689	14.169357	13.967482	14.085677	23370.4	24759.5	19345.5	20023.9	14.2806	14.191	14.2975	14.0742	0.0943451	0.00469494	0.111206	-0.112111	CG16903	"CG16903 [Source:FlyBase;GeneId:FBgn0040394] [FBtr0070434]///CG16903 [FBtr0070434]"	0	dm|X2C10		31178///31178	NM_130624	CG16903 gene product from transcript CG16903-RA	chrX:1972527-1972468	GO:0005634|GO:0016251|GO:0016538	FBtr0070434	NM_130624	TC226942///TC200366
A_09_P194425	38.09088	28.31437	6.0077577	33.213833	30.70528	29.124512	28.715136	24.168125	32.686283	23.852158	28.08685	30.579706	4.706034	4.7834187	2.4978654	4.8075995	4.3794985	4.468041	5.0385036	4.5950336	5.011355	4.5713067	4.5088015	4.606592	24.1377	31.0145	28.5232	27.5062	3.99577	4.55171	4.88163	4.56223	-0.60504	-0.0490999	0.280818	-0.0385795		Rep: Glycine-rich protein - Asparagus officinalis (Garden asparagus), partial (19%) [TC251463]///Q2XNY5_ASPOF (Q2XNY5) Glycine-rich protein, partial (19%) [TC219190]	0	dm|3R99F4					chr3R:026271674-026271845		TC219190///TC251463		TC219190///TC251463
A_09_P135260	1043.4062	611.0186	290.91827	982.2459	1034.2115	958.1641	1160.3717	826.85205	906.73865	723.7725	597.57294	625.4289	9.481746	9.215029	8.095509	9.693828	9.4534	9.508008	10.375135	9.691485	9.8052845	9.494652	8.91995	8.960792	648.448	991.54	964.654	648.925	8.93076	9.55175	9.9573	9.12513	-0.557438	0.0635459	0.469103	-0.363068		Rep: CG9057-PC, isoform C - Drosophila melanogaster (Fruit fly), complete [TC246556]///LSD2_DROME (Q9VXY7) Lipid storage droplets surface binding protein 2 (Lsd2), complete [TC199532]	0	dm|X13A8					chrX:14965273-14965214	GO:0003735|GO:0005515|GO:0005811|GO:0005840|GO:0006412|GO:0019915|GO:0030730|GO:0031887///GO:0003735|GO:0005515|GO:0005634|GO:0005811|GO:0005829|GO:0005840|GO:0006412|GO:0006629|GO:0019915|GO:0022625|GO:0030730|GO:0031887|GO:0051049	TC246556///TC199532		TC246556///TC199532
A_09_P067801	72.74948	46.953342	50.90409	39.82447	62.205803	50.138527	30.021214	31.311646	37.108795	20.984068	27.913797	23.558784	5.6395254	5.513112	5.5807486	5.0694704	5.398061	5.2517266	5.1026745	4.9686275	5.194431	4.3864813	4.499885	4.230283	56.869	50.7229	32.8139	24.1522	5.5778	5.23975	5.08858	4.37222	0.429242	0.0911997	-0.0599753	-0.776336	CG14431	This gene is referred to in FlyBase by the symbol Dmel\CG14431 (CG14431, FBgn0029922). It is a protein_coding_gene from Drosophila melanogaster. Its sequence location is X:6811593..6859825. It has the cytological map location 6E4. An electronic pipeline based on InterPro domains suggests that it has the molecular function</span>: phosphopantetheine binding. The biological processes in which it is…	0	dm|X6E4	FBtr0071002	31639///31639	NM_132141	CG14431 gene product from transcript CG14431-RA	chrX:6859766-6859825	GO:0031177	FBtr0304108///FBtr0071002	NM_132141	TC223993///TC197066
A_09_P049491	7286.3003	3520.2815	3518.4622	3902.5967	3657.3408	3248.328	3335.1567	2387.8264	2153.6768	3183.5806	3392.0942	3630.6272	12.285631	11.741431	11.691769	11.684106	11.275663	11.269361	11.898303	11.221482	11.053328	11.631693	11.424939	11.498093	4775.01	3602.76	2625.55	3402.1	11.9063	11.4097	11.391	11.5182	0.341384	-0.155183	-0.173855	-0.0466512	Pdp1	"PAR-domain protein 1 [FBtr0076782]///CG17888 [Source:FlyBase;GeneId:FBgn0016694] [FBtr0076782]"	0	dm|3L66A14		45588///45588	NM_168239///NM_168237	PAR-domain protein 1	chr3L:7809138-7809079	GO:0003677|GO:0003700|GO:0005634|GO:0006350|GO:0006355|GO:0007067|GO:0007584|GO:0007623|GO:0040007|GO:0042023|GO:0042803|GO:0043565|GO:0046983	FBtr0076782	NM_168239///NM_168237	TC224045///TC197129
A_09_P222330	3376.1199	1900.245	2470.1091	2736.4482	2789.047	2512.3467	2908.279	2252.3818	2317.6174	2711.8877	3184.5088	3244.4888	11.175811	10.851926	11.181398	11.171976	10.88464	10.898699	11.700714	11.137236	11.159168	11.400341	11.333834	11.335865	2582.16	2679.28	2492.76	3046.96	11.0697	10.9851	11.3324	11.3567	-0.104181	-0.188788	0.15848	0.182787	Reps///CG6192	"CG6192 [Source:FlyBase;GeneId:FBgn0032341] [FBtr0080230]///CG6192 [FBtr0080230]"	0	dm|2L32D3		34542///34542	NM_135643	CG6192 gene product from transcript CG6192-RA	chr2L:11101664-11101605	GO:0005509	FBtr0080230	NM_135643	TC220632///TC241357
A_09_P027291	5895.951	4122.9395	4536.916	5153.323	6255.3345	5264.454	4748.3296	4786.525	5051.142	5655.818	5806.4507	6409.5254	11.980169	11.969414	12.058535	12.085174	12.049955	11.965946	12.4079685	12.224764	12.283135	12.460779	12.20042	12.31809	4851.94	5557.7	4862	5957.26	12.0027	12.0337	12.3053	12.3264	-0.140092	-0.109106	0.162492	0.183633	CG11388	"CG11388 [Source:FlyBase;GeneId:FBgn0034959] [FBtr0072162]///CG11388 [FBtr0072162]"	0	dm|2R60B4		37833///37833	NM_138027	CG11388 gene product from transcript CG11388-RA	chr2R:19911419-19911478	GO:0016757	FBtr0072162	NM_138027	TC228664///TC202248
A_09_P126000	46.788975	28.587654	19.34595	50.319782	37.77971	27.802652	38.14483	19.341627	24.540579	50.95715	22.416569	21.031408	5.002757	4.7972765	4.1849985	5.406941	4.678623	4.4010296	5.4481797	4.2736373	4.597839	5.6664715	4.183472	4.066563	31.5742	38.634	27.3423	31.4684	4.66168	4.82886	4.77322	4.63884	0.0234461	0.190633	0.134987	0.000604		R10AB_DROME (Q9VTP4) 60S ribosomal protein L10a-2, complete [TC205764]	0	dm|3L68E1					chr3L:11817833-11817892	GO:0003735|GO:0005739|GO:0005840|GO:0006412|GO:0015934	TC205764		TC205764
A_09_P025946	2367.4275	1884.2467	2290.2285	3484.1018	3806.0862	3446.1404	2542.5952	3231.5454	2917.132	3796.1687	3756.6272	4126.994	10.663765	10.839728	11.072315	11.520458	11.333178	11.354645	11.50685	11.65801	11.491076	11.885588	11.572201	11.682966	2180.63	3578.78	2897.09	3893.26	10.8586	11.4028	11.552	11.7136	-0.640361	-0.0962032	0.0530154	0.214622	mRpL54	"mitochondrial ribosomal protein L54 [FBtr0071533]///CG9353 [Source:FlyBase;GeneId:FBgn0034579] [FBtr0071533]"	0	dm|2R57B16		37389///37389	NM_137697	mitochondrial ribosomal protein L54	chr2R:16949028-16949087	GO:0003735|GO:0005762	FBtr0071533	NM_137697	TC246011///TC208667
A_09_P142695	17.358122	17.95186	4.156902	28.041779	21.020727	20.4541	21.759737	16.330086	20.746525	31.087597	30.555922	16.0658	3.5721993	4.1260176	1.9665475	4.563393	3.8328242	3.958197	4.6383533	4.0294604	4.3555393	4.953526	4.6303587	3.6780105	13.1556	23.1722	19.6121	25.9031	3.22159	4.11814	4.34112	4.42063	-0.856151	0.0403994	0.263379	0.342893		Q9W230_DROME (Q9W230) CG3732-PA (LD15224p), complete [TC212985]///Rep: CG3732-PA - Drosophila melanogaster (Fruit fly), complete [TC240146]	0	dm|2R58F3					chr2R:18525336-18525277	GO:0005509|GO:0008150///GO:0003735|GO:0005739|GO:0005763|GO:0006412|GO:0040008	TC240146///TC212985		TC240146///TC212985
A_09_P005026	73.1181	58.53785	112.254974	38.974335	47.733433	44.679546	53.639236	41.718727	40.12786	175.84615	195.63388	179.69888	5.646817	5.831254	6.7216744	5.0383396	5.0160117	5.0854216	5.939981	5.382623	5.307274	7.4534287	7.3089914	7.1615276	81.3036	43.7958	45.1619	183.726	6.06658	5.04659	5.54329	7.30798	0.327546	-0.692445	-0.195743	1.56895	CG41267	GB///Drosophila melanogaster CG41267 (CG41267), mRNA [NM_001110885]	0		FBtr0114032	5740132	NM_001110885	CG41267 gene product from transcript CG41267-RA	chr2RHet:467866-467807		NM_001110885///NP12807671	NM_001110885	NP12807671
A_09_P213855	13.511051	10.56574	12.22662	10.26723	13.679519	14.775758	22.790207	49.396194	43.26389	107.25227	113.26519	120.477196	3.2107284	3.361278	3.5229926	3.1138623	3.2130291	3.4890392	4.7051063	5.626328	5.415833	6.7401233	6.5205393	6.584706	12.1011	12.9075	38.4834	113.665	3.365	3.27198	5.24909	6.61512	-0.74905	-0.842073	1.13504	2.50107		Q8IQF7_DROME (Q8IQF7) CG32083-PA, complete [TC210055]///Rep: CG32083-PA - Drosophila melanogaster, complete [TC240511]	0	dm|3L68C1					chr3L:11273487-11273428	GO:0003674|GO:0005575|GO:0008150	TC210055///TC240511		TC210055///TC240511
A_09_P027426	110.358986	72.45859	127.17415	94.98431	74.85949	101.2365	58.194218	98.02734	102.78082	176.8589	284.68356	291.8195	6.2407207	6.139041	6.9017	6.323505	5.665197	6.265465	6.057568	6.6151123	6.664169	7.461714	7.850194	7.861022	103.331	90.3601	86.3341	251.121	6.42715	6.08472	6.44562	7.72431	-0.0421549	-0.384587	-0.0236925	1.255	CG3376	"CG3376 [Source:FlyBase;GeneId:FBgn0034997] [FBtr0072265]///CG3376 [FBtr0072265]"	0	dm|2R60C4		37884///37884	NM_166665	CG3376 gene product from transcript CG3376-RA	chr2R:20152215-20152274	GO:0004767|GO:0006685	FBtr0072265	NM_166665	TC198213///TC225020
A_09_P191830	128.86145	88.94544	69.515175	168.53757	166.99524	157.21588	157.66231	169.25725	159.56831	164.75394	176.04858	243.5981	6.4643373	6.434805	6.030295	7.1508136	6.8227468	6.900482	7.495458	7.403074	7.298772	7.359428	7.1568084	7.6004486	95.774	164.25	162.163	194.8	6.30981	6.95801	7.3991	7.37223	-0.843999	-0.195797	0.24529	0.218417	CG32164	"CG32164 [FBtr0075313]///CG32164 [Source:FlyBase;GeneId:FBgn0042177] [FBtr0075313]"	0	dm|3L73B1		59215///59215	NM_168677	CG32164 gene product from transcript CG32164-RA	chr3L:16597706-16597766	GO:0005488|GO:0006886|GO:0008565	FBtr0075313	NM_168677	TC218483///TC250408
A_09_P191325	30.08019	22.173471	28.354536	27.787155	35.177917	32.14596	23.935705	32.507973	27.415228	20.789062	26.623621	27.705086	4.365402	4.430719	4.7365465	4.5502334	4.5756817	4.6104445	4.7758565	5.022722	4.757647	4.3730116	4.4316134	4.4641685	26.8694	31.7037	27.953	25.0393	4.51089	4.57879	4.85208	4.42293	-0.0520685	0.0158288	0.289117	-0.140027		GALT3_CAEEL (P34678) Polypeptide N-acetylgalactosaminyltransferase 3 (Protein-UDP acetylgalactosaminyltransferase 3) (UDP-GalNAc:polypeptide N-acetylgalactosaminyltransferase 3) (pp-GaNTase 3) (GalNAc-T1) , partial (9%) [TC218338]	0								TC218338		TC218338
A_09_P041156	28.21292	10.838763	9.609407	19.296604	15.664263	12.969124	23.302475	19.972849	17.57561	78.73538	107.496445	89.07671	4.2729445	3.3980844	3.1754863	4.0241623	3.4084885	3.3008883	4.7371755	4.319968	4.1162443	6.294199	6.4451237	6.1490664	16.2204	15.9767	20.2836	91.7695	3.61551	3.57785	4.39113	6.29613	-0.579089	-0.616748	0.196535	2.10154	Act87E	"CG18290 [Source:FlyBase;GeneId:FBgn0000046] [FBtr0082786]///Actin 87E [FBtr0082786]"	0	dm|3R87E11		48632///48632	NM_169525	Actin 87E	chr3R:9253720-9253779	GO:0005200|GO:0005515|GO:0005524|GO:0005811|GO:0005884|GO:0007010	FBtr0082786	NM_169525	TC228127///TC204675
A_09_P059636	7053.383	5095.002	5577.5376	6569.0195	7102.904	6444.516	6143.323	5227.916	4988.362	5882.1045	5750.56	5138.621	12.23876	12.274823	12.356451	12.435349	12.233278	12.257735	12.779567	12.352019	12.265092	12.517376	12.186466	11.999255	5908.64	6705.48	5453.2	5590.43	12.29	12.3088	12.4656	12.2344	0.0200539	0.0388301	0.195602	-0.0355918	CG31342	"CG31342 [Source:FlyBase;GeneId:FBgn0051342] [FBtr0113404]///CG31342 [FBtr0113404]"	0	dm|3R87D7		41592///41592	NM_001104294	CG31342 gene product from transcript CG31342-RB	chr3R:8817078-8817137	GO:0005515	FBtr0113404	NM_001104294	NP600105///TC224698
A_09_P136995	6765.2363	3592.867	4017.1675	4974.591	4942.26	4544.1343	5152.9385	4433.6284	4582.7163	4997.5107	4741.2915	4948.5854	12.178585	11.770876	11.883001	12.034249	11.710039	11.753669	12.525944	12.114272	12.142729	12.282253	11.908043	11.94489	4791.76	4820.33	4723.09	4895.8	11.9442	11.8327	12.261	12.0451	-0.0454156	-0.156917	0.271412	0.0554924	veg	"vegetable [FBtr0087052]///CG6657 [Source:FlyBase;GeneId:FBgn0015562] [FBtr0087052]"	0	dm|2R53E2		44057///44057	NM_079946	vegetable	chr2R:12844711-12844770	GO:0000030|GO:0005789|GO:0006506|GO:0007422|GO:0016021	FBtr0087052	NM_079946	TC227831///TC201348
A_09_P023951	57149.34	35568.39	41806.633	39105.633	42529.91	41159.41	30304.275	27662.352	26994.822	32572.08	33795.18	28715.379	15.257111	15.078264	15.262484	15.008975	14.815273	14.932814	15.081998	14.755637	14.701137	14.986607	14.741509	14.481626	44841.5	40931.7	28320.5	31694.2	15.1993	14.919	14.8463	14.7366	0.239576	-0.0406895	-0.113453	-0.22313	CG9253	"CG9253 [FBtr0081468]///CG9253 [Source:FlyBase;GeneId:FBgn0032919] [FBtr0081468]"	0	dm|2L39A4		35379///35379	NM_136246	CG9253 gene product from transcript CG9253-RA	chr2L:21145063-21145122	GO:0003676|GO:0004004|GO:0005524	FBtr0081468	NM_136246	TC228755///TC201598
A_09_P072911	9.323841	6.528622	7.2425323	8.865125	10.229354	11.203931	137.04971	62.768845	55.83649	34.732025	36.72417	33.86168	2.6755848	2.6667347	2.767533	2.9020283	2.7937267	3.0898123	7.2933197	5.9719763	5.783878	5.1134534	4.8956366	4.753671	7.69833	10.0995	85.2183	35.106	2.70328	2.92852	6.34972	4.92092	-1.21846	-0.993219	2.42798	0.999179	CG16736	"CG16736 [Source:FlyBase;GeneId:FBgn0037668] [FBtr0081985]///CG16736 [FBtr0081985]"	0	dm|3R85D4		41101///41101	NM_141616	CG16736 gene product from transcript CG16736-RA	chr3R:5082506-5082447	GO:0005488|GO:0005740|GO:0016020|GO:0022857|GO:0055085	FBtr0081985	NM_141616	TC206545///TC232244
A_09_P040326	13.40665	18.090899	8.303558	14.449042	16.0461	11.352308	8.64082	22.704865	22.922174	13.364909	27.008223	23.002213	3.1995373	4.1371484	2.9647686	3.606789	3.4432344	3.1087928	3.3059323	4.5049295	4.4994135	3.735637	4.4523053	4.1957903	13.267	13.9491	18.0893	21.1251	3.43382	3.38627	4.10342	4.12791	-0.237395	-0.284941	0.432212	0.456698	CG7423	"CG7423 [FBtr0074704]///CG7423 [Source:FlyBase;GeneId:FBgn0030982] [FBtr0074704]"	0	dm|X18A3		32894///32894	NM_133119	CG7423 gene product from transcript CG7423-RA	chrX:18977137-18977078		FBtr0074704	NM_133119	TC216411///TC236564
A_09_P065656	334722	246984.11	241065.31	326906.75	349682.4	333354.3	243349.39	264474.25	261566.55	244929.67	272865.56	282365.9	17.807264	17.874016	17.790104	18.072407	17.854769	17.950577	18.087433	18.012768	17.97756	17.897266	17.75481	17.779297	274257	336648	256463	266720	17.8238	17.9593	18.0259	17.8105	-0.0618464	0.0736097	0.140279	-0.0751832	RpL37A	"Ribosomal protein L37A [FBtr0079017]///CG5827 [Source:FlyBase;GeneId:FBgn0028696] [FBtr0079017]"	0	dm|2L25C4	FBtr0079016	44783///44783	NM_164628	Ribosomal protein L37A	chr2L:5071823-5071882	GO:0000022|GO:0003735|GO:0006412|GO:0007052|GO:0022625	FBtr0079017	NM_164628	TC250498///TC218533
A_09_P029791	1521.0867	831.0841	784.895	939.4368	968.80664	937.84155	1020.6845	530.48444	500.18173	473.71124	514.3107	569.6585	10.025547	9.658807	9.527395	9.6295395	9.359148	9.477079	10.190085	9.051167	8.94705	8.883123	8.703475	8.826043	1045.69	948.695	683.784	519.227	9.73725	9.48859	9.3961	8.80421	0.319136	0.0704753	-0.022013	-0.6139	nuf	"nuclear fallout [FBtr0100040]///CG33991 [Source:FlyBase;GeneId:FBgn0013718] [FBtr0100040]"	0	dm|3L70D4		39572///39572	NM_001038922	nuclear fallout	chr3L:14225194-14225253	GO:0000915|GO:0005813|GO:0005875|GO:0007017|GO:0008017|GO:0015031|GO:0016360|GO:0031532|GO:0043231|GO:0048190///GO:0000915|GO:0005813|GO:0005875|GO:0007017|GO:0008017|GO:0015031|GO:0016360|GO:0031532|GO:0043231|GO:0048190|GO:0048471	FBtr0100040	NM_001038922	TC241867///TC213934
A_09_P034491	3608.116	2037.1215	1842.419	2428.23	1663.4014	1833.7	2000.2404	976.30145	906.49896	1353.1654	960.2566	926.4969	11.27169	10.952272	10.758425	10.999577	10.139004	10.444421	11.160722	9.931183	9.804903	10.397381	9.604255	9.527732	2495.89	1975.11	1294.35	1079.97	10.9941	10.5277	10.2989	9.84312	0.573229	0.106767	-0.121964	-0.577778	Mkp3	"CG14080 [Source:FlyBase;GeneId:FBgn0036844] [FBtr0075035]///Mitogen-activated protein kinase phosphatase 3 [FBtr0075035]"	0	dm|3L75F6		40081///40081	NM_140830	Mitogen-activated protein kinase phosphatase 3	chr3L:19061546-19061487	GO:0004725|GO:0005737|GO:0006470|GO:0007428|GO:0007474|GO:0008138|GO:0016337|GO:0016791|GO:0017017|GO:0035160|GO:0043409///GO:0002385|GO:0004725|GO:0005737|GO:0006470|GO:0007428|GO:0007474|GO:0008138|GO:0016337|GO:0016791|GO:0017017|GO:0035160|GO:0043409	FBtr0075035	NM_140830	TC198513///TC225297
A_09_P044521	408.2166	184.3825	179.09734	235.37653	238.94545	211.05437	247.39215	159.44568	157.69426	249.71242	264.4554	236.21518	8.1278515	7.486514	7.3956394	7.632714	7.339621	7.32535	8.14542	7.316921	7.281728	7.9593825	7.7438593	7.5560474	257.232	228.459	188.177	250.128	7.67	7.43256	7.58136	7.7531	0.148721	-0.0887192	0.0600756	0.231816	S	"Star [FBtr0077993]///CG4385 [Source:FlyBase;GeneId:FBgn0003310] [FBtr0077993]"	0	dm|2L21E4		33281///33281	NM_078726	Star	chr2L:1050959-1050900	GO:0000042|GO:0005783|GO:0005794|GO:0005886|GO:0007173|GO:0007174|GO:0007421|GO:0007422|GO:0007476|GO:0007498|GO:0009790|GO:0016020|GO:0016021|GO:0016318|GO:0035225|GO:0042051|GO:0042058|GO:0042461|GO:0046667|GO:0046845|GO:0048149|GO:0048477///GO:0000042|GO:0005783|GO:0005794|GO:0005886|GO:0007173|GO:0007174|GO:0007421|GO:0007422|GO:0007476|GO:0007498|GO:0009790|GO:0016020|GO:0016021|GO:0035225|G…	FBtr0077993	NM_078726	TC199128///TC225841
A_09_P186725	1730.1558	1149.4736	942.4915	1222.5697	1437.6941	1279.4441	1162.2902	1292.2227	1098.5684	1116.5338	1457.0502	1512.7249	10.211347	10.126714	9.791374	10.009588	9.928625	9.92518	10.377519	10.335639	10.08215	10.1200695	10.205813	10.2350235	1274.04	1313.24	1184.36	1362.1	10.0431	9.95447	10.2651	10.187	-0.0802472	-0.168928	0.141711	0.0635767	Zyx102EF	"Zyx102EF [FBtr0089212]///CG32018 [Source:FlyBase;GeneId:FBgn0011642] [FBtr0089212]"	0	dm|4102F7		317824///317824	NM_166820///NM_143758	CG32018 gene product from transcript CG32018-RA	chr4:1079757-1079102	GO:0005856|GO:0008270	FBtr0089212	NM_166820///NM_143758	NP559875///TC241581
A_09_P028076	98.130165	77.88619	114.56231	64.51021	65.25763	72.40616	30.433462	18.765776	15.703766	13.479977	19.257236	15.546979	6.071285	6.2432513	6.7510276	5.7653427	5.467158	5.7819195	5.1223507	4.230032	3.9537802	3.748005	3.9643073	3.6306522	96.8596	67.3913	21.6343	16.0947	6.35519	5.67147	4.43539	3.78099	1.06043	0.376719	-0.859366	-1.51377	CG13894	"CG13894 [FBtr0072606]///CG13894 [Source:FlyBase;GeneId:FBgn0035157] [FBtr0072606]"	0	dm|3L61C8		38086///38086	NM_138210	CG13894 gene product from transcript CG13894-RA	chr3L:693188-693129	GO:0003676	FBtr0072606	NM_138210	TC253874///TC199331
(+)E1A_r60_a20	374.01697	297.47592	377.9758	416.365	319.04404	332.51166	310.81104	369.10596	370.17667	338.5307	384.7967	389.82446	8.00162	8.176585	8.473188	8.455592	7.7566953	7.98114	8.474658	8.527891	8.512812	8.398401	8.284931	8.27877	349.823	355.974	350.031	371.051	8.21713	8.06448	8.50512	8.3207	-0.124535	-0.27719	0.163454	-0.0209653			1
A_09_P064676	611.94147	454.01773	599.6337	580.56757	709.38434	604.239	817.35443	673.83594	663.4163	897.0223	982.97015	1010.59247	8.71191	8.786561	9.138977	8.935207	8.909508	8.8428545	9.869582	9.396254	9.354512	9.804258	9.637982	9.653075	555.198	631.397	718.202	963.528	8.87915	8.89586	9.54012	9.69844	-0.367595	-0.350888	0.293372	0.451694	CG18764	"CG18764 [FBtr0082417]///CG18764 [Source:FlyBase;GeneId:FBgn0042205] [FBtr0082417]"	0	dm|3R86E13		59239///59239	NM_144455	CG18764 gene product from transcript CG18764-RA	chr3R:7454087-7454146	GO:0003676|GO:0005634|GO:0008270	FBtr0082417	NM_144455	TC229723///TC203446
A_09_P216110	20.53426	12.739759	22.146496	14.78252	22.550531	15.32477	12.094241	10.462948	13.128979	17.373928	19.9424	23.16518	3.8146214	3.6312222	4.3800454	3.6397076	3.934173	3.5416725	3.7910125	3.3872175	3.6954243	4.114111	4.0147457	4.2059755	18.4735	17.5526	11.8954	20.1605	3.94196	3.70518	3.62455	4.11161	0.139146	-0.0976325	-0.178265	0.308794			0						chrU:6168654-6168713///chrU:6564535-6564594		TC239503///TC212536		TC239503///TC212536
A_09_P073461	3953.3035	2355.366	3074.6804	3402.474	3962.513	3286.6187	3227.3677	2919.2983	3244.744	3312.6575	3608.1921	3379.3306	11.403503	11.161692	11.497259	11.486256	11.391283	11.286267	11.850906	11.511406	11.644631	11.689032	11.514038	11.394611	3127.78	3550.54	3130.47	3433.39	11.3542	11.3879	11.669	11.5326	-0.137606	-0.103822	0.177224	0.040803	Bruce	"Bruce [FBtr0082239]///CG6303 [Source:FlyBase;GeneId:FBgn0037808] [FBtr0082239]"	0	dm|3R86A7		41260///41260	NM_141738	CG6303 gene product from transcript CG6303-RA	chr3R:6138426-6138367	GO:0004842|GO:0005622|GO:0006916|GO:0007286|GO:0007291|GO:0012501|GO:0019787|GO:0043687|GO:0051246	FBtr0082239	NM_141738	TC194459///TC221555
A_09_P195745	39.954254	35.025642	36.89612	41.636047	51.140404	40.824738	31.484808	46.43353	46.091785	37.330475	54.390278	45.588535	4.7749376	5.090296	5.116436	5.1336484	5.115475	4.9552507	5.171348	5.537095	5.5071793	5.2175407	5.4622555	5.1826887	37.292	44.5337	41.3367	45.7698	4.99389	5.06813	5.40521	5.28749	-0.158608	-0.0843735	0.252709	0.134997			0	dm|2L35E6					chr2L:16189955-16189896///chr2L:016189955-016189907		TC219561		TC219561
A_09_P031336	5231.6772	3657.198	4838.612	5364.2905	5799.6763	4934.764	5789.166	6049.7036	5957.9717	7668.05	8964.662	8519.949	11.807719	11.796479	12.151417	12.143059	11.94084	11.872643	12.693905	12.562649	12.521348	12.899902	12.827012	12.72872	4575.83	5366.24	5932.28	8384.22	11.9185	11.9855	12.5926	12.8185	-0.417843	-0.350868	0.256252	0.482163	Vang	"Van Gogh [FBtr0088566]///CG8075 [Source:FlyBase;GeneId:FBgn0015838] [FBtr0088566]"	0	dm|2R45A6		35922///35922	NM_057829	Van Gogh	chr2R:4994084-4994143	GO:0001736|GO:0001738|GO:0005886|GO:0007163|GO:0016021|GO:0042067	FBtr0088566	NM_057829	TC237477///TC210701
A_09_P069746	13.61091	5.5029902	8.9045515	14.805047	21.247667	10.855895	10.744872	5.482563	4.4944057	11.725438	10.777256	10.612325	3.221352	2.420172	3.0655818	3.6419044	3.8483162	3.0442855	3.6203403	2.4548504	2.148872	3.5468287	3.1268966	3.0797582	9.33948	15.6362	6.90728	11.0383	2.90237	3.5115	2.74135	3.25116	-0.200959	0.408175	-0.361973	0.147834	CG5697	"CG5697 [Source:FlyBase;GeneId:FBgn0038846] [FBtr0084001]///CG5697 [FBtr0084001]"	0	dm|3R93B4		42483///42483	NM_142675	CG5697 gene product from transcript CG5697-RA	chr3R:16842737-16842796		FBtr0084001	NM_142675	TC231758///TC205595
A_09_P024476	685.95966	702.61414	840.49396	1009.4508	1263.3558	1116.9493	706.5684	1107.8921	970.2108	1046.7008	1117.6953	1107.8188	8.87664	9.416545	9.626133	9.733242	9.742128	9.729227	9.65945	10.113602	9.902896	10.026892	9.82329	9.785596	743.023	1129.92	928.224	1090.74	9.30644	9.73487	9.89198	9.87859	-0.431246	-0.00281938	0.154297	0.140907	CG17266	"CG17266 [FBtr0086144]///CG17266 [Source:FlyBase;GeneId:FBgn0033089] [FBtr0086144]"	0	dm|2R42C4		35571///35571	NM_136380	CG17266 gene product from transcript CG17266-RA	chr2R:2563139-2563014	GO:0000398|GO:0003755|GO:0005681|GO:0006457|GO:0030532|GO:0071011///GO:0000398|GO:0003755|GO:0005681|GO:0030532	FBtr0086144	NM_136380	TC231785///TC209360
A_09_P027256	5863.1562	4912.2197	5503.4653	5009.1694	6824.3003	5815.024	7563.339	7420.6084	7757.393	9760.007	11184.048	11512.461	11.972122	12.2221155	12.337164	12.044244	12.175549	12.109448	13.079573	12.857321	12.902098	13.247925	13.146133	13.162997	5426.28	5882.83	7580.45	10818.8	12.1771	12.1097	12.9463	13.1857	-0.420108	-0.487495	0.349088	0.588443	CG3065	"CG3065 [Source:FlyBase;GeneId:FBgn0034946] [FBtr0072155]///CG3065 [FBtr0072155]"	0	dm|2R60A15		37818///37818	NM_138017	CG3065 gene product from transcript CG3065-RC	chr2R:19859482-19859541	GO:0003676|GO:0005622|GO:0008270	FBtr0072155	NM_138017	TC226972///TC200399
A_09_P053291	1574.6946	1053.2284	1285.6663	1148.594	1416.8821	1246.4039	1618.6143	1284.3174	1170.534	1524.2008	1604.6625	1734.8433	10.075517	10.000559	10.23934	9.91954	9.907587	9.887435	10.855308	10.326786	10.173693	10.569096	10.345033	10.432679	1304.53	1270.63	1357.82	1621.24	10.1051	9.90485	10.4519	10.4489	-0.101378	-0.301662	0.245413	0.24242	CG10144	"CG10144 [FBtr0076986]///CG10144 [Source:FlyBase;GeneId:FBgn0035704] [FBtr0076986]"	0	dm|3L65B3		38735///38735	NM_139791	CG10144 gene product from transcript CG10144-RA	chr3L:6484441-6484382	GO:0005515|GO:0008270	FBtr0076986	NM_139791	TC196082///TC223116
A_09_P149345	1425.8701	951.4008	1049.7628	1066.7792	916.24164	1034.9495	861.7299	1163.7094	1060.5481	1396.2014	1316.3511	1407.3738	9.932287	9.853866	9.946886	9.812933	9.278667	9.619224	9.945856	10.184515	10.031336	10.442551	10.059307	10.130879	1142.34	1005.99	1028.66	1373.31	9.91101	9.57027	10.0539	10.2109	-0.0353581	-0.376096	0.107531	0.264541	mdy	"midway [FBtr0080917]///CG31991 [Source:FlyBase;GeneId:FBgn0004797] [FBtr0080917]"	0	dm|2L36B2		44887///44887	NM_165195	midway	chr2L:16826780-16826839	GO:0004144|GO:0004772|GO:0019432|GO:0045477|GO:0048477///GO:0004144|GO:0004772|GO:0010888|GO:0019432|GO:0045477|GO:0048477	FBtr0080917	NM_165195	NP433724
A_09_P079671	61102.95	62080.113	81107.33	53703.855	75479.26	77045.81	45114.387	56477.33	55446.844	52184.207	58427.66	55732.29	15.353615	15.881801	16.218584	15.466625	15.642876	15.837308	15.656064	15.785383	15.739558	15.666584	15.5313425	15.438315	68096.8	68743	52346.2	55448.1	15.818	15.6489	15.727	15.5454	0.156676	-0.0123873	0.0656783	-0.11591	CG6191	"CG6191 [FBtr0087678]///CG6191 [Source:FlyBase;GeneId:FBgn0027581] [FBtr0087678]"	0	dm|2R50B3		36513///36513	NM_137046	CG6191 gene product from transcript CG6191-RA	chr2R:9468156-9468097	GO:0006911|GO:0016538|GO:0051302|GO:0051726	FBtr0087678	NM_137046	TC196486///TC231970
A_09_P021781	993.64905	436.10934	486.67184	745.3532	902.3415	714.8505	394.22806	283.72992	266.06332	72.02015	97.70666	70.92854	9.411253	8.728502	8.837845	9.295668	9.256613	9.085377	8.817651	8.148375	8.036367	6.165588	6.3073635	5.820384	638.81	787.515	314.674	80.2185	8.99253	9.21255	8.33413	6.09778	0.219456	0.439475	-0.438946	-2.6753	CG17124	"CG17124 [FBtr0080117]///CG17124 [Source:FlyBase;GeneId:FBgn0032297] [FBtr0080117]"	0	dm|2L32A5		34485///34485	NM_135606	CG17124 gene product from transcript CG17124-RB	chr2L:10745215-10745156	GO:0004864|GO:0005515|GO:0005737|GO:0042325	FBtr0080117	NM_135606	TC225741///TC199014
A_09_P225605	15.919241	26.022633	34.576115	19.400478	27.285128	23.601986	21.628672	41.2223	34.737396	116.11832	170.3239	177.42224	3.44736	4.661651	5.0227427	4.0319076	4.2091265	4.1647153	4.6296372	5.365353	5.0991592	6.8547106	7.1091156	7.1431327	25.506	23.4292	32.5295	154.621	4.37725	4.13525	5.03138	7.03565	-0.464946	-0.706947	0.189186	2.19346	CG9766	"CG9766 [FBtr0113191]///CG9766 [Source:FlyBase;GeneId:FBgn0037229] [FBtr0113191]"	0	dm|3R82A1		40539///40539	NM_001104202	CG9766 gene product from transcript CG9766-RB	chr3R:103316-103257		FBtr0113191	NM_001104202	TC221433///TC249447
A_09_P007716	671.0196	533.2295	941.17224	948.4608	1342.7367	1095.0238	1370.5886	1354.6045	1292.7396	1632.3678	1726.4073	1922.581	8.8448715	9.018569	9.789354	9.643332	9.830044	9.700625	10.615344	10.403656	10.316957	10.668009	10.450536	10.580918	715.14	1128.74	1339.31	1760.45	9.2176	9.72467	10.4453	10.5665	-0.855902	-0.348834	0.371819	0.492987	CG12863	"CG12863 [Source:FlyBase;GeneId:FBgn0033948] [FBtr0087500]///CG12863 [FBtr0087500]"	0	dm|2R51B6		36623///36623	NM_137129	CG12863 gene product from transcript CG12863-RA	chr2R:10507396-10507337	GO:0003676|GO:0008270	FBtr0087500	NM_137129	TC236407///TC209604
A_09_P189490	9824.472	6424.6436	12020.977	7199.979	8682.574	7915.8687	6054.3325	5806.919	5438.082	5370.3467	5834.669	4426.1494	12.716825	12.609357	13.464306	12.567664	12.522991	12.554411	12.758516	12.503557	12.389624	12.386059	12.207414	11.783926	9423.36	7932.81	5766.44	5210.39	12.9302	12.5484	12.5506	12.1258	0.391461	0.00965436	0.0118647	-0.412902	CG5004	"CG5004 [FBtr0074386]///CG5004 [Source:FlyBase;GeneId:FBgn0260748] [FBtr0074386]"	0	dm|X15E5		32698///32698	BT031081	CG5004 gene product from transcript CG5004-RA	chrX:17029801-17029860		FBtr0074386		TC196026///TC256440
A_09_P188780	237.81743	180.40723	204.66225	232.72672	278.3071	214.46811	370.75534	231.82979	249.71324	362.78302	330.13187	315.14197	7.348371	7.4550695	7.58814	7.61638	7.5596175	7.3484983	8.729088	7.856922	7.94487	8.498222	8.063877	7.9719477	207.629	241.834	284.099	336.019	7.46386	7.50817	8.17696	8.17802	-0.272791	-0.228486	0.440309	0.441364	CG7130	"CG7130 [Source:FlyBase;GeneId:FBgn0037151] [FBtr0078484]///CG7130 [FBtr0078484]"	0	dm|3L79B2		40450///40450	NM_141123	CG7130 gene product from transcript CG7130-RA	chr3L:22068745-22068686	GO:0006457|GO:0009408|GO:0031072|GO:0051082	FBtr0078484	NM_141123	TC216086///TC234342
A_09_P028981	194.35437	92.8106	72.43756	46.747345	47.43132	50.830685	24.129684	11.443645	16.309803	25.74788	22.460363	20.970922	7.0572066	6.496174	6.089705	5.3006997	5.0068517	5.271507	4.7875013	3.5164745	4.008409	4.6816406	4.186288	4.062408	119.868	48.3365	17.2944	23.0597	6.5477	5.19302	4.10413	4.31011	1.65052	0.295843	-0.793048	-0.587065	CG14957	"CG14957 [FBtr0073038]///CG14957 [Source:FlyBase;GeneId:FBgn0035412] [FBtr0073038]"	0	dm|3L63B10		38386///38386	NM_139524	CG14957 gene product from transcript CG14957-RA	chr3L:3187973-3188032	GO:0005576|GO:0006030|GO:0008061	FBtr0073038	NM_139524	TC229063///TC215200
A_09_P036151	161.34642	83.26882	84.76095	115.96563	104.56932	88.345345	65.8773	63.422054	54.83	43.6614	52.07923	48.09685	6.788678	6.3396606	6.3163667	6.6114407	6.1473994	6.068961	6.2364736	5.9869127	5.757635	5.4435453	5.399615	5.25996	109.792	102.96	61.3764	47.9458	6.48157	6.27593	5.99367	5.36771	0.373388	0.167754	-0.114506	-0.740473	CG14656	Drosophila melanogaster CG14656 (CG14656), mRNA [NM_141240]///Rep: CG14656-PA - Drosophila melanogaster (Fruit fly), complete [TC224518]	0	dm|3R82D5	FBtr0078878	40597	NM_141240	CG14656 gene product from transcript CG14656-RA	chr3R:622172-622113		TC224518///NM_141240	NM_141240	TC197646///TC224518
A_09_P135335	101.01501	82.042946	46.277866	104.50108	121.756584	99.01186	116.583176	124.35532	143.72699	119.19316	127.1802	141.6389	6.113086	6.3182635	5.4432893	6.4612613	6.3669395	6.2334085	7.05998	6.9583244	7.1479287	6.8924165	6.687709	6.8181634	76.4453	108.423	128.222	129.337	5.95821	6.35387	7.05541	6.79943	-0.616272	-0.220615	0.480926	0.224945	Nxt1	BP554181 Drosophila melanogaster embryonic gonads cDNA (pGEM-T Easy) Drosophila melanogaster cDNA clone FGM228D12 3', mRNA sequence [BP554181]	0	dm|2R60A2		37769///37769	BP554181	NTF2-related export protein 1	chr2R:19698990-19699049	GO:0005634|GO:0005635|GO:0005654|GO:0005737|GO:0006406|GO:0006408|GO:0006409|GO:0006611|GO:0016973(poly(A)+ mRNA export from nucleus)	BP554181		TC199601
A_09_P037976	34688.242	19566.754	25741.793	48165.793	23884.625	37024.54	32346.484	51708.008	49221.46	65704.13	58833.523	66588.586	14.536819	14.216073	14.562864	15.3096075	13.982878	14.780072	15.1760845	15.6581	15.567741	15.998955	15.541328	15.695077	26665.6	36358.3	44425.3	63708.8	14.4386	14.6909	15.4673	15.7451	-0.80426	-0.551993	0.224463	0.502274	regucalcin	"regucalcin [FBtr0073577]///CG1803 [Source:FlyBase;GeneId:FBgn0030362] [FBtr0073577]"	0	dm|X11A1		32165///32165	NM_167315	CG1803 gene product from transcript CG1803-RA	chrX:11911031-11911090	GO:0005811	FBtr0073577	NM_167315	TC254679///TC215888
A_09_P044676	32.767918	39.631027	21.216595	20.722458	39.777584	38.656746	30.55257	21.618057	30.10837	7.478272	8.952145	16.897526	4.4888725	5.2685146	4.31816	4.1270103	4.7529674	4.8765273	5.127986	4.434165	4.892834	2.8979638	2.859212	3.7508297	31.2052	33.0523	27.4263	11.1093	4.69185	4.5855	4.81833	3.16934	0.23033	0.123983	0.35681	-1.29218	Sh	"CG12348 [Source:FlyBase;GeneId:FBgn0003380] [FBtr0089663]///Shaker [FBtr0089663]"	0	dm|X16F4		32780///32780	NM_206774	Shaker	chrX:17844531-17844472	GO:0001508|GO:0005249|GO:0005515|GO:0006813|GO:0007611|GO:0007619|GO:0007629|GO:0007637|GO:0008076|GO:0008345|GO:0009584|GO:0016021|GO:0022843|GO:0030431|GO:0045187|GO:0048150|GO:0048675|GO:0050909|GO:0055085|GO:0060025	FBtr0089663	NM_206774	TC201027///NP951893
A_09_P191970	266.25125	162.22171	382.17123	113.17429	122.286804	330.31915	59.733124	43.018467	21.285336	102.164375	70.71787	31.659346	7.511305	7.3017793	8.489115	6.5762897	6.3732085	7.971596	6.0952234	5.426884	4.3925295	6.670007	5.8409815	4.656649	270.215	188.593	41.3456	68.1805	7.7674	6.9737	5.30488	5.72255	1.29265	0.498949	-1.16987	-0.752203		Q69566_9BETA (Q69566) U88, partial (5%) [TC218524]///Rep: CG34347-PA - Drosophila melanogaster (Fruit fly), complete [TC238906]	0	dm|3R100C2					chr3R:27197062-27197121		TC238906///TC218524		TC238906///TC218524
A_09_P070971	5224.482	3141.355	3694.1152	4028.4773	4327.38	3819.0808	2757.2205	3026.576	2732.1592	3086.6199	3282.7537	3228.601	11.805732	11.5771265	11.762053	11.729906	11.518362	11.502888	11.623763	11.563471	11.396567	11.58707	11.377668	11.328783	4019.98	4058.31	2838.65	3199.32	11.715	11.5837	11.5279	11.4312	0.144671	0.0134195	-0.0423654	-0.139125	CG5510	"CG5510 [FBtr0084576]///CG5510 [Source:FlyBase;GeneId:FBgn0039160] [FBtr0084576]"	0	dm|3R95E6		42872///42872	NM_142967	CG5510 gene product from transcript CG5510-RA	chr3R:19993460-19993401	GO:0016020	FBtr0084576	NM_142967	TC203283///TC229578
A_09_P011651	121.73385	67.542496	63.071285	44.152325	55.206238	52.132328	18.560343	32.344353	41.31423	25.639868	45.757153	37.857517	6.382247	6.03768	5.8899503	5.2183046	5.225843	5.3079853	4.4089155	5.015442	5.3493085	4.6755757	5.212904	4.9145975	84.1159	50.497	30.7396	36.4182	6.10329	5.25071	4.92456	4.93436	0.881219	0.0286374	-0.297518	-0.287714	lola	"longitudinals lacking [FBtr0089364]///CG12052 [Source:FlyBase;GeneId:FBgn0005630] [FBtr0089364]"	0	dm|2R47A11		44548///44548	NM_176128	longitudinals lacking	chr2R:6377852-6377793	GO:0001964|GO:0002121|GO:0003702|GO:0003704|GO:0005515|GO:0005634|GO:0006357|GO:0007409|GO:0007411|GO:0007464|GO:0008270|GO:0016199|GO:0016563|GO:0019730|GO:0031987|GO:0032583|GO:0045467|GO:0045476|GO:0045893|GO:0048854///GO:0001964|GO:0002121|GO:0003702|GO:0003704|GO:0005515|GO:0005634|GO:0006357|GO:0007409|GO:0007411|GO:0008270|GO:0016199|GO:0016563|GO:0019730|GO:0031987|GO:0045893|GO:0048854	FBtr0089364	NM_176128	TC224853///NP1094341
A_09_P035326	2448.6655	1880.3174	1968.1248	2225.4106	2659.6943	2245.5996	1689.2297	1636.1857	1654.6763	1672.8438	1842.095	1900.3643	10.7124405	10.836717	10.853645	10.873743	10.816128	10.736764	10.916914	10.676121	10.673075	10.703346	10.54411	10.56415	2099.04	2376.9	1660.03	1805.1	10.8009	10.8089	10.7554	10.6039	0.0763324	0.0842765	0.0307681	-0.120733	CG10584	"CG10584 [FBtr0078327]///CG10584 [Source:FlyBase;GeneId:FBgn0037045] [FBtr0078327]"	0	dm|3L78A2		40324///40324	NM_141021	CG10584 gene product from transcript CG10584-RA	chr3L:21023584-21023525		FBtr0078327	NM_141021	TC206604
A_09_P018996	188.09079	130.07045	185.43964	198.43216	150.58101	192.60373	57.700066	97.20292	91.2595	107.11989	108.471436	130.47295	7.0099454	6.9831057	7.445844	7.3863893	6.6734796	7.193371	6.045265	6.6029277	6.4926443	6.7383413	6.45815	6.699696	167.867	180.539	82.0542	115.355	7.1463	7.08441	6.38028	6.63206	0.427279	0.365394	-0.33874	-0.0869565	CG3246	"CG3246 [FBtr0077572]///CG3246 [Source:FlyBase;GeneId:FBgn0031538] [FBtr0077572]"	0	dm|2L23F3		33564///33564	NM_134937	CG3246 gene product from transcript CG3246-RA	chr2L:3460380-3460321		FBtr0077572	NM_134937
A_09_P062056	975.8685	723.135	813.7747	1159.9552	1401.8279	1214.383	1734.9763	1820.9937	1802.0603	2116.0896	2433.343	2373.862	9.385203	9.458077	9.579525	9.933741	9.892178	9.849887	10.955464	10.83051	10.796173	11.042444	10.945703	10.88511	837.593	1258.72	1786.01	2307.76	9.47427	9.89193	10.8607	10.9578	-0.890688	-0.473022	0.495759	0.592795	CG13865	"CG13865 [FBtr0111192]///CG13865 [Source:FlyBase;GeneId:FBgn0039965] [FBtr0111192]"	0	dm|X20F4		3355158///3355158	NM_001042859	CG13865 gene product from transcript CG13865-RB	chrX:22415752-22415811	GO:0005488|GO:0005575|GO:0008150	FBtr0111192	NM_001042859	TC204402///TC243292
A_09_P046831	59453.895	34564.89	40697.285	47013.09	51478.926	47564.375	46393.207	33881.12	32927.094	39864.156	41168.824	42753.438	15.314144	15.036976	15.223684	15.274662	15.090778	15.141473	15.69639	15.048194	14.987729	15.278063	15.026243	15.055842	44905.4	48685.5	37733.8	41262.1	15.1916	15.169	15.2441	15.12	0.0754763	0.052846	0.127979	0.00392437	Eno	"The gene Enolase is referred to in FlyBase by the symbol Dmel\Eno (CG17654, FBgn0000579). It is a protein_coding_gene from Drosophila melanogaster. Its sequence location is 2L:1724974..1729629. It has the cytological map location 22B1. Based on sequence similarity, it is predicted to have molecular function</span>: phosphopyruvate hydratase activity. It is reported to be involved in the biologic…	0	dm|2L22B1		33351///33351	NM_001169382///NM_164434	Enolase	chr2L:1725166-1725107	GO:0000015|GO:0000287|GO:0004634|GO:0005811|GO:0006096	FBtr0302115	NM_001169382///NM_164434	NP1416081///TC231412
A_09_P035101	257.93784	116.03096	127.759674	62.933266	59.15968	56.17305	24.911213	19.217535	23.463135	18.919796	12.541477	21.953978	7.46554	6.818322	6.9083276	5.729638	5.325626	5.415685	4.8334875	4.2643514	4.5330653	4.2370834	3.345614	4.1285	167.243	59.422	22.5306	17.8051	7.06406	5.49032	4.54364	3.90373	1.98451	0.41076	-0.535922	-1.17582	CG5910	"CG5910 [FBtr0078195]///CG5910 [Source:FlyBase;GeneId:FBgn0036993] [FBtr0078195]"	0	dm|3L77C3		40264///40264	NM_140969	CG5910 gene product from transcript CG5910-RA	chr3L:20443654-20443713		FBtr0078195	NM_140969	TC233601///TC207073
A_09_P178455	228.69307	329.12625	345.57193	195.74512	362.81393	379.4854	235.14697	224.24127	224.04057	230.6149	202.47609	189.95518	7.2919292	8.3224535	8.343882	7.3667197	7.9421697	8.17178	8.072184	7.808908	7.7883577	7.8446007	7.3585863	7.241605	301.13	312.682	227.81	207.682	7.98609	7.82689	7.88982	7.4816	0.159334	0.000135	0.0630619	-0.345157	CR41608	Drosophila melanogaster ribosomal RNA (CR41608), rRNA [NR_003988]	0		FBtr0114276	5740726///5740726	NR_003988	ribosomal RNA	chrUextra:15775832-15775891		NR_003988	NR_003988	TC209763
A_09_P029381	27783.78	22847.455	26737.86	31973.648	37486.664	33992.41	40899.582	54819.12	50463.86	57722.566	64713.844	67612.21	14.216615	14.439702	14.617636	14.718483	14.633173	14.656803	15.514564	15.742392	15.603704	15.812107	15.678765	15.717086	25789.7	34484.2	48727.5	63349.5	14.4247	14.6695	15.6202	15.736	-0.691873	-0.447037	0.503696	0.619462	Fdh	"Formaldehyde dehydrogenase [FBtr0082290]///CG6598 [Source:FlyBase;GeneId:FBgn0011768] [FBtr0082290]"	0	dm|3R86C7		41311///41311	NM_079586	Formaldehyde dehydrogenase	chr3R:6696778-6696719	GO:0004022(alcohol dehydrogenase (NAD) activity)|GO:0004552|GO:0006066|GO:0006069|GO:0008270|GO:0051903(S-(hydroxymethyl)glutathione dehydrogenase activity)|GO:0055114	FBtr0082290	NM_079586	TC255915///TC204628
A_09_P206700	710.93256	326.7914	272.52905	499.2479	442.8002	421.56635	409.87466	363.6738	350.4616	338.28488	354.92624	348.2695	8.928229	8.312182	8.001305	8.7175	8.229595	8.323495	8.873803	8.506501	8.433854	8.397354	8.168354	8.11615	436.751	454.538	374.67	347.16	8.4139	8.42353	8.60472	8.22729	0.0534814	0.0631059	0.244295	-0.133138	Pak3	"CG14895 [Source:FlyBase;GeneId:FBgn0044826] [FBtr0083312]///Pak3 [FBtr0083312]"	0	dm|3R89B17		41995///41995	NM_142288	CG14895 gene product from transcript CG14895-RA	chr3R:12278334-12278275	GO:0004674|GO:0004702|GO:0005524|GO:0006468|GO:0007015	FBtr0083312	NM_142288	TC217844///TC245160
A_09_P008031	858.6724	493.82822	511.01404	902.43097	926.7909	769.8285	884.5052	713.8527	674.66943	928.0035	981.0344	981.4586	9.200624	8.907822	8.908258	9.57156	9.295183	9.192272	9.983491	9.479483	9.378778	9.853245	9.6351385	9.610873	621.172	866.35	757.676	963.499	9.00557	9.353	9.61392	9.69975	-0.423562	-0.0761255	0.184787	0.270622	CG8195	"CG8195 [FBtr0087353]///CG8195 [Source:FlyBase;GeneId:FBgn0034032] [FBtr0087353]"	0	dm|2R52A12		36725///36725	NM_137205	CG8195 gene product from transcript CG8195-RA	chr2R:11450316-11450257	GO:0016020	FBtr0087353	NM_137205	TC199046///TC225769
A_09_P044736	10088.983	5625.6484	7149.0767	5334.7734	5712.3096	5644.161	3486.627	3778.054	3404.2874	3631.4456	4292.346	3896.65	12.755154	12.41776	12.714581	12.135098	11.9189415	12.066422	11.962379	11.883428	11.713878	11.821587	11.764529	11.600109	7621.24	5563.75	3556.32	3940.15	12.6292	12.0402	11.8532	11.7287	0.688504	0.0994937	-0.0874322	-0.211919	sina	"CG9949 [Source:FlyBase;GeneId:FBgn0003410] [FBtr0075332]///seven in absentia [FBtr0075332]"	0	dm|3L73D3		39884///39884	NM_057377	seven in absentia	chr3L:16851470-16851529	GO:0000151|GO:0004842|GO:0005515|GO:0005634|GO:0006508|GO:0006511|GO:0007423|GO:0007465|GO:0008270|GO:0010498|GO:0016567|GO:0043621|GO:0045676	FBtr0075332	NM_057377	TC211186///TC237975
A_09_P047056	120.80879	39.065784	30.276447	95.94201	62.87998	47.42397	46.40064	72.70313	80.18175	90.868195	138.39482	116.090996	6.371242	5.24779	4.831163	6.337978	5.4136124	5.1714234	5.730837	6.1839457	6.3059435	6.5009623	6.8096247	6.531202	63.3837	68.7486	66.4285	115.118	5.4834	5.641	6.07358	6.61393	-0.761546	-0.60394	-0.171369	0.368985	CG12605	"CG12605 [FBtr0073166]///CG12605 [Source:FlyBase;GeneId:FBgn0035481] [FBtr0073166]"	0	dm|3L64A1		38468///38468	NM_139588	CG12605 gene product from transcript CG12605-RB	chr3L:3958533-3958474	GO:0003676|GO:0005622|GO:0008270	FBtr0073166	NM_139588	TC234162///TC202938
A_09_P073276	208.68327	147.2787	148.39084	189.5905	186.3755	175.51477	145.98398	173.09097	153.13805	204.3008	200.3476	183.20776	7.159831	7.162361	7.124297	7.32063	6.981152	7.0593276	7.38443	7.4353867	7.2394304	7.66981	7.3433394	7.1894264	168.118	183.827	157.404	195.952	7.14883	7.12037	7.35308	7.40086	-0.0655986	-0.0940585	0.138654	0.18643	CG8516	"CG8516 [FBtr0082141]///CG8516 [Source:FlyBase;GeneId:FBgn0037757] [FBtr0082141]"	0	dm|3R85E9		41206///41206	NM_141694	CG8516 gene product from transcript CG8516-RA	chr3R:5621997-5622056		FBtr0082141	NM_141694	TC198113///TC224923
A_09_P000941	26.381865	22.026478	9.653567	17.0187	21.09704	21.585857	25.962494	33.207752	38.86219	47.844234	47.191772	55.658463	4.176135	4.421123	3.182101	3.842936	3.8380523	4.0358934	4.8931212	5.053448	5.261037	5.575532	5.257442	5.4706187	19.354	19.9005	32.6775	50.2315	3.92645	3.90563	5.0692	5.43453	-0.730669	-0.751495	0.41208	0.777409	CG33988	"CG33988 [FBtr0100033]///CG33988 [Source:FlyBase;GeneId:FBgn0053988] [FBtr0100033]"	0	dm|2R60D14		37953///37953	NM_001038883	CG33988 gene product from transcript CG33988-RA	chr2R:20586753-20586694	GO:0003674|GO:0005575|GO:0008150	FBtr0100033	NM_001038883	TC195265///TC244446
A_09_P050456	64443.324	57543.773	58073.754	57086.703	64014.375	61568.363	37693.83	40044.254	37786.31	24393.195	24162.883	21120.297	15.430404	15.772328	15.736637	15.554754	15.405191	15.513781	15.396805	15.289308	15.186317	14.56945	14.2574835	14.038432	60020.3	60889.8	38508.1	23225.5	15.6465	15.4912	15.2908	14.2885	0.245458	0.090244	-0.110188	-1.11254	Mf	"CG6803 [Source:FlyBase;GeneId:FBgn0038294] [FBtr0083032]///Myofilin [FBtr0083032]"	0	dm|3R88E2		41824///41824	NM_169615	Myofilin	chr3R:11001856-11001797	GO:0030241|GO:0031672	FBtr0083032	NM_169615	TC238812///TC217293
A_09_P023691	2002.4073	1514.603	2158.042	2998.4182	4172.7725	3549.1145	5231.2417	6156.45	5616.5376	5299.061	5606.726	5361.7876	10.42218	10.52468	10.986546	11.303873	11.465874	11.397122	12.547702	12.587884	12.436207	12.366779	12.149921	12.060587	1891.68	3573.43	5668.08	5422.52	10.6445	11.389	12.5239	12.1924	-1.11876	-0.374274	0.760701	0.429199	CG10722	"CG10722 [FBtr0081335]///CG10722 [Source:FlyBase;GeneId:FBgn0032848] [FBtr0081335]"	0	dm|2L38B6		35298///35298	NM_136181	CG10722 gene product from transcript CG10722-RB	chr2L:20096159-20096218		FBtr0081335	NM_136181	TC227375///TC199778
A_09_P199390	141.38516	77.21921	59.442646	103.88517	98.48544	88.76154	65.18706	61.91629	63.592285	77.294205	87.4337	89.53706	6.5981474	6.230844	5.8044653	6.452733	6.060922	6.075742	6.2212777	5.952247	5.9715214	6.267547	6.147096	6.1565027	92.6823	97.044	63.5652	84.755	6.21115	6.19647	6.04835	6.19038	0.059353	0.0446665	-0.10345	0.0385828	CG42248	"CG42248 [Source:FlyBase;GeneId:FBgn0259100] [FBtr0299511]///CG42248 [FBtr0299511]"	0	dm|X1C5		31031///31031	NM_001103390	CG42248 gene product from transcript CG42248-RD	chrX:704118-704059	GO:0005488|GO:0005856///GO:0005488|GO:0005856|GO:0008150	FBtr0299511	NM_001103390	NP177708
A_09_P024811	54.637337	36.857395	62.66524	30.662413	31.228735	32.559254	51.96458	29.237028	31.060894	73.59424	68.55281	70.91376	5.2264757	5.1638384	5.8806324	4.6922865	4.403886	4.628875	5.894221	4.8697248	4.937769	6.1967797	5.7961226	5.8200836	51.3867	31.4835	37.4208	71.0203	5.42365	4.57502	5.23391	5.93766	0.228492	-0.620141	0.0387478	0.742505	CG2137	"CG2137 [FBtr0088907]///CG2137 [Source:FlyBase;GeneId:FBgn0033190] [FBtr0088907]"	0	dm|2R43D3		35689///35689	NM_136451	CG2137 gene product from transcript CG2137-RA	chr2R:3425701-3425760	GO:0004368|GO:0005509|GO:0005739|GO:0006071|GO:0006072|GO:0009331|GO:0055114	FBtr0088907	NM_136451	TC208685///TC234278
A_09_P024896	26.424067	20.002075	21.487497	18.50613	22.582829	14.841859	15.716417	7.094997	4.8181357	3.4371948	8.427978	4.8048663	4.178441	4.282034	4.3364644	3.9638186	3.9362378	3.495479	4.1689644	2.826802	2.2492166	1.7764906	2.7721648	1.9365859	22.6379	18.6436	9.20985	5.55668	4.26565	3.79851	3.08166	2.16175	0.549788	0.0826534	-0.634197	-1.55411	CG1941	"CG1941 [Source:FlyBase;GeneId:FBgn0033214] [FBtr0088927]///CG1941 [FBtr0088927]"	0	dm|2R43E12		35718///35718	NM_136473	CG1941 gene product from transcript CG1941-RA	chr2R:3599384-3599443	GO:0016747	FBtr0088927	NM_136473	TC203853///TC230119
A_09_P042611	4859.806	2664.958	2809.717	3263.7712	3093.4136	2966.0664	1914.1786	1538.5184	1476.9841	1397.6364	1433.2277	1343.1841	11.7013445	11.339853	11.367249	11.42621	11.034067	11.138214	11.097274	10.587326	10.50918	10.444033	10.182031	10.063531	3444.83	3107.75	1643.23	1391.35	11.4695	11.1995	10.7313	10.2299	0.403812	0.133827	-0.33441	-0.835805	grk	"gurken [FBtr0079708]///CG17610 [Source:FlyBase;GeneId:FBgn0001137] [FBtr0079708]"	0	dm|2L29C4		34171///34171	NM_057220	gurken	chr2L:8431216-8431157	GO:0000578|GO:0001708|GO:0001709|GO:0005154|GO:0005576|GO:0005783|GO:0007173|GO:0007298|GO:0007309|GO:0007310|GO:0007314|GO:0008069|GO:0008070|GO:0008314|GO:0008317|GO:0009952|GO:0016325|GO:0030381|GO:0030714|GO:0030722|GO:0046843	FBtr0079708	NM_057220	TC201416///TC227895
A_09_P021416	13098.521	11880.393	15521.167	11798.764	16154.148	13879.397	8462.439	12984.399	12111.963	12451.25	13570.423	15500.578	13.131776	13.496251	13.832987	13.280234	13.418699	13.364537	13.241623	13.664492	13.544887	13.59926	13.425157	13.592125	13500	13944.1	11186.3	13840.8	13.487	13.3545	13.4837	13.5388	0.0263007	-0.106214	0.0229632	0.0781434	CG18619	"CG18619 [FBtr0089735]///CG18619 [Source:FlyBase;GeneId:FBgn0032202] [FBtr0089735]"	0	dm|2L31B1		34371///34371	NM_164904	CG18619 gene product from transcript CG18619-RB	chr2L:10265001-10265060	GO:0003700|GO:0005634|GO:0006355|GO:0043565|GO:0046983	FBtr0089735	NM_164904	TC209039///TC235843
A_09_P040571	141.60114	76.25951	72.89543	79.264046	73.83949	81.04051	33.315193	27.201845	26.098982	22.504293	24.602562	22.313768	6.60035	6.2128015	6.098795	6.062482	5.6454043	5.94445	5.2528725	4.7656326	4.686663	4.487387	4.317715	4.151952	96.9187	78.048	28.872	23.1402	6.30398	5.88411	4.90172	4.31902	0.854843	0.434973	-0.547416	-1.13012	CG14212	"CG14212 [Source:FlyBase;GeneId:FBgn0031045] [FBtr0074742]///CG14212 [FBtr0074742]"	0	dm|X18D8		32964///32964	NM_134489	CG14212 gene product from transcript CG14212-RA	chrX:19520555-19520614	GO:0008152|GO:0016791	FBtr0074742	NM_134489	TC232620///TC206427
A_09_P212700	5.6288886	8.706191	9.482635	6.8304224	9.022961	4.460717	11.18798	8.713561	5.797566	23.208832	34.125362	24.944078	1.9475105	3.0819979	3.1563268	2.525862	2.6126845	1.7611547	3.6786418	3.1232624	2.5161889	4.531861	4.789751	4.312715	7.93924	6.77137	8.56637	27.4261	2.72861	2.2999	3.10603	4.54478	-0.374018	-0.80273	0.00340088	1.44215	CG30423	SD21675.5prime SD Drosophila melanogaster Schneider L2 cell culture pOT2 Drosophila melanogaster cDNA clone SD21675 5, mRNA sequence [BI639183]	0	dm|2R60E4		246605///246605	BI639183	CG30423 gene product from transcript CG30423-RC	chr2R:20763515-20763614		BI639183
A_09_P034011	62363.71	52386.055	48577.86	64461.6	71296.04	68277.38	53180.453	65522.27	61876.043	65001.695	74589.336	77170.39	15.38308	15.636851	15.47905	15.73004	15.560617	15.662999	15.893373	15.999698	15.897835	15.983448	15.88366	15.907849	54442.5	68011.7	60192.9	72253.8	15.4997	15.6512	15.9303	15.925	-0.30719	-0.155632	0.123451	0.118135	CG7580	"CG7580 [Source:FlyBase;GeneId:FBgn0036728] [FBtr0075222]///CG7580 [FBtr0075222]"	0	dm|3L74C3		39950///39950	NM_140728	CG7580 gene product from transcript CG7580-RA	chr3L:17468831-17468890	GO:0005750|GO:0005811|GO:0006122|GO:0008121|GO:0048039	FBtr0075222	NM_140728	TC208286///TC250734
A_09_P116680	2849.3376	1623.975	2122.507	2161.9255	2303.8015	1971.7878	2070.7954	1404.5215	1402.2932	1622.7227	1508.4302	1501.4316	10.931071	10.62527	10.962593	10.831988	10.608885	10.549168	11.210733	10.455863	10.434314	10.65946	10.255811	10.224213	2198.61	2145.84	1625.87	1544.19	10.8396	10.6633	10.7003	10.3798	0.222568	0.0462701	0.0832265	-0.237249	Lap1	"CG10255 [Source:FlyBase;GeneId:FBgn0033984] [FBtr0087407]///Lap1 [FBtr0087407]"	0	dm|2R51D4		36670///36670	NM_137163	CG10255 gene product from transcript CG10255-RA	chr2R:10827748-10827807	GO:0005912|GO:0007163|GO:0015031|GO:0017016	FBtr0087407	NM_137163	TC222990///TC195955
A_09_P073436	843.0034	332.75903	250.00012	223.74576	178.80539	138.2477	3.5492258	4.5699434	3.2959523	2.6465971	3.6158853	4.9575562	9.174055	8.33829	7.876824	7.5596037	6.92133	6.7149906	2.0222683	2.1921763	1.7014369	1.3993974	1.5513275	1.9817188	475.254	180.266	3.80504	3.74001	8.46306	7.06531	1.97196	1.64415	4.00947	2.61172	-2.48162	-2.80944	CG3999	"CG3999 [Source:FlyBase;GeneId:FBgn0037801] [FBtr0082225]///CG3999 [FBtr0082225]"	0	dm|3R86A2		41253///41253	NM_141732	CG3999 gene product from transcript CG3999-RA	chr3R:6080791-6080850	GO:0004375(glycine dehydrogenase (decarboxylating) activity)|GO:0005960|GO:0006544|GO:0016829|GO:0030170|GO:0055114///GO:0004375(glycine dehydrogenase (decarboxylating) activity)|GO:0005960|GO:0006544|GO:0030170|GO:0055114	FBtr0082225	NM_141732	TC196846///TC243820
A_09_P038816	11808.299	8404.206	10408.546	8216.97	10751.37	8789.482	6189.9077	7163.3154	6563.8667	7331.2803	8396.198	9228.478	12.982175	12.996852	13.256519	12.758278	12.831316	12.705441	12.790466	12.806412	12.661072	12.835108	12.732498	12.843967	10207	9252.61	6639.03	8318.65	13.0785	12.765	12.7526	12.8039	0.259651	-0.0538521	-0.0662139	-0.0150061	CG5541	"CG5541 [FBtr0073959]///CG5541 [Source:FlyBase;GeneId:FBgn0030603] [FBtr0073959]"	0	dm|X13A5		2768877///2768877	NM_206714	CG5541 gene product from transcript CG5541-RA	chrX:14945467-14945526	GO:0005488|GO:0005575|GO:0008150	FBtr0073959	NM_206714	TC196511///TC223511
A_09_P114765	307.83472	179.20404	305.46933	392.0109	508.26166	379.61615	721.33276	541.3467	502.2379	694.826	745.4572	742.4107	7.7206726	7.4454155	8.165922	8.368637	8.428511	8.1722765	9.689285	9.080409	8.952969	9.435766	9.23896	9.208163	264.169	426.63	588.306	727.565	7.77734	8.32314	9.24089	9.2943	-0.913403	-0.367598	0.550148	0.603557	M6	"M6 [FBtr0078355]///CG7540 [Source:FlyBase;GeneId:FBgn0037092] [FBtr0078355]"	0	dm|3L78D4		40383///40383	BT010069	CG7540 gene product from transcript CG7540-RA	chr3L:21505639-21505698	GO:0005886	FBtr0078355
A_09_P146355	1918.8864	1053.1971	1835.5579	1675.5497	1788.2157	1465.7977	1148.7041	999.3093	861.6325	1089.1885	1155.686	704.7846	10.360714	10.000516	10.753042	10.464306	10.243389	10.121349	10.360556	9.9647875	9.73167	10.084297	9.871512	9.133128	1602.55	1643.19	1003.22	983.22	10.3714	10.2763	10.019	9.69631	0.268601	0.173525	-0.0838188	-0.406511	lgs	"legless [FBtr0089111]///CG2041 [Source:FlyBase;GeneId:FBgn0039907] [FBtr0089111]"	0	dm|4102B8		43791///43791	NM_143665	legless	chr4:461755-461696	GO:0005515|GO:0005634|GO:0007367|GO:0008013|GO:0008587|GO:0016055|GO:0030111|GO:0030177	FBtr0089111	NM_143665	TC219232///TC245750
A_09_P032406	11054.721	9147.232	10564.8545	8370.258	9457.424	8938.401	9554.949	9101.0625	8466.843	11250.984	13058.822	14324.32	12.887035	13.119075	13.278025	12.784944	12.646315	12.72968	13.416798	13.151818	13.02835	13.453022	13.369717	13.47827	10255.6	8922.03	9040.95	12878	13.0947	12.7203	13.199	13.4337	-0.0407349	-0.415134	0.063542	0.298223	CtBP	"C-terminal Binding Protein [FBtr0082701]///CG7583 [Source:FlyBase;GeneId:FBgn0020496] [FBtr0082701]"	0	dm|3R87D9		41602///41602	NM_169490	C-terminal Binding Protein	chr3R:8847340-8847399	GO:0000122|GO:0001700|GO:0003713|GO:0003714|GO:0005515|GO:0005634|GO:0008022|GO:0008134|GO:0008152|GO:0016055|GO:0016616|GO:0022416|GO:0051287///GO:0000122|GO:0001700|GO:0003713|GO:0003714|GO:0005515|GO:0005634|GO:0008022|GO:0008134|GO:0008152|GO:0016055|GO:0016616|GO:0032183|GO:0051287	FBtr0082701	NM_169490	TC243515///TC215845
A_09_P068106	2287.2268	2040.2156	1682.7878	2496.2888	2755.455	2716.7268	1822.5603	1853.6737	1969.1542	1643.0845	1462.0798	1637.575	10.614044	10.954462	10.627676	11.039456	10.867159	11.011533	11.026515	10.856172	10.924102	10.67745	10.210785	10.349435	2003.41	2656.16	1881.8	1580.91	10.7321	10.9727	10.9356	10.4126	-0.129605	0.11105	0.0739304	-0.449109	CG2260	"CG2260 [FBtr0071194]///CG2260 [Source:FlyBase;GeneId:FBgn0030000] [FBtr0071194]"	0	dm|X7D6		31732///31732	NM_132213	CG2260 gene product from transcript CG2260-RA	chrX:8013193-8013134		FBtr0071194	NM_132213
A_09_P021971	912.70355	663.20325	887.05286	950.62506	1044.3109	982.1297	842.33997	801.59753	796.8975	973.17834	1039.239	950.0402	9.288663	9.333263	9.703915	9.64662	9.467419	9.543649	9.913023	9.646734	9.618992	9.92182	9.71829	9.563934	820.986	992.355	813.612	987.486	9.44195	9.55256	9.72625	9.73468	-0.190859	-0.0802434	0.0934439	0.101876	CG4788	"CG4788 [Source:FlyBase;GeneId:FBgn0032354] [FBtr0080202]///CG4788 [FBtr0080202]"	0	dm|2L32E1		34559///34559	NM_135655	CG4788 gene product from transcript CG4788-RA	chr2L:11180295-11180354		FBtr0080202	NM_135655	TC203145///TC229443
A_09_P043001	161.77045	90.763885	88.02752	44.44404	37.658665	53.9203	8.14276	4.019716	4.579421	8.29219	11.688733	10.131059	6.7924647	6.464003	6.370922	5.227805	4.6739936	5.3566356	3.2202818	2.0070934	2.1759067	3.0470119	3.244025	3.0128026	113.521	45.341	5.58063	10.0373	6.54246	5.08615	2.46776	3.10128	2.58345	1.12714	-1.49125	-0.857729	knk	"CG6217 [Source:FlyBase;GeneId:FBgn0001321] [FBtr0082194]///knickkopf [FBtr0082194]"	0	dm|3R85F13		47137///47137	NM_141724	knickkopf	chr3R:5948195-5948136	GO:0001838|GO:0004500|GO:0006031|GO:0006035|GO:0006548|GO:0007362|GO:0007424|GO:0008293|GO:0008362|GO:0035151|GO:0035152|GO:0035158	FBtr0082194	NM_141724	TC197954///TC226367
A_09_P040866	1046.5541	597.8756	560.3073	882.3171	631.98364	568.0487	862.11334	534.5844	531.42505	849.6845	619.89777	740.8625	9.486092	9.183658	9.041113	9.539041	8.742826	8.75375	9.946498	9.062274	9.034464	9.726042	8.972865	9.205152	734.912	694.116	642.708	736.815	9.23696	9.01187	9.34774	9.30135	0.113988	-0.111094	0.224779	0.178387	RunxB	"CG42267 [FBtr0299603]///CG42267 [Source:FlyBase;GeneId:FBgn0259162] [FBtr0299603]"	0	dm|X19D3		33051///33051	NM_134555	CG42267 gene product from transcript CG42267-RA	chrX:20436211-20436270	GO:0003700|GO:0005524|GO:0005634|GO:0006355|GO:0009987	FBtr0299603	NM_134555	TC204500///TC230726
A_09_P073146	4.4671354	4.9459095	5.591346	11.306796	3.871284	3.922675	3.2753026	4.0979314	6.3084726	16.611374	25.061996	26.230673	1.6140103	2.2661922	2.3942344	3.2530055	1.3918957	1.5757169	1.9063925	2.034896	2.6380322	4.0493584	4.344408	4.3852725	5.00146	6.36692	4.56057	22.6347	2.09148	2.07354	2.19311	4.25968	-0.238734	-0.256674	-0.137106	1.92947	CG9492	"CG9492 [FBtr0082100]///CG9492 [Source:FlyBase;GeneId:FBgn0037726] [FBtr0082100]"	0	dm|3R85E2		41171///41171	NM_141666	CG9492 gene product from transcript CG9492-RA	chr3R:5477503-5477444	GO:0003774|GO:0003777|GO:0005524|GO:0005858|GO:0005875|GO:0007018|GO:0016887|GO:0030286|GO:0042623	FBtr0082100	NM_141666	TC221563///TC194465
A_09_P196460	18673.979	12047.3	14485.51	14586.498	16550.809	14849.175	15790.035	13980.188	14757.134	14683.948	15508.009	17056.127	13.643402	13.516378	13.733362	13.586233	13.453697	13.461974	14.141491	13.771096	13.829866	13.837212	13.617704	13.730092	15068.9	15328.8	14842.5	15749.4	13.631	13.5006	13.9142	13.7283	-0.055699	-0.186112	0.227405	0.0415894	G-salpha60A	"G protein salpha 60A [FBtr0072143]///CG2835 [Source:FlyBase;GeneId:FBgn0001123] [FBtr0072143]"	0	dm|2R60A13		37805///37805	NM_058157///NM_058158	G protein salpha 60A	chr2R:19834246-19834305	GO:0002165|GO:0003924|GO:0004871|GO:0005525|GO:0005834|GO:0005886|GO:0007165|GO:0007186|GO:0007190|GO:0007268|GO:0007476|GO:0007528|GO:0007611|GO:0007632|GO:0010353|GO:0048148|GO:0050916///GO:0002165|GO:0003924|GO:0004871|GO:0005525|GO:0005834|GO:0005886|GO:0007186|GO:0007190|GO:0007268|GO:0007476|GO:0007528|GO:0007611|GO:0007632|GO:0010353|GO:0048148|GO:0050916	FBtr0072143	NM_058157///NM_058158	TC238454///TC204511
A_09_P026121	3592.8193	2360.0024	2368.2007	2280.171	2747.7373	2499.978	2130.4324	1905.4839	1915.3861	2911.5723	3093.6162	3091.0527	11.265561	11.164529	11.120615	10.908813	10.8631115	10.891579	11.251695	10.895942	10.884161	11.502842	11.292057	11.265972	2773.67	2509.3	1983.77	3032.08	11.1836	10.8878	11.0106	11.3536	0.0409959	-0.254738	-0.131973	0.211051	CG10080	"CG10080 [Source:FlyBase;GeneId:FBgn0034641] [FBtr0071658]///CG10080 [FBtr0071658]"	0	dm|2R57F5		37462///37462	NM_137748	CG10080 gene product from transcript CG10080-RA	chr2R:17518624-17518683	GO:0005488|GO:0005575|GO:0008150	FBtr0071658	NM_137748	TC195045///TC222059
A_09_P198645	2294.8264	2032.6018	2769.646	3046.4536	3618.9246	3092.9617	3059.3652	3789.8003	3945.5444	4019.8772	4436.9824	4286.5815	10.61883	10.949068	11.346525	11.326802	11.260429	11.198652	11.773781	11.887906	11.92675	11.968195	11.812342	11.737701	2365.69	3252.78	3598.24	4247.81	10.9715	11.262	11.8628	11.8394	-0.570639	-0.280152	0.320699	0.297299	Srp19	"Signal recognition particle protein 19 [FBtr0076879]///CG4457 [Source:FlyBase;GeneId:FBgn0015298] [FBtr0076879]"	0	dm|3L65F5		38815///38815	NM_057787	Signal recognition particle protein 19	chr3L:7340788-7340729	GO:0005786|GO:0006614|GO:0008312	FBtr0076879	NM_057787	NP029126
A_09_P053886	15606.374	10966.014	12176.297	14851.825	14792.567	12888.129	6996.71	7236.8013	6713.2393	8193.776	8368.394	8482.086	13.384508	13.380708	13.482826	13.61224	13.291668	13.257634	12.967225	12.8211355	12.693535	12.995571	12.727714	12.722293	12916.2	14177.5	6982.25	8348.08	13.416	13.3872	12.8273	12.8152	0.289412	0.260578	-0.299304	-0.31141	CG7188	"CG7188 [Source:FlyBase;GeneId:FBgn0035871] [FBtr0076712]///CG7188 [FBtr0076712]"	0	dm|3L66C5		38936///38936	NM_168262	CG7188 gene product from transcript CG7188-RA	chr3L:8300406-8300347	GO:0016021|GO:0043066	FBtr0076712	NM_168262
A_09_P042746	6739.4194	5564.762	6156.625	6599.591	7449.168	7344.6	9052.031	9148.689	9017.762	11237.725	10889.947	12199.25	12.173069	12.4020605	12.498962	12.442047	12.301947	12.446347	13.33879	13.1593485	13.119295	13.451323	13.107688	13.246594	6153.6	7131.12	9072.83	11442.3	12.358	12.3968	13.2058	13.2685	-0.445295	-0.406545	0.402486	0.465209	Hrb98DE	"Heterogeneous nuclear ribonucleoprotein at 98DE [FBtr0085298]///CG9983 [Source:FlyBase;GeneId:FBgn0001215] [FBtr0085298]"	0	dm|3R98D6		43385///43385	NM_170370	Heterogeneous nuclear ribonucleoprotein at 98DE	chr3R:24430423-24430482	GO:0000166|GO:0000381|GO:0003729|GO:0005703|GO:0030529|GO:0030530|GO:0033119|GO:0043565	FBtr0085298	NM_170370	TC231096///TC204891
A_09_P178950	247.44597	179.19504	272.53824	279.37305	273.78235	294.80673	331.2003	436.87628	432.23026	710.72345	848.89966	793.5112	7.40563	7.445343	8.001354	7.879936	7.5359693	7.8075047	8.566324	8.771081	8.736398	9.468403	9.426429	9.304196	233.06	282.654	400.102	784.378	7.61744	7.74114	8.69127	9.39968	-0.666397	-0.542702	0.407428	1.11584		Rep: CG10741-PA, isoform A - Drosophila melanogaster (Fruit fly), partial (21%) [TC236874]///Q9VU85_DROME (Q9VU85) CG10741-PA, isoform A, partial (21%) [TC210126]	0	dm|3L70B3					chr3L:13489439-13489498		TC236874///TC210126		TC236874///TC210126
A_09_P004826	662.3607	504.6927	805.9373	359.05118	439.33386	420.44037	165.1122	139.9459	150.53662	165.38277	175.19878	223.13936	8.826134	8.939218	9.565563	8.241933	8.218258	8.319636	7.562067	7.1287255	7.214712	7.364924	7.1498275	7.473891	657.664	406.275	151.865	187.907	9.11031	8.25994	7.30183	7.32955	1.22014	0.36978	-0.588328	-0.560615	CG40958	Rep: CG40958-PA - Drosophila melanogaster (Fruit fly), complete [TC256030]///Drosophila melanogaster CG40958 (CG40958), mRNA [NM_001110625]	0	dm|2R42A16	FBtr0113958	5740180	NM_001110625	CG40958 gene product from transcript CG40958-RA	chrU:5590420-5590479///chr2R:2257669-2257728		NM_001110625///TC256030	NM_001110625	TC256030
A_09_P196180	79.058105	49.195282	23.053185	66.98784	95.31723	75.52371	53.738663	63.067448	57.925945	57.33641	71.41735	56.2007	5.759502	5.5804043	4.437933	5.8197145	6.0137486	5.8427367	5.9426527	5.9788237	5.8368793	5.8366385	5.855181	5.484606	50.4355	79.2763	58.244	61.6515	5.25928	5.89207	5.91945	5.72548	-0.577479	0.055308	0.0826933	-0.111283		Q7Q2G0_ANOGA (Q7Q2G0) ENSANGP00000001758 (Fragment), partial (23%) [TC219679]	0	dm|3R88F1					chr3R:11170141-11170200///chr3R:011170141-011170200		TC219679		TC219679
A_09_P169745	626.6609	410.26663	412.23373	697.466	670.59656	681.99084	569.54517	654.46606	629.6784	613.0022	764.5355	694.0864	8.7462015	8.640374	8.598358	9.199866	8.828384	9.017488	9.348431	9.354175	9.279213	9.255007	9.275418	9.111061	483.054	683.351	617.897	690.541	8.66165	9.01525	9.32727	9.21383	-0.49382	-0.140218	0.171809	0.0583646	MED15	"Mediator complex subunit 15 [FBtr0078062]///CG4184 [Source:FlyBase;GeneId:FBgn0027592] [FBtr0078062]"	0	dm|2L21D1		33223///33223	NM_134684	Mediator complex subunit 15	chr2L:473147-473263	GO:0006357|GO:0006367|GO:0016455|GO:0016592	FBtr0078062	NM_134684	TC214461///TC243094
A_09_P012096	33.5528	26.271618	42.626698	31.058102	42.433483	31.842892	28.40717	43.047554	42.180653	43.191254	54.966213	78.59971	4.5230217	4.6753893	5.324724	4.710785	4.846215	4.5967784	5.0229473	5.4278593	5.379251	5.427926	5.477452	5.9685416	34.1504	35.1115	37.8785	58.9191	4.84105	4.71793	5.27669	5.62464	-0.332791	-0.45591	0.10285	0.450804	Rbp1	"RNA-binding protein 1 [FBtr0082276]///CG17136 [Source:FlyBase;GeneId:FBgn0260944] [FBtr0082276]"	0	dm|3R86C6		41294///41294	NM_169365	RNA-binding protein 1	chr3R:6610761-6610820	GO:0000166|GO:0000398|GO:0003676|GO:0003729|GO:0005515|GO:0005634|GO:0006376|GO:0008380	FBtr0082276	NM_169365	TC238013///TC217664
A_09_P050376	1025.577	569.02246	612.568	1150.5067	1022.7972	973.4029	967.2216	1018.74316	996.0362	1215.9093	1164.0009	1251.3821	9.456881	9.112298	9.169765	9.921941	9.437387	9.530772	10.112467	9.992575	9.940796	10.243078	9.881855	9.961396	735.722	1048.9	994	1210.43	9.24631	9.63003	10.0153	10.0288	-0.655583	-0.271864	0.113382	0.126879	Sra-1	"CG4931 [Source:FlyBase;GeneId:FBgn0038320] [FBtr0083085]///specifically Rac1-associated protein 1 [FBtr0083085]"	0	dm|3R88F1		41861///41861	NM_142190	specifically Rac1-associated protein 1	chr3R:11162848-11162907	GO:0005737|GO:0006911|GO:0007411|GO:0008360|GO:0017048|GO:0030031|GO:0030866|GO:0045202|GO:0050807	FBtr0083085	NM_142190
A_09_P185365	2409.097	1484.3445	2776.8413	2099.2314	2173.3298	1926.5568	1155.5875	1437.2504	1242.2969	2185.6162	2353.2058	2343.0747	10.688937	10.495566	11.350267	10.789533	10.524775	10.515688	10.369175	10.489096	10.259536	11.089083	10.89739	10.866277	2223.43	2066.37	1278.38	2293.97	10.8449	10.61	10.3726	10.9509	0.238068	0.00314299	-0.234253	0.344061	CG7646	"CG7646 [FBtr0074900]///CG7646 [Source:FlyBase;GeneId:FBgn0036926] [FBtr0074900]"	0	dm|3L76D8		40187///40187	NM_140910	CG7646 gene product from transcript CG7646-RB	chr3L:19987919-19987978	GO:0005509	FBtr0074900	NM_140910	TC241700///TC215028
A_09_P023926	53.70127	24.467882	6.251547	37.08816	42.767124	36.7756	11.628668	8.392766	17.73315	2.780034	8.165934	4.971112	5.201545	4.5727735	2.555252	4.966774	4.857514	4.804556	3.7343779	3.0691464	4.1291184	1.4703614	2.7265964	1.9856582	28.1402	38.877	12.5849	5.30569	4.10986	4.87628	3.64421	2.06087	0.178109	0.944533	-0.287534	-1.87088	CG9265	"CG9265 [FBtr0081507]///CG9265 [Source:FlyBase;GeneId:FBgn0032910] [FBtr0081507]"	0	dm|2L39A1		35369///35369	NM_136237	CG9265 gene product from transcript CG9265-RA	chr2L:21057885-21057826	GO:0005488|GO:0016491|GO:0055114	FBtr0081507	NM_136237	TC253070
A_09_P045701	7630.486	4945.1777	6872.6133	5732.191	6818.47	6226.3574	4752.8174	4609.1143	4224.844	4904.8184	4721.1064	4289.714	12.35222	12.231763	12.657682	12.238758	12.174316	12.208052	12.409331	12.170274	12.025424	12.255243	11.901888	11.738755	6482.76	6259.01	4528.93	4638.55	12.4139	12.207	12.2017	11.9653	0.193981	-0.0128657	-0.0182314	-0.254612	spen	"split ends [FBtr0078122]///CG18497 [Source:FlyBase;GeneId:FBgn0016977] [FBtr0078122]"	0	dm|2L21B4		44205///44205	NM_164374	split ends	chr2L:201486-201545	GO:0000166|GO:0003676|GO:0005634|GO:0007163|GO:0007173|GO:0007379|GO:0007400|GO:0007403|GO:0007411|GO:0007422|GO:0007474|GO:0008347|GO:0008407|GO:0016055|GO:0030528|GO:0045449	FBtr0078122	NM_164374	TC194438///NP1997841
A_09_P165785	2399.7244	1561.9492	2281.7014	1853.4679	2057.2986	1944.6746	1474.9196	1246.7188	1351.1686	1181.3687	1350.3668	1424.6641	10.683313	10.569088	11.066933	10.609899	10.44562	10.529192	10.721185	10.28392	10.3807335	10.201502	10.096114	10.148496	2081.12	1951.81	1357.6	1318.8	10.7731	10.5282	10.4619	10.1487	0.285706	0.0408309	-0.0254596	-0.338702			0	dm|3R98F6					chr3R:24874440-24874498		TC212958///TC240097		TC212958///TC240097
A_09_P176355	44.751713	26.05593	4.0645432	56.39979	32.956463	27.2264	68.02142	44.89662	54.704758	55.26811	38.65042	35.974907	4.9385314	4.663496	1.9341321	5.571505	4.481573	4.3708134	6.2826815	5.488535	5.754336	5.783634	4.969391	4.8410087	24.9574	38.8609	55.8743	43.2978	3.84539	4.80796	5.84185	5.19801	-1.10857	-0.145998	0.887889	0.24405		BP552880 Drosophila melanogaster embryonic gonads cDNA (pGEM-T Easy) Drosophila melanogaster cDNA clone FGM221C10, mRNA sequence [BP552880]	0				BP552880				BP552880
A_09_P043991	1060.4149	746.90936	797.6179	903.96533	1106.6156	923.32983	1066.2518	1184.7941	1209.0405	1755.0704	1750.7472	1800.3887	9.505074	9.5047455	9.550592	9.574011	9.551022	9.454581	10.253097	10.210421	10.220388	10.772572	10.470734	10.486182	868.314	977.97	1153.36	1768.74	9.52014	9.52654	10.228	10.5765	-0.372079	-0.365678	0.335753	0.68428	pbl	"CG8114 [Source:FlyBase;GeneId:FBgn0003041] [FBtr0076772]///pebble [FBtr0076772]"	0	dm|3L66A18		38879///38879	NM_079241	pebble	chr3L:7889781-7889722	GO:0000910|GO:0000915|GO:0005085|GO:0005089|GO:0005622|GO:0005634|GO:0007110|GO:0007111|GO:0007155|GO:0007399|GO:0007422|GO:0007443|GO:0007509|GO:0008078|GO:0008360|GO:0035023|GO:0045184|GO:0050770|GO:0051225	FBtr0076772	NM_079241	NP12806050///TC195837
A_09_P020631	11770.751	7053.541	8168.737	10010.885	11737.294	9917.854	6600.6426	5465.254	5467.657	5967.0293	6066.6836	5628.535	12.977579	12.744088	12.906937	13.04317	12.957895	12.879692	12.883154	12.416073	12.397449	12.538055	12.263671	12.130634	8997.68	10555.3	5844.52	5887.42	12.8762	12.9603	12.5656	12.3108	0.0643117	0.148363	-0.246331	-0.501103	CG8552	"CG8552 [Source:FlyBase;GeneId:FBgn0031990] [FBtr0079641]///CG8552 [FBtr0079641]"	0	dm|2L28E7		34109///34109	NM_135341	CG8552 gene product from transcript CG8552-RA	chr2L:8134369-8134310	GO:0008970|GO:0046872	FBtr0079641	NM_135341	TC194708///TC221789
A_09_P175780	754.2784	492.63492	483.69586	344.23453	433.3265	396.8445	312.8575	219.41586	219.95673	120.18789	146.722	144.81418	9.013614	8.904331	8.828995	8.181135	8.198395	8.236309	8.484126	7.777524	7.7618175	6.9044065	6.89392	6.8501487	576.87	391.469	250.743	137.241	8.91565	8.20528	8.00782	6.88283	0.725882	0.0155147	-0.181942	-1.30694	NK7.1	"415673 CK01 Drosophila melanogaster cDNA clone 165275, mRNA sequence [EC204227]///CG8524 [Source:FlyBase;GeneId:FBgn0024321] [FBtr0082942]"	0	dm|3R88B6		41747///41747	EC204227	CG8524 gene product from transcript CG8524-RA	chr3R:10195327-10195268///chr3R:010195327-010195268	GO:0003700|GO:0005634|GO:0006355|GO:0043565	FBtr0082942///EC204227		TC241651
A_09_P022556	2528.8403	1926.8254	2134.2537	2353.2634	2892.98	2624.2178	2702.9805	2470.9453	2308.2847	2581.9165	3002.9565	3109.0142	10.758921	10.871966	10.970554	10.954334	10.937424	10.961551	11.595099	11.270847	11.153347	11.329485	11.249146	11.274331	2196.64	2623.49	2494.07	2897.96	10.8671	10.9511	11.3398	11.2843	-0.194804	-0.110848	0.277814	0.22237	CG6116	"CG6116 [Source:FlyBase;GeneId:FBgn0032499] [FBtr0080460]///CG6116 [FBtr0080460]"	0	dm|2L34B4		34735///34735	NM_135788	CG6116 gene product from transcript CG6116-RA	chr2L:13289369-13289428	GO:0003674|GO:0005575|GO:0008150	FBtr0080460	NM_135788	TC198413///TC225201
A_09_P077646	8173.8574	5540.0537	6214.6426	6699.886	7278.4346	6650.932	8453.912	9918.941	9294.548	16993.049	18249.605	19767.248	12.451462	12.39564	12.512495	12.463808	12.268496	12.30322	13.240167	13.27597	13.16291	14.047916	13.852557	13.942914	6642.85	6876.42	9222.47	18336.6	12.4532	12.3452	13.2263	13.9478	-0.384504	-0.492528	0.388646	1.11009	CG13369	"CG13369 [FBtr0070115]///CG13369 [Source:FlyBase;GeneId:FBgn0025640] [FBtr0070115]"	0	dm|X1B12		31007///31007	NM_130494	CG13369 gene product from transcript CG13369-RA	chrX:518739-518798	GO:0004747|GO:0006014	FBtr0070115	NM_130494	TC230685///TC204473
A_09_P079341	4506.822	2718.013	1957.0016	3748.2554	3967.1677	3434.2402	3972.2952	3334.511	3528.305	3807.143	4625.1406	4292.613	11.592555	11.368293	10.8454685	11.625891	11.392977	11.349654	12.15052	11.703259	11.7655	11.889751	11.87226	11.73973	3060.61	3716.55	3611.7	4241.63	11.2688	11.4562	11.8731	11.8339	-0.395803	-0.208402	0.208518	0.169338	CG8378	"CG8378 [FBtr0087983]///CG8378 [Source:FlyBase;GeneId:FBgn0027495] [FBtr0087983]"	0	dm|2R48E2		36299///36299	NM_136886	CG8378 gene product from transcript CG8378-RA	chr2R:8030656-8030715	GO:0005634|GO:0005737|GO:0008270|GO:0016481|GO:0016564///GO:0005634|GO:0005737|GO:0008270|GO:0016564	FBtr0087983	NM_136886	TC206057///TC225277
A_09_P005711	667.6512	344.56235	465.16354	520.7663	605.9101	513.4859	518.85925	413.52414	356.51205	722.63043	686.7627	507.71664	8.837611	8.388577	8.772633	8.778379	8.682043	8.60806	9.2139635	8.691828	8.458549	9.4923725	9.120646	8.659969	492.459	546.721	429.632	639.037	8.66627	8.68949	8.78811	9.091	-0.0659564	-0.0427361	0.0558831	0.358766	Camta	"CG42332 [Source:FlyBase;GeneId:FBgn0259234] [FBtr0300527]///Calmodulin-binding transcription activator [FBtr0300527]"	0	dm|2R45E1		35974///35974	NM_001144152	Calmodulin-binding transcription activator	chr2R:5365453-5365512	GO:0003677|GO:0003700|GO:0003702|GO:0005516|GO:0005634|GO:0009416|GO:0016059|GO:0042803|GO:0043565|GO:0045449|GO:0045941	FBtr0300527	NM_001144152	TC246257///TC195393
A_09_P042661	2080.0422	893.406	1387.1327	1211.5847	1202.3059	1016.0181	1021.3621	649.34534	660.15765	769.90735	748.8527	587.8311	10.477057	9.763128	10.348928	9.996567	9.670671	9.592589	10.191043	9.342842	9.347408	9.583799	9.245517	8.871347	1453.53	1143.3	776.955	702.197	10.1964	9.75328	9.6271	9.23355	0.564741	0.121646	-0.00453218	-0.398075	H	"Hairless [FBtr0083916]///CG5460 [Source:FlyBase;GeneId:FBgn0001169] [FBtr0083916]"	0	dm|3R92F3		42445///42445	NM_169908	Hairless	chr3R:16452681-16452740	GO:0003714|GO:0005634|GO:0007219|GO:0008052|GO:0016360|GO:0045746|GO:0048190	FBtr0083916	NM_169908	NP026794///TC240368
A_09_P034016	52.426662	31.897867	40.71941	55.815548	72.652664	47.660393	44.81588	22.708805	22.946386	25.041496	22.98796	17.368435	5.166889	4.955344	5.2586837	5.556482	5.622027	5.178598	5.680702	4.50518	4.5009365	4.6415076	4.219785	3.7904854	41.6813	58.7095	30.157	21.7993	5.12697	5.45237	4.89561	4.21726	0.0658557	0.391252	-0.16551	-0.843857	CG13733	"CG13733 [FBtr0075225]///CG13733 [Source:FlyBase;GeneId:FBgn0036729] [FBtr0075225]"	0	dm|3L74C3		39951///39951	NM_140729	CG13733 gene product from transcript CG13733-RA	chr3L:17471062-17471003		FBtr0075225	NM_140729	TC219738///TC242692
A_09_P005331	22.386198	14.732752	16.636744	15.772528	15.205615	15.729043	12.463023	10.896675	8.904322	18.421469	24.804668	27.337023	3.939198	3.8409111	3.96734	3.7332294	3.3656156	3.579238	3.8343463	3.4458163	3.1352472	4.198575	4.3295183	4.444874	17.9186	15.5691	10.7547	23.5211	3.91582	3.55936	3.4718	4.32432	0.0781875	-0.278268	-0.365826	0.486694	CG41491	GB///Drosophila melanogaster CG41491 (CG41491), mRNA [NM_001110561]	0		FBtr0114096	5740451	NM_001110561	CG41491 gene product from transcript CG41491-RA	chrU:910718-911912		NM_001110561///NP12807994	NM_001110561	NP12807994
A_09_P019606	1329.3066	737.98694	863.8984	2081.598	1947.5214	1773.1068	2042.2031	2438.765	2370.8337	2305.4636	2482.0806	2608.307	9.831119	9.487408	9.665756	10.777363	10.366507	10.395943	11.190675	11.251935	11.19192	11.1661	10.974313	11.0209875	977.064	1934.08	2283.93	2465.28	9.66143	10.5133	11.2115	11.0538	-1.21441	-0.362567	0.335673	0.177963	Oscillin	"CG6957 [Source:FlyBase;GeneId:FBgn0031717] [FBtr0079102]///Oscillin [FBtr0079102]"	0	dm|2L25E6		33783///33783	NM_164649	CG6957 gene product from transcript CG6957-RA	chr2L:5549515-5549574	GO:0004342|GO:0006044	FBtr0079102	NM_164649	TC211402///TC232917
A_09_P002291	11.767796	9.809399	10.256321	11.041127	14.133392	8.790338	10.694315	7.872919	7.3326726	22.464579	23.18485	17.298552	3.0114326	3.2541208	3.2694802	3.2187026	3.2601194	2.7397976	3.6135364	2.9768987	2.8550806	4.4848385	4.232089	3.784669	10.6112	11.3216	8.6333	20.9827	3.17834	3.07287	3.14851	4.1672	-0.0787756	-0.184247	-0.108615	0.910079		Rep: CG41118-PA - Drosophila melanogaster (Fruit fly), complete [TC251920]///Q5LJR6_DROME (Q5LJR6) CG41118-PA, complete [TC219429]	0						chr2L:22815387-22815328		TC219429///TC251920		TC219429///TC251920
A_09_P070806	6234.2114	3717.8364	4175.4824	3753.4177	5313.182	4335.623	1155.9695	1090.3475	1100.0864	496.662	555.98505	549.9189	12.060652	11.820203	11.9387665	11.627876	11.8144455	11.685903	10.369652	10.090572	10.084143	8.95138	8.815881	8.775165	4709.18	4467.41	1115.47	534.189	11.9399	11.7094	10.1815	8.84748	0.94111	0.710644	-0.817308	-2.15129	CG10208	"CG10208 [Source:FlyBase;GeneId:FBgn0039118] [FBtr0084461]///CG10208 [FBtr0084461]"	0	dm|3R95B1		42814///42814	NM_142929	CG10208 gene product from transcript CG10208-RA	chr3R:19598797-19598738		FBtr0084461	NM_142929	TC205156///TC231331
A_09_P209390	3750.4414	2083.0376	2781.8147	2405.7805	2865.0913	2560.1404	1543.0427	1389.6254	1146.536	988.2521	1225.8901	1158.9144	11.327505	10.984429	11.35285	10.9861765	10.923449	10.925886	10.786326	10.44048	10.143807	9.9439945	9.956593	9.850648	2871.76	2610.34	1359.73	1124.35	11.2216	10.9452	10.4569	9.91708	0.366708	0.0902834	-0.398016	-0.937809	Pk61C	"Protein kinase 61C [FBtr0072464]///CG1210 [Source:FlyBase;GeneId:FBgn0020386] [FBtr0302599]"	0	dm|3L61B1		38017///38017	NM_167790	Protein kinase 61C	chr3L:129610-129669	GO:0001558|GO:0004672|GO:0004674|GO:0005524|GO:0005737|GO:0005886|GO:0006468|GO:0006916|GO:0006974|GO:0007166|GO:0007283|GO:0007548|GO:0008286|GO:0030036|GO:0030307|GO:0045793|GO:0046620|GO:0048477///GO:0001558|GO:0004672|GO:0004674|GO:0005524|GO:0005737|GO:0005886|GO:0006468|GO:0006916|GO:0007166|GO:0007283|GO:0007548|GO:0008286|GO:0030036|GO:0030307|GO:0034984|GO:0045793|GO:0046620|GO:0048477	FBtr0072464///FBtr0302599	NM_167790	TC246749///TC220985
A_09_P218945	643.9751	378.39	353.1441	627.8733	645.00696	565.5702	716.3808	656.9506	626.5014	811.12164	748.69135	628.7746	8.7855215	8.523686	8.375153	9.048217	8.772255	8.747441	9.679347	9.359641	9.271915	9.659033	9.245206	8.968489	458.503	612.817	666.611	729.529	8.56145	8.85597	9.43697	9.29091	-0.446899	-0.152381	0.428616	0.282557	CG1513	"CG1513 [FBtr0088450]///CG1513 [Source:FlyBase;GeneId:FBgn0033463] [FBtr0088450]"	0	dm|2R46C2		36028///36028	NM_136690	CG1513 gene product from transcript CG1513-RA	chr2R:5777196-5777137	GO:0008142|GO:0008202	FBtr0088450	NM_136690	TC219772///TC244867
A_09_P210315	1011.3383	695.01294	602.1839	517.21	595.41254	662.69666	295.20065	389.55118	340.12982	864.7257	933.06775	1085.1273	9.43671	9.400852	9.1451	8.768494	8.65683	8.976084	8.400316	8.605669	8.390683	9.751358	9.562817	9.755738	769.512	591.773	341.627	960.974	9.32755	8.80047	8.46556	9.68997	0.266962	-0.260123	-0.595036	0.629379		Drosophila melanogaster IP19846 full insert cDNA. [BT032700]	0	dm|3R81F6			BT032700		chr3R:21805-21864		IP19846		NP13182351///NP1417584
A_09_P190975	78.820625	71.328835	27.23606	80.888916	99.36543	88.69172	77.98034	68.3848	59.73178	86.15867	83.166145	92.53888	5.755162	6.1163697	4.678485	6.0917573	6.0737557	6.0746064	6.4798026	6.095604	5.8811684	6.424183	6.074903	6.2040772	59.1285	89.6487	68.699	87.2879	5.51667	6.08004	6.15219	6.23439	-0.566658	-0.00329034	0.0688615	0.151058		ADAR_DROME (Q9NII1) Double-stranded RNA-specific editase Adar (Adenosine deaminases that act on RNA) (dsRNA adenosine deaminase) (RNA-editing deaminase 1) (RNA-editing enzyme 1) (Pre-mRNA adenosine deaminase) (dADAR) , partial (12%) [TC218238]	0	dm|X2B9					chrX:1668141-1668082///chrX:001668141-001668082		TC218238		TC218238
A_09_P057666	30.938618	23.939764	29.16842	24.282295	48.75321	30.69206	20.593792	59.726807	44.312057	25.136494	69.5092	53.455708	4.4059973	4.541293	4.7773743	4.35572	5.046509	4.5436726	4.558902	5.9003067	5.450369	4.6469703	5.816111	5.4123616	28.0156	34.5759	41.5442	49.3671	4.57489	4.64863	5.30319	5.29181	-0.137284	-0.0635387	0.59102	0.579642	CG30106	"CG30106 [FBtr0086893]///CG30106 [Source:FlyBase;GeneId:FBgn0050106] [FBtr0086893]"	0	dm|2R54D3		37004///37004	NM_137397	CG30106 gene product from transcript CG30106-RA	chr2R:13538494-13538435	GO:0004946|GO:0007186|GO:0008188|GO:0008261|GO:0016021	FBtr0086893	NM_137397	NP490384///TC202051
A_09_P213595	3964.229	2368.4668	2096.3484	2576.333	2622.9846	2426.2197	1715.4886	1534.9965	1669.3707	1825.1018	1707.0464	1239.1803	11.407485	11.169694	10.944702	11.0849905	10.796078	10.848373	10.939168	10.58402	10.68583	10.82902	10.434265	9.94726	2809.68	2541.85	1639.95	1590.44	11.174	10.9098	10.7363	10.4035	0.335264	0.0711174	-0.102357	-0.435182		Drosophila melanogaster LD08911 full insert cDNA. [AY089538]	0	dm|2L39A4			AY089538		chr2L:21143299-21143240		LD08911
A_09_P061076	14598.401	11997.986	13273.493	13180.2705	15414.858	14055.087	10074.815	10716.7295	10429.332	9532.528	10443.716	10546.253	13.288182	13.510461	13.6073	13.439979	13.351118	13.382683	13.493231	13.387577	13.329101	13.2139015	13.047326	13.036532	13290	14216.7	10407	10174.2	13.4686	13.3913	13.4033	13.0993	0.101747	0.0243594	0.0364024	-0.267647	CG7789	"CG7789 [FBtr0085483]///CG7789 [Source:FlyBase;GeneId:FBgn0039698] [FBtr0085483]"	0	dm|3R99C1		43516///43516	NM_143471	CG7789 gene product from transcript CG7789-RA	chr3R:25629997-25630056	GO:0004437|GO:0008441(3'(2'),5'-bisphosphate nucleotidase activity)	FBtr0085483	NM_143471
A_09_P114960	249.61958	204.76062	241.5086	313.78043	427.67944	354.7529	426.0817	536.49255	570.28284	294.45966	349.7095	352.274	7.4182477	7.6377506	7.8269696	8.047499	8.17947	8.07455	8.92975	9.067414	9.136275	8.1971855	8.146992	8.132644	231.963	365.404	510.952	332.148	7.62766	8.10051	9.04448	8.15894	-0.512162	-0.039312	0.904662	0.0191221	Orc5	"CG7833 [Source:FlyBase;GeneId:FBgn0015271] [FBtr0080543]///Origin recognition complex subunit 5 [FBtr0080543]"	0	dm|2L34D1		34794///34794	NM_057784	Origin recognition complex subunit 5	chr2L:13831500-13831559	GO:0000166|GO:0003677|GO:0005664|GO:0006260|GO:0006261|GO:0006270|GO:0006342|GO:0007052|GO:0007076|GO:0017111	FBtr0080543	NM_057784	TC228031
A_09_P104270	5310.373	3442.682	4978.2783	7008.148	7386.17	6918.5283	4259.6113	3710.3262	3895.3723	3419.1519	3619.6877	3332.92	11.829258	11.709273	12.192471	12.528705	12.289694	12.360128	12.25127	11.85733	11.908287	11.734682	11.518628	11.3746605	4577.11	7104.28	3955.1	3457.25	11.9103	12.3928	12.0056	11.5427	0.0275253	0.510034	0.122821	-0.340152	disp	"CG2019 [Source:FlyBase;GeneId:FBgn0029088] [FBtr0078665]///dispatched [FBtr0078665]"	0	dm|3R83C5		44274///44274	NM_079995	dispatched	chr3R:1675497-1675438	GO:0006887|GO:0007224|GO:0007280|GO:0008158|GO:0016020|GO:0016021///GO:0006887|GO:0007224|GO:0007280|GO:0016020|GO:0016021	FBtr0078665	NM_079995	TC195180///TC222237
A_09_P030696	9664.668	7998.518	10398.574	11679.563	13717.56	12864.449	13160.882	15863.133	14890.124	17326.541	17653.48	18072.984	12.693165	12.925473	13.2551365	13.265586	13.182819	13.254981	13.878733	13.95339	13.84281	14.075954	13.804644	13.813637	9353.92	12753.9	14638	17684.3	12.9579	13.2345	13.8916	13.8981	-0.577189	-0.300652	0.35653	0.362964	Srp19	"Signal recognition particle protein 19 [FBtr0076879]///CG4457 [Source:FlyBase;GeneId:FBgn0015298] [FBtr0076879]"	0	dm|3L65F5		38815///38815	NM_057787	Signal recognition particle protein 19	chr3L:7340468-7340410	GO:0005786|GO:0006614|GO:0008312	FBtr0076879	NM_057787	TC253708///TC220066
A_09_P224245	1874.0273	945.1556	1442.986	1611.9364	1156.5298	1108.1125	1096.297	895.89575	804.92255	1602.8951	1198.0947	1126.5706	10.326587	9.844364	10.40588	10.408466	9.61467	9.717768	10.293187	9.807187	9.633448	10.641724	9.923505	9.809812	1420.72	1292.19	932.372	1309.19	10.1923	9.91363	9.91127	10.125	0.308343	0.0297006	0.0273399	0.241079		Rep: Protein Tat - Human immunodeficiency virus type 2 (isolate SBLISY subtype A)(HIV-2), partial (10%) [TC256864]///TAT_HV2SB (P12453) TAT protein (Transactivating regulatory protein), partial (10%) [TC221107]	0	dm|2R42A15					chr2R:002213586-002213527		TC256864///TC221107		TC256864///TC221107
A_09_P035076	1753.7183	1208.3702	1481.0493	1618.6206	1799.3322	1564.3455	1893.0835	1689.6508	1631.3807	2048.7434	2137.689	2253.7727	10.230862	10.198803	10.443443	10.414436	10.252329	10.215222	11.081286	10.722509	10.652619	10.995783	10.758815	10.810216	1481.05	1660.77	1738.04	2146.74	10.291	10.294	10.8188	10.8549	-0.256995	-0.254035	0.270774	0.306907	CG5274	"CG5274 [Source:FlyBase;GeneId:FBgn0036987] [FBtr0078232]///CG5274 [FBtr0078232]"	0	dm|3L77C2		40257///40257	NM_140965	CG5274 gene product from transcript CG5274-RB	chr3L:20419510-20419451		FBtr0078232	NM_140965	TC203230///TC229522
A_09_P202045	6.9690833	7.8414364	6.743906	12.44618	9.718198	20.29314	10.188081	18.631664	19.49683	21.971022	26.530174	38.134315	2.2556293	2.9310741	2.6646233	3.3915184	2.7197723	3.9467993	3.5435746	4.2196846	4.265909	4.452789	4.426541	4.9251075	7.18481	14.1525	16.1055	28.8785	2.61711	3.3527	4.00972	4.60148	-1.12808	-0.39249	0.264536	0.856292			0	dm|3L79E1					chr3L:22318500-22318441		TC244551///TC216428		TC244551///TC216428
A_09_P036566	328.89008	282.187	188.55614	276.81232	414.16074	255.52019	153.0628	98.80849	87.42662	56.694584	69.8452	83.473335	7.816122	8.100464	7.469889	7.8666515	8.133131	7.6011724	7.4527445	6.626563	6.4307423	5.820398	5.823067	6.055333	266.544	315.498	113.099	70.0044	7.79549	7.86699	6.83668	5.8996	0.334175	0.405668	-0.624634	-1.56172	CG10999	"CG42675 [Source:FlyBase;GeneId:FBgn0261561] [FBtr0302725]///CG10999 [FBtr0078635]"	0	dm|3R83C4		40722///40722	NM_169109	CG10999 gene product from transcript CG10999-RA	chr3R:1644214-1644273		FBtr0078635///FBtr0302725	NM_169109	TC208325///TC235134
A_09_P026356	154.27052	86.617546	99.42118	120.70426	141.93964	111.237885	66.935875	69.40677	58.388866	94.73433	129.91998	123.79162	6.723979	6.396544	6.54652	6.66922	6.5882173	6.4013834	6.2594714	6.1170044	5.848363	6.5610743	6.7184577	6.6238594	113.436	124.627	64.9105	116.149	6.55568	6.55294	6.07495	6.63446	0.00188382	-0.000857	-0.478851	0.0806665	CG11275	"CG11275 [Source:FlyBase;GeneId:FBgn0034706] [FBtr0071769]///CG11275 [FBtr0071769]"	0	dm|2R58C5		37534///37534	NM_137805	CG11275 gene product from transcript CG11275-RA	chr2R:18070088-18070147	GO:0005515	FBtr0071769	NM_137805	TC228013///TC214246
A_09_P078126	25787.83	19200.676	25699.594	22177.023	24713.258	23867.928	16279.324	22071.125	19480.854	24512.195	25648.17	28966.73	14.109062	14.188826	14.560495	14.190665	14.032082	14.146665	14.185517	14.4298725	14.230512	14.576471	14.343547	14.494198	23562.7	23586.1	19277.1	26375.7	14.2861	14.1231	14.282	14.4714	0.0755393	-0.0874513	0.0713787	0.260817	CG14818	"CG14818 [FBtr0070364]///CG14818 [Source:FlyBase;GeneId:FBgn0026088] [FBtr0070364]"	0	dm|X2B14		31147///31147	NM_130599	CG14818 gene product from transcript CG14818-RA	chrX:1773165-1773106	GO:0003674|GO:0005575|GO:0008150	FBtr0070364	NM_130599	TC237996///TC212901
A_09_P012601	2073.2705	1502.9012	1697.2921	2098.2478	2017.3461	2024.2108	2088.7295	1855.4882	1837.1359	1675.7955	1714.4116	1724.4376	10.472353	10.513491	10.6400585	10.7888565	10.417326	10.587023	11.223174	10.857583	10.823984	10.705889	10.440476	10.424	1757.82	2046.6	1927.12	1704.88	10.542	10.5977	10.9682	10.5235	-0.0715733	-0.0158056	0.354706	-0.0900857	Dcp-1	"CG5370 [Source:FlyBase;GeneId:FBgn0010501] [FBtr0072062]///Death caspase-1 [FBtr0072062]"	0	dm|2R59E3		37729///37729	NM_057626	Death caspase-1	chr2R:19440943-19441002	GO:0004197|GO:0006508|GO:0006915|GO:0006922|GO:0007015|GO:0007275|GO:0007300|GO:0007303|GO:0008303|GO:0009790|GO:0030036|GO:0035071|GO:0045476|GO:0048102///GO:0004197|GO:0006508|GO:0006915|GO:0006922|GO:0007015|GO:0007275|GO:0007300|GO:0007303|GO:0008303|GO:0009790|GO:0010623|GO:0030036|GO:0035071|GO:0045476|GO:0048102	FBtr0072062	NM_057626	TC227741///TC201257
A_09_P069791	2343.6152	1478.1239	1627.0847	1758.3265	2014.0176	1773.6882	1697.0991	1440.4795	1376.6523	1331.9058	1471.7018	1392.7732	10.64918	10.489508	10.579113	10.5338745	10.414944	10.396416	10.923619	10.492333	10.40769	10.374535	10.220248	10.115834	1816.27	1848.68	1504.74	1398.79	10.5726	10.4484	10.6079	10.2369	0.120375	-0.00381438	0.155655	-0.215353	sec15	"CG7034 [Source:FlyBase;GeneId:FBgn0038856] [FBtr0084034]///sec15 [FBtr0084034]"	0	dm|3R93B12		42499///42499	NM_142685	CG7034 gene product from transcript CG7034-RA	chr3R:16931181-16931122	GO:0000145|GO:0005768|GO:0007269|GO:0007411|GO:0016080|GO:0016081|GO:0016192|GO:0022416|GO:0031410|GO:0032456|GO:0042331|GO:0043679	FBtr0084034	NM_142685	TC224903///TC198090
A_09_P055901	104.2943	68.266335	73.226135	82.69048	105.28662	93.65905	37.83553	55.812634	66.50638	43.39939	75.215614	65.043976	6.159177	6.0530586	6.1053257	6.1235366	6.157262	6.1532254	5.436434	5.80252	6.0361624	5.4348617	5.929939	5.695433	81.9289	93.8787	53.3848	61.2197	6.10585	6.14467	5.75837	5.68674	0.0612432	0.100064	-0.286239	-0.357866	CG7924	"CG7924 [Source:FlyBase;GeneId:FBgn0036416] [FBtr0075740]///CG7924 [FBtr0075740]"	0	dm|3L70D4		39574///39574	NM_140441	CG7924 gene product from transcript CG7924-RA	chr3L:14227594-14227653		FBtr0075740	NM_140441	TC231213///TC205027
A_09_P073901	510.2633	353.24637	454.18674	462.57678	619.6106	471.79745	813.7543	567.5904	511.88834	795.8157	867.6338	849.7525	8.449759	8.424487	8.73818	8.607436	8.714302	8.485903	9.863214	9.148706	8.980427	9.63155	9.457921	9.402988	439.232	517.995	631.078	837.734	8.53748	8.60255	9.33078	9.49749	-0.321828	-0.256756	0.471479	0.638183	CG14710	"CG14710 [FBtr0299566]///CG14710 [Source:FlyBase;GeneId:FBgn0037920] [FBtr0299566]"	0	dm|3R86E13		41393///41393	NM_141835	CG14710 gene product from transcript CG14710-RB	chr3R:7447378-7447437	GO:0003676|GO:0005634|GO:0008270	FBtr0299566	NM_141835	TC203361///TC229654
A_09_P219590	24.536776	19.776093	19.954058	14.37403	21.111269	20.962246	39.85739	12.23863	14.83449	14.42514	20.582483	12.913292	4.071534	4.2656417	4.229649	3.5992799	3.839025	3.9936004	5.5115395	3.6133702	3.871625	3.8457723	4.0603237	3.3628745	21.4223	18.8158	22.3102	15.9736	4.18894	3.81064	4.33218	3.75632	0.256329	-0.121978	0.399566	-0.176289		Rep: Protein male-specific 40 - Drosophila melanogaster (Fruit fly), partial (96%) [TC253261]///MST40_DROME (Q24437) Protein male-specific 40, partial (96%) [TC219939]	0						chrUextra:18210614-18210673		TC219939///TC253261		TC219939///TC253261
A_09_P178330	283.21725	207.10625	155.53459	235.3178	248.24646	257.41116	105.01932	139.53918	145.90959	200.11398	259.2294	329.1526	7.6004257	7.6541834	7.1921306	7.632354	7.394713	7.6118097	6.909275	7.1245265	7.1696725	7.639937	7.715064	8.034702	215.286	246.992	130.156	262.832	7.48225	7.54629	7.06783	7.79657	-0.123871	-0.0598256	-0.538293	0.19045		O76925_DROME (O76925) Polyprotein, partial (12%) [TC209689]///Rep: Polyprotein - Drosophila melanogaster (Fruit fly), partial (12%) [TC236471]	0	dm|3L80F8					chr3L:23511249-23511190		TC209689///TC236471		TC209689///TC236471
A_09_P160710	101.86031	99.61005	102.59751	128.2965	189.26732	159.13084	145.73099	165.71336	172.62369	131.3751	179.88892	211.00923	6.1251087	6.5981755	6.591891	6.757225	7.003365	6.9179487	7.381928	7.372546	7.412228	7.032807	7.187941	7.393252	101.356	158.898	161.356	174.091	6.43839	6.89285	7.3889	7.20467	-0.579694	-0.12524	0.370815	0.186581	APC4	"CG32707 [Source:FlyBase;GeneId:FBgn0052707] [FBtr0071285]///Anaphase Promoting Complex 4 [FBtr0071285]"	0	dm|X8C4		31835///31835	NM_132294	Anaphase Promoting Complex 4	chrX:8977590-8977649	GO:0003729	FBtr0071285	NM_132294	TC225608///TC198143
A_09_P003131	7420.5444	5762.1353	5181.1064	6834.02	7761.045	7024.7847	6030.2954	7075.181	7212.6406	6523.785	7496.729	7881.705	12.311969	12.452344	12.250082	12.492406	12.361118	12.382117	12.752778	12.788551	12.797053	12.666752	12.569024	12.616382	6121.26	7206.62	6772.71	7300.74	12.3381	12.4119	12.7795	12.6174	-0.192583	-0.118834	0.248746	0.0866709	CG34191	"CG34191 [Source:FlyBase;GeneId:FBgn0085220] [FBtr0112384]///This gene is referred to in FlyBase by the symbol Dmel\CG34191 (CG34191, FBgn0085220). It is a protein_coding_gene from Drosophila melanogaster. Its sequence location is 2R:12839743..12840006. It has the cytological map location 53E2. Its molecular function is unknown. The biological processes in which it is involved are not known. No a…	0	dm|2R53E2		5740715///5740715	NM_001103884	CG34191 gene product from transcript CG34191-RA	chr2R:12839749-12839808		FBtr0112384	NM_001103884	TC250881
A_09_P003341	984.7404	671.7443	791	707.73706	823.6058	709.82904	284.06586	485.12335	518.1309	545.41815	716.66974	699.2937	9.39826	9.351725	9.538572	9.220957	9.124893	9.075207	8.344846	8.922208	8.997914	9.086477	9.182143	9.121844	815.828	747.057	429.107	653.794	9.42952	9.14035	8.75499	9.13016	0.30615	0.016983	-0.36838	0.00678571	CG34234	"This gene is referred to in FlyBase by the symbol Dmel\CG34234 (CG34234, FBgn0085263). It is a protein_coding_gene from Drosophila melanogaster. Its sequence location is 2R:8374441..8374848. It has the cytological map location 49A9. Its molecular function is unknown. The biological processes in which it is involved are not known. No alleles are reported. It has one annotated transcript and one a…	0	dm|2R49A9		5740861///5740861	NM_001103819	CG34234 gene product from transcript CG34234-RA	chr2R:8374602-8374543		FBtr0112428	NM_001103819	TC237233
A_09_P021201	1285.6586	383.46866	807.5628	587.6613	385.7979	748.8626	198.45932	89.45223	47.664	490.37717	174.98749	54.49295	9.782952	8.542921	9.56847	8.952728	8.030785	9.152436	7.8274636	6.4830456	5.5555696	8.933006	7.148086	5.4400873	825.563	574.107	111.859	239.953	9.29811	8.71198	6.62203	7.17373	1.01126	0.42513	-1.66483	-1.11313	CG4017	"CG4017 [FBtr0079867]///CG4017 [Source:FlyBase;GeneId:FBgn0032143] [FBtr0079867]"	0	dm|2L30C8		34296///34296	NM_135465	CG4017 gene product from transcript CG4017-RA	chr2L:9768378-9768437	GO:0004181|GO:0006508|GO:0008270	FBtr0079867	NM_135465	TC228277///TC203391
A_09_P008701	388.59622	258.3267	304.82526	319.78937	360.94855	325.55316	79.161804	79.00435	79.48757	71.28927	76.78033	69.43747	8.056788	7.973009	8.162878	8.074865	7.934733	7.9506283	6.501497	6.30386	6.293399	6.1508713	5.9596434	5.789732	317.249	335.43	79.2179	72.5024	8.06423	7.98674	6.36625	5.96675	0.84611	0.768627	-0.851863	-1.25137	veil///CG4827	"CG4827 [FBtr0086926]///CG4827 [Source:FlyBase;GeneId:FBgn0034225] [FBtr0086926]"	0	dm|2R54B17		36968///36968	NM_137373	CG4827 gene product from transcript CG4827-RA	chr2R:13369498-13369557	GO:0000166|GO:0008253|GO:0009166|GO:0046872	FBtr0086926	NM_137373	TC199814///TC254029
A_09_P072961	262.52484	189.56331	186.54054	212.92612	277.46158	236.84357	433.59787	369.83475	361.54602	528.14606	599.348	638.0336	7.4909706	7.5264916	7.4543843	7.488096	7.5552278	7.49167	8.954978	8.530737	8.478777	9.040052	8.924229	8.989578	212.876	242.41	388.326	588.509	7.49062	7.51166	8.65483	8.98462	-0.526387	-0.505337	0.637829	0.967618	CG8866	"CG8866 [Source:FlyBase;GeneId:FBgn0037679] [FBtr0082056]///CG8866 [FBtr0082056]"	0	dm|3R85D11		41112///41112	NM_169265	CG8866 gene product from transcript CG8866-RA	chr3R:5158488-5158429	GO:0004672|GO:0004674|GO:0005524|GO:0006468	FBtr0082056	NM_169265	TC201730///TC228167
A_09_P175155	208.83264	101.78463	87.29937	180.45703	123.286736	112.7421	93.46911	123.16068	143.77731	118.04542	142.23781	131.85143	7.160864	6.629332	6.358938	7.2493987	6.3849573	6.4207616	6.741182	6.944398	7.1484337	6.878457	6.8491397	6.714859	132.639	138.829	120.136	130.712	6.71638	6.68504	6.94467	6.81415	-0.0787827	-0.110122	0.14951	0.0189912		164057 CK01 Drosophila melanogaster cDNA clone CK01.145B.G4, mRNA sequence [EC232016]	0	dm|2R46C5			EC232016		chr2R:005808454-005808395		EC232016		TC241168///TC217309
A_09_P103575	706.20746	422.35574	451.28796	562.8387	460.64886	494.2936	489.87302	349.41788	358.74063	374.33206	382.77628	325.60028	8.918609	8.682271	8.728943	8.890465	8.286608	8.553103	9.131028	8.44881	8.467539	8.543434	8.277336	8.019048	526.617	505.927	399.344	360.903	8.77661	8.57672	8.68246	8.27994	0.228338	0.0284561	0.13419	-0.26833		Drosophila melanogaster SD04240 full insert cDNA. [AY094962]	0	dm|X7F8			AY094962		chrX:8495222-8495281		SD04240		TC249716///TC195118
A_09_P117050	1188.0143	745.4296	1094.646	1111.9348	1243.6921	1091.2272	907.1847	764.4446	690.5374	776.4648	827.44696	639.32635	9.668997	9.501884	10.007288	9.872744	9.719498	9.695615	10.020017	9.578268	9.412317	9.596035	9.389502	8.992498	1009.36	1148.95	787.389	747.746	9.72606	9.76262	9.6702	9.32601	0.0935405	0.130103	0.0376848	-0.306504		Q9VDS7_DROME (Q9VDS7) CG4538-PA, isoform A, complete [TC196286]///Rep: CG4733-PA - Drosophila melanogaster (Fruit fly), partial (91%) [TC245504]	0	dm|3R92B6					chr3R:15724531-15724472	GO:0000166|GO:0005515|GO:0005524|GO:0005739|GO:0005743|GO:0006457|GO:0008233|GO:0008270|GO:0015031|GO:0016887|GO:0017111|GO:0046872|GO:0051082///GO:0003824|GO:0005524|GO:0005739|GO:0005743|GO:0006457|GO:0006510|GO:0008462|GO:0008601|GO:0009368|GO:0042623|GO:0051082	TC196286///TC245504		TC196286///TC245504
A_09_P032926	4705.4194	3821.356	5306.436	6103.2065	7221.6147	6404.1216	6000.905	6994.388	6393.403	7799.0303	8187.7393	8816.11	11.654768	11.859825	12.284567	12.329239	12.257191	12.248664	12.745728	12.771982	12.623109	12.924337	12.696228	12.778016	4611.07	6576.31	6462.9	8267.63	11.9331	12.2784	12.7136	12.7995	-0.54312	-0.197809	0.237433	0.323354	ubl	"ubiquitin like [FBtr0086211]///CG3450 [Source:FlyBase;GeneId:FBgn0022224] [FBtr0086211]"	0	dm|2R42D4		35592///35592	NM_136395	ubiquitin like	chr2R:2697639-2697580	GO:0003674|GO:0005737///GO:0003674|GO:0005737|GO:0008150	FBtr0086211	NM_136395	TC247323///TC217265
A_09_P071146	41.39273	30.145561	25.18947	14.976353	17.802206	16.831446	4.627066	6.8998127	4.1261554	4.4976497	5.702567	6.891052	4.825966	4.87383	4.565788	3.6585014	3.5930676	3.6769662	2.404862	2.7865572	2.0255396	2.1644301	2.20859	2.4568138	32.2426	16.5367	5.21768	5.69709	4.75519	3.64285	2.40565	2.27661	1.56538	0.453033	-0.78416	-0.913201	CG13618	"CG13618 [Source:FlyBase;GeneId:FBgn0039203] [FBtr0084643]///CG13618 [FBtr0084643]"	0	dm|3R96A5		42924///42924	NM_143008	CG13618 gene product from transcript CG13618-RA	chr3R:20353126-20353185		FBtr0084643	NM_143008	TC205421///TC231586
A_09_P029956	258.99557	127.95609	150.03993	178.0507	154.07535	173.53973	117.79734	109.60942	113.349304	64.73131	60.651543	64.87207	7.471444	6.9594607	7.1402416	7.2300315	6.706576	7.0430007	7.0749273	6.776228	6.8053737	6.011651	5.619451	5.691615	178.997	168.555	113.585	63.4183	7.19038	6.9932	6.88551	5.77424	0.307965	0.110785	0.00309245	-1.10818	Eip93F	"CG18389 [Source:FlyBase;GeneId:FBgn0013948] [FBtr0112874]///Eip93F [FBtr0112874]"	0	dm|3R93F14		44936///44936	NM_001104395	CG18389 gene product from transcript CG18389-RB	chr3R:17832449-17832508	GO:0003677|GO:0003700|GO:0005634|GO:0005700|GO:0006911|GO:0006914|GO:0006919|GO:0008628|GO:0035069|GO:0035071|GO:0035072|GO:0045449|GO:0045893|GO:0048102	FBtr0112874	NM_001104395	TC222500///TC196260
A_09_P024136	99.78219	59.67653	91.55152	93.04138	91.46596	102.95463	81.492516	84.81957	85.725174	98.095634	131.763	158.2032	6.095371	5.859048	6.427551	6.293688	5.9542465	6.289744	6.5433598	6.4063253	6.4023886	6.611376	6.73878	6.9777246	83.6701	95.8207	84.0124	129.354	6.12732	6.17923	6.45069	6.77596	-0.277034	-0.225131	0.0463343	0.371603	CG15216	CG15216 [FBtr0085940]///This gene is referred to in FlyBase by the symbol Dmel\CG42748 (CG42748, FBgn0261802). It is a protein_coding_gene from Drosophila melanogaster. Its sequence location is 2L:22134351..22164838. It has the cytological map location 40F1. An electronic pipeline based on InterPro domains suggests that it has the molecular function</span>: zinc ion binding. The biological proces…	0	dm|2L40F1	FBtr0085940	35444	NM_136292	CG15216 gene product from transcript CG15216-RA	chr2L:22162928-22162987	GO:0008270	FBtr0303277///FBtr0085940	NM_136292	TC203503///TC229794
A_09_P188115	12.308219	14.22991	14.202071	21.007551	19.754229	18.493828	13.34912	15.09223	7.2889886	14.61427	14.481049	7.998896	3.0762105	3.7908108	3.7390683	4.1467233	3.7431731	3.812851	3.9334369	3.915734	2.84646	3.8645647	3.5530727	2.6718905	13.5801	19.7519	11.9101	12.3647	3.53536	3.90092	3.56521	3.36318	-0.231629	0.133924	-0.201782	-0.403816		Rep: 2-deoxy-D-gluconate 3-dehydrogenase - Bradyrhizobium japonicum, partial (5%) [TC244229]///Q89HL7_BRAJA (Q89HL7) 2-deoxy-D-gluconate 3-dehydrogenase, partial (5%) [TC215885]	0	dm|2L30B5					chr2L:9493612-9493553		TC215885///TC244229		TC215885///TC244229
A_09_P061576	155.8929	93.70881	108.83795	162.50801	168.8243	157.27794	153.69978	159.16725	153.75441	220.05846	230.31561	229.4053	6.7390714	6.510069	6.6770763	7.098254	6.8384624	6.901051	7.4587355	7.3143992	7.2452254	7.777002	7.544447	7.513844	119.48	162.87	155.54	226.593	6.64207	6.94592	7.33945	7.61176	-0.529667	-0.225817	0.167714	0.440025	CG1542	"CG1542 [FBtr0085757]///CG1542 [Source:FlyBase;GeneId:FBgn0039828] [FBtr0085757]"	0	dm|3R100B7		43691///43691	NM_143593	CG1542 gene product from transcript CG1542-RA	chr3R:27040418-27040477	GO:0003674|GO:0005730|GO:0006364	FBtr0085757	NM_143593	TC230376///TC204136
A_09_P117930	586.15485	346.59525	417.5808	406.9285	471.65744	418.09814	332.5829	248.71434	244.99731	217.58607	254.55098	219.29115	8.649798	8.397064	8.616951	8.422519	8.320679	8.311577	8.572334	7.958346	7.9173636	7.760701	7.6887894	7.4487934	450.11	432.228	275.432	230.476	8.55461	8.35159	8.14935	7.63276	0.238477	0.0354636	-0.16678	-0.683366	trbd///CG9448	"CG9448 [FBtr0082091]///CG9448 [Source:FlyBase;GeneId:FBgn0037734] [FBtr0082091]"	0	dm|3R85E5		41179///41179	NM_141674	CG9448 gene product from transcript CG9448-RA///trabid	chr3R:5531933-5531874	GO:0005622|GO:0008270|GO:0030177	FBtr0082091	NM_141674	TC197086///TC255407
A_09_P213045	15.190397	13.276808	10.474879	10.59314	19.478357	11.717531	10.03204	40.479843	40.999622	20.200712	47.670444	32.175034	3.379748	3.6907926	3.2999005	3.1589456	3.7228837	3.1544757	3.5213072	5.339132	5.33828	4.331593	5.2720017	4.6799593	12.9807	13.9297	30.5038	33.3487	3.45681	3.34544	4.73291	4.76118	-0.250024	-0.361403	1.02607	1.05435	dro5	GH18175.3prime GH Drosophila melanogaster head pOT2 Drosophila melanogaster cDNA clone GH18175 3 similar to CG10812: FBan0010812 'defense [BG633013]	0	dm|3L63D1		38409///38409	BG633013	drosomycin-5	chr3L:3316839-3316780	GO:0006952|GO:0050832	BG633013
A_09_P207410	18.676098	20.15062	13.166831	15.767342	26.531507	14.29798	21.220795	16.275082	23.746187	19.180635	19.395863	21.201853	3.6777816	4.2927084	3.6298752	3.7327547	4.1687183	3.4416184	4.602171	4.024593	4.5503654	4.2568374	3.9746556	4.078208	17.3312	18.8656	20.414	19.9261	3.86679	3.78103	4.39238	4.10323	-0.184612	-0.27037	0.340976	0.0518335			0	dm|2L29E3					chr2L:008686372-008686316
A_09_P078806	93.64462	82.83004	123.57757	124.68564	142.42867	126.94355	209.1786	195.99313	169.01518	443.2304	446.38126	482.08832	6.0037847	6.3320384	6.8603125	6.7160387	6.593179	6.5919223	7.903355	7.6146593	7.3817506	8.787172	8.499111	8.585243	100.017	131.353	191.396	457.233	6.39871	6.63371	7.63326	8.62384	-0.72232	-0.487318	0.512223	1.50281	ldlCp	"ldlCp-related protein [FBtr0083114]///CG6177 [Source:FlyBase;GeneId:FBgn0026634] [FBtr0083114]"	0	dm|3R88F1		41870///41870	NM_079642	ldlCp-related protein	chr3R:11184280-11184221	GO:0005802|GO:0006887|GO:0006891|GO:0007030|GO:0015031|GO:0016020|GO:0033227	FBtr0083114	NM_079642	TC197190///TC226163
A_09_P068131	297.1353	240.16351	224.64682	329.02728	352.20227	322.03885	288.32605	242.58035	235.1169	170.13991	164.16264	152.13663	7.6696367	7.8678293	7.7225533	8.115951	7.899344	7.93497	8.366322	7.922319	7.857976	7.4058366	7.0559607	6.9213133	253.982	334.423	255.341	162.146	7.75334	7.98342	8.04887	7.1277	-0.109563	0.120519	0.18597	-0.735199	CG17982	"CG17982 [Source:FlyBase;GeneId:FBgn0030006] [FBtr0071191]///CG17982 [FBtr0071191]"	0	dm|X7D15		31739///31739	NM_132219	CG17982 gene product from transcript CG17982-RA	chrX:8037426-8037367		FBtr0071191	NM_132219	TC231367///TC205624
A_09_P051496	100.794426	62.674374	46.04559	81.19865	80.452545	71.64017	80.41251	59.293182	57.68645	58.662582	67.91146	117.36069	6.1099324	5.92976	5.43603	6.097271	5.76915	5.766576	6.524112	5.8897943	5.830902	5.8696275	5.782562	6.546895	69.8381	77.7638	65.7974	81.3116	5.82524	5.87767	6.0816	6.06636	-0.0544704	-0.00204563	0.201892	0.18665	Nup153	"CG4453 [Source:FlyBase;GeneId:FBgn0061200] [FBtr0299587]///Nup153 [FBtr0299587]"	0	dm|X14F2		32630///32630	NM_001144734	CG4453 gene product from transcript CG4453-RA	chrX:16494156-16494215	GO:0005643|GO:0008270///GO:0005643|GO:0006607|GO:0006999|GO:0008270	FBtr0299587	NM_001144734	TC225454///TC194889
A_09_P194605	80.63194	42.83268	39.24235	29.34056	18.17263	24.772404	11.325881	4.909165	3.3935592	2.7798288	3.7835007	4.3873415	5.78794	5.380596	5.2053785	4.6287117	3.622779	4.234541	3.6963155	2.2954776	1.7435406	1.4702548	1.6167003	1.8054366	54.2357	24.0952	6.54287	3.65022	5.45797	4.16201	2.57844	1.6308	1.79842	0.502463	-1.0811	-2.02875			0	dm|3L63F3					chr3L:3841784-3841843		TC249911///TC219244		TC249911///TC219244
A_09_P208915	5.545256	5.391453	13.319448	10.74406	13.95989	12.3925	14.619359	20.98284	17.924847	19.031647	27.021257	18.228094	1.9259145	2.3906302	3.6465013	3.1793544	3.2422993	3.2352743	4.0645723	4.391138	4.1446304	4.2455873	4.4530015	3.8601813	8.08539	12.3655	17.8423	21.427	2.65435	3.21898	4.20011	4.18626	-1.09899	-0.534365	0.446772	0.432916		IP17182.3prime IP Drosophila melanogaster iPCR Amplified Library Drosophila melanogaster cDNA clone IP17182 3, mRNA sequence [EL885864]	0	dm|2R48F1			EL885864		chr2R:8131620-8131679		EL885864
A_09_P011001	55546.113	38564.54	38531.312	41496.28	48614	51280.1	36109.55	40130.242	40071.395	31304.242	37340.895	34893.797	15.216059	15.194942	15.144781	15.094582	15.008167	15.249991	15.334856	15.292403	15.271027	14.929329	14.8854475	14.762772	44214	47130.1	38770.4	34513	15.1853	15.1176	15.2994	14.8592	0.015399	-0.0522817	0.129567	-0.310679	Mlc-c	"CG3201 [Source:FlyBase;GeneId:FBgn0004687] [FBtr0070783]///Myosin light chain cytoplasmic [FBtr0070783]"	0	dm|X5A8		31474///31474	NM_078494	Myosin light chain cytoplasmic	chrX:5513341-5513282	GO:0005509|GO:0008092|GO:0016459|GO:0016461|GO:0017022|GO:0032036|GO:0042623	FBtr0070783	NM_078494	TC219602///TC252198
A_09_P037816	58.469746	23.94095	52.181732	36.955666	44.70037	40.061123	26.550386	24.02927	23.989403	8.453523	14.285286	13.042705	5.324279	4.5413647	5.616512	4.961611	4.9212985	4.92801	4.925425	4.586721	4.565067	3.0748115	3.5334365	3.3772607	44.8641	40.5724	24.8564	11.9272	5.16072	4.93697	4.6924	3.3285	0.406709	0.182963	-0.0616055	-1.42551	CG2444	"CG2444 [Source:FlyBase;GeneId:FBgn0030326] [FBtr0073531]///CG2444 [FBtr0073531]"	0	dm|X10D5		32121///32121	NM_132511	CG2444 gene product from transcript CG2444-RA	chrX:11598497-11598438		FBtr0073531	NM_132511	TC208925///TC235736
A_09_P107765	16604.824	11457.177	8725.266	13161.986	14175.078	13579.485	8270.368	8524.682	8814.944	7841.0156	8682.321	7964.7456	13.473975	13.44392	13.002022	13.437977	13.230152	13.33302	13.2085	13.05743	13.086477	12.932083	12.780844	12.631502	12262.4	13638.9	8536.67	8162.69	13.3066	13.3337	13.1175	12.7815	0.15915	0.186228	-0.0300194	-0.366012	yps	"ypsilon schachtel [FBtr0076027]///CG5654 [Source:FlyBase;GeneId:FBgn0022959] [FBtr0076027]"	0	dm|3L68F4		39377///39377	NM_079309	ypsilon schachtel	chr3L:12114701-12114642	GO:0003676|GO:0003677|GO:0003729|GO:0005634|GO:0006355|GO:0048477///GO:0000398|GO:0003676|GO:0003677|GO:0003729|GO:0005634|GO:0006355|GO:0048477|GO:0071011|GO:0071013	FBtr0076027	NM_079309	TC200812///TC256271
A_09_P055591	2762.3906	2409.449	3168.2842	4234.3027	4953.364	4502.7656	4099.2017	5271.0107	5001.6387	5100.724	5246.805	5931.3013	10.886362	11.194444	11.540525	11.801796	11.713276	11.740475	12.195891	12.363864	12.268927	12.311745	12.054202	12.206223	2780.04	4563.48	4790.62	5426.28	11.2071	11.7518	12.2762	12.1907	-0.720889	-0.176151	0.348228	0.262724	mRpL20	"CG11258 [Source:FlyBase;GeneId:FBgn0036335] [FBtr0075897]///mitochondrial ribosomal protein L20 [FBtr0075897]"	0	dm|3L69F5		39477///39477	NM_079327	mitochondrial ribosomal protein L20	chr3L:13010316-13010257	GO:0003735|GO:0005762|GO:0006412|GO:0019843	FBtr0075897	NM_079327	TC210693///TC241837
A_09_P050676	465043.88	468930.94	416647.16	470378.3	536313.4	545045.44	425629.8	481553.47	431058.9	373747.75	370934	384574.66	18.281668	18.798973	18.579506	18.59735	18.4718	18.659897	18.894005	18.877337	18.698267	18.506964	18.19778	18.224995	450207	517246	446081	376419	18.5534	18.5764	18.8232	18.3099	-0.0350463	-0.0120799	0.234774	-0.278516			0	dm|2L22D6			AY089662		chr2L:002294535-002294476///chrUextra:004011665-004011606		RH25742		TC209486///TC246602
A_09_P025446	38.68396	14.445849	29.804329	39.95634	66.20263	39.51744	141.09714	101.94293	101.16981	121.60364	126.356384	135.58444	4.728324	3.812539	4.808489	5.0742397	5.4879007	4.9082966	7.335309	6.6716175	6.6413765	6.9213014	6.6783338	6.7551374	27.6447	48.5588	114.737	127.848	4.44978	5.15681	6.88277	6.78492	-1.61485	-0.907826	0.818129	0.720286	Oseg6	"Oseg6 [FBtr0086501]///CG11237 [Source:FlyBase;GeneId:FBgn0034452] [FBtr0086501]"	0	dm|2R56D12		37245///37245	NM_137582	CG11237 gene product from transcript CG11237-RA	chr2R:15374638-15374579	GO:0005575|GO:0035058|GO:0042384	FBtr0086501	NM_137582	TC222740///TC195693
A_09_P016611	21729.002	17792.262	29818.385	20209.057	25351	23569.965	21066.336	26672.967	25487.322	29058.863	32928.66	35358.23	13.861995	14.078918	14.774954	14.056602	14.068838	14.12854	14.557416	14.703092	14.618233	14.821949	14.704035	14.781848	23113.2	23043.3	24408.9	32448.6	14.2386	14.0847	14.6262	14.7693	-0.349202	-0.503164	0.0384229	0.181453	CG32850	"CG32850 [Source:FlyBase;GeneId:FBgn0052850] [FBtr0089123]///CG32850 [FBtr0089123]"	0	dm|4102B4		318246///318246	NM_166753	CG32850 gene product from transcript CG32850-RA	chr4:341894-341953	GO:0005515|GO:0008270	FBtr0089123	NM_166753	TC211261///TC225725
A_09_P162860	382.20483	371.09348	468.41116	457.3801	772.3807	689.3598	350.43542	379.95706	380.51834	501.334	672.6019	491.9642	8.032863	8.495595	8.782671	8.591137	9.032251	9.032992	8.647769	8.569693	8.552564	8.964888	9.090588	8.614499	407.236	639.707	370.304	555.3	8.43704	8.88546	8.59001	8.88999	-0.194091	0.254326	-0.0411256	0.258857		EK046562.5prime Exelixis FlyTag CK01 pCDNA-SK+ Drosophila melanogaster cDNA clone EK046562 5, mRNA sequence [CO190108]	0	dm|3L66F5			CO190108		chr3L:9097702-9097644		CO190108
A_09_P168215	50.575607	35.252476	14.346698	31.369946	30.747793	31.339943	19.903563	21.561962	23.740435	21.140987	9.295861	17.383188	5.1150303	5.099609	3.7536857	4.7251983	4.3814945	4.5738096	4.509719	4.4304166	4.550016	4.3972297	2.913567	3.7917104	33.3916	31.1526	21.7353	15.94	4.65611	4.56017	4.49672	3.70084	0.18604	0.0900995	0.0266492	-0.769232			0	dm|3L63B11					chr3L:3193774-3193721///chr3L:3193776-3193721		TC213891///TC239277		TC213891///TC239277
A_09_P017334	100.79712	72.1308	112.113594	104.36764	129.02698	105.301445	154.7483	138.41206	145.49823	90.119194	120.85572	114.15448	6.1099706	6.1324997	6.7198563	6.459418	6.4506125	6.32226	7.468544	7.1128263	7.1655993	6.489021	6.614121	6.506933	95.0138	112.899	146.22	108.376	6.32078	6.41076	7.24899	6.53669	-0.177202	-0.0872138	0.751013	0.0387144	CG33260	"CG33260 [Source:FlyBase;GeneId:FBgn0053260] [FBtr0302436]///CG33260 [FBtr0110853]"	0	dm|3L70F4		2768977///2768977	NM_001043140	CG33260 gene product from transcript CG33260-RB	chr3L:14754393-14754117	GO:0003674|GO:0005575|GO:0008150	FBtr0302436///FBtr0110853	NM_001043140	TC233396
A_09_P043886	320.1409	151.37753	167.75829	191.76817	170.10583	160.94801	139.15346	78.65072	79.72769	97.736885	78.63856	80.7438	7.7772236	7.2019634	7.301279	7.3371067	6.8493724	6.93433	7.315297	6.297388	6.2977505	6.60609	5.9941435	6.007369	213.092	174.274	99.1773	85.7064	7.42682	7.04027	6.63681	6.20253	0.534971	0.148418	-0.25504	-0.689317	nkd	"CG11614 [Source:FlyBase;GeneId:FBgn0002945] [FBtr0075039]///naked cuticle [FBtr0075039]"	0	dm|3L75F2		44843///44843	NM_080049	naked cuticle	chr3L:18997045-18996986	GO:0005515|GO:0005634|GO:0005737|GO:0007367|GO:0008270|GO:0014018|GO:0016055|GO:0060071	FBtr0075039	NM_080049	TC252350///TC195149
A_09_P076641	67.292366	37.427803	52.944553	55.852493	97.31128	58.213474	49.111713	37.907967	30.77321	72.33557	89.41587	81.10648	5.5270314	5.1859946	5.6374493	5.557437	6.043618	5.46716	5.8127594	5.244429	4.9243445	6.1718917	6.179437	6.013835	52.5549	70.4591	39.2643	80.9526	5.45016	5.6894	5.32718	6.12172	-0.147285	0.091962	-0.270265	0.524278	Ac78C	"The gene Adenylyl cyclase 78C is referred to in FlyBase by the symbol Dmel\Ac78C (CG10564, FBgn0024150). It is a protein_coding_gene from Drosophila melanogaster. Its sequence location is 3L:21129545..21164991. It has the cytological map location 78B3-78C1. Based on sequence similarity, it is predicted to have molecular function</span>: adenylate cyclase activity. An electronic pipeline based on…	0	dm|3L78B3	FBtr0078322	40333///40333	NM_079470	Adenylyl cyclase 78C	chr3L:21129877-21129818	GO:0001582|GO:0004016|GO:0009190|GO:0009744|GO:0010353|GO:0016021|GO:0023034///GO:0004016|GO:0007242|GO:0009190|GO:0016021	FBtr0301701	NM_079470	TC222148///TC195089
A_09_P176345	159.78987	141.76039	175.87788	187.05324	230.83841	216.03471	188.84396	163.58592	173.53984	121.12857	123.96281	123.109604	6.7746925	7.107267	7.369469	7.3011923	7.289823	7.3589983	7.755815	7.3539047	7.4198647	6.915654	6.650742	6.615889	159.143	211.309	175.323	122.734	7.08381	7.31667	7.50986	6.72743	-0.211698	0.0211638	0.214354	-0.568079		BP559743 Drosophila melanogaster embryonic gonads cDNA (pGEM-T Easy) Drosophila melanogaster cDNA clone FGM322F08 5', mRNA sequence [BP559743]	0	dm|3L66D10			BP559743		chr3L:8654273-8654332		BP559743		TC235038
A_09_P056001	1014.2586	716.46796	811.3737	1056.5609	1079.9536	1011.09766	862.9983	671.9078	676.3859	840.3167	872.3369	881.6157	9.44087	9.444715	9.575262	9.799047	9.515837	9.585586	9.947978	9.392119	9.382444	9.710049	9.46572	9.456096	847.367	1049.2	737.097	864.756	9.48695	9.63349	9.57418	9.54396	-0.003829	0.142712	0.0834026	0.0531769	CG9384	"CG9384 [Source:FlyBase;GeneId:FBgn0036446] [FBtr0075690]///CG9384 [FBtr0075690]"	0	dm|3L70F4		39608///39608	NM_140463	CG9384 gene product from transcript CG9384-RA	chr3L:14760714-14760773	GO:0005975|GO:0008454|GO:0016020	FBtr0075690	NM_140463	TC227567///TC195445
A_09_P042781	3758.0676	2314.9075	2692.1992	2862.0078	3059.06	2844.4785	2894.2883	2204.5024	2159.619	2455.8857	2879.2131	2776.6833	11.330436	11.136695	11.305609	11.236699	11.017956	11.077827	11.693757	11.106237	11.057302	11.257286	11.188437	11.111237	2921.72	2921.85	2419.47	2703.93	11.2576	11.1108	11.2858	11.1857	0.0950136	-0.0517387	0.123199	0.0230872	Hsf	"CG5748 [Source:FlyBase;GeneId:FBgn0001222] [FBtr0110966]///Heat shock factor [FBtr0110966]"	0	dm|2R55B7		37068///37068	NM_001043090	Heat shock factor	chr2R:14018391-14018332	GO:0003677|GO:0003700|GO:0003704|GO:0005634|GO:0005700|GO:0009408|GO:0010552|GO:0016563|GO:0043565	FBtr0110966	NM_001043090	TC225947///NP1415520
A_09_P186970	30.138039	6.2246413	12.31627	20.448921	19.19522	19.50889	24.340744	15.797988	15.654392	32.8136	32.84674	23.159353	4.368174	2.597947	3.5335324	4.10784	3.7017589	3.8899388	4.8000655	3.981669	3.949237	5.031481	4.734657	4.2056127	16.2263	19.7177	18.5977	29.6066	3.49988	3.89985	4.24366	4.65725	-0.54487	-0.144909	0.198903	0.612496		Rep: CG41129-PA - Drosophila melanogaster (Fruit fly), partial (16%) [TC245442]	0						chrUextra:3371023-3370964		TC245442///TC215519		TC245442///TC215519
A_09_P188335	34.117367	29.329071	24.438486	25.877142	55.89493	36.02262	21.447409	38.101963	47.25233	20.434017	50.6879	53.35749	4.547095	4.8342156	4.522122	4.4474936	5.243729	4.77471	4.6174955	5.2517934	5.543055	4.34816	5.360548	5.4097085	29.295	39.2649	35.6006	41.4931	4.63448	4.82198	5.13745	5.03947	-0.169985	0.0175147	0.332985	0.235009		Rep: Bcl-2-like protein BUFFY - Drosophila melanogaster (Fruit fly), partial (5%) [TC245597]///Q9NGX3_DROME (Q9NGX3) Bcl-2-like protein BUFFY (Fragment), partial (5%) [TC215954]	0	dm|2R48C1					chr2R:7574883-7574942		TC215954///TC245597		TC215954///TC245597
A_09_P029656	18589.365	13924.031	13581.855	14506.859	16653.486	15112.007	12646.601	11731.29	11086.848	12089.813	12264.493	11900.476	13.63685	13.725245	13.640432	13.578334	13.46262	13.4872875	13.821226	13.518074	13.417303	13.556763	13.279179	13.210821	15365.1	15424.1	11821.6	12084.9	13.6675	13.5094	13.5855	13.3489	0.130091	-0.0280046	0.048116	-0.188498	bcn92	"bcn92 [FBtr0070431]///CG3717 [Source:FlyBase;GeneId:FBgn0013432] [FBtr0070431]"	0	dm|X2D4		31186///31186	NM_057711	CG3717 gene product from transcript CG3717-RA	chrX:2042662-2042603	GO:0003674|GO:0005575|GO:0008150	FBtr0070431	NM_057711
A_09_P164635	8279.4375	5783.0693	9178.347	7050.576	8344.001	6885.9736	6214.823	5759.9795	5405.807	5021.987	6060.2705	5232.148	12.469977	12.457576	13.075058	12.537413	12.465607	12.353324	12.796262	12.491848	12.381036	12.289301	12.262145	12.025277	7746.95	7426.85	5793.54	5438.14	12.6675	12.4521	12.5564	12.1922	0.205945	-0.0094773	0.0947901	-0.269351	CG10465	"CG10465 [FBtr0086094]///CG10465 [Source:FlyBase;GeneId:FBgn0033017] [FBtr0086094]"	0	dm|2R41E5		35488///35488	NM_136321	CG10465 gene product from transcript CG10465-RA	chr2R:1227882-1227823	GO:0005249|GO:0005515|GO:0006813|GO:0008076	FBtr0086094	NM_136321	TC251339///TC219120
A_09_P053591	27.696682	11.456536	29.41377	32.241035	48.452152	35.283672	13.535252	40.299	45.768467	24.898018	51.036724	43.028664	4.2463017	3.4780552	4.7894588	4.7647133	5.0375724	4.7448077	3.953414	5.332672	5.4970236	4.633218	5.3704424	5.0993156	22.8557	38.659	33.2009	39.6545	4.17127	4.84903	4.9277	5.03432	-0.605814	0.0719449	0.150617	0.257239	CG8541	"CG8541 [FBtr0076862]///CG8541 [Source:FlyBase;GeneId:FBgn0035788] [FBtr0076862]"	0	dm|3L66A2		38838///38838	NM_139870	CG8541 gene product from transcript CG8541-RA	chr3L:7464929-7464988	GO:0005214	FBtr0076862	NM_139870	TC232870///TC206581
A_09_P066131	8.676499	4.977278	3.8308809	10.546372	9.7409525	4.9402623	20.786568	9.721503	5.5779424	38.111343	30.695084	34.69556	2.5717733	2.2753131	1.8487151	3.1525621	2.7231462	1.9084666	4.572344	3.2811792	2.4604745	5.2474074	4.6369143	4.788769	5.82822	8.4092	12.0287	34.5007	2.23193	2.59472	3.438	4.89103	-0.70592	-0.343129	0.500145	1.95318	Cyp28a5	"CG8864 [Source:FlyBase;GeneId:FBgn0028940] [FBtr0080587]///Cyp28a5 [FBtr0080587]"	0	dm|2L34E5		34817///34817	NM_135850	CG8864 gene product from transcript CG8864-RA	chr2L:13979485-13979544	GO:0004497|GO:0005792|GO:0009055|GO:0016020|GO:0020037	FBtr0080587	NM_135850	TC228785///TC201188
A_09_P015546	5334.2197	3788.956	5770.971	6595.3564	7871.729	6665.941	6262.4634	5749.4653	5909.0767	6071.6504	6367.4473	6723.774	11.835722	11.847542	12.405638	12.441122	12.381548	12.306472	12.807279	12.489212	12.509459	12.563131	12.333478	12.387145	4964.72	7044.34	5973.67	6387.62	12.0296	12.3764	12.602	12.4279	-0.366757	-0.0200103	0.205592	0.0315272	Smc5	"CG32438 [Source:FlyBase;GeneId:FBgn0052438] [FBtr0078372]///Smc5 [FBtr0078372]"	0	dm|3L78D7	FBtr0078374	326215///326215	NM_141077	CG32438 gene product from transcript CG32438-RB///CG32438 gene product from transcript CG32438-RA	chr3L:21566542-21566601	GO:0000070|GO:0000796|GO:0005524|GO:0005634|GO:0005694|GO:0007067	FBtr0078372	NM_141077	NP449145
A_09_P022131	4630.084	3082.1548	4087.8203	4645.6245	5253.017	4464.022	6571.734	5910.8037	5610.1553	6753.668	7518.5156	7167.673	11.631483	11.54968	11.908155	11.935543	11.798014	11.728008	12.876822	12.529139	12.4345665	12.716713	12.573211	12.479379	3933.35	4787.55	6030.9	7146.62	11.6964	11.8205	12.6135	12.5898	-0.488615	-0.364533	0.428454	0.404713	escl	"escl [FBtr0100626]///CG5202 [Source:FlyBase;GeneId:FBgn0032391] [FBtr0080286]"	0	dm|2L33B5	FBtr0100626	34611///34611	NM_135688///NM_164979	CG5202 gene product from transcript CG5202-RA///CG5202 gene product from transcript CG5202-RB	chr2L:11992706-11992765	GO:0005515|GO:0005700///GO:0005515|GO:0005700|GO:0035098(ESC/E(Z) complex)|GO:0042054|GO:0070734	FBtr0100626///FBtr0080286	NM_135688///NM_164979	TC200713///TC227266
A_09_P042656	10849.064	6307.6533	7754.466	9190.896	9868.596	9052.378	8303.921	5490.21	5551.4473	4121.2036	4656.973	4659.175	12.859943	12.582845	12.83185	12.919877	12.707712	12.74796	13.21434	12.422646	12.41939	12.004108	11.882155	11.857947	8303.73	9370.62	6448.53	4479.12	12.7582	12.7919	12.6855	11.9147	0.112934	0.146571	0.0401796	-0.730542	h	"CG6494 [Source:FlyBase;GeneId:FBgn0001168] [FBtr0100153]///hairy [FBtr0100153]"	0	dm|3L66D10		38995///38995	NM_001014577	hairy	chr3L:8672206-8672265	GO:0000122|GO:0000902|GO:0001666|GO:0003677|GO:0005515|GO:0005634|GO:0007366|GO:0007399|GO:0007424|GO:0007431|GO:0007435|GO:0007460|GO:0008407|GO:0016044|GO:0016481|GO:0016564|GO:0016565|GO:0016566|GO:0031323|GO:0032582|GO:0035239|GO:0035289|GO:0035290|GO:0045892///GO:0000122|GO:0000902|GO:0001666|GO:0003677|GO:0005515|GO:0005634|GO:0007366|GO:0007399|GO:0007424|GO:0007431|GO:0007435|GO:0007460|G…	FBtr0100153	NM_001014577	TC231592///TC205427
A_09_P029416	1391.1307	804.13116	1144.1268	1248.8988	1443.0565	1200.2144	1274.0116	1011.33496	952.9851	1320.317	1389.8844	1325.1295	9.896703	9.611243	10.07107	10.040328	9.933996	9.832955	10.509927	9.982045	9.877051	10.361927	10.137728	10.044007	1113.13	1297.39	1079.44	1345.11	9.85967	9.93576	10.123	10.1812	-0.151515	-0.0754267	0.111821	0.170034	Gem3///Dhh1	"DEAD/DEAH RNA helicase 1 [FBtr0076292]///CG6539 [Source:FlyBase;GeneId:FBgn0011802] [FBtr0076292]"	0	dm|3L67E3		39195///39195	NM_079295	Gemin3///DEAD/DEAH RNA helicase 1	chr3L:10452885-10452826	GO:0003676|GO:0003724|GO:0004004|GO:0005524|GO:0005737|GO:0007528|GO:0015030|GO:0022618|GO:0071254///GO:0003676|GO:0003724|GO:0004004|GO:0005524|GO:0005737|GO:0007528|GO:0015030|GO:0022618	FBtr0076292	NM_079295	TC223509///TC196507
A_09_P029691	927.649	765.6684	748.828	1615.5292	1762.2805	1572.9468	3923.4556	2835.4167	2866.694	3125.148	3313.4106	3787.0105	9.312096	9.540532	9.45953	10.411678	10.222311	10.223133	12.132673	11.469345	11.465914	11.604967	11.391079	11.558933	814.048	1650.25	3208.52	3408.52	9.43739	10.2857	11.6893	11.5183	-1.46399	-0.615671	0.787932	0.616948	l(2)dtl	"lethal-(2)-denticleless [FBtr0072085]///CG11295 [Source:FlyBase;GeneId:FBgn0013548] [FBtr0072085]"	0	dm|2R59F6		46326///46326	NM_080132	lethal-(2)-denticleless	chr2R:19592867-19592926	GO:0005737	FBtr0072085	NM_080132	TC254881///TC198030
A_09_P106315	7131.1694	4098.8574	6425.306	5448.632	6118.84	5431.0767	5847.7354	4905.561	4879.4326	6233.412	7096.69	6071.0522	12.254583	11.960962	12.560589	12.1655655	12.018126	12.010901	12.708426	12.260202	12.233239	12.601065	12.489909	12.2398205	5885.11	5666.18	5210.91	6467.05	12.2587	12.0649	12.4006	12.4436	0.0115096	-0.182338	0.153421	0.196396	Smox	"CG2262 [Source:FlyBase;GeneId:FBgn0025800] [FBtr0071192]///Smad on X [FBtr0071192]"	0	dm|X7D14		31738///31738	NM_078524	Smad on X	chrX:8032502-8032443	GO:0003700|GO:0005072|GO:0005515|GO:0005667|GO:0006355|GO:0007179|GO:0007346|GO:0007411|GO:0007476|GO:0016319|GO:0048666|GO:0048813	FBtr0071192	NM_078524	TC196958///TC249257
A_09_P068746	183.23083	107.55153	126.25452	237.47166	265.18436	193.15376	61.81244	57.20576	59.72357	21.069883	27.415617	27.693726	6.972179	6.7088404	6.89123	7.6454988	7.4899354	7.1974845	6.1445894	5.8380885	5.88097	4.3923693	4.4739046	4.463577	139.012	231.937	59.5806	25.3931	6.85742	7.44431	5.95455	4.44328	0.430702	1.01759	-0.472166	-1.98343	CG14314	"CG14314 [FBtr0083560]///CG14314 [Source:FlyBase;GeneId:FBgn0038581] [FBtr0083560]"	0	dm|3R90F7		42179///42179	NM_142433	CG14314 gene product from transcript CG14314-RA	chr3R:14043667-14043726		FBtr0083560	NM_142433	TC228565///TC202133
A_09_P021421	4927.9546	3440.441	4186.3823	4311.4785	4725.756	4314.3696	3869.2957	4099.0283	3749.0334	4771.674	4809.7104	5572.9346	11.721433	11.708335	11.942528	11.827853	11.645412	11.678812	12.112619	12.001066	11.853045	12.215538	11.928714	12.116311	4184.93	4450.53	3905.79	5051.44	11.7908	11.7174	11.9889	12.0869	-0.100114	-0.17352	0.0980307	0.195975	Mob3	"This gene is referred to in FlyBase by the symbol Dmel\Mob3 (CG4946, FBgn0259482). It is a protein_coding_gene from Drosophila melanogaster. Its sequence location is 2L:10265339..10266570. It has the cytological map location 31B1. An electronic pipeline based on InterPro domains suggests that it has the molecular function</span>: protein binding. The biological processes in which it is involved …	0	dm|2L31B1		34372///34372	NM_135520	CG4946 gene product from transcript CG4946-RA	chr2L:10266463-10266522	GO:0005515///GO:0005515|GO:0005575|GO:0008150	FBtr0079983	NM_135520	TC232236///TC206081
A_09_P189140	173.43307	115.5596	91.05937	75.59946	103.7923	87.02589	21.979126	26.936182	20.823124	47.335552	48.360844	41.76024	6.8928957	6.8124495	6.4197745	5.994191	6.136639	6.0472517	4.6528263	4.7514734	4.360856	5.560111	5.292746	5.0561476	126.684	88.8059	23.2461	45.8189	6.70837	6.05936	4.58838	5.303	0.931222	0.28221	-1.18877	-0.47415			0	dm|2L37A2					chr2L:18763180-18763121		TC241248///TC216204		TC241248///TC216204
A_09_P175835	259.81818	171.5846	140.65862	315.7494	315.5228	295.4275	322.04993	322.20642	308.0839	470.60138	418.12	404.89517	7.476019	7.3827324	7.047093	8.056523	7.740684	7.8105392	8.525905	8.331841	8.247921	8.873621	8.404752	8.333494	190.687	308.9	317.447	431.206	7.30195	7.86925	8.36856	8.53729	-0.850274	-0.282973	0.216334	0.385067		340601 CK01 Drosophila melanogaster cDNA clone 83177, mRNA sequence [EC224923]	0	dm|2R59B4			EC224923		chr2R:18773464-18772980		EC224923
A_09_P120650	2542.2273	1322.9791	1894.835	1384.5758	1367.0028	1322.2421	974.72095	835.0816	786.8135	809.6201	833.37537	706.88654	10.766538	10.329531	10.798895	10.189116	9.855885	9.97265	10.12361	9.705773	9.600619	9.656361	9.399801	9.137424	1920.01	1357.94	865.539	783.294	10.6317	10.0059	9.81	9.39786	0.717388	0.0916166	-0.104266	-0.516404	cno	"CG42312 [Source:FlyBase;GeneId:FBgn0259212] [FBtr0299709]///canoe [FBtr0299709]"	0	dm|3R82F3		40620///40620	NM_169025	canoe	chr3R:998646-998587	GO:0003779|GO:0005912|GO:0005915|GO:0005926|GO:0005938|GO:0007163|GO:0007219|GO:0007254|GO:0007265|GO:0007391|GO:0007394|GO:0016318|GO:0046328|GO:0048598|GO:0048730|GO:0048749///GO:0003779|GO:0005912|GO:0005915|GO:0005938|GO:0007163|GO:0007219|GO:0007254|GO:0007265|GO:0007391|GO:0007394|GO:0016318|GO:0046328|GO:0048749	FBtr0299709	NM_169025	TC235325///TC209281
A_09_P180025	251.42781	167.26952	139.43748	325.14258	361.74585	298.41736	324.0406	334.01123	359.53452	275.73264	324.58618	255.7462	7.428661	7.345987	7.0345135	8.098816	7.9379163	7.8250666	8.534795	8.383753	8.470728	8.102385	8.039436	7.6706586	186.045	328.435	339.195	285.355	7.26972	7.95393	8.46309	7.93749	-0.718956	-0.0347432	0.474416	-0.0511829	CG14614	"CG14614 [Source:FlyBase;GeneId:FBgn0031186] [FBtr0077368]///CG14614 [FBtr0077368]"	0	dm|X20C1		33131///33131	NM_134617	CG14614 gene product from transcript CG14614-RA	chrX:21856662-21856604		FBtr0077368	NM_134617	TC237588///TC210812
A_09_P044171	5809.119	3483.3235	3119.2969	4413.28	4479.7334	4225.4116	4470.8613	3266.264	3763.1687	3411.6406	3784.7004	4634.472	11.958763	11.726204	11.5180435	11.861522	11.568281	11.648755	12.321101	11.673426	11.858474	11.731508	11.582942	11.850279	4137.25	4372.81	3833.43	3943.6	11.7343	11.6929	11.951	11.7216	0.00548077	-0.0360034	0.222144	-0.00727971	pnt	"CG17077 [Source:FlyBase;GeneId:FBgn0003118] [FBtr0089717]///pointed [FBtr0089717]"	0	dm|3R94E10		42757///42757	NM_079737	pointed	chr3R:19117292-19117233	GO:0003700|GO:0005515|GO:0005634|GO:0006355|GO:0006911|GO:0006916|GO:0007157|GO:0007173|GO:0007265|GO:0007362|GO:0007422|GO:0007424|GO:0007426|GO:0007428|GO:0007429|GO:0007455|GO:0007464|GO:0007476|GO:0007507|GO:0007513|GO:0008293|GO:0009997|GO:0030707|GO:0035225|GO:0043565|GO:0045449|GO:0045467|GO:0045610|GO:0048190|GO:0048747///GO:0003700|GO:0005515|GO:0005634|GO:0006355|GO:0006911|GO:0006916|G…	FBtr0089717	NM_079737	TC199408///TC226080
A_09_P195940	2704.9214	1690.311	1635.0234	2211.9207	2249.6274	2181.8616	2063.6853	1941.6688	1658.5659	1843.1011	2125.8042	1787.6272	10.856031	10.683029	10.586134	10.864971	10.574554	10.695223	11.205771	10.923081	10.676462	10.843178	10.7507715	10.47592	2010.09	2214.47	1887.97	1918.84	10.7084	10.7116	10.9351	10.69	-0.0145995	-0.0114148	0.212107	-0.0330413	mRpS5	"mitochondrial ribosomal protein S5 [FBtr0111147]///CG40049 [Source:FlyBase;GeneId:FBgn0044510] [FBtr0111147]"	0			3355089///3355089	NM_001043187	mitochondrial ribosomal protein S5	chr3L:24535608-24535667	GO:0003723|GO:0003735|GO:0005763|GO:0006412	FBtr0111147	NM_001043187	TC219617///TC242277
A_09_P031691	420.2264	261.78784	295.73425	254.70381	218.8055	194.32251	17.886751	4.4573407	6.5847955	6.164886	3.3092551	3.7397854	8.169683	7.9922104	8.119196	7.7465644	7.212589	7.206188	4.3555837	2.1561832	2.6998801	2.619333	1.423485	1.5750451	325.916	222.611	9.64296	4.40464	8.0937	7.38845	3.07055	1.87262	2.31281	1.60756	-2.71034	-3.90826	nompB	"CG12548 [Source:FlyBase;GeneId:FBgn0016919] [FBtr0085925]///no mechanoreceptor potential B [FBtr0085925]"	0	dm|2L39E2	FBtr0085924	35414///35414	NM_078889	no mechanoreceptor potential B	chr2L:21578906-21578847	GO:0005488|GO:0007605|GO:0009296|GO:0035058|GO:0042073|GO:0042384	FBtr0085925	NM_078889	NP13365320///TC198541
A_09_P030191	6461.9717	4446.6104	5161.0654	5686.889	6401.5312	6550.69	6350.104	6538.127	6161.0996	6708.0845	6501.734	6251.8413	12.11242	12.078446	12.2444935	12.227311	12.083284	12.28131	12.827329	12.674662	12.569714	12.7069435	12.363587	12.282155	5356.55	6213.04	6349.78	6487.22	12.1451	12.1973	12.6906	12.4509	-0.136613	-0.0844307	0.408835	0.169163	bif	"bifocal [FBtr0073527]///CG1822 [Source:FlyBase;GeneId:FBgn0014133] [FBtr0073527]"	0	dm|X10D5		32119///32119	NM_167295	bifocal	chrX:11588642-11588701	GO:0003779|GO:0003824|GO:0005737|GO:0007411|GO:0008017|GO:0008157|GO:0016052|GO:0016321|GO:0030246|GO:0030517|GO:0051015	FBtr0073527	NM_167295	TC217461///TC222281
A_09_P164345	7516.2246	5449.111	6160.1587	8816.908	9723.198	8125.083	4651.6846	5979.4355	5260.137	6645.676	7115.1455	6033.8125	12.330453	12.371761	12.49979	12.859944	12.686298	12.592046	12.378302	12.545794	12.341626	12.693459	12.493656	12.230944	6375.16	8888.4	5297.09	6598.21	12.4007	12.7128	12.4219	12.4727	-0.096055	0.21604	-0.0748161	-0.024037	CG33303	"CG33303 [Source:FlyBase;GeneId:FBgn0053303] [FBtr0080052]///CG33303 [FBtr0080052]"	0	dm|2L31D11		2768916///2768916	NM_205958	CG33303 gene product from transcript CG33303-RA	chr2L:10375307-10375248	GO:0004579|GO:0006486|GO:0008250|GO:0016021	FBtr0080052	NM_205958	TC254853///TC197807
A_09_P007831	210.41983	113.51832	165.55505	180.81071	194.58409	167.52707	242.88739	182.75049	174.35388	792.57544	1006.4937	781.62946	7.1717873	6.7867374	7.2822065	7.2522235	7.0433335	6.9921293	8.118908	7.5137315	7.426616	9.625664	9.672101	9.282431	163.164	180.974	199.997	860.233	7.08024	7.0959	7.68642	9.52673	-0.274167	-0.258516	0.332007	2.17232	Cyp6a23	"Cyp6a23 [FBtr0087452]///CG10242 [Source:FlyBase;GeneId:FBgn0033978] [FBtr0087452]"	0	dm|2R51D1		36661///36661	NM_137156	CG10242 gene product from transcript CG10242-RA	chr2R:10764895-10764954	GO:0004497|GO:0005792|GO:0009055|GO:0016020|GO:0020037|GO:0055114	FBtr0087452	NM_137156	TC201110///TC227614
A_09_P038456	999.6013	767.2086	1359.6643	1304.632	1745.1986	1408.498	1628.7592	1747.3561	1647.5251	1436.4658	1551.0901	1737.5942	9.419869	9.543431	10.320074	10.103314	10.20826	10.063821	10.864322	10.770958	10.666826	10.483566	10.296045	10.434965	1042.16	1486.11	1674.55	1575.05	9.76112	10.1251	10.7674	10.4049	-0.546935	-0.182928	0.459309	0.0967992	Tango2	"Transport and Golgi organization 2 [FBtr0073807]///CG11176 [Source:FlyBase;GeneId:FBgn0030503] [FBtr0073807]"	0	dm|X12A8		32319///32319	NM_132677	Transport and Golgi organization 2	chrX:13513148-13513207	GO:0005794|GO:0005829|GO:0007030	FBtr0073807	NM_132677	TC229282///TC202962
A_09_P166465	2622.5808	1480.2604	1699.7184	1445.7157	1562.5038	1440.7433	1235.9799	1084.7272	1123.3031	1076.2655	1282.668	996.5065	10.811432	10.491591	10.642118	10.251455	10.048727	10.096477	10.466204	10.083117	10.114273	10.067078	10.021911	9.632825	1934.19	1482.99	1148	1118.48	10.6484	10.1322	10.2212	9.90727	0.543005	0.0268443	0.115822	-0.198104		Q3G5G9_9DELT (Q3G5G9) Peptidoglycan-binding LysM precursor, partial (5%) [TC213231]	0	dm|X19D1					chrX:020341060-020341001///chrX:20341060-20341001		TC213231		TC213231
A_09_P035431	484.91016	308.57693	361.2751	333.04248	384.379	320.10196	228.50131	117.64043	115.056526	160.89702	170.56868	170.938	8.376234	8.229443	8.407993	8.13345	8.025469	7.9262667	8.030823	6.8782406	6.82694	7.325252	7.111188	7.0894194	384.921	345.841	153.733	167.468	8.33789	8.0284	7.24533	7.17529	0.362022	0.0525273	-0.730533	-0.800581	CG12972	"CG12972 [Source:FlyBase;GeneId:FBgn0037076] [FBtr0078403]///CG12972 [FBtr0078403]"	0	dm|3L78C8		40363///40363	NM_141050	CG12972 gene product from transcript CG12972-RA	chr3L:21338396-21338337	GO:0000775|GO:0003677	FBtr0078403	NM_141050	TC231057///TC204847
A_09_P061281	1751.7139	1198.6112	1471.1454	1628.6063	2055.109	1784.1647	1341.0406	1340.1173	1276.3431	1497.4144	1617.7885	1606.7789	10.229212	10.187104	10.4337635	10.423309	10.444082	10.404912	10.583901	10.388144	10.298542	10.543516	10.356786	10.322045	1473.82	1822.63	1319.17	1573.99	10.2834	10.4241	10.4235	10.4074	-0.113168	0.0275729	0.0270007	0.0109208	CG1983	"CG1983 [Source:FlyBase;GeneId:FBgn0039751] [FBtr0085574]///CG1983 [FBtr0085574]"	0	dm|3R99E1		43588///43588	NM_143519	CG1983 gene product from transcript CG1983-RA	chr3R:26002065-26002006	GO:0003674|GO:0005575|GO:0008150	FBtr0085574	NM_143519	TC231026///TC206609
A_09_P184480	66.81855	44.986813	74.18147	61.4988	69.7476	69.60021	49.882057	50.21194	56.23818	51.550564	71.9525	37.667877	5.516837	5.4513865	6.124026	5.6963735	5.563155	5.724899	5.835213	5.6499586	5.7942195	5.683175	5.8659515	4.9073524	61.9956	66.9489	52.1107	53.7236	5.69742	5.66148	5.7598	5.48549	0.00764195	-0.0282987	0.0700226	-0.204282			0	dm|3R99D5					chr3R:25928195-25928254		TC243648///TC214704		TC243648///TC214704
A_09_P036206	9322.878	6175.705	8445.998	7212.8936	8399.029	7758.6855	8049.9326	6570.0093	6105.2725	5799.5615	6098.641	5951.1387	12.64122	12.552344	12.95509	12.570249	12.47509	12.525475	13.169524	12.68168	12.556582	12.496986	12.271251	12.21104	7981.53	7790.2	6908.4	5949.78	12.7162	12.5236	12.8026	12.3264	0.161755	-0.030859	0.248132	-0.228038	CG12007	"CG12007 [Source:FlyBase;GeneId:FBgn0037293] [FBtr0078842]///CG12007 [FBtr0078842]"	0	dm|3R82F1		40617///40617	NM_141255	CG12007 gene product from transcript CG12007-RA	chr3R:955492-955551	GO:0004663|GO:0005968|GO:0007155|GO:0008360|GO:0018346	FBtr0078842	NM_141255	TC253575///TC200878
A_09_P165085	229.83942	493.44156	428.3497	194.04012	746.9972	439.68134	186.93617	1639.2614	1424.5416	122.477	491.24408	530.70575	7.299143	8.906692	8.653685	7.3540983	8.984043	8.384193	7.741166	10.67883	10.457024	6.931626	8.637275	8.723858	383.877	460.24	1083.58	381.476	8.28651	8.24078	9.62567	8.09759	-0.358973	-0.404701	0.980194	-0.547893	CG16940	"CG16940 [FBtr0072487]///CG16940 [Source:FlyBase;GeneId:FBgn0035111] [FBtr0072487]"	0	dm|3L61B2		38034///38034	NM_138168	CG16940 gene product from transcript CG16940-RB	chr3L:213293-213352	GO:0000176(nuclear exosome (RNase complex))|GO:0000177(cytoplasmic exosome (RNase complex))|GO:0003723|GO:0008859	FBtr0072487	NM_138168	TC196270///TC223289
A_09_P021706	43.280067	29.606815	37.323578	34.942608	40.04713	30.30951	57.215424	27.915154	20.595387	33.229713	47.03299	42.749065	4.890291	4.8478136	5.1330543	4.8808026	4.7627106	4.5255775	6.0330963	4.8029766	4.3449907	5.0496607	5.2525797	5.0899105	36.7368	35.0998	35.242	41.0039	4.95705	4.72303	5.06035	5.13072	0.0715063	-0.162516	0.174808	0.24517	CG17107	"CG17107 [FBtr0080107]///CG17107 [Source:FlyBase;GeneId:FBgn0032281] [FBtr0080107]"	0	dm|2L32A4		34467///34467	NM_135591	CG17107 gene product from transcript CG17107-RA	chr2L:10682324-10682383		FBtr0080107	NM_135591	TC245365///TC215518
A_09_P030721	4149.878	3262.7012	3713.0718	4747.6924	6171.0938	5312.6064	7388.0938	8326.319	8497.378	8668.639	10126.942	10890.394	11.473514	11.631807	11.769436	11.966898	12.030394	11.979083	13.045751	13.023463	13.033544	13.076849	13.00289	13.082858	3708.55	5410.46	8070.6	9895.33	11.6249	11.9921	13.0343	13.0542	-0.891723	-0.524517	0.517611	0.537557	UbcD4	"Ubiquitin conjugating enzyme 4 [FBtr0076395]///CG8284 [Source:FlyBase;GeneId:FBgn0015321] [FBtr0076395]"	0	dm|3L67C5		39133///39133	NM_079286	Ubiquitin conjugating enzyme 4	chr3L:9692873-9692932	GO:0004842|GO:0019787|GO:0043687|GO:0051246	FBtr0076395	NM_079286	TC231275///TC208016
A_09_P024411	7.231707	5.715041	5.043956	4.201164	7.2032948	9.700184	9.135778	10.796828	7.981126	72.320274	89.73159	97.29256	2.3089967	2.47472	2.2455945	1.8246763	2.2877405	2.881891	3.386292	3.4325356	2.9773338	6.171587	6.1845226	6.276347	5.9969	7.03488	9.30458	86.4481	2.3431	2.33144	3.26539	6.21082	-0.586509	-0.598176	0.335775	3.28121	CG8335	"CG8335 [FBtr0085990]///CG8335 [Source:FlyBase;GeneId:FBgn0033069] [FBtr0085990]"	0	dm|2R42A13		35547///35547	NM_136366	CG8335 gene product from transcript CG8335-RA	chr2R:2089276-2089335	GO:0003743|GO:0005852|GO:0006413	FBtr0085990	NM_136366	TC206368///TC232550
A_09_P111720	14.299379	8.825203	12.400979	23.000084	29.350891	23.479666	90.526665	107.711395	104.367294	158.4059	173.66953	144.737	3.292541	3.1015856	3.543421	4.2774544	4.314416	4.157219	6.695035	6.751027	6.6862674	7.302741	7.1371794	6.8493795	11.8419	25.2769	100.868	158.937	3.31252	4.2497	6.71078	7.09643	-2.18783	-1.25065	1.21043	1.59609	CG15484	"Drosophila melanogaster IP07046 full insert cDNA. [BT022650]///CG15484 [Source:FlyBase;GeneId:FBgn0032452] [FBtr0080406]"	0	dm|2L33F3		34682///34682	BT022650	CG15484 gene product from transcript CG15484-RA	chr2L:12706961-12706902		IP07046///FBtr0080406
A_09_P163490	238.46513	119.027504	138.01122	192.72548	161.831	151.2889	60.21491	39.701077	39.114117	48.287388	40.34407	44.869427	7.352295	6.8551073	7.0196805	7.3442907	6.7774277	6.8450413	6.106813	5.311106	5.270359	5.5888333	5.0312634	5.1597505	165.168	168.615	46.3434	44.5003	7.07569	6.98892	5.56276	5.25995	0.633574	0.546799	-0.879361	-1.18217		IP04380.3prime IP Drosophila melanogaster iPCR Amplified Library Drosophila melanogaster cDNA clone IP04380 3, mRNA sequence [EL872466]	0	dm|3L76B3			EL872466		chr3L:19457768-19457827		EL872466
A_09_P136160	37.196976	22.587584	23.039816	27.566858	36.21317	23.127449	28.074764	32.019974	28.895294	34.343678	35.51692	37.34942	4.671774	4.457414	4.437096	4.53875	4.617526	4.135413	5.005966	5.0009003	4.833504	5.0972314	4.847413	4.8951035	27.6081	28.9692	29.6633	35.7367	4.52209	4.43056	4.94679	4.94658	-0.230544	-0.322076	0.194151	0.193944	Syx6	"CG7736 [Source:FlyBase;GeneId:FBgn0037084] [FBtr0088102]///Syntaxin 6 [FBtr0088102]"	0	dm|2R47E1		40373///40373	NM_206094	Syntaxin 6	chr2R:7109877-7109936	GO:0005484|GO:0005515|GO:0005886|GO:0007269|GO:0016020|GO:0016081|GO:0016192|GO:0048193	FBtr0088102	NM_206094	TC226999///TC200436
A_09_P079896	1231.7859	859.0062	1080.2664	949.89764	1093.5033	928.0673	992.0037	736.92084	686.87805	1081.1478	1025.977	1026.4031	9.721196	9.706481	9.988211	9.645515	9.533825	9.461965	10.148966	9.525366	9.404652	10.0736065	9.699761	9.675471	1057.02	990.489	805.268	1044.51	9.8053	9.5471	9.69299	9.81628	0.11768	-0.140515	0.00537809	0.128663	U26	"U26 [FBtr0089673]///CG13401 [Source:FlyBase;GeneId:FBgn0027780] [FBtr0089673]"	0	dm|2L29C5	FBtr0089672	34175///34175	NM_135386///NM_205938	CG13401 gene product from transcript CG13401-RA	chr2L:8446113-8446054	GO:0003824|GO:0005575|GO:0008152	FBtr0089673	NM_135386///NM_205938	NP952550///TC198430
A_09_P071186	5125.4688	3508.7861	4800.724	3715.4019	4839.5522	4037.1572	3996.6929	3352.6746	2985.6511	4686.595	4899.6724	4966.065	11.778128	11.736713	12.140076	11.613191	11.679741	11.583003	12.159355	11.711097	11.524572	12.189583	11.955448	11.949976	4478.33	4197.37	3445.01	4850.78	11.885	11.6253	11.7983	12.0317	0.127552	-0.132109	0.0409209	0.274248	Syx18	"CG13626 [Source:FlyBase;GeneId:FBgn0039212] [FBtr0084670]///Syntaxin 18 [FBtr0084670]"	0	dm|3R96A12		42933///42933	NM_079761	Syntaxin 18	chr3R:20449663-20449604	GO:0005484|GO:0005886|GO:0007269|GO:0016192///GO:0005484|GO:0005886|GO:0005938|GO:0007269|GO:0007274|GO:0007528|GO:0016192|GO:0031594	FBtr0084670	NM_079761	TC203077///TC230552
A_09_P176855	673.3546	638.5471	782.3744	726.9544	1005.0051	1012.5069	759.9267	892.34	882.8474	1245.0403	1482.5774	1460.1307	8.849883	9.278605	9.522755	9.259608	9.412071	9.587595	9.764481	9.80145	9.766762	10.277235	10.23087	10.183971	698.092	914.822	845.038	1395.92	9.21708	9.41976	9.77756	10.2307	-0.458957	-0.25628	0.101526	0.554654		Drosophila melanogaster GH13132 full length cDNA. [AY060691]	0	dm|X2B4			AY060691		chrX:1547031-1547090		GH13132		TC235863///TC207342
A_09_P054386	1592.0408	1105.5057	1372.4708	1242.7716	1446.4995	1287.8352	1609.7876	1622.7645	1465.6282	1503.3613	1604.5139	1662.8802	10.091322	10.070447	10.333599	10.033233	9.937433	9.934611	10.847419	10.664238	10.498045	10.549234	10.344899	10.371558	1356.67	1325.7	1566.06	1590.25	10.1651	9.96843	10.6699	10.4219	-0.174126	-0.370823	0.330652	0.0826486	CG3437	"CG3437 [Source:FlyBase;GeneId:FBgn0035998] [FBtr0301032]///This gene is referred to in FlyBase by the symbol Dmel\CG3437 (CG3437, FBgn0035998). It is a protein_coding_gene from Drosophila melanogaster. Its sequence location is 3L:9449442..9450761. It has the cytological map location 67B8. Its molecular function is unknown. The biological processes in which it is involved are not known. 6 alleles…	0	dm|3L67B8	FBtr0076474	39096///39096	NM_140061	CG3437 gene product from transcript CG3437-RB///CG3437 gene product from transcript CG3437-RA	chr3L:9449566-9449507		FBtr0301032	NM_140061	TC243498///TC208201
A_09_P110130	26748.838	19168.414	27144.164	29254.47	34126.28	29715.848	19519.988	19302.79	17145.316	20289.008	21663.617	22747.512	14.161849	14.186399	14.639393	14.590257	14.497679	14.462824	14.447429	14.236522	14.046268	14.303669	14.099965	14.145511	24353.8	31032.2	18656	21566.7	14.3292	14.5169	14.2434	14.183	0.059118	0.246824	-0.0266895	-0.0870476	CG17556	"CG17556 [Source:FlyBase;GeneId:FBgn0038462] [FBtr0083375]///CG17556 [FBtr0083375]"	0	dm|3R89E6		42046///42046	NM_142324	CG17556 gene product from transcript CG17556-RA	chr3R:12820375-12820316	GO:0005488|GO:0005875///GO:0005488	FBtr0083375	NM_142324	TC254624///TC204335
A_09_P041586	5270.3525	3285.893	4814.0967	3288.4482	3927.8645	3730.9563	1431.953	1458.4937	1422.2806	1638.0383	1979.9446	1922.4349	11.818344	11.642026	12.144087	11.437078	11.3786125	11.469209	10.678533	10.510263	10.454732	10.673012	10.648223	10.580809	4456.78	3649.09	1437.58	1846.81	11.8682	11.4283	10.5478	10.634	0.83958	0.399728	-0.480729	-0.394558	CkIIbeta	"Casein kinase II beta subunit [FBtr0073558]///CG15224 [Source:FlyBase;GeneId:FBgn0000259] [FBtr0073558]"	0	dm|X10E3		32132///32132	NM_080762	Casein kinase II beta subunit	chrX:11691809-11691868	GO:0004672|GO:0004674|GO:0005634|GO:0005737|GO:0005829|GO:0005956|GO:0006468|GO:0007622|GO:0007623|GO:0008062|GO:0016319|GO:0019887|GO:0045475	FBtr0073558	NM_080762	TC218111///TC249913
A_09_P183690	673.07825	453.82388	547.85724	653.2213	723.65533	662.676	781.04376	722.66864	629.33594	745.3636	896.54803	681.0376	8.849291	8.785945	9.008696	9.105315	8.938242	8.976039	9.804024	9.49719	9.278428	9.53706	9.505216	9.08368	558.253	679.851	711.016	774.316	8.88131	9.00653	9.52655	9.37532	-0.213187	-0.0879656	0.43205	0.280821	CG1344	"CG1344 [Source:FlyBase;GeneId:FBgn0027507] [FBtr0086034]///CG1344 [FBtr0086034]"	0	dm|2R41F6		35500///35500	NM_136331	CG1344 gene product from transcript CG1344-RA	chr2R:1541646-1541705	GO:0004672|GO:0005488	FBtr0086034	NM_136331	TC256156///TC212574
A_09_P195860	13175.846	5852.732	4944.2397	10889.242	6829.919	6132.024	8740.067	5369.594	5437.8447	8587.769	6071.0845	6506.025	13.140268	12.474851	12.182571	13.164503	12.176737	12.186027	13.288193	12.390597	12.389561	13.063326	12.264717	12.33965	7990.94	7950.39	6515.84	7054.96	12.5992	12.5091	12.6895	12.5559	0.209151	0.119009	0.299371	0.165818		Q5U0U3_DROME (Q5U0U3) AT19630p (Fragment), partial (5%) [TC219589]	0	dm|3R93A1					chr3R:16631040-16631230		TC219589///TC252320		TC219589///TC252320
A_09_P218580	23854.473	14957.474	16306.572	21465.701	23107.166	20369.854	16613.893	17209.154	16898.25	18594.81	20097.816	20222.9	13.996633	13.828535	13.904205	14.143633	13.935137	13.918027	14.214867	14.0708885	14.025328	14.177872	13.99173	13.975792	18372.8	21647.6	16907.1	19638.5	13.9098	13.9989	14.1037	14.0485	-0.0843897	0.00475152	0.109514	0.0542838		Drosophila melanogaster RE02647 full length cDNA. [AY070919]	0	dm|3R89A5			AY070919		chr3R:11661823-11661764		RE02647
A_09_P149115	16292.695	11058.251	15076.585	13378.796	15548.884	14269.486	6573.7847	8111.704	7879.6475	5994.4385	6354.0723	6308.8877	13.446598	13.392792	13.791061	13.461548	13.363607	13.404525	12.877273	12.985789	12.924657	12.544668	12.330444	12.295259	14142.5	14399.1	7521.71	6219.13	13.5435	13.4099	12.9292	12.3901	0.368786	0.235195	-0.245458	-0.784574	RpL17	"CG3203 [Source:FlyBase;GeneId:FBgn0029897] [FBtr0070982]///Ribosomal protein L17 [FBtr0070982]"	0	dm|X6C10		31613///31613	NM_132118	Ribosomal protein L17	chrX:6635672-6635613	GO:0000022|GO:0003735|GO:0006412|GO:0007052|GO:0022625	FBtr0070982	NM_132118	TC232533///TC209907
A_09_P143700	2418.631	1564.8108	1795.6713	1647.6177	1990.6719	1771.5381	1471.3204	1473.7969	1631.9417	1724.4227	1987.2719	2088.579	10.694635	10.571729	10.721346	10.440053	10.398123	10.394666	10.71766	10.525322	10.653115	10.747156	10.653552	10.700396	1926.37	1803.28	1525.69	1933.42	10.6626	10.4109	10.632	10.7004	0.00923634	-0.242387	-0.0213013	0.0470343		Q9V475_DROME (Q9V475) CG11861-PA, isoform A (Cg11861-pb, isoform b) (LD10516p), complete [TC214477]///Rep: CG11861-PA, isoform A - Drosophila melanogaster (Fruit fly), complete [TC240926]	0	dm|2L35C5					chr2L:15265516-15265457	GO:0000152|GO:0001745|GO:0004842|GO:0007423|GO:0007476|GO:0019005|GO:0030162///GO:0000151|GO:0004842|GO:0005515|GO:0006511|GO:0007049|GO:0009639|GO:0009793|GO:0009911|GO:0009960	TC214477///TC240926		TC214477///TC240926
A_09_P039461	1034.2095	640.08923	616.0346	868.2621	1000.302	838.8177	1063.0496	697.6772	846.362	861.0261	855.9448	990.3238	9.468973	9.282085	9.177906	9.515874	9.405304	9.3160925	10.248757	9.446416	9.705873	9.7451725	9.438353	9.623846	763.444	902.461	869.03	902.432	9.30965	9.41242	9.80035	9.60246	-0.14804	-0.0452716	0.342654	0.144762	CG9784	"CG9784 [Source:FlyBase;GeneId:FBgn0030761] [FBtr0074289]///CG9784 [FBtr0074289]"	0	dm|X14F2		32629///32629	NM_132907	CG9784 gene product from transcript CG9784-RA	chrX:16490682-16490623	GO:0004437|GO:0016311|GO:0046030	FBtr0074289	NM_132907	TC200233///TC226827
A_09_P079981	375.3465	229.50974	248.82263	112.89801	156.29517	115.768906	17.17597	21.817307	39.454613	14.745071	22.27258	20.148914	8.00674	7.8023677	7.8700128	6.5727634	6.727213	6.458983	4.297084	4.447401	5.2828636	3.8774197	4.1741753	4.0047197	284.56	128.321	26.1493	19.0555	7.89304	6.58632	4.67578	4.01877	2.02212	0.715397	-1.19514	-1.85215	CAH1	"CG7820 [Source:FlyBase;GeneId:FBgn0027844] [FBtr0080539]///Carbonic anhydrase 1 [FBtr0080539]"	0	dm|2L34D1		34786///34786	NM_078837	Carbonic anhydrase 1	chr2L:13809548-13809607	GO:0004089|GO:0006730|GO:0008270	FBtr0080539	NM_078837	TC229186///TC202856
A_09_P200415	58.979046	37.67469	51.999508	56.86589	110.458725	84.565125	40.498672	103.16569	115.915276	55.48067	129.90883	99.30023	5.336791	5.19548	5.611465	5.583379	6.226447	6.00587	5.534567	6.6888194	6.8376684	5.789172	6.718334	6.3058147	49.5511	83.9633	86.5266	94.8966	5.38124	5.93857	6.35369	6.27111	-0.516276	0.0410442	0.456164	0.373586		723823 CK01 Drosophila melanogaster cDNA clone 332448, mRNA sequence [EC068095]	0				EC068095				EC068095		TC238162///TC217078
A_09_P009091	7210.2	6501.416	8148.5234	5289.713	6712.933	5819.5654	3541.086	3165.5713	3205.2075	4028.0964	4185.6465	4271.18	12.270484	12.626494	12.903362	12.122862	12.151812	12.110575	11.98474	11.62825	11.626943	11.971142	11.728213	11.73251	7286.71	5940.74	3303.95	4161.64	12.6001	12.1284	11.7466	11.8106	0.552457	0.080759	-0.301013	-0.237035	CG15067	"CG15067 [Source:FlyBase;GeneId:FBgn0034331] [FBtr0086728]///CG15067 [FBtr0086728]"	0	dm|2R55C4		37102///37102	NM_137476///NM_001169722	CG15067 gene product from transcript CG15067-RA	chr2R:14272594-14272535		FBtr0086728	NM_137476///NM_001169722	TC244193///TC215673
A_09_P034736	612.5072	420.99658	545.59344	749.02203	1008.9751	794.7417	1061.288	928.92413	946.41406	1287.6029	1352.1693	1284.1484	8.7132435	8.677621	9.002722	9.302752	9.417759	9.238221	10.246365	9.859417	9.867069	10.325731	10.098039	9.998686	526.366	850.913	978.875	1307.97	8.79786	9.31958	9.99095	10.1408	-0.840726	-0.319011	0.352362	0.502231	CG14102	"CG14102 [Source:FlyBase;GeneId:FBgn0036906] [FBtr0074928]///CG14102 [FBtr0074928]"	0	dm|3L76C6		40156///40156	NM_140890	CG14102 gene product from transcript CG14102-RA	chr3L:19792137-19792078		FBtr0074928	NM_140890	TC199813///TC229746
A_09_P015176	7218.77	4988.217	6145.9673	6066.579	6918.5923	6427.9487	4571.987	4204.0586	4146.264	4151.335	4155.3735	4275.7144	12.272197	12.244265	12.496464	12.320555	12.195347	12.254022	12.35337	12.037566	11.998338	12.014618	11.71774	11.734039	6117.65	6471.04	4307.44	4194.14	12.3376	12.2566	12.1298	11.8221	0.117836	0.0368354	-0.0900478	-0.397673	CG32281	"CG32281 [FBtr0073034]///CG32281 [Source:FlyBase;GeneId:FBgn0052281] [FBtr0073034]"	0	dm|3L63B8		317953///317953	NM_167995	CG32281 gene product from transcript CG32281-RA	chr3L:3170847-3170906	GO:0006400|GO:0006555|GO:0008175	FBtr0073034	NM_167995	TC229502///TC203212
A_09_P032081	27149.602	19066.393	20719.906	26859.135	25005.447	23409.24	23316.07	26695.65	28212.02	27830.635	30076.846	28776.795	14.183304	14.1787	14.249769	14.467012	14.049038	14.1186695	14.703801	14.704317	14.764764	14.759645	14.573344	14.484708	22312	25091.3	26074.6	28894.8	14.2039	14.2116	14.7243	14.6059	-0.271936	-0.264287	0.248433	0.130039	ATPsyn-gamma	"ATP synthase-gamma chain [FBtr0085540]///CG7610 [Source:FlyBase;GeneId:FBgn0020235] [FBtr0085540]"	0	dm|3R99B10		43507///43507	NM_170425	ATP synthase-gamma chain	chr3R:25574352-25574293	GO:0000275(mitochondrial proton-transporting ATP synthase complex, catalytic core F(1))|GO:0005811|GO:0006911|GO:0008553|GO:0015986|GO:0015992|GO:0046933|GO:0046961	FBtr0085540	NM_170425	TC229561///TC210761
A_09_P191945	2536.5735	1385.8184	1509.751	1888.625	1819.6014	1552.7664	1319.5309	1305.0262	1293.4679	1306.7078	1462.1504	1464.2183	10.763326	10.396479	10.471134	10.637008	10.26849	10.204504	10.560574	10.349863	10.31777	10.346979	10.210855	10.1880045	1810.71	1753.66	1306.01	1411.03	10.5436	10.37	10.4094	10.2486	0.195225	0.0215794	0.0609811	-0.0998084		Rep: GA11305-PA - Drosophila pseudoobscura (Fruit fly), partial (12%) [TC250213]	0	dm|3R85C1					chr3R:004820725-004820783///chr3R:4820726-4820783		TC250213///TC218519		TC250213///TC218519
A_09_P018391	131.00618	91.770676	60.636852	116.0837	141.55728	126.10572	142.48775	156.73265	177.3788	156.04832	185.91254	172.22993	6.4881516	6.4799175	5.833162	6.612909	6.584326	6.582369	7.349458	7.292162	7.4514313	7.281108	7.235459	7.1002817	94.4712	127.916	158.866	171.397	6.26708	6.5932	7.36435	7.20562	-0.589518	-0.263394	0.507755	0.349021	CG15356	"CG15356 [FBtr0077869]///CG15356 [Source:FlyBase;GeneId:FBgn0031377] [FBtr0077869]"	0	dm|2L22B8		33370///33370	NM_134789	CG15356 gene product from transcript CG15356-RA	chr2L:1977193-1977134	GO:0005875	FBtr0077869	NM_134789	TC197090///TC248877
[truncated: 31,122 more rows]
[truncated: 2 more columns]
