# Supplementary material for: A cis-regulatory element promoting increased transcription at low temperature in cultured ectothermic Drosophila cells
Source: BMC Genomics. 2021 Oct 28;22:771. doi: 10.1186/s12864-021-08057-4 (PMC8555087; doi:10.1186/s12864-021-08057-4)
Supplement: Supplementary file 2 — Additional file 2: Table S2. Excel file with log2 values of the fold changes in transcript levels observed when comparing low and high temperatures by DNA microarray analysis with S2R+ cells (worksheet 1), 3′ RNA-Seq with S2R+ cells (worksheet 2), 3′ RNA-Seq with adult male flies (worksheet 3) and DNA microarray analysis with HB10 cells (worksheet 4). Expression at low temperature represents the mean observed at 11 and 14 °C, while expression at high temperature the mean at 25 and 30 °C, except for the analyses with HB10 cells where expression at 14 and 24 °C is compared. [file 12864_2021_8057_MOESM2_ESM.xlsx]

## Sheet: microarray_S2R+
gene_name	logFC	FDR
CG43674	-20.2854	7.82e-06
Spn	-14.1214	0.000333761
CG13694	-11.4039	1.92e-05
PH4alphaSG1	-11.029	1.34e-06
CG15211	-8.54037	0.000485106
shep	-8.48755	0.000204558
CG8177	-8.4016	0.000595348
cv-2	-8.316	0.00232119
Tsp2A	-8.02773	5.52e-05
CG6231	-7.78364	0.000446759
psd	-7.78086	5.04e-05
fas	-7.75982	0.000161868
pst	-7.33573	0.00351693
Atf3	-7.2599	6.96e-05
Mlc2	-7.15142	0.000181714
trol	-6.93609	0.0030148
scb	-6.92569	0.00018307
futsch	-6.85772	0.000617845
ewg	-6.82522	1.09e-05
dally	-6.7445	3.02e-05
pirk	-6.54579	0.000236673
CG7694	-6.5349	0.000337856
GstD7	-6.49641	6.51e-05
CG30054	-6.45285	6.52e-05
Galpha49B	-6.44941	2.8e-05
NKAIN	-6.38896	0.000402197
CG6279	-6.36403	1.25e-05
CG13315	-6.3224	1.08e-06
insc	-6.26793	5.1e-05
inx3	-6.26055	0.000188777
scrib	-6.25879	0.000168547
CG31140	-6.22564	4.68e-05
Akh	-6.15072	1.66e-05
Pu	-6.10738	3.91e-06
CG34386	-5.99471	9.46e-05
unc-5	-5.9825	1.04e-06
CG3999	-5.95613	5.16e-07
CG34453	-5.72764	3.84e-06
alpha-Est8	-5.69475	7.56e-07
hdc	-5.62479	0.00133592
CG10264	-5.59335	2.13e-06
SPoCk	-5.55975	1.01e-06
betaInt-nu	-5.46611	0.00642183
Mf	-5.42574	0.000125599
Lip4	-5.39521	3.71e-05
nompB	-5.26949	9.64e-07
NK7.1	-5.18789	0.00148271
InR	-5.1516	0.00181189
CG17279	-5.00506	7.56e-07
CecA2	-4.89744	0.00160257
CG13936	-4.85259	0.00165606
CG3394	-4.81269	0.000732251
pico	-4.73603	0.000971376
Trf2	-4.72234	0.000256267
pan	-4.71303	0.000499567
RhoGAP93B	-4.68777	0.0010357
CG6048	-4.68434	2.13e-06
CG7888	-4.66348	1.11e-05
CG15312	-4.62174	0.00422688
CG12880	-4.56884	0.00153588
CG15199	-4.55576	0.000516766
CG43341	-4.55107	5.37e-05
CG3814	-4.52052	0.00453201
Obp19c	-4.51055	3.25e-06
CG5011	-4.46067	1.78e-06
Anp	-4.43958	0.000183964
CG9449	-4.43649	5.97e-05
PH4alphaNE1	-4.43137	7.68e-07
4EHP	-4.42421	2.5e-05
G-oalpha47A	-4.41911	0.000329286
CG9129	-4.404	4.97e-06
CG12420	-4.37942	1.97e-06
Acp53C14b	-4.36212	3.2e-06
Spn77Bc	-4.31853	0.000172541
CG9821	-4.2623	0.00610867
CG3655	-4.22943	1.39e-06
CG6023	-4.22883	1.75e-05
ey	-4.12942	0.00219741
Pvf2	-4.12366	0.00163645
CG32040	-4.12321	0.000439879
CG12535	-4.11674	0.000107157
RpLP1	-4.07557	4.85e-05
Cip4	-4.07438	4.77e-05
brat	-4.07002	0.00111849
CG6142	-4.0699	4.14e-06
Gpdh	-4.03321	1.82e-05
Npc2h	-4.03011	0.000196408
Pvf3	-4.01836	0.000798881
alphaPS4	-3.98366	0.0165107
TepI	-3.97923	7.82e-06
Gclc	-3.97136	0.000697829
CG18507	-3.96443	0.00056173
CG15239	-3.9521	1.04e-05
TepII	-3.94437	0.00127804
sli	-3.91932	8.61e-06
CG32944	-3.88658	1.3e-05
Bsg	-3.85764	0.00258621
CG32082	-3.84232	3.53e-06
Cyp4p3	-3.82725	2.32e-06
Eip93F	-3.82137	0.0118805
larp	-3.81237	0.00313216
CG34347	-3.79915	0.00256519
CG13893	-3.78318	4.14e-06
CG6006	-3.78306	0.000304511
laccase2	-3.75268	0.00306323
GstD2	-3.74902	1.01e-06
CG8105	-3.73234	2.11e-06
CG31415	-3.73035	7.68e-05
CG10993	-3.713	7.56e-07
Cyp6a8	-3.70216	1.02e-05
CG3842	-3.69535	7.61e-07
CG17329	-3.68456	7.96e-07
CG17834	-3.67412	0.00171678
Muc30E	-3.66797	2.66e-06
CG8925	-3.66494	0.000442329
CG1461	-3.63633	7.61e-07
CG12688	-3.62723	4.9e-06
CG14695	-3.61928	0.000438893
Or1a	-3.6188	2.18e-06
CG13085	-3.55783	0.00346231
RN-tre	-3.55736	0.000103418
rl	-3.55138	0.0178558
gce	-3.536	0.000345099
ckd	-3.52805	1.06e-05
CG12594	-3.5009	4.67e-06
Lin29	-3.50041	1.56e-05
CG17139	-3.49882	1.59e-05
unc-13	-3.49424	5.28e-05
Mical	-3.48578	0.000158423
CG42404	-3.47062	6.47e-06
CG18155	-3.44035	1.85e-06
CG31041	-3.42585	0.000708608
r-cup	-3.39956	7.56e-07
CG14050	-3.38942	5.21e-07
CG6188	-3.37068	1.05e-06
CG5292	-3.36183	3.01e-06
TotM	-3.35983	3.39e-05
Fas2	-3.35238	2.04e-05
nAcRalpha-30D	-3.3486	1.41e-06
Pdk1	-3.34451	0.00256098
betaTub97EF	-3.3384	0.00365019
mim	-3.32887	4.65e-05
aos	-3.31777	0.000159851
CG31874	-3.31745	7.61e-07
Ucrh	-3.31364	1.19e-05
Cyp9h1	-3.30458	0.0001482
fax	-3.29912	0.00237935
Buffy	-3.29827	7.42e-06
Sur	-3.28784	3.25e-06
kst	-3.28784	4.65e-05
CG14835	-3.287	4.67e-06
mei-P26	-3.25205	0.00402133
Tektin-C	-3.22783	3.29e-06
CHKov1	-3.21994	0.00158417
Oat	-3.2166	0.0352259
chn	-3.21541	0.00169474
CG17140	-3.20951	1.05e-05
GNBP3	-3.20854	0.0129599
Sln	-3.19515	2.13e-06
CG9279	-3.19076	1.01e-06
CG8034	-3.16973	0.00045497
CG12560	-3.16325	0.00528755
CG43340	-3.16133	0.000146331
Sp212	-3.13174	0.0112005
CG11030	-3.12684	3.08e-05
bnl	-3.12618	0.00287594
esg	-3.12357	0.000306212
CG14590	-3.11792	1.01e-06
ckn	-3.10827	3.09e-05
comm2	-3.098	0.000475279
bmm	-3.0902	4.2e-05
cwo	-3.08827	0.00250764
CG13800	-3.0496	0.000158856
CG3168	-3.04166	0.000242493
AGO1	-3.03801	0.00425718
CG42675	-3.02331	0.000330148
CalpA	-3.00686	0.00235663
S6k	-2.99341	0.00510079
CG14757	-2.98396	1.19e-05
CG31627	-2.98205	2.84e-06
Cpr49Ac	-2.95846	8.61e-07
Vm26Aa	-2.9396	9.79e-06
Gs2	-2.93433	0.000842695
CG8116	-2.92748	0.000107082
decay	-2.90622	1.67e-06
CAH1	-2.8924	1.04e-05
l(3)neo38	-2.8917	0.0371681
Fer3	-2.88198	3.52e-05
fry	-2.87723	0.00285087
CG11138	-2.86808	0.00214868
mthl14	-2.86671	1.72e-05
CG15760	-2.85361	0.00650556
sgg	-2.84998	0.0159858
v(2)k05816	-2.84365	0.000367979
Keap1	-2.84146	4.26e-05
CG15666	-2.83833	6.51e-07
CG17181	-2.83442	5.16e-07
CG9975	-2.83396	0.000155302
CG33926	-2.83306	0.00161716
CG5321	-2.83287	1.49e-05
CG31324	-2.83197	0.00071278
CG32066	-2.82587	0.00126175
CG12470	-2.82555	1.56e-05
Rhp	-2.80622	0.0296258
bun	-2.78009	0.00778386
CecA1	-2.77134	0.000198225
Fhos	-2.76936	0.00367883
CG32512	-2.72619	0.000232328
CG2765	-2.72541	0.000467327
CG34112	-2.71817	0.00153276
tobi	-2.69391	5.75e-05
CG15043	-2.69137	7.61e-07
CG11786	-2.67789	7.03e-05
Zip3	-2.67524	7.91e-06
CG33080	-2.6668	1.93e-05
ome	-2.66101	8.21e-05
Exn	-2.64908	0.00228413
CG2911	-2.6489	0.000635848
Tsp96F	-2.64866	9.17e-06
CecC	-2.6486	0.0861393
Vha44	-2.64618	0.000376645
gol	-2.64513	0.00066226
Lpin	-2.64511	0.000244958
CG14411	-2.63957	3.6e-06
GstD4	-2.6301	7.61e-07
CG10237	-2.62952	0.000248152
alpha-Est9	-2.61569	0.0106804
exba	-2.61536	0.00331292
trio	-2.60662	0.00632718
Orct2	-2.59736	5.74e-05
CG2865	-2.59338	0.0141464
Fmr1	-2.59101	0.00186635
TwdlG	-2.57814	4.21e-06
Epac	-2.57639	0.00200826
Spn31A	-2.56476	1.85e-05
CG9238	-2.56208	0.00110579
dtr	-2.54919	3.83e-05
Ude	-2.54737	0.000336746
foxo	-2.54722	9.48e-06
UGP	-2.54525	0.000115316
mthl2	-2.53563	4.78e-06
Gpo-1	-2.53179	0.00125255
per	-2.52835	3.51e-05
CG13196	-2.52084	3.67e-05
CG17036	-2.51476	0.000396912
Tequila	-2.51128	0.000127424
CG30060	-2.50501	7.56e-07
C3G	-2.50395	0.00190271
lig	-2.50061	0.00653586
CG33642	-2.4979	7.28e-06
LIMK1	-2.49401	0.0060984
CG34033	-2.48498	0.0002746
PGRP-SC2	-2.4746	2.03e-05
CG10300	-2.464	5.16e-06
CG32264	-2.45099	0.000933028
CG30377	-2.45024	1.86e-06
ClC-a	-2.44252	0.189875
CG15728	-2.43684	2.89e-06
mnb	-2.4291	0.00216066
shot	-2.428	0.00631044
CG12200	-2.42658	1.43e-05
Jupiter	-2.4218	0.00795198
CG12071	-2.42114	6.2e-05
CG34194	-2.41612	0.000441828
CG9396	-2.41491	7.06e-05
vib	-2.41416	0.000106132
CG33267	-2.41387	0.0101449
B4	-2.40635	0.00570463
dro2	-2.40109	0.000217952
CG18622	-2.39849	0.00175096
sdt	-2.39841	8.61e-06
Corp	-2.39472	0.00550602
Ser7	-2.39249	1.36e-06
dmrt93B	-2.38305	6.92e-05
smp-30	-2.38208	0.0012818
CG43370	-2.37777	0.000803304
CASK	-2.37739	0.00414159
dve	-2.37077	3.73e-06
CG34305	-2.36818	0.00111677
CG5835	-2.36637	0.00496389
CG9360	-2.36608	0.000454871
CG41562	-2.36517	5.16e-07
Mmp1	-2.3635	3.4e-05
ctp	-2.35951	0.0303118
CG18473	-2.35429	1.36e-05
CG42321	-2.34906	3.54e-06
cib	-2.34726	0.000703067
CG7816	-2.34514	0.0115354
Mal-B1	-2.33205	0.000947559
CG10011	-2.32294	0.000118094
plexB	-2.32082	0.000242493
Pax	-2.31645	0.00486603
CG6901	-2.31645	0.000112156
CG33970	-2.31507	4.03e-06
CG31029	-2.31494	1.59e-05
CG31038	-2.31483	0.000552759
CG41423	-2.31394	0.00251559
CG32091	-2.31304	0.000128514
CG10208	-2.31018	1.38e-05
Cct2	-2.29897	1.98e-05
CG34328	-2.29045	0.000741623
CG6912	-2.28539	1.96e-05
hoe2	-2.28182	3.63e-05
CG11873	-2.27662	0.0331901
unc79	-2.27272	3.17e-06
Zasp52	-2.27033	0.000133431
kis	-2.26316	0.00605063
Cht9	-2.26065	1.03e-05
f	-2.25223	0.0448187
trx	-2.2461	0.000535246
CG10777	-2.24357	0.013788
orb2	-2.23816	0.191679
CG1681	-2.23806	9.06e-05
Drs	-2.22841	1.05e-05
Pcf11	-2.22628	0.00198659
Swim	-2.21187	0.00787578
CG14227	-2.20639	6.2e-05
Kal1	-2.20169	0.00330064
CG5493	-2.19848	8.3e-06
Cpr67Fb	-2.19547	0.0658368
CG10433	-2.18595	5.16e-07
eas	-2.17726	0.00155138
onecut	-2.16772	7.09e-06
CG32267	-2.16749	2.73e-05
CG34175	-2.16678	0.00115414
Oda	-2.15862	0.0111563
CG3270	-2.15549	7.56e-07
CG17598	-2.1498	0.000426584
Tob	-2.14349	0.00543287
fu12	-2.13806	0.0138383
nmo	-2.1356	0.00721443
shf	-2.13225	1.18e-05
CG7497	-2.13008	0.000603837
Ent3	-2.1237	3.4e-05
CG1718	-2.12115	0.00071224
eag	-2.12088	2.89e-05
santa-maria	-2.11889	5.9e-06
CG9932	-2.11669	0.000498975
CG4017	-2.10717	0.00561855
CG40160	-2.10573	0.000729563
Ndae1	-2.10443	0.042427
CG30148	-2.10298	0.000215718
ham	-2.10059	0.000186057
spin	-2.09854	7.42e-05
pigs	-2.09462	0.00196307
rut	-2.07788	1.7e-05
net	-2.07588	0.00284164
zye	-2.07374	0.000915996
Pfrx	-2.07037	5.08e-05
CG7922	-2.06481	0.000461038
CG8661	-2.06279	8.2e-06
CG6750	-2.04983	3.08e-05
CG14694	-2.04492	7.09e-06
dy	-2.04187	0.00364951
CG34454	-2.03705	2.7e-05
His4:CG33891	-2.03288	0.00904671
CG5910	-2.02817	0.000233072
qkr54B	-2.02624	1.81e-05
CG12868	-2.017	0.00469758
GstD8	-2.01356	0.00327218
CanA-14F	-2.00998	0.00525506
CG13891	-2.00674	0.00189307
CG32767	-2.00617	0.0143884
CG11413	-2.00494	0.00429768
caps	-2.00402	0.000176272
Tis11	-2.00114	0.0386372
Muc4B	-2.00104	0.000125599
drpr	-2.00077	5.75e-05
CG10026	-1.99934	0.0110134
Hk	-1.99721	7.11e-06
rhea	-1.99563	0.000662206
CG43139	-1.9931	0.038308
CG12883	-1.99197	0.00270106
CG1516	-1.99034	0.00134209
CG14478	-1.98585	0.0288315
AttD	-1.98527	0.00561284
CG13868	-1.98045	0.00099768
Ant2	-1.97905	0.0112725
Cyp6a2	-1.97408	0.00200117
Stim	-1.97257	0.000336241
CG32626	-1.96787	1.68e-05
CG8547	-1.96495	0.00175776
CG4271	-1.96296	0.0293554
CG4797	-1.96191	4.94e-05
AGO2	-1.95836	0.00831619
CG14314	-1.95194	0.000270112
CalpC	-1.951	0.000748385
CHES-1-like	-1.94982	0.00923396
Rbp4	-1.9492	5.32e-06
CG33920	-1.94878	0.000508936
Adgf-D	-1.94797	0.000830068
sqd	-1.94686	0.122372
Mdr50	-1.94619	3.51e-05
CG13970	-1.94034	8.83e-06
egr	-1.93972	0.0324036
betaNACtes2	-1.93821	7.61e-07
GstE2	-1.93584	0.000420547
Mef2	-1.93355	0.000391052
CG17271	-1.93077	0.00134583
CG15594	-1.92778	0.0048342
CG15482	-1.92369	0.00509444
Obp18a	-1.9225	4.39e-05
CG4269	-1.92148	9.09e-05
Hers	-1.92137	0.00636415
l(1)G0469	-1.92086	0.0017154
Cralbp	-1.91986	2.18e-06
CG8646	-1.91646	2.32e-06
Pask	-1.90677	0.0023707
CG5778	-1.90628	0.00521477
Kdm4B	-1.90491	0.00752372
CG12825	-1.90405	0.0140176
Ir76b	-1.90134	0.0160002
CG6981	-1.89934	0.0101426
CG10877	-1.89834	0.00172573
itp	-1.89597	0.000206824
KrT95D	-1.8877	0.00572422
Gr63a	-1.887	0.000347888
CG17124	-1.88659	0.00402894
rgn	-1.87867	2.53e-05
CG14984	-1.87823	5.3e-06
CG7702	-1.8781	0.000436845
edin	-1.87805	0.0696715
CG5953	-1.87587	0.00132822
Ets21C	-1.87552	0.00108875
RhoGAPp190	-1.87403	0.0161977
Gr59f	-1.87206	1.29e-05
CG12075	-1.87104	0.00863829
lola	-1.86951	0.507514
jvl	-1.869	0.101157
CG11378	-1.86275	0.00010037
CG17018	-1.86126	1.49e-05
fend	-1.86056	0.00113467
CG3036	-1.85999	0.000242886
veil	-1.85898	9.64e-07
CG4995	-1.85405	0.000120323
CG13559	-1.85087	3.87e-05
CG34417	-1.85045	0.0117681
mask	-1.8503	0.0652952
CG8419	-1.84707	1.14e-05
CG11360	-1.84686	0.0173833
Ppn	-1.84543	0.00214422
Mnn1	-1.84439	0.000180406
CG7029	-1.84395	0.00214976
Oaz	-1.84073	0.0108784
CG12768	-1.83786	0.000421377
CG5463	-1.83721	8.28e-06
CG9436	-1.83484	0.000584449
CG31547	-1.83386	3.13e-05
dom	-1.82682	0.00184428
Peritrophin-15a	-1.82328	5.11e-05
NLaz	-1.82288	0.000423235
CG11294	-1.8173	0.0898494
CG7131	-1.8134	2.87e-05
l(1)G0232	-1.80986	0.00040846
mthl5	-1.8083	0.000160029
mrj	-1.80787	0.000142371
pdgy	-1.80534	0.00169008
CG42395	-1.80223	5.9e-05
RhoGEF3	-1.80118	0.241941
Fps85D	-1.79931	0.000395536
Atx2	-1.7968	0.0430125
CG15067	-1.79337	0.00246628
CG10934	-1.79228	0.00777265
CG8180	-1.78514	0.000726061
MFS17	-1.78348	0.000825138
CG10962	-1.78306	1.41e-06
CG13386	-1.78299	0.00108875
CG12746	-1.78266	8.01e-05
IP3K1	-1.78054	0.000386715
CG14015	-1.77798	2.6e-06
CG42708	-1.77359	0.0200867
CG4199	-1.76683	0.000813169
Sobp	-1.76437	0.000602648
e(y)2b	-1.76134	0.000493582
r	-1.75758	0.0250185
Tsp	-1.75296	0.00045859
nvy	-1.74475	7.66e-06
CG14073	-1.74233	0.00281286
Tpc2	-1.74013	0.00135597
Ugt	-1.73784	6.95e-06
Men	-1.73779	0.00125061
fng	-1.73677	3.31e-05
Vha55	-1.73344	0.142941
CG33469	-1.73289	0.00135776
18w	-1.73285	0.00374224
Cad88C	-1.72749	4.92e-05
CG2543	-1.72291	4.36e-05
upd3	-1.72201	0.0271824
Rcd2	-1.7209	0.00214999
b6	-1.71735	0.000181859
vir-1	-1.71443	0.00201286
Cct1	-1.70973	0.000423436
tweek	-1.70885	0.000792385
Ggt-1	-1.70781	7.91e-05
pum	-1.70655	0.0281934
Tsp42Ed	-1.70618	0.00207174
Trf4-1	-1.70537	0.00168666
CG1646	-1.70434	0.000704788
VhaSFD	-1.70391	0.000706664
Sik2	-1.69221	2.86e-05
Prestin	-1.69151	0.0509963
CG7777	-1.68952	3.25e-06
Unc-76	-1.68404	0.00635122
CG9791	-1.6804	0.000313602
hipk	-1.67737	0.0484354
SCAP	-1.67735	0.00539411
yellow-f	-1.67553	0.00173514
CG5191	-1.67262	1.75e-06
ref(2)P	-1.67247	0.000932305
CG9692	-1.6691	6.35e-05
CG8408	-1.66675	0.000219655
Rpt6R	-1.66575	0.0191001
Mocs1	-1.66321	0.0197111
sky	-1.65773	0.00846712
IA-2	-1.65389	0.0101607
Mst35Bb	-1.64859	0.169125
CG33494	-1.64691	7.56e-07
Ets96B	-1.64229	4.15e-06
Sulf1	-1.63991	0.000146308
CG8136	-1.63982	7.46e-06
Tm1	-1.63911	0.18635
Roc1a	-1.63037	5.73e-05
CG9782	-1.62953	0.00171076
Dgk	-1.62909	0.000423087
CG11537	-1.62845	0.00037642
CG31436	-1.61748	0.00430079
AttB	-1.613	0.0162024
CG6041	-1.60858	1.45e-05
Pdp1	-1.60628	0.190419
CG34056	-1.60503	0.000572944
Spn77Ba	-1.60267	0.00584215
CG11897	-1.59944	2.99e-05
CG10396	-1.59073	9.28e-06
Sp7	-1.5907	6.2e-05
CG10486	-1.58721	0.000220265
Aef1	-1.58551	0.0120635
CG6967	-1.58462	3.24e-05
msps	-1.58111	0.0377161
Tango13	-1.57758	0.00610164
zfh2	-1.57631	0.00176967
CG1287	-1.57268	0.00304513
CG34137	-1.56847	1.05e-05
mos	-1.56824	5.13e-05
CG42388	-1.56663	0.000774903
Socs36E	-1.56585	0.0088521
CG43630	-1.5658	1.06e-05
Ctr1A	-1.56203	0.000121033
MTA1-like	-1.56146	0.0126756
dm	-1.55838	0.0108612
dsd	-1.55731	0.000530037
mam	-1.55398	0.00667903
CG33468	-1.55272	0.000134893
desat2	-1.55102	9.66e-05
CG14968	-1.54926	0.000105186
CG5174	-1.54907	0.00502594
DJ-1alpha	-1.54538	0.000117491
Galpha73B	-1.54392	0.000846174
CG14957	-1.53723	0.000961274
CG5853	-1.53202	0.0154824
CG10737	-1.52527	7.58e-06
ema	-1.52124	0.000489922
wun2	-1.51863	0.0166542
CG6945	-1.51611	0.00185583
HIP-R	-1.51515	0.0164774
CG3505	-1.51409	0.00262016
CG6332	-1.51396	0.00781556
CG30389	-1.51246	0.0127168
tomosyn	-1.51008	0.00662582
kermit	-1.50832	0.00173492
Arp87C	-1.50699	0.000924765
Porin2	-1.50635	0.00700924
CG43194	-1.50549	0.0789164
Chd64	-1.503	0.017566
CG10341	-1.5029	0.00624777
skd	-1.5025	0.0419423
Herp	-1.50045	0.000174778
CG8920	-1.49963	0.0228878
CG2177	-1.49638	0.000157906
CG43783	-1.49464	0.000648183
CG1835	-1.49376	7.32e-05
Ac76E	-1.49232	1.27e-05
CG8219	-1.49228	3.71e-06
olf186-M	-1.49178	1.29e-05
CG3409	-1.4892	1.82e-05
Gli	-1.4878	0.0132908
CG17931	-1.48634	0.0120651
tutl	-1.48463	0.00619218
CG5757	-1.48235	0.00526288
CG5385	-1.48064	3.61e-05
mub	-1.48013	0.0245084
CG42533	-1.48006	0.000705905
CG18812	-1.47662	0.000324874
CG10096	-1.47387	0.000358412
CG8949	-1.47158	0.025065
Tg	-1.47143	2.65e-05
sro	-1.47033	2.48e-05
CG10289	-1.46473	0.0692956
CG2972	-1.4639	7.03e-05
Zpr1	-1.46118	0.000646901
CG7246	-1.45387	0.00347575
Su(Tpl)	-1.45265	0.00757435
CG9425	-1.45082	0.0132279
CG13148	-1.44786	0.000226967
CG2201	-1.4474	0.00700122
CG14556	-1.44712	0.00461461
CG5946	-1.44693	9.49e-05
CG10600	-1.44649	0.0185818
CG3940	-1.44412	0.0434764
CG6847	-1.44212	3.6e-06
CG7384	-1.44153	0.00287148
CG31098	-1.44145	0.00453201
noe	-1.44022	0.0385038
CG7509	-1.43848	0.000177333
CG42719	-1.43808	4.69e-05
ABCB7	-1.43642	0.00146149
HLHmbeta	-1.42945	0.0368984
bbg	-1.42862	0.00296265
mRpL48	-1.42819	0.000758131
Oatp74D	-1.4259	0.000578242
CG8298	-1.42573	0.00159707
Syx4	-1.4255	8.6e-05
CG2938	-1.42549	0.0473185
Imp	-1.42521	0.358011
CG30015	-1.41847	0.00896058
CG16758	-1.41644	0.00123869
CG1358	-1.41091	0.00146263
ZnT63C	-1.41061	8.31e-05
ImpL2	-1.41013	0.00110261
Tig	-1.40974	2.68e-05
Pde8	-1.40941	0.017569
Mkp3	-1.40202	0.0101426
CG17514	-1.40098	0.00126002
CG7916	-1.4	0.065267
pog	-1.39957	0.00018942
CG17838	-1.3992	0.34395
Timp	-1.3984	9.19e-05
CG32982	-1.39772	0.00923136
foi	-1.39236	0.149525
CG17549	-1.39009	9.67e-07
fok	-1.38977	0.00357381
Acsl	-1.3873	0.0121491
Arr2	-1.38717	0.0253663
CG5381	-1.38668	0.000444244
HDAC4	-1.38649	0.050587
HdacX	-1.38525	0.0304575
CG5758	-1.3851	6.62e-05
CG4115	-1.38357	7.6e-05
CG12163	-1.38292	0.00445765
peb	-1.37998	0.000124095
step	-1.37951	0.107548
vps24	-1.37804	0.00128164
CG1667	-1.37682	0.00160173
CG11208	-1.37612	0.00183648
ptr	-1.37165	0.00542802
Rala	-1.3703	0.0368807
CG40006	-1.3665	5.95e-05
CG6937	-1.36601	0.00102954
CG31689	-1.35696	2.87e-06
Hr4	-1.35401	0.00712992
CG3764	-1.35276	0.0164937
Spn5	-1.35222	8.32e-05
Cdk5alpha	-1.35195	0.00179909
Gr94a	-1.35031	0.00623929
CG4927	-1.34735	1.52e-05
Myo10A	-1.34292	0.000248937
Pur-alpha	-1.33947	0.0241912
app	-1.33916	0.00913268
gpp	-1.33804	0.0857822
SF2	-1.33324	0.0140538
CG17754	-1.3325	0.0124667
kz	-1.33233	0.000584041
yuri	-1.32881	0.000980403
wb	-1.32812	0.00233005
Stlk	-1.32644	0.00129134
ps	-1.32464	0.541523
CG7192	-1.32439	0.215549
DAAM	-1.32435	6.54e-05
CG14798	-1.32329	0.001954
Kap-alpha1	-1.32263	0.0100652
lilli	-1.32195	0.0565049
sick	-1.31883	0.0337921
WASp	-1.31673	0.0109708
CG9213	-1.31589	0.00349599
CG15861	-1.31393	0.00268655
GstE3	-1.31354	0.000660844
Sps2	-1.31105	0.00175776
Pde11	-1.31061	0.0139314
CAHbeta	-1.30999	3.41e-05
CG13229	-1.30818	0.0143317
CG2003	-1.30361	0.000670301
FucTB	-1.30172	0.000128551
CG15202	-1.30158	0.0203623
CG9413	-1.30138	8.25e-05
Nhe3	-1.29921	0.00909024
CG7377	-1.29844	0.00548049
PGRP-LA	-1.29666	0.00154425
Spn42De	-1.29483	0.00491869
Tsp66E	-1.29455	1.81e-05
CG5968	-1.29206	0.000691184
CG8620	-1.29107	3.12e-05
raw	-1.2902	0.0341713
flfl	-1.29017	0.0611606
CheA56a	-1.28708	0.000162908
CG3967	-1.28477	3.92e-05
debcl	-1.28439	0.000456678
CG32103	-1.28244	0.10402
bwa	-1.28182	0.000814172
p38c	-1.28175	0.00257141
UbcD2	-1.27794	0.0232615
Best1	-1.27686	0.00589523
Tsp42Ep	-1.27386	3.52e-05
Dis3	-1.27209	6.39e-05
CG18769	-1.26879	0.147353
CG18428	-1.26724	0.00045918
CG5948	-1.26411	0.000412554
cact	-1.26159	0.00396735
babos	-1.25653	0.0115236
CG5050	-1.25644	2.52e-06
Hr39	-1.25592	0.0177225
CG8292	-1.25568	0.0540641
jar	-1.25406	0.00429713
CG34394	-1.25335	0.00825697
Cbp53E	-1.25291	0.000168547
RhoGAP71E	-1.25259	0.258887
CG6405	-1.251	0.000116296
RhoGAP19D	-1.24876	0.091345
CG2065	-1.24853	0.000241601
CG10103	-1.24664	0.00391921
fray	-1.24634	0.000576657
Cyp6a20	-1.24235	0.0521091
CG32302	-1.24196	0.000386339
dlp	-1.24155	0.000794957
OstStt3	-1.24085	0.00542254
Gap1	-1.23696	0.00034075
Neu3	-1.2363	0.000566882
alpha-Man-I	-1.23628	0.00422527
Pli	-1.23612	0.00611339
Unr	-1.23589	0.0781952
nAcRalpha-80B	-1.23582	0.000121271
Vha68-1	-1.23534	5.2e-06
CG17032	-1.23255	0.000811335
CG32699	-1.23154	0.000849876
Alh	-1.23145	4.98e-05
Shal	-1.2288	4.61e-05
vri	-1.22762	0.0162005
Pmp70	-1.22606	2.79e-05
Letm1	-1.22312	0.00769853
T48	-1.22141	0.000708608
CG8791	-1.22137	0.00250764
CG33235	-1.22073	0.189636
CG3703	-1.21961	0.0283407
CG32170	-1.21084	0.0185294
PMCA	-1.20367	0.252069
UbcD10	-1.20055	0.000249629
Dad	-1.20004	0.000134893
CG5039	-1.19796	0.020513
Src64B	-1.19588	0.0707104
CG33056	-1.19396	0.00471455
CG5287	-1.193	0.00011863
CalpB	-1.19161	0.0118882
CG34330	-1.186	0.0169967
CG10157	-1.18444	0.00154236
eff	-1.18257	0.152876
CG9629	-1.18039	3.71e-05
CG2691	-1.17847	0.000691184
CG1628	-1.17819	0.0059091
chic	-1.17805	0.139785
Tango5	-1.17388	1.99e-06
rho	-1.17346	0.00141618
mst	-1.17244	0.0355031
nuf	-1.17016	0.0104673
CG6218	-1.1692	0.000188636
X11L	-1.16904	0.000669184
MED26	-1.16807	0.00130845
CG5022	-1.16786	5.19e-05
CG7091	-1.16612	0.000112067
CG33096	-1.16399	0.012908
CG42565	-1.16081	0.000736549
CG9631	-1.15717	0.00350923
CG14937	-1.15533	0.0115568
CG11671	-1.15048	0.0589572
CG32801	-1.14817	2.86e-05
CG2924	-1.14105	0.0895982
CG6470	-1.13695	0.000144401
CG4502	-1.13423	0.00624777
CG9706	-1.13265	6.69e-06
HBS1	-1.13183	0.00572697
Osi19	-1.13135	7.84e-05
mbo	-1.13025	0.000205063
CG8671	-1.12859	0.011372
axo	-1.12655	0.289368
apt	-1.12466	0.00392732
CG17341	-1.12358	0.00230715
Pbprp2	-1.12325	0.000431273
CG31998	-1.1219	0.0647077
prominin-like	-1.12114	0.0733267
Edc3	-1.11785	0.0113942
roq	-1.11752	0.0453412
Cnx99A	-1.11345	0.0144635
LamC	-1.11246	0.000862232
VhaAC45	-1.11218	0.00345309
CG15047	-1.10967	0.046126
CG18549	-1.10932	0.00652744
CG15068	-1.10439	0.00163159
gem	-1.10376	0.0218205
S	-1.10364	0.221425
CHKov2	-1.10182	0.0610647
CG6805	-1.09514	0.000962403
trr	-1.09422	0.00808541
nop5	-1.09339	0.0027068
CG11155	-1.09198	0.00182469
Map205	-1.09048	0.0164797
CG32702	-1.08895	1.61e-05
Fer2LCH	-1.08715	0.0307268
rpr	-1.08567	0.00571909
CG5001	-1.08498	0.000327001
Acox57D-d	-1.08371	0.000787876
CG14907	-1.08316	0.000306934
Kaz1-ORFB	-1.08281	0.000500131
rempA	-1.08023	0.0503221
CG34234	-1.07759	0.00362586
Damm	-1.07669	9.55e-05
CG8830	-1.07607	0.00337721
CG42394	-1.07577	3.48e-05
CG30438	-1.07535	9.01e-05
CG9922	-1.07469	0.000507226
CG15056	-1.07219	0.00901074
Tsp42Eb	-1.06989	0.000509646
CG15083	-1.06739	0.0175981
aralar1	-1.06254	0.00266225
CG3309	-1.0608	0.00392521
mld	-1.05775	0.000128943
Hydr2	-1.05729	0.0089168
CG7024	-1.05331	0.00117623
CG6340	-1.0528	0.0305597
bves	-1.05248	0.206273
CG5160	-1.05162	0.0527471
CG11050	-1.0486	0.000128514
Vha68-2	-1.04841	0.000134893
nct	-1.04804	0.00381569
bdg	-1.04776	0.0579477
NijA	-1.04294	0.0875986
CG31231	-1.03899	0.00301768
CG7224	-1.03661	0.0636696
CG12004	-1.03633	0.00214085
CG10657	-1.03476	0.00073344
CG8611	-1.03425	0.000528575
Prosbeta3	-1.03082	5.74e-05
lama	-1.03076	0.00296265
sty	-1.02772	0.0915973
CG1299	-1.0221	0.00146263
blow	-1.02159	0.0854778
osk	-1.01993	0.000119101
Sema-1a	-1.01659	0.000632771
disp	-1.01418	0.0797831
Trc8	-1.01413	0.00532845
Eb1	-1.01393	0.0763387
CG11660	-1.01391	0.00450671
Nhe1	-1.01355	5.97e-05
MESK2	-1.0129	0.104343
CG8451	-1.0087	7.79e-05
CG13117	-1.00525	0.165577
CG34138	-1.00311	0.00340683
CG5027	-1.00303	8.32e-05
Taf4	-1.00216	0.0283407
chinmo	-1.00077	0.159303
wnd	-0.996046	6.62e-06
CG43658	-0.994113	0.00112276
vsg	-0.99273	0.000212097
mts	-0.99143	0.213349
CG10407	-0.990758	0.0221727
CG7627	-0.989522	0.000462515
CG6272	-0.988877	0.00684826
CG7967	-0.988599	0.0199971
CG8317	-0.986818	0.000107302
CG4332	-0.986342	0.00132906
l(1)G0136	-0.984929	1.08e-05
St1	-0.984911	0.00108875
CG11760	-0.984253	2.65e-05
shrb	-0.984098	0.0118882
Gfr	-0.978394	0.000188636
Vha36-1	-0.974364	0.00598553
ebd2	-0.972832	0.000793344
dnr1	-0.970981	0.00134609
Pten	-0.970033	0.148374
sda	-0.968024	0.254643
sPLA2	-0.963347	0.00218024
Gug	-0.963313	0.036831
Rab8	-0.962071	0.11305
CG32447	-0.960816	0.00200062
Pka-R2	-0.958694	0.00565937
Prosbeta2R2	-0.958524	0.00854184
l(2)35Bd	-0.957536	0.000412965
Kap-alpha3	-0.956914	0.0534803
rictor	-0.955397	0.00476194
smg	-0.954912	0.16393
CG18327	-0.954632	0.137971
CG6428	-0.951165	0.00345904
Mnt	-0.949227	0.0915765
CG1463	-0.948769	3.56e-05
CG14275	-0.948443	0.0156761
Met	-0.948326	0.0150974
mus308	-0.948128	0.00386311
NHP2	-0.946662	0.00577098
Msi	-0.945478	0.035287
VhaM8.9	-0.945044	0.000327689
sar1	-0.942734	0.0130061
msta	-0.941459	0.0173052
Rgl	-0.939756	0.115155
aop	-0.936303	0.0235704
wun	-0.935328	0.00721095
CG42399	-0.934097	0.00179431
olf186-F	-0.933797	0.0446053
CG7632	-0.932333	0.0148019
Npc1a	-0.931885	0.000103262
Afti	-0.931777	0.0860089
sd	-0.929003	0.124896
Ntmt	-0.928814	0.000793344
CG30493	-0.927566	0.00972271
Set1	-0.925285	0.175622
CG15071	-0.922741	0.000830068
Obp73a	-0.922497	1.56e-05
Klp98A	-0.922121	0.000146308
CG18557	-0.919844	0.15135
Ero1L	-0.919276	0.000316729
Cyp28d2	-0.917698	0.00197462
CG11563	-0.917549	0.00120281
l(2)34Fd	-0.916993	0.00314173
CG9947	-0.916729	0.00495731
moody	-0.916511	0.0085892
Tsp29Fb	-0.916002	1.14e-05
Trxr-1	-0.915931	0.00789482
Trp1	-0.915245	0.000981222
CG15919	-0.911463	0.0241912
trk	-0.90864	0.00967264
CG3808	-0.908187	0.0112725
Scamp	-0.907233	0.113916
slim	-0.905976	0.000523732
Dhc36C	-0.905414	0.00117191
CG15386	-0.905235	0.000669148
SNF4Agamma	-0.904901	0.014384
CTPsyn	-0.904689	0.0282764
Sras	-0.904622	0.000816525
CG15196	-0.903137	0.00171662
CG6574	-0.90305	0.130056
P58IPK	-0.901354	3.2e-06
CG9171	-0.89943	0.000917062
qkr58E-3	-0.899175	0.00999969
achi	-0.897933	0.0302201
CG9143	-0.896896	2.68e-05
Hnf4	-0.892083	0.00468838
Yp3	-0.89183	0.00206597
CG31523	-0.89001	0.00112764
ric8a	-0.889797	0.00309341
CG3735	-0.888483	0.00217285
hep	-0.885661	0.13444
Sur-8	-0.885627	0.00191556
Hsp83	-0.883973	0.000811335
CG6091	-0.883313	0.153561
CG9328	-0.88295	0.0370818
Pkn	-0.882105	0.043166
CG41099	-0.881864	2.61e-06
CG13784	-0.881345	0.438462
alphaTub84D	-0.88132	0.0978974
CG31897	-0.88124	0.00560835
Rsf1	-0.879961	0.0355888
Or2a	-0.875841	0.00225041
Dip-C	-0.875754	0.016658
Csp	-0.875668	0.00254975
wrapper	-0.875632	0.000825138
Fib	-0.875398	0.00438088
RhoGAP92B	-0.875253	0.0381708
CG33054	-0.874964	0.0359454
CG11637	-0.870836	0.00627705
Dhap-at	-0.870104	0.00254493
hppy	-0.869571	0.000916916
CG2918	-0.869527	0.0132527
Vha13	-0.869046	0.000178097
Spn28Da	-0.8681	0.00295443
Pak3	-0.86799	0.196248
Bmcp	-0.867929	0.00289835
CG32085	-0.866695	0.00827146
CG31347	-0.862884	0.00196245
pxb	-0.862527	0.00158154
Usp7	-0.862277	0.000384404
cno	-0.860908	0.0329354
NTPase	-0.860876	0.0713709
CG15478	-0.86056	0.0108546
Tsp26A	-0.859242	0.00633755
CG4080	-0.859067	0.0140004
Smr	-0.856434	0.00160667
for	-0.854243	0.00144896
grk	-0.853927	0.000515071
CG32573	-0.853265	0.00218684
Pp2B-14D	-0.851019	0.0291689
ras	-0.849641	0.00565937
Tret1-1	-0.849195	0.013008
CG43313	-0.847247	0.0281433
Ncoa6	-0.8471	0.0376575
robo	-0.845864	0.0201836
lgs	-0.845757	0.0137953
Tsp42Ea	-0.844775	0.381397
CG32479	-0.843124	0.0690722
eIF-3p66	-0.842993	0.0144794
MAPk-Ak2	-0.842167	0.0367279
Past1	-0.842063	0.0436169
mal	-0.841962	0.0263916
cer	-0.839352	0.167381
CG1311	-0.8393	0.0289678
Nop60B	-0.838509	0.351416
sina	-0.837822	0.0685779
Rbp2	-0.837478	0.112885
CG42668	-0.836858	0.22259
CG11382	-0.836777	0.0476274
Dic1	-0.836601	1.05e-05
pes	-0.834676	0.000478339
CG12934	-0.833892	0.00125255
CG6712	-0.832422	0.000177403
CG5537	-0.829719	9.44e-05
Ssu72	-0.829376	0.00285948
Jheh3	-0.828495	0.0574967
Arp66B	-0.826391	0.0705076
CG15082	-0.826315	0.0228174
CG17029	-0.824063	0.0002746
CG13917	-0.823848	0.0984062
Jheh2	-0.823477	8.96e-06
Art4	-0.822971	0.00699618
CG9934	-0.822035	0.033461
CG12288	-0.82183	4.46e-05
CG32732	-0.820539	0.0054826
Mvl	-0.82035	0.0251466
RpL17	-0.817007	0.000155935
CG5399	-0.816411	0.0012821
CG5969	-0.815901	0.0253663
Rabex-5	-0.81505	0.00861064
nkd	-0.813873	0.00958972
H	-0.808939	0.0355128
CG43338	-0.807485	0.00161098
CG2875	-0.807454	0.000503576
Adgf-A	-0.807259	0.00160921
CG33655	-0.807035	0.00121536
CG32756	-0.804647	0.128581
CG14921	-0.803049	6.85e-05
RpS11	-0.802924	0.0247185
snama	-0.800898	0.000277232
CG43427	-0.799802	0.00527443
blp	-0.799789	0.000165507
CG17278	-0.799286	0.012678
sws	-0.79747	1.77e-05
Lasp	-0.79666	0.0306315
CG11593	-0.795674	0.145073
CG43736	-0.795021	0.108715
CG43129	-0.794689	0.0252874
CG13634	-0.79403	0.00175429
Tak1	-0.791823	4.5e-06
CG3021	-0.786822	0.00100569
CG14696	-0.786263	0.00372074
neur	-0.786099	0.0344179
CG6933	-0.785178	0.0137259
CG13993	-0.783377	0.0277256
bin3	-0.783233	0.198647
Fkbp13	-0.782668	0.00302038
CG16791	-0.781564	0.00891812
CG18545	-0.780753	0.00159707
CG32301	-0.779983	0.00046358
Nopp140	-0.779289	0.00462755
CG10590	-0.778955	0.0575685
CG10444	-0.778771	2.97e-05
Elongin-B	-0.778216	0.0478432
G9a	-0.776494	0.0448598
CYLD	-0.775904	0.00150393
CG1746	-0.775894	0.0733342
pinta	-0.77548	0.00599607
l(3)01239	-0.775145	0.000698698
CG33111	-0.775129	0.00274676
CG3558	-0.774373	0.0185818
CG3800	-0.773719	0.110568
Rab21	-0.773716	0.0741156
Rrp45	-0.769762	0.000116639
CG6357	-0.768477	0.0125234
l(2)k11101	-0.767231	0.000535461
Lon	-0.765739	0.00115128
CG42542	-0.763161	0.000232733
CG4858	-0.762752	0.0144687
Ance-4	-0.761777	0.00130605
CG5630	-0.761094	0.0951772
Ggamma30A	-0.761017	0.0020327
Mpk2	-0.759795	0.00482775
Nrx-IV	-0.75953	0.0781185
CG32442	-0.759486	0.00726539
MESR3	-0.759271	0.000595348
CG1832	-0.757863	0.0569204
Axs	-0.756014	0.0345355
CG30349	-0.754804	0.0274187
CG3788	-0.754436	0.00972271
frc	-0.754239	0.00015177
iPLA2-VIA	-0.753108	0.00209278
GlcAT-S	-0.75298	0.174323
Mat89Ba	-0.752636	0.00675636
Khc	-0.752418	0.238654
CG9743	-0.752152	0.00117305
CG7830	-0.749919	2.6e-05
scaf	-0.749345	0.115923
CG6951	-0.746723	0.0129793
CG8974	-0.74423	0.0447555
l(1)G0020	-0.743641	0.05738
fz4	-0.743475	0.139903
Nmd3	-0.743352	0.00156785
kuz	-0.742246	0.117842
CG2292	-0.741035	0.000167709
Ptp61F	-0.74093	0.00900318
N	-0.740627	0.0235466
E(spl)	-0.739619	0.159354
if	-0.73845	0.0180658
CG17219	-0.737619	0.000212366
vis	-0.735369	0.0845491
CG2747	-0.735075	0.0963244
CG4133	-0.734329	0.00938786
CG2678	-0.733855	0.000436845
CG32038	-0.732045	0.0079823
Nnp-1	-0.730713	0.000770604
Arc1	-0.729956	0.00228926
CG34155	-0.729501	0.00424048
Tsp42Ef	-0.728668	0.00119509
CG13624	-0.727813	0.149725
Pgd	-0.727569	0.00321498
Or67b	-0.726217	0.0627916
CG3777	-0.724546	0.0173655
CG8301	-0.723036	0.0241132
CG10463	-0.720326	0.000226612
CG12012	-0.719638	0.125605
CG33298	-0.719456	0.000770063
CG30187	-0.719136	0.000948512
tilB	-0.718886	0.150833
Men-b	-0.718781	0.146687
CG32344	-0.718115	0.000166638
CG32985	-0.716775	0.0824229
sba	-0.715918	0.0485096
CG11337	-0.715507	0.0482596
CG9123	-0.7118	0.000119871
CG42666	-0.711748	0.55758
CG6498	-0.711263	0.014758
ste24a	-0.710855	0.0227762
tws	-0.708181	0.2934
CG12499	-0.705614	0.00175585
CG4433	-0.704744	0.00302038
CG32174	-0.70393	0.0769845
CG17556	-0.703023	0.0168247
rtGEF	-0.701922	0.00300122
CG42637	-0.701441	0.249167
CG12821	-0.700447	0.0339672
CG3770	-0.699973	0.268352
CG11837	-0.699735	1.08e-05
spoon	-0.699694	0.187649
CG10466	-0.696214	0.00171076
ATP7	-0.696189	0.0470149
sesB	-0.69606	0.0419423
PGRP-LF	-0.695954	0.0269281
Clic	-0.695783	0.0174322
Rip11	-0.69473	0.130056
glec	-0.694575	0.0142718
RNaseX25	-0.693989	0.00364443
CG3061	-0.693322	0.0313487
CG4259	-0.693316	0.0916324
cv	-0.691387	0.136502
CG7839	-0.690886	0.0269186
Gbeta5	-0.690784	0.00866687
CdGAPr	-0.690398	0.0502955
alph	-0.687533	0.0682754
CG14100	-0.68608	0.0181017
CG10420	-0.685937	0.000112156
NAT1	-0.685691	0.00681581
CG13397	-0.684387	0.0225798
m	-0.684013	0.0166163
CG4872	-0.683383	0.191679
CG30485	-0.682212	0.0600783
CG31469	-0.681455	0.117075
CG5157	-0.680844	0.0333228
Klp31E	-0.68081	0.00419044
RabX4	-0.679326	0.00156617
Rab11	-0.679167	0.179465
Ocrl	-0.678977	0.00880985
CG4781	-0.677726	0.0013164
CG31467	-0.677613	0.0859392
CG4565	-0.676179	0.00115128
CG3078	-0.675365	0.0352754
CG3335	-0.675327	0.000350608
CG12001	-0.675039	0.000630047
CG31522	-0.674419	0.000327609
CG13822	-0.672522	0.00391611
CG15399	-0.671775	0.139741
CG4164	-0.670768	0.00049273
CG32773	-0.669828	0.0629618
MICAL-like	-0.669725	0.0634007
enc	-0.66967	0.00343848
CG32812	-0.668058	0.0350586
CG34195	-0.667617	0.000292684
Sik3	-0.666149	0.00223321
rogdi	-0.66604	0.0566274
PyK	-0.66526	0.0366919
Pdp	-0.663124	0.00136943
CG7458	-0.663058	0.155637
stmA	-0.661928	0.00314229
kibra	-0.660892	0.00496861
bs	-0.660522	0.0333616
CanB2	-0.658796	0.0355128
AcCoAS	-0.658381	0.00172573
CG3149	-0.657819	0.0153247
Gk	-0.657604	0.0047008
CG6659	-0.657517	0.000461038
Magi	-0.655126	0.00137015
Nek2	-0.654986	0.0989734
CG32528	-0.654948	0.0309816
SsRbeta	-0.654646	0.0104854
Ehbp1	-0.652566	0.0716351
Mgstl	-0.651891	0.00933043
viaf	-0.651073	0.105816
Clbn	-0.650329	0.116972
ACC	-0.649081	0.0288458
l(2)gd1	-0.648498	0.000983208
CG42259	-0.648428	0.00584215
puc	-0.648035	0.0154732
CG17162	-0.647071	0.00132906
CG10495	-0.647043	0.0678862
Reg-5	-0.645156	0.00115497
CG4554	-0.644715	0.00151054
VhaPPA1-1	-0.644685	0.053111
CG5098	-0.64436	0.00103065
l(1)G0144	-0.644116	0.000115974
Ilp6	-0.643966	0.651653
SrpRbeta	-0.643391	0.000838714
CG7903	-0.642724	0.00106552
RhoGAP18B	-0.642436	0.555605
elm	-0.642079	0.00955193
CG14722	-0.641926	0.011932
l(3)72Dn	-0.641664	0.00149456
CG14210	-0.641604	0.000466171
CG11456	-0.641513	0.00277316
GlcT-1	-0.641318	0.0655452
rgr	-0.640252	0.0181355
CG5273	-0.639041	0.0355878
Tsp66A	-0.639008	0.216253
CG14200	-0.638853	0.00370014
by	-0.637582	0.0336554
CG13185	-0.636938	0.0110341
CG7668	-0.636391	0.00209278
cl	-0.63603	0.000329083
bgm	-0.635821	0.573606
Tab2	-0.63486	0.103515
CG8097	-0.634523	0.0108137
Ppm1	-0.63361	0.0186036
SelG	-0.632784	0.0118882
CG2790	-0.630344	0.000328474
Cdk9	-0.630305	0.0241804
sowah	-0.63008	0.000664784
CG30285	-0.629413	0.00574681
Patr-1	-0.628429	0.00902962
ns2	-0.628195	0.000180417
Gprk2	-0.626367	0.00101039
CG30010	-0.626108	0.0209573
Elongin-C	-0.625536	0.194457
del	-0.625294	0.00447728
tgo	-0.625285	0.172742
mon2	-0.624532	0.00331908
atl	-0.623609	0.00929698
CG7993	-0.623564	5.1e-05
Faf	-0.623012	0.0415676
spri	-0.622133	0.0029656
CG8839	-0.620232	0.00254306
CG7408	-0.619459	0.00588926
CG15547	-0.619211	0.45683
CG1998	-0.618876	0.0208192
Cyp6d4	-0.618823	0.000132648
Hsc70-3	-0.618737	0.118911
CG32280	-0.618235	0.0652952
Ak6	-0.618205	0.000150244
CG1146	-0.617604	0.0293554
Sec61gamma	-0.617199	0.0413287
CG11241	-0.616672	0.0641495
CG1882	-0.6154	0.327831
CG32262	-0.615164	0.00906489
vnc	-0.614564	9.67e-05
Dd	-0.613022	0.0611606
kug	-0.612194	0.0639346
yellow-g	-0.612147	0.00354013
bchs	-0.609787	0.00137015
CG14613	-0.609351	0.0592864
CG3246	-0.609185	0.0103759
CG6347	-0.609184	0.0365409
pcs	-0.609129	0.00667502
AnnX	-0.608267	0.00415203
CG34008	-0.608038	0.0011697
Gas8	-0.605461	0.190409
Vha16-1	-0.605284	0.421605
gammaSnap	-0.604977	0.00724699
Rpn9	-0.604699	0.321597
CG33722	-0.603703	0.00395932
PH4alphaNE2	-0.602221	0.00261925
Ance	-0.600493	0.0846254
CG10527	-0.600149	0.022026
stj	-0.59966	0.0145786
Nufip	-0.598146	0.0010524
SC35	-0.598127	0.19507
nimC4	-0.596973	0.234817
MFS18	-0.596785	0.000811335
CG3523	-0.596298	0.000406935
CG42354	-0.596255	0.00904671
Cp1	-0.595538	0.205196
rtv	-0.594794	0.0210498
SpdS	-0.594697	6.34e-05
CG31301	-0.592345	0.00623439
Dok	-0.591815	0.165629
CG15099	-0.590558	0.00567799
CG9422	-0.590252	0.000756385
CG11170	-0.590044	0.182439
CG8326	-0.589998	3.81e-05
Ca-P60A	-0.588812	0.563518
lace	-0.587928	0.00145006
CG8206	-0.587569	0.00214868
CG9132	-0.587036	0.00109077
CG10301	-0.586358	0.000778125
Spn42Dc	-0.585787	0.172648
gus	-0.584117	0.0577653
CG11596	-0.58384	0.0306315
CG42863	-0.583433	0.0325605
CG14767	-0.58312	0.00031822
l(2)k09022	-0.582874	0.000698095
Arf79F	-0.582539	0.0589181
cenG1A	-0.582364	0.284006
CG9866	-0.582098	0.00382002
CG15097	-0.581542	0.0421335
Patronin	-0.581403	0.3055
Dbp73D	-0.581175	0.00068184
CG32187	-0.580979	0.0615805
BI-1	-0.580352	8.32e-05
Ca-alpha1D	-0.580175	0.637732
mew	-0.578977	0.104685
ClC-c	-0.578155	0.0448598
POSH	-0.576998	0.00825489
CG10505	-0.576824	0.464
CG13101	-0.57668	0.0624089
R	-0.575285	0.0374291
CG18135	-0.574799	0.168793
CG14780	-0.574761	0.0285107
CG6707	-0.573623	0.00629921
CG10413	-0.572336	0.00135139
PhKgamma	-0.572216	0.398399
SRPK	-0.571707	0.211084
hyd	-0.571394	0.0563416
CG5004	-0.570391	0.112978
CG6293	-0.570105	0.000492199
CG15019	-0.569355	0.0393569
CG5110	-0.568827	0.0382841
Npl4	-0.568118	0.0591746
SCAR	-0.567765	0.0421335
CG33643	-0.567543	0.0832289
CG12744	-0.566539	0.0708981
CG9646	-0.565446	0.0154732
CG11210	-0.564288	0.0455007
CG11261	-0.564215	0.0130327
Fur1	-0.563823	0.336686
CG11412	-0.562725	0.00116025
su(r)	-0.561993	0.194177
lost	-0.561187	0.119277
CG8675	-0.557441	0.00603396
Atg8a	-0.557158	0.0530425
alpha4GT1	-0.556787	0.0179284
CG9386	-0.55634	0.000645852
CG7033	-0.55632	0.139903
CG5315	-0.556065	0.146039
CG1671	-0.555811	0.000201491
Rep	-0.555478	0.21135
CG14446	-0.555343	0.512479
CG8414	-0.554979	0.00178182
Ppt1	-0.55439	0.000875143
CG12014	-0.554262	0.355347
CG31642	-0.554142	0.0562789
CG14269	-0.552206	0.0266662
rno	-0.551321	0.171777
Tsp42Ee	-0.55128	0.237026
Cad99C	-0.550848	0.00100003
Marf	-0.549455	0.0475587
CG11523	-0.549255	0.00944086
CG17360	-0.548942	0.112116
CG6509	-0.548481	0.00194147
CG30090	-0.54791	0.0682254
CG6191	-0.547786	0.0752522
Pak	-0.546105	0.0246202
Snap	-0.545455	0.140393
CG1657	-0.545127	0.0199357
CG17746	-0.543576	0.00420848
CG40045	-0.543482	0.063635
l(3)87Df	-0.543332	0.000502779
Glg1	-0.543019	0.0331667
CG12926	-0.541819	0.018137
CG32043	-0.540982	0.180851
CG32536	-0.540911	0.0907656
l(3)07882	-0.539271	0.146474
CG12050	-0.538748	0.00475501
CG1347	-0.538325	0.0724018
CG31976	-0.537973	0.0283407
CG9883	-0.537343	0.00365679
CG32368	-0.537271	0.0113641
RASSF8	-0.536876	0.0278113
Jwa	-0.535592	0.103019
CG9640	-0.535393	0.10584
RpI135	-0.53484	0.000169979
CG16953	-0.534676	0.0028265
lack	-0.534306	0.0125129
CG11555	-0.533248	0.000711977
Vrp1	-0.532873	0.0891057
fbl	-0.532627	0.0975425
CG5589	-0.532242	0.00321224
Usf	-0.53177	0.0549809
Surf6	-0.531344	0.0523006
Nmda1	-0.53095	0.0593737
CG43867	-0.530465	0.0202576
CG8060	-0.527741	0.00439112
Hsc70Cb	-0.527277	0.139932
CG5337	-0.527226	0.0449843
GATAe	-0.526746	0.00295803
Mo25	-0.526059	0.0339453
CG33487	-0.524999	0.00635093
CG8272	-0.523835	0.0313892
CG1309	-0.522473	0.000328302
CG33255	-0.522412	0.00382002
CG12795	-0.521044	0.027829
ppan	-0.519855	0.00151017
CG13794	-0.51924	0.0434134
Mlf	-0.518775	0.0434741
EcR	-0.518582	0.339607
CG14718	-0.518455	0.234817
Ras85D	-0.518134	0.274617
CG15618	-0.517131	0.0093574
CG6745	-0.516906	0.00452699
CG12728	-0.514616	0.0492183
CG4619	-0.514033	0.00144505
Ir48b	-0.512656	0.0428612
CG3678	-0.511614	0.00160257
Cyp4e2	-0.511037	0.00232636
Syx6	-0.510983	0.00335855
CG1109	-0.510246	0.000389336
Sec22	-0.509272	0.00216281
Mmp2	-0.509259	0.0672471
fs(1)Ya	-0.508925	0.0408543
vig2	-0.508702	0.0946331
CG13743	-0.507165	0.134264
Rab14	-0.505557	0.122491
GNBP1	-0.505234	0.0255576
Atox1	-0.505186	0.000193587
Wnk	-0.505168	0.00964659
14-3-3zeta	-0.504876	0.42487
CG1529	-0.504719	0.0340435
CG32138	-0.504616	0.325976
CG7337	-0.504378	0.160399
CG32284	-0.504145	0.178512
Csk	-0.503102	0.00183649
CG33116	-0.502667	0.128561
CG11188	-0.50191	0.00319285
CG32369	-0.501903	0.558763
nej	-0.501775	0.399748
CG17982	-0.501509	0.256877
Arpc3A	-0.501506	0.174689
CG33144	-0.50014	0.197203
Rel	-0.498558	0.326093
CG15117	-0.498539	0.000655716
Hrd3	-0.498464	0.000654559
GXIVsPLA2	-0.498033	0.00022407
cals	-0.497723	0.342789
CG12909	-0.497424	0.0015057
Pk17E	-0.497346	0.0206201
CG11583	-0.496471	0.00138364
CG18178	-0.495052	0.0020297
inx2	-0.494291	0.159176
CG5694	-0.492545	0.00711707
CG9249	-0.492057	0.0175445
tacc	-0.490128	0.00345533
CG12054	-0.489237	0.133225
CG1371	-0.488964	0.00392864
Esyt2	-0.48851	0.361394
Rab1	-0.488146	0.116374
CG4360	-0.487639	0.146913
CG9799	-0.487635	0.000811335
Sdc	-0.486331	0.378334
dbr	-0.486144	0.234238
Sec61alpha	-0.485872	0.0750218
Ubi-p5E	-0.484831	0.00571077
CG6734	-0.484291	0.0207472
CG5783	-0.483254	0.200143
CG13654	-0.483169	0.148863
Su(var)3-9	-0.482829	0.0223176
spir	-0.482558	0.653696
UBL3	-0.482137	0.381563
Pect	-0.481155	0.00885955
IntS1	-0.481066	0.10483
Rpd3	-0.480944	0.0645347
CG8552	-0.480054	0.00242231
pit	-0.479595	0.0012559
Indy	-0.479157	0.139297
SP2637	-0.479112	0.0028674
CG5639	-0.478402	0.00635339
CG4612	-0.477523	0.173127
CG34404	-0.476987	0.212207
CG7053	-0.476921	0.122333
CG11999	-0.47529	0.000435345
Ptth	-0.474939	0.507514
h	-0.474934	0.046477
CG10137	-0.474929	0.0690788
G-ialpha65A	-0.47486	0.192638
ns1	-0.474794	0.00456939
synj	-0.474134	0.171618
CG5869	-0.474133	0.0746293
CG32485	-0.47287	0.0213537
CG5604	-0.472862	0.00454195
GstE7	-0.472582	0.0311902
Hus1-like	-0.472245	0.0802477
CG42588	-0.472081	0.0369654
skap	-0.470427	0.0195179
CG1597	-0.470272	0.00340683
CG11880	-0.46971	0.292265
fal	-0.469403	0.0012336
dpr3	-0.469206	0.0615409
l(2)gl	-0.468743	0.653696
Fim	-0.468721	0.0100709
Myd88	-0.468178	0.0415834
CG15561	-0.467678	0.00421151
CG42846	-0.467409	0.119278
Kr-h2	-0.467247	0.00130146
CG13384	-0.46692	0.0935355
rin	-0.466287	0.19939
CG11859	-0.464758	0.000640411
CG12112	-0.464263	0.00687924
kat80	-0.463209	0.00301768
eIF6	-0.462494	0.0117988
CG18870	-0.462484	0.0255513
CG33172	-0.461516	0.00183648
CG42360	-0.460931	0.125752
vig	-0.460048	0.0917294
CG42788	-0.458964	0.216253
CG14642	-0.458961	0.375655
CG6073	-0.458259	0.00290876
CG32687	-0.458224	0.00123891
ex	-0.457491	0.0505904
Jarid2	-0.456205	0.199922
CG7872	-0.456181	0.00416001
eIF5B	-0.454371	0.376215
CG7510	-0.454308	0.00667903
CG11753	-0.454132	0.0165744
ftz-f1	-0.453784	0.633804
Apc	-0.453423	0.0110942
CG32813	-0.452899	0.0507356
Ent1	-0.451631	0.171319
CG3529	-0.451004	0.334879
simj	-0.449751	0.491561
pds5	-0.449516	0.0133417
CG12084	-0.447821	0.179738
l(2)k01209	-0.447182	0.0095055
CG7339	-0.446887	0.000846778
Lrch	-0.446802	0.00791482
CG6051	-0.445385	0.0965018
RpIII128	-0.445351	0.00203701
CG7322	-0.44501	0.269699
CG34461	-0.444814	0.164532
Mio	-0.444512	0.00231183
CG8368	-0.443268	0.105625
Bre1	-0.443145	0.00975191
CG42640	-0.442005	0.116536
brk	-0.441876	0.0557096
scyl	-0.441628	0.428805
cora	-0.441576	0.0963244
Cyp12e1	-0.441292	0.325976
CG12006	-0.44113	0.0494834
rab3-GAP	-0.440398	0.159232
CG14207	-0.440391	0.00855347
CG8668	-0.440016	0.014263
CG10973	-0.439521	0.0271191
Hrb87F	-0.439406	0.229405
CG10889	-0.438391	0.0310942
sol	-0.438161	0.0154182
mod	-0.438132	0.00759518
CG31224	-0.437395	0.358826
CG4101	-0.436585	0.255625
CG14646	-0.435715	0.0111121
Pkc98E	-0.435531	0.221726
ninaC	-0.435427	0.0430412
Rrp47	-0.435255	0.00150013
Nha2	-0.43499	0.192918
CG8191	-0.434641	0.0217313
CG32581	-0.434417	0.0831349
spn-E	-0.433482	0.017569
Ip259	-0.432402	0.00219246
emc	-0.430841	0.395527
CG11180	-0.430269	0.00340683
GstD1	-0.429674	0.131247
arr	-0.429445	0.226947
CG3835	-0.427702	0.298099
CG31717	-0.426675	0.0116155
CG14521	-0.425968	0.201656
CG2310	-0.425838	0.0513725
KP78b	-0.425223	0.0378434
dream	-0.425029	0.320288
CG1172	-0.425014	0.0586937
CG12290	-0.424772	0.0309867
Lap1	-0.424714	0.20462
Moe	-0.424481	0.562204
CG33332	-0.424198	0.00885958
oys	-0.424156	0.451324
HIP	-0.424117	0.0470149
CG34250	-0.424034	0.00353722
Tango1	-0.423996	0.111557
CG6672	-0.423921	0.0127002
bbc	-0.423596	0.214214
CG8915	-0.423066	0.076026
Shawn	-0.42284	0.0142964
CG33217	-0.421636	0.00456508
CG42327	-0.421558	0.099973
Madm	-0.421297	0.00350376
Droj2	-0.420997	0.173786
CG5823	-0.420756	0.00171678
CG31650	-0.420666	0.175362
CG31174	-0.420295	0.011997
Cdk12	-0.418586	0.149065
capt	-0.417129	0.346038
CG3071	-0.416724	0.0132492
Vha26	-0.416253	0.541018
Argk	-0.415569	0.234817
CG17352	-0.415474	0.0968962
T-cp1	-0.414872	0.202466
bsk	-0.413415	0.0168546
CG8485	-0.41328	0.243315
Ric	-0.413231	0.198026
CG11396	-0.412249	0.0530882
Cctgamma	-0.412216	0.250142
CG17841	-0.411121	0.00596132
par-6	-0.41059	0.400678
CG7806	-0.409967	0.00794926
betaNACtes3	-0.409541	0.0518431
CG9007	-0.409059	0.0141955
CG4674	-0.407673	0.0781673
exo84	-0.407386	0.00307553
Ubi-p63E	-0.407003	0.0486261
CG32640	-0.406727	0.186491
CG3224	-0.406095	0.0174322
CG2909	-0.405531	0.187683
CG12519	-0.405403	0.461914
CG5522	-0.404369	0.159176
FKBP59	-0.404324	0.0154032
CG7158	-0.404202	0.00584919
Asph	-0.403556	0.0967055
CG32407	-0.403547	0.434061
Vha14-1	-0.403524	0.0181743
Tbp-1	-0.403359	0.0401717
CG32212	-0.403202	0.0286491
CG42709	-0.402967	0.0423017
PpD3	-0.402359	0.0905167
CG3530	-0.402345	0.0104387
seq	-0.401293	0.0273462
Idgf5	-0.400956	0.0781612
isoQC	-0.400423	0.254342
CG17209	-0.399931	0.0875986
Smg5	-0.399803	0.378546
Cyp9f2	-0.399593	0.0281397
Cyp6a14	-0.399137	0.232165
Tor	-0.395311	0.00650263
cdi	-0.395295	0.409435
Reg-2	-0.395274	0.415354
CG8258	-0.395196	0.0387882
l(1)1Bi	-0.394832	0.0292018
shn	-0.394552	0.0537452
CG4611	-0.394426	0.0249674
Khc-73	-0.393434	0.0326714
CkIalpha	-0.392709	0.235432
trbd	-0.392	0.297687
sl	-0.391407	0.038522
be	-0.391082	0.136315
CG4511	-0.390543	0.0225688
CG11505	-0.38959	0.400348
Fdxh	-0.389226	0.0142676
CG12343	-0.388421	0.00543287
CG14834	-0.38809	0.0446756
CG10874	-0.387803	0.094238
CG15766	-0.387393	0.00203345
ari-1	-0.386762	0.43278
CG14619	-0.386684	0.261717
Rab-RP4	-0.386552	0.00570893
EndoGI	-0.386528	0.381397
CG1129	-0.385735	0.00134102
CG9836	-0.385639	0.174714
Pka-C1	-0.385259	0.135567
HLH106	-0.384672	0.00423245
Mys45A	-0.3845	0.00700122
nmd	-0.380092	0.262489
Der-2	-0.379028	0.0010556
Graf	-0.379025	0.233514
La	-0.378929	0.00749661
Socs16D	-0.378776	0.442585
eIF5	-0.378473	0.267591
ago	-0.378237	0.232322
CG16718	-0.378169	0.088891
CG10960	-0.377995	0.117807
CG5276	-0.377797	0.000845177
mbl	-0.377758	0.698291
metl	-0.376869	0.295507
ergic53	-0.376663	0.0842402
CG5776	-0.376386	0.0589144
Rbcn-3A	-0.375878	0.315093
I-2	-0.374528	0.0940809
CG32016	-0.374298	0.205843
CG8677	-0.373087	0.216803
Mov34	-0.371961	0.0143703
CG5281	-0.371366	0.0242184
CG3501	-0.371243	0.019645
CG10254	-0.371007	0.0147931
CG32441	-0.370754	0.00964973
Rrp40	-0.370674	0.193638
CG1239	-0.370186	0.0319458
CG5149	-0.369706	0.0311014
CG14961	-0.369254	0.25062
px	-0.368263	0.0600994
ytr	-0.368211	0.0247476
Edem2	-0.368115	0.0242333
CG1907	-0.367826	0.0150888
CG1826	-0.36773	0.0897969
exd	-0.367534	0.379993
CG31678	-0.36566	0.425096
CG8051	-0.364404	0.236466
CG8549	-0.363996	0.0603463
cnc	-0.363874	0.025013
CG34279	-0.36387	0.467604
CG4585	-0.363742	0.0106286
Tudor-SN	-0.363729	0.27566
RpS5b	-0.363543	0.17563
CG9917	-0.363435	0.0640006
CG32452	-0.36282	0.022725
GATAd	-0.362574	0.358135
CG1789	-0.362211	0.00287148
CG3857	-0.362142	0.374594
mfrn	-0.361842	0.0770479
CG1142	-0.361101	0.00999755
CG10903	-0.360581	0.00432714
CG4267	-0.360412	0.317012
CG17707	-0.360254	0.392869
CG1074	-0.359967	0.0112801
mthl10	-0.358723	0.024279
GstD3	-0.358659	0.0983032
GstD5	-0.358159	0.381923
CG32758	-0.358037	0.146862
CG5674	-0.357387	0.103214
nrv1	-0.356616	0.453236
e(y)3	-0.35636	0.0523741
CG5800	-0.356097	0.0255576
Mob2	-0.354068	0.207693
CG3251	-0.353773	0.018422
CG8460	-0.351932	0.0260155
CG12974	-0.351461	0.0376328
eEF1delta	-0.351362	0.0364103
nes	-0.35094	0.217083
Hmgs	-0.350683	0.221184
Cyp6a13	-0.349973	0.412285
CG7137	-0.348835	0.0106526
CG34310	-0.348645	0.250834
RpII215	-0.347845	0.316869
CG1234	-0.347782	0.0357593
ETHR	-0.34735	0.669191
clos	-0.346064	0.318497
CG34164	-0.34596	0.0584774
CG10795	-0.345679	0.00562264
CG11929	-0.345456	0.118131
CG3817	-0.344137	0.0188935
Ski6	-0.34255	0.027846
CG31957	-0.342255	0.172567
CG3638	-0.341567	0.643567
nero	-0.341164	0.00981145
ik2	-0.340601	0.0833856
Rpt4	-0.340046	0.420971
CG43124	-0.33949	0.176405
CG12811	-0.339473	0.206071
CG13366	-0.339097	0.0205734
CG15445	-0.338479	0.394642
CG30440	-0.33808	0.163022
CG34334	-0.337629	0.0993226
CG11007	-0.337528	0.0215234
CG6785	-0.336793	0.219343
Eaf	-0.336782	0.154147
Eap	-0.333953	0.00439112
CG14463	-0.333532	0.111068
CG18659	-0.333169	0.0625931
CG5167	-0.331883	0.160336
Tcp-1zeta	-0.331538	0.0597957
pnr	-0.33116	0.102585
yps	-0.329508	0.406332
CG10383	-0.328838	0.0386372
lolal	-0.328793	0.052805
CG12379	-0.328737	0.23948
egl	-0.328621	0.0833856
CG33275	-0.32784	0.102344
CG2186	-0.326861	0.4317
CG7979	-0.326566	0.0480491
nau	-0.325894	0.174443
CG1815	-0.325759	0.13342
UbcD6	-0.325417	0.200912
CG14215	-0.325382	0.0528499
wol	-0.32523	0.00772429
CG17734	-0.323588	0.0187805
Sema-1b	-0.322344	0.196548
milt	-0.321609	0.712014
CG32281	-0.321196	0.0194683
Vha100-1	-0.321173	0.0964296
CG6700	-0.320891	0.0581232
Psn	-0.320599	0.226828
PO45	-0.320349	0.529903
SF1	-0.320003	0.0877225
IntS6	-0.319453	0.063844
CG1544	-0.31939	0.254617
Hrb27C	-0.31864	0.594605
CG17273	-0.318339	0.571921
VhaAC39-1	-0.318253	0.106565
Elp2	-0.317644	0.0130061
CG4645	-0.315335	0.0290067
Vps4	-0.315199	0.0353504
Mi-2	-0.314926	0.472518
Cyt-c-p	-0.314432	0.038455
CG12155	-0.313335	0.0876897
CAP	-0.31299	0.164024
CG6321	-0.312563	0.198531
mia	-0.312561	0.104144
l(1)G0148	-0.311085	0.100473
RhoGEF2	-0.310787	0.0918201
CG14636	-0.310404	0.139296
Tcp-1eta	-0.310156	0.0841127
P5CDh1	-0.309705	0.195272
aub	-0.309164	0.180335
Rac2	-0.309115	0.106599
CG8939	-0.308729	0.0434877
PP2A-B'	-0.308462	0.345288
CG17129	-0.308342	0.0697543
prtp	-0.307464	0.0802991
CG9065	-0.306865	0.0408036
CG1840	-0.306625	0.119261
Rtc1	-0.306446	0.0309867
CG33523	-0.306443	0.0357731
Cog3	-0.30628	0.0746616
betaTub60D	-0.305896	0.156024
bru	-0.304	0.238314
CG12947	-0.303863	0.506066
Drak	-0.303844	0.00426925
galectin	-0.303374	0.224228
CG2926	-0.302295	0.112494
CG10184	-0.301861	0.4134
CG14231	-0.300563	0.103719
fliI	-0.299945	0.0515275
e(r)	-0.299779	0.316524
CG10344	-0.299571	0.116374
TepIV	-0.299459	0.235888
CG5525	-0.299099	0.0701688
CG31229	-0.298994	0.254551
CG16771	-0.297964	0.00875757
PEK	-0.29688	0.0908819
CG4038	-0.296745	0.39685
Bet3	-0.296243	0.133149
CG1575	-0.296001	0.0668057
CG6686	-0.295852	0.0681558
CG32797	-0.295747	0.484438
CG15213	-0.29572	0.178255
slmb	-0.295273	0.365431
twr	-0.294842	0.206942
CG30152	-0.294079	0.20321
Cct5	-0.293718	0.0888459
CG42240	-0.293687	0.326805
CG3281	-0.293348	0.189778
CG9376	-0.291766	0.00694265
CG4729	-0.291723	0.0105883
bon	-0.291534	0.0701869
Pp2A-29B	-0.291444	0.585282
tkv	-0.291234	0.0954775
CG8036	-0.291216	0.0915795
CG8243	-0.29097	0.071351
Nop56	-0.290328	0.0533697
l(1)G0004	-0.290263	0.164532
CG33521	-0.289533	0.255107
ALiX	-0.289433	0.221033
CG34354	-0.289408	0.241491
CG13124	-0.289291	0.376297
sima	-0.288594	0.431687
cenB1A	-0.287843	0.192638
CG13096	-0.287789	0.038308
l(2)35Df	-0.287679	0.0426163
CG5608	-0.286721	0.0847545
KdelR	-0.286225	0.402361
CG8678	-0.285365	0.215549
CG15743	-0.285128	0.122166
CG10041	-0.284916	0.691849
CG5830	-0.284525	0.40081
CG42749	-0.284457	0.130923
Pis	-0.284366	0.0054826
ptc	-0.283843	0.483697
Nup153	-0.283532	0.3055
Whamy	-0.283353	0.430767
Sply	-0.283197	0.312114
CG8112	-0.283062	0.59665
Adam	-0.282807	0.063844
da	-0.282363	0.168007
flw	-0.281883	0.149626
kraken	-0.281724	0.0326403
CG10166	-0.281297	0.204672
CG17470	-0.280325	0.324522
ns3	-0.279442	0.0523581
CG10092	-0.279118	0.358523
dbe	-0.278551	0.0352089
bys	-0.276619	0.267772
CycT	-0.27624	0.597594
E(Pc)	-0.27614	0.393586
CG4300	-0.274874	0.0721903
Cen	-0.274848	0.381563
CG10880	-0.274752	0.156056
Ku80	-0.274245	0.3336
pgant3	-0.274193	0.0819205
aPKC	-0.273438	0.609665
CG42238	-0.273231	0.59194
CG8078	-0.272993	0.0718404
CG15382	-0.272603	0.11107
CG11857	-0.272539	0.0327071
E2f	-0.272216	0.551331
hoip	-0.271812	0.0289945
CG31886	-0.271709	0.056039
scpr-C	-0.271586	0.184254
CG9636	-0.26924	0.123725
Gp93	-0.268908	0.0258666
Snx3	-0.268813	0.13232
Atg5	-0.268354	0.124376
Sppl	-0.268245	0.213328
osp	-0.268035	0.30785
CG12263	-0.268007	0.0795476
Ice2	-0.267947	0.0885634
CG9253	-0.267734	0.0720473
CG7338	-0.267215	0.0718225
cic	-0.267188	0.433984
Idgf2	-0.265582	0.103379
betaNACtes6	-0.265202	0.200918
CG16721	-0.26465	0.290987
Prosbeta7	-0.264321	0.434821
x16	-0.264219	0.381722
Gdh	-0.263647	0.096536
eIF-4B	-0.263606	0.355929
CG8768	-0.263385	0.557402
cv-c	-0.262949	0.413937
dpr20	-0.262623	0.215127
Noa36	-0.262344	0.484007
CG10465	-0.262219	0.40766
sec13	-0.26214	0.0596914
sip3	-0.261984	0.0191847
EloA	-0.261733	0.159232
CG4025	-0.261546	0.520727
CG5037	-0.261439	0.0238117
CG5746	-0.260353	0.091528
Trn	-0.25916	0.753127
wdb	-0.258715	0.544465
CG13189	-0.258408	0.0949803
CG9175	-0.258372	0.0610647
CG6665	-0.256771	0.0556188
CG8545	-0.255556	0.115767
dysc	-0.255449	0.592419
RhoBTB	-0.254895	0.0628961
CG7492	-0.25403	0.103705
bab2	-0.253383	0.385042
bur	-0.252881	0.153468
CG9186	-0.252859	0.0664911
kkv	-0.252758	0.0741491
CG2982	-0.252229	0.0483211
CG10353	-0.251355	0.351416
sel	-0.251353	0.0615934
lmg	-0.250776	0.54219
ttm50	-0.250099	0.23003
CG15877	-0.249982	0.241182
Nab2	-0.249394	0.500306
CG42684	-0.24928	0.626802
Nmdmc	-0.247694	0.0723486
CG12721	-0.247569	0.182414
CG6443	-0.247371	0.0661088
mus210	-0.24716	0.436355
CG14777	-0.247119	0.0802003
wgn	-0.246971	0.319416
CG34409	-0.246922	0.655645
yata	-0.245587	0.372683
CG2767	-0.245561	0.122409
Fsn	-0.24539	0.116559
l(1)G0156	-0.245218	0.0711023
spas	-0.245008	0.584957
CG7183	-0.244789	0.506618
Axud1	-0.244348	0.131558
CG9849	-0.244296	0.0295239
CG7650	-0.243912	0.583293
CG4705	-0.243518	0.137809
cpa	-0.243451	0.512541
CG12301	-0.24339	0.0248788
Nf-YC	-0.243083	0.250057
alphaCop	-0.243056	0.0772293
CG1486	-0.243055	0.0938652
CG9281	-0.242616	0.480704
[truncated: 5,351 more rows]

## Sheet: RNA-Seq_S2R+
gene_name	logFC	FDR
CG13694	-5.00484	9.55e-41
asRNA:CR43465	-4.1095	8.15e-06
CG42489	-4.03434	5.81e-08
CG6142	-3.92573	1.06e-06
insc	-3.84523	1.52e-11
CG30398	-3.76748	1.09e-07
PH4alphaSG1	-3.73423	1.72e-05
CG42404	-3.37642	2.58e-05
CG32214	-3.17259	1.57e-05
nompB	-2.94367	7.49e-05
CG6041	-2.84922	1.3e-10
CG2812	-2.84296	0.000155303
CG13893	-2.81203	1.24e-14
snRNA:U1:82Eb	-2.74843	0.00124406
CG33080	-2.72682	0.00264537
mthl14	-2.45812	4.21e-06
nvy	-2.43648	3.28e-05
CG9593	-2.42716	3.18e-05
CG42494	-2.37322	0.0042125
CG15578	-2.36661	1.92e-05
ey	-2.34817	0.000664461
CG6231	-2.34427	1.41e-09
Ets21C	-2.31866	2.95e-08
lncRNA:CR45290	-2.30389	0.0011111
alpha-Est8	-2.26831	8.89e-08
asRNA:CR45171	-2.24839	2.7e-08
cv-2	-2.2179	9.6e-14
scb	-2.1985	1.37e-17
Kah	-2.15401	0.00986827
Sobp	-2.14956	0.00986827
Lip4	-2.14805	6.08e-06
CG32944	-2.13091	0.00413883
CG6847	-2.12697	1.19e-08
lncRNA:CR45483	-2.12287	0.00225054
CG2278	-2.10977	3.99e-06
hpRNA:CR32205	-2.10934	0.00414322
Socs36E	-2.08519	2.28e-13
pst	-2.0713	9.6e-12
CG31551	-2.05055	0.00637935
T48	-2.04709	1.51e-11
mthl5	-2.01986	5.22e-10
ckd	-1.99843	1.37e-11
Gyg	-1.98705	4.2e-19
pirk	-1.98559	3.17e-13
CG34386	-1.98192	0.000729167
CG12880	-1.95468	0.00598697
lncRNA:CR43423	-1.95146	1.22e-11
Orct2	-1.95015	2.92e-32
CG33642	-1.91667	0.00158648
Dad	-1.90712	7.21e-10
Hk	-1.8989	1.78e-11
Tsp42Ep	-1.88187	0.00253342
CG3036	-1.86533	0.00013464
CG8646	-1.84942	0.0144248
Pu	-1.84827	0.000265959
Pask	-1.83335	4.48e-18
amn	-1.83177	0.00904144
Obp18a	-1.81035	7.23e-19
lncRNA:CR44918	-1.77389	1.24e-14
CG4269	-1.7569	4.73e-07
Gpo1	-1.75023	2.08e-12
betaNACtes5	-1.7338	0.0196693
CG13085	-1.71702	5.45e-05
nAChRalpha6	-1.71046	0.000592232
CG42395	-1.7068	6.34e-06
CG10208	-1.70176	1.3e-10
CG14695	-1.69648	4.56e-16
aos	-1.69138	0.000190202
CG34056	-1.68868	0.0189214
CG14937	-1.68172	0.0134225
CG34194	-1.67446	0.00515418
Rgk1	-1.67362	0.0464279
CG15577	-1.67305	0.0122861
CG5191	-1.66837	8.55e-13
SmydA-7	-1.65406	0.00723106
CG3808	-1.65394	7.71e-06
Pvf2	-1.64618	5.5e-06
Ant2	-1.63498	5.07e-09
futsch	-1.63182	1.63e-07
asRNA:CR45999	-1.62098	0.00470638
daw	-1.61408	4.14e-09
asRNA:CR46089	-1.61273	0.00984401
betaTub97EF	-1.61108	5.35e-08
CG3078	-1.58754	0.00772836
ZnT63C	-1.58331	7.78e-24
Atg10	-1.57374	2.14e-10
lncRNA:CR44953	-1.56338	0.0762295
CG43647	-1.55782	0.0255464
CR43275	-1.5577	0.00984401
FASN2	-1.55116	9.23e-07
CG14367	-1.54703	0.0214502
Cubn	-1.54325	2.17e-06
Kdm4B	-1.53413	1.05e-06
Sp7	-1.52325	2.58e-08
CG7702	-1.52118	0.00263153
CG9932	-1.51488	5.79e-09
CG6912	-1.50938	1.06e-07
rho	-1.50897	2.84e-08
CG11155	-1.50401	8.87e-05
l(1)G0469	-1.49158	3.42e-06
CG8620	-1.48775	1.46e-05
dtr	-1.48568	0.00186753
CG15312	-1.47232	0.0123423
Mocs1	-1.4715	0.000186483
Rabex-5	-1.46368	3.42e-10
CG34112	-1.46126	9.46e-05
Shal	-1.46049	0.000137973
CG10877	-1.45192	1.38e-09
CG1461	-1.44688	0.0123423
CG8177	-1.44646	6.2e-14
Keap1	-1.44313	1.13e-10
Rcd2	-1.44131	5.34e-07
rgr	-1.43755	6.5e-11
snRNA:U5:38ABa	-1.43312	1.12e-05
drpr	-1.42906	0.00144724
asRNA:CR43906	-1.42176	0.0226573
CG12825	-1.42111	0.000949401
cno	-1.40976	2.05e-11
CG32512	-1.40363	7.49e-05
eag	-1.40219	0.00024408
CG15211	-1.40141	1.64e-11
lncRNA:CR45737	-1.39588	0.0319519
CG34454	-1.39515	0.0723103
CG12883	-1.39485	2.63e-06
CG13386	-1.39117	0.0243101
GstE3	-1.38515	7.17e-12
CG7879	-1.38421	2.43e-07
CG13868	-1.38134	8.61e-06
ATP6AP2	-1.38013	2.16e-12
rdog	-1.37992	3.17e-09
lncRNA:CR45232	-1.36755	0.160609
CG6424	-1.36484	0.0114856
CG44014	-1.35612	0.0151413
CR43281	-1.35288	0.0157552
CG15365	-1.3524	0.0114856
Mmp1	-1.35081	0.0446851
CG1667	-1.34709	2.72e-13
Pvf3	-1.34659	6.26e-06
Atf3	-1.34611	4.58e-10
osk	-1.33815	0.0108339
CG34330	-1.33774	0.00515986
CG12868	-1.33205	1.5e-08
Epac	-1.33189	0.000140738
CG6805	-1.33104	1.36e-17
lncRNA:CR32385	-1.32743	0.0132387
pdgy	-1.32524	0.00411586
CG30484	-1.31821	1.25e-08
Syx4	-1.30385	1.32e-12
lncRNA:CR44816	-1.29988	0.0117833
CG31324	-1.29772	4.43e-07
CG33096	-1.29391	7.01e-05
lncRNA:CR45138	-1.28049	0.00354329
upd3	-1.27864	0.0339314
nkd	-1.27775	7.37e-05
CG33926	-1.26839	1.26e-16
CG4080	-1.26719	2.8e-05
CG8908	-1.26401	3.19e-23
Ent3	-1.26023	0.085224
CG43338	-1.25268	0.00745566
blot	-1.25159	0.0136512
Gclc	-1.24898	4.92e-08
nAChRalpha4	-1.24895	0.00879792
brk	-1.23977	0.000949401
RasGAP1	-1.2372	1.17e-13
kibra	-1.2359	2.16e-08
CG5910	-1.23153	0.00358471
CecA1	-1.23084	0.0292405
ema	-1.22743	3.39e-15
Tep2	-1.22728	3.33e-06
yellow-f	-1.226	4.55e-06
CG4096	-1.22272	0.117013
mnb	-1.21878	1.82e-08
Hr4	-1.21449	0.00879792
KrT95D	-1.2127	2.84e-08
CG6428	-1.20805	3.31e-12
CG15695	-1.20526	0.0457879
CG17065	-1.20322	0.0158996
Pde11	-1.20281	4.28e-06
CG30187	-1.20275	2.36e-08
Corp	-1.19992	0.0998395
NK7.1	-1.19893	1.14e-06
CG18473	-1.19843	0.117013
CG14961	-1.19293	0.0339314
CG3168	-1.19088	2.82e-07
Trx-2	-1.19073	1.35e-17
Zip99C	-1.18949	9.39e-09
CG4199	-1.18228	6.74e-14
CG43245	-1.17746	8.68e-07
Meltrin	-1.17493	1.13e-13
CG4332	-1.17322	3.34e-09
Prip	-1.16755	3.35e-06
Pfrx	-1.16447	2.93e-08
dally	-1.15959	1.42e-07
CG11671	-1.15531	4.62e-08
Npc2h	-1.15302	0.0101614
IP3K1	-1.15081	1.5e-05
lncRNA:Hsromega	-1.14704	1.15e-07
Oat	-1.14625	0.000949996
GstD2	-1.14503	0.0136382
Tsp42Ed	-1.14197	8.98e-07
lama	-1.13601	3.75e-08
Pits	-1.12806	4.02e-05
Ubc10	-1.12753	3.71e-17
CG34234	-1.12697	0.0615597
Dgk	-1.12244	0.0062936
yellow-g	-1.1213	0.00294447
Dgp-1	-1.11765	8.29e-07
Arc1	-1.11404	1.38e-08
Tsp42Ef	-1.11215	2.68e-17
asRNA:CR43474	-1.10519	0.0247066
Exn	-1.10311	1.53e-06
CG30015	-1.10254	1.15e-06
Tret1-1	-1.09656	0.000163968
Kap3	-1.09601	0.000195692
santa-maria	-1.09527	0.0110438
CG15382	-1.09332	0.0592527
lncRNA:CR43264	-1.09289	3.31e-07
peb	-1.09174	2.74e-05
CG6051	-1.09013	4.23e-06
ImpL2	-1.08974	3.17e-13
CG2065	-1.08826	1.1e-10
CG7384	-1.08603	0.0326357
ghi	-1.0826	1.96e-07
CG3655	-1.0778	0.000147172
CG5953	-1.07618	3.42e-10
Best1	-1.07311	3.35e-06
E(spl)mbeta-HLH	-1.06662	0.00103448
wb	-1.06098	0.000141706
NKAIN	-1.06066	1.22e-14
CG8323	-1.05968	0.112876
AcCoAS	-1.05849	0.000204054
CG33494	-1.05281	3.59e-08
Pde8	-1.05259	6.5e-12
CG10737	-1.0515	8.83e-06
AMPdeam	-1.05108	3.6e-09
Mkp3	-1.0488	3.74e-07
Fas2	-1.04631	0.00691078
CG15861	-1.04621	8.36e-05
GLS	-1.04241	2.92e-07
Dredd	-1.0396	0.00070003
lncRNA:CR44268	-1.03947	0.00591156
wnd	-1.03818	6.98e-06
PyK	-1.03774	2.52e-13
VhaM9.7-b	-1.03737	1.14e-12
CAHbeta	-1.03631	0.0123423
CG14907	-1.03504	2.04e-08
CG17163	-1.03446	0.0219256
asRNA:CR45501	-1.03388	0.0814145
Zasp52	-1.03305	3.42e-09
chn	-1.02979	2.23e-07
pxb	-1.02777	1.09e-06
Sras	-1.02414	8.07e-10
Inx3	-1.02345	0.085224
CG31689	-1.02201	1.5e-09
Pmp70	-1.01542	2.85e-10
e(y)2b	-1.00877	0.0219256
Reg-5	-1.00613	0.000298229
CG32407	-1.00552	1.81e-05
Hmgcr	-1.00398	0.0623865
rhea	-1.00333	4.85e-11
RASSF8	-1.00309	9.64e-09
CecC	-1.00122	0.148123
Ldh	-1.0005	0.000541431
CalpC	-1.00026	1.29e-05
IRSp53	-0.995311	3.69e-05
lncRNA:CR44138	-0.994512	0.148123
wcy	-0.993384	3.74e-08
CG14906	-0.991761	0.00296238
TotM	-0.987071	0.173925
fest	-0.986972	0.00114065
lncRNA:CR44526	-0.985561	3.95e-05
p38c	-0.985103	0.0349578
snoRNA:U3:9B	-0.983585	0.00227487
CG15196	-0.98266	0.000498329
slmo	-0.980215	0.0530576
Ziz	-0.977922	7.71e-09
Pcf11	-0.974927	1.62e-07
CG34195	-0.971751	1.09e-07
CG15760	-0.971354	0.0137685
fray	-0.970683	2.14e-10
CG10011	-0.969935	7.16e-06
CG14642	-0.96973	0.0208484
CG15083	-0.969701	7.51e-11
CG32368	-0.968319	2.27e-16
babos	-0.963613	0.0267283
net	-0.96075	0.0730131
Irbp18	-0.960458	2.34e-09
Spn	-0.95915	2.5e-06
InR	-0.958558	6.38e-13
EloB	-0.956101	9.05e-12
CG10433	-0.955239	0.0623865
GlcT	-0.953761	1.76e-07
CG14073	-0.95361	7.51e-06
fu12	-0.953366	0.085224
smp-30	-0.951792	0.000791258
snama	-0.95084	4.89e-09
CG10237	-0.949643	0.00775973
CG8675	-0.946328	0.000445194
Ude	-0.945995	2.65e-07
ref(2)P	-0.941219	1.38e-09
Axs	-0.934507	0.000306778
CG10232	-0.934099	0.0688625
snRNA:LU	-0.933841	0.151655
Kal1	-0.93327	0.0143349
CG32066	-0.93314	4.44e-10
Ocrl	-0.930838	3.29e-08
Magi	-0.929895	7.61e-09
asRNA:CR44960	-0.929308	0.12955
Dhap-at	-0.927758	0.000281744
CG2875	-0.927601	1.27e-07
CG6006	-0.92483	0.00640261
foxo	-0.922403	0.000970338
CG3703	-0.920538	0.000336732
GNBP3	-0.919907	0.0637832
Bet3	-0.914093	1.22e-06
wun2	-0.910391	0.0118048
CG9629	-0.90691	0.0159347
Lpin	-0.905592	1.94e-06
alpha-Est1	-0.9052	0.063424
Or67b	-0.901533	1.82e-08
hdly	-0.898172	5.14e-07
unc-5	-0.896451	0.00513424
Dhc93AB	-0.894749	0.0230738
MagR	-0.892976	2.86e-08
Vha13	-0.892217	1.04e-09
C3G	-0.891799	4.96e-07
CG17265	-0.891668	2.8e-05
CG14921	-0.891405	7.37e-08
bmm	-0.885138	5.05e-05
Idgf2	-0.884289	0.00479615
Ac76E	-0.88066	5.27e-05
ItgaPS4	-0.879038	0.253243
CalpA	-0.875052	3.37e-12
CG9436	-0.874954	1.89e-10
crc	-0.874145	8.43e-08
tRNA:Ile-AAT-1-6	-0.873011	0.225259
Tsp66E	-0.871888	0.139991
pigs	-0.871726	1.19e-05
CG11537	-0.871561	4.89e-09
Pcyt1	-0.870852	4.83e-07
Vha68-2	-0.870578	2.17e-08
lncRNA:CR42719	-0.870545	0.0069919
CG1146	-0.870111	4.37e-05
gce	-0.869096	3.59e-07
CG32280	-0.866545	0.000146301
Nhe1	-0.865938	9.06e-06
qkr58E-3	-0.865509	3.45e-07
gas	-0.864228	0.00475189
cib	-0.863887	0.000796113
Pnn	-0.862584	2.74e-06
Nhe3	-0.862404	7.12e-08
CG7091	-0.860173	0.0217991
lncRNA:CR42549	-0.860087	3.68e-05
Patronin	-0.860077	1.62e-06
tapas	-0.859298	4.66e-06
WASp	-0.859196	3.82e-05
CG11593	-0.857607	2.38e-07
Vta1	-0.855866	3.06e-10
Pdk1	-0.852121	2.48e-09
Con	-0.851356	0.129422
PGRP-LA	-0.851199	0.129422
CG4927	-0.850105	0.0743609
alpha-Est9	-0.84981	0.000469124
rgn	-0.849666	0.0369483
CG15478	-0.848614	2.4e-07
glec	-0.847562	1.94e-05
CG9743	-0.846912	0.000125938
Npc1a	-0.844236	5.08e-07
Vrp1	-0.841745	6.85e-06
Klp98A	-0.840556	4.73e-08
Gug	-0.839824	4.68e-06
Ctl1	-0.839413	0.000417995
CG43188	-0.836072	1.4e-05
CG2909	-0.835907	6.84e-08
CG14696	-0.835697	1.99e-06
CG10407	-0.833762	0.000836809
Mrp4	-0.833506	1.98e-05
Trc8	-0.833212	4.91e-09
tamo	-0.83226	7.82e-05
Mos	-0.82838	0.0209091
CG32037	-0.82825	0.19159
fry	-0.828179	0.187692
pes	-0.826671	1.27e-07
CG32982	-0.824753	0.0687033
sdt	-0.824491	0.00478412
AnxB10	-0.823191	3.26e-08
CG9123	-0.822943	4.26e-05
kst	-0.821038	0.00057757
bun	-0.819431	1.37e-07
CG33468	-0.816047	0.129422
CG18622	-0.813862	0.161598
Pak	-0.81369	0.000717192
mld	-0.813141	3.11e-12
Oatp74D	-0.812983	3.66e-06
CG2310	-0.812817	1.65e-06
Vps24	-0.810751	2.84e-09
CG4259	-0.809966	0.0800684
asRNA:CR45907	-0.808211	0.0530576
CG1657	-0.807402	0.00597096
CG14227	-0.805471	0.0366559
Pka-R2	-0.804431	0.000374355
CG40472	-0.804336	0.000262039
SP2637	-0.803692	1.9e-06
E(spl)m8-HLH	-0.80245	0.00746148
eIF4EHP	-0.80136	6.04e-08
POSH	-0.800907	2.97e-06
hppy	-0.800516	1.19e-06
Nost	-0.799821	0.0463841
Mekk1	-0.799424	1.2e-05
AGO1	-0.797961	2.51e-10
hpRNA:CR32207	-0.797862	5e-08
CG11294	-0.795456	0.330593
Spn88Ea	-0.793819	0.000103721
CG14273	-0.793224	0.00334532
CG5969	-0.79305	0.134798
RabX4	-0.792292	0.0785696
l(3)87Df	-0.789977	7.84e-08
CG5835	-0.789494	0.0717192
Lfg	-0.786981	0.0640969
Pfdn2	-0.786938	2.75e-08
Sema1a	-0.786745	0.0418191
skd	-0.78433	3.67e-05
CG42749	-0.783277	0.0687033
FER	-0.782234	8.34e-07
trr	-0.781613	7.8e-07
da	-0.781085	4.31e-07
spin	-0.779929	8.09e-06
lncRNA:CR45424	-0.779354	0.311914
mal	-0.779169	0.0134772
CG31038	-0.777216	0.00394573
ex	-0.777142	0.000627056
Tango5	-0.77701	2.63e-07
CG10444	-0.775777	1.27e-07
Ids	-0.774667	0.016151
CG8008	-0.774568	0.000491659
cv	-0.774498	0.000420008
CG11050	-0.773018	0.000247934
Ptpmeg2	-0.772375	2.1e-05
Pgd	-0.771528	1.6e-05
blow	-0.771372	0.000461882
Hsp83	-0.771304	4.22e-11
CG5273	-0.769667	0.00248552
Acsl	-0.769605	1.25e-07
Letm1	-0.767881	1.3e-07
CG30088	-0.767686	0.256495
DNApol-iota	-0.76751	0.00121358
Mical	-0.765876	5.29e-06
CG12746	-0.7658	8.34e-07
Ppa	-0.765562	0.00265705
SCAP	-0.765285	1.83e-06
Fhos	-0.7649	0.0360961
sstn	-0.762671	0.171303
mst	-0.762342	1.06e-06
aop	-0.762092	3.3e-06
cdi	-0.761981	5.44e-05
Pli	-0.761918	0.00656378
Hr39	-0.760561	6.09e-08
CanB2	-0.758045	5.14e-13
Cip4	-0.75543	0.00019154
ari-2	-0.754978	0.0372498
CYLD	-0.753434	6.41e-06
CG42365	-0.753273	1.1e-05
CG42709	-0.75251	0.000383649
JhI-26	-0.752488	0.002163
CG44013	-0.74962	0.000137973
Cyp6a20	-0.749297	0.00521653
Uhg7	-0.749079	0.000239809
CG10063	-0.748748	0.0108066
Leash	-0.747571	0.0040975
Smg5	-0.746854	6.76e-06
Sf3b3	-0.746188	0.205344
CG1998	-0.745742	0.0252105
CG9399	-0.7457	0.00129627
CG14478	-0.745488	0.000169577
LIMK1	-0.745128	6.64e-06
AGO2	-0.743133	5.48e-06
asRNA:CR44027	-0.74299	0.000951357
CG33523	-0.741333	1.33e-05
mam	-0.741223	4.31e-06
CG33332	-0.740961	0.000307852
snoRNA:Psi28S-3342	-0.738772	0.0877979
CG31523	-0.737872	1.3e-05
Mf	-0.736525	9.62e-06
CG31098	-0.735734	6.91e-06
CG17746	-0.7357	3.64e-09
Cyp4e2	-0.735484	0.00178272
pico	-0.734992	1.21e-10
Pka-C3	-0.734816	0.299673
Rrp45	-0.734576	0.000430606
lncRNA:CR32218	-0.733408	0.000265959
CG6218	-0.733333	0.00677637
CDK2AP1	-0.731942	0.028051
grk	-0.729675	2.13e-06
imd	-0.727492	0.000250032
trol	-0.727414	0.00156838
asRNA:CR43767	-0.726895	4.7e-05
PGAP1	-0.726833	0.0600418
dlp	-0.726271	0.0247416
CG15067	-0.726204	3.78e-08
CG1628	-0.724411	2.36e-06
CG10584	-0.722759	0.231247
CG33054	-0.722546	0.000282442
CG13101	-0.721425	0.107812
Vha44	-0.720402	4.61e-09
eIF3d1	-0.719602	6.6e-07
hid	-0.718318	0.15666
CG6512	-0.717568	2.03e-08
CG32085	-0.71726	0.285288
CG12795	-0.715386	0.00460469
Swim	-0.715336	0.0329611
CG41099	-0.714811	6.36e-08
18w	-0.713674	0.127025
CG4630	-0.712196	0.000215331
Mef2	-0.711915	0.00313554
CG8298	-0.708786	0.00161236
BTBD9	-0.707409	0.000891278
p38a	-0.705979	3.04e-06
Fic	-0.705916	0.0110438
COX4L	-0.705364	0.31558
Nprl2	-0.704579	0.00412402
Tig	-0.703386	0.00531517
Gprk2	-0.701825	1.22e-05
MESR3	-0.701662	0.000130246
scrib	-0.701601	1.09e-06
Cdk9	-0.70141	6.51e-05
Pax	-0.700838	7.79e-07
VhaSFD	-0.699249	8.67e-08
bab2	-0.698979	0.173681
EcR	-0.69775	0.0022887
Fim	-0.69748	2.7e-08
CG14798	-0.696274	0.0805402
e(y)3	-0.696229	2.04e-05
lace	-0.695806	5.43e-06
CG12290	-0.695545	0.00292649
CG14523	-0.69498	0.0113664
Trxr-1	-0.69482	2.53e-06
CG9917	-0.694497	1.53e-07
ea	-0.693158	0.11365
snoRNA:Me18S-G1358a	-0.693053	0.173681
CG18870	-0.692887	0.00775183
Rnmt	-0.692755	0.0350666
CG1463	-0.692321	0.00116266
Nmd3	-0.691975	7.53e-08
Vha14-1	-0.691784	1.3e-05
bdg	-0.69101	8.17e-06
Rel	-0.689326	0.00204893
SelG	-0.689208	1.87e-08
GXIVsPLA2	-0.688987	1.26e-07
shep	-0.687933	1.89e-07
iPLA2-VIA	-0.687587	1.18e-06
Sps2	-0.687566	5.67e-05
spir	-0.687319	0.0845286
CG8080	-0.685798	0.0165295
Glt	-0.68519	0.0219256
Usp12-46	-0.685035	0.0481594
CG12535	-0.683802	0.0889719
MetRS	-0.682651	8.33e-07
dati	-0.682489	0.136878
enc	-0.679956	7.83e-06
CG9674	-0.679725	3.25e-07
CG17716	-0.679298	0.25707
Edc3	-0.678092	0.000212917
CG1544	-0.678016	0.348974
ste24a	-0.677743	3.6e-09
larp	-0.677709	3.26e-09
teq	-0.677335	0.0308408
vri	-0.676568	0.00250123
CG43117	-0.676509	0.0532478
lbk	-0.67424	0.000760769
CG34417	-0.673799	0.0063702
Galphaq	-0.671446	1.9e-10
lncRNA:CR44043	-0.671239	0.136869
RtGEF	-0.670299	0.000202202
PIG-B	-0.670208	4.82e-07
Pis	-0.670139	7.96e-06
CG6983	-0.670127	1.16e-05
snmRNA:254	-0.668332	0.0575064
caps	-0.667407	0.190444
Xrp1	-0.666345	0.00103556
CG3530	-0.666145	0.000130822
snRNA:7SK	-0.665968	0.0322199
lncRNA:CR43461	-0.665766	0.0811631
Ndae1	-0.665568	0.119224
Drs	-0.664968	0.25707
Ykt6	-0.664948	0.000590793
CG3061	-0.663829	7.85e-06
Cyp9f2	-0.663526	0.124887
dpr20	-0.662624	0.00406477
CG4511	-0.662495	3.59e-07
CG13917	-0.662174	0.00791292
CG12728	-0.661139	0.11365
CG12974	-0.660465	0.0117847
DnaJ-H	-0.658559	1.37e-05
CG43658	-0.658128	0.0306957
Tsp39D	-0.657968	2.7e-05
CG14968	-0.657874	0.500055
CG40006	-0.657586	0.399144
CG11313	-0.657501	0.130853
Sirup	-0.656486	1.12e-05
lncRNA:CR45177	-0.656348	0.0674819
CG5694	-0.655489	2.17e-06
CG13601	-0.654572	2.5e-05
CG42542	-0.65367	0.00118377
Thor	-0.653396	0.018517
CG17556	-0.651886	1.19e-06
Arc2	-0.649812	0.00516954
Ero1L	-0.649026	0.000165068
CG5151	-0.64849	0.000904963
Rac2	-0.646941	5.66e-06
CG11753	-0.646365	0.000208092
dl	-0.646292	1.94e-05
trx	-0.646077	2.34e-05
CG11210	-0.645371	0.00938314
CG4975	-0.643877	0.269368
La	-0.643281	1.57e-06
CG7668	-0.643257	6.18e-06
CG17754	-0.64051	9.82e-05
CG13887	-0.640395	2.85e-09
Jheh2	-0.639939	2.33e-05
CG15784	-0.639847	0.0137963
CG13117	-0.638431	0.0827854
Hydr2	-0.637696	6.28e-06
dsd	-0.637508	0.000727542
Pkn	-0.637451	0.000130326
Diap1	-0.63718	1.59e-05
Ssk	-0.636272	0.399144
CG6686	-0.635745	1.44e-06
Ehbp1	-0.635456	2.42e-05
cic	-0.634839	0.00259992
NAT1	-0.63292	7.85e-05
GramD1B	-0.632803	0.00188652
CG33970	-0.632792	0.209977
CG8841	-0.632734	0.0348706
l(2)gd1	-0.632463	8.92e-06
CG8191	-0.631769	0.148656
Uhg1	-0.630874	0.31558
Lrch	-0.630359	0.000638455
Dic1	-0.630034	0.00104276
Sulf1	-0.629862	0.123221
CG32485	-0.627341	0.00215657
CG14767	-0.626725	1.06e-06
CG18568	-0.626572	0.26305
CG5381	-0.626273	0.269368
CG2186	-0.625905	0.00832198
Irc	-0.625653	0.0426212
cdc14	-0.624723	0.00122874
Rab18	-0.624022	1.27e-05
CG18428	-0.622121	0.0159491
twf	-0.622003	0.000232929
Vha36-1	-0.620033	2.5e-06
CG5745	-0.619457	0.0413359
CG6293	-0.618497	8.7e-05
CG2765	-0.618415	0.000235432
CG14275	-0.617866	0.00015386
CG5039	-0.617832	0.00151987
Pect	-0.617728	4.44e-05
HDAC4	-0.617352	0.000168669
Rpt6R	-0.616524	0.0243007
RhoGAP71E	-0.615522	1.27e-05
l(3)02640	-0.61544	0.000666342
CG3764	-0.614545	0.0275726
cwo	-0.613619	0.000132543
CG4858	-0.613327	0.000102824
cue	-0.612949	0.000949401
CCT1	-0.612842	8.68e-06
CG17712	-0.612617	0.00104954
upSET	-0.612581	0.000844107
CG8839	-0.612387	1.27e-05
pck	-0.611286	0.000537197
CG17272	-0.609075	0.000376198
aay	-0.60895	7.32e-05
pinta	-0.608204	0.32975
DCTN4-p62	-0.608139	0.000849839
Ire1	-0.607755	0.00287232
Hr51	-0.607706	0.122957
snRNA:U2:34ABa	-0.60695	0.0785916
CG2790	-0.606693	6.06e-05
CG10103	-0.605614	8.71e-06
CG9279	-0.605109	0.083466
eIF6	-0.605068	0.000147962
CG1074	-0.604292	0.00147868
PHGPx	-0.604128	1.5e-05
Hasp	-0.60326	0.430393
snRNA:U4:39B	-0.603195	0.227933
CG9422	-0.60264	0.00080641
neur	-0.602558	0.00575602
IscU	-0.602083	0.000102016
alpha4GT1	-0.600433	0.0156076
Drat	-0.598708	0.0228268
CG12237	-0.598263	0.000279363
eIF3g1	-0.598123	0.000310495
CG17018	-0.597898	0.000248708
CG8272	-0.597853	0.20658
CG14411	-0.597767	0.280965
CG2865	-0.597645	0.00130266
Cks85A	-0.597558	3.41e-05
GstT4	-0.597384	0.00171766
CG32262	-0.596845	0.0123246
CG11141	-0.596434	2.92e-05
RtcB	-0.595166	1.08e-05
hpRNA:CR33940	-0.594525	7.35e-06
CG17734	-0.592519	0.00101441
CG1309	-0.592291	2.04e-05
mon2	-0.592255	0.000300854
CG12288	-0.591913	0.00010103
SC35	-0.591635	3.3e-05
CG15097	-0.591244	0.0692701
sina	-0.590913	4.58e-06
CG17224	-0.590362	1.41e-05
CG3735	-0.589669	1.27e-05
Galphai	-0.589254	2.5e-05
CG32758	-0.589242	0.0059264
Arl2	-0.589143	2.74e-05
Cp1	-0.58911	0.00574065
CG11523	-0.588348	0.000274631
Roc1a	-0.588327	1.25e-05
ABCA	-0.588258	0.0026959
moody	-0.588059	0.00664101
tutl	-0.587959	0.253243
THADA	-0.587888	0.00371001
CG2453	-0.587796	0.000811655
CG9706	-0.587299	0.00408937
CG30389	-0.587271	0.000221249
CG6999	-0.586914	0.0100943
Rip11	-0.586856	5.51e-05
CG10600	-0.585919	0.000184629
SREBP	-0.585812	6.72e-07
path	-0.5836	0.0180424
h	-0.583359	0.00171629
CenB1A	-0.583348	0.000109915
dsh	-0.582993	0.00608662
FASN1	-0.582267	0.0015744
CG11122	-0.582105	0.00142725
CG18549	-0.581633	2.49e-05
RpL34b	-0.580986	1.69e-06
Ncoa6	-0.580938	0.00100396
Jupiter	-0.580682	8.12e-06
Synj	-0.580503	0.000467542
CG32267	-0.580049	7.62e-06
lncRNA:CR40469	-0.579543	5.08e-07
CG32441	-0.579402	1.72e-06
CG42668	-0.579316	0.0042247
RpL29	-0.578931	4.69e-05
RpLP1	-0.578678	0.000374355
Psc	-0.577599	0.0303746
CG8301	-0.577224	0.141814
CG5608	-0.576858	0.0202786
Tom7	-0.576205	1.66e-05
tai	-0.575789	3.69e-05
Kr-h2	-0.575304	0.00138064
B4	-0.575257	0.000507239
ytr	-0.574863	5.91e-05
Uggt	-0.574746	0.000119079
Hph	-0.574705	0.0134397
egr	-0.573646	0.00226526
Nf-YC	-0.573549	0.00429894
Tsp	-0.573432	0.000306778
RpS19b	-0.572669	0.0180424
CG5639	-0.57213	0.27324
CG2685	-0.571092	0.141814
px	-0.570953	0.00626631
sqd	-0.57033	1.48e-06
CG10463	-0.570228	9.44e-05
DMAP1	-0.570221	0.0141745
CG32732	-0.570178	7.72e-05
P58IPK	-0.570166	0.000284086
squ	-0.569767	0.00803631
CG3270	-0.569422	0.490651
VhaAC45	-0.56934	2.34e-06
CG16791	-0.569151	0.000747124
mahe	-0.569135	3.13e-05
CG12608	-0.569101	4.85e-05
Pepck2	-0.568996	0.011263
CG17931	-0.5687	0.085224
CG12379	-0.568357	0.171816
snoRNA:684	-0.568133	0.34477
CG42674	-0.567733	0.00240073
Clamp	-0.566768	0.00111123
Nprl3	-0.565676	0.26305
CG8668	-0.564328	0.00137017
Su(Tpl)	-0.563985	0.000196505
fax	-0.563966	4.81e-05
elm	-0.563513	0.000692272
CG5946	-0.563475	9.63e-05
Dip-C	-0.563321	0.000174656
CG2972	-0.562787	0.0610359
CG8915	-0.561501	0.182728
Cyp6d4	-0.56111	0.00135015
lncRNA:CR43493	-0.561064	0.0646992
Idgf5	-0.56095	0.00117454
GstE2	-0.56075	0.161601
CG3224	-0.56062	5.43e-05
CG11151	-0.560366	0.00106722
beta3GalTII	-0.55978	0.125231
CG15099	-0.559065	3.35e-05
CG3566	-0.558547	0.000833254
CG9702	-0.558418	0.12182
CG34449	-0.55796	0.00188733
Bmcp	-0.557945	0.000314676
CG8671	-0.557903	1.88e-05
CG6330	-0.557557	0.0233331
PCB	-0.557321	0.011263
puc	-0.555914	0.00457641
CG17271	-0.555338	0.00209572
CG32813	-0.554453	0.129422
raw	-0.553851	0.0123445
CG42846	-0.553469	0.146711
Non3	-0.553302	0.000144702
sowah	-0.553146	3.75e-05
kra	-0.552445	4.4e-07
SNF4Agamma	-0.552431	3.31e-05
CG6340	-0.551999	0.00426099
CG17593	-0.551834	6.45e-05
CG10527	-0.550558	0.00101928
GstE6	-0.550322	7.19e-05
alphaTub84D	-0.550317	1.04e-05
Sik3	-0.550255	0.000134135
Fkbp14	-0.54918	6.46e-05
scyl	-0.548932	0.00890767
CG34334	-0.548745	0.166361
CG11999	-0.547586	0.0013407
Ufd4	-0.547205	9.06e-06
ScsbetaA	-0.545317	2.37e-05
Nmdmc	-0.54527	0.00193525
Drice	-0.545183	0.000365381
CG9945	-0.545137	0.00112152
cl	-0.544954	4.92e-06
HBS1	-0.544684	1.83e-05
Met	-0.544124	0.000352974
CG9663	-0.544102	0.0219256
Chd64	-0.543338	6.95e-05
Debcl	-0.542963	7.64e-06
CG17834	-0.542717	0.00863801
fat-spondin	-0.54268	0.313938
CG43175	-0.542551	0.151505
CCT5	-0.541717	6.33e-07
Vps37B	-0.54096	0.000478373
CG43340	-0.539623	0.20831
kz	-0.538817	0.00349789
Hen1	-0.538592	0.0880201
Tis11	-0.53749	0.000267984
f	-0.537487	0.330315
SLC5A11	-0.536827	0.0031784
lncRNA:CR44619	-0.535778	0.0344987
TBPH	-0.535468	0.00499828
sty	-0.534863	4.18e-05
agt	-0.534805	0.0183109
CG9947	-0.534323	0.000220941
Gadd45	-0.533716	0.0667547
out	-0.533049	0.332968
Apoltp	-0.53277	0.19511
CG10413	-0.532738	0.000820823
sol	-0.532632	0.000491659
Mad	-0.532025	0.0106418
GMF	-0.531557	0.00129209
CG12112	-0.531096	0.000208092
Duba	-0.53063	0.0157326
cnc	-0.529734	0.000547034
unc-13	-0.529594	0.00414705
S6k	-0.528839	3.4e-06
CG8206	-0.528798	0.00632562
wgn	-0.527718	0.182728
Chchd2	-0.527603	5.21e-06
Uhg8	-0.52742	0.0363478
Afti	-0.525047	0.00102934
CG9636	-0.524864	0.148656
Abl	-0.524575	0.00147457
Nnp-1	-0.523855	4.18e-05
beta-Man	-0.523712	2.69e-05
Su(var)3-9	-0.523272	0.213279
CG15019	-0.522557	0.00129209
Tsp29Fb	-0.521971	0.103045
CG17019	-0.521349	0.000108102
CCT2	-0.52027	7.93e-06
CG31717	-0.520083	0.000991969
DNAlig3	-0.518775	0.00242042
pall	-0.518156	0.0607627
msi	-0.518086	8.01e-05
CG7627	-0.517428	6.4e-06
SpdS	-0.516567	0.00136684
TMEM216	-0.516254	0.188494
Rab19	-0.516019	0.0902974
CG31922	-0.515483	0.00648818
CG5674	-0.515335	0.125213
Ostgamma	-0.514577	9.06e-06
CG32301	-0.514474	0.311914
Tsp26A	-0.51444	0.0280319
sick	-0.513425	0.396356
msl-3	-0.513356	0.419253
CG9646	-0.513043	0.000492692
DUBAI	-0.513001	7.72e-06
Ric	-0.51282	0.00506874
CHKov2	-0.512255	0.0402364
shn	-0.511338	0.0344987
PEK	-0.511338	0.000657699
Ppt1	-0.511274	0.000512875
CG14777	-0.511119	0.000277927
sktl	-0.51046	0.00175983
Oda	-0.5099	0.000848201
RNaseMRP:RNA	-0.508961	0.0928812
Rsf1	-0.508665	0.000230973
Stt3B	-0.50853	1.28e-05
Vha55	-0.508	0.000102016
Rpt5	-0.506868	3.55e-05
Sirt1	-0.505815	0.00722993
CG3638	-0.505775	0.000123149
hoip	-0.505675	4.07e-05
CG14812	-0.505362	0.00220784
pcs	-0.505294	8.91e-05
CG8549	-0.504993	0.00207306
milt	-0.504396	0.00244996
l(2)k01209	-0.504288	0.000906823
CG32579	-0.504001	0.000573154
robo1	-0.503026	0.000369656
Tab2	-0.502911	0.00513424
CG18563	-0.502867	0.184749
CG6961	-0.502358	0.0292759
CG8060	-0.501958	0.154708
CG1815	-0.501879	0.144659
CG1105	-0.501556	0.241292
E23	-0.501515	0.287049
CG2126	-0.500728	0.00833259
Ice1	-0.500654	0.0154377
LPCAT	-0.500647	6.81e-05
RpL19	-0.500498	6.47e-05
eIF3i	-0.500357	2.13e-05
CG14231	-0.500213	0.0716675
eca	-0.499865	0.00441287
PGRP-LE	-0.499563	0.575583
Ts	-0.499516	0.0699328
E(spl)m3-HLH	-0.498962	0.204466
eIF5	-0.498698	0.00052594
RhoGAP19D	-0.498286	0.00515427
Ubi-p5E	-0.498213	1.51e-05
CG6833	-0.498075	0.00240073
tral	-0.497225	0.000163653
AP-1sigma	-0.497218	2.92e-05
CG5446	-0.496919	0.00118912
CG13970	-0.49683	0.0319987
CG1882	-0.495557	0.00242042
Cyp12e1	-0.495408	0.239083
SPARC	-0.495024	0.0460643
Arp3	-0.495015	0.000208808
CG2493	-0.494738	0.00537242
CG10795	-0.494577	0.000541431
CG13926	-0.494482	0.00170422
CG14100	-0.494395	0.00358359
RpS18	-0.494278	0.00019025
CG42663	-0.493839	0.0439552
CG3376	-0.492272	0.419253
CG8243	-0.491992	0.000573154
CG14229	-0.491116	0.109422
kermit	-0.49087	0.0350435
Syx16	-0.490412	0.170725
CG32344	-0.488818	0.000588694
CG12065	-0.488543	0.00973004
CG9922	-0.488313	0.000114199
edl	-0.48769	0.000122235
CG30010	-0.48718	0.148519
CG12091	-0.487013	0.000126065
CG8292	-0.486882	0.176393
RN-tre	-0.486631	3.21e-05
RpS16	-0.486555	0.000808215
cdm	-0.486446	0.0111559
ALiX	-0.486262	0.000262039
Nrx-IV	-0.486255	0.0146638
enok	-0.486175	0.0228803
CG5390	-0.485466	0.0360961
Abp1	-0.485186	0.000833254
CG7903	-0.484743	0.0010872
CG4872	-0.48373	0.0594015
CNBP	-0.483726	0.000179343
Gpdh1	-0.483551	0.00476905
Snap24	-0.482641	0.0144643
Dbp80	-0.482402	0.0158996
Jwa	-0.482025	0.000204826
mnd	-0.48155	0.000590793
CG33111	-0.481532	0.280786
CG32756	-0.481355	0.25282
Scm	-0.48078	0.00997982
Col4a1	-0.480725	0.353378
temp	-0.480571	0.0234275
CG5844	-0.480145	0.000103721
Tsp86D	-0.48002	0.0281905
fabp	-0.479903	0.0185957
Atf-2	-0.479359	0.116015
CG31174	-0.479294	0.205048
gpp	-0.47895	0.00222006
CCT4	-0.478882	4.39e-05
tna	-0.478875	4.94e-05
l(2)gl	-0.478577	0.00142804
chinmo	-0.477804	0.000783361
CG31301	-0.476953	0.00040898
CG11030	-0.475291	0.000140754
MED19	-0.474564	0.010405
lncRNA:CR45921	-0.474138	0.561631
CG3021	-0.474063	0.00193525
RNaseX25	-0.473717	0.00358359
CG10916	-0.473157	0.003113
CG18081	-0.473029	0.0056045
SPoCk	-0.472486	0.000407055
vig2	-0.472435	5.14e-05
CG17574	-0.472239	0.00763809
CG11873	-0.471934	0.047885
kraken	-0.471199	0.00695605
sni	-0.470466	0.00856633
viaf	-0.47013	0.00138369
p24-1	-0.470043	0.00573312
18SrRNA-Psi:CR41602	-0.46882	0.206182
Vps28	-0.46822	0.000787653
alpha-Man-IIa	-0.467615	0.0211157
Ip259	-0.467603	0.000173571
CG9143	-0.467103	7.55e-05
cv-d	-0.466918	0.119524
dtn	-0.466178	0.0021875
CG9773	-0.466154	0.000250032
Rpn8	-0.466027	0.000113882
cg	-0.46595	0.0017389
Tim9a	-0.465763	0.00173535
CG32706	-0.465701	0.0810036
CG3558	-0.465255	0.00262041
CSN7	-0.465238	0.0403302
CG7206	-0.464025	0.0229992
CG3868	-0.463921	0.485682
Upf1	-0.463786	0.00494897
step	-0.461667	0.00317932
CG12343	-0.460716	0.00412402
RapGAP1	-0.460668	0.44008
CG14757	-0.460435	0.6395
CG8460	-0.460009	0.086283
eIF2alpha	-0.459814	0.000338401
Cdc7	-0.459728	0.0989986
CG32103	-0.459289	0.0153727
Sms	-0.459214	0.00414322
GlcAT-I	-0.459207	0.00407701
TM9SF3	-0.458698	0.0115312
CG2938	-0.458615	0.0924877
NP15.6	-0.458608	0.000588647
CG6163	-0.458411	0.292881
Crag	-0.458194	0.000347663
ifc	-0.458131	0.0104511
MAPk-Ak2	-0.458074	0.00113464
lncRNA:CR44444	-0.458045	0.260812
CalpB	-0.45749	0.00606884
CG43736	-0.457371	0.00137781
Tango13	-0.456943	0.00575716
pps	-0.456207	0.0301974
CG14903	-0.456119	0.000365381
prtp	-0.456079	0.000925824
awd	-0.455518	0.00198581
AsnS	-0.455302	0.0126143
Rrp47	-0.455178	0.0664629
Eaf	-0.455136	0.00186753
trus	-0.454392	0.019371
CG10418	-0.453267	0.00349421
GCS1	-0.453129	0.0146062
Taf4	-0.452467	0.00322567
CG32687	-0.451247	0.0339536
CG4554	-0.451142	0.00105493
Elba2	-0.451111	0.44008
RpL39	-0.450902	3.83e-05
CG16771	-0.450334	0.17396
CG6967	-0.450062	0.00942743
CG32985	-0.45004	0.0442622
CG3149	-0.449599	0.082621
z	-0.449521	0.00653694
UGP	-0.449321	0.00926553
CG30122	-0.449073	0.000586343
asRNA:CR45140	-0.448827	0.575583
CG9168	-0.448404	0.322608
CG33969	-0.448296	0.0269101
CG8860	-0.44766	0.00158604
NTPase	-0.447503	0.000889711
HisRS	-0.447159	0.000664461
trk	-0.44706	0.124411
rut	-0.446975	0.138873
shrb	-0.446943	0.00225053
Unc-115a	-0.446695	0.100031
CG14613	-0.446645	0.0326136
CG7789	-0.445969	0.00197297
CG3500	-0.445475	0.0387798
CG1371	-0.445449	0.00793946
Rab30	-0.444938	0.0592313
CG1671	-0.44482	0.000447663
CG9413	-0.44476	0.0173319
Rok	-0.44471	0.00949031
snoRNA:Dek-a	-0.444059	0.650998
CG10353	-0.443104	0.12182
app	-0.443035	0.0505858
Sur-8	-0.442994	0.00193525
Ntmt	-0.442909	0.00171629
Zpr1	-0.442807	0.0149045
CG11723	-0.442709	0.0552399
RhoGAP18B	-0.442699	0.00211564
sav	-0.442026	0.0987824
oys	-0.441572	0.0108828
pygo	-0.441457	0.00253097
roq	-0.440925	0.011263
Atg13	-0.440711	0.00879792
CG17168	-0.440596	0.0924877
kri	-0.440515	0.00113147
Trf2	-0.440444	0.000678157
CG8353	-0.440035	0.0274401
A16	-0.439979	0.00421475
ppan	-0.439952	0.00300429
CG10311	-0.439576	0.040216
CG11396	-0.439172	0.218739
wge	-0.438941	0.000420008
gus	-0.438277	0.000173847
CycT	-0.438142	0.0221068
RpLP2	-0.437398	0.00240073
CG10420	-0.437306	0.0468171
Hsf	-0.436693	0.0106348
Rbsn-5	-0.436665	0.0299496
bnl	-0.436369	0.00938314
RpS21	-0.436324	0.000198482
para	-0.435986	0.0387083
bon	-0.43557	0.00174155
mthl10	-0.435386	0.214241
Ubi-p63E	-0.434883	0.000665462
Inx2	-0.434773	0.194535
GILT3	-0.434603	0.284551
RpL7A	-0.434506	0.00060395
CG14621	-0.434197	0.131617
CG31522	-0.434106	0.108116
RpL18A	-0.433552	0.000436858
CG10492	-0.433215	0.0505858
ATPCL	-0.432657	0.00828512
AnxB9	-0.432366	3.82e-05
CG7518	-0.432313	7.58e-05
CG5541	-0.43191	0.0282261
RpL6	-0.431706	0.000441269
CG15117	-0.431402	0.00788132
RpL9	-0.431227	0.00124084
EMC3	-0.430968	0.00349789
RpL41	-0.430323	0.000365381
RpL32	-0.430064	0.00382096
dysf	-0.429972	0.253243
Tsp96F	-0.429767	0.0392971
sdk	-0.429589	0.166065
RpL8	-0.429109	0.00555523
Cog3	-0.428986	0.135414
CG11007	-0.428791	0.0786331
CG8677	-0.428068	0.00160368
brn	-0.428043	0.00264724
RpL14	-0.427832	0.00110915
CG6659	-0.427359	0.00199203
RhoGAP92B	-0.427057	0.157597
Nct	-0.426823	0.0127741
Aatf	-0.426517	0.0157987
RpL10Ab	-0.426494	0.00823079
PPO2	-0.425504	0.650998
l(1)G0020	-0.425216	0.00807588
CG9821	-0.425033	0.000208477
Vps20	-0.425023	0.00044046
GstE9	-0.4243	0.0435283
Men	-0.42425	0.0298341
CG10435	-0.424014	0.104952
CG9799	-0.423807	0.0013332
und	-0.423394	0.000625267
QC	-0.423347	0.267324
AOX1	-0.423183	0.366896
Hrs	-0.423167	0.00793736
pod1	-0.422914	0.00543135
bsk	-0.422611	0.00154742
rempA	-0.422248	0.166065
CG5174	-0.422245	0.00122765
alphaCOP	-0.422125	0.00186753
Cdk12	-0.421703	0.000556075
Idgf3	-0.421648	0.00969134
AGBE	-0.420966	0.0318608
CG31140	-0.420691	0.0268198
CG14964	-0.420645	0.423399
Ir40a	-0.420406	0.547517
CG8679	-0.420132	0.586903
CG12947	-0.420007	0.586903
mask	-0.419947	0.000267197
mura	-0.419663	0.0300146
RpS19a	-0.419613	0.00337862
CG4593	-0.419591	0.0713057
CG6769	-0.419386	0.00333432
Marc	-0.418769	0.0147169
Ac13E	-0.418465	0.353366
spri	-0.418432	0.0164859
pds5	-0.418064	0.000521885
Art1	-0.417548	0.00115207
RpL13A	-0.41701	0.000924012
Tm1	-0.416923	0.00413883
U2A	-0.416185	0.0364902
Rab1	-0.415922	0.0013828
Past1	-0.41571	0.00269342
Prosbeta3	-0.415573	0.00190468
gish	-0.41546	0.010405
Myd88	-0.415185	0.00608662
Tpi	-0.41517	0.0217698
Rad51D	-0.415148	0.495034
GAA1	-0.414924	0.00220653
l(1)G0156	-0.414808	0.0050126
RpL23	-0.414401	0.0048632
CdGAPr	-0.413597	0.00514074
Edem2	-0.413192	0.0281905
CG16953	-0.413108	0.046458
CCT7	-0.412848	0.0014126
grass	-0.412761	0.348179
Bsg	-0.412468	0.000135956
CG9065	-0.412459	0.0224963
slim	-0.412444	0.0255464
CG1785	-0.412088	0.0156985
CG3940	-0.412035	0.547517
I-t	-0.41187	0.586903
CG2841	-0.411648	0.4545
Faf2	-0.41149	0.0062382
Uhg4	-0.411457	0.00390376
mRpS22	-0.411435	0.00318191
CG10424	-0.411395	0.00924722
P32	-0.410804	0.00214272
CG32817	-0.410565	0.218528
CG11811	-0.410197	0.00591956
Npl4	-0.409913	0.0015744
CG2691	-0.409772	0.0186367
srl	-0.409763	0.0038367
SCAR	-0.409721	0.00993989
Hmt-1	-0.409594	0.00089489
nej	-0.408196	0.00300472
RhoBTB	-0.408043	0.138796
Tnks	-0.407801	0.0366308
RpL18	-0.407712	0.0118854
Cen	-0.407524	0.121717
CG32698	-0.407479	0.220236
QIL1	-0.406824	0.0283164
tou	-0.406291	0.016319
CG8034	-0.406062	0.00785447
Cad99C	-0.405723	0.390201
CG34163	-0.405684	0.00270234
CG17549	-0.405297	0.523351
RpIII128	-0.405037	0.012939
CG7029	-0.404226	0.0209268
CG8414	-0.404085	0.0184937
pyd3	-0.403595	0.671641
CG11555	-0.403448	0.00798898
ZnT86D	-0.40317	0.0110767
Cyt-c-p	-0.403074	0.0662918
CG15891	-0.403063	0.0179827
CG14527	-0.402954	0.251942
CG4502	-0.402857	0.0127741
SrpRbeta	-0.402559	0.00514074
CG13384	-0.402382	0.0850213
gammaSnap1	-0.40234	0.00154742
CG14095	-0.402095	0.146009
RpL27A	-0.401548	0.00412402
Cdk7	-0.400972	0.352981
Ugt86Da	-0.400948	0.207443
Vha68-1	-0.400558	0.274659
Hakai	-0.39989	0.0332057
SF1	-0.39956	0.0249184
RhoGEF3	-0.398905	0.2018
Wdfy2	-0.398768	0.00555162
RpS26	-0.398196	0.0103545
Graf	-0.397846	0.0024088
Tango1	-0.397715	0.0379606
RpS30	-0.396461	0.0153039
lncRNA:CR43626	-0.395489	0.0608535
galla-1	-0.394906	0.0362111
CG6420	-0.394622	0.0373341
SerRS-m	-0.394594	0.219961
RpL24	-0.394341	0.00126259
rictor	-0.394307	0.136758
l(2)34Fd	-0.393851	0.164754
CG8036	-0.393746	0.0052006
lncRNA:CR45377	-0.393539	0.0833091
scu	-0.393518	0.00990774
CG14210	-0.393475	0.00599147
CG33144	-0.393458	0.144277
EloC	-0.393142	0.000336636
Mondo	-0.392742	0.00888729
Arv1	-0.391771	0.0662918
CG2911	-0.391642	0.105696
CG5149	-0.390879	0.00218901
mib1	-0.390668	0.0449209
Ku80	-0.39044	0.0273439
RpS2	-0.390401	0.0020071
Lst8	-0.390304	0.00127771
GstE12	-0.390291	0.0148919
jvl	-0.389862	0.0318651
Hacd1	-0.389455	0.0484884
vib	-0.388522	0.00244996
lost	-0.387813	0.000367086
Psn	-0.387719	0.00290343
Fmr1	-0.387567	0.00134042
tgo	-0.387442	0.105532
CG5323	-0.387257	0.0328947
RpII215	-0.387251	0.0210519
Arpc3A	-0.387036	0.0138696
Hnf4	-0.38699	0.000611443
CG15012	-0.386286	0.00375679
mbc	-0.385632	0.398236
Smurf	-0.385423	0.0457004
Nrk	-0.385333	0.586903
l(2)05287	-0.385164	0.0039335
RpL36A	-0.384803	0.00112343
Suv3	-0.384636	0.0904542
coro	-0.384609	0.00304817
CG34250	-0.384212	0.0147955
CG9331	-0.383802	0.0712125
CG31678	-0.38375	0.093614
CG33056	-0.383729	0.075406
Bdp1	-0.38362	0.00412243
CG13366	-0.383147	0.0124829
sesB	-0.38271	0.000182546
JMJD7	-0.382447	0.138796
kay	-0.382197	0.0256781
mt:Cyt-b	-0.382135	0.00073848
RpS25	-0.382112	0.00214385
CG7246	-0.38186	0.0207671
Snx3	-0.381802	0.0157889
Sap-r	-0.381275	0.0169301
Ssu72	-0.380503	0.123802
CREG	-0.380341	0.617022
Wdr62	-0.380203	0.033374
AdSS	-0.38015	0.00146824
CG3702	-0.379876	0.0217918
mRpS5	-0.379734	0.364349
CG10341	-0.379386	0.0494438
beta4GalNAcTA	-0.379011	0.150053
PIG-L	-0.378793	0.0275103
snmRNA:CR43701	-0.378539	0.305992
I-2	-0.378308	0.0215375
CG43427	-0.378042	0.0594757
be	-0.377746	0.0120092
CG8878	-0.377547	0.0121155
asRNA:CR44690	-0.37754	0.497221
Fib	-0.377192	0.000627771
CG7492	-0.376684	0.00159357
Sar1	-0.37668	0.0025213
CG31436	-0.375977	0.0704991
Khc-73	-0.374849	0.0104781
stwl	-0.374549	0.262876
Alr	-0.374531	0.34402
sba	-0.374338	0.103215
Arpc4	-0.374267	0.00892026
lncRNA:CR45030	-0.374031	0.511881
CG14200	-0.373651	0.088547
Ptp61F	-0.373534	0.00502397
CTPsyn	-0.373416	0.0266918
RpL37A	-0.373388	0.000248708
CG8108	-0.373152	0.018906
RpL17	-0.372983	0.00417213
smg	-0.37297	0.194823
CG31650	-0.372823	0.000626296
sra	-0.372323	0.126854
CG1575	-0.372268	0.0138696
S	-0.372112	0.100318
gw	-0.371684	0.00363176
sisRNA:CR46359	-0.371605	0.290714
Vps4	-0.371486	0.00602992
CG1927	-0.371146	0.101346
loco	-0.371127	0.0132387
RpS15	-0.370963	0.0323898
EMC1	-0.370639	0.00269081
Ak6	-0.370559	0.0691681
RpL21	-0.370531	0.0026959
CG9129	-0.369941	0.625343
ste14	-0.369608	0.0680381
BtbVII	-0.369607	0.0423144
CG31705	-0.369402	0.00248685
Smg6	-0.369387	0.00927321
RpL37a	-0.369279	0.00832198
nes	-0.369276	0.0096028
RpS6	-0.369213	0.0109248
Ns1	-0.369211	0.00162848
Ns2	-0.369208	0.00389037
yps	-0.368871	0.00174755
mt:ND4L	-0.368209	0.341713
CG5968	-0.366937	0.662087
CG1824	-0.366206	0.0928812
CG9849	-0.366154	0.0239687
Smr	-0.365845	0.0226573
CG40160	-0.364866	0.467697
CG2924	-0.36431	0.0126807
CG1789	-0.364096	0.0379609
RpS27	-0.364025	0.00128634
CG4552	-0.363816	0.215944
Aef1	-0.36381	0.00499409
VhaAC39-1	-0.363526	0.0150941
CG16758	-0.36272	0.4545
dos	-0.3623	0.0439552
Sdc	-0.362218	0.00197014
chico	-0.362083	0.18326
Ndc1	-0.361861	0.0631865
CG6841	-0.361704	0.039918
asRNA:CR45000	-0.361613	0.433259
Ama	-0.361554	0.216603
CG6951	-0.361504	0.40011
Ctl2	-0.360988	0.00942743
Su(var)3-7	-0.360942	0.132294
NC2alpha	-0.360595	0.0894954
atl	-0.360525	0.00610577
CG5167	-0.360479	0.157075
CG16890	-0.360348	0.338526
shg	-0.360158	0.40523
wol	-0.360022	0.00545244
CG5080	-0.359859	0.219961
alph	-0.359819	0.000927188
bel	-0.359296	0.00985317
Fdx2	-0.35905	0.027444
MTA1-like	-0.358966	0.0301911
CG31549	-0.358534	0.0215678
Wdr33	-0.35851	0.016151
RpL40	-0.358218	0.0134225
stj	-0.357941	0.0655514
CG17360	-0.357909	0.324835
Rm62	-0.35789	0.00179473
fog	-0.357878	0.0678626
Eno	-0.357682	0.0249472
GNBP1	-0.357426	0.252391
Cbl	-0.357376	0.00763691
CG13654	-0.357361	0.479995
Ag5r	-0.357316	0.617022
CG42724	-0.357112	0.00776825
aralar1	-0.357015	0.0566763
fne	-0.356978	0.67984
Naa30A	-0.356853	0.0335792
nop5	-0.356596	0.00103944
Jafrac1	-0.356441	0.0318911
flfl	-0.355912	0.0139153
tacc	-0.355845	0.00738808
CG9992	-0.355796	0.0632678
CG6712	-0.355666	0.0121087
Surf4	-0.355405	0.00393327
CG30069	-0.3551	0.324534
wuho	-0.354952	0.0399695
Ack-like	-0.354801	0.0323898
CG3246	-0.354557	0.687547
CysRS-m	-0.354469	0.110076
CG9171	-0.354284	0.21892
bic	-0.354076	0.00646869
egl	-0.353563	0.163444
Hip1	-0.353458	0.333497
Glo1	-0.352424	0.0759813
Pdp	-0.352421	0.237843
CG3335	-0.352368	0.0203236
RpS14a	-0.35227	0.0352996
baf	-0.352242	0.00253041
Nsun5	-0.351954	0.0975126
lint	-0.350864	0.523351
His2B:CG33868	-0.350733	0.625343
CG31710	-0.350454	0.130378
Eb1	-0.350368	0.00213823
Rpn2	-0.350031	0.00904764
Itp-r83A	-0.349536	0.0320236
CG6984	-0.349482	0.286606
Adgf-A	-0.349123	0.1112
CG6700	-0.348754	0.071308
Zw	-0.348735	0.267324
CG10979	-0.348293	0.0501723
CG16903	-0.348002	0.0366308
CG32452	-0.347774	0.178759
Gapdh1	-0.347669	0.00830128
RpL24-like	-0.347443	0.00699634
CG3788	-0.347409	0.221918
sgg	-0.34735	0.0702628
CG8485	-0.347091	0.00775183
CG32369	-0.346705	0.187537
RpS10b	-0.345154	0.0028155
EndoGI	-0.34508	0.0133826
gammaCOP	-0.344914	0.0605025
CG3251	-0.344769	0.0159591
CG11790	-0.344709	0.0987824
ATPsynC	-0.344604	0.0172484
CG42672	-0.344565	0.0580782
Ref1	-0.344516	0.00654235
Ilp6	-0.344368	0.11916
spg	-0.344221	0.11896
CG2182	-0.344216	0.0224963
RpL35A	-0.344057	0.00731959
CG4360	-0.343983	0.028136
RhoGAPp190	-0.343942	0.0096028
Arp1	-0.34375	0.0217396
CG7369	-0.343728	0.290714
CG15014	-0.343704	0.00985015
Pld	-0.343533	0.0808968
Chd1	-0.343516	0.0834918
nuf	-0.343354	0.0947653
Hmgs	-0.341734	0.0589294
CG12163	-0.341669	0.00918099
Art7	-0.341307	0.142984
CG7156	-0.341133	0.298939
toc	-0.341049	0.599822
CG14544	-0.340789	0.27789
beta4GalNAcTB	-0.339722	0.0987824
Sfp26Ad	-0.339717	0.359214
RpS24	-0.339086	0.00555523
fok	-0.338909	0.269097
Ras85D	-0.338577	0.0013228
CG10254	-0.338562	0.0434584
CG30438	-0.338395	0.51866
CG17996	-0.337728	0.116456
RpL4	-0.337577	0.0144569
Spps	-0.337467	0.298939
lilli	-0.337031	0.234439
RpL31	-0.336881	0.0108627
RpS17	-0.336462	0.00488465
CG3071	-0.336301	0.0161274
Hers	-0.336249	0.0138987
eEF1beta	-0.335761	0.0143226
CG33090	-0.335554	0.148656
CG2003	-0.335462	0.744343
lin	-0.335172	0.142406
mRpL22	-0.335158	0.0337361
Der-2	-0.334592	0.0178798
CG3678	-0.334435	0.0494102
eas	-0.334155	0.224115
Fit1	-0.333867	0.0987824
dwg	-0.333817	0.253855
RpL36	-0.333707	0.0118854
RpL26	-0.333285	0.0134602
mub	-0.332863	0.0217997
BI-1	-0.332817	0.0107497
eIF3j	-0.33158	0.0117833
CG33116	-0.330767	0.109107
CCT3	-0.330764	0.00667341
CG10581	-0.330645	0.572124
RpL10	-0.330285	0.0050594
CG43313	-0.330284	0.039091
CG7185	-0.330121	0.136556
REPTOR	-0.329831	0.0025462
Mnn1	-0.329598	0.149268
CG4793	-0.329289	0.430635
Art4	-0.328978	0.224708
brat	-0.328676	0.0185225
Wdr59	-0.328671	0.430238
Vha100-1	-0.328668	0.173024
RpS3	-0.328413	0.00487174
CG7523	-0.328016	0.0522959
unk	-0.327694	0.0139153
aph-1	-0.327506	0.025488
CCT8	-0.327341	0.0159899
CG3967	-0.327084	0.364994
CG4133	-0.327004	0.584474
Pez	-0.326945	0.332114
velo	-0.326421	0.178759
CG14628	-0.326384	0.687547
CG14715	-0.3261	0.0168399
aub	-0.325824	0.0823581
Hus1-like	-0.325591	0.328484
cpb	-0.325195	0.0575025
Fancm	-0.324608	0.226141
Gs2	-0.324309	0.361115
Pten	-0.324132	0.139866
Nup358	-0.324123	0.0102381
RpS28b	-0.3241	0.012313
Tina-1	-0.32404	0.133373
CG3008	-0.323864	0.0585776
crok	-0.323841	0.143084
sws	-0.323505	0.0910107
vls	-0.323466	0.0987824
CG4557	-0.323295	0.468215
ago	-0.322876	0.0225182
CG32767	-0.322768	0.0305605
Pfdn1	-0.322648	0.0281905
for	-0.322611	0.148545
CG30428	-0.322582	0.655572
IKKepsilon	-0.322405	0.251499
hog	-0.322128	0.118195
Tspo	-0.322125	0.0705644
RpS12	-0.322051	0.014576
CG10576	-0.321909	0.0172484
Fem-1	-0.321683	0.348179
ClC-c	-0.321345	0.133087
Dok	-0.321123	0.226141
HDAC1	-0.320915	0.0265007
CG10889	-0.32053	0.67984
RpS20	-0.320264	0.0285835
Rack1	-0.320253	0.033839
Droj2	-0.320038	0.0214309
l(3)73Ah	-0.318966	0.0723103
CG10565	-0.318962	0.012401
Gclm	-0.318888	0.0304618
MICAL-like	-0.318342	0.0122801
RpL7	-0.318148	0.0249472
RpS13	-0.317881	0.0303571
Cyp310a1	-0.31786	0.204533
Ptr	-0.317179	0.365539
CG13397	-0.316968	0.0932602
eIF4H1	-0.316789	0.00245175
CG10973	-0.316228	0.194823
Pomp	-0.316099	0.0207351
CG3308	-0.316015	0.457641
BicD	-0.315958	0.0189141
CG5989	-0.315803	0.161361
Psi	-0.315463	0.109723
RpS23	-0.315161	0.0226573
CG1907	-0.314925	0.0739441
CG1407	-0.314736	0.0476174
RpS15Aa	-0.314692	0.00576906
Map205	-0.314548	0.00644304
muc	-0.31452	0.0349578
Dlg5	-0.314464	0.0271605
CG5004	-0.314432	0.0163632
ND-B16.6	-0.314405	0.0282446
CG15440	-0.313838	0.098904
CG1129	-0.313628	0.0338291
Sec16	-0.313567	0.189808
CG7739	-0.313145	0.104405
Mgstl	-0.312747	0.275319
pns	-0.312692	0.207589
Kdm2	-0.31203	0.156959
CG6332	-0.311442	0.711323
Csk	-0.311278	0.0398879
MAN1	-0.311266	0.102093
unc-45	-0.311213	0.00995924
Ubc2	-0.310454	0.0042247
raptor	-0.310442	0.213279
CG14291	-0.310011	0.492212
Ide	-0.309839	0.045415
Prosbeta7	-0.308936	0.0158033
Hipk	-0.308596	0.0215678
CG9902	-0.308414	0.67984
Prosbeta4	-0.308024	0.0316049
CG17233	-0.307912	0.0748576
Tgt	-0.307527	0.141764
CG1523	-0.307334	0.0619225
mtSSB	-0.307328	0.0400845
CRMP	-0.307256	0.293295
X11L	-0.307125	0.198571
bsf	-0.307121	0.0157139
CG12909	-0.306983	0.0742586
CG6357	-0.306371	0.00590703
bc10	-0.306247	0.0788539
pit	-0.305473	0.0191389
CG1172	-0.305239	0.02298
ftz-f1	-0.304929	0.0676185
Neb-cGP	-0.304795	0.0586378
pho	-0.304534	0.0573844
Nsun2	-0.304099	0.0140231
Lap1	-0.304042	0.310673
CG31221	-0.303877	0.711323
Usp7	-0.303571	0.114542
Cyp6a2	-0.303366	0.5358
Synd	-0.303344	0.0614772
CG5290	-0.302847	0.0262133
Ubc6	-0.302326	0.0402676
RpL13	-0.302206	0.0316413
Sema1b	-0.301619	0.077802
Atg12	-0.301584	0.4729
LpR2	-0.301544	0.373554
Tctp	-0.300979	0.0427678
CG9175	-0.300897	0.190444
Rtc1	-0.30052	0.105565
HIP	-0.300257	0.0460683
scramb2	-0.299968	0.0398109
beta4GalT7	-0.299935	0.167409
CG5611	-0.299473	0.23364
slmb	-0.299332	0.0184692
CG13751	-0.299317	0.0592039
LeuRS	-0.299274	0.0112527
smog	-0.299261	0.178705
UQCR-Q	-0.299184	0.0312381
stx	-0.299154	0.138796
tRNA:Trp-CCA-2-2	-0.299152	0.483277
CG11444	-0.299117	0.0571364
Hrb27C	-0.298789	0.00272221
RpS7	-0.298752	0.0451627
Rab14	-0.297998	0.0270333
PNPase	-0.297901	0.231247
l(3)72Dn	-0.297794	0.398236
CG2064	-0.297449	0.0720542
SRPK	-0.297139	0.0226573
Lac	-0.297128	0.27462
CG42394	-0.297108	0.441738
hdc	-0.297	0.0237291
Hsc70Cb	-0.29695	0.0209932
Srpk79D	-0.296737	0.696329
CG11596	-0.296675	0.0487264
lncRNA:CR44779	-0.296567	0.215944
CIAPIN1	-0.296567	0.0497119
CG16868	-0.296457	0.054759
wash	-0.296327	0.134596
bs	-0.295698	0.158303
EMC8-9	-0.295633	0.210558
dock	-0.295473	0.166361
CG4611	-0.294692	0.189612
Als2	-0.294666	0.318115
RhoGAP93B	-0.294614	0.165582
Mppe	-0.294478	0.687547
Alg1	-0.294446	0.0707625
Vps36	-0.294391	0.0894245
yip2	-0.294365	0.0630764
CG3862	-0.29436	0.445737
CG4768	-0.294307	0.108951
sima	-0.293995	0.0457004
CG11360	-0.293913	0.0946833
CG9249	-0.293826	0.204812
Tak1	-0.293403	0.15292
Hmt4-20	-0.292916	0.126804
Updo	-0.292556	0.0498277
ush	-0.292378	0.266541
CG12811	-0.292368	0.108281
CG31642	-0.292222	0.406285
CG1239	-0.292101	0.613044
Pfdn5	-0.292039	0.0248228
CG18659	-0.291918	0.167682
dom	-0.291849	0.0248769
CG17598	-0.291454	0.162626
Nop60B	-0.290951	0.00574214
CG9135	-0.290818	0.153639
mfrn	-0.290813	0.0596649
Syb	-0.290543	0.101602
CG32428	-0.289964	0.0370776
Pfdn4	-0.289868	0.0319987
Efa6	-0.2894	0.0328201
CG7546	-0.289251	0.0527639
eEF2	-0.289004	0.0269101
CG7806	-0.288813	0.353353
Tdrd3	-0.288726	0.419585
CG31161	-0.288635	0.687547
Prestin	-0.288577	0.305049
CG9941	-0.288527	0.26305
casp	-0.288221	0.145767
CG5399	-0.2882	0.201436
MED26	-0.28808	0.0828425
yuri	-0.287828	0.19511
CG31415	-0.287725	0.625343
Spt6	-0.287647	0.080088
opm	-0.287579	0.0299746
CG17841	-0.287492	0.0129234
scny	-0.287397	0.0311944
porin	-0.287381	0.0664629
CG34034	-0.287311	0.613044
Nab2	-0.28727	0.201609
Dph5	-0.287198	0.175579
Jarid2	-0.286755	0.031658
ergic53	-0.286718	0.0187231
mei-P26	-0.286553	0.0783537
Atox1	-0.286234	0.0637832
Gtp-bp	-0.285924	0.0329123
Fur1	-0.285862	0.0368141
CG7466	-0.285796	0.579553
CG1646	-0.285699	0.0578617
Pitslre	-0.285593	0.0527982
RYBP	-0.285183	0.220244
mt:srRNA	-0.284931	0.165835
CG31550	-0.284579	0.186501
rpr	-0.284442	0.711323
CG1358	-0.284382	0.12084
oaf	-0.284259	0.0892973
Ubqn	-0.283682	0.0196242
CG10874	-0.283468	0.0310517
asRNA:CR43723	-0.283311	0.310801
CG4025	-0.283144	0.0560655
CG12173	-0.28301	0.0950849
CG7139	-0.282627	0.260337
mir-2493	-0.282541	0.724245
tsr	-0.2819	0.0219256
Atg8a	-0.281836	0.0407312
mxt	-0.281662	0.238818
crol	-0.281415	0.028186
shot	-0.281343	0.0837392
Rox8	-0.280839	0.0594015
mod	-0.280655	0.0416561
Gp150	-0.280465	0.125658
Moe	-0.280247	0.0403901
CG11771	-0.280064	0.0681089
CG5510	-0.280032	0.104515
IntS6	-0.280008	0.0687033
PRAS40	-0.27991	0.0653313
CanA-14F	-0.279586	0.0570227
CG13771	-0.279551	0.327755
Dsp1	-0.278609	0.0306441
Tret1-2	-0.278559	0.445567
sd	-0.278228	0.0100544
Patr-1	-0.277795	0.145262
CG31431	-0.277463	0.16726
Ski6	-0.277317	0.13876
CG10171	-0.277217	0.234439
Ns4	-0.277022	0.169287
CG17660	-0.276961	0.0809508
Vha26	-0.276603	0.0477196
Ent1	-0.276433	0.0922606
l(1)G0320	-0.276393	0.0122889
Mys45A	-0.275748	0.0509574
gbb	-0.275421	0.0811767
PPO3	-0.275128	0.533086
eEF1gamma	-0.275046	0.0427376
REG	-0.274737	0.0403901
JTBR	-0.274326	0.254693
CG12262	-0.274158	0.150042
PGRP-LF	-0.274004	0.711323
CG12025	-0.273931	0.047606
Spn55B	-0.273817	0.389224
RhoGDI	-0.27358	0.039247
Rala	-0.27334	0.0436935
Ucp4A	-0.273123	0.332511
Ing3	-0.272958	0.401707
mRpS29	-0.272924	0.290581
ssp7	-0.272861	0.696329
nac	-0.272554	0.472096
CG17124	-0.272292	0.523311
key	-0.272074	0.262296
TrpRS	-0.27205	0.0365303
Csp	-0.271811	0.0934855
RNASEK	-0.271734	0.0531032
chif	-0.271416	0.112802
ric8a	-0.271311	0.298939
ATPsynF	-0.271052	0.0822865
CG9425	-0.271049	0.0229182
CG42788	-0.270944	0.275174
Vti1a	-0.2709	0.134512
wdp	-0.270828	0.22468
Cnx99A	-0.270123	0.0299836
mRpS26	-0.269984	0.0994665
PlexB	-0.269968	0.443085
CG6287	-0.269364	0.166305
CG10337	-0.269285	0.158303
AdenoK	-0.269232	0.0935568
HP6	-0.269205	0.29497
bin3	-0.269102	0.0981821
Rpn13	-0.268931	0.039219
CG7987	-0.268872	0.191168
CG9410	-0.268781	0.146248
mib2	-0.268647	0.121626
CG15068	-0.268595	0.208522
olf413	-0.268521	0.780291
ctp	-0.268319	0.085224
CG4972	-0.268241	0.0258476
CG2678	-0.268015	0.304191
RpS9	-0.267773	0.0387561
lncRNA:CR45102	-0.267546	0.167728
Noa36	-0.267285	0.0260031
CG16721	-0.267284	0.385356
Es2	-0.267196	0.389224
CG34008	-0.267026	0.470979
Nacalpha	-0.26702	0.0228803
CG1529	-0.267001	0.235381
Cda4	-0.266904	0.579253
CG32281	-0.266449	0.396356
Ctr1A	-0.266191	0.251672
Ald	-0.265874	0.0203282
galectin	-0.26573	0.0200035
Eip75B	-0.265699	0.131231
ras	-0.26566	0.0630764
CG42676	-0.265618	0.240359
Prp31	-0.264937	0.212021
CG12075	-0.264931	0.780291
DCTN1-p150	-0.26468	0.169287
RpS5a	-0.264413	0.0772128
capt	-0.26398	0.0349578
l(3)L1231	-0.263176	0.045415
CG30349	-0.262945	0.0910068
CG44008	-0.262792	0.684936
Nmt	-0.262238	0.119525
beta'COP	-0.262203	0.0357711
Apc	-0.262103	0.0925674
bug	-0.261956	0.0556669
RpL27	-0.261554	0.0486875
na	-0.261433	0.780291
stc	-0.261395	0.0739235
nonC	-0.261352	0.325755
Naam	-0.26128	0.740672
Hsc70-5	-0.260953	0.0649347
CG15160	-0.260921	0.328484
CG8097	-0.260831	0.161385
CG10466	-0.260596	0.520151
RpL12	-0.260421	0.0692678
wdn	-0.260179	0.241292
CG4293	-0.260146	0.271481
CG5281	-0.259838	0.176393
frtz	-0.259779	0.530789
CG13630	-0.259193	0.0585776
CG7997	-0.259123	0.710534
NijA	-0.258748	0.148216
CG2617	-0.258105	0.684936
KLHL18	-0.257859	0.335381
CG17565	-0.257792	0.0497365
snoRNA:Psi18S-1854b	-0.257671	0.558217
tyn	-0.257481	0.853809
Las	-0.257362	0.323833
Sh3beta	-0.257162	0.0357577
TTLL5	-0.257108	0.213971
CG6701	-0.256775	0.172632
r	-0.256668	0.190444
sl	-0.256352	0.162606
Dbp73D	-0.256332	0.243289
msn	-0.255992	0.022831
Moca-cyp	-0.25567	0.160521
RpS11	-0.255368	0.0867013
tws	-0.255363	0.0947653
RpL28	-0.255343	0.0748647
PMP34	-0.255119	0.338306
CG4572	-0.255049	0.173617
wls	-0.254744	0.150042
CG12054	-0.254644	0.107481
Tsp3A	-0.254586	0.170594
CG32448	-0.254502	0.0910068
Myo31DF	-0.254414	0.216028
Spn27A	-0.253287	0.700717
CG6734	-0.253076	0.796225
Cyp6u1	-0.252778	0.116964
RpS27A	-0.252186	0.0709424
betaggt-I	-0.252062	0.085224
CG10555	-0.252037	0.0654308
Frl	-0.251804	0.0925893
CG12007	-0.251777	0.0527827
CG10616	-0.251546	0.0651092
Nop56	-0.251239	0.0115106
CG1814	-0.251169	0.20921
CG8111	-0.250833	0.268908
Nufip	-0.250752	0.273714
dop	-0.250298	0.313648
Mlc-c	-0.250274	0.296327
ERp60	-0.250079	0.0739561
CG5861	-0.249912	0.0851267
CG12945	-0.249356	0.322911
Mob2	-0.249337	0.244631
par-1	-0.249253	0.0797631
CHOp24	-0.24902	0.0828991
CG15168	-0.248344	0.0927754
CG2767	-0.248247	0.138947
CAP	-0.248176	0.152965
SRm160	-0.248104	0.172832
Spred	-0.248097	0.0546415
eIF2D	-0.248005	0.17258
Rap2l	-0.247407	0.0952426
Dhc64C	-0.247324	0.340892
cv-c	-0.247288	0.249813
eIF5B	-0.247074	0.0442622
Abi	-0.247055	0.560221
TBCC	-0.247011	0.430699
CG5823	-0.246956	0.213566
pan	-0.246814	0.063926
nmd	-0.246775	0.0890552
CG7218	-0.246368	0.150686
Phb2	-0.246283	0.0818919
Ns3	-0.246179	0.184735
CG14526	-0.245473	0.58834
EloA	-0.245438	0.281533
CG12744	-0.244008	0.196317
Bub1	-0.243964	0.207558
eIF1	-0.243886	0.0594786
Atx2	-0.243692	0.0633379
Cyt-b5	-0.243633	0.422477
CG31224	-0.243561	0.274976
Vps25	-0.243536	0.0864127
RpL35	-0.242873	0.0208349
aru	-0.242477	0.37798
del	-0.242472	0.714309
pix	-0.242352	0.0565218
alphaSnap	-0.241808	0.0863488
CG4364	-0.241626	0.0800684
emc	-0.240914	0.152851
RhoGAP68F	-0.240816	0.19159
CG42389	-0.240709	0.0666634
Trf4-1	-0.240649	0.126804
Fatp	-0.24049	0.117834
CG13367	-0.240434	0.333897
CG4662	-0.24037	0.298348
CG33129	-0.240311	0.0516528
CG8768	-0.24	0.579253
eIF4A	-0.239973	0.082143
Ran	-0.239887	0.0498705
Piezo	-0.239643	0.665383
Prosalpha6	-0.239641	0.0947653
Set1	-0.238656	0.13723
Cnot4	-0.238585	0.107481
mthl1	-0.238334	0.392772
Sec61gamma	-0.237432	0.0907614
CG12219	-0.237082	0.633167
CG43783	-0.236897	0.466259
Mlf	-0.236706	0.0681089
SelT	-0.236615	0.213037
Usp1	-0.236397	0.364994
CG3770	-0.236346	0.301658
Rexo5	-0.236279	0.190444
bocks	-0.236272	0.259786
Marf	-0.235854	0.0516206
CG13390	-0.235376	0.580171
G9a	-0.235318	0.138796
RpS4	-0.235252	0.093636
Usp39	-0.23489	0.437846
Lis-1	-0.234814	0.0990381
SERCA	-0.234712	0.0576786
Nadsyn	-0.233966	0.180179
CG5112	-0.23377	0.167682
wts	-0.233679	0.187075
Dd	-0.233349	0.089262
CG5808	-0.233287	0.174847
asRNA:CR45135	-0.23326	0.464562
CG2201	-0.23323	0.346132
Ada3	-0.232528	0.199628
cpa	-0.232296	0.122398
CG11454	-0.231921	0.258429
Usp2	-0.231894	0.0527827
Ada2b	-0.231673	0.291903
Spase25	-0.231535	0.126804
CG31998	-0.231234	0.430699
Med	-0.231211	0.142386
Kap-alpha1	-0.231194	0.290429
SH3PX1	-0.230812	0.173724
Vha16-1	-0.230511	0.0810493
[truncated: 5,134 more rows]

## Sheet: RNA-Seq_flies
gene_name	logFC	FDR
lncRNA:CR45569	-4.40199	1.04e-06
lncRNA:CR45256	-4.39499	4.12e-64
CG11313	-3.77281	0.00112998
Ugt86Dc	-3.44308	1.85e-10
Drsl2	-3.3467	0.000162421
CG9294	-3.32321	2.17e-13
asRNA:CR44704	-3.25239	3.19e-27
lncRNA:CR44404	-3.19555	0.00961632
lncRNA:CR45420	-3.12678	0.000649515
mt:tRNA:Met-CAT	-2.9516	0.00456089
mt:tRNA:Pro-TGG	-2.74037	0.00203534
Cpr47Eb	-2.68087	0.240434
CG10814	-2.64831	0.0268324
CG34217	-2.55894	0.00114095
CG10163	-2.53191	0.144952
asRNA:CR44849	-2.52321	0.000340076
lncRNA:CR44874	-2.52276	0.0122635
CG43348	-2.48081	5.02e-27
CG10182	-2.45647	0.0437146
lncRNA:CR45793	-2.44241	0.144952
Pepck2	-2.4373	2.37e-58
mt:tRNA:Ile-GAT	-2.43325	3.66e-06
lncRNA:CR44298	-2.41648	0.00535924
lncRNA:CR45973	-2.36014	0.113393
lncRNA:CR43928	-2.32217	0.0696197
CG13315	-2.30654	9.44e-40
GstD2	-2.29236	3.01e-24
lncRNA:CR45703	-2.23883	0.0491345
CG12116	-2.21255	1.06e-53
CG42782	-2.19957	2.19e-13
lncRNA:CR45462	-2.19518	0.385088
CG11459	-2.18585	1.41e-21
lncRNA:CR46015	-2.18418	0.0747535
hll	-2.12727	0.596887
CG11192	-2.10606	0.0738823
asRNA:CR45350	-2.10472	1.07e-09
lncRNA:CR44366	-2.07653	0.385088
Odc2	-2.07536	2.18e-07
Npc2c	-2.0686	0.108765
CG33263	-2.03264	0.385088
tRNA:Ala-AGC-1-1	-2.02771	0.259
lncRNA:CR44553	-2.01455	0.385088
CG11912	-2.00709	1.36e-07
CG18609	-2.00496	4.56e-12
CG17929	-2.00483	0.0499778
CG4476	-2.00451	0.0329741
CG33282	-1.99406	2.22e-05
CG30403	-1.99183	0.17159
mt:tRNA:Cys-GCA	-1.97746	8.14e-09
Dredd	-1.97649	0.0307764
CG34005	-1.92338	0.246526
CG13694	-1.91152	0.00552681
per	-1.90483	7.4e-08
CG10513	-1.8872	6.49e-49
Phk-3	-1.85123	1.31e-40
RNaseP:RNA	-1.8501	0.259
CG14957	-1.83244	0.0469165
CG14499	-1.81651	0.00462553
lncRNA:CR45047	-1.80868	0.00218664
lncRNA:CR43457	-1.79636	0.00552681
CG15879	-1.79543	0.353909
w	-1.77946	0.385088
snRNA:U1:21D	-1.77142	0.0307764
CG5770	-1.77037	1.94e-10
CG43646	-1.75982	0.246526
lncRNA:CR44816	-1.74064	0.000206137
Ance-3	-1.73821	1.33e-06
CG6271	-1.7295	0.864037
frm	-1.71233	0.00772528
lncRNA:CR33948	-1.70696	0.353909
CG13947	-1.7015	1.75e-08
asRNA:CR43465	-1.69157	0.246526
Crys	-1.65792	9.64e-17
CG11029	-1.6538	0.0414537
lncRNA:CR43899	-1.65079	0.385088
CR30029	-1.63021	0.596887
CG13215	-1.62906	0.0239307
vanin-like	-1.62601	0.00264553
lncRNA:CR44651	-1.59107	0.0263553
laza	-1.58945	4.06e-14
lncRNA:CR44819	-1.58521	0.488013
CG13160	-1.58519	0.548615
CG32305	-1.58518	0.548615
CG14397	-1.58026	0.0213916
lncRNA:TS14	-1.57622	0.179338
mt:srRNA	-1.57405	6.56e-05
CG18754	-1.57068	0.0149669
CG33474	-1.57001	0.00127422
CG12769	-1.56956	0.000103164
CG13813	-1.54941	0.0376585
CG8630	-1.53288	6.16e-21
GstE11	-1.52595	0.0731849
CG18530	-1.52415	0.0266552
lncRNA:CR44233	-1.52211	0.179338
CG44477	-1.5221	1.46e-05
CG3355	-1.51947	1
lncRNA:CR30121	-1.51726	0.940624
mt:tRNA:Thr-TGT	-1.51648	0.548615
Ugt36Ba	-1.51073	0.488013
lncRNA:CR44744	-1.50368	2.03e-08
CG42397	-1.50265	2.67e-31
CG13749	-1.48566	1.63e-14
Lac	-1.47206	2.36e-07
verm	-1.46854	0.0527545
asRNA:CR46136	-1.46443	0.226878
lncRNA:CR44331	-1.4573	0.488013
CG31813	-1.45688	0.64994
lncRNA:CR43654	-1.45528	0.00254786
CG31437	-1.45389	0.864037
CG6142	-1.45039	0.157199
HmgZ	-1.44527	6.23e-29
lncRNA:CR46094	-1.44468	0.314123
lncRNA:CR44318	-1.44238	0.202997
CG11672	-1.44234	1.8e-16
lncRNA:CR45635	-1.44079	0.747919
Pvf1	-1.4407	2.68e-14
CG33267	-1.43863	0.426011
AttC	-1.43338	0.0153424
IM23	-1.42951	4.84e-06
CG43296	-1.4127	0.000332679
CG10264	-1.409	0.940624
lncRNA:CR44080	-1.40734	0.864037
CG5379	-1.4029	0.426011
CG18545	-1.40106	0.372024
CG3808	-1.39883	0.114011
lncRNA:CR45323	-1.39731	0.213212
CR42532	-1.38524	0.202997
CG34008	-1.38461	0.0249408
CG6462	-1.38453	0.426011
CG42561	-1.38375	0.065007
CG43448	-1.37524	0.0775323
CG13137	-1.37426	0.185043
lncRNA:CR44947	-1.37303	0.747919
asRNA:CR45870	-1.37303	0.747919
CG43139	-1.3721	0.0573827
lncRNA:CR43423	-1.3545	0.0370703
asRNA:CR45882	-1.35163	7.05e-05
CG13557	-1.35155	0.0206637
lncRNA:CR45290	-1.34979	0.940624
CG13026	-1.34914	0.64994
CG3259	-1.34727	0.488013
CG12374	-1.34236	9.22e-15
GstD10	-1.34065	0.00415686
CG13924	-1.34047	0.82115
CecB	-1.3336	0.864037
lncRNA:CR45034	-1.33351	0.00225949
CG7017	-1.33086	0.940624
CG13728	-1.33086	0.940624
Damm	-1.33044	1.01e-08
lncRNA:CR44226	-1.32761	0.64994
Osi15	-1.32365	0.532732
RhoGAP54D	-1.3194	0.276179
asRNA:CR46089	-1.31601	0.82115
CG5724	-1.31552	2.97e-05
CG44290	-1.31479	0.242616
GstD4	-1.31474	0.747919
CG45063	-1.31198	0.314123
CG2004	-1.30815	1.01e-19
Atg10	-1.30658	0.16078
lncRNA:CR45013	-1.30518	1.31e-05
lncRNA:CR44481	-1.30089	0.747919
Ts	-1.2991	0.488013
asRNA:CR44427	-1.29567	0.940624
scro	-1.29456	0.000832847
CG15423	-1.2923	5.75e-07
CG15784	-1.2919	8.53e-10
CG42326	-1.29131	0.0680625
NaPi-T	-1.29106	2.22e-13
Ugt36Bb	-1.29077	0.488013
CG42792	-1.28962	0.531412
CG9084	-1.28945	0.000605727
CG13159	-1.28821	0.747919
lectin-24A	-1.2863	0.64994
CG31918	-1.28593	0.185043
CG43109	-1.27578	0.000736654
CG14050	-1.27251	0.488013
CG43679	-1.27045	3.98e-22
Gr33a	-1.27033	0.82115
CG6767	-1.26474	4.57e-15
Ugt86Da	-1.26449	0.000129225
lncRNA:CR44916	-1.26138	0.488013
Mtk	-1.25699	0.0246953
lncRNA:CR46204	-1.25697	0.372024
asRNA:CR44653	-1.25697	0.372024
CG31041	-1.24164	0.00274178
mms4	-1.24006	0.82115
CG18581	-1.24006	0.82115
asRNA:CR46104	-1.23764	0.28049
CG31516	-1.23311	7.45e-09
CG13075	-1.22658	0.0026926
asRNA:CR43723	-1.22266	0.426011
mt:ND5	-1.21597	0.0289833
Su(var)3-9	-1.21509	0.420883
AQP	-1.21301	0.0153304
lncRNA:CR46041	-1.20337	0.366237
lncRNA:CR43130	-1.20115	0.00987472
trk	-1.19984	0.488013
mt:ND6	-1.1995	0.0754795
Ldh	-1.19871	6.96e-22
asRNA:CR45813	-1.19861	0.0142534
CG10211	-1.19343	0.00238288
LPCAT	-1.18756	2.33e-15
Muc55B	-1.18596	0.488013
CG11374	-1.18556	0.28049
CG9192	-1.18455	0.00133651
CG33111	-1.17341	0.0011567
lncRNA:CR44708	-1.17212	0.426011
Gart	-1.17146	9.62e-06
CG30447	-1.17078	0.000621515
nub	-1.17065	0.00435771
Prx2540-1	-1.16751	4.85e-09
Cyp4ae1	-1.16634	0.00155051
CG32641	-1.16618	0.00154245
CG1607	-1.16301	0.000167096
mt:tRNA:Trp-TCA	-1.16125	0.137039
lncRNA:CR43356	-1.16041	0.420883
asRNA:CR45468	-1.15884	0.0681225
Plzf	-1.15827	0.137039
mt:ori	-1.15776	0.747919
CG16904	-1.15748	1.17e-06
lncRNA:CR44280	-1.15584	0.372024
lncRNA:CR45517	-1.15538	0.243457
CG12766	-1.15504	1.16e-08
CG43773	-1.15436	0.0589365
Mur29B	-1.1537	2.17e-07
spartin	-1.15075	0.28049
lncRNA:CR45985	-1.15015	0.272985
asRNA:CR42860	-1.1485	0.00772528
pdgy	-1.14369	6.93e-11
CG31157	-1.14324	8.53e-10
TwdlF	-1.14191	0.64994
lncRNA:CR45438	-1.13772	0.940624
CG31810	-1.13363	0.0589365
Jon99Fi	-1.13361	0.00751118
salt	-1.1328	2.27e-23
CG8850	-1.13187	0.619188
Obp99d	-1.1291	0.619188
CG3014	-1.12839	0.00553879
CG9270	-1.12595	0.0118877
vri	-1.12535	4.69e-08
CG42521	-1.12507	0.0262419
lncRNA:CR43883	-1.12299	0.537169
sr	-1.12086	0.00499971
lncRNA:CR44189	-1.12017	0.712037
lncRNA:CR43252	-1.11846	0.324213
CG8534	-1.11781	0.82115
CG15203	-1.11656	3.95e-06
CG33468	-1.11312	0.747919
Ku80	-1.11003	1.72e-07
lncRNA:CR43258	-1.10829	0.971778
sisRNA:CR46359	-1.10422	0.619188
CG18558	-1.10251	0.28049
AttB	-1.09909	0.013584
CG33459	-1.09628	0.537169
lncRNA:CR43792	-1.09274	0.000112634
CR43212	-1.09141	0.712037
CG5953	-1.09109	3.71e-05
CG6041	-1.09044	9.41e-05
asRNA:CR45171	-1.08992	0.420883
C15	-1.08925	0.82115
CG34043	-1.08251	0.000716426
CG5527	-1.08152	7e-06
CG4269	-1.08096	5.93e-09
asRNA:CR46251	-1.07592	0.865576
Jheh1	-1.07513	1.52e-14
GstE4	-1.075	0.971778
CG13404	-1.07259	0.537169
Hus1-like	-1.07251	0.117924
lncRNA:CR44497	-1.07143	0.619188
snoRNA:Psi28S-3342	-1.0713	0.537169
Hayan	-1.06761	0.0011907
Cyp6w1	-1.0672	1.37e-13
upd3	-1.06674	0.82115
CG14291	-1.06643	0.0647278
Prx2540-2	-1.0657	0.000118559
Drs	-1.06461	3.71e-05
lncRNA:CR44761	-1.06408	0.00120628
lncRNA:CR43793	-1.0618	0.1459
CG42866	-1.05979	0.00398528
CG14958	-1.05848	0.5609
CG5011	-1.05568	6.98e-12
CG7342	-1.05412	3.67e-10
GILT3	-1.05051	0.578947
CG43861	-1.04796	0.0176999
asRNA:CR46082	-1.04754	0.747919
lncRNA:CR43633	-1.04696	0.00151111
CG14304	-1.04556	0.971778
mt:lrRNA	-1.04555	0.0389875
CG11147	-1.04479	3.89e-12
CG33096	-1.04353	0.537169
lncRNA:CR45274	-1.04308	0.5609
pdm2	-1.03906	0.82115
CG2962	-1.03882	0.827089
Muc68E	-1.03714	8.77e-05
CG14567	-1.03618	0.00445222
atk	-1.03579	0.0018449
CG14857	-1.03346	8.33e-06
LpR2	-1.03017	7.52e-23
CG33199	-1.02339	0.010253
lncRNA:CR45878	-1.02074	0.488013
CG34173	-1.02002	0.00644517
CG5070	-1.0193	0.537169
Muc68Ca	-1.0193	0.537169
CG14606	-1.01822	1.2e-06
Tak1	-1.01775	2.69e-09
CG11671	-1.01759	0.00043653
CG9458	-1.01336	3.61e-14
CG5810	-1.0133	0.82115
yl	-1.0133	0.82115
CG3987	-1.01302	1.49e-06
CG12288	-1.01239	0.0255079
Ugt86Di	-1.01203	0.82115
CG34265	-1.01098	0.865576
ItgaPS4	-1.01081	0.237965
CecA2	-1.00999	0.0810715
Jon25Bii	-1.00988	0.00721452
CG45546	-1.00954	0.0891561
Ire1	-1.00933	0.000121821
Thor	-1.00916	2.36e-07
CNT2	-1.00859	7.72e-05
CR43087	-1.00367	0.259928
Clic	-1.00314	0.000105159
Sas-6	-1.00293	0.169657
CG31522	-1.00273	7.98e-12
CG32638	-1.0011	0.000138115
pot	-0.998471	0.0706342
CG10433	-0.99696	0.00132876
CG32368	-0.994089	9.37e-05
Lsm10	-0.993684	0.000898572
CG11911	-0.99048	8.5e-07
CG10919	-0.990064	0.0436482
lncRNA:CR44365	-0.988757	0.82115
CG32512	-0.988124	0.000855621
lncRNA:CR44461	-0.98797	0.82115
Lst	-0.981508	7.37e-06
Tsp42Er	-0.980573	0.0706342
lncRNA:CR45215	-0.980223	0.350603
CG33281	-0.979675	9.57e-05
CG42458	-0.976623	0.0118877
CG32459	-0.975408	0.00940051
Dtg	-0.974607	0.246526
REPTOR	-0.973732	7.18e-08
key	-0.973214	0.0581709
Parg	-0.96919	0.328936
CG32581	-0.968476	0.0854392
asRNA:CR43936	-0.967477	0.185837
Rep	-0.963934	0.259928
GstD5	-0.960615	0.112702
msd1	-0.960576	0.16078
mt:ND2	-0.960218	0.120283
lncRNA:CR43715	-0.959134	0.00953048
Caper	-0.958678	4.56e-12
CG15210	-0.958169	1.43e-07
srp	-0.957373	0.0197869
toe	-0.956248	7.67e-12
Sox21b	-0.95138	0.379769
lncRNA:CR44036	-0.950623	0.578947
Irbp	-0.949489	0.0774194
lncRNA:CR44683	-0.949169	0.00786228
CG3292	-0.949001	0.940624
CG12784	-0.945183	0.0252782
CG34232	-0.944193	0.050381
lncRNA:CR45883	-0.944086	3.04e-05
lncRNA:CR45113	-0.943537	4.67e-06
mt:ND1	-0.943109	0.0069421
pod1	-0.937113	3e-06
CG4377	-0.936953	1.5e-08
asRNA:CR45896	-0.936624	0.119338
CG17819	-0.936089	0.0262208
Uhg8	-0.935025	0.130032
ref(2)P	-0.93352	2.55e-10
CG13659	-0.932004	0.0581709
Fs	-0.931865	0.202343
snoRNA:Psi28S-2622	-0.930532	0.971778
CG10337	-0.930425	0.150769
cwo	-0.925702	2.33e-14
CG34040	-0.925588	0.0029003
CG11842	-0.92342	0.000197408
mv	-0.922947	0.105862
CG7058	-0.92182	0.30739
Plod	-0.921443	0.00177123
CG2765	-0.919811	1.08e-16
aust	-0.918577	0.355214
Corp	-0.917819	0.578947
lncRNA:CR44338	-0.915651	0.712037
CG5693	-0.91497	0.00101075
CG5104	-0.913884	0.14108
CG3191	-0.912464	0.0335505
lncRNA:CR45980	-0.911658	0.469836
Cyp6a16	-0.909859	0.794332
lncRNA:CR45729	-0.909456	0.940624
CG30289	-0.908822	0.82115
asRNA:CR45190	-0.908466	0.865576
CR41440	-0.90808	0.619188
CG32225	-0.907528	0.215228
asRNA:CR43872	-0.906841	0.26514
CG12945	-0.905312	0.00014074
CG7708	-0.902043	0.215228
CG11345	-0.901677	0.971778
lms	-0.900549	0.378422
CG15221	-0.900265	0.0742163
Inx7	-0.89995	0.865576
out	-0.89932	0.000259565
mGluR	-0.898703	0.0366641
CG40198	-0.898614	0.000611871
Osi6	-0.898215	0.438407
CG9360	-0.896415	0.105862
CG10943	-0.894352	0.0914307
alrm	-0.894066	0.000611871
CG11698	-0.894026	0.174732
ChLD3	-0.893346	0.865576
lncRNA:CR44315	-0.893336	0.82115
CG13041	-0.893335	0.82115
Mocs1	-0.892768	0.0220647
CG11529	-0.890194	0.26514
CG12896	-0.889898	0.202343
asRNA:CR45142	-0.889496	0.665257
Arf79F	-0.887744	0.0078385
AkhR	-0.886781	3.65e-08
Tsp33B	-0.886345	0.00684651
Vago	-0.886037	6.05e-08
CG14963	-0.885473	0.00164335
lncRNA:CR44552	-0.885065	0.2845
CG12857	-0.883302	0.00516248
zyd	-0.882574	0.0220647
CG14085	-0.881601	0.82115
FucT6	-0.880053	0.0275587
lncRNA:sphinx	-0.879582	0.712037
ATP6AP2	-0.879551	1.69e-10
mthl3	-0.878815	0.285933
CG13700	-0.87765	0.0186796
CG12994	-0.876679	0.988194
Rif1	-0.876606	0.405425
asRNA:CR43474	-0.876233	3.54e-09
KaiR1D	-0.873442	0.619188
drpr	-0.872426	1.3e-06
LRR	-0.872121	0.000396098
CG31249	-0.871691	0.23302
Act88F	-0.871235	0.000562921
Orc2	-0.871195	0.794332
Osi14	-0.870124	1
Mos	-0.869182	0.30739
CG10347	-0.868934	0.285933
GMF	-0.868248	0.00122871
CG18324	-0.866627	0.0563549
asRNA:CR44106	-0.864867	0.537169
Src42A	-0.863417	0.00540054
mt:ND4	-0.861963	0.0161788
CG3349	-0.861737	0.865576
Sclp	-0.860797	0.0564902
crc	-0.857475	0.00500299
mip130	-0.85661	0.329
lncRNA:CR43695	-0.855451	0.893615
CG17698	-0.853889	0.00785006
CG17752	-0.85387	9.61e-08
CG5043	-0.853292	0.000457593
lncRNA:CR45174	-0.853239	0.699252
Tes	-0.852384	0.247951
CG14247	-0.850794	0.113427
CG11898	-0.850748	0.0920677
dimm	-0.848273	0.665257
lncRNA:CR44501	-0.848267	0.759913
CG33998	-0.848225	0.940624
CG2909	-0.845819	0.000504042
CG11050	-0.845778	4.57e-08
lncRNA:CR45910	-0.845666	0.665257
CG34289	-0.844362	0.0257349
CG13871	-0.843264	0.0222583
l(3)72Dp	-0.8428	0.0394965
CG11085	-0.841906	0.759913
Rnmt	-0.840908	0.163021
CG7272	-0.840886	0.000170154
CG10477	-0.840806	3.37e-08
Fancd2	-0.840746	0.940624
CAHbeta	-0.839315	2.25e-05
mys	-0.83918	0.00149891
asRNA:CR44512	-0.838394	0.247951
lncRNA:CR45114	-0.837541	0.215515
CR31427	-0.837271	0.665257
tor	-0.835144	0.355214
lncRNA:CR44360	-0.834929	0.405425
Sox21a	-0.834245	0.988194
CG6005	-0.833481	0.163021
Ir85a	-0.830963	0.614641
Dsp1	-0.830286	3.31e-07
wntD	-0.829279	0.712037
CG42237	-0.829126	0.139254
Spn27A	-0.828877	0.00015635
Cpr56F	-0.828071	0.163021
Rcd2	-0.828026	0.009819
caz	-0.827736	0.0743851
nmdyn-D6	-0.826723	0.865576
lncRNA:CR44745	-0.825998	0.578947
CG11619	-0.825566	0.971778
CG13305	-0.825565	0.971778
CG11825	-0.825495	0.355214
CG15199	-0.825314	0.00387952
CG44044	-0.825032	0.215515
CG14841	-0.824991	0.247951
Sec61alpha	-0.82375	6.95e-08
lncRNA:CR45596	-0.823337	0.940624
lncRNA:CR42549	-0.822491	0.0986334
Gem2	-0.822461	0.0645516
Trh	-0.821879	0.355214
HmgD	-0.82174	7.25e-13
CG13308	-0.821661	0.865576
shd	-0.818324	0.537169
agt	-0.816433	0.0141262
CG42394	-0.816026	0.00152962
SiaT	-0.814567	0.324042
LKRSDH	-0.812644	0.00053775
lncRNA:CR43684	-0.812386	2.09e-06
CG12851	-0.812364	0.00972327
InR	-0.811806	1.27e-06
mir-7	-0.811727	0.731588
dpr16	-0.811653	0.378422
lncRNA:CR44230	-0.811523	0.614641
SPH93	-0.810737	0.543509
Osi17	-0.810042	0.712037
asRNA:CR45713	-0.809392	0.665257
CG32085	-0.808662	0.0844944
TotC	-0.806588	4.95e-05
CG4607	-0.806277	5.19e-07
PRL-1	-0.805837	0.794332
CG3285	-0.804103	0.971778
daw	-0.803817	4.59e-06
Wbp2	-0.801907	0.0136788
CG32485	-0.800463	0.00337887
cuff	-0.799118	0.865576
Tsp42Ee	-0.798989	3.42e-07
CG10481	-0.798946	0.665257
eyg	-0.798112	0.0914307
CG15020	-0.798063	0.82115
CG13890	-0.796012	0.0727608
CG14767	-0.795239	0.000143361
snoRNA:Me28S-A1322	-0.79518	0.0776784
CG10013	-0.793589	0.496267
CG6972	-0.792884	0.0899134
Gad1	-0.792186	0.00126208
vn	-0.791684	0.0266854
CG32198	-0.791154	0.82115
CG12426	-0.789785	0.731588
CG5246	-0.788801	0.0141262
lncRNA:CR44833	-0.788737	0.971778
CG13896	-0.787094	0.893615
lncRNA:CR44661	-0.785983	0.614641
asRNA:CR33945	-0.785491	1
tRNA:Lys-CTT-1-1	-0.785491	1
CG43292	-0.785395	0.00540552
CG3457	-0.785095	0.865576
CG11164	-0.784061	0.759913
snoRNA:hts-a	-0.784061	0.759913
Tsp42Ef	-0.783199	1.29e-05
CG15710	-0.781858	0.259123
CG5653	-0.781398	0.00602937
rho	-0.781366	2.87e-05
Nep3	-0.781142	0.0361556
rho-6	-0.780416	0.147369
Tehao	-0.778863	0.665257
dysf	-0.778687	0.731588
Ptx1	-0.778162	0.184271
lncRNA:CR44496	-0.777594	0.000515056
CG10584	-0.777126	0.614641
CG12780	-0.775739	0.00747419
CG10226	-0.7749	0.0201931
lncRNA:CR43907	-0.773992	0.893615
asRNA:CR46044	-0.770806	0.670792
mdy	-0.770601	0.000570775
CG3277	-0.7705	0.0375015
CG6428	-0.769629	2.07e-05
CG17544	-0.76926	0.00306166
CG8172	-0.768597	0.893615
CG14855	-0.768114	0.537169
Dh31-R	-0.767832	0.223214
lncRNA:CR45345	-0.767756	0.821858
CG4835	-0.767309	0.647878
lncRNA:CR45422	-0.767221	0.351287
CG1275	-0.767158	0.0930586
CG14186	-0.765358	0.537169
CG7298	-0.764775	0.865576
CG31323	-0.764488	0.164698
Pgant3	-0.763713	0.399119
CG7376	-0.76336	0.434346
CG13059	-0.761466	0.387312
Ret	-0.760894	0.794332
CG6443	-0.760125	0.865576
CG4363	-0.759918	1.36e-06
CenG1A	-0.757324	0.00232468
Spn88Eb	-0.757242	0.00185759
mt:ND3	-0.755947	0.160218
CG7882	-0.755316	2.71e-06
wisp	-0.754618	0.759913
mst	-0.754128	0.0241794
rost	-0.753971	0.00436866
tea	-0.753415	0.0153424
lncRNA:CR44853	-0.752753	0.794332
CG34307	-0.751963	0.794332
snmRNA:CR43701	-0.751874	0.481091
mahe	-0.750787	8.4e-14
CG5966	-0.750383	0.0288091
asRNA:CR42738	-0.74986	0.893615
Qsox2	-0.749721	0.0152883
CG5044	-0.749556	0.0141375
CG9684	-0.748872	0.420883
Orc5	-0.745526	0.699252
CG2875	-0.745451	0.399119
CG12009	-0.745185	0.699252
Rab9Fb	-0.744931	0.496267
Ilp3	-0.7447	0.865576
clos	-0.744544	0.522159
Nplp1	-0.742923	0.0198533
Dro	-0.74158	0.368156
asRNA:CR44029	-0.740623	0.324042
CG43851	-0.740469	0.0404447
TM4SF	-0.74014	0.00177123
CG14556	-0.739358	0.00336486
CG32196	-0.739238	0.0464244
CG10298	-0.738924	0.10657
Rpn13R	-0.738091	0.0879238
Him	-0.737246	0.699252
H2.0	-0.737227	0.865576
lncRNA:CR44401	-0.737215	0.82115
CG13931	-0.737201	0.971778
CG11756	-0.735488	0.0586655
CG43054	-0.734352	0.565212
CG7101	-0.732693	0.821858
exp	-0.732693	0.821858
CG30357	-0.732626	0.103135
mira	-0.731647	0.442427
CG5421	-0.729867	0.442427
Tmhs	-0.729696	0.179467
CG32373	-0.729481	0.731588
MEP-1	-0.729296	0.988194
CG31523	-0.729113	1.71e-10
SoYb	-0.728689	0.259123
trv	-0.727847	0.000107934
CG9380	-0.727263	0.000142886
Nmdmc	-0.72674	0.0100096
CG44954	-0.726675	0.971778
Gat	-0.726476	0.000418652
Kcmf1	-0.726437	0.0297208
CG11686	-0.725701	0.0389365
CG10912	-0.725347	0.000282957
CG11741	-0.724799	0.0561086
CG42778	-0.724421	0.00122584
CG11710	-0.724245	0.0215371
CG30383	-0.723256	0.865576
CG17658	-0.723255	0.865576
CG11403	-0.722654	0.313276
hpRNA:CR32205	-0.722157	0.865576
CG43829	-0.721859	0.387312
CG2065	-0.721776	0.103135
GstE10	-0.721741	0.018161
cv-2	-0.720998	0.0393941
Pif1	-0.720873	0.988194
CTCF	-0.720609	0.0672875
frj	-0.720368	0.0104322
lncRNA:CR44127	-0.720316	0.328936
CG32751	-0.719642	0.893615
CG34212	-0.719531	0.00244867
CG4301	-0.719143	0.0727797
CG7024	-0.718925	0.0382927
Elba3	-0.718921	0.399119
CG4483	-0.718747	0.544547
nAChRbeta2	-0.71747	0.173462
hdly	-0.71718	0.000120435
Cyp6a18	-0.715462	0.00180494
mino	-0.71463	3.9e-08
asRNA:CR44998	-0.714224	0.420883
grk	-0.713777	0.000679826
CG9010	-0.712759	0.0382927
asRNA:CR31429	-0.712021	0.018161
asRNA:CR45129	-0.711944	0.69386
CG3592	-0.711908	0.988194
CG30472	-0.711865	0.0692532
Vha16-4	-0.710669	0.15935
CG31178	-0.709886	0.0335007
CG8915	-0.709849	0.2739
CG14610	-0.709509	0.670792
CG7497	-0.708238	0.0166385
Ets65A	-0.707284	0.373228
CG11929	-0.706555	0.00116911
Prosalpha4T1	-0.706498	0.0252152
CG43449	-0.70569	0.097951
asRNA:CR44119	-0.70525	0.988194
IM2	-0.704997	0.000879165
CG9636	-0.704476	0.241206
ntc	-0.703862	0.0600917
Pcf11	-0.703154	1.47e-06
pim	-0.70179	0.0570149
CG15728	-0.701424	0.0825966
CG42741	-0.699694	0.912698
Cen	-0.698921	0.145754
CG30411	-0.69892	0.225744
CG8197	-0.698267	0.442427
CG31819	-0.698128	0.0154858
Sox14	-0.697463	0.107919
Mlc-c	-0.697317	0.0743917
CRMP	-0.696503	0.173462
lncRNA:CR43604	-0.696328	0.253292
Sec24CD	-0.694006	0.00051073
Ir68a	-0.693834	0.865576
CG2650	-0.693434	0.912698
lncRNA:CR44026	-0.692089	1
CG44271	-0.691641	0.0550265
CG18327	-0.691382	0.0150918
CG5282	-0.691235	0.501494
CG13894	-0.690302	0.988194
lncRNA:CR43835	-0.690011	0.235263
cid	-0.689674	0.912698
CG43931	-0.688656	0.731588
CG44142	-0.688003	0.0275848
Neurochondrin	-0.687495	0.000124975
drm	-0.687465	0.181838
qkr54B	-0.687355	0.0649182
Mrp4	-0.687064	0.117913
mex1	-0.686434	0.00257661
CG13558	-0.684691	0.521514
CG7130	-0.684596	0.107919
CG6145	-0.68347	2.99e-07
CG42392	-0.6833	0.912698
CG13223	-0.682887	0.794332
asRNA:CR45015	-0.682195	0.617757
CG10748	-0.681891	0.0328431
CG6967	-0.681679	0.357797
lncRNA:CR44782	-0.68118	0.971778
Pph13	-0.681139	0.442427
lncRNA:CR44644	-0.680505	0.865576
Atg18b	-0.680435	0.0680625
Osi7	-0.679613	0.699252
CG44013	-0.678527	0.0286857
Edem2	-0.677844	0.000897064
IM1	-0.677595	0.00900296
mei-W68	-0.67648	0.893615
CG13643	-0.67648	0.893615
CG40472	-0.67635	9.28e-05
lncRNA:CR43771	-0.676262	0.998957
CG6296	-0.676208	0.640059
CG34384	-0.676051	0.0222158
CG43796	-0.676033	0.0375517
CG9733	-0.675666	0.670792
IP3K2	-0.674645	0.000825436
srl	-0.674401	0.243457
Tango5	-0.674086	3.75e-08
Sk1	-0.673763	0.479784
Pal1	-0.673495	5.19e-05
CG32797	-0.672976	0.893615
Nrk	-0.672976	0.893615
lncRNA:CR43888	-0.672964	0.0625034
CG10752	-0.672309	0.69386
Mondo	-0.6723	0.00134019
CG43920	-0.671638	0.865576
Nmdar2	-0.670916	0.152697
SmydA-5	-0.670485	0.912698
CG43094	-0.66973	0.759913
Sox102F	-0.667727	0.166613
vnd	-0.667485	0.0952014
CG10444	-0.666792	0.0425893
lncRNA:CR43840	-0.66635	0.370994
CG32461	-0.66592	0.0995602
CG32037	-0.665725	0.69386
Awh	-0.665534	0.893615
asRNA:CR43480	-0.665105	0.565212
CG15186	-0.664349	0.479784
CG2930	-0.662554	1.03e-06
Sras	-0.662427	0.0465169
Orc4	-0.661963	0.387312
lncRNA:CR43821	-0.661959	0.0214008
Fit1	-0.661755	8.86e-09
CG10486	-0.661629	0.821858
Tsp42Eh	-0.66132	0.117913
lama	-0.660188	7.68e-08
CG1552	-0.659007	0.00427814
mir-2b-2	-0.658342	0.544547
lncRNA:CR44077	-0.657744	0.893615
asRNA:CR45889	-0.657743	0.893615
Tsp42El	-0.657696	1.43e-06
Cyp28d2	-0.657624	0.276585
CG10170	-0.657274	0.658954
CG31183	-0.656882	0.086931
Drsl3	-0.656759	0.971778
CG11878	-0.656085	3.42e-05
fs(1)Ya	-0.655921	0.988194
Hug	-0.655578	0.537735
asRNA:CR45275	-0.655446	0.461302
CG11436	-0.654718	0.593223
asRNA:CR45192	-0.654556	0.314755
CG16959	-0.654161	0.586027
CG16898	-0.652602	0.00939736
lncRNA:CR46125	-0.652335	0.988194
CG13375	-0.651469	0.586027
tweek	-0.65033	0.0345631
CecA1	-0.649851	0.0371288
CG14572	-0.649581	0.893615
lncRNA:CR45502	-0.649581	0.893615
Cyp6a9	-0.649559	0.42183
Tim17b1	-0.649258	9.3e-05
P58IPK	-0.648566	9.84e-06
spel1	-0.648281	0.521514
ACXB	-0.64791	0.0737678
tRNA:Pro-CGG-2-2	-0.647355	1
pn	-0.646335	0.0765139
l(2)gl	-0.64627	2.61e-05
asRNA:CR46058	-0.646154	0.865576
CG6006	-0.645584	0.0137415
stas	-0.645561	0.0104629
MsR1	-0.644712	0.604715
asRNA:CR44987	-0.644687	0.893615
CG2310	-0.644417	0.0574424
kat80	-0.644001	0.42183
mre11	-0.64388	0.69386
CG12438	-0.643857	0.0390131
CG31955	-0.643831	0.647878
Sf3b3	-0.643472	0.998957
AnxB9	-0.643316	4.58e-09
CG7166	-0.642884	0.328301
CG34189	-0.642771	0.0425812
AsnS	-0.642736	0.0329741
CG9083	-0.642119	0.894724
mtsh	-0.641696	0.328301
CG12012	-0.641233	0.0484516
Lnk	-0.640255	0.0769776
sv	-0.640119	0.501494
CG9902	-0.640103	0.929031
CG11149	-0.639913	0.086931
CG12075	-0.639858	0.0680534
Pdi	-0.638697	0.0026408
Cpr100A	-0.638037	0.537735
CG18823	-0.638022	0.553843
asRNA:CR46140	-0.636679	0.893615
CG10738	-0.63645	0.865576
Tsp42A	-0.636174	0.0574424
RhoGAP92B	-0.635975	0.0255079
lncRNA:CR45234	-0.635177	0.0765139
CG13056	-0.635098	0.565212
CG17019	-0.634944	0.0203815
lncRNA:CR44710	-0.634754	0.893615
lncRNA:CR43279	-0.634359	0.537735
Cyp6d4	-0.634174	0.251781
lncRNA:CR45550	-0.634136	0.998957
CG42339	-0.633593	0.593223
M6	-0.63288	0.416411
Hr39	-0.63274	0.00760908
CG1890	-0.632605	0.0263387
prt	-0.632317	0.311844
Start1	-0.63185	0.0405848
CG33062	-0.631588	1
CG31102	-0.630147	0.0203815
CG43220	-0.630084	0.893615
shtd	-0.629748	0.370994
CG8311	-0.62949	0.0148365
CG4577	-0.628947	8.19e-05
asRNA:CR44600	-0.628316	0.731588
lncRNA:CR44864	-0.628289	0.988194
CG15422	-0.628266	0.00319806
trbl	-0.62742	0.0793434
CG13091	-0.626504	3.01e-09
CG43800	-0.6263	0.537735
CG2064	-0.626131	0.0735894
CG3008	-0.625565	0.0148365
CG13384	-0.625313	0.241535
dysc	-0.624882	1.75e-08
trr	-0.624445	0.0505202
flfl	-0.623818	0.000194913
CG9503	-0.62288	0.971778
ddbt	-0.622554	0.370994
lncRNA:CR45128	-0.622026	0.586027
Kr-h2	-0.620739	9.07e-07
PK2-R2	-0.620017	0.670792
lncRNA:CR44173	-0.61848	0.455964
CG13481	-0.61787	0.0793434
sbr	-0.617305	0.20466
Nsun5	-0.617114	0.143703
CG3165	-0.616975	0.186898
CG2983	-0.616968	0.461302
DIP-epsilon	-0.616967	0.604715
ABCA	-0.616838	0.00546657
Oamb	-0.616108	0.189206
lncRNA:CR44795	-0.616049	0.821858
CG13248	-0.615197	0.821858
wit	-0.615082	0.0442467
CG9459	-0.614735	0.000444717
asRNA:CR32224	-0.614723	0.912698
ClC-c	-0.614417	0.000201478
slp1	-0.613726	0.912698
Tmc	-0.612165	1
lncRNA:CR44925	-0.611922	0.794332
Keap1	-0.611754	0.0117479
CG15876	-0.610444	0.0849381
CG11367	-0.610084	0.0896947
CG8679	-0.609669	0.586027
Ddc	-0.609568	5.96e-05
lncRNA:CR46000	-0.609317	0.893615
CG14459	-0.608666	0.971778
Rad51D	-0.608666	0.971778
Ugt58Fa	-0.608625	0.260756
CG9813	-0.608466	0.113619
lncRNA:CR32218	-0.608247	0.000197408
stv	-0.608071	0.000500939
CG12868	-0.607774	0.000611264
CG31882	-0.607258	0.00270697
CG7705	-0.606986	0.151185
tut	-0.606178	0.341162
asRNA:CR45886	-0.606109	0.116418
lncRNA:CR44680	-0.605973	0.988194
RpA-70	-0.605471	0.0305567
CG8028	-0.605045	0.393868
Tom70	-0.603804	0.032667
CG4630	-0.603717	0.021524
asRNA:CR43865	-0.60348	0.929031
lncRNA:CR42844	-0.602969	0.0849381
asRNA:CR44982	-0.602925	0.988194
CG42867	-0.602925	0.988194
Lim1	-0.602608	0.00358049
Mmp1	-0.602567	0.00113839
Oatp74D	-0.602506	0.0132572
CG8051	-0.602185	0.141177
yem	-0.601951	0.201051
caps	-0.601929	0.000454497
gol	-0.601782	0.0616017
CG13086	-0.601579	0.670792
CG42240	-0.600592	0.000556696
CG2861	-0.600561	0.16843
CG33509	-0.60056	0.16843
CG7702	-0.600445	0.13686
CG13801	-0.599694	0.470345
Socs36E	-0.599006	0.0225199
CG30187	-0.59841	0.912698
CG31626	-0.59841	1
CG9416	-0.597947	0.912698
lncRNA:CR44937	-0.597529	0.776189
crb	-0.597191	2.92e-08
Arv1	-0.596867	0.183999
pst	-0.596658	1.91e-06
crok	-0.596636	0.0365705
lncRNA:CR44281	-0.596048	0.929031
FRG1	-0.5959	0.0513012
lncRNA:CR43961	-0.595384	1
lncRNA:CR44322	-0.594643	0.845522
dom	-0.594418	0.000678097
CG5160	-0.592806	0.400913
CG8671	-0.592753	5.79e-06
CG14443	-0.591973	0.988194
CG13796	-0.591601	0.0389875
Sxl	-0.591511	0.000424344
lncRNA:CR45923	-0.591432	0.713317
CG45011	-0.59102	0.0233059
scb	-0.590678	0.0125171
PIG-N	-0.590606	0.141177
eloF	-0.590503	0.998957
CG45413	-0.590295	0.177695
CR33294	-0.590283	0.998957
lncRNA:CR44870	-0.590283	0.998957
Mp	-0.589593	0.0471598
CG8012	-0.589525	0.00245872
Rpt4R	-0.589411	0.155081
CG43427	-0.589376	1.46e-07
CG14907	-0.589061	0.059863
yellow-d	-0.588583	4.01e-05
CNMaR	-0.588426	0.845522
chico	-0.588129	0.201051
CG14695	-0.587618	0.776189
asRNA:CR43259	-0.587573	0.794332
Cdep	-0.58694	0.000123642
Xpc	-0.586703	7.67e-05
CG2972	-0.586347	0.400913
CG42655	-0.586283	0.430509
Pabp2	-0.585982	3.57e-06
Cyp6a2	-0.58469	0.00184476
Chd64	-0.583367	6.54e-06
Cpr66Cb	-0.583034	0.69386
lncRNA:CR44241	-0.582992	0.794332
Rab23	-0.582949	0.794332
CG12814	-0.582918	0.0555157
CG15208	-0.582645	0.0370256
CG6201	-0.582465	0.865576
CG33217	-0.581387	0.794332
lncRNA:CR44786	-0.581258	0.912698
Ran-like	-0.58068	0.0998595
MESR3	-0.580319	0.138475
Nup98-96	-0.580128	0.00582434
pan	-0.579976	2.34e-10
zfh2	-0.579676	0.0488007
CG13228	-0.579556	0.865576
CG13131	-0.57918	0.213748
lncRNA:CR45553	-0.578614	0.988194
CG34027	-0.578508	0.553843
CG17029	-0.578398	0.00139169
HP1e	-0.578265	0.794332
Shark	-0.57707	0.237965
lncRNA:CR43718	-0.576799	0.510481
CG6865	-0.576741	0.971778
Bili	-0.576255	0.570657
Osi9	-0.576143	0.845522
lncRNA:CR44041	-0.575907	0.845522
EndoGI	-0.575781	0.000942066
cno	-0.575769	0.0586735
CG7906	-0.575344	1
zye	-0.575343	1
Tgi	-0.574818	0.100882
step	-0.574593	9.3e-05
CG31974	-0.574388	1.65e-06
jbug	-0.574343	0.00536201
CG43402	-0.57406	0.000457751
Mctp	-0.573975	0.49516
CG11600	-0.573461	0.912698
lncRNA:CR44034	-0.573271	0.470345
SamDC	-0.573076	0.00660073
Ser6	-0.572856	0.114314
CG9005	-0.572691	2.59e-06
lncRNA:CR45512	-0.572636	0.912698
CG13618	-0.572306	1.97e-06
asRNA:CR44266	-0.571984	0.496267
comr	-0.571903	0.754676
MTF-1	-0.571743	0.0410452
CG42714	-0.571531	0.0184983
snoRNA:Psi28S-3091a	-0.570506	1
Piezo	-0.568756	0.250365
CG12567	-0.568749	0.26513
CG7470	-0.567901	8.02e-06
metro	-0.5673	0.232731
ck	-0.567163	0.164625
SIFaR	-0.567023	0.537735
APC7	-0.566875	0.713317
asRNA:CR44235	-0.566843	0.988194
asRNA:CR46018	-0.56618	0.232731
Eaf	-0.565831	0.0169398
CG11210	-0.565593	0.237965
lncRNA:CR44135	-0.565228	0.912698
lncRNA:CR45004	-0.564445	0.845522
Hr78	-0.564225	0.15339
CG43187	-0.563517	1
CG10734	-0.563393	0.000156098
CG11668	-0.563028	0.70471
CG14118	-0.563005	1
CG34375	-0.562777	0.940624
Atg8a	-0.562745	0.00212128
Rad60	-0.56068	0.0328713
lncRNA:CR44480	-0.560165	0.110485
CG17279	-0.560087	0.929031
hdc	-0.559945	2.95e-06
CG3927	-0.559678	0.185043
cutlet	-0.559407	0.865576
meigo	-0.559328	0.0020711
lncRNA:CR43641	-0.559004	0.444351
lncRNA:CR44299	-0.558727	1
EAChm	-0.558201	0.586027
lncRNA:CR45953	-0.55811	0.845522
lncRNA:CR44305	-0.5575	0.298002
Trf2	-0.556979	1.35e-07
mthl15	-0.556694	0.364665
Gyg	-0.556665	0.00243237
rudhira	-0.556362	1.35e-05
lncRNA:CR45966	-0.555663	0.912698
CheB53b	-0.555227	0.988194
Clamp	-0.555012	0.0286681
lncRNA:CR45102	-0.554779	6.1e-05
CG16986	-0.55419	0.00110706
insc	-0.553629	0.525981
Galphaf	-0.553449	0.604715
CG6867	-0.552959	0.419005
lncRNA:CR42839	-0.552574	0.733954
lncRNA:CR44919	-0.55235	0.315825
sub	-0.552334	0.220359
CG13516	-0.552174	0.893615
Mics1	-0.551218	0.00319088
VhaM9.7-a	-0.550953	0.0026408
hydra	-0.550833	0.0034698
CG13829	-0.550665	0.355214
CG14759	-0.550278	0.289866
CG42818	-0.550192	1
lncRNA:CR44611	-0.550189	0.430509
salm	-0.550027	0.0665295
Pfrx	-0.549986	7.53e-08
CG9171	-0.549886	0.00149535
CG31445	-0.549884	0.0346681
CR43086	-0.549847	0.0446685
asRNA:CR45800	-0.549703	0.14273
Tim17a2	-0.548834	0.00229534
lncRNA:CR46087	-0.54865	0.865576
CG42553	-0.548232	0.0131709
CG8323	-0.547786	0.53834
CG13044	-0.547777	0.794332
lncRNA:CR43495	-0.547772	0.865576
lncRNA:CR45150	-0.547736	0.971778
CG30441	-0.547735	0.971778
CG18622	-0.547177	0.00475034
CG13311	-0.546872	0.0436874
CG3009	-0.546852	0.238527
lncRNA:CR45020	-0.546685	0.142483
wun	-0.546569	0.0205471
CG15870	-0.546506	0.00348894
CG12171	-0.546351	0.013066
CG30048	-0.545919	0.307229
ApepP	-0.545704	0.0217892
CG30082	-0.54524	0.971778
yip7	-0.545219	1.63e-06
CG17650	-0.544752	0.674028
CG6805	-0.544465	0.104278
CG13334	-0.544464	0.281682
CG12112	-0.544219	0.110236
lncRNA:CR45418	-0.544085	0.988194
CG13578	-0.544084	0.988194
CG12728	-0.543572	0.53834
TkR86C	-0.543413	0.893615
CG10553	-0.543351	0.00458168
lncRNA:CR46046	-0.542664	0.940624
CG3494	-0.542584	0.0789615
DopEcR	-0.54258	0.00677309
asRNA:CR46096	-0.542389	1
lncRNA:CR44842	-0.542389	1
CG10175	-0.542265	0.165113
cher	-0.542212	0.0167389
CG9505	-0.541471	0.940624
Ilp6	-0.540626	0.0487191
IKKbeta	-0.540085	0.912698
Gli	-0.540058	0.0848958
CG8027	-0.540057	0.620782
CG4404	-0.539637	0.0171664
pxb	-0.539159	0.640059
CG43349	-0.538839	0.0114025
CG9582	-0.538631	0.0562199
CG5391	-0.538488	0.912698
lncRNA:CR43930	-0.538488	0.912698
CG1909	-0.538168	0.0252782
Ziz	-0.53796	0.179506
Mf	-0.537706	0.00480799
mesh	-0.537535	0.00252751
CG12376	-0.537462	0.0419167
lncRNA:CR44218	-0.537453	0.929031
Hr4	-0.537043	0.794332
lncRNA:CR44505	-0.5366	0.877409
mod	-0.536379	0.0086823
brv2	-0.536215	0.652086
CG13895	-0.536175	0.762603
Mlc1	-0.536002	0.0685171
CG30456	-0.535936	0.0161953
Drgx	-0.535861	0.691266
del	-0.53534	0.307229
CG33332	-0.534823	0.481091
CG32945	-0.534781	0.150854
CG4332	-0.534748	0.208338
CG18294	-0.534073	1
nudE	-0.533866	0.00298209
Spn55B	-0.533716	0.123176
CG34324	-0.533571	0.00574093
cv	-0.533386	0.146459
asRNA:CR43159	-0.532968	0.457897
net	-0.53288	0.355214
AGO2	-0.531659	0.00202155
lncRNA:CR44208	-0.531637	0.297632
Hr51	-0.531546	0.674028
CG15435	-0.531144	0.119559
cpa	-0.531023	0.0266627
CG32079	-0.530808	0.750251
CG16863	-0.530789	0.912698
lncRNA:CR44692	-0.53076	0.971778
CG15485	-0.530735	0.940624
CG17264	-0.530511	0.298002
CG15262	-0.529686	0.281682
lncRNA:CR44562	-0.529097	0.929031
Ge-1	-0.529083	0.0290523
Uhg1	-0.529019	0.307229
CG13887	-0.528902	4.06e-07
lncRNA:CR44999	-0.528822	1
Map205	-0.528704	4.03e-06
MFS1	-0.528346	0.865576
CR33221	-0.528346	0.865576
BubR1	-0.528185	0.521942
jeb	-0.527948	0.000103164
CG10459	-0.527886	0.988194
CG42322	-0.527859	0.207838
CG15098	-0.527845	0.145847
CG32192	-0.527403	0.00813154
Actbeta	-0.527397	0.430509
CG43060	-0.526989	1
Eip93F	-0.526863	1.28e-06
CG43693	-0.526789	0.00127224
Dph1	-0.525532	0.620782
nAChRalpha4	-0.52546	0.0848775
gammaTub37C	-0.525303	1
Indy	-0.525284	8.84e-05
CG15515	-0.524997	0.509625
asRNA:CR43876	-0.524254	0.0477718
CG32846	-0.523613	0.150854
Oatp33Ea	-0.523321	0.0131855
VhaSFD	-0.523264	9.55e-05
Zyx	-0.523249	0.00141636
asRNA:CR44147	-0.522719	0.570657
CG11970	-0.522641	0.484271
Drip	-0.522527	0.0015024
CG3829	-0.522365	8.5e-07
CG17075	-0.522087	0.119559
rgn	-0.522055	0.000198092
CG42673	-0.52126	0.110008
TrxT	-0.521231	0.0387358
Hsc70-3	-0.521205	4.94e-05
CG14069	-0.521126	0.674028
lncRNA:CR46030	-0.521105	1
Ccp84Ad	-0.521105	1
CG6154	-0.521022	0.32511
fog	-0.519983	0.248603
CG14854	-0.519773	0.691266
CG15040	-0.519148	0.49118
CG10274	-0.519072	0.345136
Rel	-0.519031	0.00866285
raw	-0.518845	0.106771
CG16775	-0.518463	0.639152
jhamt	-0.518418	0.32511
CG9806	-0.517963	0.929031
Desat1	-0.517723	5.87e-05
CG12984	-0.517681	0.940624
CG15096	-0.517444	2.54e-06
CG10420	-0.517203	0.481091
ste14	-0.517129	0.0524096
borr	-0.51698	0.0418379
CG5554	-0.516827	0.00101987
CG42395	-0.516335	0.509625
dl	-0.515894	0.000677364
CG7510	-0.515527	0.0957844
Pino	-0.515368	0.264168
Rgk1	-0.51457	0.122734
CG1486	-0.514527	0.089014
Spindly	-0.514191	0.794332
tkv	-0.513979	0.0387119
msn	-0.513928	0.000157152
CG4020	-0.513843	0.00100053
CG15025	-0.513728	0.652086
unc-45	-0.513524	0.00655026
CG13650	-0.513255	0.332588
lncRNA:CR44834	-0.512789	0.718285
Teh4	-0.512492	0.865576
rpr	-0.512449	0.971778
knk	-0.511936	0.404663
lncRNA:CR45283	-0.511724	1
t-cup	-0.511678	0.0891109
loco	-0.511551	0.079806
brv3	-0.511545	0.248603
lncRNA:CR45254	-0.510947	0.586027
CG14383	-0.510891	0.125974
Rop	-0.510697	0.047192
Art1	-0.510501	0.0778691
Gfat2	-0.510417	0.000271896
CG2656	-0.510393	0.0763019
CG9095	-0.510216	0.185043
Sfp35C	-0.510132	0.243457
CdGAPr	-0.509651	0.000127303
Hsp83	-0.508265	3.21e-07
kn	-0.508236	0.70471
CG9992	-0.507991	0.260345
Dyrk2	-0.507426	0.0524096
lint	-0.507226	0.998957
Taf4	-0.506641	0.000521917
lncRNA:CR43415	-0.5058	0.733004
CG17598	-0.505354	0.173504
CG10333	-0.505353	0.173504
Ent1	-0.504725	0.0113488
comm3	-0.504527	0.171532
Chd3	-0.504405	0.733954
CG5921	-0.503905	0.652086
asRNA:CR45272	-0.503697	0.998957
CG31495	-0.503511	1
CG6762	-0.503312	0.0104499
mt:CoI	-0.503258	0.0881304
CG7567	-0.503216	0.260345
wap	-0.502787	0.00171528
CG3526	-0.502505	0.762603
PIP82	-0.502197	0.601031
lncRNA:CR44473	-0.502097	0.912698
lncRNA:CR46250	-0.501654	0.988194
mt:CoIII	-0.501227	0.164255
l(1)G0020	-0.501197	0.564646
cona	-0.500681	0.521942
fbl	-0.500675	4.71e-05
CG13324	-0.500651	0.00596256
TMEM216	-0.500534	0.463411
kmg	-0.499863	0.733954
TkR99D	-0.499863	0.733954
CG8539	-0.499709	0.357378
CG12689	-0.499435	0.00919927
orb2	-0.499182	0.00122454
path	-0.499133	3.83e-07
Poc1	-0.498971	0.00588439
CG9914	-0.498879	0.237272
Tsp42Ei	-0.498585	0.00266809
WRNexo	-0.49819	0.551473
lncRNA:CR31044	-0.49772	0.0466944
Caf1-105	-0.497601	0.776189
TTLL4B	-0.497411	0.0729477
sxc	-0.49736	0.00164335
CG31028	-0.497208	1
IP3K1	-0.497092	0.0382009
lncRNA:CR44900	-0.496586	0.940624
CG32212	-0.495585	0.988194
CG6723	-0.495571	0.551473
lncRNA:Hsromega	-0.495335	0.0231449
RN-tre	-0.494761	0.0651152
CR42545	-0.494676	0.502162
CG4744	-0.494669	0.00375256
Thd1	-0.4944	0.000146606
CG4927	-0.494351	0.108213
asRNA:CR46066	-0.49432	0.877409
CG6405	-0.494114	0.534523
Asciz	-0.493779	0.823723
CG7368	-0.493779	0.823723
lncRNA:CR45285	-0.493779	0.823723
ru	-0.493678	0.998957
iPLA2-VIA	-0.493249	0.00719179
Jon99Fii	-0.493083	0.0692532
rgr	-0.492636	0.0507464
lncRNA:CR44219	-0.492311	0.963853
CTPsyn	-0.491941	0.167209
Sec16	-0.49189	0.0333958
CG8245	-0.491861	0.0502054
lncRNA:CR43967	-0.491639	1
Tpc1	-0.491388	0.025953
CG1602	-0.491154	0.897829
snoRNA:Psi18S-1397	-0.491013	0.776189
CG12384	-0.490691	4.01e-05
CG8870	-0.490314	1
Sec71	-0.489236	0.0995994
lncRNA:CR43436	-0.488871	0.474353
CG12576	-0.488791	0.000565676
CG46301	-0.488772	0.534523
dup	-0.488552	0.614219
CG31694	-0.488513	3.22e-06
CG5399	-0.488418	0.00286792
Nup75	-0.488414	0.157575
CG7542	-0.488209	0.0168094
Prosbeta4R1	-0.48804	0.0665398
CG8478	-0.487675	0.00129038
pit	-0.487612	0.0135273
chic	-0.487253	0.0409955
Lsm11	-0.487197	0.750251
CG32639	-0.48701	0.463411
CR13656	-0.486974	0.789651
DCAF12	-0.486676	0.0503255
CG18585	-0.486663	0.102955
lncRNA:CR43853	-0.486643	0.627113
CG9624	-0.48662	0.0829466
lncRNA:CR45576	-0.485719	0.733954
Tektin-A	-0.485482	0.0111879
4E-T	-0.48529	0.0210466
CG42685	-0.485085	0.463411
CG9008	-0.485035	0.00254786
Cyp4e3	-0.484869	0.30887
Prosalpha3T	-0.484783	0.186226
CG11095	-0.484351	0.762603
c11.1	-0.48406	0.00381245
CG10623	-0.483752	0.0126175
Kua	-0.48366	0.120071
VhaPPA1-1	-0.483444	0.117506
Uch-L5R	-0.482799	0.601031
alpha-Man-Ic	-0.482727	0.676452
CG7695	-0.482588	0.00622697
RAF2	-0.482377	0.823723
CG6083	-0.482357	0.173583
CR43170	-0.481765	0.776189
Kdm2	-0.481501	0.0074789
CG33181	-0.481329	0.00907288
CG30098	-0.481298	0.963853
Cds	-0.481233	0.0438202
CG6432	-0.481173	0.000144318
CG13088	-0.481081	0.100556
CG9837	-0.481009	0.733954
CG1663	-0.480746	0.415834
dati	-0.480718	0.553451
lncRNA:CR43409	-0.480587	0.988194
CG2680	-0.480251	0.0360833
alpha-Est9	-0.479064	0.186226
Suv3	-0.47893	0.220359
CG12974	-0.478917	0.00164335
CG14688	-0.478406	0.00418714
lncRNA:CR44043	-0.478168	0.794332
CG32817	-0.478001	0.601031
Naa30A	-0.477924	0.0187562
CG11300	-0.477805	0.891727
CG4213	-0.477748	0.00169411
fy	-0.477405	0.877409
lncRNA:CR43713	-0.477204	0.488866
BI-1	-0.477173	0.00126439
PVRAP	-0.477033	0.929031
Arp3	-0.476535	0.000182449
rau	-0.476433	0.614219
CG32507	-0.476182	1
CG31709	-0.475931	0.0243143
CG43127	-0.475469	0.0529553
lncRNA:CR45394	-0.474936	0.988194
Nrg	-0.474091	0.0015024
CG11588	-0.474087	0.0799334
lncRNA:CR44268	-0.473989	0.908813
xmas-1	-0.473918	0.336065
CG2678	-0.473795	0.929031
lncRNA:CR45574	-0.47364	0.998957
CG3698	-0.473521	0.302491
CG4872	-0.473449	0.436416
CG42556	-0.473208	0.0375635
CG5664	-0.472734	0.250831
Vta1	-0.472479	0.0054283
CG11857	-0.472062	0.00676463
NO66	-0.471297	0.168736
salr	-0.471227	0.0439
CG6475	-0.471128	1
RNaseMRP:RNA	-0.471061	0.543441
CG7423	-0.470877	0.436416
lcs	-0.470748	0.000126801
ckn	-0.470377	0.0821004
MBD-R2	-0.470177	0.0574424
Rab21	-0.470149	0.474353
FMRFaR	-0.470048	0.336065
Snoo	-0.469868	0.000872239
robo1	-0.469595	0.225407
Cyp6a13	-0.469221	0.0776022
Trf	-0.469218	0.436521
CG4783	-0.469092	0.015209
Dok	-0.468652	0.418574
CG4793	-0.46864	1
EDTP	-0.468353	0.00390744
CG8379	-0.468322	0.344182
lncRNA:CR42875	-0.468078	0.589524
D	-0.467965	0.665257
RpS19b	-0.467932	0.233798
Rac2	-0.467892	0.00023008
tim	-0.467598	7.27e-05
l(2)gd1	-0.46723	0.065007
lncRNA:CR9284	-0.467224	0.00388402
lncRNA:CR44022	-0.467044	1
CG6841	-0.466886	0.187141
Arp1	-0.466593	0.00328785
Gie	-0.466248	0.190983
sstn	-0.465957	0.837537
asRNA:CR46354	-0.465944	1
DNApol-eta	-0.465336	0.845522
viaf	-0.464614	0.0776474
CG13905	-0.464526	0.0746545
Elba2	-0.464489	0.929031
RhoGAP68F	-0.464447	0.0263553
Rpb7	-0.463983	0.539615
Teh1	-0.463936	0.120851
CG6674	-0.463887	0.131426
CG3281	-0.463732	0.64994
gukh	-0.462979	0.473242
Mcm5	-0.462803	1
CG14434	-0.4627	0.665257
CG14196	-0.462298	0.408203
CG7366	-0.462255	0.0633052
dpr7	-0.462207	0.426644
CG18549	-0.462098	0.000911957
CG15642	-0.461932	0.762603
Map60	-0.46185	0.543441
CG12866	-0.461584	0.129034
CG10104	-0.46154	0.533481
CG43438	-0.461234	0.988194
betaNACtes3	-0.460998	0.998957
SkpD	-0.460385	0.877409
lncRNA:CR45991	-0.460198	0.837537
dwg	-0.460173	0.851751
Pez	-0.45997	0.610832
CG17258	-0.459595	0.344182
Cyt-c-p	-0.459314	0.260332
CG31870	-0.45878	0.107286
Ir7c	-0.458767	0.929031
eas	-0.458726	0.00272303
mi	-0.458282	0.837537
Syt7	-0.458255	0.0665324
lncRNA:CR45762	-0.458253	0.998957
CG9674	-0.458139	2.01e-05
CG43093	-0.458017	0.110485
CG43333	-0.457936	1
CycD	-0.457666	0.614219
be	-0.457647	0.172888
lncRNA:TS9	-0.457447	1
CG43980	-0.457268	0.940624
disco	-0.457181	0.309346
Osi24	-0.456996	0.929031
CG1835	-0.456995	0.929031
Cpr62Bb	-0.456809	0.408713
swi2	-0.456493	0.669511
Sytalpha	-0.456126	0.512452
HDAC1	-0.45611	0.134689
AhcyL2	-0.455944	0.426644
slou	-0.455636	0.998957
CG9777	-0.455138	0.195807
CG33258	-0.454926	0.246526
CG34258	-0.454873	0.0691265
CG15478	-0.454844	0.929031
nAChRalpha5	-0.45483	0.00205951
CG17930	-0.454708	0.64994
CG31221	-0.454629	0.000118559
AttD	-0.454422	0.905572
CG6171	-0.45442	0.137537
pck	-0.454391	0.21246
Doa	-0.454358	0.0718299
trx	-0.454351	0.00142513
CG6429	-0.454318	0.0703959
RhoGAP19D	-0.454253	0.000131376
CG17600	-0.453944	0.0891895
CG32061	-0.453767	0.0511576
Eaat1	-0.453723	0.00243295
CG34434	-0.453614	0.000232295
CG8563	-0.453612	0.971778
fd102C	-0.453612	1
dnr1	-0.453517	0.897829
CG14142	-0.453319	0.998957
dpr10	-0.453279	0.216017
lncRNA:CR45589	-0.453022	0.823723
Vps2	-0.452957	0.0991407
CG13282	-0.45225	0.762603
CG31778	-0.452085	0.265754
dan	-0.45166	1
Lcp3	-0.451605	1
ImpE1	-0.451105	0.897829
asRNA:CR31912	-0.451058	0.800087
CG5681	-0.451048	0.265754
Uggt	-0.45103	0.037086
CG30391	-0.450889	0.64994
CG6961	-0.450799	0.0718299
PHGPx	-0.450776	0.0282455
CG44037	-0.45067	1
CG13482	-0.450424	0.0687747
asRNA:CR46097	-0.450417	1
CG9691	-0.450417	1
s-cup	-0.450417	1
Pdxk	-0.450384	0.000897064
CG6295	-0.450327	0.0359101
lncRNA:CR33963	-0.44994	0.952459
mus201	-0.449758	0.256822
CG4631	-0.449385	0.00928783
amon	-0.449032	0.0718299
brv1	-0.44895	0.940624
Fancl	-0.448907	0.393627
Cyp6a14	-0.44873	0.745015
lncRNA:CR45211	-0.447734	0.912698
Fad2	-0.447693	1
CG7990	-0.44733	0.145754
CG4629	-0.447212	0.0970516
Calx	-0.447169	0.0277353
Mst89B	-0.447101	0.220359
whd	-0.44671	4.75e-05
CG3919	-0.446324	0.665257
lncRNA:CR44820	-0.446219	1
CG2691	-0.446168	0.220359
Ubc10	-0.445905	0.00165197
CG30270	-0.445895	0.0493875
CG10702	-0.445733	0.246526
Faa	-0.445665	0.22977
CG14546	-0.445459	0.0991407
Ogg1	-0.445257	0.940624
fkh	-0.445056	0.00179181
CG12674	-0.445023	0.246526
lncRNA:CR44091	-0.44481	0.789651
lncRNA:CR44734	-0.444588	0.865576
Fkbp14	-0.444548	0.000127674
CG44251	-0.444391	0.39848
asRNA:CR43429	-0.444153	0.940624
CG5432	-0.444094	0.0670312
sni	-0.443954	0.0688384
CG32457	-0.443713	0.0255213
AANATL3	-0.443668	0.0861757
CG6583	-0.442792	1
CG43232	-0.442606	0.370994
CG31776	-0.442564	0.891727
DppIII	-0.4423	0.0382009
Fbl6	-0.442288	0.328936
Sik3	-0.441744	0.0136154
HPS1	-0.441655	0.34939
sba	-0.441599	0.111849
rec	-0.441465	0.912698
CG5521	-0.441342	0.22459
CG31431	-0.441051	0.242675
CG32100	-0.44102	0.660698
CG14190	-0.440718	0.64994
asRNA:CR45814	-0.440548	0.813012
MFS3	-0.440281	0.745015
CG13501	-0.44019	0.165303
CG11155	-0.4398	0.0231075
CG6484	-0.43978	0.0106279
lncRNA:CR43929	-0.439666	0.963853
PpD5	-0.439552	0.24161
Hers	-0.439477	0.0073015
Exo84	-0.439334	0.522656
CG30325	-0.439179	0.776189
melt	-0.439055	0.733004
CG1951	-0.438822	0.473242
CG5191	-0.438489	0.00189312
CG31288	-0.438279	0.0526432
825-Oak	-0.438239	0.877409
Picot	-0.438097	3.71e-05
lncRNA:CR44466	-0.437943	0.988194
Dlg5	-0.437821	0.0966805
asRNA:CR45185	-0.437481	1
Nup93-1	-0.437229	0.343326
dmt	-0.436858	0.22977
Dscam3	-0.436675	0.699252
CG10960	-0.436656	0.129193
twe	-0.436406	0.0234848
lncRNA:CR46225	-0.436359	0.988194
polyph	-0.436152	0.203591
babo	-0.43604	0.00315651
Reck	-0.435968	0.851751
CG31760	-0.435883	0.245212
Myo10A	-0.435874	0.501418
lncRNA:CR45334	-0.435836	0.897829
CG43057	-0.435528	0.139961
pad	-0.435476	0.753629
pain	-0.435357	0.190687
CG11986	-0.434897	0.518974
CG13559	-0.434741	0.49571
CG13366	-0.434581	0.0274868
CG13704	-0.434418	0.000739115
Vps4	-0.43415	0.0202708
mir-2493	-0.434134	1
CG4956	-0.434104	0.0570727
CG11286	-0.433929	0.0311626
Def	-0.433651	0.483537
CG42540	-0.433464	0.142483
CG12869	-0.432865	0.929031
CG6276	-0.432845	0.745015
snRNA:LU	-0.432709	0.998957
CG42337	-0.432505	0.083689
Mis12	-0.432355	1
CG15125	-0.432264	0.276704
Dop1R1	-0.432236	0.232548
lncRNA:CR43847	-0.432113	0.897829
lncRNA:CR43306	-0.432075	0.753629
CG1942	-0.432075	0.753629
Wsck	-0.431879	0.467999
CG15546	-0.431783	0.8678
asRNA:CR44992	-0.431516	0.940624
na	-0.431476	0.548615
Prosbeta2R2	-0.43145	0.0661681
Shal	-0.431316	0.178656
dUTPase	-0.430937	0.557274
lncRNA:CR43410	-0.430934	0.640059
CG3288	-0.430922	0.970908
lncRNA:CR44725	-0.430665	0.800087
Argk	-0.430581	0.0437146
Mkp3	-0.430513	0.00167556
CG11786	-0.430486	0.891727
lost	-0.430133	3.66e-06
asRNA:CR45960	-0.430035	0.753629
CG2901	-0.429858	0.660698
CG9436	-0.42957	0.0117563
CG30334	-0.429465	0.733004
whe	-0.429429	0.00101231
CG6398	-0.429159	0.00478791
CG33303	-0.429067	0.000939372
2mit	-0.428831	0.745015
CG15570	-0.428592	0.988194
CG9864	-0.428559	0.0270118
CG15412	-0.428367	0.548615
CG11018	-0.427333	0.0509916
snoRNA:Psi18S-1854b	-0.42676	0.940624
CG31300	-0.426612	0.0714392
CG31279	-0.426282	0.488013
Peritrophin-15b	-0.42622	0.851751
CG14207	-0.426053	0.0936001
CG8931	-0.425986	0.39848
CG9265	-0.425733	0.364433
FER	-0.425045	0.0943307
Nprl3	-0.42452	0.731398
rasp	-0.424482	0.837537
H	-0.424382	0.153132
EMC8-9	-0.424182	0.228378
Osi13	-0.424083	0.912698
lncRNA:CR44749	-0.424017	1
scramb1	-0.42364	0.108467
Nmd3	-0.423576	0.132911
Vha44	-0.423491	4.66e-05
CG12729	-0.423476	0.533481
PEK	-0.423237	0.328301
lncRNA:CR41443	-0.422893	0.416633
CR43734	-0.422665	0.49571
CG6628	-0.4226	0.103121
CG15337	-0.421432	0.0567953
GATAe	-0.421393	0.526811
CG17209	-0.421303	0.601031
CG15196	-0.42116	0.239917
Muc11A	-0.421022	0.00087432
asRNA:CR46264	-0.420832	0.501418
G6P	-0.420522	0.0611621
CG42266	-0.420172	0.143928
lncRNA:CR44418	-0.42012	0.669511
CG15387	-0.420067	0.669511
l(1)G0004	-0.419635	0.988194
CG31898	-0.419346	1
DPCoAC	-0.419313	0.0363027
Ent2	-0.419306	0.0628804
lncRNA:CR44944	-0.419094	0.998957
CG14798	-0.418872	0.998957
Khc-73	-0.418548	7.27e-05
Nos	-0.418522	0.789651
lncRNA:CR45707	-0.418339	1
cmet	-0.418143	0.00597142
Sidpn	-0.417924	0.548615
CG2975	-0.417837	0.929031
CG15482	-0.417644	0.940624
jar	-0.417597	0.00215912
CG10778	-0.417468	0.50331
Proc	-0.417412	0.0414537
yellow-f	-0.417379	0.222867
KCNQ	-0.417291	0.146167
CG1657	-0.417026	0.387631
Cyp4p3	-0.416815	0.119338
CG30484	-0.416732	0.908813
tomboy40	-0.416689	0.0171168
ifc	-0.416536	0.0680625
CG32024	-0.416338	0.800087
Kap-alpha1	-0.41616	0.00265084
Scamp	-0.416081	0.0136919
CG1208	-0.416012	0.226555
CG11426	-0.415976	0.0290957
yellow-b	-0.415767	0.444285
TH1	-0.415753	0.460162
bb8	-0.415651	0.0113372
CG31861	-0.414823	0.00789777
Cad96Ca	-0.414803	0.603457
lncRNA:CR44920	-0.414756	0.575495
CG15347	-0.414687	0.0112688
GstT4	-0.414679	0.0289456
Eip75B	-0.414604	0.00418714
CG44158	-0.414374	0.176794
TotA	-0.41414	0.594834
Hydr2	-0.414038	0.00112981
asRNA:CR46054	-0.413903	0.908813
tbrd-2	-0.413867	0.313276
spn-E	-0.413615	0.970908
CG14740	-0.413474	0.0755971
Socs44A	-0.41343	0.151499
CG43638	-0.413291	0.0514443
hyd	-0.413076	0.074394
Twdlalpha	-0.4123	0.800087
CG44623	-0.412081	0.0794566
Gr28b	-0.411995	1
CG11665	-0.411644	0.0179551
CG14579	-0.411569	0.119338
CG17760	-0.411361	0.913273
Tep1	-0.411048	0.988194
lncRNA:CR44560	-0.411048	0.988194
Ag5r	-0.411021	0.00389754
CG42299	-0.410977	0.908813
CG15597	-0.410977	0.908813
CG5746	-0.410484	0.446777
asRNA:CR43889	-0.41034	1
lncRNA:CR45246	-0.41034	1
tum	-0.410301	0.800087
lncRNA:CR44156	-0.410238	0.526811
lncRNA:CR45412	-0.410216	0.800087
nrv1	-0.410153	0.00506567
CG13474	-0.410089	0.970908
CG3222	-0.409838	0.0136819
CG12645	-0.409765	0.963853
CG5111	-0.409721	0.620685
CG14435	-0.408956	0.0416987
CG17625	-0.408929	0.226878
lncRNA:CR45965	-0.408899	0.837537
NTPase	-0.408895	0.00141636
Hrb87F	-0.408727	0.0157542
CG32572	-0.408688	0.182914
GstD3	-0.408313	0.200239
abd-A	-0.408027	0.140169
sinu	-0.408014	0.49571
lncRNA:CR44186	-0.407883	1
CG3739	-0.407686	0.201868
CG10793	-0.407685	0.8678
CG34367	-0.407465	0.216017
CG1105	-0.406756	0.460162
CG32694	-0.406417	0.0286681
Phlpp	-0.406414	0.877409
Fmo-2	-0.406317	0.291054
LpR1	-0.406222	0.000211849
krz	-0.406113	0.0011907
Zpr1	-0.405868	0.439826
CG5757	-0.405697	0.753629
Mppe	-0.405367	0.64096
Aladin	-0.405268	0.64096
CG43237	-0.405235	0.0210497
Ent3	-0.405117	0.100102
CG32755	-0.405092	0.460162
Csp	-0.405082	0.0306683
asRNA:CR45600	-0.404761	0.689439
CG14969	-0.404731	0.50331
Acp26Ab	-0.404685	0.11608
CG4438	-0.40461	0.197831
NPFR	-0.404578	0.851751
pinta	-0.404368	0.610832
lncRNA:CR43387	-0.40436	0.851751
Cse1	-0.403878	0.249239
CG13218	-0.403637	1
CG5644	-0.403487	0.488013
asRNA:CR45149	-0.403377	0.281682
CG42710	-0.402948	0.123884
aru	-0.402604	0.0827537
lncRNA:CR44170	-0.402543	0.908813
SsRbeta	-0.402242	0.0203815
CG6870	-0.402111	0.220167
CR43100	-0.401874	0.988194
CG14231	-0.401773	0.677595
Snm1	-0.401759	0.963853
asRNA:CR44368	-0.401759	0.963853
CG1129	-0.40142	0.0114013
CR31032	-0.400822	0.952459
Xrp1	-0.400396	0.0148454
lncRNA:CR44269	-0.399978	0.864037
SrpRbeta	-0.399924	0.120072
CG10140	-0.399566	0.789651
lncRNA:CR43830	-0.399519	1
lncRNA:CR31526	-0.399456	0.432857
cg	-0.399417	0.0169796
CG31220	-0.399261	1
prage	-0.399181	0.00198922
lncRNA:CR44720	-0.398946	0.731398
CG12698	-0.398579	0.249239
bab1	-0.398379	0.864037
CG7191	-0.398342	0.718969
lncRNA:CR44963	-0.398291	0.77359
CycE	-0.398291	0.77359
rl	-0.398202	0.454397
CG4935	-0.398131	0.70998
UBL3	-0.398085	0.0613068
CG32081	-0.398061	0.0671043
CG42336	-0.398003	1
Cib2	-0.398003	1
CG10916	-0.397991	0.299763
lncRNA:CR43627	-0.397839	0.481717
CG5126	-0.397609	0.475584
CG10352	-0.397478	0.548615
asRNA:CR43824	-0.397338	0.998957
CG12231	-0.397318	0.753629
RpS28a	-0.39721	0.425989
Lst8	-0.397146	0.405279
Cht4	-0.396983	0.299315
CG6149	-0.396585	0.230002
CG7214	-0.396206	1
CG6753	-0.396193	0.998957
CG14079	-0.396193	1
CanB2	-0.395949	6.39e-05
CG7139	-0.395655	0.383939
TBCD	-0.395619	0.575614
ana1	-0.395557	0.115129
sut4	-0.395411	0.00218532
ovo	-0.3954	0.753629
ey	-0.394923	0.913273
CG6357	-0.394674	0.0114177
kuz	-0.394652	0.0114177
lncRNA:CR43053	-0.394401	0.963853
pico	-0.394399	0.0190065
Sox100B	-0.394294	1
Syx6	-0.393938	0.100417
asRNA:CR43629	-0.393555	0.970908
CG15395	-0.393552	0.295755
CG16854	-0.39325	0.669511
CG34049	-0.393195	0.548615
CG1371	-0.393136	0.0845384
Zasp67	-0.392931	0.970908
CG34353	-0.392816	0.789651
CG43075	-0.392809	0.0295932
CG42597	-0.392769	0.058367
CG11275	-0.3924	0.164255
CG5103	-0.39229	0.072267
B-H2	-0.39227	0.877409
CG13984	-0.391836	0.591098
CG13738	-0.391679	1
lncRNA:CR43289	-0.391568	0.619188
CG6553	-0.391366	1
CG34030	-0.391366	1
CG8399	-0.391224	0.286893
RpL22-like	-0.391033	0.541372
lncRNA:CR44538	-0.391007	1
CG11322	-0.390748	0.501494
Idgf1	-0.390611	0.0278275
CG15773	-0.390583	0.998957
Rdh	-0.390407	0.619188
to	-0.390136	0.0118324
Bet3	-0.389788	0.169321
lncRNA:CR45825	-0.389662	1
CG16848	-0.389438	0.191112
CG31988	-0.389354	0.000945343
Vha16-5	-0.38931	0.0542067
CG17207	-0.389305	0.603457
lncRNA:CR45599	-0.389129	0.811779
DNApol-epsilon58	-0.38895	0.970908
CG5776	-0.38895	0.970908
CG34370	-0.388926	0.425989
asRNA:CR45797	-0.38883	0.677595
CG15219	-0.388572	0.0718299
NKAIN	-0.388081	0.105256
CG18179	-0.38805	0.781757
CG1218	-0.387976	0.731398
CG42753	-0.387886	0.177477
CG43070	-0.387795	0.800087
phr6-4	-0.387795	0.800087
Mfe2	-0.38769	0.77359
CG14339	-0.387322	0.77359
CG43106	-0.387117	0.598782
Sp7	-0.386995	0.0326037
COX7AL	-0.386534	0.0394965
CG42536	-0.386513	0.398584
FucTA	-0.386291	0.349399
CG1172	-0.386054	0.0263896
tutl	-0.385989	0.0245518
Usp32	-0.38577	0.329
CG9692	-0.385685	0.249143
CG17931	-0.385563	0.583607
VhaM9.7-b	-0.385552	0.000158033
CG7326	-0.38541	0.64096
ab	-0.385353	0.05679
CG42682	-0.385245	0.387631
CG17129	-0.38511	0.480154
CG2201	-0.385091	0.00422101
CG30485	-0.38489	0.377948
CG14731	-0.384871	0.877409
beta4GalNAcTA	-0.384753	0.273225
CG43077	-0.384448	0.26824
lncRNA:CR44868	-0.384382	1
Sply	-0.384112	0.047192
CG32320	-0.383927	1
lncRNA:CR44686	-0.383768	0.8678
DNApol-delta	-0.383506	0.82115
lncRNA:CR32835	-0.383451	0.0122195
Pli	-0.383152	0.439561
asRNA:CR45000	-0.383112	0.837537
CG43168	-0.383109	0.0601116
p24-1	-0.382995	0.22376
koi	-0.382913	0.0249308
Trx-2	-0.382815	0.00198201
PlexA	-0.382758	0.0115928
Ect3	-0.382577	0.137726
Nost	-0.38248	0.00170918
baf	-0.382399	0.00309394
CG17786	-0.382362	0.789651
SERCA	-0.382329	0.0206637
lncRNA:CR46119	-0.382137	0.998957
Orco	-0.382137	0.998957
Mink	-0.381963	0.537735
CG7083	-0.381936	0.112966
lncRNA:CR30009	-0.38158	1
lncRNA:CR44486	-0.381302	0.864037
CG31759	-0.380847	0.678296
CG11041	-0.380834	1
CG4218	-0.380689	0.0345116
Tif-IA	-0.380287	0.206704
CG4676	-0.380283	1
CG14017	-0.380283	1
CG8468	-0.380046	0.248264
CG42541	-0.380029	0.00418714
CrzR	-0.37997	0.665257
Fas3	-0.379969	0.0153958
lncRNA:CR44511	-0.379968	1
CG17855	-0.379849	0.864037
lncRNA:CR46213	-0.379765	1
goddard	-0.379736	0.0374869
Ncc69	-0.379437	1
CG15373	-0.379321	0.970908
mt:ATPase6	-0.3792	0.204881
Mapmodulin	-0.379093	0.000249534
CG15109	-0.378745	0.0271386
Tig	-0.378469	0.303688
lncRNA:CR45810	-0.378352	0.619188
lncRNA:CR43884	-0.378204	1
lncRNA:CR44212	-0.37813	1
tef	-0.377913	1
sgl	-0.3776	0.273061
CG42587	-0.377496	1
CG14712	-0.377381	0.0589358
E(spl)m3-HLH	-0.377142	0.963853
pes	-0.377059	0.420836
lectin-37Db	-0.376936	0.0145433
lncRNA:CR43144	-0.376662	0.665257
CG10909	-0.376625	0.390713
Atx2	-0.376568	0.000975123
Ppm1	-0.376455	0.0258813
CG44174	-0.376447	0.753629
myo	-0.376418	0.00786228
lncRNA:CR44826	-0.376369	1
CG4021	-0.376211	0.49516
MED21	-0.376183	0.387631
CG3262	-0.376156	0.0589358
ex	-0.37611	0.49058
CG33947	-0.37563	0.458034
asRNA:CR44431	-0.375545	0.340199
asRNA:CR45802	-0.375479	0.998957
asRNA:CR45104	-0.375479	0.998957
CG46335	-0.375478	0.998957
CG10934	-0.375271	0.837537
CG16964	-0.37522	0.0605394
CG8089	-0.375209	1
CG17242	-0.374887	0.0114177
CG1427	-0.374699	0.430129
Ama	-0.374506	0.762603
Zip71B	-0.374019	0.294469
CG14945	-0.373984	0.34939
CG3430	-0.37395	1
lncRNA:CR46003	-0.373932	0.836081
svp	-0.373731	0.0236373
Cdc5	-0.373616	0.739053
CG13654	-0.373536	0.753629
Cyp6d5	-0.37332	0.00291962
CG14095	-0.373284	1
[truncated: 11,168 more rows]

## Sheet: microarray_HB10
gene_name	logFC	FDR
CG6602	-5.30333	1.76e-10
verm	-5.19	5.83e-07
sls	-4.99667	0.0109495
InR	-4.55	7.26e-05
Akh	-4.48333	3.01e-09
Sxl	-3.98	0.000228324
fru	-3.93	0.00258541
CG11486	-3.65333	0.000259081
rl	-3.56	0.00121927
pan	-3.54667	0.000465077
Trf2	-3.51	0.000639763
tlk	-3.45333	0.00764978
RhoGAP71E	-3.45	4.94e-05
hep	-3.43333	0.0982087
Tm1	-3.41	0.0101853
CG14439	-3.39667	2.09e-07
Snoo	-3.35333	0.000515212
CG43462	-3.23	0.00024765
tna	-3.18	0.000174222
CG43154	-3.14667	0.000619771
CG14253	-3.06333	0.000420902
lea	-2.85333	1.2e-05
Imp	-2.85	0.0276345
CG3635	-2.8	2.48e-07
Galpha49B	-2.78333	1.82e-05
l(3)neo38	-2.72333	0.000360592
Spn	-2.69333	7.26e-05
slow	-2.62667	1.93e-05
Kdm4B	-2.59667	0.669114
sick	-2.56667	0.00112478
ewg	-2.56333	9.18e-06
CG43341	-2.54333	3.15e-06
CG42238	-2.44333	4.48e-06
ths	-2.42667	0.000129331
Dic61B	-2.41667	2.21e-07
mthl14	-2.41	1.53e-08
RhoGAPp190	-2.38	5.94e-05
MESK2	-2.32667	0.000198036
unc-13	-2.3	0.002599
ps	-2.27	0.223408
trk	-2.25333	3.17e-07
CG9760	-2.24667	1.23e-05
ttk	-2.23	0.00884812
Con	-2.22667	0.000632936
GstD2	-2.21667	1.15e-06
jim	-2.21667	0.000105392
CG34371	-2.19333	0.000283673
Stim	-2.19333	1.2e-05
lola	-2.18	0.483587
E(bx)	-2.17333	0.000680561
CG30497	-2.17333	0.00882835
cpo	-2.16333	0.00578849
scrib	-2.15667	0.0119326
Msp-300	-2.12667	0.277841
HmgZ	-2.12333	0.000105392
Glut4EF	-2.11667	0.00463635
fend	-2.11667	0.000353453
Pcf11	-2.08667	0.00182551
Ilp8	-2.08667	3.09e-06
Ucrh	-2.04	1.2e-05
Tsp	-2.03	0.000174222
kirre	-2.02333	0.00239569
CG10777	-2.02	0.00460664
pum	-2.01667	0.00119018
CG13624	-1.96333	0.000481499
SerT	-1.95	8.59e-05
CG9743	-1.94667	1.9e-07
Obp19c	-1.88667	2.95e-06
CG10625	-1.87333	0.00177148
CG18155	-1.86	9.18e-06
fas	-1.84333	0.000172105
plexA	-1.84333	0.0135343
CG43674	-1.84	0.380911
CG32082	-1.84	1.73e-05
HmgD	-1.83667	0.000527644
CG34328	-1.82333	1.18e-07
NKAIN	-1.82	0.0143084
CG8034	-1.80667	0.000164162
SF2	-1.79667	0.000136779
CHES-1-like	-1.79333	0.000434988
CG30271	-1.78667	0.000144645
CG15482	-1.78333	3.06e-07
CG12163	-1.78333	1.06e-05
chinmo	-1.75667	0.000221551
CHKov1	-1.72	0.0382147
RhoGAP18B	-1.71667	0.0258136
cac	-1.71333	0.00496911
CG15312	-1.71	0.000127083
mura	-1.69	0.00620351
heph	-1.68667	0.0156795
dlg1	-1.68667	0.0167472
Atf3	-1.67333	0.00774125
Tsp2A	-1.67333	4.14e-06
CG7816	-1.65667	0.000162049
CG1681	-1.65333	5.01e-05
HDAC4	-1.65333	0.0165362
CG7131	-1.65	9.73e-06
Lim1	-1.65	3.1e-06
CG1835	-1.64333	3.06e-07
msi	-1.63333	0.0310063
PRL-1	-1.62667	0.0278403
Ten-a	-1.61333	0.00161469
Pdcd4	-1.60333	0.0110245
blow	-1.57333	0.00817709
Rhp	-1.57	0.000262148
trx	-1.55667	0.000247904
CG14260	-1.55333	1.7e-06
CG5463	-1.54667	2.88e-06
per	-1.54333	0.000411315
Rala	-1.52	0.00494125
ab	-1.51333	0.0432116
RpLP1	-1.51333	8.61e-05
CG31627	-1.51333	8.17e-07
Trim9	-1.51	0.000731701
CG14410	-1.50333	6.51e-07
CG7213	-1.5	1.96e-07
CG4893	-1.49333	3.41e-06
bun	-1.48667	0.139863
Orct	-1.48333	5.18e-05
insc	-1.48	4.51e-05
CG6006	-1.47667	0.00155702
CG32040	-1.47	1.55e-05
Dgp-1	-1.47	4.85e-05
CG32138	-1.46	0.0025687
Pdk1	-1.45333	0.00593115
Rpt6R	-1.45	9.64e-05
Ndae1	-1.44667	0.000517206
CG2911	-1.44333	0.00169001
oaf	-1.44	0.00180691
RN-tre	-1.44	0.00932614
CG17329	-1.44	6.51e-07
CG17834	-1.43667	0.0019152
CG33926	-1.43333	0.000174222
CG5522	-1.43333	9.8e-05
Glut1	-1.43	0.00220184
Idgf3	-1.43	4.65e-05
IP3K1	-1.42667	3.48e-05
CG11125	-1.42667	0.000942398
Sp212	-1.42333	1.71e-06
CG5953	-1.41667	0.0317531
CG7443	-1.41667	5.26e-07
Ant2	-1.41667	1.18e-06
Oda	-1.41	0.00571185
CG9701	-1.40333	1.54e-05
gpp	-1.39	0.00334708
CG9129	-1.39	1.18e-06
Dsp1	-1.39	0.00128346
mim	-1.38667	0.000276616
CAH1	-1.37333	1.2e-05
fz2	-1.37	0.000690327
step	-1.36667	0.00623028
pburs	-1.34667	8.42e-06
A2bp1	-1.34333	0.147165
cold	-1.34333	0.0141019
CG9279	-1.34333	1.12e-06
vir-1	-1.34	0.000453546
PP2A-B'	-1.34	0.00169809
CG31635	-1.32667	0.00108227
CG14770	-1.32667	9.73e-06
CG3588	-1.32333	6.17e-05
spen	-1.30667	0.137068
Adar	-1.30667	0.0086958
sba	-1.30333	0.000149537
Obp99a	-1.3	0.000103445
mts	-1.29667	0.0385376
lt	-1.27333	0.00997186
aay	-1.27	5.37e-06
Cpr47Eb	-1.26667	2.26e-06
CG10175	-1.25667	1.15e-05
CG43736	-1.25333	0.000283673
ap	-1.25	0.000250981
CG12605	-1.24667	0.164355
CG3270	-1.24333	2.63e-06
tgo	-1.24	0.000727963
fs(1)Ya	-1.24	1.07e-05
SK	-1.24	0.040238
CG9795	-1.23667	0.00356532
Nrg	-1.23667	0.122696
qkr58E-1	-1.23	0.000276607
Npc2h	-1.23	1.47e-05
uzip	-1.22667	0.0405036
CG10289	-1.22	0.00947181
CG11360	-1.22	0.101089
CG3168	-1.22	0.000548961
CG6333	-1.21667	5.52e-05
Fer1HCH	-1.21333	0.00481675
CG32767	-1.21	0.0100656
smi35A	-1.21	0.000881916
SC35	-1.20667	0.00939778
CG13871	-1.2	0.0001357
CG17124	-1.19667	0.000458543
HP5	-1.19667	0.0170901
CG15460	-1.19667	1.62e-05
cv-2	-1.19333	0.0264712
CG3812	-1.18667	0.000272234
mio	-1.18333	0.000374
Efa6	-1.18333	0.00728639
CG7777	-1.18	3.23e-06
CG14695	-1.18	0.000383335
LKR	-1.17667	1.06e-05
mp	-1.17333	0.000100219
Rbp1-like	-1.17	0.0987739
Mef2	-1.16667	0.00326516
Sobp	-1.16	0.000295182
CG5385	-1.15	0.000111782
Esp	-1.15	2.95e-05
flfl	-1.15	0.0170808
inaE	-1.14667	0.00228808
CG14614	-1.14667	0.000185892
mub	-1.14333	0.109231
Smg5	-1.14	0.000517558
CG7083	-1.13667	0.00194973
CG18507	-1.13667	0.000157604
sano	-1.13333	0.00460973
Hr39	-1.13333	0.00106635
CG13893	-1.13333	1.77e-05
Ca-alpha1T	-1.13	0.0142973
csw	-1.12667	0.00890135
Cpr11A	-1.12	0.00149528
CG6982	-1.12	0.0537179
CRMP	-1.11667	0.00020951
CG15829	-1.11667	7.42e-05
Karl	-1.11333	0.00149528
CG4914	-1.11333	2.95e-06
CG7694	-1.11	0.000365903
Rab8	-1.10667	0.0461958
CG11498	-1.10667	5.37e-06
mgl	-1.1	0.0220952
Df31	-1.1	0.230274
CG12535	-1.1	0.0225193
CG8468	-1.09333	0.000213393
CG7191	-1.09333	0.00350531
CG14937	-1.09333	4.14e-06
CG9213	-1.09333	0.000110804
bbg	-1.09333	0.109833
CG30334	-1.09333	0.597038
Gr59f	-1.09333	5.37e-06
dl	-1.08667	0.00734353
elav	-1.08667	0.0231609
Kap-alpha3	-1.08667	0.0121355
IP3K2	-1.08333	1.89e-05
dikar	-1.08333	0.0656197
CG9932	-1.08333	9.22e-05
chn	-1.08333	0.0357363
pnt	-1.08333	0.0170953
Hnf4	-1.08	0.00179699
CG4907	-1.08	4.33e-05
vri	-1.07667	5.93e-05
yellow-c	-1.07667	7.76e-06
Rtnl1	-1.07333	0.111015
CG15043	-1.07333	3.92e-05
CG34347	-1.07333	0.00157619
mt:ND3	-1.07	0.226015
apt	-1.07	0.039999
hipk	-1.06667	0.123438
KrT95D	-1.06333	0.00155242
CG42268	-1.06	0.00763504
CG6340	-1.06	0.00547807
l(2)gl	-1.06	0.0635028
plexB	-1.06	0.00956625
chas	-1.05667	2.89e-05
Cyp12e1	-1.05667	1.92e-05
CG18536	-1.05	1.19e-05
Eip75B	-1.05	0.00681824
sgg	-1.05	0.315144
fs(1)h	-1.04667	0.362166
Pabp2	-1.04667	0.0466456
CG13054	-1.04667	0.000991614
nej	-1.04333	0.042111
loco	-1.04333	0.00146908
CG34453	-1.04	0.000438142
CG10702	-1.04	9.18e-06
CG42254	-1.03667	0.0041157
CG1091	-1.03667	0.00833967
Ssu72	-1.03667	0.000459449
CG1718	-1.03667	0.010027
Pfrx	-1.03667	0.00139197
serp	-1.03333	0.00237597
scaf	-1.03333	0.00177698
CG32812	-1.03333	0.000111431
pyr	-1.03	0.000960135
fwd	-1.03	0.00694294
nrv3	-1.03	0.0671535
CG34305	-1.02667	1.2e-05
rdo	-1.02667	1.9e-05
png	-1.02333	1.2e-05
AGO1	-1.02333	0.0693508
shep	-1.02	0.235768
Tsp42Ee	-1.02	0.0205175
CG9650	-1.02	0.0310416
mus210	-1.01667	0.00145268
CG1910	-1.01667	0.00093166
hdc	-1.01333	0.0377055
CG42863	-1.01	0.00233501
CadN	-1.00667	0.0195056
bi	-1.00667	0.000706609
x16	-1.00667	0.00108194
CG32373	-1.00333	9.18e-06
CG13800	-1.00333	0.00169377
pgc	-1.00333	5.93e-05
lap	-1.00333	0.00139809
CG5630	-1.00333	0.00305195
Fhos	-1	0.0271033
CG33469	-1	1.44e-05
CG2909	-1	0.00020951
CG8740	-1	1.68e-05
Lsd-2	-0.996667	0.0274688
B4	-0.996667	0.00162304
CG7675	-0.996667	2.46e-05
CG8800	-0.993333	1.12e-05
CG32573	-0.993333	7.77e-05
CG13565	-0.99	4.67e-06
psd	-0.986667	0.0042579
betaTub97EF	-0.983333	1.68e-05
CG6770	-0.983333	0.00307267
Reg-2	-0.983333	9.18e-06
dom	-0.983333	0.0262331
CG12868	-0.973333	0.00201184
ctp	-0.973333	0.148466
Cdk5alpha	-0.973333	0.000174222
v(2)k05816	-0.963333	0.000137076
CG13215	-0.96	2.49e-05
CG3808	-0.96	0.00299064
Antp	-0.96	0.100353
5PtaseI	-0.96	0.0222802
ppa	-0.956667	0.0268226
CG32442	-0.953333	0.00146908
CG12825	-0.953333	0.000140196
Gld2	-0.95	0.0387111
CG8086	-0.946667	0.000136779
bmm	-0.946667	0.0130807
pain	-0.943333	0.0293839
loopin-1	-0.943333	0.00203007
retn	-0.943333	0.00199377
CG42266	-0.936667	0.00202866
Cyp4d21	-0.936667	0.629113
Trf4-1	-0.936667	0.0146486
vps24	-0.933333	2.89e-05
CG41099	-0.933333	8.4e-05
CG8500	-0.933333	0.716027
Pur-alpha	-0.93	0.0259498
CG30152	-0.926667	0.00365857
CHKov2	-0.926667	0.000717592
CG7741	-0.923333	0.000332461
alphaTub84D	-0.923333	0.014641
N	-0.923333	0.00730205
jumu	-0.923333	0.00299064
CtBP	-0.923333	0.027879
Tace	-0.92	0.000152302
Nf1	-0.916667	0.00422307
LpR2	-0.916667	0.00101405
CG8046	-0.913333	0.000173364
Rcd1	-0.913333	0.0166
brat	-0.913333	0.135832
CG32756	-0.913333	0.00207594
CG14968	-0.913333	0.000172105
CG4757	-0.913333	2.44e-06
l(2)01289	-0.91	0.264714
rn	-0.91	0.00166781
itp	-0.91	0.039671
CG2157	-0.91	1.88e-05
chif	-0.91	0.0222399
sec13	-0.906667	2.95e-05
CG34404	-0.903333	0.000674042
CG13962	-0.903333	3.35e-05
Notum	-0.903333	0.00299064
CG9836	-0.903333	0.00231103
Nrt	-0.9	0.00140938
Spn42De	-0.9	4.33e-05
Nmda1	-0.9	0.000978421
dpr17	-0.9	0.000105685
CAH2	-0.9	0.0011163
Galpha73B	-0.896667	5.01e-05
Fili	-0.893333	0.0279482
fbl6	-0.893333	0.000669573
RNaseX25	-0.893333	0.00302876
OstStt3	-0.893333	0.0196104
PNUTS	-0.89	0.0137012
sca	-0.886667	0.0135948
skd	-0.886667	0.0280506
pigs	-0.886667	0.0100335
Jupiter	-0.886667	0.120858
Vha68-1	-0.88	8.59e-05
cona	-0.88	0.00207963
Mmp1	-0.876667	0.016868
CG4829	-0.876667	0.000987805
CG13409	-0.876667	0.000540419
bigmax	-0.876667	0.00174036
exba	-0.873333	0.3064
SKIP	-0.873333	0.00818958
CG14834	-0.873333	1.66e-05
Csat	-0.873333	0.000894149
Drip	-0.87	4.51e-05
CG10479	-0.87	0.00140938
CG30020	-0.87	0.000480121
CG31454	-0.87	7.99e-05
CG34454	-0.866667	1.2e-05
CG5757	-0.866667	0.00263076
oc	-0.866667	0.000773503
Fps85D	-0.866667	0.000463467
CG8177	-0.866667	0.138987
dac	-0.863333	0.00116026
Btk29A	-0.86	0.0976719
Ric	-0.86	0.0092758
ftz-f1	-0.86	0.231289
Pvr	-0.856667	0.000189501
CG14642	-0.856667	2.15e-05
sro	-0.856667	1.93e-05
CG9328	-0.853333	0.00115212
sd	-0.853333	0.0510082
CG10591	-0.853333	9.28e-06
Nos	-0.85	0.000420902
CG33060	-0.85	0.645426
desat2	-0.85	0.000198673
Unr	-0.85	0.339557
blp	-0.85	2.89e-05
RhoGEF3	-0.846667	0.0453625
dnr1	-0.843333	0.000157604
spir	-0.843333	0.00483396
Roc1a	-0.843333	0.000129667
bru-3	-0.84	0.0324018
CG6225	-0.84	5.48e-05
Noa36	-0.84	0.0266049
CG1461	-0.836667	2.58e-06
aop	-0.836667	0.00219461
CG4360	-0.83	0.00591755
CG42788	-0.826667	0.00694913
CG4945	-0.823333	0.000398492
CG17029	-0.823333	0.000428945
SelG	-0.823333	0.00604405
tty	-0.82	0.0222802
CG42846	-0.82	8.51e-05
CG17912	-0.816667	0.139629
CG8219	-0.816667	3.43e-05
e(r)	-0.813333	0.00164135
CG10339	-0.813333	0.00110188
CG3363	-0.813333	0.00378626
mthl10	-0.813333	0.003062
mael	-0.813333	0.00223037
Rab39	-0.813333	0.0714182
CG32702	-0.81	0.000156355
Idgf2	-0.81	1.55e-05
CG11399	-0.81	0.000548892
CG12768	-0.81	0.00123066
CG42364	-0.81	1.2e-05
CG13085	-0.806667	0.000376073
ref(2)P	-0.806667	0.00278092
Cip4	-0.803333	0.0130815
dysc	-0.8	0.179006
CG5160	-0.8	1.88e-05
spel1	-0.8	0.00131306
rpk	-0.8	0.00364665
VhaSFD	-0.8	0.00226168
CG10103	-0.796667	0.00602757
PGRP-LF	-0.796667	0.000968505
DnaJ-H	-0.793333	0.0141807
side	-0.793333	0.0125149
para	-0.793333	0.0528202
CG6191	-0.793333	0.00244466
CG32141	-0.79	3.48e-05
CG33511	-0.786667	7.35e-05
CG8830	-0.786667	0.00324534
Gel	-0.786667	0.00445418
dp	-0.786667	0.0272866
CG8678	-0.786667	0.00062439
Eip74EF	-0.786667	0.00463635
Unc-76	-0.786667	0.0428252
vib	-0.786667	0.00149688
fz	-0.783333	0.017209
CG14180	-0.783333	0.0172762
CG17018	-0.783333	0.00237211
Kaz1-ORFB	-0.78	0.00024765
Cont	-0.78	0.00323456
CG14200	-0.78	0.0147795
CG9336	-0.776667	0.000144513
CG8121	-0.776667	0.00370918
toc	-0.773333	0.00878168
Rip11	-0.773333	0.00557772
CG17574	-0.77	0.0459191
Atg8a	-0.77	0.009704
Pp2B-14D	-0.77	0.0184539
CG6945	-0.77	0.00460664
wdb	-0.77	0.0146019
KCNQ	-0.763333	0.00250977
pes	-0.763333	8.06e-05
CG2003	-0.763333	2.89e-05
CG18473	-0.763333	2.89e-05
CG42494	-0.763333	0.000218525
CG32485	-0.76	5.93e-05
CG8949	-0.76	0.0169554
psq	-0.756667	0.0327528
Rab11	-0.756667	0.0312471
metro	-0.756667	0.00391389
Neu3	-0.756667	0.000578084
CG5316	-0.756667	0.0152609
CG8671	-0.753333	0.0218041
Syx8	-0.753333	0.00206976
cno	-0.753333	0.0326342
CG17360	-0.753333	0.0108963
MESR3	-0.75	0.000243168
Max	-0.75	0.0166
Alh	-0.75	0.00407286
mud	-0.75	0.0174945
DOR	-0.75	0.0257109
row	-0.746667	0.00902253
CG13585	-0.746667	0.00531806
rno	-0.746667	0.0997367
Pitslre	-0.746667	0.024915
CG1572	-0.746667	0.00126253
CG8492	-0.746667	0.000813803
CG11671	-0.743333	0.000414813
CG6218	-0.743333	0.000156549
RabX4	-0.74	7.62e-05
gfzf	-0.736667	0.00601085
Cul-2	-0.736667	0.0126857
CG9123	-0.736667	0.00134509
CG2177	-0.736667	0.00308314
Flo-1	-0.736667	0.0133597
CG15745	-0.733333	0.000179704
CG6234	-0.733333	7.57e-05
CG14024	-0.73	0.000819046
Cbl	-0.73	0.0413749
Sp1	-0.73	0.0439738
orb2	-0.73	0.205245
CG30409	-0.73	5.05e-05
dpr6	-0.73	0.0186511
l(1)G0232	-0.73	0.017209
EcR	-0.726667	0.0552083
nudE	-0.726667	0.0757005
elB	-0.723333	0.0145689
dally	-0.723333	0.38978
CG2022	-0.72	0.000902942
eas	-0.72	0.0453769
GstD5	-0.716667	0.00065421
mirr	-0.716667	0.156159
CG2186	-0.716667	0.309074
CG18545	-0.716667	6.12e-05
Arp87C	-0.713333	0.00595532
CG32237	-0.713333	5.24e-05
CG30054	-0.713333	0.00217211
CG2862	-0.71	0.0145388
Nrx-IV	-0.71	0.00792965
E23	-0.71	9.57e-05
crim	-0.71	0.000182307
CG6937	-0.71	0.000232402
CG32055	-0.706667	0.000113975
CG17549	-0.706667	0.000158989
NK7.1	-0.706667	0.0234574
CG32772	-0.703333	0.0253348
CG6750	-0.703333	0.0107546
Idgf1	-0.703333	1.25e-05
gsb	-0.703333	0.036815
Gr94a	-0.703333	0.000727963
Ect4	-0.7	0.216157
CG3376	-0.7	0.00172586
CG2972	-0.7	0.00020951
Dl	-0.7	0.410295
ovo	-0.7	0.0142198
Rab-RP4	-0.696667	0.000168178
CG4842	-0.696667	1.12e-05
CG11155	-0.696667	0.270762
CG6364	-0.696667	0.0450346
CG12207	-0.696667	0.335442
CG8060	-0.693333	0.000254442
enc	-0.693333	0.00212229
CG6232	-0.693333	0.00098414
Gclc	-0.693333	0.0247578
CG32628	-0.69	0.000129185
Dad	-0.69	0.000188197
CG9425	-0.69	0.138826
Sik2	-0.69	0.00222549
CG15117	-0.686667	0.000229133
CG31998	-0.686667	0.118692
CG42565	-0.686667	0.0034498
ca	-0.686667	0.00611098
L	-0.686667	0.000415315
Ppn	-0.686667	0.0145603
l(1)G0289	-0.686667	0.0321052
Pde11	-0.683333	0.00116005
crok	-0.683333	0.00662154
CG14636	-0.683333	0.000158497
CG2256	-0.683333	0.000515212
CAHbeta	-0.683333	0.000136779
CG4115	-0.683333	4.33e-05
Mst84Dd	-0.68	0.00397186
mam	-0.68	0.0459868
CG42327	-0.68	0.406178
ERp60	-0.676667	0.118926
CG15666	-0.676667	0.000182307
sina	-0.676667	0.0779699
CG3534	-0.676667	0.0198705
CG3156	-0.676667	0.00401233
Snap25	-0.673333	0.000481499
CG8920	-0.673333	0.00169377
Prosbeta3	-0.673333	0.00216638
wts	-0.67	0.00239534
Eip93F	-0.67	0.205557
CG7179	-0.67	0.00237468
CG1722	-0.67	0.129725
ced-6	-0.67	0.0122062
Nep1	-0.67	0.000520838
CG13822	-0.67	0.000540419
CG40485	-0.666667	0.0015931
Taf4	-0.666667	0.00239534
CG33160	-0.666667	0.000813682
CG33267	-0.666667	0.00518652
CG10641	-0.666667	0.000139035
CG12821	-0.666667	0.0240257
CG4998	-0.666667	0.000613542
HLHmbeta	-0.666667	0.00764964
CG6091	-0.666667	0.0856803
CG32448	-0.663333	0.00110618
CG5381	-0.663333	0.000630756
CG10543	-0.663333	0.0462135
CG17181	-0.663333	0.00640967
Letm1	-0.663333	0.0334226
CG11836	-0.663333	0.000764683
Npl4	-0.663333	0.00703095
CG14567	-0.66	0.00148754
grk	-0.66	0.00324513
CG11253	-0.66	0.000222942
CG32170	-0.656667	0.00024948
pico	-0.656667	0.235536
CG8290	-0.656667	0.016868
CG7409	-0.653333	0.00299064
CG6279	-0.653333	0.000332461
Pvf3	-0.65	0.0742327
CG32699	-0.65	0.0178399
lin-28	-0.65	0.000929178
CG8079	-0.646667	0.0037319
zfh2	-0.646667	0.00650727
CG33468	-0.646667	0.00024296
CG13578	-0.646667	4.9e-05
CG6479	-0.646667	0.0123528
Obp49a	-0.646667	0.0018799
Mgstl	-0.646667	0.00939829
CG1809	-0.643333	0.000209043
kst	-0.643333	0.348349
Pbprp2	-0.643333	0.000481499
NUCB1	-0.643333	0.186305
tai	-0.643333	0.0443969
CG42699	-0.643333	0.010202
CG10407	-0.643333	0.000472505
rdgA	-0.64	0.418748
slim	-0.64	0.00161964
CG18190	-0.636667	0.000271071
msn	-0.636667	0.0803202
CG4404	-0.636667	0.00114964
Clic	-0.636667	0.0478028
dm	-0.636667	0.122154
Catsup	-0.636667	0.0549189
CG13314	-0.636667	0.0170446
Sas10	-0.636667	0.00322165
Lsd-1	-0.636667	0.000856019
Ggamma1	-0.633333	0.0174111
nol	-0.633333	0.00116843
exd	-0.633333	0.189275
luna	-0.633333	0.0708705
CG3857	-0.633333	0.00387479
Fim	-0.633333	0.000262148
tws	-0.63	0.234768
CG17265	-0.63	0.0219693
CG15861	-0.63	0.000203221
CG17698	-0.63	0.0174657
CG6204	-0.63	0.000361957
Cyp9h1	-0.626667	0.0276658
pck	-0.626667	0.0127727
cwo	-0.626667	0.13546
CG7922	-0.626667	0.057109
CG9593	-0.626667	0.001529
BubR1	-0.626667	0.00131306
CG34056	-0.623333	0.000377907
CG40006	-0.623333	0.000204492
CG17290	-0.623333	0.000105169
CG32808	-0.623333	0.000619771
CG1143	-0.623333	0.00658947
CG43783	-0.623333	0.00763504
TrxT	-0.623333	0.00934263
NTPase	-0.623333	0.0259146
Rab27	-0.623333	0.0933185
Shal	-0.62	0.0385377
CG33111	-0.62	0.000241152
CG42388	-0.62	0.237361
RhoGAP19D	-0.62	0.137667
Axs	-0.62	0.000578084
MICAL-like	-0.62	0.0135981
CG17778	-0.62	0.00591755
CG15083	-0.616667	0.0339467
abs	-0.616667	0.159644
MED26	-0.616667	0.00770664
CG9733	-0.616667	0.000136779
trio	-0.616667	0.0115813
Dbp80	-0.616667	0.0248015
bs	-0.613333	0.0221867
CG18171	-0.613333	0.0105991
CLIP-190	-0.613333	0.296435
CG9674	-0.613333	0.0189167
laza	-0.613333	0.00219002
CG1116	-0.613333	0.00103482
CG30091	-0.613333	6.03e-05
Tsp42Eb	-0.613333	0.0055562
CG33993	-0.61	0.000339721
Mrtf	-0.61	0.00941442
klu	-0.61	0.00471866
CG30503	-0.61	0.00420458
Cpn	-0.606667	0.00279247
CG42684	-0.606667	0.110618
CG15202	-0.606667	0.0139015
Tango2	-0.606667	0.109343
CG6709	-0.606667	0.0714754
CG30441	-0.606667	0.00045581
Spn1	-0.606667	0.00397186
CG17271	-0.606667	0.0334357
CG7084	-0.606667	0.00601824
Mnt	-0.606667	0.153002
Pros28.1	-0.603333	0.0201102
CG17264	-0.603333	0.00468599
Cyp6a14	-0.603333	0.00339839
Lrt	-0.603333	0.0388551
xmas-1	-0.603333	0.000988379
RhoBTB	-0.603333	0.000982906
CG13403	-0.603333	0.0208967
kappaB-Ras	-0.603333	0.0145644
CG33493	-0.6	0.00310568
Dgk	-0.596667	0.0170648
ex	-0.596667	0.0356624
stv	-0.596667	0.00541932
CG11686	-0.596667	0.00611098
Hrb87F	-0.593333	0.0291828
Sox15	-0.593333	0.00420114
Rbp9	-0.593333	0.0612367
emc	-0.593333	0.0473596
Sur	-0.593333	0.0424297
CG10804	-0.593333	0.0220966
CG5840	-0.593333	0.000432109
mdy	-0.59	0.0295503
Lis-1	-0.59	0.00807396
CG10157	-0.59	0.000258535
CG10208	-0.59	0.00444983
Lcch3	-0.586667	0.0102075
betaNACtes3	-0.586667	0.0108129
CG8105	-0.586667	0.000377907
CG13482	-0.586667	0.051964
CG12236	-0.586667	0.0105991
CG16791	-0.586667	0.00583429
tx	-0.583333	0.00153191
CG42389	-0.583333	0.0550254
Ucp4A	-0.583333	0.0179819
CG5810	-0.583333	0.038558
CG40160	-0.58	0.0352594
CG17129	-0.58	0.00142865
CG1271	-0.58	0.014893
Caf1-180	-0.58	0.146131
PGRP-SB1	-0.58	0.00326589
CG31415	-0.58	0.00220184
Xrp1	-0.58	0.0835947
CG8090	-0.576667	0.0104433
tok	-0.576667	0.0641732
CG32364	-0.576667	0.0732448
CG32706	-0.576667	0.000383335
Magi	-0.576667	0.00200493
Abi	-0.576667	0.0858556
CG4858	-0.576667	0.037098
CG31467	-0.576667	0.00504273
Mbs	-0.573333	0.311711
Glg1	-0.573333	0.000332208
CG15626	-0.573333	0.00148727
CG5375	-0.573333	0.0262739
CG7206	-0.573333	0.000420902
CG10824	-0.573333	0.00033791
CG4168	-0.573333	0.0582752
CG13397	-0.57	0.00595532
CanB2	-0.57	0.0463798
CG13250	-0.57	0.000299308
Best2	-0.57	0.000381272
Dredd	-0.566667	0.000882168
Skeletor	-0.566667	0.0258274
CG11241	-0.566667	0.00257801
vvl	-0.566667	0.0915874
AP-1sigma	-0.566667	0.010705
l(3)L1231	-0.566667	0.0561743
EDTP	-0.566667	0.00246457
CG42362	-0.566667	0.00275431
Lasp	-0.563333	0.0200459
CG32700	-0.563333	0.0126351
Tsp42Ep	-0.563333	0.00161964
Fer2LCH	-0.563333	0.0639302
CG10638	-0.563333	0.0789866
Lnk	-0.563333	0.00105008
CG10962	-0.563333	0.00113585
CG33920	-0.56	0.000156355
SCAP	-0.56	0.118771
mt:ND1	-0.56	0.138356
Hus1-like	-0.56	0.00122326
CG32581	-0.556667	0.0165239
CG11474	-0.556667	0.0196104
CG14949	-0.556667	0.00534109
CG5969	-0.556667	0.0153381
jagn	-0.556667	0.786803
kis	-0.556667	0.456252
CG3967	-0.556667	0.00873253
RpL17	-0.556667	0.0421677
CG33255	-0.556667	0.00346424
Tsp26A	-0.553333	0.0338772
CrebB-17A	-0.553333	0.248363
aPKC	-0.553333	0.0677414
CG11426	-0.553333	0.00125574
Pten	-0.553333	0.182667
CG9691	-0.553333	0.00134362
Tequila	-0.553333	0.0893931
Nmd3	-0.553333	0.000861512
CG10268	-0.55	0.00231103
how	-0.55	0.268641
Ice	-0.55	0.0447314
CG8974	-0.55	0.0232823
CG9132	-0.55	0.00727025
bip2	-0.55	0.0663848
CG31347	-0.55	0.00484719
CG1814	-0.546667	0.00299064
CG32368	-0.546667	0.00378626
Ugt	-0.546667	0.0192867
Mcr	-0.546667	0.0021026
CG13028	-0.546667	0.00196757
CG14511	-0.546667	0.00781395
PH4alphaNE1	-0.546667	0.000566046
cv-c	-0.543333	0.172871
Gug	-0.543333	0.0728932
DnaJ-60	-0.543333	0.00341629
CG4586	-0.543333	0.00105323
Pdp	-0.543333	0.000974429
CG4734	-0.54	0.00272295
Sema-1b	-0.54	0.00374579
Baldspot	-0.54	0.141449
Ire1	-0.54	0.196502
CG34207	-0.536667	0.000978421
CG32344	-0.536667	0.00177148
CG32793	-0.536667	0.00127577
NLaz	-0.536667	0.00519762
CG4502	-0.536667	0.0167262
CG15820	-0.536667	0.00541601
UbcD2	-0.536667	0.134013
CG16721	-0.536667	0.00137779
hppy	-0.533333	0.00336661
FANCI	-0.533333	0.0617965
CG10918	-0.533333	0.0165728
mus308	-0.533333	0.0303361
CG1638	-0.533333	0.00611098
MBD-R2	-0.533333	0.00180807
su(f)	-0.53	0.00140938
CG18619	-0.53	0.0012689
CG5022	-0.53	0.00205652
CG17996	-0.53	0.00143494
CG1486	-0.53	0.00123439
CG7029	-0.53	0.109484
CG31414	-0.53	0.00662525
CG4565	-0.53	0.00278092
CG34127	-0.526667	0.0459307
CG10062	-0.526667	0.00109853
CG32982	-0.526667	0.0015668
BtbVII	-0.526667	0.0573092
CG6480	-0.526667	0.0396561
frac	-0.526667	0.000106418
CG4080	-0.526667	0.0052121
trr	-0.526667	0.0134497
siz	-0.526667	0.00310144
CG14535	-0.523333	0.040238
CG11585	-0.523333	0.462701
RpL37a	-0.523333	0.0184231
l(3)87Df	-0.523333	0.00440728
vsg	-0.523333	0.00209223
CG10801	-0.523333	0.0482893
CG14852	-0.523333	0.000246831
rab3-GAP	-0.523333	0.036574
Cyp28d2	-0.52	0.00157423
LS2	-0.52	0.000178731
dmt	-0.52	0.00110506
modSP	-0.52	0.0220205
CG13842	-0.52	0.00026877
CG33523	-0.516667	0.00145268
l(2)gd1	-0.516667	0.00236163
CG1233	-0.516667	0.00663777
CG9727	-0.516667	0.1317
CG12725	-0.516667	0.00302936
CG12200	-0.516667	0.000357097
CG11873	-0.516667	0.384852
CG13230	-0.516667	0.0205175
CG8136	-0.516667	0.0109187
CG14907	-0.516667	0.00803882
su(s)	-0.513333	0.0145388
Mio	-0.513333	0.00132667
brk	-0.513333	0.00335095
CG1109	-0.513333	0.00316294
CG10694	-0.513333	0.000266727
Not1	-0.51	0.175059
spri	-0.51	0.00526267
CG41520	-0.51	0.0573092
CG3104	-0.51	0.218442
obst-E	-0.51	0.0187058
Apc	-0.51	0.00397186
CG15741	-0.51	0.000632936
lds	-0.51	0.0315166
peb	-0.51	0.0038049
SCAR	-0.51	0.02135
CG11294	-0.51	0.0146462
CG12883	-0.51	0.0109912
CG8476	-0.51	0.000332461
CG5177	-0.506667	0.000819046
CG18258	-0.506667	0.0196104
qsm	-0.506667	0.000853557
CG6356	-0.506667	0.0291118
Golgin84	-0.506667	0.00237633
CG42395	-0.506667	0.000193303
CG8078	-0.503333	0.0223077
Ptr	-0.503333	0.0145488
crb	-0.503333	0.0385376
CG34057	-0.5	0.00163993
unk	-0.5	0.0227549
comm	-0.5	0.0400981
Cyp6a17	-0.5	0.00180691
CG3777	-0.5	0.00546159
GstE2	-0.496667	0.00157423
CG4822	-0.496667	0.000361957
CG3294	-0.496667	0.00120984
CG10283	-0.496667	0.095873
CG5664	-0.496667	0.121449
CG30047	-0.496667	0.0112128
pUf68	-0.496667	0.396167
sim	-0.493333	0.00487187
CG4705	-0.493333	0.00147003
tweek	-0.493333	0.053881
CG8620	-0.493333	0.00463635
CG6041	-0.493333	0.00207955
HisCl1	-0.493333	0.00915041
Oamb	-0.493333	0.478384
CG11866	-0.49	0.0175588
CG13321	-0.49	0.0052232
Lap1	-0.49	0.0403151
Akt1	-0.49	0.100534
CG32212	-0.49	0.0062279
CG13889	-0.49	0.00352638
CG18170	-0.49	0.000250981
MTA1-like	-0.49	0.213845
pre-mod(mdg4)-AD	-0.49	0.151404
Fmr1	-0.49	0.0709827
CG33557	-0.486667	0.0188393
kibra	-0.486667	0.00207594
Prosbeta1	-0.486667	0.0453728
PHGPx	-0.486667	0.0396879
Obp18a	-0.486667	0.00829752
Pmp70	-0.486667	0.0127627
CG30488	-0.486667	0.0100656
drpr	-0.486667	0.28359
mbl	-0.483333	0.695686
sty	-0.483333	0.298475
CG8915	-0.483333	0.00359591
Spn27A	-0.483333	0.00180854
CG13857	-0.483333	0.00937811
Keap1	-0.483333	0.0303102
Bin1	-0.483333	0.00501124
CG14502	-0.48	0.000482951
Uch-L3	-0.48	0.0667174
Mnn1	-0.48	0.0849269
CG12012	-0.48	0.21088
CG10055	-0.48	0.00399846
ras	-0.48	0.0637421
AGO2	-0.48	0.294064
CG12065	-0.48	0.11181
CG33632	-0.476667	0.000431683
CG8298	-0.476667	0.207391
CG15067	-0.476667	0.0664833
ken	-0.476667	0.00433366
Tie	-0.476667	0.00792004
Cyp6v1	-0.476667	0.0319018
su(r)	-0.476667	0.00870683
Syx17	-0.476667	0.0576068
CG31122	-0.476667	0.270762
cib	-0.476667	0.355334
Mitf	-0.473333	0.0967259
CG34104	-0.473333	0.0319711
CG1667	-0.473333	0.00313025
CG8389	-0.473333	0.00228112
CG10737	-0.473333	0.021845
CG32260	-0.473333	0.000189838
LSm7	-0.473333	0.0394573
lost	-0.473333	0.230902
lilli	-0.473333	0.254423
eIF4E-3	-0.473333	0.065478
2mit	-0.473333	0.0776644
foxo	-0.473333	0.0132735
Ocrl	-0.473333	0.0123583
crp	-0.47	0.0680752
CG11263	-0.47	0.00149528
CG14110	-0.47	0.000586932
mei-P26	-0.47	0.41403
ns2	-0.466667	0.00344464
alpha-Man-I	-0.466667	0.182891
CG1317	-0.466667	0.124799
CG14463	-0.466667	0.0268391
Map205	-0.466667	0.114938
CG5910	-0.466667	0.00237597
Ehbp1	-0.463333	0.136064
Muc30E	-0.463333	0.00313025
CG11723	-0.463333	0.0143586
cdc14	-0.463333	0.0240257
CG7830	-0.463333	0.00389014
CG11438	-0.463333	0.000752324
Nckx30C	-0.463333	0.419909
CG10171	-0.463333	0.0709827
COQ7	-0.463333	0.00307421
CalpB	-0.463333	0.0323641
CG34355	-0.46	0.125531
sqd	-0.46	0.647806
CG6808	-0.46	0.0190168
CG33332	-0.456667	0.00188127
Shroom	-0.456667	0.0261054
CG11906	-0.456667	0.00456738
Arp66B	-0.456667	0.100003
CG32676	-0.456667	0.00745399
CG18316	-0.456667	0.0378128
Rho1	-0.456667	0.193261
CG9411	-0.456667	0.00917862
fkh	-0.456667	0.033242
CG31202	-0.456667	0.0222698
CG17325	-0.456667	0.00846321
CG6059	-0.456667	0.000296206
CG5282	-0.453333	0.00378626
D	-0.453333	0.021845
mbo	-0.453333	0.0051773
Csk	-0.45	0.0908459
CG43897	-0.45	0.0485522
CG16758	-0.45	0.00947478
Ptp69D	-0.45	0.0509258
wnd	-0.45	0.0115988
CG11000	-0.45	0.17404
ptc	-0.446667	0.123166
CG32240	-0.446667	0.000540419
CG11490	-0.446667	0.00558951
Upf1	-0.446667	0.00837797
CG14767	-0.446667	0.00771632
CG8866	-0.446667	0.0487821
Timp	-0.446667	0.010997
CG9640	-0.443333	0.0401305
CG32847	-0.443333	0.0124191
CG2137	-0.443333	0.00625851
CG12105	-0.443333	0.000646106
CG9360	-0.443333	0.0015668
Ggt-1	-0.443333	0.00201692
fog	-0.443333	0.0993611
BI-1	-0.443333	0.00907521
Asator	-0.443333	0.109231
CG2893	-0.443333	0.001872
CG13516	-0.443333	0.0301601
Gas8	-0.443333	0.0771898
CG3224	-0.443333	0.0355974
CG6231	-0.443333	0.0116199
CG6426	-0.44	0.00178823
CG6583	-0.44	0.0196281
CG5418	-0.44	0.000737458
CG12836	-0.44	0.00118149
Tis11	-0.44	0.392234
qkr58E-3	-0.44	0.0588799
dtr	-0.44	0.00245419
CG9706	-0.44	0.00236163
CG13004	-0.44	0.503565
DopEcR	-0.44	0.0284671
beat-IIa	-0.44	0.0127002
CG7705	-0.44	0.0327874
CG3788	-0.44	0.00132318
Cwc25	-0.436667	0.0299902
CG14958	-0.436667	0.0292588
Cat	-0.436667	0.262969
PH4alphaSG1	-0.436667	0.0128297
RpL35	-0.436667	0.44764
CG11626	-0.436667	0.0618071
CG3638	-0.436667	0.628606
Sln	-0.433333	0.000455591
Ptp99A	-0.433333	0.305041
CG17600	-0.433333	0.0254482
mt:ND4	-0.433333	0.373349
Spc105R	-0.433333	0.008403
MSBP	-0.433333	0.0856926
CG6428	-0.433333	0.00336661
CG9837	-0.433333	0.00199687
l(1)G0136	-0.433333	0.00541932
BG642167	-0.43	0.0128244
Trp1	-0.43	0.0599882
CG43759	-0.43	0.00674154
CG32626	-0.43	0.14485
CG6700	-0.43	0.00440313
Sesn	-0.43	0.0262331
Rel	-0.43	0.291349
Ahcy89E	-0.43	0.0196104
pcm	-0.43	0.00490499
CG1347	-0.43	0.0396086
Rab40	-0.43	0.00922162
CG11138	-0.43	0.0343423
Gdh	-0.43	0.0345923
Mhcl	-0.43	0.417269
Vm34Ca	-0.43	0.024915
CG7376	-0.43	0.0287119
RhoGAP68F	-0.43	0.0551969
ema	-0.43	0.054768
CG33494	-0.426667	0.020954
Drs	-0.426667	0.0978543
CG32732	-0.426667	0.0453816
CG16739	-0.426667	0.0343405
CG9119	-0.426667	0.0291828
ImpE1	-0.426667	0.043785
Flo-2	-0.426667	0.616577
UGP	-0.426667	0.19817
CG16857	-0.426667	0.00817863
Atx-1	-0.426667	0.0171976
CG43143	-0.426667	0.0602975
CG14869	-0.426667	0.0113798
CG14397	-0.426667	0.0189167
CG34160	-0.423333	0.0439738
S-Lap5	-0.423333	0.00163993
LamC	-0.423333	0.00547807
l(3)72Dr	-0.423333	0.00111418
CG5149	-0.423333	0.0155285
CYLD	-0.423333	0.0495121
CG17323	-0.423333	0.00183366
CG42676	-0.423333	0.241811
Zn72D	-0.423333	0.0462388
mre11	-0.423333	0.19861
Graf	-0.423333	0.108944
Pli	-0.423333	0.0381846
CG42542	-0.423333	0.0541915
CG11382	-0.423333	0.0208098
Rpt3	-0.423333	0.145049
Sirt4	-0.423333	0.013661
CG12155	-0.423333	0.00802104
Smg6	-0.423333	0.00917862
CG5013	-0.423333	0.00885074
Gprk2	-0.42	0.00704184
CG5973	-0.42	0.00113018
RpL7-like	-0.42	0.0134562
MED1	-0.42	0.106392
msl-3	-0.42	0.0697801
CG33275	-0.42	0.201753
Ku80	-0.42	0.0823946
sni	-0.42	0.00595757
CG14282	-0.42	0.250194
WASp	-0.42	0.049445
l(1)G0196	-0.42	0.355269
cdc2c	-0.416667	0.00870683
4EHP	-0.416667	0.3583
Nedd4	-0.416667	0.183159
Mkp3	-0.416667	0.020908
CG15199	-0.416667	0.00870683
kek5	-0.416667	0.456566
bves	-0.416667	0.206351
Socs36E	-0.416667	0.00991563
CG8398	-0.416667	0.0408228
CG12316	-0.416667	0.0128595
CG17082	-0.416667	0.189998
CG11753	-0.416667	0.00382471
Smr	-0.416667	0.0133597
CG42526	-0.416667	0.00307517
sws	-0.413333	0.0241958
Galt	-0.413333	0.0133681
CG6836	-0.413333	0.0111934
Gie	-0.413333	0.0422273
CG17278	-0.413333	0.0777963
CG17162	-0.413333	0.011106
CG3726	-0.413333	0.00517651
CG14314	-0.413333	0.00781395
CG32110	-0.41	0.048071
CG5261	-0.41	0.0643386
Herp	-0.41	0.305379
CG13398	-0.41	0.0129765
CG10333	-0.41	0.00891144
CG8679	-0.41	0.0318463
CG11275	-0.41	0.00912807
Phk-3	-0.41	0.165281
CG12025	-0.41	0.0741862
ebd2	-0.41	0.0143785
Cdk12	-0.41	0.0608627
abd-A	-0.41	0.0172071
CG2150	-0.41	0.0176166
Gyc88E	-0.41	0.041812
mbf1	-0.41	0.244579
CG14441	-0.41	0.486838
CG43780	-0.41	0.213778
CG18628	-0.41	0.00487187
lgs	-0.41	0.181472
CG13630	-0.41	0.0140786
CG17560	-0.41	0.00762035
CG8963	-0.406667	0.166338
poe	-0.406667	0.0473913
CG4017	-0.406667	0.0038049
alphaPS5	-0.406667	0.0026567
CkIalpha	-0.406667	0.197508
Rab14	-0.406667	0.0734966
CG4872	-0.406667	0.00423896
Ddc	-0.406667	0.0373762
sol	-0.406667	0.00925978
CG5254	-0.406667	0.0153514
CG6999	-0.406667	0.00991563
CG42810	-0.403333	0.288819
CG3065	-0.403333	0.0967707
Chd1	-0.403333	0.179849
Taspase1	-0.403333	0.0998561
CG9902	-0.403333	0.0119648
bic	-0.403333	0.315649
Snmp1	-0.403333	0.146139
ogre	-0.4	0.154697
CG1882	-0.4	0.381785
Hsp70Aa	-0.4	0.0295503
KdelR	-0.4	0.338345
CG1021	-0.4	0.136719
aub	-0.4	0.0053491
CG7492	-0.4	0.0081436
CG7979	-0.4	0.011887
NiPp1	-0.4	0.0145388
CG6171	-0.4	0.120043
CG43630	-0.4	0.00107883
CG33307	-0.4	0.00565486
MFS17	-0.396667	0.232584
CG42336	-0.396667	0.0550816
CG42663	-0.396667	0.116215
CG4658	-0.396667	0.180362
Mulk	-0.396667	0.00747251
CG8708	-0.396667	0.00642084
Bsg25D	-0.396667	0.0399232
sdt	-0.396667	0.024659
snama	-0.396667	0.00697115
CG5946	-0.396667	0.0739935
CG15529	-0.396667	0.0070195
lig3	-0.396667	0.00492086
CG43144	-0.396667	0.0142896
ple	-0.393333	0.103264
Sply	-0.393333	0.100003
CG32755	-0.393333	0.0179275
CG10237	-0.393333	0.00750681
cpa	-0.393333	0.141569
CG3085	-0.393333	0.0384653
nuf	-0.393333	0.102175
Dab	-0.393333	0.151146
hth	-0.393333	0.452096
mnb	-0.393333	0.0856801
Gpi1	-0.393333	0.0270764
CG15497	-0.393333	0.000499694
bgm	-0.393333	0.0436622
CG33510	-0.39	0.00122322
CG34149	-0.39	0.02585
l(2)08717	-0.39	0.0779699
CG32687	-0.39	0.0189167
CG9175	-0.39	0.0182678
Mi-2	-0.39	0.359988
CG7158	-0.39	0.0223845
c(3)G	-0.39	0.0467506
E(spl)	-0.39	0.00625475
Tsp42Ed	-0.39	0.0175279
CG12541	-0.39	0.0178088
polybromo	-0.39	0.291295
chico	-0.39	0.0126403
CG7139	-0.39	0.00854822
GABA-B-R2	-0.39	0.00678878
CG34420	-0.386667	0.0701594
Csp	-0.386667	0.166298
Ncoa6	-0.386667	0.0650619
CG17994	-0.386667	0.00395901
CG3209	-0.386667	0.010729
CG14967	-0.386667	0.0170953
Deaf1	-0.386667	0.0217187
CG1737	-0.386667	0.159644
Atx2	-0.386667	0.445815
Drep-2	-0.386667	0.215326
Mkrn1	-0.386667	0.139641
cenB1A	-0.386667	0.0111344
Art4	-0.386667	0.184632
Spt3	-0.386667	0.0946967
edl	-0.386667	0.00917862
wit	-0.386667	0.00404897
Rad51C	-0.383333	0.0258893
clos	-0.383333	0.146918
Lsm10	-0.383333	0.00631123
CG17760	-0.383333	0.00553538
Hr51	-0.383333	0.00113794
UbcD6	-0.383333	0.143293
CG31961	-0.383333	0.00576523
CG13091	-0.383333	0.00272686
CG6792	-0.383333	0.00654018
Oatp33Ea	-0.383333	0.00542466
PhKgamma	-0.383333	0.317381
CtsB1	-0.383333	0.154967
CG8408	-0.383333	0.151396
CG6470	-0.383333	0.044463
Gld	-0.383333	0.0130815
CG31041	-0.383333	0.0220273
CG4572	-0.383333	0.0379084
RASSF8	-0.383333	0.0192867
CG2292	-0.38	0.0270583
alphaPS4	-0.38	0.0392037
CG32225	-0.38	0.0303273
Lmpt	-0.38	0.456009
CG9317	-0.38	0.00194116
Rab7	-0.38	0.0184427
alt	-0.38	0.0956619
CG34401	-0.376667	0.113277
VhaAC45	-0.376667	0.129216
Pk17E	-0.376667	0.0282996
CG11050	-0.376667	0.0690991
CG8929	-0.376667	0.0436622
Adf1	-0.376667	0.18339
Muc26B	-0.376667	0.0467686
CG6972	-0.376667	0.00126364
CG5524	-0.376667	0.138098
CG2681	-0.376667	0.124894
PMCA	-0.373333	0.670606
CG8080	-0.373333	0.105955
gcl	-0.373333	0.040577
CG14619	-0.373333	0.0748786
CG9422	-0.373333	0.00882282
CG8726	-0.373333	0.0741136
CG43775	-0.373333	0.0666951
cutlet	-0.373333	0.0709827
Cpr72Ec	-0.373333	0.00293118
Pvf1	-0.373333	0.0860069
cl	-0.373333	0.00652819
spin	-0.373333	0.119507
spoon	-0.373333	0.566831
CG1648	-0.37	0.0345685
ct	-0.37	0.0714182
sbb	-0.37	0.275374
sinu	-0.37	0.260542
Trl	-0.37	0.68011
CG2650	-0.37	0.0202076
baz	-0.37	0.0246692
SP1173	-0.37	0.15698
CG18870	-0.37	0.019363
CG8116	-0.37	0.371121
CG17118	-0.37	0.034036
tmod	-0.366667	0.034036
Hen1	-0.366667	0.00512222
CG12016	-0.366667	0.024939
Rab4	-0.366667	0.177388
CG5389	-0.366667	0.0753821
Hk	-0.366667	0.267239
Gfat2	-0.366667	0.22732
Dscam2	-0.363333	0.36382
CG14945	-0.363333	0.445815
Dscam	-0.363333	0.511919
Chd64	-0.363333	0.470483
rtGEF	-0.363333	0.0693508
Rpd3	-0.363333	0.302858
Prosbeta7	-0.363333	0.197173
CG1647	-0.363333	0.295125
CG8549	-0.363333	0.0147795
CG9682	-0.363333	0.0275626
CG12054	-0.363333	0.0692479
Hex-t1	-0.363333	0.0127454
CG6362	-0.363333	0.00846589
CG17838	-0.363333	0.79487
CG7023	-0.363333	0.0107011
CG42342	-0.363333	0.245337
CG12184	-0.363333	0.012234
cindr	-0.363333	0.0338772
vis	-0.36	0.0718405
achi	-0.36	0.115217
tkv	-0.36	0.176643
Rbp2	-0.36	0.417464
CG32791	-0.36	0.0357363
Ent1	-0.36	0.0914737
Cyp4ac3	-0.36	0.0349831
CG8353	-0.36	0.0439738
caps	-0.36	0.12248
CG2641	-0.36	0.0139917
CG7378	-0.36	0.0149076
Poxm	-0.36	0.584063
ry	-0.36	0.00231103
CG1909	-0.36	0.0100645
CG14798	-0.36	0.0464666
CG2233	-0.36	0.0195503
CG4511	-0.36	0.0277376
CG8460	-0.356667	0.0231753
CG2812	-0.356667	0.0118049
CG12014	-0.356667	0.0213173
Pp2C1	-0.356667	0.182667
CG8786	-0.356667	0.127221
CG11307	-0.356667	0.117266
CG1815	-0.356667	0.0634391
CG11284	-0.356667	0.0247703
CG14280	-0.356667	0.328138
CG8399	-0.353333	0.0192867
corto	-0.353333	0.232329
nAcRalpha-30D	-0.353333	0.0243739
CG6443	-0.353333	0.0213143
ZnT63C	-0.353333	0.0262739
NaPi-T	-0.353333	0.0164694
CG1105	-0.353333	0.0188393
CG1494	-0.353333	0.0323641
Pka-R1	-0.353333	0.247083
Cg25C	-0.353333	0.36879
PGRP-SC2	-0.353333	0.0790356
TMS1	-0.353333	0.0181218
CG4433	-0.353333	0.0124645
Obp85a	-0.353333	0.0224459
CG6753	-0.353333	0.0367684
CG2924	-0.353333	0.405478
twr	-0.353333	0.190394
cert	-0.353333	0.127477
CG12910	-0.35	0.040577
CG8320	-0.35	0.013621
Su(var)3-9	-0.35	0.0318463
nmd	-0.35	0.338345
GstD4	-0.35	0.00111418
CG43078	-0.35	0.0858556
SPoCk	-0.35	0.368854
DLP	-0.35	0.0787534
mRpS29	-0.35	0.00822474
mt:Cyt-b	-0.35	0.50295
CG5665	-0.35	0.00167195
Gs2	-0.35	0.106654
smo	-0.35	0.022857
Set1	-0.35	0.414931
CG30389	-0.35	0.182993
GXIVsPLA2	-0.35	0.0115294
CG31183	-0.35	0.0143932
GNBP1	-0.35	0.057095
CG16790	-0.35	0.0838256
Cyp49a1	-0.346667	0.0100422
Mur29B	-0.346667	0.00177596
CG13970	-0.346667	0.00781395
CG14969	-0.346667	0.021845
Obp73a	-0.346667	0.0750639
CG15743	-0.346667	0.021845
scb	-0.346667	0.182432
pre-mod(mdg4)-Y	-0.346667	0.420177
CG3038	-0.346667	0.120825
Rpn11	-0.346667	0.383501
CG8312	-0.346667	0.0253468
AP-50	-0.346667	0.0396086
CG15870	-0.346667	0.378142
CG13016	-0.343333	0.0294567
CG11808	-0.343333	0.0462995
CG14591	-0.343333	0.018234
CG7133	-0.343333	0.0407005
CG8316	-0.343333	0.0607499
CG15618	-0.343333	0.0218333
Gs1	-0.343333	0.0153823
mal	-0.343333	0.144722
CG14050	-0.343333	0.040343
Dok	-0.343333	0.161202
Gr8a	-0.343333	0.230274
sar1	-0.343333	0.386778
Pif1A	-0.343333	0.517409
RagA	-0.343333	0.0413749
Art1	-0.343333	0.0756032
CG10096	-0.343333	0.00341405
trus	-0.343333	0.103758
unc-119	-0.343333	0.0333064
Ac76E	-0.34	0.0487975
Ndfip	-0.34	0.0284539
CG32486	-0.34	0.0311365
CG13258	-0.34	0.00642084
sky	-0.34	0.62295
sda	-0.34	0.0241958
raw	-0.34	0.425567
CG6321	-0.34	0.0135013
Wbp2	-0.34	0.0311444
CG42678	-0.34	0.386848
CG31642	-0.34	0.0105288
G9a	-0.34	0.275364
CG15107	-0.34	0.0291317
Spn6	-0.34	0.0176085
CG8129	-0.34	0.113307
CG5508	-0.34	0.0147795
pds5	-0.336667	0.0255888
a10	-0.336667	0.0347891
CG13933	-0.336667	0.0404047
CG4332	-0.336667	0.0236101
Efhc1.1	-0.336667	0.0413291
Rrp47	-0.336667	0.051005
nAcRbeta-64B	-0.336667	0.674874
bsk	-0.336667	0.0232521
CG31706	-0.336667	0.00671944
CG42358	-0.336667	0.0217661
SNF4Agamma	-0.336667	0.441314
Cpr47Ec	-0.333333	0.0166
fng	-0.333333	0.0149407
CG14630	-0.333333	0.0983804
CG10463	-0.333333	0.0482336
CG13047	-0.333333	0.768841
FucT6	-0.333333	0.135222
Dip-C	-0.333333	0.10681
Rh7	-0.333333	0.0104329
CG10741	-0.333333	0.0387264
CG14269	-0.333333	0.0996383
CG14446	-0.333333	0.682893
CG11857	-0.333333	0.0526087
RpS11	-0.33	0.597018
Sik3	-0.33	0.42637
Arf84F	-0.33	0.0593263
l(3)05822	-0.33	0.0281083
Sr-CIV	-0.33	0.00612758
CG13786	-0.33	0.0157916
TbCMF46	-0.33	0.0132534
CG43658	-0.33	0.0805397
Pp1alpha-96A	-0.33	0.0260616
Pros29	-0.33	0.268039
sec15	-0.33	0.111393
Rtnl2	-0.33	0.0547931
babo	-0.326667	0.431387
CG42540	-0.326667	0.184302
CG7384	-0.326667	0.0263982
d4	-0.326667	0.177743
CG13405	-0.326667	0.00161964
Hip14	-0.326667	0.510894
CG12645	-0.326667	0.026236
eIF5	-0.326667	0.16698
ifc	-0.326667	0.0313552
CG42613	-0.326667	0.511894
capt	-0.326667	0.587865
Kr-h2	-0.326667	0.0221867
CG5639	-0.326667	0.00164182
CG3078	-0.326667	0.00890609
stmA	-0.326667	0.0214451
CG33655	-0.326667	0.00373112
CG33680	-0.323333	0.510373
CG16984	-0.323333	0.0875184
th	-0.323333	0.0338772
dap	-0.323333	0.40998
CG13868	-0.323333	0.0296176
CG10424	-0.323333	0.0906369
CG10512	-0.323333	0.0357363
CG15296	-0.323333	0.13566
gfA	-0.323333	0.232253
inv	-0.323333	0.00138616
LIMK1	-0.323333	0.237247
CG31522	-0.323333	0.0229377
CG14418	-0.323333	0.289968
comm2	-0.323333	0.381785
Nf-YC	-0.323333	0.0310063
RhoGAP92B	-0.323333	0.297813
MED6	-0.323333	0.0185552
SAK	-0.323333	0.0941826
CG1463	-0.323333	0.0390494
CG34427	-0.32	0.195497
CG12384	-0.32	0.029229
CG13151	-0.32	0.0354331
Ccp84Ad	-0.32	0.332085
hig	-0.32	0.00298101
CG31874	-0.32	0.10855
Cda4	-0.32	0.0312705
CG1600	-0.32	0.0467506
CG13430	-0.32	0.0225231
CG13563	-0.32	0.107493
Edc3	-0.32	0.0437471
CG1129	-0.32	0.0310063
CG8675	-0.32	0.0213173
CG15059	-0.32	0.0419269
ftz	-0.32	0.0757005
RpII215	-0.32	0.248733
CG9007	-0.32	0.140248
RpL6	-0.32	0.0534917
CG42331	-0.32	0.0778929
CG18622	-0.32	0.00356532
CG34137	-0.316667	0.0741136
CG34356	-0.316667	0.39546
dpr8	-0.316667	0.0969568
CG33128	-0.316667	0.0694233
MFS16	-0.316667	0.194505
Pdp1	-0.316667	0.734055
CG5027	-0.316667	0.0332452
CG14074	-0.316667	0.17404
DNApol-eta	-0.316667	0.0718405
CG1988	-0.316667	0.124245
bur	-0.316667	0.0278145
dwg	-0.316667	0.073948
l(2)35Bd	-0.316667	0.0220273
noe	-0.316667	0.579349
CG30015	-0.316667	0.271635
CG30285	-0.316667	0.00611098
fan	-0.316667	0.00862353
CG11663	-0.316667	0.0490201
CG7059	-0.316667	0.375107
CG12811	-0.316667	0.218917
Gbeta5	-0.316667	0.0277376
CG33970	-0.313333	0.00435054
HPS1	-0.313333	0.0553377
rhi	-0.313333	0.0752256
CG32638	-0.313333	0.0186527
CG1399	-0.313333	0.243706
CG11170	-0.313333	0.13788
CG12477	-0.313333	0.0618969
ms(3)K81	-0.313333	0.181036
Gr66a	-0.313333	0.0104866
CG2135	-0.313333	0.0633157
Zasp52	-0.31	0.380742
CG34398	-0.31	0.313174
stau	-0.31	0.281533
CG1832	-0.31	0.295206
CG13488	-0.31	0.101401
CG9170	-0.31	0.867611
CG30010	-0.31	0.0457842
Moca-cyp	-0.31	0.0538089
CG4194	-0.31	0.0595988
CG11970	-0.31	0.0272799
CG32152	-0.306667	0.184632
Samuel	-0.306667	0.1522
CG12004	-0.306667	0.396651
Rh6	-0.306667	0.0599281
CG9578	-0.306667	0.0370959
rst	-0.306667	0.0310063
Cyp9f2	-0.306667	0.0642706
yip3	-0.306667	0.0315983
Or7a	-0.306667	0.0111366
CG18428	-0.306667	0.0310844
Ude	-0.306667	0.115698
CG32441	-0.306667	0.0592264
mthl4	-0.303333	0.0306219
CG17669	-0.303333	0.0820865
5-HT1A	-0.303333	0.472299
CG5565	-0.303333	0.0363815
frtz	-0.303333	0.12932
CG10496	-0.303333	0.024659
RhoGEF2	-0.303333	0.0683483
CG12379	-0.303333	0.318748
CG11357	-0.303333	0.224418
His4:CG31611	-0.303333	0.128065
CG15547	-0.303333	0.0935042
trem	-0.303333	0.0189391
Mlf	-0.3	0.16368
CG31875	-0.3	0.430044
Erk7	-0.3	0.0234746
CG32815	-0.3	0.0734966
CG11376	-0.3	0.0441118
CG2789	-0.3	0.0529921
Sps2	-0.3	0.108971
CG18301	-0.3	0.0847494
CG9987	-0.3	0.0815809
Eaf	-0.3	0.0429673
CG1146	-0.3	0.0537179
Orc5	-0.3	0.164609
fry	-0.3	0.338524
Crg-1	-0.3	0.119507
Syx6	-0.3	0.0486173
cnc	-0.3	0.142281
Cul-3	-0.3	0.214544
Mov34	-0.3	0.0563298
sog	-0.3	0.154372
ZC3H3	-0.3	0.0374414
CG9628	-0.3	0.151101
CG11897	-0.3	0.0693212
CG17374	-0.3	0.0494687
CG12728	-0.3	0.0302946
CG15249	-0.3	0.125848
CG1927	-0.3	0.071738
CG31687	-0.3	0.0844844
CG6209	-0.296667	0.219231
CG6805	-0.296667	0.0567796
vg	-0.296667	0.0690283
mtrm	-0.296667	0.0627362
Tango5	-0.296667	0.0668671
CG2906	-0.296667	0.0453227
fray	-0.296667	0.0269685
isoQC	-0.296667	0.190118
CG2017	-0.296667	0.0283504
vfl	-0.296667	0.115756
GRHR	-0.296667	0.123791
Ubi-p5E	-0.296667	0.106697
Npc2g	-0.296667	0.0064385
CG1575	-0.296667	0.102175
CG8483	-0.296667	0.0385157
wah	-0.296667	0.178535
mfas	-0.296667	0.0879053
CG34268	-0.293333	0.0457672
repo	-0.293333	0.0101355
CG33054	-0.293333	0.11621
CG33096	-0.293333	0.515783
CG17598	-0.293333	0.207668
CG11127	-0.293333	0.0993754
CG15676	-0.293333	0.0262331
CG7967	-0.293333	0.45687
lin19	-0.293333	0.523305
Vps28	-0.293333	0.283709
CG7692	-0.293333	0.187645
CG1657	-0.293333	0.0681981
CG13001	-0.293333	0.0536781
cort	-0.293333	0.022826
TfIIA-S-2	-0.293333	0.0500542
CG10958	-0.293333	0.0223077
Myo95E	-0.293333	0.0457672
CG7488	-0.293333	0.0268853
inx7	-0.293333	0.0349381
msps	-0.293333	0.58023
CG32811	-0.293333	0.00580958
CG34299	-0.29	0.0594339
CG15611	-0.29	0.0507958
tor	-0.29	0.105322
Klp68D	-0.29	0.0805393
rho	-0.29	0.0341942
Rbp4	-0.29	0.00956009
CG32109	-0.29	0.187481
CG33474	-0.29	0.124869
CG6734	-0.29	0.109343
imd	-0.29	0.0207257
HipHop	-0.29	0.0501267
wisp	-0.29	0.102175
DIP1	-0.29	0.370156
CG9853	-0.29	0.120469
CG10426	-0.29	0.167986
sowah	-0.29	0.0858556
CG5938	-0.29	0.27755
hbs	-0.29	0.540623
CG4434	-0.29	0.0615324
CG13197	-0.286667	0.0327914
CG10151	-0.286667	0.0157476
CG32298	-0.286667	0.647566
CG3500	-0.286667	0.0434327
CG13575	-0.286667	0.0487975
CG17746	-0.286667	0.0264399
Nop60B	-0.286667	0.512086
Chmp1	-0.286667	0.0555539
CG9769	-0.286667	0.383788
CG1115	-0.286667	0.0481131
CG15211	-0.286667	0.459127
CG9919	-0.286667	0.0734966
ec	-0.286667	0.544705
Hmr	-0.286667	0.207257
shi	-0.286667	0.690419
RecQ5	-0.286667	0.105375
Ent3	-0.286667	0.00555457
CG31391	-0.286667	0.0200378
HBS1	-0.286667	0.104918
Atg5	-0.286667	0.160207
CG5112	-0.286667	0.227454
CG6330	-0.286667	0.0787534
Task7	-0.286667	0.0344083
Klp3A	-0.283333	0.0348167
CG32137	-0.283333	0.104061
CG32238	-0.283333	0.242417
CG32832	-0.283333	0.078262
CG11885	-0.283333	0.187871
mtsh	-0.283333	0.0450348
Reg-5	-0.283333	0.109343
nompB	-0.283333	0.00890573
2020-09-04	-0.283333	0.316513
CecA2	-0.283333	0.0569713
Optix	-0.283333	0.234484
par-1	-0.283333	0.756977
exo84	-0.283333	0.0742567
CG14438	-0.283333	0.366667
app	-0.283333	0.590751
CG13720	-0.283333	0.500124
CG7194	-0.283333	0.078777
CG42709	-0.283333	0.0268853
Ilp5	-0.283333	0.00997186
CG31301	-0.283333	0.0363705
sip3	-0.283333	0.0858556
CG12428	-0.283333	0.324299
CG5009	-0.283333	0.107029
ci	-0.28	0.250029
Lac	-0.28	0.307608
CG32425	-0.28	0.291118
CG1041	-0.28	0.106272
betaNACtes2	-0.28	0.07073
Cyp9c1	-0.28	0.110283
CG11588	-0.28	0.0606186
Ilp7	-0.28	0.02585
CG42322	-0.28	0.558178
CG5961	-0.28	0.0321961
und	-0.28	0.0482336
Tip60	-0.28	0.0253615
CG13358	-0.28	0.120736
abba	-0.276667	0.0167262
salm	-0.276667	0.112282
RpS15Aa	-0.276667	0.355889
Atox1	-0.276667	0.0714182
Pect	-0.276667	0.0526151
Rph	-0.276667	0.0739028
cv	-0.276667	0.11959
pho	-0.276667	0.185348
RpL8	-0.276667	0.607093
CG11811	-0.276667	0.495952
CG18095	-0.276667	0.321214
Cyp6d4	-0.276667	0.076203
CG3925	-0.276667	0.105205
Slip1	-0.276667	0.581124
Gmap	-0.276667	0.0527293
HSPC300	-0.273333	0.0438327
ush	-0.273333	0.123574
wb	-0.273333	0.538
CG15398	-0.273333	0.152771
CG5188	-0.273333	0.486468
CG14921	-0.273333	0.0245712
CG9318	-0.273333	0.0737027
CG9335	-0.273333	0.122706
CG11665	-0.273333	0.069102
CG13733	-0.273333	0.0317765
CG5195	-0.273333	0.0603209
CG2656	-0.273333	0.0508201
CG10993	-0.273333	0.0155072
CG14478	-0.273333	0.533855
CG2254	-0.273333	0.0554787
CG4674	-0.273333	0.0933569
dpr9	-0.273333	0.125947
Cyp4p3	-0.27	0.044992
CG11555	-0.27	0.0864964
CG10880	-0.27	0.0428573
CG11929	-0.27	0.030838
CG2608	-0.27	0.0847494
MrgBP	-0.27	0.0448231
CG14955	-0.27	0.043785
Hcs	-0.27	0.0302414
dob	-0.27	0.134357
gce	-0.27	0.478989
CG18259	-0.27	0.11312
CG6961	-0.27	0.0555539
rictor	-0.27	0.472145
salr	-0.27	0.349315
CG15471	-0.27	0.627282
CG13705	-0.27	0.0297288
CG12219	-0.27	0.0337956
nord	-0.27	0.0999469
dgt1	-0.27	0.0324219
wun2	-0.27	0.0408162
lack	-0.27	0.11652
CG10217	-0.27	0.125884
tobi	-0.27	0.057072
CG9396	-0.27	0.0176304
P58IPK	-0.27	0.0632377
CG3191	-0.27	0.0533926
agt	-0.27	0.0609521
CG2701	-0.27	0.190118
CG4293	-0.27	0.0738493
e(y)3	-0.27	0.131091
msl-2	-0.266667	0.355334
CG32016	-0.266667	0.360523
l(2)k11101	-0.266667	0.0639069
CG11593	-0.266667	0.36324
Rab5	-0.266667	0.550778
mia	-0.266667	0.0730393
CG13032	-0.266667	0.0502602
CG1840	-0.266667	0.0367004
CG8661	-0.266667	0.00526221
ltd	-0.266667	0.136881
Scm	-0.266667	0.0571885
CG15283	-0.266667	0.12991
Gclm	-0.266667	0.0714754
Prosalpha3T	-0.266667	0.237038
lectin-46Cb	-0.266667	0.0120753
CG8412	-0.266667	0.042691
rok	-0.266667	0.0663942
beta4GalNAcTA	-0.266667	0.124245
CG3149	-0.266667	0.142107
lmg	-0.263333	0.298004
pcs	-0.263333	0.129847
CG15708	-0.263333	0.0323212
CG32944	-0.263333	0.0764961
CG13992	-0.263333	0.0478406
CG7164	-0.263333	0.133024
CG5050	-0.263333	0.073712
sNPF	-0.263333	0.0444421
CG3860	-0.263333	0.0978022
CG7497	-0.263333	0.0223881
TORC	-0.263333	0.453021
Lon	-0.263333	0.0442615
CG3618	-0.263333	0.062256
CG1074	-0.263333	0.111163
CG14650	-0.263333	0.079432
Mgat2	-0.263333	0.319215
CG12880	-0.263333	0.352109
tsg	-0.26	0.473688
Klp98A	-0.26	0.0745681
CG32647	-0.26	0.0148797
CG16820	-0.26	0.16229
CG10600	-0.26	0.710491
CG12104	-0.26	0.682637
CG15822	-0.26	0.101923
CG11396	-0.26	0.0666951
Got2	-0.26	0.137608
Pkc98E	-0.26	0.228423
put	-0.26	0.233971
px	-0.26	0.361715
CG31469	-0.26	0.368471
inx3	-0.26	0.360493
fab1	-0.26	0.271188
Pink1	-0.26	0.0767334
Lst8	-0.26	0.278178
CG3259	-0.26	0.0288862
Vps4	-0.26	0.0499835
CG43954	-0.26	0.0893427
CG33509	-0.256667	0.142953
mute	-0.256667	0.540868
CG13349	-0.256667	0.4928
RhoGAP54D	-0.256667	0.453363
Rsf1	-0.256667	0.522439
CG32640	-0.256667	0.0822395
CG2964	-0.256667	0.107911
CG14044	-0.256667	0.012015
CG9338	-0.256667	0.120656
CG14752	-0.256667	0.347284
sad	-0.256667	0.54581
DAAM	-0.256667	0.172187
CG10038	-0.256667	0.281603
Oseg1	-0.256667	0.0550848
CG12362	-0.256667	0.109343
CG11529	-0.256667	0.0847494
Gr59e	-0.256667	0.00815967
CG12206	-0.256667	0.160497
CG5746	-0.256667	0.049115
dbr	-0.253333	0.218637
18w	-0.253333	0.0491672
Fkbp13	-0.253333	0.337243
Smc5	-0.253333	0.0798009
betaNACtes6	-0.253333	0.0128788
CG33260	-0.253333	0.0500948
CG6712	-0.253333	0.0502602
CG18563	-0.253333	0.0127856
Gp150	-0.253333	0.372613
knk	-0.253333	0.0162587
PyK	-0.253333	0.439217
larp	-0.253333	0.84222
Bmcp	-0.253333	0.259756
Nhe3	-0.253333	0.619233
CG10803	-0.253333	0.197236
Elp1	-0.253333	0.0868966
JTBR	-0.253333	0.0931859
Nhe1	-0.253333	0.0391623
morgue	-0.253333	0.0633428
CG7798	-0.25	0.0387111
ms(2)35Ci	-0.25	0.0633247
rpr	-0.25	0.237338
CG32117	-0.25	0.699487
Sec16	-0.25	0.250949
CG12446	-0.25	0.037572
CG4995	-0.25	0.012024
Spat	-0.25	0.042773
CG11248	-0.25	0.0473596
CG14456	-0.25	0.182667
Cp190	-0.25	0.160207
shrb	-0.25	0.405478
CG7638	-0.25	0.0906369
CG30116	-0.25	0.253251
CG5869	-0.25	0.0942635
CG16781	-0.25	0.0587619
CG3309	-0.25	0.263973
Ppt1	-0.25	0.11793
Cyp313a4	-0.25	0.180362
CG34301	-0.246667	0.0310961
Myd88	-0.246667	0.14522
tld	-0.246667	0.198786
CG32267	-0.246667	0.0186289
CG32278	-0.246667	0.0653035
CG42399	-0.246667	0.0500172
Saf6	-0.246667	0.205343
CG5171	-0.246667	0.0176119
CG5924	-0.246667	0.0651842
CG9249	-0.246667	0.0716994
elm	-0.246667	0.126797
CG6762	-0.246667	0.324621
RpS5a	-0.246667	0.417269
CG3982	-0.246667	0.397923
CG7906	-0.246667	0.0848395
CG31219	-0.246667	0.223006
Sox102F	-0.246667	0.253211
Sulf1	-0.246667	0.481299
CG18766	-0.246667	0.0752294
Sema-5c	-0.246667	0.118926
Pebp1	-0.246667	0.29535
CG34267	-0.243333	0.0833208
CG8323	-0.243333	0.16848
Pbprp5	-0.243333	0.11617
thetaTry	-0.243333	0.395017
edin	-0.243333	0.348269
CG32683	-0.243333	0.488535
CG17922	-0.243333	0.0430609
CG9849	-0.243333	0.140271
CG1231	-0.243333	0.0866855
Ptx1	-0.243333	0.0396244
CG13813	-0.243333	0.137222
CG43313	-0.243333	0.375107
RpS3	-0.243333	0.636224
Rab21	-0.243333	0.368637
CG6272	-0.243333	0.331434
Tre1	-0.243333	0.379194
CG1646	-0.243333	0.684091
CG2126	-0.243333	0.0675234
boi	-0.243333	0.0738485
Rpn6	-0.243333	0.480206
CG12118	-0.243333	0.112196
CG11760	-0.243333	0.109231
RpL10	-0.243333	0.51935
Ank2	-0.24	0.794671
CG17575	-0.24	0.669663
CG12970	-0.24	0.0135948
CG32488	-0.24	0.0624929
l(2)k12914	-0.24	0.115893
CG12042	-0.24	0.27931
DmsR-2	-0.24	0.198024
CG14971	-0.24	0.436314
Su(Tpl)	-0.24	0.600026
Acp76A	-0.24	0.477803
Nak	-0.24	0.445952
lbm	-0.24	0.107902
Rab1	-0.24	0.131121
[truncated: 10,878 more rows]
