# Supplementary material for: A cis-regulatory element promoting increased transcription at low temperature in cultured ectothermic Drosophila cells
Source: BMC Genomics. 2021 Oct 28;22:771. doi: 10.1186/s12864-021-08057-4 (PMC8555087; doi:10.1186/s12864-021-08057-4)
Supplement: Supplementary file 5 — Additional file 5: Table S3. Excel file with data from the analysis of temperature dependence of the S2R+ cell transcriptome by 3′ RNA-Seq. [file 12864_2021_8057_MOESM5_ESM.xlsx]

## Sheet: Tabelle1
gene_id	gene_name	cDNA_sum	c1.TC11C_R1	c2.TC11C_R2	c3.TC11C_R3	c4.TC14C_R1	c5.TC14C_R2	c6.TC14C_R3	t1.TC25C_R1	t2.TC25C_R2	t3.TC25C_R3	t4.TC30C_R1	t5.TC30C_R2	t6.TC30C_R3	logFC	FDR
FBgn0031219	CG13694	1538	47.6	42.1	53.9	30.5	24.2	37.2	3.2	0.7	1.1	0.6	0.4	0.6	-5.1589	1.7e-56
FBgn0026085	dgt4	5187	27.1	29.6	31	24.5	27.5	31.4	85.2	82.6	99	116.6	148.3	140.4	1.97343	1.04e-32
FBgn0015929	dpa	8101	45.2	43.9	64.2	48.5	59.3	60.5	142.6	149.7	183.5	188.9	192.2	156.9	1.65559	1.16e-32
FBgn0039687	Naa40	4420	29.7	20.8	31.3	33	33.9	34.7	83.6	89.1	98.4	86.8	89.1	102.3	1.58756	2.2e-31
FBgn0052251	Claspin	6631	45	41.7	27.5	48.7	49.6	47	112.4	139.1	138.8	156.4	153.9	143.9	1.70524	1.19e-30
FBgn0266223	lncRNA:CR44918	1363	32.9	27.3	32.1	27.7	25.2	26.5	9.5	9.4	6.6	7.6	7.8	8.7	-1.80221	1.33e-30
FBgn0039403	Sld5	2615	12.7	14.4	14.1	15.7	21.4	19.9	47.3	54.3	51.6	56.8	61.8	63.2	1.7726	1.51e-30
FBgn0014861	Mcm2	3672	16.3	17.8	20.7	21	25.4	30.1	60.5	80.2	74.8	88.5	93.5	80.8	1.86401	4.54e-30
FBgn0261270	SelD	4279	32.2	26.4	32.7	22.7	25	29.6	70.7	75.1	84.9	87	100.7	112	1.65208	1.08e-28
FBgn0086365	Orct2	12197	252.6	291.7	231.6	265.8	262.7	266.8	85.4	81.9	79.1	43.6	38.6	76.6	-1.95617	1.09e-25
FBgn0017577	Mcm5	1730	10.3	13.3	10.6	9.9	12	15.2	29.2	37.4	33.6	37.5	40.2	37.1	1.58447	4.86e-25
FBgn0032698	CG10336	1091	5.4	6	7.4	5.1	8.3	8.3	19.2	21.5	22.8	25	25.9	24.8	1.77016	4.86e-25
FBgn0034493	CG8908	5391	97.2	98.9	100.5	97	115.3	109.8	43.4	47.3	50.3	34.4	40	41.3	-1.26918	1.32e-24
FBgn0011762	DNApol-alpha50	2608	12.9	10.3	13.7	6.6	12.9	10	34.8	44.4	45	73.4	76.9	84	2.42836	4.11e-24
FBgn0040290	RecQ4	2170	13.2	14.1	13.3	11.8	18	20.4	38	45.4	46.4	45.3	49.2	43.7	1.55779	4.37e-24
FBgn0035432	ZnT63C	20038	409.7	530.7	453.5	332.9	347.9	331.2	147.8	161.5	154.6	111.3	110	116	-1.58764	4.94e-24
FBgn0005655	PCNA	13831	111.6	122	122.6	91	116.7	122.2	223.5	262.5	252.7	259.2	282.1	305.4	1.20737	2.27e-23
FBgn0259676	DNApol-alpha60	1968	14.8	13.4	13.5	12.7	20.2	13.8	40.4	39.1	39.7	35.9	42.5	39.8	1.42562	2.73e-23
FBgn0040477	cid	1047	5.4	5.6	5.9	5.8	9.2	6.7	18.6	19.8	20.2	22.4	25.5	27.3	1.79795	1.05e-22
FBgn0031252	CG13690	1029	7.6	4.5	7.4	6	4.8	6.4	19.9	23.2	17.1	28.5	25.3	21.9	1.87983	1.05e-22
FBgn0263342	lncRNA:CR43423	939	25.7	23.4	21.2	17.4	16	16.6	5.6	5.1	5.8	5	5.8	3.2	-1.98659	1.05e-22
FBgn0086695	hd	1200	6.6	4.8	5.6	7.9	8.2	9.1	21.4	23.9	22.7	23.7	34.1	30	1.89779	6.29e-22
FBgn0031461	daw	943	18.3	17.6	23.6	20.6	16.2	19.3	7.4	5.8	6.6	5.7	6.5	5.2	-1.63083	2.37e-21
FBgn0052214	CG32214	210	5	4.8	7.5	4.1	3.5	5.5	0.6	0	0.6	0.6	0.3	0.6	-3.45781	3.12e-21
FBgn0005696	DNApol-alpha73	1585	8	9.6	12.4	8.4	13.7	11	24.6	29.5	37.8	34.8	33.6	36.5	1.63651	8.39e-21
FBgn0040780	Atg10	1186	24.2	26.8	26.2	20.6	19.4	25.9	10.2	8.2	8.7	6.1	7.2	7.1	-1.59476	1.05e-20
FBgn0038365	CG9593	277	5.6	6.7	5.7	7.1	6.8	6.4	1.3	1.4	1.7	0.4	0.7	1	-2.51875	1.05e-20
FBgn0020633	Mcm7	3407	24	25.6	30.1	18.7	27.9	25.6	53	67.1	63.5	74.2	88	62.9	1.42386	1.64e-20
FBgn0016919	nompB	183	5.4	4.9	4.7	4.5	3.8	3.3	0.6	0.2	0.6	0.8	0.3	0.3	-3.25109	2.64e-20
FBgn0011674	insc	574	20	18.4	23.9	6.6	6.5	8	1.3	1.2	0.7	0.6	0.7	0.6	-4.04305	4.67e-20
FBgn0034179	CG6805	7066	135.6	164.8	165.7	92.9	125.2	123	54	52.9	55.3	57.4	49.5	50.9	-1.33707	6.06e-20
FBgn0030985	Obp18a	1926	35.6	47.4	47.7	29.6	38.4	40.3	12.8	14.2	14.8	7.3	7.3	11.1	-1.82834	9.3e-20
FBgn0025815	Mcm6	5295	46.1	50.7	41.6	40.8	51.7	43.9	87.1	101.7	99	88.9	114.2	105.2	1.11628	1.73e-19
FBgn0038474	mRpS11	3070	22.4	22	25.7	24	28	30.7	55.1	51.4	59	54.9	65.8	64.8	1.20129	3.42e-19
FBgn0030054	Caf1-180	7971	66.6	72.7	78.2	48.1	64.8	65.9	124.1	153.6	146.6	158.9	170.1	159.6	1.20117	3.57e-19
FBgn0038427	ema	3042	53.4	61.5	70.6	52.6	53.9	52.1	22.1	27.8	28.8	22.2	22.6	22.8	-1.23713	7.54e-19
FBgn0033127	Tsp42Ef	8260	166.7	155	184.5	131.9	135.5	140	79.5	72.4	76.6	63.9	63.1	66.1	-1.11733	2.42e-18
FBgn0034495	CG11788	1577	8.3	10.8	11	9	16.9	8.6	26.8	38.4	32.1	30.8	32.7	36.8	1.60499	2.44e-18
FBgn0023180	Orc6	925	5.2	4.8	7.4	5.6	8.2	7.5	19.4	19.3	19.9	23.7	16.7	17.2	1.57717	2.91e-18
FBgn0022772	Orc1	1550	11.8	10.1	14.1	10.5	13.2	14.4	26.8	28.3	29.3	32.1	34.4	30.4	1.28795	4.36e-18
FBgn0038627	CG7694	195	4.9	4.9	4.6	3.9	4.3	5	1.7	0.5	0.9	0	0.3	0.3	-2.92722	6.27e-18
FBgn0043002	Chrac-14	3294	26.2	25	30.3	14.6	18.7	16.9	51	62.5	60.3	70.7	78.2	83.8	1.61923	6.77e-18
FBgn0036486	Msh6	2149	9.7	9.9	17.4	16.9	18.4	14.3	42.8	43.2	39.2	63.3	47.4	39	1.66683	8.23e-18
FBgn0003328	scb	1181	19.6	25.4	33.5	26.8	25.4	26	6.5	8.5	8.7	2.7	3.3	3.8	-2.24118	8.54e-18
FBgn0003545	sub	946	4.7	4.9	5.3	4.9	8.3	9.3	16.9	21.7	18.8	19.1	22.5	20.6	1.67068	1.56e-17
FBgn0261266	zuc	656	4.3	2.9	3.2	3.2	3.7	3.8	10.4	11.1	11	20.8	17.3	16.9	2.05164	1.57e-17
FBgn0000996	dup	2479	16.9	19.8	19.8	19.7	25.5	22.7	41.5	49.3	49.3	42.2	53.3	48.6	1.19052	1.88e-17
FBgn0040070	Trx-2	31749	655.5	605.4	765	503	512.5	524.9	269.9	300.4	301.5	228.3	229	230	-1.19446	2.13e-17
FBgn0259741	CG42395	518	10.4	10.4	11.4	10.1	9.5	13	4.7	3.6	3	3.2	2.6	2.2	-1.77892	3.16e-17
FBgn0035146	CG13893	930	16.7	30.2	29.7	10.1	19.4	20.1	3.3	3.6	4.6	1.3	1	3.5	-2.86109	4.01e-17
FBgn0040346	CG3704	459	3.1	3.3	2.1	3.6	2.2	2.7	8.4	10.4	8.5	9	11.4	11.5	1.8076	4.89e-17
FBgn0032251	Nse4	417	1.7	0.8	0.8	2.6	2.2	2.8	9.1	9.2	9	6.9	9.8	14.1	2.44629	4.91e-17
FBgn0036815	HipHop	2957	24.5	21	24.6	23.2	29.5	23.5	50.2	49.5	52.1	61.7	53.9	73.5	1.22267	6.54e-17
FBgn0035427	ckd	874	20.3	26.4	14.1	12.7	22.2	16.2	3.3	6.3	6	3.2	4.6	4	-2.02647	9.07e-17
FBgn0004913	Gnf1	4811	34.2	40.2	41.9	42.3	52.6	45	82.3	80.9	82.8	94.8	98.1	97.8	1.06781	3.21e-16
FBgn0264678	lncRNA:CR43963	1166	8.7	7.5	9.5	10.3	8.3	9.1	16.7	22.5	21.9	24.7	25.9	27.4	1.39084	3.97e-16
FBgn0050105	CG30105	1854	12.7	13.6	15.2	15.9	15.7	18.5	27.4	34.8	35.6	38.8	38.4	39.4	1.22998	4.03e-16
FBgn0038608	WRNexo	6860	60.7	64.3	56.9	37.1	43.7	34.2	106.1	130.1	113.3	159.2	167.2	154.3	1.48063	4.15e-16
FBgn0038118	timeout	931	7.1	9.1	6.3	6.4	6.3	4.7	14.7	18.8	17.7	20.1	19.2	23.1	1.49976	6.48e-16
FBgn0053926	CG33926	48181	897.9	952.6	956.1	894.7	925.6	925.3	459.1	493.6	468.7	292.9	281.9	303.5	-1.27216	8.15e-16
FBgn0027903	CG12018	1507	10.6	12.6	13	9.7	13.7	14	24.9	27	27.1	29.1	31	34.5	1.23304	9.38e-16
FBgn0262738	norpA	10727	86.7	92.9	63.9	94.2	106.8	101.8	159.3	193.9	193	213.3	235.4	227.9	1.16345	1.22e-15
FBgn0037149	CG14561	962	6.8	7.2	4.9	7.5	6.8	8	15.8	15.7	18.4	18.7	23.6	24	1.50802	1.4e-15
FBgn0026316	Ubc10	8818	157.8	153.5	180.1	158.5	166.4	169.8	84.3	87.2	94.9	62.7	62.6	58.4	-1.13303	1.59e-15
FBgn0052368	CG32368	252114	5033.1	5202.5	4523.7	3801.7	4083.1	4352.7	2479.1	2412.5	2387.1	1961.8	2007.8	2520.3	-0.971448	2.56e-15
FBgn0024980	Syx4	2118	31.5	43.5	46.2	32.2	47.6	41.7	15.8	20	18.8	12.6	14.8	15.7	-1.31624	3.5e-15
FBgn0050085	Rif1	4801	25.4	18.2	39.2	41.8	39.6	37.6	108.9	100	106.3	127.7	98.9	67.1	1.59414	4.83e-15
FBgn0029826	CG6041	718	25.2	21.2	24.7	7.7	11	9.4	2.4	3.4	2.7	1.5	2.2	0.9	-2.94016	6.54e-15
FBgn0037130	Syn1	2162	11.5	13.4	8.7	15.9	18.7	18.7	32.2	38.4	37.8	59.8	50.7	52.8	1.64988	9.76e-15
FBgn0004390	RasGAP1	8113	184.4	208.5	146.7	133	131.7	114.2	69.8	70.5	74.1	57	55	62.2	-1.24228	1.17e-14
FBgn0004406	tam	770	5.2	5.3	6	4.9	4.8	6	10.8	12.8	15	18	19.3	17.7	1.53483	1.21e-14
FBgn0037236	Skp2	1660	14.3	12.5	16.5	14.4	14.9	16.5	34.2	31.6	31.6	27.5	31.5	29.6	1.06416	1.7e-14
FBgn0051014	PH4alphaSG1	161	6.8	3.7	6.7	1.9	2.3	2.5	0.4	0.2	0.3	0	0.1	0.1	-4.22096	1.84e-14
FBgn0004359	T48	1253	38.1	35.3	33.2	21.7	16.9	16	9.7	5.1	7	5.9	4.8	5.9	-2.0702	1.94e-14
FBgn0022160	Gpo1	2312	53.2	65	63.1	34.8	29.5	37.3	19.2	14.7	15.7	12	9.6	12.3	-1.76498	2.3e-14
FBgn0003423	slgA	6189	57	55.3	61.6	64.6	61.6	58.2	98.1	114.5	120.8	102.7	104	123.5	0.891161	2.31e-14
FBgn0015781	P5cr	1476	9.4	10.7	10.6	12.4	12.2	10.4	24.4	20.3	24.9	33.1	36.6	36.4	1.42826	2.67e-14
FBgn0034931	CG2812	159	3.8	4.3	5.2	2.8	3.2	3.3	1.1	0.2	1	0.2	0	0	-3.10854	2.67e-14
FBgn0085442	NKAIN	3875	77.3	66.8	67	68.9	73.8	74.5	41.7	37.4	37	25.2	27.9	35.4	-1.06619	2.86e-14
FBgn0031877	CG10399	1240	10.4	8.9	9.5	9	10.5	13.8	21.2	22.5	23.4	23.5	24.8	26.8	1.19459	3.19e-14
FBgn0038803	CG5191	6176	125.3	188.1	161.8	64.6	103.5	94.6	40	46.4	44.6	33.1	33.3	33.9	-1.67671	3.78e-14
FBgn0034430	mip40	3292	28.9	25.2	37.4	24	29.4	30.4	61.8	56.5	59.1	70.4	67.8	53	1.0683	3.92e-14
FBgn0036043	CG8177	9968	279	253.2	159.3	173.5	157.1	160.4	81.9	84.3	92.3	57	55.4	61.6	-1.45186	4.46e-14
FBgn0027500	spd-2	2212	12	10.4	16.1	15.4	21.9	19.6	32.9	44.4	41.6	58.7	54.6	40.8	1.51878	4.48e-14
FBgn0284442	Mcm3	683	2.6	3.3	5	5.1	4.8	7.5	13.4	13	14.1	14.5	14.3	15.3	1.57307	5.86e-14
FBgn0265140	Meltrin	10116	161	239.2	191.6	145.7	215.5	176.4	83.7	106	94.9	67.7	77.6	68.8	-1.18162	7.03e-14
FBgn0259992	CG42489	384	13.6	14.9	16.7	4.1	3.5	3	0.6	0.7	0.6	0.4	0	0.4	-4.37966	8.21e-14
FBgn0035644	DNApol-epsilon58	1758	8.5	8.9	17.4	11.6	17	14.1	27.5	33.3	36.6	40.1	37	37.7	1.44919	8.61e-14
FBgn0000395	cv-2	1931	65.5	57.6	44.4	33.5	25.9	28.1	15.1	8.5	11.1	9.4	5.2	4.9	-2.241	1.15e-13
FBgn0083984	CG34148	1205	8	8.5	5.6	6.6	12	9.3	22.1	18.1	20.4	26.8	27.8	32.2	1.56083	1.29e-13
FBgn0015271	Orc5	638	2.8	4.8	4.7	4.9	6.3	5.3	13.4	14	12	12.2	11.5	14.3	1.41046	1.36e-13
FBgn0027783	SMC2	4737	32.7	41.3	31	33.5	51.2	49.2	69.2	90.5	91.3	93.1	104.4	92.4	1.1783	1.39e-13
FBgn0265191	Gyg	1487	31.3	28.9	39.4	31.1	30.9	32	13.4	10.1	10.4	6.9	3.2	4.2	-2.01847	1.54e-13
FBgn0028700	RfC38	2019	14.6	14.8	18.4	13.7	19.7	22.3	32.2	36.7	38.9	39.6	41.9	39.3	1.13943	1.59e-13
FBgn0025628	CG4199	27829	519.5	614.3	599.5	433.3	476.4	469.7	250.3	272.4	297	177.2	172.9	198.6	-1.18626	1.75e-13
FBgn0035725	Mis12	771	2.1	3.2	2.8	6.6	5.8	6.4	14.7	18.1	12.8	17.2	18	21.5	1.93669	1.75e-13
FBgn0016131	Cdk4	4983	33.7	32.1	30.7	46.5	54.8	53.6	93.2	94.7	92.7	100.2	107	90.9	1.20514	1.8e-13
FBgn0031875	CG3430	1090	5.4	4.4	6.7	8.8	11.2	8.8	17.9	25.4	21.2	25.8	27.4	20.1	1.61228	1.96e-13
FBgn0035210	msd5	1097	7.5	6.7	7.4	4.5	10	9.4	15.8	17.1	22.8	24.7	25.3	27.3	1.54546	2.2e-13
FBgn0041184	Socs36E	19112	652.9	623.1	438.8	313	209.5	224.1	149.8	93.2	99	85.3	69.6	82.8	-2.08643	2.31e-13
FBgn0267385	PyK	31614	535.7	658	729	403.9	518.5	557.4	272.1	294.1	304.9	249.5	255.6	277.6	-1.04129	2.8e-13
FBgn0029689	CG6428	5347	106.6	101.7	142.4	86	82	83.1	55.8	45.2	45.6	38	38.4	36.8	-1.21395	3.5e-13
FBgn0031378	CG15362	3506	17.4	13.7	18	29.2	33.6	31.5	56.2	59.2	66.5	77.8	87	88.2	1.60612	4.01e-13
FBgn0033467	CG15863	455	3.7	2.7	2.7	3.6	4.2	2.7	8.9	8.5	9.1	8.2	11.7	9.4	1.54372	4.45e-13
FBgn0023212	EloB	4225	68.8	86.8	81.1	65.6	75.6	72.3	35.2	43.2	44	33.1	34	41.8	-0.962894	4.47e-13
FBgn0259212	cno	2369	53	59	57.4	36.5	35.4	34.5	20.8	19.1	19.9	14.1	12.7	16.6	-1.42137	4.47e-13
FBgn0025832	Fen1	3659	29.5	30.9	29	32.4	31.4	31.7	47.3	55.8	63	76.7	84	86.2	1.16175	5.04e-13
FBgn0036975	CG5618	2700	26.8	21.7	25.1	16.5	17	19.9	40	46.1	40.9	61.7	63.1	63.9	1.31051	5.7e-13
FBgn0026148	CG12253	299	1	0.8	1.7	1.9	1.8	2.4	3.9	6.5	6.1	7.5	7.6	8.2	2.06126	5.82e-13
FBgn0003141	pr	3064	20.9	21.2	19.5	21.7	20.9	24.2	37.6	48.3	44.3	66.5	79.2	94.4	1.53173	5.85e-13
FBgn0283499	InR	19792	414.7	457.3	316	323.9	306.5	298.6	174.8	188.3	180.2	175.9	174.5	193.5	-0.961659	5.89e-13
FBgn0035907	GstO1	3344	32	30.9	28.1	32.6	33.2	28.7	53.2	56	57.8	53	69.1	73.9	0.974059	6.71e-13
FBgn0263220	Hk	3222	108.5	86.5	83.3	44.4	40.9	40.9	18.4	21.2	24.4	13.4	16.3	14	-1.91038	6.71e-13
FBgn0025185	az2	463	2.1	2.4	3.3	3.6	3.5	2.2	8.7	8	6.6	12.2	11.2	12.8	1.80207	8.92e-13
FBgn0032929	Mcm10	1916	13.7	11.1	10.6	22.3	19.7	15.5	38.3	36	41	39.2	36.3	37.1	1.30772	9.12e-13
FBgn0037661	Ada	401	3.5	1.7	1.5	2.8	2.5	2.2	5	8	8.3	10.5	10.1	10.4	1.90272	9.6e-13
FBgn0011704	RnrS	13275	119.1	133.9	150.6	72.9	94.1	97.1	210.5	266.8	255.4	242.2	252.3	279.1	1.17147	9.65e-13
FBgn0023513	CG14803	1575	14.3	12.5	14.5	15.4	15.2	12.4	23.6	28	28.6	30.2	34.8	30.2	1.06509	9.72e-13
FBgn0039017	CG6985	557	3.1	2.7	4.2	3.4	3.7	5	7.4	9.4	11.3	13	13.5	14.3	1.64496	1.3e-12
FBgn0036826	arx	671	4.2	5.5	4.5	3.6	7.3	4.4	10.6	13.3	12.1	13.4	15.4	16	1.44629	1.36e-12
FBgn0002872	mu2	818	4.2	4.8	4.3	5.6	7	8.2	11.7	14.5	15.2	19.9	20.3	19	1.56966	1.43e-12
FBgn0015664	Dref	3705	25	34.5	37.3	24.9	36.2	40.6	61.6	68.1	62.1	71.3	74.6	72.6	1.04205	1.54e-12
FBgn0032264	Lip4	358	5.6	7.6	7.5	8.4	9.2	10	2.8	2.9	2.1	1.5	0.6	0.4	-2.2751	1.56e-12
FBgn0001257	ImpL2	59304	1335.8	1041.9	1201.7	1247.8	877.4	925.5	654.7	546.7	548.4	516	367.8	480	-1.09067	1.57e-12
FBgn0033204	CG2065	2317	44	38.3	48.9	43.3	42.7	41.1	25.7	23.7	22.2	16.8	16.8	15.7	-1.10113	1.61e-12
FBgn0037963	Cad87A	2433	21	25.8	16.3	18.9	21.9	19.6	34.1	46.4	42.6	42.1	55.6	54.4	1.15426	2.12e-12
FBgn0266377	Pde8	15713	343.1	365.6	313.4	225.7	218	236.5	128.4	134.3	130.8	137.1	139.4	149.1	-1.0558	2.24e-12
FBgn0085415	CG34386	235	3.8	6.3	4.7	4.1	6	5.8	1.1	2.4	1	1.1	0.9	0.7	-2.16281	2.31e-12
FBgn0035876	Pex2	821	3.5	4.3	3.5	5.6	8	8	14.5	15.7	14	18.7	19.2	21.2	1.65979	2.91e-12
FBgn0031069	Pmp70	3407	66.4	65.2	78.3	53	55.4	49.7	31.6	30.2	35.2	29.4	27.9	27.1	-1.02162	2.94e-12
FBgn0038256	CG7530	1997	19.5	16.9	21.5	18	18.9	17.3	31.1	36	38	35.6	41.3	34.8	0.953396	3.18e-12
FBgn0038475	Keap1	3226	79.6	73.1	88.5	51.3	44.1	40.8	28.5	20.5	26.8	21.4	19.6	21.4	-1.44971	3.33e-12
FBgn0033890	Ctf4	3385	14.6	6.1	25.8	25.1	27.7	22.4	77.2	81.4	77.2	96.2	68	54.1	1.90003	3.36e-12
FBgn0033453	CG1667	20349	370.4	328.6	420.6	470.2	406.5	413.4	233.9	186.7	183.8	125.6	98.4	117.5	-1.34994	3.5e-12
FBgn0031453	Bacc	91307	646.6	580.6	558.7	923.1	1036.6	879.8	1464.1	1692.4	1577.7	2152.2	1981.3	1750.9	1.1991	3.51e-12
FBgn0029522	CG13373	1248	11	10.3	9.8	10.9	12	11.9	20.3	27.8	27.1	19.5	23	23.5	1.10097	3.67e-12
FBgn0039696	Rnb	549	2.6	1.6	1.3	3.9	2.8	4.4	8.6	8.5	9.1	16.2	15.6	16.2	2.1861	3.67e-12
FBgn0003162	Pu	313	6.1	5.1	7.4	9.2	6.5	6.6	3	1.4	2.3	1.9	1	1.2	-1.91345	3.76e-12
FBgn0036691	beg	1773	13.6	14.9	14.9	15.7	17.2	17.1	24.4	31.6	30.5	34.8	38.7	38.1	1.08852	3.89e-12
FBgn0263490	mld	8182	149.3	149.4	136.5	145.4	133.9	140.4	88.8	91.8	86.5	76.9	72.7	68.8	-0.818769	3.93e-12
FBgn0037960	mthl5	1367	42.6	35.9	42.2	17.8	18.7	16.9	5.4	9.7	8.7	6.7	7.3	4.5	-2.04934	4.75e-12
FBgn0039118	CG10208	1033	20.3	22.5	28.3	17.8	17.7	20.2	8.6	8.2	9	2.7	4.3	5.6	-1.73109	4.75e-12
FBgn0028663	VhaM9.7-b	25923	452.1	441.5	529.3	483.5	479.4	470.3	266.1	301.8	269.8	178.7	180.1	191.8	-1.04147	5.57e-12
FBgn0037017	CG4074	159	0.5	0.4	0.3	0.9	1.2	1.1	3.2	2.9	3.7	4.6	3.2	4.6	2.37925	5.87e-12
FBgn0042112	mRpL36	2644	18.8	19.8	28.1	20.2	25.4	25.4	38	45.2	49.4	46.3	54.9	60.2	1.09421	6.13e-12
FBgn0037671	ATP6AP2	48325	851.4	855.8	1038.6	1017.4	1064	905.5	427.5	515.5	477.4	298.8	278.6	200	-1.38359	6.73e-12
FBgn0267792	rgr	3875	84.3	102.4	98.8	58.6	62.3	46.4	36.3	30.9	30.1	25.8	20	23.5	-1.4466	6.87e-12
FBgn0033199	CG17985	1948	15.6	12.9	16.9	15.7	17	20.7	29.2	34.3	30.1	39.8	40.5	48.2	1.16949	1.26e-11
FBgn0012051	CalpA	7166	135.8	128.7	126.2	121.6	120	124.5	78.3	72.9	82.8	59.5	54.7	63.4	-0.879761	1.27e-11
FBgn0003512	Sry-delta	2467	14.4	16.6	19	22.1	24.2	24.9	43.7	35.3	43.3	44.2	53.9	61.5	1.22178	1.4e-11
FBgn0011703	RnrL	13757	150.2	142.6	145.4	97.2	97	103.7	207.3	232.8	245.8	252	285.3	286.2	1.03513	1.42e-11
FBgn0039415	CG6142	291	12.2	8.1	14.8	2.8	2.2	2.5	0.2	0.7	0.3	0.2	0.6	0.1	-4.30627	1.47e-11
FBgn0029882	CG3226	6885	65.9	63.9	63.1	54.3	57.1	57.4	89.5	105.8	106.6	151.2	160.7	149.9	1.07857	1.52e-11
FBgn0033354	FANCI	804	4	6.4	5.6	6	8	8.3	12.3	15.9	15.4	16.2	17	17.5	1.29672	1.53e-11
FBgn0031036	CG14220	748	7.1	5.9	4.3	5.6	8.5	6	13.2	14	14	14.7	15.4	15.3	1.21986	1.58e-11
FBgn0029996	UbcE2H	8709	79.1	71	76.5	102.3	79	88.1	145	133.5	134.2	174.9	169.8	186.6	0.931386	1.62e-11
FBgn0030017	CG2278	410	13.6	12.1	9.5	5.1	6	7.2	1.7	3.4	2.4	1.5	1.6	1.2	-2.21944	1.7e-11
FBgn0039644	rdog	1284	34.2	25.6	28.9	21.9	18.5	21.2	11.7	8.5	12.4	9.2	6.5	8.9	-1.39255	1.75e-11
FBgn0262937	Rabex-5	4529	107.6	113.7	127.4	56	64.6	57.6	33.9	34.5	38	27.1	28.8	28	-1.47028	1.8e-11
FBgn0264326	DNApol-epsilon255	3722	22.8	32.8	25.8	29.4	43.7	36.9	53.2	72.2	68.1	77.2	84.4	68.3	1.14529	1.89e-11
FBgn0034726	Mes4	1594	12	12.5	18.8	10.9	15.4	12.7	25.1	37.2	27.9	32.1	31.5	28.9	1.13723	2.05e-11
FBgn0020493	Dad	2693	68.5	91.7	73.7	27.5	31.5	37.6	13	12.6	12	15.7	14	20.2	-1.91796	2.34e-11
FBgn0000139	ash2	7080	61.2	66.8	66.6	68.2	68.4	63.7	100.9	104.8	111.7	132.5	154.7	157	0.949013	2.37e-11
FBgn0034093	CG15706	2461	19.3	25.2	18.4	16.1	22.4	20.9	31.6	44.9	41.5	45.3	62.2	53.5	1.18856	2.38e-11
FBgn0034647	pirk	3009	97.5	73.5	65.9	70.4	41.2	44.2	30.5	16.7	19.7	14.3	7.6	9.8	-1.99625	2.52e-11
FBgn0050398	CG30398	419	14.3	13.3	20.4	2.6	4	5.3	0.4	1	0	0.6	1.4	0.3	-4.02384	2.52e-11
FBgn0015614	CanB2	30908	494.7	521.4	493	550.7	591.1	538.9	345	337.1	334.4	315.8	269.4	281.4	-0.760704	2.59e-11
FBgn0260442	rhea	6543	127.2	143	129.8	106.4	109.7	91.6	64.6	69.5	63.5	48.7	60.3	45.5	-1.00941	2.59e-11
FBgn0003346	RanGAP	3217	30.2	29.3	33.5	28.7	36.7	31.8	49.9	62.5	54.9	57.9	55.2	61.8	0.843122	2.59e-11
FBgn0011335	vers	1220	5.6	4.1	8.2	13.9	9.8	10.8	24	25.8	26.2	27.9	25.3	23.5	1.5545	2.59e-11
FBgn0032033	CG13392	1170	5.7	7.5	4.5	7.9	11.7	9.4	19.9	18.8	19.1	23.1	28.7	35.1	1.63813	2.59e-11
FBgn0004183	snRNA:U1:82Eb	131	5.6	3.6	2.7	2.6	2.2	2.4	0.2	0	0.3	1	0.1	0.6	-3.04278	2.59e-11
FBgn0031655	Marcal1	1804	13.7	11.1	15.1	19.9	15.5	15.5	27	28.5	34.9	33.6	36.4	45	1.19047	2.71e-11
FBgn0085224	CG34195	1986	36.8	29.6	33.1	37.1	40.4	39.4	19.4	20.5	20.8	15.5	15.7	17.9	-0.97853	2.84e-11
FBgn0250732	gfzf	1191	7.6	6.4	9.5	13.3	9.2	11.6	19.7	20	25.1	24.5	28.5	21.5	1.28957	3.02e-11
FBgn0085451	htk	6200	46.9	50.7	64.1	60.7	66.6	61.5	88.6	99.2	111.8	115.7	131.8	118.9	0.927703	3.2e-11
FBgn0023083	fray	6501	138.7	124.8	136.2	121.2	92.1	87.4	59.4	60.1	57.4	59.6	51.8	68.3	-0.973723	3.41e-11
FBgn0050377	CG30377	185	5	4.7	4.2	2.8	3.5	3.8	1.3	0.2	0.9	1.3	0.7	1	-2.0991	4.54e-11
FBgn0040765	luna	155959	1329.4	1209.3	961.7	1442.2	1340	1381.2	1955.2	2383	2399.3	3252	3516.4	4348.6	1.22029	4.74e-11
FBgn0033635	Prip	1100	16.7	19.3	23.2	19.1	21	23.8	9.3	9.9	11.1	5.7	9.2	9.1	-1.17512	4.74e-11
FBgn0033265	coil	1076	9.2	9.1	11.6	8.4	7.5	7.2	16.9	16.4	18.5	22.7	23.2	25	1.2123	4.9e-11
FBgn0030839	CG5613	872	6.1	5.7	7.7	5.6	7.7	8.9	12.5	15.2	15.4	19.3	20.7	18.3	1.27999	5.14e-11
FBgn0260486	Ziz	2448	52	51.1	46.8	39.9	39.7	33.2	21.6	21.2	23.8	21.4	20.6	24.2	-0.982193	5.55e-11
FBgn0036838	CG3808	552	16.2	12.4	13.4	9.9	9.2	6.7	3.9	3.1	4.7	3.2	3.5	2.6	-1.6767	5.55e-11
FBgn0029664	CG10802	3149	32	31.7	37.8	24.2	24	24.6	51.7	54.6	55.8	53.5	61.1	63.8	0.961523	5.91e-11
FBgn0037377	CG1218	1638	14.3	12.5	14.9	16.3	16.4	13.5	22.3	30.2	34.9	27.5	35.3	31.2	1.05449	6.09e-11
FBgn0259113	DNApol-alpha180	1566	10.4	12.5	12.4	13.7	15.9	15.4	24.6	29	24.9	26.2	38.7	33.6	1.1434	6.51e-11
FBgn0038319	mRpL9	1413	10.4	9.2	10.2	10.7	15	14.3	19.9	24.9	24.6	27.1	31.8	33.8	1.22066	8.4e-11
FBgn0031449	CG31689	3235	50.8	69.5	70.1	44.2	56.4	55.4	24.6	28.3	33.2	23.9	26.1	33.8	-1.02809	8.51e-11
FBgn0038080	CG12279	3087	19.1	21.6	24.7	20.8	28.4	30.1	43.2	44.7	47.9	58.1	80.6	81.1	1.29818	9.43e-11
FBgn0063497	GstE3	3772	87.3	90.8	79.1	56.6	62.6	61.3	37	29.5	38.9	16.8	17.9	26.7	-1.39288	1.02e-10
FBgn0037844	CG4570	658	2.3	3.7	5.4	3.9	2.7	3.8	7.6	10.1	10.8	16.2	16.6	23.2	1.95473	1.02e-10
FBgn0264618	lncRNA:CR43958	198	0.7	1.3	0.4	1.1	1.8	1.1	3.3	4.8	3.8	3.6	5.6	5.1	2.0228	1.06e-10
FBgn0015576	alpha-Est8	640	10.1	24.1	20.9	7.7	10.2	9.4	4.5	2.9	2.7	2.9	2.3	1.2	-2.3471	1.16e-10
FBgn0037235	CG1103	1374	6.1	8.5	9.9	10.1	10.9	14.1	19.5	21	23.5	29.2	31.5	39.4	1.46583	1.2e-10
FBgn0037850	CG14695	1938	48.1	33.6	36.3	48.3	41.1	39.4	15.8	21	16.4	8.4	8.4	5.5	-1.71888	1.25e-10
FBgn0037251	CG9804	870	3.8	4.7	7.4	8.6	8.7	8.5	16.9	16.4	17.7	15.3	17.3	18.9	1.31021	1.25e-10
FBgn0004435	Galphaq	9248	155.9	159.2	152.4	151.2	155.9	154.2	96.8	100.4	101.7	101.3	93.3	88.5	-0.675427	1.49e-10
FBgn0263442	asRNA:CR43465	263	9.6	10.9	12	1.9	1.7	2	0	0.7	0.1	0.4	0	0.3	-4.65793	1.51e-10
FBgn0039766	CG15536	1176	6.4	5.9	5.7	10.9	10.7	11.4	18.1	20.3	20.2	25	26.8	32.6	1.49805	1.56e-10
FBgn0035203	CG9149	2526	20.7	21.2	23.6	21.7	22.9	21.5	32.8	40.6	39.3	49.9	54.6	64.1	1.09911	1.64e-10
FBgn0030884	CG6847	848	23.6	25.8	26.1	9.9	10.5	12.5	4.7	5.6	5.1	1.7	4.6	2.5	-2.17433	1.8e-10
FBgn0002183	dre4	6758	71.6	75.1	74.7	62.2	66.1	67.9	106.3	109.1	119.5	113.2	126.4	114.9	0.722295	1.92e-10
FBgn0052626	AMPdeam	3573	69	86.3	75	51.1	51.4	54.3	38.2	31.4	31.8	27.5	30	27.3	-1.06001	1.92e-10
FBgn0053169	CG33169	1434	5.6	6.4	5	12	14	10.5	19.5	23.9	27.2	31.2	35.7	44	1.77266	1.92e-10
FBgn0015829	TfIIEbeta	2225	14.1	14.8	15.6	19.9	21	22	28.1	35	39	47	49	58.6	1.26249	1.94e-10
FBgn0003435	sm	1862	17.4	18.5	13.3	20.8	18.5	18.2	35.5	30.2	30.2	37.5	34.8	34.3	0.931544	2.08e-10
FBgn0039538	CG12883	829	16.9	21.6	20.1	10.3	14.9	12.5	5.8	7.2	6	7.1	4.5	5.5	-1.43901	2.21e-10
FBgn0036196	CG11658	275	2.1	1.5	1.3	2.4	1.3	1.7	5.6	4.3	4.1	8.2	7.2	6.2	1.82583	2.25e-10
FBgn0024945	NitFhit	338	1.4	2.3	2.1	3.6	2.8	2.5	7.4	8.2	5.6	6.3	6.9	7.8	1.52592	2.42e-10
FBgn0025781	Cdc16	150	0.5	1.1	0.8	0.6	0.7	0.8	3.3	3.1	4.3	2.7	2.9	3.8	2.10095	2.47e-10
FBgn0039301	Nup37	805	4.3	4	8.2	6.9	9	6.4	17.3	17.6	15.2	14.7	14.4	16.5	1.29818	2.52e-10
FBgn0053642	CG33642	244	5.2	5.5	7.7	2.8	4.5	5.5	1.9	1.9	1.1	1	0.9	0.9	-2.08776	2.55e-10
FBgn0002899	mus301	1660	10.8	8	11.4	15.9	17	19.1	29.2	31.1	32.8	31.7	36.6	32	1.24205	2.62e-10
FBgn0001233	Hsp83	133504	2271.5	2486.5	2696.7	1923.4	2195.6	2064.5	1231.3	1444.4	1490.4	1373.2	1169	1269.5	-0.773752	2.65e-10
FBgn0034399	CG15083	10923	180.8	213	218.7	163	198.5	198.5	109.2	123.4	124.4	79.7	80.5	79.9	-0.975482	2.67e-10
FBgn0032780	CG13085	441	6.3	11.3	10.5	7.7	9.8	8.8	3	3.4	4.4	1.5	1.2	2.5	-1.77935	2.74e-10
FBgn0085407	Pvf3	800	17.4	16.2	13.3	22.1	12	14.4	8.2	7	6.4	5.2	4	6.2	-1.36775	2.78e-10
FBgn0032587	CG5953	6686	152.3	152.8	126.7	106.4	96.8	101.2	72.6	68.8	63	48	45.2	50.7	-1.08295	2.88e-10
FBgn0036126	Irbp18	4287	98.7	91.9	59.3	68.6	74	68.7	43.9	40.6	43.7	33.3	35.6	39.1	-0.965584	3.07e-10
FBgn0261437	CSN8	3381	25	25.7	31.3	32.8	34.1	40.8	56	53.6	60.5	63.1	58.2	75.2	0.953734	3.31e-10
FBgn0036771	CG14353	1549	11.1	11.3	15.6	14.8	16.2	11.6	25.1	25.8	23.1	36.3	35.1	30.3	1.12633	3.66e-10
FBgn0261811	pico	15554	270.6	292.6	292.6	235.3	244.9	241.7	171	162.7	173.2	152.2	145.1	142.1	-0.738176	3.81e-10
FBgn0019660	lncRNA:roX2	9726	84	121.6	62	85.6	97.3	90.8	145	173.4	185.5	167.8	198.1	183.6	0.960597	3.91e-10
FBgn0041174	Vhl	1169	6.8	8.3	8.4	7.7	11.2	8.9	15.1	16.7	18.4	27.3	30	31.5	1.43993	3.91e-10
FBgn0015602	BEAF-32	5871	49.5	51.5	64.6	56.2	59.4	61.8	88.8	85	96.6	120.4	111.3	117.5	0.853494	3.99e-10
FBgn0035251	Vta1	12753	224.9	234.9	258.5	176.8	211.3	219.2	119.5	134.3	146.9	94.1	112.3	123.2	-0.860764	4.31e-10
FBgn0004643	Zw10	1046	6.4	7.7	9.5	9.7	9.5	10.8	15.8	15.9	19.4	23.7	21.9	21.5	1.1457	4.42e-10
FBgn0040283	SMC1	6527	59.1	60	45.8	52.6	77.8	69	93.8	109.1	113.1	116.4	134.1	139.5	0.955709	4.58e-10
FBgn0039668	Trc8	5153	89.7	102.1	102.3	65.4	87.5	84.7	51.2	51.2	47.7	45.3	51	51.2	-0.839812	4.58e-10
FBgn0034098	krimp	2252	21.9	20.8	22.9	21.9	20.2	23.7	34.4	35.3	39.5	49.3	42.6	39	0.871162	4.63e-10
FBgn0267253	CG32700	8977	74.7	80	49.1	100.6	97	85.8	150	153.8	141.5	201.9	186.9	174.2	1.05089	5.17e-10
FBgn0052066	CG32066	10651	213.1	243.9	159.4	186	179.1	160.6	114.5	119.3	106.6	87.7	80.6	88.2	-0.938046	5.37e-10
FBgn0033891	CG8067	2998	30.8	24.4	29.3	31.1	27.4	30.1	45.6	44.9	50	52.2	62.6	63.1	0.886362	5.37e-10
FBgn0002878	mus101	450	1.6	1.9	2.9	3.6	5.3	3.3	11.7	10.4	7	9	9.6	9.7	1.62526	5.37e-10
FBgn0259791	bora	1207	6.6	8.8	9.9	7.7	10.7	14.6	17.5	20.5	24.1	27.1	27.2	23.1	1.25468	5.71e-10
FBgn0039680	Cap-D2	1128	7.3	8.7	9.1	5.8	12.4	12.2	17.5	20	22.2	21.2	26.1	21.9	1.21222	5.71e-10
FBgn0043022	snRNA:U5:38ABa	667	19.1	9.9	12	16.9	11.5	12.2	6.5	5.8	4.4	5.5	3.7	3.8	-1.46544	6.15e-10
FBgn0039189	CG18528	3650	37.5	40.3	35.6	29.6	32.9	35.9	57.7	58	57.3	73.2	79.8	61	0.866364	6.27e-10
FBgn0038804	CG10877	1228	20.7	29.4	27.1	22.1	25.7	20.7	11.2	12.8	11.4	4.6	5.5	7.2	-1.48068	6.4e-10
FBgn0001215	Hrb98DE	33329	313.6	350.2	250.8	349.2	341	346.6	454.8	523.3	572.3	609.3	664.8	690.5	0.849506	6.51e-10
FBgn0052205	hpRNA:CR32205	168	4.2	3.1	5.2	4.3	2.5	3.5	0.7	1.7	1.1	0.4	0.4	0.4	-2.27164	6.55e-10
FBgn0261239	Hr39	3322	59.1	62	62.5	54.1	50.4	51.1	33.7	32.1	31.5	33.6	34.8	33.9	-0.765279	6.68e-10
FBgn0021800	Reph	2626	18.4	20.8	16.7	27.9	30.5	27.6	40.4	47.6	52.4	46.8	51.8	53.1	1.04722	6.87e-10
FBgn0037670	Ibf1	736	2.3	4.3	3.5	5.4	8.2	7.1	12.7	13.5	16.1	17.8	18	13.3	1.58077	7.1e-10
FBgn0022943	Cbp20	2780	21.7	25	20.4	23.2	26.9	32	37	44.7	53	48.6	56.9	63.9	1.03001	7.11e-10
FBgn0027621	Pfrx	2503	52.1	57.1	61.8	37.3	29.4	38.4	18.2	19.1	23.5	20.6	20.6	20.6	-1.17029	7.11e-10
FBgn0039563	CG4951	2935	22.4	29.4	29.6	12.2	25.4	21.8	44.1	56.3	49.2	46.6	67.7	71.6	1.24504	7.28e-10
FBgn0026666	MagR	2938	56.5	55.1	63.8	47.6	42.7	44.4	30.3	29.2	28.1	27.3	22.6	28.9	-0.902262	7.42e-10
FBgn0262739	AGO1	38133	793.7	802.8	593.1	588.2	570.4	576.2	358.6	354.2	357.7	383.1	410	389.5	-0.800414	7.44e-10
FBgn0035425	CG17746	6197	116.3	103.2	113.9	101.3	99	96.5	62.9	61.8	74.7	56.6	60	61.5	-0.737683	8.17e-10
FBgn0050187	CG30187	1659	22.8	30.1	29	25.1	38.4	41.2	10.8	15.2	14.2	9.9	13.4	17	-1.20869	8.6e-10
FBgn0250788	beta-Spec	3259	34.2	28.9	31.1	24	19.5	17.3	52.5	51.2	47	98.6	70	65.9	1.31112	1.02e-09
FBgn0034950	Pask	2799	59.3	65.2	52.5	55.6	63.6	59.8	27.9	21.5	24.9	9.7	6.3	8.9	-1.84457	1.06e-09
FBgn0032003	CG8349	490	4.3	4.5	2.8	3	4.2	3.1	12.3	8.2	12.5	8.8	6.9	10.1	1.4149	1.09e-09
FBgn0003231	ref(2)P	4990	106.7	97.9	98.5	88.4	72.9	72	57.9	50.5	49.2	45.7	36.9	38.5	-0.948532	1.11e-09
FBgn0033101	CG9436	15722	261.8	264.3	319.8	260.6	284.6	266.5	171.6	163.2	192.5	133.2	128.2	113.3	-0.878536	1.13e-09
FBgn0033038	CG7791	5068	46.6	44.2	42.4	37.3	44.4	46.4	61.6	73.4	78.4	97.9	123.5	126	1.10229	1.14e-09
FBgn0053096	CG33096	670	12	8.9	15.9	13.7	13.9	13.8	6.1	5.6	7	4.8	4.3	3.6	-1.31726	1.16e-09
FBgn0262160	CG9932	6563	155.7	212.8	163.3	74.2	80.6	77.6	47.3	46.1	49.2	44.9	36.4	42.9	-1.51986	1.23e-09
FBgn0015391	glu	5281	42.6	51.8	48.7	37.8	59.3	57.4	77.6	84	85.3	94.4	114.5	107.9	0.921203	1.43e-09
FBgn0086129	snama	9311	198.8	208.8	190.7	129.6	123.9	134.9	83.6	88.6	89.5	79.1	78.5	90	-0.954768	1.45e-09
FBgn0035770	pst	6727	137.3	113.4	141.7	175.7	172.8	156.8	63.1	47.6	54.6	18.9	14.8	13.7	-2.07889	1.46e-09
FBgn0032250	holn1	1171	8.7	8.7	9.8	11.6	13.7	12.2	19.5	19.6	20.8	22.2	24.2	22.5	1.00394	1.47e-09
FBgn0026787	Nhe1	1773	29.7	28	33.8	30.9	35.7	29.8	15.1	18.8	15.4	20.5	15.8	17	-0.878423	1.53e-09
FBgn0261986	RASSF8	3161	68.1	71.8	56.9	42.9	50.2	49.9	34.6	27	33.3	24.7	23.9	25.4	-1.01017	1.57e-09
FBgn0034590	Magi	7357	163.9	169.2	123.1	116.9	104.8	102.4	67.4	70.3	71.5	60	63.4	75.9	-0.934121	1.66e-09
FBgn0038720	CG6231	597	6.1	10	16.9	17.2	14.5	17.7	3.3	5.6	3.4	1.3	1	1	-2.42486	1.66e-09
FBgn0028331	l(1)G0289	32729	257.4	349.8	339.6	232.5	326	320.7	419.3	553.7	520.4	616	712.4	683.7	0.940449	1.68e-09
FBgn0283536	Vha13	29834	540.2	591.7	600.5	444.3	474.4	483	285.3	329.6	308.7	206.5	225.9	328	-0.896507	1.68e-09
FBgn0002354	l(3)87Df	3023	49.5	50.7	58.1	57.1	50.9	47	29.2	32.4	24.6	28.7	31.8	33.9	-0.795019	1.75e-09
FBgn0034176	ste24a	8292	128.1	135.1	141.1	128.7	142.4	154.9	83.4	87.7	95.7	79.7	82.4	88.9	-0.681333	1.81e-09
FBgn0265590	lncRNA:CR44417	958	8.2	8.9	7	6.6	8	8.5	15.8	17.4	14.8	27.3	22.5	14.6	1.24232	1.82e-09
FBgn0027889	ball	4558	37.4	39.9	48.7	37.5	53.8	47.8	65	84.5	73.7	85.1	96.5	81	0.871161	1.85e-09
FBgn0036760	CG5567	1157	10.8	7.9	10.9	10.5	11.9	11.8	19.9	17.9	18.5	23.7	22.5	24.8	1.00753	1.89e-09
FBgn0024510	dlt	765	3.5	3.5	2.1	3.6	8.2	7.5	11	19.1	14.4	15.9	17.3	21.4	1.8006	1.92e-09
FBgn0263979	Caf1-55	9509	65.5	51.1	110.8	99.3	99.8	74.7	177.2	190.5	189.6	216.2	185.5	133.6	1.12441	2e-09
FBgn0038290	CG6912	871	14.6	17.8	16.1	18.4	19.9	19.8	6.9	11.1	7.1	4.6	4.5	2.7	-1.55696	2.02e-09
FBgn0266828	lncRNA:CR45290	197	6.4	5.9	5.4	3	2.2	3.3	1.1	0.7	1.4	0.2	0.4	0.9	-2.41729	2.05e-09
FBgn0029121	Sras	4177	66.9	65	68	74.2	97.2	88.9	46.3	40.6	46.4	35.4	30.1	26.7	-1.0307	2.2e-09
FBgn0015553	tos	885	4.7	5.1	8.1	7.1	9.5	8.3	13.8	14.5	14.7	19.9	19.9	20.2	1.27039	2.33e-09
FBgn0034314	nopo	444	2.4	1.2	2.7	2.6	3.8	3.8	8.4	6.5	6.3	9.6	11.4	14.1	1.7845	2.33e-09
FBgn0032801	CG10165	3135	23.6	22.9	29.2	29.2	31.7	30.1	39.5	49	50.1	65.6	64.1	78.6	1.06035	2.34e-09
FBgn0035400	CG11537	11462	223.7	263.2	207.3	168.6	170.6	160	103.8	107.7	105.1	103	102	129.3	-0.874648	2.35e-09
FBgn0040778	CG17977	272	1.7	0.9	1.1	2.8	2.7	2	6	6.5	6.3	5.7	6.2	4.2	1.66124	2.35e-09
FBgn0261618	larp	8833	159	155.1	155.4	142.4	136.5	137.5	98.1	92.2	102.7	88.5	88.4	82.8	-0.681015	2.38e-09
FBgn0020386	Pdk1	5114	100.8	97.3	85	94.4	92	70.7	60.3	53.8	55.1	45.9	43.1	40.3	-0.857765	2.44e-09
FBgn0024188	san	4912	53.2	43.1	47.5	51.9	54.6	54.4	73.5	82.6	93.5	81.1	86.1	88.2	0.731871	2.44e-09
FBgn0087021	Spc25	1476	8.7	11.3	11.7	7.3	16	13.6	19	24.9	24.2	32.1	35.3	36.4	1.3177	2.65e-09
FBgn0031022	CG12204	982	7.5	7.6	7	5.8	6.2	4.7	11.9	15.5	12.3	22	27.9	31	1.6373	2.65e-09
FBgn0033316	Gle1	3478	32.9	32.9	24.6	34.3	36.2	32.3	50.2	53.8	53.3	60.8	79.2	79.1	0.967338	2.7e-09
FBgn0033554	Lsm10	1258	9.9	11.1	8.8	11.2	11.4	12.4	17.3	17.9	22.5	24.3	27.4	30.9	1.12569	2.74e-09
FBgn0039557	CG12259	1171	9.2	10.4	10.6	9.2	13.2	12.2	19	23.7	19.4	19.1	21.6	25.7	0.980432	2.83e-09
FBgn0028550	Atf3	1816	49.4	34.3	38.7	32.4	28.4	29.8	18.6	15.9	19.1	11.3	7.8	10.5	-1.35937	2.88e-09
FBgn0266681	asRNA:CR45171	563	13.7	10.1	21.5	14.4	6.8	9.1	4.7	2.9	4	1.5	1	1.2	-2.31727	3.19e-09
FBgn0037231	Vps24	7188	114	143	132.6	114.6	127.4	111.8	77.2	82.1	79.9	53.7	62.6	67.2	-0.815857	3.41e-09
FBgn0034614	CG9752	2326	24.7	24.5	24.7	14.4	16.5	15.5	32.4	42.5	39.5	42.1	49.7	52.8	1.10027	3.84e-09
FBgn0028703	Nhe3	2564	44.3	47.9	42.9	46.8	45.7	43.6	27.7	29.2	30.1	21.4	19.9	20.3	-0.872138	3.91e-09
FBgn0033566	CG18004	2144	19.3	18.4	22.2	17.4	23.5	23.7	33.9	36	36.2	34.4	40.8	45.5	0.864788	3.91e-09
FBgn0034741	CG4269	673	21.6	12	20.2	13.1	9	8.8	6.9	3.4	4.3	4	3	2.9	-1.7928	4.11e-09
FBgn0030456	CG4332	2241	40.2	39.4	56.8	36.5	38.6	38.6	19.5	19.1	28.9	13.6	15.6	13.6	-1.18029	4.32e-09
FBgn0266521	stai	9735	95.9	99.2	74.8	82.4	106	97.2	141.8	141.5	141.5	205.5	211.2	199.1	0.905957	5e-09
FBgn0050484	CG30484	3883	112.8	81.1	84	81.1	44.7	48.9	40.4	24.1	29.5	37.1	24.2	25.8	-1.32138	5.24e-09
FBgn0031886	Nuf2	2030	12.5	14.1	16.1	10.9	21.7	20.1	28.5	29.9	32.5	38	49.2	55.1	1.28944	5.27e-09
FBgn0030038	CG1440	8075	78.9	76.2	96	86.7	89.1	80	118.4	128	142.8	151.8	141.3	140	0.698453	5.32e-09
FBgn0004387	Klp98A	3197	59.6	66.7	52.6	44.2	57.9	50	30.1	29.7	27.4	26.8	34.3	35.9	-0.845352	5.33e-09
FBgn0023181	Orc4	560	1.9	2	5	4.7	4.5	5.8	8.6	11.3	13.5	13	12.4	10.1	1.52796	5.56e-09
FBgn0039889	Arl4	2526	21.6	19.7	19.4	31.7	28.2	24.5	42.4	38.9	44.2	48	48.1	51.7	0.923589	5.86e-09
FBgn0000326	clt	1739	10.8	8.4	8.8	16.9	18.2	18.2	28.7	26.8	33.3	32.7	38.2	45	1.34271	5.86e-09
FBgn0003525	stg	22844	154.5	219.5	198.6	145	220.7	226	273.8	354.7	335.1	487.5	577.3	518.5	1.12879	6.04e-09
FBgn0044020	Roc2	8999	91.8	91.2	94.5	79.2	112.5	89.4	136	154.1	140.5	154.5	167.6	168.7	0.721442	6.04e-09
FBgn0265991	Zasp52	2335	54.2	43.1	41.2	42.3	36.9	39.5	25.7	25.6	23.1	13.6	15.7	21.4	-1.04432	6.34e-09
FBgn0024833	AP-1mu	4068	35.8	44.7	42.2	34.1	41.9	37.5	55.6	65.7	69.2	65.4	79.1	90.5	0.848579	6.43e-09
FBgn0005660	Ets21C	2545	82.9	91.6	87.7	24.9	20.5	21.6	14.7	14.2	11.4	9.6	7.1	8.4	-2.33728	6.44e-09
FBgn0035911	CG6638	2567	22.8	27	30.6	17.6	18.4	21.5	38.7	44.9	38.5	50.1	48.4	61	1.02464	6.51e-09
FBgn0037669	Ibf2	3305	27.1	30	32.2	18	24.7	25.7	39.3	48.1	47.3	70.7	87.1	83.7	1.25122	7.21e-09
FBgn0035918	Cdc6	1268	11.8	10	6.6	9.9	14.2	14.9	21.8	24.4	24.4	22.9	26.1	23.4	1.0891	7.46e-09
FBgn0005558	ey	178	6.6	4	5.2	4.3	2.2	2.7	1.5	1.4	0.4	0.6	0.1	0.3	-2.59679	7.54e-09
FBgn0259139	glo	4391	30.4	25.3	44.2	50.6	46.7	43	84.9	86.4	95.3	92	77.2	60.5	1.04797	7.9e-09
FBgn0002989	okr	412	3	1.7	1.8	3.2	4	4.5	6.1	8.2	7.7	9	10.1	9.1	1.47785	7.98e-09
FBgn0031091	Phf7	1334	6.8	6.5	13.7	8.8	15.2	13.2	22.7	23.4	26.5	33.1	24.9	26.1	1.28533	8.15e-09
FBgn0263697	Uba3	3647	28.2	33.8	29.3	38.2	39.9	43.9	54.5	60.8	70.1	58.5	68.5	72.9	0.85715	8.33e-09
FBgn0004635	rho	3840	107.8	118.5	83.5	46.5	51.9	43.1	34.2	22.9	27.5	31.2	24	18.3	-1.51394	8.66e-09
FBgn0039264	CG11786	104	3.1	2.7	2.1	2.1	2.2	1.9	0.4	0.2	0.4	0.2	0.7	0.6	-2.34125	8.9e-09
FBgn0259108	futsch	1721	53.5	57.1	32.7	22.3	20.9	20.4	14	10.1	11.4	11.3	10.9	8.5	-1.64472	8.96e-09
FBgn0003087	pim	1266	9.6	11.7	10.5	10.7	16	11.4	20.5	19.1	23.1	25.6	26.4	23.2	0.981509	9.1e-09
FBgn0033185	CG1603	800	3.3	5.3	4.5	7.3	8.7	5.8	10.2	14.2	13.7	23.5	18.1	18.3	1.49957	9.22e-09
FBgn0037678	CG16749	4839	48.1	51.9	56.4	46.1	47.9	38.7	68.5	78	85.2	78.4	93.3	97	0.791054	9.23e-09
FBgn0039714	Zip99C	41150	880.9	1157.5	952.6	460.6	554.9	527.1	337.2	360	320.4	312.2	311.5	343.9	-1.19169	9.28e-09
FBgn0034331	CG15067	4527	81	87.2	77.6	68.4	72.1	72.1	55.6	42	46.9	45.7	43.1	43.1	-0.73142	9.28e-09
FBgn0030871	CG8142	1039	5.2	7.2	8.7	10.7	11.5	11	18.4	20	17.5	18.5	23.2	20.3	1.12667	9.6e-09
FBgn0037481	MAGE	590	5.7	3.2	6.4	5.4	4	5.8	10.6	11.3	10.4	13.6	11.7	10.4	1.1547	9.6e-09
FBgn0031229	CG3436	8863	100.5	88.5	87.7	83.7	94	103	131.2	140	147.6	144.9	164.6	167.4	0.685334	9.95e-09
FBgn0261530	nbs	1486	12.3	9.9	9.9	15.2	14.4	12.4	22.7	22.5	20.2	32.9	31.8	41	1.21796	1.07e-08
FBgn0266124	ghi	2717	58.4	65.2	61.6	33.2	37.7	38.9	19.9	24.9	23.1	24.3	21.2	25.3	-1.09434	1.17e-08
FBgn0036019	Or67b	5694	84.6	84.7	84.7	109	135	113.9	61.2	58.9	62.1	52.4	44.8	47.2	-0.906225	1.19e-08
FBgn0037644	CG11964	1421	10.1	10.9	10.9	12.4	14	13.6	19.4	18.8	24.5	27.1	32.3	36.7	1.14922	1.2e-08
FBgn0259168	mnb	15070	397	452.5	196.3	208.7	233.5	204.8	136.6	122.2	135.9	109.9	108.4	112.7	-1.22216	1.28e-08
FBgn0037667	CG16734	1584	14.6	12	14	16.9	16.9	15.5	22.7	25.6	33.3	25.6	32.8	29.9	0.931901	1.28e-08
FBgn0040397	CG3655	849	14.1	13.8	14.7	18.4	17.4	16.3	8.2	6.5	7.4	7.3	4.9	10.1	-1.08178	1.28e-08
FBgn0267376	SelR	1567	12.5	14.6	18.3	12.7	13	14.4	20.7	26.1	25.8	30.6	34.4	32.6	0.988252	1.3e-08
FBgn0266420	Ote	9159	88.6	87.7	96.6	75.1	103.7	109.8	138.5	154.3	158	162.3	185.5	144	0.746286	1.31e-08
FBgn0053494	CG33494	3070	44.8	61.9	62.4	38	69.6	57.6	22	36.7	29.5	22.4	28.4	21.4	-1.06707	1.31e-08
FBgn0034897	Sesn	2775	17.6	17.3	23.4	18.2	27.5	31.2	32.4	50.5	43.7	62.1	76	55.4	1.24171	1.31e-08
FBgn0033945	CG12868	2817	85.5	59.8	57.2	46.1	39.2	41.1	32	25.8	23.9	16.1	17.9	14.3	-1.34362	1.32e-08
FBgn0004400	rhi	2180	11.8	18.4	14.1	12.7	17.5	17.1	22.9	32.6	27.6	50.3	55.3	72.3	1.50954	1.32e-08
FBgn0034707	MED16	1734	15.5	16.6	16.1	14.2	16	19	25.7	25.6	26.9	32.3	38.2	36.8	0.931458	1.32e-08
FBgn0035099	CG6845	662	2.6	4.4	3.6	4.9	6.7	7.5	10.4	9.7	15.2	14.9	15	13.3	1.4049	1.32e-08
FBgn0033520	Prx2540-1	2767	16.2	16.9	15.6	10.9	12.4	7.8	22.5	39.4	21.9	93.9	118.9	72.9	2.20771	1.35e-08
FBgn0030350	SelG	13040	204.1	213.3	270.1	195.2	204.3	218	122.6	145.4	138.6	122.9	133.5	144.5	-0.693128	1.44e-08
FBgn0262127	kibra	19451	486.7	594.1	322.2	274.8	252.4	242.6	145.2	144.9	158.3	130.8	147.2	193.9	-1.23925	1.49e-08
FBgn0032700	CG10338	1231	5.4	5.1	9.8	15.7	11	8.9	20.5	21	21.2	30.2	28.2	28.3	1.43421	1.54e-08
FBgn0032517	CG7099	1673	8.7	7.6	9.1	14.8	19	15.2	23.1	24.4	30.6	38	43.6	40.3	1.43525	1.63e-08
FBgn0030812	wcy	8265	177.6	221.3	125.1	110	122.2	129.7	74.4	84.5	81.3	71.1	65.2	67.4	-0.998368	1.65e-08
FBgn0035073	CG16896	598	3.5	2.9	4	5.6	7	5.6	10.4	11.3	9.8	11.3	12.1	15.6	1.31387	1.65e-08
FBgn0032409	Ced-12	1990	14.1	16.4	18.8	19.7	21.2	20.7	25.1	41	31.8	37.3	40	43.1	0.977704	1.7e-08
FBgn0035165	CG13887	39797	752.6	692.8	708.4	610.1	576.1	607.1	431.9	429.6	428.5	392.7	393.5	451.3	-0.643177	1.71e-08
FBgn0023516	Pex5	5740	42.4	53	55.4	64.4	59.3	56.1	85.4	81.6	88.2	104	117.4	131.8	0.882774	1.74e-08
FBgn0264962	Pcf11	3716	83.3	86.4	75.1	51.9	54.1	46.1	34.6	34.8	30.8	33.6	33.7	33.8	-0.982198	1.74e-08
FBgn0030507	CG11164	585	3.1	2.1	3.5	6.2	4.3	6.7	9.9	11.6	11.4	12.2	16	10.4	1.47556	1.81e-08
FBgn0040319	Gclc	3438	82.7	97.2	67	52.3	44.9	44.7	30.9	30.9	32.8	26	17	25.4	-1.25815	1.83e-08
FBgn0015371	chn	2988	73.5	73.1	41.2	52.6	47.2	38.9	28.5	26.3	28.9	26.2	26.2	23.2	-1.03475	1.85e-08
FBgn0032082	CG18088	163	4	1.9	4.3	4.1	4	3.1	0.6	0.2	1.3	0.6	1	1.3	-1.97361	1.85e-08
FBgn0262524	ver	3860	34.6	38.1	38.7	20.2	35.7	30.3	56.8	52.4	55.4	84.5	84.1	95.2	1.11449	1.9e-08
FBgn0260450	CalpC	1332	27.1	24.2	30.3	22.7	19.4	20.5	13.4	12.8	14.2	10.1	8.8	12.3	-1.01341	2e-08
FBgn0029503	CHORD	4432	36	29.7	25.8	44	42.9	43.4	52.7	68.3	66.1	99.2	100.7	119.8	1.19566	2.03e-08
FBgn0032210	CYLD	2400	43.1	43.5	38.7	38.6	39.9	41.2	27	23.4	26.5	19.1	22.5	26.3	-0.756631	2.14e-08
FBgn0035235	CG7879	2822	73.2	75.9	73.7	28.7	33.1	37.6	18.8	21.2	20.9	19.9	20.9	21.1	-1.39305	2.15e-08
FBgn0262511	Vha44	18040	316.5	294.2	321.5	303.8	308.7	295.8	201.2	221.9	213.1	151.2	153.5	173.5	-0.724576	2.24e-08
FBgn0263598	Vha68-2	8925	129.1	142.9	203.2	141.6	159.4	161.5	88.2	107.2	97.6	64.4	73.3	80.7	-0.876666	2.27e-08
FBgn0033799	GLaz	448	2.8	2.8	2.5	2.6	4.2	4.5	7.4	5.8	7.6	9.9	9.6	13.1	1.47124	2.39e-08
FBgn0030234	CG15211	2046	32.3	35.7	40.1	44.8	46.9	44.9	19.4	23.7	21.2	8.4	9.2	10.1	-1.41809	2.51e-08
FBgn0035026	Fcp1	1012	6.6	9.5	8.1	11.4	9.7	11.3	15.3	18.1	20.1	20.3	19.7	17.5	0.979154	2.51e-08
FBgn0032345	CG14921	2424	41.2	40.3	42.4	47.4	39.6	45.2	19	19.8	23.1	21.4	20.6	33.6	-0.887962	2.59e-08
FBgn0035254	CG7974	734	5.2	4.5	5.3	3.4	8.5	8.3	11.7	13.3	12.7	13.8	17	16.6	1.26335	2.59e-08
FBgn0053182	Kdm4B	751	17.2	14.8	24	11.6	11.2	10.8	3.9	6.3	5.8	5.7	2.4	6.3	-1.56048	2.7e-08
FBgn0053100	eIF4EHP	6183	130.7	123.3	112.1	100.2	83.8	89.5	71.5	63	63.3	55.8	57.9	54.7	-0.806181	2.72e-08
FBgn0037975	CG3397	483	3.8	3.2	4.2	3	3.7	3.3	6.5	6.8	7.1	12	11.8	13.3	1.44242	2.72e-08
FBgn0023508	Ocrl	2787	48.3	53.9	53.2	36.5	47.9	54.4	28.3	26.3	34.9	19.1	23.6	21.5	-0.937161	2.81e-08
FBgn0030629	CG9123	1696	34.1	30.2	23	30.2	29.5	30.4	18.1	14.7	15.1	16.6	18.3	17	-0.823924	2.87e-08
FBgn0084001	CG41434	6124	50.6	48.2	50.9	51.3	49.9	47.8	68.5	82.1	77.9	144	175.5	149.5	1.22447	2.93e-08
FBgn0032358	Ppt2	1282	7.6	8	11	13.5	12	12.7	18.6	22	18.9	23.9	29.8	32.8	1.17855	2.96e-08
FBgn0266282	jnj	3024	35.3	29.3	27.4	31.1	32.4	30	41.9	50.2	48.6	57.4	57.3	58.2	0.761479	3.19e-08
FBgn0016031	lama	11107	284.4	258.8	245.1	158.7	143.2	139.6	93.1	107.5	113.4	90	88.6	65.8	-1.14031	3.27e-08
FBgn0020647	KrT95D	26303	693	696.7	513.8	364	343	346.6	255.7	261.7	248.2	165.7	161.4	180.7	-1.216	3.36e-08
FBgn0040905	CG15578	338	16.7	8.8	7.4	4.7	4	4.4	2	1.4	2	1	1.6	0.3	-2.45649	3.36e-08
FBgn0000212	brm	8402	87.8	78.6	79.1	93.1	97.5	89.1	118	141.5	130.9	165.7	169.8	139.8	0.722586	3.48e-08
FBgn0000370	crc	2566	51.3	50.5	40.5	48.5	38.9	43.9	30.7	30.2	25.6	22.4	18.9	20.9	-0.886129	3.55e-08
FBgn0031969	pes	4889	97.2	113.3	73.8	73.1	75.8	75.3	49.5	52.9	47.3	50.9	46.4	39	-0.834894	3.61e-08
FBgn0037515	Sp7	6415	81	186.4	129.1	69.5	140.9	144.3	34.8	63.7	64.7	23.1	40.9	32.6	-1.5328	3.66e-08
FBgn0052207	hpRNA:CR32207	4094	75.1	70.7	79.6	66.5	59.3	70.1	39.3	39.8	42.3	33.5	33.6	53.1	-0.800499	3.68e-08
FBgn0033079	Fmo-2	815	7.5	5.9	7.1	3.9	6.3	4.2	12.1	13.8	9.4	19.1	18.6	25.5	1.49021	3.68e-08
FBgn0043799	CG31381	536	4	3.7	2.9	2.1	3.3	2.7	6.3	8.5	5.4	14.1	15.6	18.5	1.85331	3.94e-08
FBgn0003053	peb	1079	18.9	25.2	21.8	12.4	17	22.1	7.8	10.9	10	7.3	8.4	10.2	-1.11563	3.99e-08
FBgn0000084	AnxB10	38059	717.9	774.6	735	509.9	581.1	596.3	358.3	402	455.2	276.1	331.8	382.7	-0.827617	4e-08
FBgn0039226	Ude	1988	28.5	42.3	34.5	33	36.7	36.4	15.3	22	21.5	11.9	20	18.5	-0.954799	4e-08
FBgn0026533	Dek	10823	114.9	125.8	97.6	104.3	114.7	118.9	150.2	173.9	165.8	205.1	206.6	200.3	0.704687	4.24e-08
FBgn0029955	CG15478	4123	90.2	88.4	71.7	59.4	59.8	58.8	42.4	38.9	37.8	33.1	40.9	44	-0.853618	4.34e-08
FBgn0029094	asf1	3624	37.2	38.9	42	30	35.9	34.3	56.4	54.1	53.9	70	65.4	74.8	0.775729	4.34e-08
FBgn0038349	AOX3	8760	79.8	84.5	87.4	101	96.3	88.6	117.2	142	134.5	166.3	185.9	159.3	0.753184	4.49e-08
FBgn0036702	CG6512	12375	241.8	212.6	229.8	209.8	184.5	181.6	145	137.4	140.8	121.2	117.1	103.5	-0.72111	4.66e-08
FBgn0000928	fs(1)Yb	602	3.5	4.4	3.9	4.9	6.5	6.9	13.6	13	11.8	10.1	13.5	8.4	1.2221	4.85e-08
FBgn0033926	Arc1	22909	621.2	478.4	398.5	397.5	328.9	341.9	295.3	187.9	195.2	217.2	129.2	161	-1.11434	5.05e-08
FBgn0001224	Hsp23	693	3	2.3	1.8	1.3	1.2	1.6	6.3	3.4	3.4	37.9	22.8	28.1	3.18652	5.16e-08
FBgn0004227	nonA	6735	68.7	77	69	62.9	72.6	70.1	92.5	105	111	110.5	127.7	132.3	0.692951	5.38e-08
FBgn0010382	CycE	753	7	8	4	8.8	6.8	6	15.1	17.1	11.8	16.1	13	13.7	1.09644	5.52e-08
FBgn0010741	Pfdn2	4976	100.1	88.3	84.9	77.7	76.8	86.4	59.9	52.6	57.1	41.1	37.7	48.8	-0.791647	5.53e-08
FBgn0039955	CG41099	8182	142.5	140.3	103.3	158.5	141.9	147.9	79.8	81.6	82.6	79.9	84.2	99	-0.71579	5.55e-08
FBgn0010278	Ssrp	13675	148.3	153.6	150.2	118	143.4	132.4	178.8	229.2	212.4	258.5	264.8	252.1	0.72189	5.64e-08
FBgn0030077	CG15365	292	5.7	7.2	6	5.4	4.3	5.3	2.8	1.7	1.4	1.9	2.4	2.6	-1.39295	5.9e-08
FBgn0035488	CG11593	4958	104.5	110.1	88.5	66.3	71.4	73.9	47.8	48.8	53.9	40.9	41	50.8	-0.862841	6.26e-08
FBgn0004569	aos	381	6.8	7.1	3.8	12.2	10.5	8.5	3.2	1	2.4	3.1	2.6	2.3	-1.71066	6.42e-08
FBgn0053180	Ranbp16	1528	8.7	14	8	9.9	14.5	17.1	20.7	24.4	23.2	31.7	34.8	42	1.29305	6.64e-08
FBgn0025111	Ant2	4727	130.5	104.2	119.5	91	74	62.4	45.8	45.9	43	14.5	22.2	15	-1.6441	6.9e-08
FBgn0051251	CG31251	375	2.1	1.1	1.5	3.2	3.5	3.1	6.7	8.5	4.3	7.8	9.5	11.5	1.75295	6.9e-08
FBgn0067102	GlcT	3954	67.1	90.5	84.7	53.2	67.6	57.1	32	48.5	41.3	31.4	34.7	28.3	-0.964821	6.94e-08
FBgn0032034	Rcd4	1108	6.3	5.7	8.5	8.4	9.3	10.7	18.1	13.8	16.1	20.1	25.3	37.1	1.42257	6.95e-08
FBgn0024238	Fim	100812	1756.1	2134.3	1457.9	1464.9	1722.4	1589.5	1035.9	1151.1	1148.3	884.2	1004.4	1004.1	-0.701242	7.02e-08
FBgn0284252	Letm1	5347	111.1	92.5	99.1	92.7	70.9	83.3	65.7	50.7	55.7	46.6	49.2	54.1	-0.770158	7.2e-08
FBgn0031772	CG13994	903	7.6	6	7.4	8.4	7.8	10.5	13	16.2	15.4	15.1	17.9	23.1	1.08523	7.22e-08
FBgn0260985	RfC4	3176	29.7	28.2	33.2	28.5	32.1	30.9	44.7	40.1	53	57.4	65.4	72.3	0.869185	7.46e-08
FBgn0037007	CG5059	3711	23.8	29.7	24.8	39.7	47.4	43.6	64	67.4	60.3	71.3	71.4	73.7	0.967587	7.57e-08
FBgn0032644	CG5131	2574	25.6	22.9	16.7	24	31	26.7	38.3	45.2	39	45.3	51.4	58.6	0.922847	7.93e-08
FBgn0037622	CG8202	832	5.6	7.7	8.2	6.9	8	7.8	13.2	13.3	11.8	21	16.3	17.5	1.06548	8.03e-08
FBgn0035344	Cyp4d20	2167	10.6	14.1	11	15	16.9	23.4	23.4	29	31.6	46.6	59.9	68.3	1.51058	8.21e-08
FBgn0005636	nvy	287	9.2	10.5	9.4	3.6	2.2	3.1	0.6	1.2	1.1	1.5	0.4	1.6	-2.55237	8.8e-08
FBgn0034494	CG10444	4070	58.2	62.4	73.7	68.6	81.3	77.5	46.3	47.1	45	39	31.8	36.4	-0.783833	8.94e-08
FBgn0051075	CG31075	4855	26.6	49.7	42.2	15.9	34.6	27.9	42.8	81.1	77.9	107.2	149	124	1.56148	9.19e-08
FBgn0015799	Rbf	3385	29.4	40.2	42.3	25.3	31	32.9	50.6	56.5	58.3	60.4	59.9	64.9	0.795469	9.19e-08
FBgn0038047	CG5245	348	1.9	2.1	1.5	4.1	2.2	3.6	6.7	4.8	5.7	8	8.2	8.7	1.48449	9.79e-08
FBgn0034689	CG2921	3267	23.6	25.7	27.5	37.8	38.9	38	50.2	51.2	60.3	58.5	63.4	63.4	0.863334	9.82e-08
FBgn0086712	Egm	5469	60.8	52.5	57.9	59.2	54.8	63.7	74.8	94.2	89.6	92	99.5	102	0.663765	1.01e-07
FBgn0034534	maf-S	3178	30.9	33.3	30.3	28.5	36.1	34	45.2	51.4	49.3	53.9	57.6	69.7	0.760895	1.01e-07
FBgn0052702	Cubn	1101	23.3	33.2	32.4	12.4	13.9	14.3	5.8	9.7	6	8.6	5.6	8.2	-1.5736	1.01e-07
FBgn0062440	EMRE	4523	41	46.3	49	46.5	45.2	43.1	66.3	71.2	64.7	78	80.8	108.4	0.792043	1.05e-07
FBgn0001234	lncRNA:Hsromega	8473	250.3	211.6	119.8	144.4	105.7	118.9	76.5	64.5	71.2	92.7	59.5	64.4	-1.14894	1.08e-07
FBgn0039870	CG1896	954	5.9	6.8	6.7	6.9	8.8	8.2	16.2	13.5	10.5	21.8	19.6	31.3	1.38596	1.1e-07
FBgn0040837	CG8620	604	18.8	14.1	13.7	9.9	9.8	6.4	5.8	4.3	2.7	5.4	3.6	3.6	-1.53294	1.11e-07
FBgn0022984	qkr58E-3	6373	122.2	139.1	141.1	80.9	90.8	86.3	59.2	61.6	62.5	62.7	60	55.7	-0.870382	1.13e-07
FBgn0262962	CG43273	549	1.6	2.5	3.1	2.4	6.2	6.7	10	10.4	9.8	12.8	11.4	13.9	1.59604	1.14e-07
FBgn0260874	Ir76a	942	4.2	4.1	4	11.2	9.2	10.4	18.4	17.4	18.4	18.4	20.6	21.1	1.4247	1.15e-07
FBgn0263289	scrib	3723	70	61.2	68.5	69.7	51.7	56.1	39.5	37.9	42.7	37.5	34	39.7	-0.704921	1.18e-07
FBgn0011659	Mlh1	638	5.9	6.7	7.5	3.2	4.2	3.8	10.8	10.1	10.4	14.5	13	14	1.1978	1.19e-07
FBgn0029896	CG3168	1907	39.8	40.9	48.4	37.3	21.9	26.7	23.8	13.3	15.5	16.1	12	13	-1.20165	1.25e-07
FBgn0030189	CG2909	4909	111.9	88.8	78.7	86.9	78.1	73.4	62.7	49.7	51.1	48	41.5	36.4	-0.841173	1.26e-07
FBgn0263132	Cht6	334	2.1	1.1	2.4	1.7	2	1.9	3.9	4.1	4.7	6.9	9.8	13	1.93712	1.26e-07
FBgn0032907	CG9272	1234	9.2	10	10.5	10.9	14.9	13.6	21	18.8	20.2	20.1	26.8	26	0.950083	1.31e-07
FBgn0039732	CG15525	1694	16.2	16.8	11.6	16.9	18.2	15.5	22.5	26.8	27.8	32.3	33.1	40.3	0.94828	1.37e-07
FBgn0265810	asRNA:CR44599	404	2.1	1.9	2.5	2.4	2.2	2	3.5	6	4.1	11.9	13.4	13.7	2.01454	1.37e-07
FBgn0010342	Map60	5121	48.7	46.2	59.6	56.6	58.1	58.7	81.3	89.1	89.5	79.1	95.9	81.8	0.657498	1.45e-07
FBgn0051223	CG31223	1349	10.3	13.2	9.4	12.4	14.4	14.1	19.7	17.6	23.5	27.7	28.9	28.9	0.997	1.45e-07
FBgn0085212	CG34183	853	4.7	3.7	4.2	7.1	7.8	7.4	11.4	8.2	15.5	22.4	23.3	22.8	1.58352	1.48e-07
FBgn0032848	nesd	2976	16.2	21.6	22.2	29	39.1	32.3	45.4	52.2	68	53.1	60.3	50.9	1.04476	1.51e-07
FBgn0264776	CG44014	262	5.2	4.9	6.4	4.3	5.2	4.4	1.7	1.4	2.6	1.5	1.6	2.6	-1.378	1.52e-07
FBgn0037315	Cerk	2443	23.3	24.9	27.9	26.6	25.7	24.5	38	36.2	42.5	40.9	48	41.7	0.697401	1.53e-07
FBgn0037696	GstZ1	1205	6.3	11.3	11.4	7.7	9.5	10.7	12.3	19.3	23.1	21.8	29.2	31.2	1.26156	1.54e-07
FBgn0010422	TfIIS	1372	13.2	15	13	10.5	13	13.3	19.5	22	22.4	22.4	31.2	27.6	0.891691	1.55e-07
FBgn0261703	gce	4051	83.1	92.1	62.5	67.4	60.9	57.1	31.3	36.7	38.6	36.9	35.9	51.5	-0.871786	1.58e-07
FBgn0037341	CG12746	2956	43.5	51.1	50.4	42.5	57.9	57.6	24.8	35.3	31.3	28.1	25.8	32.3	-0.774899	1.58e-07
FBgn0027594	drpr	383	6.3	7.7	8.1	5.6	9.5	8.3	4.3	3.1	3.8	2.3	1.6	1.3	-1.49057	1.58e-07
FBgn0262890	CG43245	1174	20.5	14	29.7	26.2	22.9	21.3	10.4	10.9	11.8	11.9	5.8	8.2	-1.19547	1.59e-07
FBgn0053213	CG33213	476	3.1	3.5	4.7	4.7	4.5	4.4	7.8	8.7	7.6	8.4	9.8	11.3	1.10836	1.59e-07
FBgn0032486	mRF1	732	6.8	4.9	4.9	6.6	8.7	7.5	14.1	11.3	11.4	13	15.7	15.9	1.0615	1.6e-07
FBgn0029672	CG2875	2480	44.3	34.7	50.4	48.3	39.2	50.7	24.8	29.5	29.8	19.1	19.9	17	-0.937973	1.63e-07
FBgn0263930	dally	3010	86.9	52.1	44.7	66.5	43.2	52.9	39.3	29.7	25.6	21	20.9	17.9	-1.1672	1.64e-07
FBgn0005683	pie	944	7.3	4.9	5.7	9.9	12.7	8.9	16.7	19.8	18.4	21	18	15.7	1.15921	1.64e-07
FBgn0054001	CG34001	246	1.6	1.3	2.2	1.5	2.5	1.9	3.9	4.3	4.8	4.6	6.2	5.3	1.40963	1.65e-07
FBgn0038394	CG10264	59	1.7	1.2	1.3	1.9	1	1.6	0.4	0	0.1	0	0	0.4	-2.93587	1.66e-07
FBgn0023542	Nmd3	9106	160.8	157.6	144.2	149.1	148.2	159.2	89.3	112	115.8	74.7	89.1	86.4	-0.696117	1.67e-07
FBgn0265542	lncRNA:CR44392	122	1.6	3.6	3.1	1.5	2.8	3.1	0.6	1.2	0.7	0.4	0.4	0.3	-2.20167	1.67e-07
FBgn0263120	Acsl	7244	127.9	117.6	155.6	125.5	104.3	113.5	77.8	79.4	80.2	64.2	53.3	80.8	-0.773648	1.7e-07
FBgn0037843	CG4511	7001	129.8	127.9	132.5	97.8	100.3	108.1	79.8	72.4	71.1	74	69.6	72.2	-0.667576	1.71e-07
FBgn0030584	CG14407	4233	47.6	43.8	38.4	41.8	46.4	47.5	60.3	74.1	66.4	70.9	70.8	89.3	0.702516	1.71e-07
FBgn0036557	mRpS31	3588	34.8	27.8	32.9	37.3	40.7	46.4	54.2	64.2	64.4	56.8	65.7	67.4	0.763189	1.72e-07
FBgn0010316	dap	5097	45.5	60.2	59.5	42.3	46.2	45	67.2	79.7	77.8	96.9	100.2	109.1	0.827833	1.73e-07
FBgn0028683	spt4	5089	52.5	36.2	54.2	47	58.8	53.6	66.6	86.7	79.5	95.2	98.6	109.1	0.82727	1.74e-07
FBgn0259176	bun	49233	975.1	1137.9	959.2	657.9	673.9	641.9	456.1	476.7	494.7	464.7	468.7	494.1	-0.821799	1.78e-07
FBgn0032724	CG10428	666	3.8	3.3	2.9	6	7.8	8	11.7	14.2	13.2	11.9	14.4	13.7	1.32144	1.79e-07
FBgn0261547	Exn	3264	60.1	99.7	54	32.8	51.6	55.5	26.8	30.9	28.4	26.6	25.8	25.5	-1.1142	1.81e-07
FBgn0041182	Tep2	1014	14.1	22	18.7	15.7	19.5	24.5	10	8.9	11.5	5	8.1	4.9	-1.24125	1.81e-07
FBgn0027601	pdgy	393	7	10.9	6.7	6.9	8.2	5.6	4.3	2.2	3.6	1.7	2.9	2.9	-1.35419	1.89e-07
FBgn0037709	CG8199	2003	22.8	16.9	17.3	16.5	21.2	24.9	32.2	30.9	37.6	33.6	39.6	34.9	0.807521	1.99e-07
FBgn0042627	FASN2	911	21.4	23.6	25.8	15	9.2	14.1	10.4	5.6	6	6.7	4.5	3.5	-1.58637	1.99e-07
FBgn0036545	GXIVsPLA2	11521	175.4	202.8	163.2	202.9	217.3	196.4	104.6	113.2	120.5	105.1	121.8	151.1	-0.690781	2e-07
FBgn0035150	Rev1	5972	44	43.9	49.7	76.4	64.8	69.3	97.9	89.8	94.5	117	117.1	124.2	0.883512	2.07e-07
FBgn0032151	nAChRalpha6	309	11.8	6.1	7	6.2	4.2	4.1	1.9	2.4	1.4	2.9	1.9	1	-1.8045	2.07e-07
FBgn0033526	Caf1-105	911	8	5.6	8.8	9	10.5	9.7	17.5	16.2	18	13.4	16.3	17.7	0.949805	2.09e-07
FBgn0038455	CG14907	7628	143.6	129.1	153.3	155.3	129.2	133.8	85	89.8	93	54.1	46.4	42.7	-1.04007	2.18e-07
FBgn0035027	CG3511	742	6.4	8	5.4	4.5	8.2	5.8	10.2	12.8	13.8	11.9	15.3	18.2	1.09531	2.28e-07
FBgn0259736	CG42390	1615	10.8	14.2	7.5	13.1	15.9	18.7	25.3	28.3	21.5	39.8	43.3	29.4	1.22696	2.32e-07
FBgn0267821	da	8351	136.3	191.1	160.9	113.9	129.4	120.1	87.5	96.3	84.1	73	80.8	72.9	-0.787024	2.33e-07
FBgn0039505	CG5934	1085	5.7	8.7	11	8.6	10.9	12.9	17.3	16.2	18.4	25.8	20.9	21.9	1.05784	2.46e-07
FBgn0037617	nom	2906	20.3	22.2	24.3	27.2	31.7	31.1	39.8	41.8	40	55.8	66.4	73.9	1.02169	2.56e-07
FBgn0032197	CG5694	3896	66.9	69.9	72.6	54.3	64.3	57.7	42.1	39.1	42.6	36.5	42.6	41.3	-0.659499	2.6e-07
FBgn0004087	Dhfr	4279	37.2	42.5	43.1	28.3	44.6	45.5	56.4	62.8	68.7	74.2	84.2	105.3	0.903971	2.61e-07
FBgn0261625	GLS	6342	127.6	122.2	171.1	99.5	83	85.6	63.6	65	70.4	49.1	45.6	40.1	-1.04737	2.73e-07
FBgn0267790	rump	16542	181.1	157.2	213.1	161.1	176.8	164	268.7	314.1	291.2	292.5	304	217.3	0.679219	2.75e-07
FBgn0001197	His2Av	26489	317.4	291	329.7	251	280.4	272.3	442.4	420.6	417	481	413.7	446.5	0.589042	2.77e-07
FBgn0036663	CG9674	5610	102.2	101.3	98.7	96.1	88.3	78.3	69.2	59.2	65.4	55.6	51.8	50.7	-0.683807	2.77e-07
FBgn0083986	CG34150	1730	8.3	8.3	13.3	14.2	18.2	20.9	24.9	26.6	29.5	36.3	37.4	45.6	1.27377	2.92e-07
FBgn0051619	nolo	5312	57.4	55.3	48.9	56.6	62.6	57.7	75.2	91.3	80.2	88.5	95.3	106.8	0.668476	3.02e-07
FBgn0040534	Sf3b5	3045	22.9	25.6	30.7	33	33.9	38.4	47.3	55.1	58.8	47.2	50.5	58.6	0.784812	3.02e-07
FBgn0011592	fra	214	0.5	1.5	2.1	1.5	0.7	0.9	3.7	3.4	2.7	5.4	4.6	7.9	1.91911	3.02e-07
FBgn0026576	Pisd	5138	54.4	53.9	54.4	40.1	49.7	51.3	62.2	89.8	76.8	92.3	98.4	116.5	0.816963	3.06e-07
FBgn0283712	LIMK1	2465	47.5	49.4	43.4	35.4	37.7	36.4	27.2	22.5	25.9	23.1	22.5	27.3	-0.750622	3.08e-07
FBgn0040153	l(1)G0469	1488	28.3	48.9	41.9	14.4	17.9	19.6	8.4	9.2	9.8	12.6	9.9	10.4	-1.50514	3.08e-07
FBgn0061476	Zwilch	651	3.8	4.1	5	6.2	7.3	8	10.8	11.1	11.5	13.4	14.4	12	1.0925	3.08e-07
FBgn0264501	lncRNA:CR43900	303	3.1	1.9	2.4	3.9	2.2	1.9	5.8	5.8	5.7	5.9	6.2	6.1	1.24944	3.08e-07
FBgn0035640	mad2	2369	24.3	24.6	20.7	18.7	28.9	27.3	34.8	38.4	43.3	42.1	43.8	41.6	0.754613	3.09e-07
FBgn0053276	Urm1	4873	43.6	41	64.8	43.8	51.6	46.6	73.1	69.3	87	83	85.1	104.5	0.78579	3.1e-07
FBgn0265719	lncRNA:CR44526	1238	17.9	15.7	25.1	23.8	27.9	24.2	10	11.3	11.1	10.1	10.1	14.9	-0.986199	3.14e-07
FBgn0085421	Epac	569	9.7	8.1	12.4	16.1	11.2	10.2	5.6	3.9	6.7	4.4	3.6	2.2	-1.35277	3.25e-07
FBgn0030447	CG2200	2599	24	21.8	28.9	31.5	23.9	27.8	36.3	50.5	43.5	40.7	45.9	55.1	0.78831	3.27e-07
FBgn0024321	NK7.1	1787	50.8	39.7	37.3	29.2	21.5	24.5	20.7	16.9	14.8	13	10.8	11.7	-1.21376	3.27e-07
FBgn0035149	MED30	7040	61.9	56.8	60.2	73.1	80.8	91.6	102.7	113.2	123.8	109.2	137.5	144.5	0.786464	3.34e-07
FBgn0005564	Shal	503	11.6	10.1	14.7	9.9	6.5	7.5	3.9	4.8	4.4	4.4	2.3	1.6	-1.51768	3.35e-07
FBgn0030242	sofe	889	4.2	5.1	5.3	7.7	10.5	10	11.7	15.5	17.1	19.9	20.7	18.9	1.28505	3.37e-07
FBgn0053208	Mical	2472	47.3	43.5	51.6	41.2	32.7	36.1	26.4	21.5	24.2	24.5	25.9	25.4	-0.768807	3.38e-07
FBgn0030740	CG9917	36168	626.3	699.8	662.2	458.8	585.6	584.3	383.4	419.2	428.4	316	325	357.7	-0.698464	3.41e-07
FBgn0015765	p38a	3234	59.6	58.8	63.6	51.7	49.6	43.1	35.2	34.3	35.2	32.3	28.7	33.8	-0.714016	3.44e-07
FBgn0028421	Kap3	859	17.9	15	23	11.8	13.2	13.3	7.8	7	9.3	7.3	5.3	6.9	-1.11685	3.45e-07
FBgn0052476	mthl14	439	4.5	5.9	5.2	21.2	14.2	12.9	3.7	1	3.3	0.8	1.2	1	-2.5192	3.45e-07
FBgn0035282	CNMa	82	1.9	1.5	3.9	2.4	0.8	1.3	0.2	0.2	0.1	0.2	0	0.6	-3.01763	3.47e-07
FBgn0027779	VhaSFD	9219	141.1	147.6	163.2	157.9	179.3	148.8	113.3	107	106.3	95.2	77.9	76.9	-0.703775	3.5e-07
FBgn0004374	neb	794	5	3.2	4.3	7.1	9.8	7.4	10.8	12.6	15.5	16.2	19.6	18.9	1.36104	3.55e-07
FBgn0050094	CG30094	2739	25.7	27.6	27.6	27.2	25.7	31.8	35.9	43.2	41	51.8	55	56.1	0.774175	3.61e-07
FBgn0015544	spag	650	3.5	3.6	3.5	6.4	6	7.7	9.7	8.9	13.7	16.1	16.1	11.8	1.3306	3.78e-07
FBgn0035144	Kah	122	4.2	1.7	2.2	5.1	2.2	1.9	1.1	0.2	0.6	0.4	0.4	0.6	-2.28973	3.78e-07
FBgn0036844	Mkp3	24755	602.3	715.3	398.5	313.2	326	315.4	209.9	230.6	220.5	202.8	202.2	222.5	-1.05175	3.87e-07
FBgn0052423	shep	116788	2176.2	2493.1	1934.5	1572.8	1707	1753.8	1132.6	1271.3	1334.5	1078.8	1133.8	1256.5	-0.691275	3.89e-07
FBgn0040294	POSH	2826	64.1	46.5	54.9	50.2	36.2	42.3	32.8	28.3	27.1	26	27.8	26.3	-0.80765	3.89e-07
FBgn0067629	CG33332	1652	28.3	27.7	27.6	28.3	29.9	27.6	14.3	18.6	18.2	18.7	18.3	12.8	-0.749215	4.17e-07
FBgn0033081	geminin	13718	148.1	169.5	142	111.1	146.1	150.4	202.1	212.5	226.8	220.4	259.9	246.5	0.657235	4.18e-07
FBgn0039241	CG11089	1624	12.3	11.6	14.1	20.2	17.5	19.8	28.3	26.1	29.6	31.4	28.2	30.6	0.877002	4.18e-07
FBgn0004915	TfIIB	2590	23.3	21.8	25.8	27.5	30.2	32.8	39.1	50.7	46.4	44.4	46.5	41.6	0.735154	4.21e-07
FBgn0036193	CG14135	633	3.3	1.9	2.4	5.4	6.5	5.2	8.9	10.1	8.1	20.1	15.6	18.2	1.73415	4.23e-07
FBgn0030060	CG2004	2702	19.1	21.8	22.6	31.3	31.2	28.7	37.8	40.8	44	51	52.3	63.4	0.908309	4.24e-07
FBgn0264902	asRNA:CR44093	91	3.7	1.5	3.1	2.6	1.3	0.9	0.2	0.2	0	0.6	0.6	0.3	-2.72297	4.25e-07
FBgn0037646	CAHbeta	460	7.8	8.5	9.1	8.6	8.2	8.3	3.7	4.6	3.8	3.1	3.2	5.8	-1.05861	4.28e-07
FBgn0038842	hdly	5518	81.3	120.9	113.2	64.4	102.8	90.6	39.8	51.9	42.6	50.7	67.1	54.5	-0.903459	4.48e-07
FBgn0035999	CG3552	679	5.9	5.6	6.1	7.5	6.8	6.7	13.6	10.1	11.8	10.5	12.4	14.6	0.932232	4.48e-07
FBgn0052708	CG32708	1603	13.9	10.5	14.1	17.8	16.2	17.4	22.1	26.3	27.4	25.4	33.8	38.1	0.956699	4.59e-07
FBgn0010607	l(2)05714	1582	5.6	6.4	6.1	16.7	14.7	17.6	24	25.8	31.5	31	37.7	43.1	1.53495	4.96e-07
FBgn0027491	Cdk5alpha	102	1.7	3.9	4	1.7	1.7	0.9	0.9	0	0.4	0	0.1	0.1	-2.98887	4.97e-07
FBgn0027513	ana2	216	1.4	1.6	1.4	2.6	0.8	1.1	4.1	3.4	3.6	4.6	4.2	6.9	1.61964	5.05e-07
FBgn0051324	CG31324	87753	2188.4	2861.1	1706.1	1097.5	1081.7	909	581.8	652.4	627.9	574.1	621.3	938.7	-1.30055	5.22e-07
FBgn0041342	Pcyt1	8288	149.8	146.1	202.7	114.8	129.5	119.5	78.3	81.9	85.2	67.1	57.5	100.4	-0.874973	5.26e-07
FBgn0000140	asp	1275	6.4	7.6	5.3	10.3	14.9	15.5	22.5	21.7	21.9	32.7	31.8	21.6	1.34731	5.26e-07
FBgn0086254	CG6084	6152	46.8	59.6	68.3	33.5	45.7	49.9	71.1	80.6	82.6	143.8	152.8	157.2	1.1781	5.39e-07
FBgn0000723	FER	5125	90	81.9	115.6	95	86.3	63.8	54.9	59.9	47.3	57	46.7	43.3	-0.789141	5.39e-07
FBgn0001137	grk	2794	44.2	46.7	52.8	46.5	44.6	49.7	33.9	30.9	33.9	23.3	25.6	23.4	-0.736976	5.41e-07
FBgn0030218	CG1628	3975	71.1	79.5	78.2	53	57.9	60.7	40	42	44.6	42.6	38.2	34.3	-0.731916	5.59e-07
FBgn0052755	CG32755	57	1.9	2	1.7	0.9	0.7	1.1	0	0.5	0	0.2	0.1	0	-3.4058	5.6e-07
FBgn0032815	CG10462	5191	36.5	29.3	29	57.7	53.4	55.2	65.9	76.1	75.5	129.6	133.8	116.3	1.19642	5.68e-07
FBgn0037923	CG6813	138	0	0.7	0.1	0.4	1.2	1.3	2.4	2.4	1.6	4.4	3.5	4.9	2.34778	5.75e-07
FBgn0034420	CG10737	1264	32.2	23.7	26	17.4	18.5	19.6	9.3	8	9	13.2	13.2	13.1	-1.05371	5.77e-07
FBgn0040238	Best1	3123	61.7	73.5	82.2	31.3	44.2	42	25.9	24.1	29.2	27.5	24.9	27	-1.08	5.83e-07
FBgn0031419	CG15390	273	1	1.6	1.1	2.4	3.2	2.5	5.6	4.8	3.4	6.3	6.8	6.8	1.52714	5.94e-07
FBgn0053554	Nipped-A	11327	109.9	103.4	62.3	115.2	101.5	109	143.9	157.9	149.7	250.8	260.5	293.4	1.06428	5.95e-07
FBgn0052675	Tango5	7264	120.8	125.4	103.6	165.4	123	121.2	84.3	72.2	75.2	80.7	50.4	79.7	-0.778822	5.97e-07
FBgn0263395	hppy	5115	106.7	109.6	92.4	66.7	72.6	78.4	53.8	59.2	55.4	44.5	45.5	43	-0.808335	5.99e-07
FBgn0004852	Ac76E	1447	23.5	25.3	33.6	23.4	19.2	27.4	13.2	17.6	14	12	13.7	11.8	-0.899276	6.22e-07
FBgn0038195	CG3061	3019	46.1	55.7	50.9	51.5	48.1	47.4	30.5	24.6	33.2	31.2	34.3	34.8	-0.660691	6.23e-07
FBgn0051950	Sbat	1438	10.8	12.4	12.4	12.4	16.5	17.7	19.7	23.2	25.1	25.4	28.9	30.6	0.897571	6.23e-07
FBgn0032234	gny	2013	16	18	20.2	24.9	22.2	22.6	31.3	31.4	32.9	39.6	36.7	37.1	0.760525	6.29e-07
FBgn0265177	CG44242	3326	33.9	36.5	34.5	25.3	31.2	33.9	46.3	43.7	52	61.7	65.8	74.2	0.815769	6.87e-07
FBgn0038197	foxo	914	21.4	16.2	13.8	19.1	15	13.5	10.6	8	8.1	9.2	8.5	7.4	-0.932881	6.92e-07
FBgn0038330	CG14868	306	2.3	1.2	2.2	3.9	2.5	2.7	4.5	5.8	5.7	6.3	6	7.9	1.34303	7.01e-07
FBgn0036053	iPLA2-VIA	4351	65.4	61.6	66.3	81.5	83.6	83.7	52.1	41.8	47.3	48.4	39.3	44.9	-0.690134	7.23e-07
FBgn0040227	eIF3d1	16339	270.3	278	366.8	219.7	230.7	275.1	167.9	179.4	190.8	139.9	156.4	159.6	-0.723615	7.28e-07
FBgn0003890	betaTub97EF	5376	74.6	99.5	129.4	96.5	120.5	135	43	55.3	60.3	13	16.7	25	-1.62175	7.28e-07
FBgn0034401	MetRS	6167	111.1	99.1	122.6	110	88.6	89.7	72.6	62.3	75.5	63.3	56.7	55.8	-0.685142	7.47e-07
FBgn0030501	BthD	3055	30.9	33.4	33.9	23.8	27.9	27.1	46.3	44.4	42.9	53	56.6	76.2	0.849459	7.5e-07
FBgn0040233	cana	1473	11.8	9.5	8.5	16.9	18	16.2	23.3	26.1	23.5	32.1	30.5	29.6	1.03838	7.7e-07
FBgn0004107	Cdk2	1262	13.6	11.2	14	9.4	12	11.9	18.1	16.7	24.5	21.8	25.2	26.1	0.880347	7.7e-07
FBgn0260771	Larp7	1767	10.3	8.9	14.2	19.9	19.5	21	35	35.7	36.8	33.5	37.6	23.8	1.11178	7.8e-07
FBgn0040777	CG14767	7195	107.4	103.3	141.3	123.8	125.2	115.1	76.1	85.7	80.1	76.3	65.4	79.2	-0.631117	7.88e-07
FBgn0023518	trr	8369	139.1	148	195.3	120.8	131.5	122.2	83.2	96.3	95.2	76.9	84.8	61	-0.786721	8.06e-07
FBgn0262945	lncRNA:CR43264	21260	517.6	371.6	519.1	366.6	240.5	337.7	281.4	153.8	190.2	194.8	117.1	166.4	-1.0925	8.29e-07
FBgn0000588	esc	1715	11.3	16.4	16.9	17.4	20.9	19.3	26.8	30.2	29.5	26.6	34	32.6	0.816469	8.37e-07
FBgn0263656	CG43647	181	4.3	3.5	5.4	3.2	3	2.7	1.5	1.2	1.9	0.8	0.7	0.9	-1.67362	8.45e-07
FBgn0086782	amn	184	2.8	6.7	4.7	1.9	3.7	2.8	1.1	0.7	1	1	1.6	0.4	-1.95019	8.56e-07
FBgn0263831	Gen	453	3.5	2.3	2.7	3.6	5.2	4.7	6.1	6.5	9.5	8.6	10.7	10.5	1.27164	8.59e-07
FBgn0030834	CG8675	981	23.1	14.2	22.5	16.1	14.2	15.2	10.2	8.5	9.4	8.4	8.9	8.8	-0.954645	9.01e-07
FBgn0001990	wek	474	4	3.7	2.5	3.9	4.3	6.1	8	8	7.4	10.5	10.9	9.1	1.14043	9.01e-07
FBgn0032634	Rpb11	6791	66.2	66.7	72.7	63.3	63.6	71.2	84.5	94.4	100.2	123.9	141.8	155.4	0.795436	9.06e-07
FBgn0266051	lncRNA:CR44816	321	7.3	7.3	5.2	4.1	6	7.2	3.5	2.7	2.6	1	2.9	1.9	-1.3599	9.18e-07
FBgn0027836	Dgp-1	7906	179.7	108	211.9	195.4	96.5	100.5	82.3	56.7	63.3	92	57	59.9	-1.11729	9.29e-07
FBgn0033763	CG8646	152	5.4	3.1	3.2	4.3	2.3	1.7	1.3	0.5	0.6	0.4	1.3	0.9	-1.95504	9.33e-07
FBgn0004832	Xpac	1368	16.5	10.9	14.2	15	14.4	12.4	25.1	22.2	28.2	24.9	22.2	20.9	0.789724	9.47e-07
FBgn0022338	dnk	13060	129.8	138.2	193.2	98	108.7	117	220	223.8	233.2	204.2	222.5	242.1	0.776323	9.95e-07
FBgn0024958	Irp-1A	5458	48	53.7	49.3	59.2	64.8	66.7	78.5	84	89.3	86.8	105.7	108.5	0.697699	9.95e-07
FBgn0050054	CG30054	124	4.7	4.8	2.8	1.5	1.7	1.3	0.7	0.5	0.1	0.8	0.4	0.3	-2.57143	1.02e-06
FBgn0035102	CG7049	3498	32.5	28.1	26.4	31.7	46.7	43	48.9	58.4	60	67.5	67	67.1	0.82574	1.04e-06
FBgn0024320	Npc1a	8730	116.3	145.8	164.6	138.4	175.4	174.2	87.7	108.2	110	65.6	70.7	65.7	-0.850792	1.06e-06
FBgn0031836	CG11050	1568	26.6	26.6	34.2	24.9	23.5	25.1	15.1	16.2	16.4	16.8	12	17.2	-0.787492	1.06e-06
FBgn0262979	lncRNA:CR43287	170	1.4	0.8	0.7	1.3	1.3	1.3	3.2	2.9	2	4.6	4.2	4.8	1.69336	1.06e-06
FBgn0263042	CG43337	129	2.8	3.7	2.4	1.3	3	3	1.1	0.7	1	0.6	0.4	0.4	-1.93289	1.06e-06
FBgn0024989	CG3777	58	1	1.3	1.7	1.3	1.8	1.1	0.4	0.5	0.1	0	0.1	0	-2.89191	1.06e-06
FBgn0033581	CG12391	11692	133.8	142.1	111.7	96.7	112.2	102.3	151.3	172.2	180.1	205.5	233.3	259	0.781826	1.08e-06
FBgn0039590	CG10011	2937	70	77.4	45.8	38.6	39.9	40.8	27.4	27.3	28.5	22.9	24.2	28.6	-0.97737	1.11e-06
FBgn0013263	Trl	1118	10.6	10.7	8.4	10.3	12	13.2	20.3	15.7	17	24.9	19.4	22.4	0.879711	1.14e-06
FBgn0023395	Chd3	669	2.6	3.7	4.2	7.1	6.8	8.5	11.9	11.3	11.8	15.1	12.7	15.4	1.261	1.15e-06
FBgn0041789	Pax	5500	92	98.7	76.5	90.3	94.6	104.9	55.8	64.5	71.2	49.3	44.8	56.1	-0.705198	1.16e-06
FBgn0037562	CG11671	4028	61.9	68.3	78.2	74	86.1	87.8	53.8	43.7	41.7	20.8	19.3	24.8	-1.16336	1.16e-06
FBgn0039927	CG11155	516	8.3	6.8	10.5	20.2	8.5	10.7	5.8	4.8	3.4	2.5	2.7	3.2	-1.53505	1.21e-06
FBgn0037751	topi	279	1.9	0.9	0.6	2.4	2.3	2.8	5	4.8	3.8	5.5	9.4	6.6	1.72341	1.21e-06
FBgn0037809	CG12818	1017	5.6	6.5	4.5	10.9	11.2	11.4	16.6	18.1	15	24.1	20.2	25.7	1.26339	1.24e-06
FBgn0283681	Tcs3	2850	21	20.9	20.8	26.2	34.2	40.3	47.3	46.8	44.7	56.2	57.9	55	0.915619	1.25e-06
FBgn0052801	CG32801	110	2.1	1.5	2.7	3.2	2.5	2.5	0.9	0.2	0.7	0.2	0.7	0.7	-1.91223	1.25e-06
FBgn0017558	Pdk	2405	21.9	24	21.8	28.3	21.4	24.6	31.6	38.4	32.3	49.7	52.3	50.1	0.846043	1.29e-06
FBgn0038744	CG4733	316	2.8	2.3	2.1	1.9	2	1.1	4.1	3.6	4	9.9	8.5	9.2	1.69453	1.36e-06
FBgn0050466	CG30466	453	3.7	4	3.2	2.6	3.7	5.2	6.1	8.7	6.6	7.8	10.8	11.7	1.20604	1.37e-06
FBgn0036536	CG12713	274	1.4	0.9	1.3	1.9	3	3.1	3.7	7.5	5.4	8.4	4.6	5.5	1.58608	1.39e-06
FBgn0032059	PrBP	2531	18.3	25.6	26	27.2	29.4	31.1	44.3	41.5	38.8	42.2	44.4	48.5	0.721796	1.4e-06
FBgn0035715	CG10103	3743	56.1	58.6	65.3	60.5	61.4	66.7	40	43	46.4	35.7	37	39.5	-0.609083	1.41e-06
FBgn0263197	Patronin	15650	302.1	371.1	328.3	179.5	216	213	142.9	154.3	161.6	124.8	149.8	151.5	-0.863982	1.44e-06
FBgn0035464	PIG-B	14582	234.1	249.5	259.9	225.7	226.5	262.5	169.5	169.5	189.2	118	130.5	137.4	-0.674501	1.45e-06
FBgn0035720	CG10077	8371	92	87.7	85.3	82.4	82.6	81.6	118.5	107.7	118.5	178	154.4	181.1	0.747453	1.45e-06
FBgn0002945	nkd	765	22.4	20.8	11.6	14.6	9.7	8.9	6.5	5.3	6.7	5.9	5.3	6.1	-1.29015	1.45e-06
FBgn0020616	SA	1578	10.6	12.5	19.1	16.1	15.4	16.6	23.4	21.7	33.8	28.9	27.2	31.7	0.88953	1.46e-06
FBgn0040344	CG3711	782	7.5	6.8	7.5	6.9	6.3	7.4	11.2	10.6	11.1	16.1	18.7	17.5	1.01306	1.48e-06
FBgn0262976	lawc	406	3.5	4.3	2.8	3.4	3.5	4.1	8.2	6.3	6.4	8	9.6	6.8	1.07102	1.48e-06
FBgn0036896	wnd	3152	67.4	91.9	55.6	45.3	37.7	39.7	27	24.1	27.5	24.9	26.5	33.8	-1.04266	1.51e-06
FBgn0040602	CG14545	167	1.4	0.7	0.8	0.4	0.5	0.6	3.5	1	1.9	6.9	3.9	5.8	2.33421	1.51e-06
FBgn0019890	Smg5	2595	49.9	54.6	43.3	37.8	39.2	39.4	27.5	24.4	25.9	31	20.2	27.9	-0.7554	1.55e-06
FBgn0028743	Dhit	791	4.3	5.2	2.9	3.6	5.5	5	7.8	8.7	6.3	23.7	27.5	27	1.91991	1.57e-06
FBgn0019686	lok	2922	22.2	25	33.2	26	34.7	37.5	44.1	52.9	53.6	51.2	55	45.9	0.758088	1.6e-06
FBgn0264562	Hr4	362	5.6	6.7	8.1	7.9	5.2	7.7	3.9	2.2	3.4	1.7	2.2	3.9	-1.22296	1.62e-06
FBgn0033921	tej	542	4.3	4.3	4	5.8	4.8	5.3	10.8	7.2	7.4	14.5	11.5	10.1	1.11561	1.65e-06
FBgn0027529	tapas	3736	78.7	78.7	80.1	45.5	51.1	54.4	34.1	41.8	38.6	35.9	27.5	35.6	-0.86847	1.75e-06
FBgn0036581	MED10	3369	29.9	33.6	32	30.2	31.9	37	43	53.4	45.7	61.6	61.5	90.3	0.870113	1.75e-06
FBgn0250753	kra	30031	527.2	486.8	537.7	427.3	438.9	482.6	294.8	328.6	370.4	321.4	324.1	334.1	-0.555504	1.8e-06
FBgn0267758	asRNA:CR46089	228	8	5.7	4.9	3.9	3	3	1.7	2.4	1	1.5	1	1.2	-1.74457	1.86e-06
FBgn0036689	CG7730	564	5.9	5.9	4.6	3.6	5.8	4.9	11	9.4	9	12.8	7.8	12.7	1.01307	1.89e-06
FBgn0050015	CG30015	9259	156.6	266.8	132.6	145.9	181.8	138.3	93.2	112	101	51.8	55.3	61.2	-1.10851	1.9e-06
FBgn0266631	lncRNA:CR45138	418	8.3	8.9	10	4.5	8.7	6.9	3.9	3.6	2.4	1.5	3	4.6	-1.31462	1.9e-06
FBgn0036732	Oatp74D	5104	94.7	121.7	87.8	68.2	72.3	75.7	41.9	43.7	45.9	48.7	50.8	64.4	-0.816295	1.91e-06
FBgn0037853	CG14696	13736	261.9	300	311.1	166.7	185	188.7	145.9	148.3	137.2	113	122	124.1	-0.839709	1.97e-06
FBgn0032388	CG6686	6487	106.6	122.1	90	110	113.8	105.1	78.9	74.6	77.9	66	60.9	57.6	-0.640462	1.97e-06
FBgn0037737	Pnn	5946	144.3	118.2	122.3	87.5	77	74	62.5	60.1	62.4	59.3	48.7	49.1	-0.867363	1.97e-06
FBgn0035766	eco	4681	50.6	47	60.6	48.5	51.1	46	68.5	74.1	72.2	81.6	89	79.5	0.614575	2e-06
FBgn0264561	Glg1	11850	101.5	103.3	120.7	139.6	156.9	136.4	178.5	203.3	190.6	210.1	229.2	192.5	0.667641	2.06e-06
FBgn0262619	DNAlig1	1664	17.6	17.4	16.9	9.4	14.9	13.8	21.6	22.9	31.6	26	36.7	38.4	0.976535	2.06e-06
FBgn0261283	SREBP	53834	777	847.4	1078.4	825.9	853.2	867	542.7	604.1	593	550.8	521.8	678.1	-0.588648	2.07e-06
FBgn0033052	SCAP	16509	329.7	401.7	226	234	252.9	233.4	151.1	158.2	151.4	167.1	169.8	187.5	-0.768294	2.08e-06
FBgn0058469	lncRNA:CR40469	6399198	116305	107657	115537	99789.2	94459.8	92752.8	72906.8	72955.4	77807.6	71498.9	66876.9	56684.1	-0.581299	2.1e-06
FBgn0259228	C3G	6834	117.8	91.1	146.1	124.2	135.9	116.5	82.4	79.9	81.5	55.4	52	42.1	-0.896898	2.1e-06
FBgn0039175	beta-PheRS	3742	33.2	29.6	33.6	46.8	46.7	44.9	61.4	62.1	62.4	61	72.1	66.2	0.71981	2.1e-06
FBgn0038389	CG5516	3656	30.4	32.5	28.3	34.3	45.9	45.5	50.2	58.4	60.3	60.6	70.1	82.3	0.818508	2.1e-06
FBgn0030670	Pis	3087	47.3	55.1	58.1	43.1	51.9	50.3	33.9	27.3	32.2	29.4	29.4	39.4	-0.673056	2.1e-06
FBgn0028494	CG6424	289	9.2	5.6	5	3.9	5.8	4.7	3.5	1.7	1.7	2.1	1.9	1.9	-1.42392	2.11e-06
FBgn0026404	Dronc	1773	15.5	14.2	19.3	20.4	22	18.5	33.3	34.8	34.2	30.4	26.6	27	0.761412	2.13e-06
FBgn0032224	Sps2	2341	35.5	40.1	42.6	34.3	38.4	44.1	24.6	27.3	25.2	21.2	19.4	27.7	-0.696475	2.17e-06
FBgn0003268	rod	3189	19.3	26.1	27.5	26	43.2	36.2	40.6	58.7	56.3	60	75.9	54.4	0.955391	2.18e-06
FBgn0038476	kuk	6445	46.4	65.9	57.4	56.6	84.8	83.3	102.2	107	116.7	112.6	121.7	104.5	0.752112	2.22e-06
FBgn0034657	LBR	3722	31.3	33.4	37	42	49.7	43.8	60.9	63.5	70.1	66	59	60	0.679233	2.22e-06
FBgn0260639	gammaTub23C	2784	25	29.7	34.8	23.8	30.5	28.7	37.2	48.3	48.7	42.6	53.3	51.4	0.703232	2.28e-06
FBgn0085732	CR40190	335	1.2	1.5	2.2	4.1	3.2	2.7	3.9	6.3	5.4	8.2	7.9	9.1	1.48996	2.29e-06
FBgn0085223	CG34194	231	7.3	5.2	6.1	2.4	3	4.5	2	2.2	1.9	0.6	0.7	1	-1.79883	2.31e-06
FBgn0035519	CG1309	3589	54.9	56.8	69.2	53.2	57.9	58.7	37	38.6	42.7	39	37.6	37.1	-0.597238	2.4e-06
FBgn0039835	mRpL32	1768	18.4	15.4	14.8	15.7	21	18.2	24	27	29.3	28.5	33.6	42.7	0.844632	2.43e-06
FBgn0038462	CG17556	11453	168.6	161.4	205.9	182.6	208.5	213.6	121.3	119.3	135.1	103.2	99.8	145.3	-0.654815	2.44e-06
FBgn0039665	CG2310	6677	95.8	124	143.8	93.5	109.7	120.6	65.7	81.4	81.6	46.8	63.9	50.7	-0.819256	2.44e-06
FBgn0034035	CG8207	1643	13.7	18.1	17.4	14.8	21	14.9	22.7	28	28.6	27.3	31.1	31	0.753278	2.49e-06
FBgn0037781	Fancl	213	0.7	0.5	1.1	1.9	1	3.1	4.1	4.1	5.1	4.8	3.2	5.8	1.70068	2.49e-06
FBgn0263593	Lpin	8287	176.3	173.5	178.1	134.9	109.7	99.6	83.9	75.3	72.7	66.9	58.3	107.5	-0.908073	2.53e-06
FBgn0026199	myo	4054	32.9	32.5	26.2	45.5	54.6	47	65	62.5	65.1	86.6	76.9	78.2	0.866996	2.6e-06
FBgn0035084	CG15861	981	18.9	15.8	18.1	20.8	17.9	18.3	11.4	13	10.3	5.7	7.2	5.1	-1.07596	2.6e-06
FBgn0037012	Rcd2	959	21.6	19	25	24	12.9	13	11.7	9.2	9	4.2	3.9	4	-1.46674	2.65e-06
FBgn0014906	Hydr2	5079	75.4	70.3	108.3	84.3	84.5	82.2	57.9	51.2	53.7	58.5	50.1	52.5	-0.641294	2.69e-06
FBgn0032781	RtcB	3726	66.4	62.4	57.8	63.9	58.4	59	42.1	44.7	46.2	35.4	36.7	37.8	-0.600289	2.71e-06
FBgn0004106	Cdk1	3006	25.2	26.8	32.7	34.1	38.4	35.6	47.3	54.1	50.7	53.5	47.8	52.5	0.667029	2.73e-06
FBgn0086608	CG34112	542	6.4	9.7	8	15.7	13.9	12.7	6	4.1	5.8	3.1	2	2.6	-1.48875	2.73e-06
FBgn0035397	CG11486	13559	147.1	142.5	117.9	160.7	169.8	154	217.6	214.9	199	268.2	227.8	232.2	0.609026	2.75e-06
FBgn0020653	Trxr-1	20457	388.3	431.6	383.4	263.9	279.4	287.6	191.1	213.7	229.2	190.6	215.4	213.9	-0.698346	2.8e-06
FBgn0039877	Mccc1	2363	24.2	14.2	26.7	26.2	27.4	23.8	36.7	35.5	42.6	46.1	46.2	40.8	0.805617	2.81e-06
FBgn0039492	CG6051	8478	171	232.6	216.2	108.3	100.8	85.8	70.9	75.6	67.2	69	66.8	79.5	-1.0932	2.85e-06
FBgn0050001	CG30001	773	4	6.5	7	5.4	8.2	9.7	11.5	11.8	12.7	14.3	18	16.6	1.05639	2.88e-06
FBgn0035896	CG6983	2977	42.8	47.8	57.8	48.5	49.6	49.9	30.1	30.4	39.3	25.4	29.5	31	-0.669741	2.96e-06
FBgn0010905	Spn	11882	231	305.8	121.9	169.5	230.4	212.3	113.9	126.5	138.8	81.8	96.3	94.1	-0.964561	2.99e-06
FBgn0029507	Tsp42Ed	2135	57	36.6	36	49.1	30.2	35	31.3	17.6	21.2	15.1	11.8	13	-1.14942	2.99e-06
FBgn0051344	CG31344	2564	12.9	12.5	16.3	25.3	34.2	31.7	48	54.3	55.6	42.2	49.5	45.6	1.15411	3.02e-06
FBgn0038974	CG5377	2423	19.6	17.8	26.1	23.8	30.4	26.2	35.4	39.1	33.9	46.8	47.5	52.5	0.828478	3.02e-06
FBgn0020272	mst	12421	234.3	225.4	205.9	188.6	215.5	208.9	142.9	159.1	156.7	91.2	106	95.7	-0.767756	3.03e-06
FBgn0035323	CG13807	4968	51.8	47.7	42.2	37.5	51.7	49.9	57.3	69.8	75.2	87.2	103.5	130.9	0.90107	3.03e-06
FBgn0034371	SP2637	8909	163.4	172.1	196.7	122.7	142.2	120.1	89.3	101.9	109.3	85.1	77.2	61.6	-0.808746	3.05e-06
FBgn0011638	La	7815	121.5	105	138.7	134.7	147.9	138	91.7	96.6	91.7	80.5	69.6	71.9	-0.648356	3.12e-06
FBgn0010621	CCT5	43313	716.3	731.7	671.5	666.9	703.4	711.7	495.8	543.1	545.5	411.2	444.2	439.6	-0.545481	3.2e-06
FBgn0034501	CG13868	2631	78.4	75.6	65.2	31.5	26.4	25.7	24.8	21.2	19.7	17.4	16.4	16.2	-1.39183	3.36e-06
FBgn0264672	Eogt	459	4.2	3.6	4.3	3.6	5.5	4.7	7.1	9.2	8.7	9.4	7.8	8.2	0.945531	3.37e-06
FBgn0052944	CG32944	162	7.3	4.1	4.6	1.7	1.8	1.9	0.9	1.2	0.6	0.2	1	0.4	-2.31236	3.37e-06
FBgn0033549	mms4	225	1	1.3	1.8	1.7	2.3	1.6	4.8	2.7	4.6	5.5	6.5	3	1.47245	3.44e-06
FBgn0039731	Sas-6	165	0.7	0.7	1	1.5	1.5	1.3	2.8	1.7	3.3	5.4	3.6	3.9	1.67403	3.44e-06
FBgn0259823	CG42404	370	19.6	11.4	16.1	3	1	1.6	1.7	0.2	0.1	1.1	0.4	0.9	-3.5246	3.5e-06
FBgn0037686	RpL34b	46365	702.6	842.9	861.2	654.1	704.9	725.3	483.5	514.3	513.7	409.7	502.3	571.5	-0.584569	3.56e-06
FBgn0023090	dtr	333	12	6.1	7.4	6.9	4	4.5	3.2	3.1	2	2.3	2.3	1.2	-1.56199	3.57e-06
FBgn0053207	pxb	1654	38.1	29.3	33.5	34.8	24.7	22.9	22.9	14.2	16.7	15.5	10.4	9.7	-1.03966	3.67e-06
FBgn0085370	Pde11	12869	335.5	421.1	234.5	146.5	148.7	135.8	98.8	112.3	99.9	93.9	104.1	107.5	-1.20645	3.72e-06
FBgn0034627	eEFSec	435	0.7	2.1	1	4.7	4.7	3.8	7.1	7.7	7.6	10.7	10.7	11.7	1.72818	3.72e-06
FBgn0000097	aop	27068	527.7	680.2	372	351.2	412	397.6	251.4	278.4	280.4	244.9	278.2	278.9	-0.765622	3.82e-06
FBgn0052267	CG32267	6807	119.9	106.9	131.8	109.6	92.8	103.5	77	71.7	74.8	70	69.7	80.4	-0.58275	3.82e-06
FBgn0036813	Atg3	3797	42.2	43.3	37.5	38.6	41.1	45.6	54	55.8	65.4	64.2	67.1	66.5	0.58861	3.96e-06
FBgn0270924	zf30C	2550	22.9	26	27.1	21.7	25.7	29.2	32.9	36.5	36.9	51.4	50.3	55.3	0.786875	3.97e-06
FBgn0002643	mam	10650	208.8	238.2	199.2	161.1	144.2	126.2	100.1	107.5	105.6	120.1	102.5	108.1	-0.744056	4.06e-06
FBgn0030407	Fpgs	154	2.3	3.1	3.9	3.2	3.5	3.5	1.1	2.4	1	1	0.3	0.3	-1.79725	4.07e-06
FBgn0267528	asRNA:CR45868	70	3	2	1.8	1.5	1	0.6	0.2	0.2	0.4	0.4	0	0.1	-2.76721	4.08e-06
FBgn0261065	Cpsf73	2321	19.5	18.5	16.6	20.8	28.5	28.9	28.5	36	41.6	42.6	46.4	52	0.899621	4.09e-06
FBgn0052441	CG32441	38333	646.3	677.7	660.6	569.8	611.3	565.1	396.6	444.3	460.3	339.3	369.1	480.7	-0.583148	4.1e-06
FBgn0000535	eag	501	10.3	10.7	6.7	9.7	9	13.6	6.5	3.6	4	3.8	3.3	1	-1.43949	4.18e-06
FBgn0037877	CG6689	1073	7.3	8.4	8.7	11.8	10.5	10.2	12.8	19.1	13.1	22.7	25.8	26.7	1.08757	4.28e-06
FBgn0000479	dnc	5458	38.2	66.6	46.2	30.2	37.9	35.9	58.8	62.3	68.2	137.3	145.4	148.5	1.28112	4.42e-06
FBgn0033654	Sobp	126	5.6	3.3	3.2	1.5	1	2.2	0.7	0.5	0.1	0.8	0.7	0.4	-2.34682	4.42e-06
FBgn0032147	IP3K1	3109	68.5	97.9	62.5	34.5	35.1	39.5	25.1	24.9	22.5	21.2	26.9	31	-1.15672	4.46e-06
FBgn0053523	CG33523	3653	60	76.7	75.5	45.5	53.1	56.1	34.1	39.6	42.2	31.4	32.8	38.7	-0.749397	4.47e-06
FBgn0260859	Bet3	1973	35.3	33.8	42.7	31.3	37.9	30.1	22.5	24.4	23.1	15.9	14.5	11.1	-0.930085	4.5e-06
FBgn0032078	C1GalTA	10116	90.6	111.4	109.2	86.4	115.8	115.7	125.6	166.1	163.3	156.8	189.9	215.5	0.692594	4.51e-06
FBgn0016672	Ipp	1928	15.6	16.9	17	25.5	21.7	19.9	28.3	34.8	26.4	35.9	38	40.4	0.81062	4.51e-06
FBgn0085434	NaCP60E	493	4.5	3.9	4.3	3.9	3.2	5.2	7.4	7.2	6.3	9.6	13.4	11.5	1.15876	4.52e-06
FBgn0050077	Blos1	825	5.9	9.2	8.7	3.6	6.8	7.1	10.4	13.8	12.4	15.7	17.1	22.5	1.13863	4.57e-06
FBgn0046296	CG11534	450	2.8	3.2	2.8	4.7	3.8	5.2	5.2	9.2	8.1	7.3	9.6	12.1	1.2117	4.57e-06
FBgn0046225	CG17230	546	4.7	4.9	4.9	4.9	6.5	5.2	7.8	12.1	9.3	8.4	11.5	10.2	0.926767	4.61e-06
FBgn0010825	Gug	14038	309.1	324.3	275.3	181.3	183	171.4	121.5	132.8	129.2	127.7	133.9	160.2	-0.842813	4.67e-06
FBgn0022097	Vha36-1	14924	245.6	268.8	283.5	205.3	235	228.2	167.7	177	185.5	129.2	140.8	151.7	-0.62439	4.72e-06
FBgn0041710	yellow-f	8811	118.9	252.3	217.9	76.6	154.9	149.6	57.1	97.6	89	46.8	70.4	52.2	-1.23292	4.72e-06
FBgn0034688	CG11474	914	10.6	9.9	7.7	6.2	6.8	10	14.7	12.8	16.5	16.4	21.9	15	0.924822	4.72e-06
FBgn0040942	CG12643	834	6.1	9.3	10.3	4.5	5.8	6	11.2	14	11.8	17.8	17.3	21.2	1.13283	4.74e-06
FBgn0263396	sqd	193759	3390.9	3591.3	2614.9	2897.7	3229.4	3196.7	2109.7	2366.8	2404.7	1839.8	1966.3	2021.8	-0.574154	4.83e-06
FBgn0263600	DNApol-delta	1119	8	4.5	10.6	9.4	15	11.6	24.8	25.6	23.4	18.9	19.9	16.6	1.12409	4.83e-06
FBgn0032222	CG5037	3417	38.4	33.6	37	29	31.9	36.9	46.5	45.6	50.3	64	64.8	78.1	0.758689	4.9e-06
FBgn0030800	Nprl2	1246	21.2	21.7	24	20.6	19.7	18.3	13.8	12.3	15.1	11.1	12.5	11.8	-0.709526	4.92e-06
FBgn0031379	CG7289	3112	28	31.6	27.4	32.6	40.2	33.1	42.6	45.6	48.6	57.7	56.7	66.2	0.723267	4.96e-06
FBgn0027553	NELF-B	2236	21.7	18.1	27.1	22.5	26	24.2	32.6	41	41.7	33.8	45.1	34.3	0.712266	5.02e-06
FBgn0260722	lncRNA:CR42549	2334	49.2	60.6	33.8	31.3	34.1	33.4	23.1	22	23.8	20.8	20.2	23.1	-0.868268	5.03e-06
FBgn0261983	l(2)gd1	4688	79.1	91.1	77.9	59.6	73.8	79.4	48	53.8	55.8	42.2	45.2	51.5	-0.637584	5.04e-06
FBgn0263079	CG43338	342	7	5.9	8.2	7.5	4.8	6.3	5.2	2.4	2.4	1.7	2.6	1.9	-1.29183	5.06e-06
FBgn0026143	CDC45L	3611	33	35.8	52.2	30.5	36.2	37.8	54.7	56.5	60.4	60.2	64.5	66.8	0.684195	5.1e-06
FBgn0036906	CG14102	308	2.1	1.1	1.7	2.8	3.3	3.6	5	4.8	5	8.2	6.8	6.9	1.35956	5.1e-06
FBgn0035469	CG14977	2538	24	28.8	25.1	25.7	26.4	27	31.6	40.1	36.5	50.3	50.1	50.7	0.724253	5.13e-06
FBgn0051098	CG31098	2814	52.7	47	57.1	49.6	40.4	40.9	31.6	33.3	32.1	23.3	21.2	30.7	-0.742374	5.16e-06
FBgn0052279	Drsl2	75	3	2.8	2.8	0.4	0.5	0.9	0.4	0	0.1	0.2	0.1	0.1	-3.24441	5.28e-06
FBgn0262515	VhaAC45	63613	1026.4	1104.4	1181.8	883.8	1019.9	955.9	638.7	796.6	768.3	584.6	665.8	694.8	-0.573293	5.35e-06
FBgn0003410	sina	9341	171.2	175.6	162.2	128.3	149.4	127.7	106.8	110.8	98.2	97.5	101.5	91.1	-0.595866	5.44e-06
FBgn0032635	CG15141	3530	31.3	32.2	37.3	39	40.9	41.7	53.4	53.6	52.7	59.5	59	79.1	0.68686	5.46e-06
FBgn0038923	mRpL35	2667	24	26	30.4	23.4	30	28.7	35.9	35.7	45.4	47.6	46.9	59	0.73766	5.46e-06
FBgn0035109	CG13876	699	2.8	4.9	4.5	6	8.7	6.7	8.9	9.9	11.5	16.1	15.7	18.5	1.26937	5.48e-06
FBgn0028997	nmdyn-D7	2114	17.6	20.4	17.9	22.3	25.7	21.6	29.2	29.2	30.5	42.4	43.9	45.7	0.822449	5.5e-06
FBgn0031483	CG9641	2775	26.9	27.4	23.2	30.5	35.2	32.2	40.4	43.7	43	51.2	47.1	57	0.691454	5.54e-06
FBgn0266958	lncRNA:CR45409	185	1.2	1.5	1.4	0.6	1.7	1.1	2.8	2.7	2.3	4.8	4.8	5.3	1.56512	5.59e-06
FBgn0264078	Flo2	9080	94.9	95.5	93.4	113.5	117	98.2	133.4	156.7	145.6	160.2	149.2	148.6	0.54627	5.62e-06
FBgn0039897	CG1674	2195	16.7	19.4	16.2	25.5	21.5	24.5	29.4	30.4	29.5	46.3	49.4	51.5	0.939569	5.62e-06
FBgn0050156	CG30156	293	2.4	2.1	1.1	1.9	4.3	2.5	6.3	5.6	6	5.7	6.3	4.5	1.25415	5.62e-06
FBgn0082973	snoRNA:Psi28S-3308	95	0.5	0.4	0.1	0.9	0.7	0.8	2.6	3.1	2.1	1.7	2	1.4	1.94414	5.62e-06
FBgn0028341	Ptpmeg2	2942	69.9	50.5	46.8	60.1	41.4	37.8	34.1	28.3	29.9	31.2	26.2	29.2	-0.775274	5.63e-06
FBgn0038056	CG5961	963	7.8	4.9	8.5	9	12.7	10.5	17.7	13	19.4	17.2	17.7	19.8	0.983421	5.63e-06
FBgn0036814	CG14073	7877	206.1	202.9	123.8	114.1	94.1	99.1	81.1	78.5	77.2	64.8	69.7	61.5	-0.95799	5.64e-06
FBgn0033615	CG7741	1443	13.2	11.1	12.3	17.6	15.4	16.3	19.9	20.8	24.1	27	30	29.9	0.834538	5.68e-06
FBgn0035830	CG8209	1989	21.4	22.4	21.8	21.5	23.2	18.3	28.7	30.9	33.5	37.5	34.6	33.6	0.629815	5.71e-06
FBgn0004875	enc	8169	166.9	178.5	125.9	117.8	119.9	109	86.9	94.4	83.9	80.7	79.2	84.4	-0.684518	5.75e-06
FBgn0032453	CG6180	5474	53	58.7	69.2	43.3	58.3	53.2	68.9	92	79.2	99.2	100.7	117.9	0.730468	5.81e-06
FBgn0011591	fng	109	2.4	2.4	3.1	2.6	1.7	1.6	0.9	0.5	0.4	0.2	0.9	0.9	-1.7999	5.84e-06
FBgn0041709	yellow-g	548	13	9.9	13.8	10.3	6.3	7.5	5.2	3.9	4.8	3.8	3.9	5.9	-1.13174	5.86e-06
FBgn0267601	lncRNA:CR45939	111	0.3	1.1	0.8	0.2	0.5	1.1	2.4	1.9	2.3	2.1	2	3.2	1.6855	5.93e-06
FBgn0038666	Smu1	1226	14.3	10.7	10.9	9.2	14.9	13.2	19.2	17.1	25.1	23.5	22.9	19.9	0.809735	6.01e-06
FBgn0037106	CG11307	557	2.1	3.1	3.9	5.6	7.2	5	6.3	13	12.7	10.7	9.9	13.1	1.30227	6.01e-06
FBgn0002524	lace	21254	326.4	393.7	477.9	267.5	334.7	311.5	198	230.8	225.2	193.5	195	258.3	-0.699444	6.1e-06
FBgn0040340	TRAM	3367	32.9	25.3	42.2	42	36.1	38.3	53	58.9	58.6	59.6	55.2	57	0.662348	6.1e-06
FBgn0266916	Cenp-C	3894	20.5	27	28.3	35.8	46.6	49.1	52.5	55.5	58.1	90.6	97.1	78.4	1.06104	6.16e-06
FBgn0000318	cl	9894	178.2	168.3	155.4	160.5	144.4	152.1	113	111.3	115.8	94.8	98.2	122.7	-0.547412	6.17e-06
FBgn0032208	Ufd4	6540	103.6	101.3	117.2	107.3	94.8	108.5	63.5	66.9	75.7	78.6	68.5	78.9	-0.549052	6.17e-06
FBgn0036335	mRpL20	4345	48.1	48.5	48.3	45.5	47.2	49.1	59	71.2	77.8	68.1	67.8	81.5	0.569961	6.18e-06
FBgn0038832	CG15695	245	5.7	5.5	4.6	4.1	4.8	3.3	1.9	1.9	1.7	2.5	2.4	1.3	-1.26265	6.22e-06
FBgn0024329	Mekk1	5248	111.4	120.4	98.5	64.4	71.9	71.2	48.2	60.8	52.4	49.9	44.5	52.4	-0.806418	6.27e-06
FBgn0062928	hpRNA:CR33940	7743	135.1	118.2	147.1	131.9	110.5	115.1	80.2	77	92.9	75.1	77	98.6	-0.595448	6.4e-06
FBgn0041582	tamo	1569	29.7	35.3	30.4	18.7	23.4	23.4	15.1	13.8	18.4	14.1	14.5	14	-0.840829	6.4e-06
FBgn0015321	Ubc4	2266	23.1	22.8	25.7	25.1	27	25.9	36.5	39.8	37.8	33.6	37.6	39.1	0.585525	6.62e-06
FBgn0035983	CG4080	2171	55.4	70.7	44	21.2	24.4	25.4	16.4	14.7	17.1	15.5	19.2	16.7	-1.27567	6.62e-06
FBgn0010247	Parp	15753	154	146.2	99.9	204.9	195.1	163.9	242.9	258.1	238.2	271.8	303.1	333.5	0.774684	6.8e-06
FBgn0033547	CG12935	2688	12	11.4	13.1	24	34.4	32.5	41.1	43.2	50.7	48.4	56.9	73.6	1.30418	6.9e-06
FBgn0042712	HBS1	5542	103.1	91.9	86.7	87.7	84.8	83.6	61.8	65	66.2	53.1	62.4	59.3	-0.547617	6.92e-06
FBgn0020269	mspo	274	1.2	1.2	1.1	1.1	0.8	0.9	2.8	1.4	1.7	8.8	6.9	15.4	2.52531	6.97e-06
FBgn0039747	AdoR	85	2.8	3.7	2.9	0.9	0.7	0.8	0.2	0.5	0.4	0	0.1	0	-3.20378	6.98e-06
FBgn0030183	CG15309	1348	10.6	15.2	11.4	13.1	14	18.5	23.3	23.2	21.4	23.5	25.2	22.9	0.747441	7.15e-06
FBgn0032261	CG6094	2104	22.1	19.4	19.5	22.7	24.2	23.1	27.7	32.1	37.2	31.7	42	42.1	0.709033	7.45e-06
FBgn0086676	spin	6735	127.8	137.7	144	84.3	97.3	92.7	74.6	65.9	74.2	55.4	51.1	76.1	-0.784024	7.66e-06
FBgn0046258	CG12880	182	5	3.5	6.3	3.6	1.3	4.2	1.9	1.7	1	0.6	0.3	0.1	-2.1704	7.72e-06
FBgn0038202	CG12402	93	0.3	0.5	0.7	0.2	0.5	0.3	1.9	0.7	3	1.3	3	2	2.15108	7.74e-06
FBgn0031985	mon2	2600	42.1	43.4	49.6	37.3	38.2	43	29.6	25.6	29.1	27.7	26.8	28.9	-0.597851	7.82e-06
FBgn0031888	Pvf2	919	27.3	15.2	17.9	35	11.7	11.6	11.4	7	6.7	5	2.2	5.1	-1.67275	7.99e-06
FBgn0029131	Debcl	8765	131.2	155.5	140.3	124	141.1	151.3	88.8	99	99.6	87.6	91	111.5	-0.546744	8.08e-06
FBgn0044823	Spec2	441	2.3	1.2	2.1	4.3	5.8	4.7	8.7	8.5	8.3	12	7.5	9.2	1.42611	8.2e-06
FBgn0266347	nAChRalpha4	354	6.3	6.1	6.6	7.5	6.7	8.3	4.8	4.1	3.3	1.5	2	1.3	-1.30682	8.22e-06
FBgn0001085	fz	700	4.2	6.7	5.4	3.2	2.7	7.4	6.9	9.2	11.3	14.1	21.3	19.2	1.46339	8.49e-06
FBgn0263746	CR43671	110	0.2	0.1	0.6	1.1	1	0.9	3	1.4	2	1.7	3	3	1.92598	8.54e-06
FBgn0034933	CG3735	5511	104.8	76.8	81.9	101.3	90.5	91.3	59	64.7	66.1	57	64.4	51.1	-0.591913	8.64e-06
FBgn0262163	betaNACtes5	165	2.3	3.5	1.7	4.3	5.2	4.4	0.9	1	0.7	1.3	0.3	1.7	-1.81254	8.64e-06
FBgn0034049	bdg	15315	289.9	352	240.9	194.8	237.5	211.6	150.6	174.3	172.4	139.4	147.5	159.2	-0.695538	8.7e-06
FBgn0015794	Rab18	5411	103.8	101.6	78.7	92	81.8	77.9	54.7	63	62.3	45.3	57	64.4	-0.626959	8.78e-06
FBgn0031952	cdc14	1833	30.4	30.9	26.9	31.3	34.4	29.2	18.8	23.2	20.7	19.1	19.3	17.2	-0.63542	8.78e-06
FBgn0261873	sdt	887	14.1	17.3	19.8	15.7	11.9	13.3	9.5	9.2	9.4	7.8	7.3	8.4	-0.841726	8.78e-06
FBgn0014011	Rac2	41399	714.7	898.9	741.6	552.4	630.7	549.7	404.4	505.4	455.9	414.3	435.4	390.6	-0.650065	8.85e-06
FBgn0259711	CG42365	5300	125.3	97.7	96	79.2	71.4	72.6	68.7	52.4	55.6	46.3	51.1	46.8	-0.758293	8.97e-06
FBgn0033717	CG8839	7550	105.7	154.6	126	101.5	125.7	121.2	75.4	77	84.3	70.7	79.5	92.5	-0.615769	8.98e-06
FBgn0037003	CG18281	593	4.9	5.7	3.3	5.8	5.5	7.5	8.4	10.1	9.7	11.3	11.4	14	0.993481	8.98e-06
FBgn0034231	APC10	1322	9.6	10	9.8	15.7	18.4	14	20.7	24.4	25.9	22	27.5	21.6	0.887859	9.01e-06
FBgn0032474	DnaJ-H	5678	114.7	104.8	107.8	78.1	76.1	82.3	62.7	58	68	60.4	55.6	51.7	-0.663475	9.03e-06
FBgn0260747	Chchd2	11668	203.4	212.1	173.5	176.5	176.9	178.8	133.4	118.6	124.1	126.4	125	148.8	-0.529935	9.08e-06
FBgn0030904	upd2	161	4	3.7	3.5	3.6	2.7	2.2	1.9	0.7	1.9	1	0.7	0.3	-1.60272	9.18e-06
FBgn0032258	CG7456	2797	23.6	26.6	30.8	24.9	24.5	27.1	31.5	34	43.9	52.2	66.4	65.2	0.897212	9.2e-06
FBgn0032943	Tsp39D	2945	36.5	47.9	46.2	54.5	57.8	53.2	33.1	31.1	32.5	33.3	25.9	31.2	-0.662238	9.25e-06
FBgn0028707	Mt2	290	1.4	1.1	0.8	3.2	3	3.6	5.2	6	4.4	5.9	6.9	7.1	1.46863	9.34e-06
FBgn0037973	CG18547	1051	9.9	7.7	9.8	7.9	7.7	8	17.3	9.4	12.7	24.1	23.8	31.7	1.22617	9.55e-06
FBgn0000152	Axs	1027	20.7	14.4	18.6	23.8	17.5	16.9	13.2	9.7	12.7	7.5	7.6	7.4	-0.942282	9.7e-06
FBgn0035238	CG12104	2511	18.4	24.6	18.6	28.7	32.4	30.6	36.5	43.2	41.7	49.3	49.4	42.6	0.779639	9.98e-06
FBgn0283472	S6k	19654	323.7	335.9	266.2	315.8	327.5	333.9	217.6	241.5	248.5	195.2	207.4	205.6	-0.532562	9.99e-06
FBgn0038857	Bdbt	1696	12	14.6	13.8	13.1	21.7	21.8	22	27.5	28.2	31.7	35.4	35.5	0.894398	1.01e-05
FBgn0033757	muskelin	1260	12.3	12.1	13.5	12.7	15	14.1	20.5	18.4	21.1	20.6	24.5	21.6	0.67272	1.01e-05
FBgn0243516	Vrp1	6348	134	117.7	141.1	103.8	86.8	81.7	75.4	76.5	72.2	50.1	46.7	49.4	-0.847708	1.02e-05
FBgn0026738	CG7857	1626	12.3	15.4	14.2	19.1	15.9	17.9	22.1	22.9	23.9	28.3	35.4	38	0.856298	1.04e-05
FBgn0085444	mute	5082	41.4	44.5	57.2	59.2	66.1	56.8	75.6	79	81.8	100.4	96	81.8	0.663648	1.07e-05
FBgn0052512	CG32512	692	21	20.5	10.2	11.2	7.5	11.1	8.6	4.3	4.7	5.2	4.8	2.7	-1.43529	1.07e-05
FBgn0032200	CG5676	19988	226	232.2	195	190.9	211	205.6	263.3	279.4	275.2	358.4	389.2	432.9	0.665068	1.08e-05
FBgn0032026	CG7627	10264	174.2	150.8	177.1	175.5	162.1	153.7	122.6	123.4	126.4	110.5	105.8	104	-0.520345	1.08e-05
FBgn0036994	CG5199	1740	14.8	17	17.2	20.6	21.4	19.8	26.6	28.3	31.6	30.4	33.6	26	0.677397	1.08e-05
FBgn0020620	RN-tre	6660	107.8	107.8	110.7	99.1	100.3	108.1	75.2	74.4	80.9	74.7	73.2	73	-0.489981	1.09e-05
FBgn0015229	glec	5038	107.1	130.7	87.7	61.4	67.8	65.2	51	50.9	52.4	45.5	46.4	42	-0.853124	1.13e-05
FBgn0087035	AGO2	33506	477.5	434.2	543.8	711.5	668.7	644.9	421.3	391.9	394.4	298.4	255	314.6	-0.745856	1.16e-05
FBgn0031659	CG14043	2842	29.2	30	32.2	22.1	29.7	28.2	33.1	45.9	47.6	44.5	53.7	64.8	0.755748	1.17e-05
FBgn0036929	CG7668	25267	387.4	481.7	292	459.7	449.9	459.4	295	294.6	298.3	228.6	239.5	260.2	-0.64661	1.2e-05
FBgn0034180	Ehbp1	5346	97.3	116.4	76.5	75.7	83.3	78.1	58.4	57.5	60.1	51.6	60.8	50.2	-0.640043	1.23e-05
FBgn0027597	CG17712	2046	32	37.3	38.1	31.3	29.7	32	22	21.5	24.6	19.3	21.6	21.6	-0.617322	1.24e-05
FBgn0039916	Ekar	49	1.7	0.9	0.8	1.7	1	0.9	0.2	0.2	0.1	0.2	0.3	0	-2.63896	1.24e-05
FBgn0085203	CG34174	1142	10.3	6.9	8.7	12.2	12.9	11.6	16.6	19.1	17.8	16.1	23.8	31.6	1.01113	1.25e-05
FBgn0262970	CR43281	285	7.6	8.8	3.1	4.9	4	5	2.4	2.4	1.9	1.7	2.2	2	-1.41536	1.25e-05
FBgn0019952	Orct	100	1.6	2.7	2.4	1.5	1.8	2.5	0.9	0.5	0.1	1	0.4	0.6	-1.86954	1.25e-05
FBgn0037999	CG4860	11735	125	146.7	144.2	117.3	125.9	131.3	177.4	176	185.4	187.5	190.5	210.1	0.511015	1.27e-05
FBgn0040467	Dlip1	245	1	1.1	1.5	3	2.3	3	5.4	5.6	3.4	4.6	5.5	5.1	1.31914	1.27e-05
FBgn0086041	snoRNA:Me18S-A469	32	0.5	1.7	1.4	0.2	0.5	0.3	0	0	0	0	0	0	-5.3454	1.3e-05
FBgn0029800	lin-52	1480	14.1	12.1	15.9	14.2	14.9	20.1	27.4	23.2	21.2	23.9	26.9	29.9	0.742591	1.31e-05
FBgn0263316	Mrp4	2519	49.5	43.9	58.3	46.1	30.9	34.8	33.9	23.4	24.9	24.7	20.9	19.6	-0.841681	1.34e-05
FBgn0033738	DUBAI	14809	249.1	258.6	247.3	213.7	237.4	209.5	145.9	172.6	169.7	153.1	180.9	167.5	-0.516277	1.38e-05
FBgn0038327	Trax	1720	13.9	11.6	19.4	17.2	23.9	18.7	30.9	26.6	32.1	31.9	29.8	28.4	0.783643	1.47e-05
FBgn0260407	mRpS23	843	9.4	7.7	8	8.8	8.3	9.4	12.3	14	13.2	13.6	16.6	17.3	0.763469	1.47e-05
FBgn0033846	mip120	1255	6.4	9.5	11.2	13.9	16.9	14.4	19.5	23.9	22.1	24.1	25.1	21.6	0.918101	1.48e-05
FBgn0052039	CG32039	809	6.6	8	8.4	7.5	9.2	9.4	13.2	11.3	12.8	15.7	15.1	15.3	0.767543	1.49e-05
FBgn0261988	Gprk2	20645	393	470	274.6	301	333.5	291.9	177.9	206.2	207.7	184.5	221.2	267.8	-0.705467	1.5e-05
FBgn0032022	CG14275	2530	46.6	39.9	41.2	47	39.4	37.6	28.7	25.6	31.6	28.1	21.5	28	-0.619404	1.5e-05
FBgn0034177	AsnRS-m	558	4	4.1	3.1	6.9	6.5	5.3	8.4	8	9.5	9.9	12.2	13.7	1.07623	1.5e-05
FBgn0029881	pigs	23640	466.9	694.7	316	288.7	379.3	306.6	216.6	246.3	216.7	217.9	226.2	214	-0.87475	1.51e-05
FBgn0260632	dl	7872	142.5	177.1	122.8	100.6	118.7	114.3	85	86.9	89.2	76.3	78.2	79.1	-0.651294	1.51e-05
FBgn0031488	CG17265	5580	88.6	156.8	103.3	59.4	88.8	76.4	44.3	49	55	46.6	50.1	63.1	-0.896489	1.52e-05
FBgn0010282	TfIIFalpha	12645	128.3	139.9	100.4	135.1	148.7	147.4	159.7	191.7	189.5	222.7	256.2	252.5	0.670584	1.54e-05
FBgn0039942	CG17163	404	6.3	6.3	7	8.6	7.3	9.6	3.2	3.6	4.6	5.2	2.7	2.3	-1.06489	1.64e-05
FBgn0026619	Taz	2416	21.6	17.4	27.5	26.4	29.5	27.3	38.9	36.2	37.3	44.5	38.6	53.1	0.736128	1.69e-05
FBgn0035824	CG8281	716	4.5	5.7	5.7	5.6	5.8	9.1	9.3	9.4	10.7	14.9	14.5	20.8	1.12945	1.7e-05
FBgn0087008	e(y)3	10291	187.2	237.9	181.7	125.9	142.4	148.2	91.9	117.1	104.6	99.2	115.3	102	-0.700845	1.71e-05
FBgn0034217	Lhr	439	2.8	2.4	3.2	4.3	5.2	4.9	5.8	6.8	7.6	8.6	9.4	11.3	1.13953	1.72e-05
FBgn0038638	CG7702	337	8.9	8	10.6	6	3.2	3.8	3	3.1	2.8	1.7	1.3	1.7	-1.57752	1.74e-05
FBgn0032938	CG8671	8218	146.2	162.8	123.7	126.1	126.9	114.5	87.5	102.9	90.6	91.2	89.3	81	-0.563213	1.8e-05
FBgn0037215	beta-Man	6850	111.6	121.4	108.7	95.9	100.5	119.5	74.8	80.6	69.5	72.8	85.1	73.6	-0.52841	1.81e-05
FBgn0033259	CG11210	1234	18.9	18.5	22.2	21.7	22	20.1	15.1	12.6	13.5	12.4	13.1	11.8	-0.650097	1.81e-05
FBgn0038274	Nup93-2	718	7	6	6.8	7.9	8	8.3	11.9	13.8	14.4	13.8	11.4	10.5	0.782944	1.81e-05
FBgn0034328	IM23	241	2.8	1.1	1.8	1.7	1.8	0.9	2.8	2.7	4.6	5	6.2	7.5	1.52882	1.81e-05
FBgn0039420	CG6154	70	1.7	2.1	1.5	1.3	1	1.4	0.4	0.5	0.6	0.2	0.3	0.1	-2.12695	1.81e-05
FBgn0004654	Pgd	21669	358.4	336.2	596.6	305.5	308.2	299.7	203.2	245.3	242.6	194.8	189.8	213.4	-0.774505	1.83e-05
FBgn0035980	mRRF1	410	2.4	2.9	4.6	3.6	3.2	4.5	7.8	6	5.8	6.5	8.5	10.8	1.09602	1.83e-05
FBgn0051363	Jupiter	51670	796.6	946.1	887	746.7	874.5	792.3	567.8	662.6	671.2	467.2	527.5	467.7	-0.584567	1.84e-05
FBgn0025676	CkIIalpha-i3	793	7.5	6.1	7.3	8.2	9.3	8.3	12.3	10.6	12.5	15.3	14.4	18.3	0.853714	1.86e-05
FBgn0034405	Jheh2	6383	108.1	119.8	129.8	81.3	92.5	94.6	61.4	68.6	60.5	60.4	69.4	80.5	-0.6443	1.88e-05
FBgn0040918	schlank	5620	53.9	57.5	49.7	63.9	56.6	51.6	65.1	78	72.5	119.9	130.5	121.4	0.819964	1.89e-05
FBgn0031544	CG17593	3729	57.2	64.6	61.4	53.4	60.8	61.8	34.2	39.1	47.2	40	42.9	41	-0.553719	1.89e-05
FBgn0003676	CCT1	38272	612.9	654.5	611.5	605.8	662.2	642.5	407.4	501.5	530.6	343.9	356.4	331.5	-0.617085	1.9e-05
FBgn0032015	Ostgamma	17330	272.9	255.8	271.2	325.4	272.8	271.3	181.6	178	196.3	181	201.5	227.7	-0.515807	1.9e-05
FBgn0031971	Sirup	8451	122.4	158	105.4	133	176.9	154.5	92.3	105.3	83.9	95	89	72.7	-0.661688	1.91e-05
FBgn0035152	CG3386	655	3	6.7	4.9	8.4	5.3	6.6	9.9	10.6	10.5	10.5	16.8	14	1.06987	2e-05
FBgn0263452	lncRNA:CR43475	196	4.3	4.4	1.7	4.3	4	4.7	1.1	1.2	1.4	1.5	1.2	2.2	-1.40359	2.08e-05
FBgn0029979	mahe	7022	122.5	137.1	125.5	106.2	92.5	96.6	78.7	72.7	76.9	77.8	74.9	76.8	-0.572485	2.1e-05
FBgn0036847	CNPYb	4169	32	33.3	36.6	39.5	36.1	37.2	44.3	48.8	45.4	95.6	98.9	128.4	1.10685	2.12e-05
FBgn0039430	CG5455	371	3.3	3.2	3.3	2.1	1.8	3.3	5.4	4.1	4.7	9	8.8	10.8	1.31534	2.12e-05
FBgn0036518	RhoGAP71E	24865	443.2	545.9	413.4	321.8	370.1	334	271.3	261.7	259.6	256.2	246.5	287.2	-0.618243	2.13e-05
FBgn0263855	BubR1	3464	31.6	39.8	48.3	25.1	37.1	34.2	49.7	60.8	55	63.7	65.5	55.8	0.691426	2.13e-05
FBgn0052407	CG32407	2740	45.9	57.6	70.9	31.1	42.2	44.2	23.1	31.6	35.5	15.9	20	18.6	-1.01712	2.14e-05
FBgn0037819	CG14688	265	2.4	2.8	2.1	2.1	2.2	1.4	5	2.9	4.4	4.8	6.3	6.3	1.20399	2.14e-05
FBgn0032763	CG17568	173	1	0.3	1	1.7	2	1.4	3.5	2.7	2.1	5	4	4.3	1.58309	2.15e-05
FBgn0003885	alphaTub84D	62244	935.1	1098.5	1147.6	866.9	1005.6	949.8	637	780.4	798.7	577.5	654.5	641.2	-0.554196	2.18e-05
FBgn0038870	Oga	3019	28	30	34.8	33.7	36.2	33.7	43.4	46.6	43.6	51.2	60.6	54	0.61118	2.18e-05
FBgn0004908	Arl2	5806	95.4	112.1	96.9	80	96.8	83.7	56.4	69.1	69.2	51.6	58.2	70	-0.594377	2.2e-05
FBgn0038852	HHEX	56	2.6	1.3	3.2	0.4	0.5	0.2	0	0	0.1	0	0	0.1	-4.22337	2.23e-05
FBgn0284249	Adf1	2905	27.5	28.5	34.8	34.3	28.7	35.1	37.4	49	47.6	53.7	48.2	54	0.619383	2.26e-05
FBgn0025638	Roc1a	17106	284	300.4	324.7	240.7	246.4	270.4	192.8	205	210.1	143.8	159.4	194.7	-0.592372	2.28e-05
FBgn0264357	SNF4Agamma	4846	83.8	88.3	69.7	77.9	77.3	72.1	51.7	48.5	53.3	50.3	50.5	64.8	-0.552343	2.28e-05
FBgn0039465	Tsp97E	2094	16.9	18	18.4	26	26.5	26	32	33.8	36.2	34.6	37.6	39.8	0.706946	2.28e-05
FBgn0035461	ntc	564	2.3	1.9	3.1	6.6	8.2	3.8	11.4	11.1	11.3	17	11.5	8.1	1.46107	2.28e-05
FBgn0037359	MED27	1964	13.6	15	15.4	22.5	24.7	26.3	31.3	35.3	32.9	31.2	41	35.9	0.82547	2.29e-05
FBgn0039044	p53	1596	15.5	10.9	11.9	24.5	16.7	15.8	30.3	24.9	26.5	37.5	26.6	27.7	0.877482	2.29e-05
FBgn0052082	IRSp53	1435	29	30	34.2	20.4	17.5	21.2	12.1	11.3	13.2	8.6	10.9	19.8	-0.996859	2.29e-05
FBgn0036985	zye	93	4.9	1.2	1.4	3.2	1	1.7	0.6	0.2	0.6	0.2	0.1	0.6	-2.43133	2.3e-05
FBgn0052732	CG32732	3913	65.5	67.2	74.3	60.3	51.9	59.3	39.6	37.2	45.9	42.8	43.6	45.2	-0.571264	2.33e-05
FBgn0035438	PHGPx	48909	846.2	1003.9	843.5	615.7	709.5	733.2	494.5	543.3	535.4	420.4	537.8	586.5	-0.608038	2.34e-05
FBgn0260635	Diap1	9353	141.3	165.8	178	121	155.4	159.2	87.5	115.9	116.8	77.8	84.7	107.5	-0.642691	2.39e-05
FBgn0069923	CG41128	5289	54.2	49.4	63	61.4	63.3	57.1	76.3	89.1	86.8	71.3	95.2	101.6	0.581289	2.39e-05
FBgn0038390	Rbf2	339	0.7	0.8	1.8	3	3.5	4.5	7.6	4.8	7.3	6.3	7.8	7.6	1.54615	2.39e-05
FBgn0037643	ScsbetaA	6586	101.5	100.4	121.2	103.8	106.2	105.1	78.2	78.5	83.9	59.5	65.2	71	-0.54931	2.4e-05
FBgn0265101	Sgt1	4230	33	27.7	41.2	52.8	54.1	46.7	62	61.1	64.1	86.4	84.7	85.6	0.800848	2.46e-05
FBgn0038387	blp	2351	23.8	23	19.3	27.5	23.5	27.3	36.3	29.7	33.1	43.8	45.8	52.4	0.746428	2.48e-05
FBgn0263241	Mocs1	844	28.2	19.7	26.1	8.4	8.2	8.2	6	6.3	6.1	5.4	5.2	6.1	-1.49911	2.48e-05
FBgn0037553	CG18249	164	1.4	0.9	0.8	0.2	0.2	1.1	1.5	2.2	2.3	3.1	7.9	4.3	2.15695	2.5e-05
FBgn0011336	Stt3B	14918	209.5	221.8	255.9	262.6	258.4	224.4	148.7	164.4	162.1	165.2	177	187.6	-0.510345	2.52e-05
FBgn0286042	sisRNA:CR46364	664	7	4	5.6	7.7	5.2	3.9	7.1	9.9	9.5	18.5	16.6	15	1.2157	2.52e-05
FBgn0030508	CG15760	461	9.6	8.8	8.2	7.3	8.7	8	6.5	5.3	3.7	4.4	2.6	2.9	-1.03042	2.52e-05
FBgn0039126	CG13601	4285	78	76	77.3	54.9	69.4	66.3	37.6	41.8	42.9	38.4	45.9	60.6	-0.657477	2.57e-05
FBgn0032153	CG4537	262	2.1	1.9	1.8	1.5	2.8	3.1	3.9	5.8	4.1	4	6	6.1	1.16814	2.6e-05
FBgn0267039	lncRNA:CR45483	234	12.3	7.3	3.8	3.2	1.7	3	1.5	1	0.9	2.1	0.4	0.7	-2.26401	2.6e-05
FBgn0038437	Sdhaf3	1840	17.7	13.2	22.1	16.7	12.9	22.4	24.8	23.4	29.2	39	36.1	42.3	0.894477	2.61e-05
FBgn0038053	CG18549	10114	167.6	161.9	211.7	155.5	149.7	138	105.3	113	128.6	99.2	112.2	98.1	-0.584699	2.62e-05
FBgn0034033	CG8204	1983	13.6	10	14.4	21.7	27.2	22.9	28.7	30.9	33.1	42.6	39.3	44.3	1.00293	2.62e-05
FBgn0000543	ecd	3192	26.8	25.4	24.1	36	38.2	44.9	46.3	48.5	56.7	58.1	55.2	65.8	0.762949	2.63e-05
FBgn0019949	Cdk9	2286	45.4	43.3	38.9	30.5	32.9	38.3	21.4	26.6	28.9	18.2	20.4	25	-0.708019	2.64e-05
FBgn0086909	CG31751	497	3	4.7	5.3	4.9	4.2	6.3	8.2	9.2	11	7.6	8.9	8.4	0.908406	2.66e-05
FBgn0032040	CG13386	226	4.7	4.5	2.9	3.9	5.8	4.9	2	0.5	3.1	1.9	1.2	1	-1.40659	2.67e-05
FBgn0030086	CCT2	40603	687.6	667.2	698	580.5	625.7	650.4	453.9	525.9	523.7	407.8	416.6	391.8	-0.523963	2.7e-05
FBgn0003862	trx	9065	206.7	167.4	124.2	155.7	120.5	130.3	99.4	83.5	95.3	101.3	100.2	97.4	-0.64727	2.7e-05
FBgn0262512	Vha14-1	11973	189.5	225	237.7	165.8	188.1	192.7	143.1	143.9	135.9	94.4	85.7	137.5	-0.69631	2.72e-05
FBgn0262817	CG43188	12187	223.9	264.7	122.3	211.7	247.2	210.9	136	136.7	143.6	92.3	125.1	81.5	-0.8405	2.73e-05
FBgn0036062	CG6685	145	0.2	0.8	0.4	1.1	2	1.6	3.7	2.7	2.8	4	2.9	2.3	1.60061	2.76e-05
FBgn0029885	CG3224	4855	90.4	90.4	76.4	76.6	67.9	70.1	53.2	57.2	50.7	45.3	55.7	57	-0.563975	2.8e-05
FBgn0036449	bmm	3661	95.8	84.8	64.1	50.4	47.6	41.2	38.9	34.3	32.2	30.6	30.8	40.4	-0.890348	2.84e-05
FBgn0025693	ZnT41F	3447	26.9	34	35.2	37.8	43.4	44.9	48.4	58.7	57.3	56.4	64.8	59.6	0.637074	2.88e-05
FBgn0033357	Tom7	91105	1624.7	1548.1	1673.6	1211.6	1360.1	1393.3	831.9	989.8	1047.9	839.6	956.4	1226.9	-0.580444	2.9e-05
FBgn0033400	CG2063	3075	29.9	30.6	26.2	31.5	41.9	33.7	44.9	45.4	42.6	55.8	60.5	62.3	0.686928	2.9e-05
FBgn0051523	CG31523	26359	423.6	392.9	480.4	458.6	498	464.1	306.5	362.7	341.6	212.2	213.8	188.6	-0.742089	2.92e-05
FBgn0027949	msb1l	3427	25.4	30.9	29.2	28.7	42.4	51.9	53.4	60.1	62.4	57.7	68.7	53.1	0.76862	2.95e-05
FBgn0031099	CG17065	317	5.6	8.7	6.6	3.9	4.7	6.3	3.3	3.9	2.7	1.3	2	1.9	-1.27355	2.96e-05
FBgn0036973	Rbbp5	1228	10.3	11.7	10.9	14.4	13.9	12.9	16.4	17.1	18.7	23.7	24.9	26.6	0.795174	2.98e-05
FBgn0031489	CG17224	27249	473	512.8	452.7	373.7	422.3	424.5	309.7	326.2	312.9	231.3	237.9	343.6	-0.594438	3.04e-05
FBgn0035443	CG12010	1237	10.3	11.7	11.3	16.7	12.5	15.7	19	21.2	20.8	21	22	22.7	0.706181	3.07e-05
FBgn0033050	Pngl	6617	43.5	40.7	73.1	78.3	89.1	75.6	112.6	119.5	120.2	137.8	116.1	98.9	0.817222	3.26e-05
FBgn0003415	skd	8976	208.8	217.5	146.8	116.9	110.8	114.2	89.5	90.5	88.5	82.2	89.1	90.3	-0.787941	3.27e-05
FBgn0038294	Mf	26379	484.4	402.9	465.8	490.8	462.1	421.1	361.2	315.1	324.5	255.6	206.6	172	-0.73843	3.29e-05
FBgn0023129	aay	2931	51.1	56.3	49.6	43.3	44.2	44.9	36.8	37.2	30.9	28.1	25.2	31	-0.620141	3.29e-05
FBgn0032819	CG10463	3322	63.8	54.2	50.8	59	50.6	47.5	32.4	39.8	34.3	33.1	38.9	40.4	-0.571643	3.3e-05
FBgn0022935	D19A	1622	11.5	13	15.6	15.9	18.5	18.3	20.8	22	24.6	27.3	39.9	35.8	0.881991	3.3e-05
FBgn0036302	sowah	6486	86.4	105.2	116.1	93.1	116.5	110.6	71.8	78.5	77.2	62.3	62.6	74.5	-0.558192	3.35e-05
FBgn0261274	Ero1L	2280	34.8	31.4	39.8	44	40.7	37.3	22.3	21	22.4	24.1	23.2	31.9	-0.645567	3.35e-05
FBgn0034859	CG3520	677	4.3	5.6	7.3	8.2	8.3	7.2	10.6	13	11.5	11.7	12.8	11.8	0.809572	3.35e-05
FBgn0025807	Rad9	315	1.7	2.9	2	1.1	2.8	3	3.5	4.6	5	5	7.6	11	1.4275	3.36e-05
FBgn0260659	CG42542	1722	34.6	30.8	31	24	26.2	25.1	19.4	19.1	17.1	17.6	15	20.5	-0.666262	3.39e-05
FBgn0024273	WASp	1690	35.1	27.6	38.5	27.7	24	24.5	15.6	20	22.9	12.4	14.3	12.1	-0.867299	3.43e-05
FBgn0260026	CG42494	160	7.3	5.3	4.5	1.1	1.2	1.9	0.7	0.5	0.6	0	0.3	1.4	-2.52079	3.43e-05
FBgn0263975	CR43727	219	1.9	2.4	1	1.9	2.2	1.3	2.6	3.9	4.3	4	5.6	4.8	1.2562	3.46e-05
FBgn0043456	CG4747	15394	177.6	195.8	129.5	158.5	182.6	178.3	215.1	247.3	242.3	249.1	284.1	266.4	0.557221	3.52e-05
FBgn0000565	Eip71CD	796	3.7	4.4	8.2	12.4	6.2	5.2	21	13.5	18	19.7	10.8	11.8	1.2531	3.53e-05
FBgn0053080	CG33080	138	6.3	6.1	4.2	0.9	0.7	0.6	0.6	0	0.4	0.2	0.4	0.6	-2.97811	3.53e-05
FBgn0032703	CG10343	5295	58.8	60	55.3	56.8	59.1	59.3	66.6	86.7	76.4	89.5	106.6	94.1	0.57424	3.54e-05
FBgn0034915	eIF6	2672	47.1	39.8	42.3	48.3	48.2	41.9	28.8	38.9	27.9	27.9	24.8	27.1	-0.615507	3.59e-05
FBgn0031645	CG3036	858	23.8	29.2	32	7.3	6.5	5.5	6.3	3.9	3.4	5.4	4	5.1	-1.89501	3.6e-05
FBgn0028684	Rpt5	8168	119.8	119.6	148.7	127.6	138.6	129.1	92.7	97.1	104.1	82.2	84.5	89.5	-0.510088	3.66e-05
FBgn0263451	asRNA:CR43474	324	4.5	6.1	5	5.8	8.8	6	4.1	1.7	3.4	2.5	2.2	2.5	-1.13433	3.66e-05
FBgn0015575	alpha-Est7	9834	67.1	91.2	105.7	81.9	131	128.9	133.8	175.5	161.3	162.3	195.7	177.6	0.731252	3.68e-05
FBgn0264751	Vti1b	5586	46.1	61.6	55.1	50.6	65.1	64.9	67.2	83.1	77.8	100.6	115.2	122.1	0.720357	3.7e-05
FBgn0039132	AP-1sigma	7863	121.3	120.4	130	132.8	130.5	121.4	97.3	97.8	97.9	80.5	78.8	82.5	-0.500946	3.78e-05
FBgn0034400	CG15099	6893	118.5	125.9	107.9	96.7	104.2	116.2	72.8	88.9	86.8	65.8	76	62.9	-0.565559	3.82e-05
FBgn0035253	CG7971	13682	149	171.5	130.2	135.4	148.9	146.8	173.4	200.2	191.8	241.1	277.1	267.4	0.615786	3.91e-05
FBgn0001104	Galphai	27330	483.6	588.2	439.8	342.4	402.5	391.9	280.1	302.6	309.2	265.7	283.2	315.7	-0.59272	3.93e-05
FBgn0033427	Smyd4-1	2178	25.6	18.2	20.1	26.4	26	26.3	33.1	33.6	37.9	38.4	36.1	38.7	0.619254	3.96e-05
FBgn0033177	CG11141	4301	75.1	76.3	73.7	67.4	65.1	65.6	52.1	51.9	56.6	40	35.9	42.7	-0.602634	3.98e-05
FBgn0038235	CG8461	675	5.6	6.1	6.8	6	7.7	6.7	8.2	10.6	10.4	14.5	12	16	0.881571	3.98e-05
FBgn0011476	l(3)neo43	621	5.7	4.9	5	6	2.7	7.8	8.6	11.1	9.7	9.7	12.4	17.9	1.11364	3.98e-05
FBgn0028499	CG7985	278	1.7	1.7	2.5	3.2	2.5	3	3.5	6.5	4.7	5	5.5	6.5	1.11949	3.98e-05
FBgn0034728	rad50	4319	50.1	48.7	40.3	49.3	45.9	46.7	64	60.4	61	80.1	70	93.2	0.611553	4e-05
FBgn0030630	CG12608	4215	67.6	61.2	65.6	67.4	72.1	78.9	49.1	50.7	55	37.5	41	44.2	-0.57295	4e-05
FBgn0264572	asRNA:CR43944	416	2.8	2.4	2.5	3.6	4.8	4.2	6.5	5.6	5.1	9.6	8.6	12.6	1.24746	4.01e-05
FBgn0031519	Fign	355	1.7	3.3	2	3.9	4.8	3.5	6.3	6.3	5.6	6.9	6.8	7.9	1.06236	4.01e-05
FBgn0039117	tst	2334	21.6	21.4	21.4	24.7	31	25.9	32	33.6	36.8	37.9	49.5	46	0.698283	4.05e-05
FBgn0035890	CG13667	504	1.9	3.6	3.1	4.3	5.3	7.4	8.2	8.2	9.7	13.8	9.9	8.4	1.18288	4.05e-05
FBgn0035537	CG11342	386	4.9	2.5	3.1	3	4.7	3.6	7.4	6.3	6	7.5	8.4	6.8	0.969238	4.06e-05
FBgn0003482	spn-D	238	0.9	0.9	1.3	1.7	3	3	4.1	3.6	4.3	3.8	5.8	6.5	1.40378	4.1e-05
FBgn0015569	alpha-Est10	3314	36.2	27	35.2	42.3	32.4	35.1	43.5	46.8	50.9	71.1	71.4	55.3	0.709253	4.26e-05
FBgn0033019	CG10395	1933	21.2	17.8	11.7	20.2	21.4	20.4	26.2	27	26.5	36.3	42.6	45.6	0.865845	4.29e-05
FBgn0022069	Nnp-1	5990	91.4	86.7	97	104	100.8	97.7	52.9	63.5	72.9	70.5	68.3	72.7	-0.524051	4.3e-05
FBgn0260779	GatA	749	6.6	8	6.7	5.1	9.7	7.2	9.7	12.8	11.4	13.4	17	14.7	0.860297	4.3e-05
FBgn0033988	pcs	4768	82.6	69.2	86.8	74.9	69.1	75.3	54	51.4	51.3	59.1	53	53.1	-0.508835	4.31e-05
FBgn0040382	CG5273	1126	18.1	16.6	23.6	18.7	18.4	20.9	12.3	13	11.8	10.5	6.9	13.3	-0.783547	4.32e-05
FBgn0039350	jigr1	1034	5.7	11.6	10	9.2	13.7	10.7	14.7	16.9	17.4	21.2	19.3	19.2	0.829421	4.36e-05
FBgn0037250	CG1074	1947	29.9	26.6	31.4	36.5	37.9	30.7	22.1	19.1	21.9	20.6	22.3	20.5	-0.600047	4.37e-05
FBgn0050035	Tret1-1	1015	29.4	18.2	23.4	17.6	10.9	14	11.9	10.6	9.7	7.3	7.2	5.9	-1.11629	4.4e-05
FBgn0004876	cdi	8038	178.2	197.4	128.8	100.6	106.2	101.3	76.5	78	80.8	75.7	80.6	86.4	-0.765674	4.41e-05
FBgn0037744	CG8417	1892	22.1	21.3	18.7	20.4	19	20.2	27.4	29.5	26.5	30	36.7	38.4	0.634568	4.41e-05
FBgn0031452	Cwc25	5710	65.9	69.9	50.7	65	62.1	70.3	78	104.6	94.5	90.8	96.6	95.1	0.54371	4.46e-05
FBgn0015834	eIF3i	23440	377.7	408.9	406	322	333.9	374.2	240.1	261	284.1	229.4	260.5	292.4	-0.50381	4.55e-05
FBgn0052195	CG32195	921	7.5	7.6	10.3	11.4	10.3	8.6	13.2	15.7	15	14	17	20.9	0.792426	4.55e-05
FBgn0035627	Sse	718	2.4	3.3	2.9	8.6	7.7	9.1	11.9	15	10.7	14.5	16.1	18	1.35254	4.55e-05
FBgn0036575	CG5157	79	1.6	1.5	1.3	1.5	2	2.4	0.7	0.5	0.6	0.2	0.6	0.1	-1.86064	4.55e-05
FBgn0039663	CG2321	494	4.2	4.1	1.4	3.2	5.3	4.9	6.5	7.5	6.4	10.9	11.1	15.3	1.32487	4.56e-05
FBgn0037613	Cks85A	11436	224.2	223.3	146.8	185.3	163.9	178.5	116.5	119.3	115.4	112.6	122.1	153.8	-0.600215	4.62e-05
FBgn0034086	CG8441	1246	13.7	10.4	11.2	15	14.2	14.7	17.9	19.8	21.4	20.3	23.8	23.2	0.687218	4.7e-05
FBgn0263143	vret	760	4	3.7	5.7	8.4	10.9	8.3	11.7	13.3	14	14	17.1	14.9	1.06416	4.72e-05
FBgn0051453	pch2	3324	32.2	33.4	46.2	29	35.7	39.4	50.1	60.4	63.3	53	53.6	49.8	0.607434	4.75e-05
FBgn0265298	SC35	14616	284.5	272.4	258.4	189.8	221.3	198.7	150	173.4	181.8	137.8	161.6	138.7	-0.596145	4.76e-05
FBgn0038300	Mau2	1341	12.7	16.5	11.3	10.5	13.4	15.8	18.2	20.3	21.2	20.6	27.2	29.6	0.773525	4.81e-05
FBgn0038585	Non3	3184	54.1	41.4	50.5	52.1	54.6	58.5	34.4	37.4	39.3	32.5	35	32.9	-0.555015	4.83e-05
FBgn0030228	BTBD9	1612	31.8	31.8	31.3	23.4	22.2	20.9	15.8	15.5	18.5	14.7	15.7	18.2	-0.711672	4.83e-05
FBgn0032785	CG10026	146	1.6	4.9	2.9	3.2	2.3	2.5	1.3	1	1.3	1	0.6	0.7	-1.60142	4.83e-05
FBgn0016917	Stat92E	16892	172.1	195.2	178.2	162.8	175.4	199.3	208.4	250.6	238.5	272.2	334.4	360.8	0.620505	4.88e-05
FBgn0263199	Galk	705	5.9	4	6.1	10.7	6.3	8.3	14.1	14.7	12.1	11.7	13.2	11.7	0.921535	4.88e-05
FBgn0039801	Npc2h	369	3.8	7.6	5.6	6.6	10.5	7.8	4.5	3.4	2	3.2	2.7	2.6	-1.20819	4.92e-05
FBgn0039339	CG5116	74	2.4	1.9	3.1	0.6	0.5	1.3	0.2	0.2	0.6	0.2	0.3	0.1	-2.49223	5.08e-05
FBgn0033783	CG17019	4110	66.6	55.3	73.7	68.9	70.6	63.7	44.5	48.3	45.9	51.6	44.9	42	-0.525432	5.12e-05
FBgn0264478	CG43886	312	3.1	2.4	4.2	1.3	2.7	2.5	6.3	6	6	8.2	4.8	4.5	1.09995	5.16e-05
FBgn0085334	CG34305	97	1	2	2	2.8	2	2.7	0.9	0.5	1.3	0.2	0.4	0	-1.84415	5.17e-05
FBgn0039756	CG9743	2098	37.2	42.9	51.9	25.3	26.4	31.5	14.7	22.9	20.4	16.6	22	22.5	-0.855278	5.19e-05
FBgn0086558	Ubi-p5E	34334	587.2	480.4	593.4	562.2	528.7	549.5	415.9	424	442.4	337.2	340.8	372	-0.501301	5.24e-05
FBgn0036211	CG5946	3643	61.2	60.4	64.8	55.1	51.1	60.5	41.1	41	39.3	31.7	36.9	48.3	-0.566342	5.25e-05
FBgn0036512	CG16979	4890	53.2	44.6	44	62.9	57.6	58.5	66.4	74.1	78.9	79.5	93.9	91.9	0.601471	5.29e-05
FBgn0036480	Cep135	845	4.9	5.2	3.2	4.5	12.9	10.5	12.5	17.6	16.8	17.6	19.9	14.7	1.26619	5.29e-05
FBgn0027599	CG2790	4827	94.2	93.6	67.7	69.3	76.3	71	45.8	45.2	47.7	50.7	56.2	63.6	-0.608378	5.32e-05
FBgn0032189	Ripalpha	734	6.3	4.7	9.4	9.7	7.3	6.1	11.9	15.7	13.1	15.5	10.2	13.7	0.887237	5.32e-05
FBgn0033584	CG7737	1403	10.4	10.8	13.1	13.7	14	15.7	14.9	18.1	23.1	25.8	29.8	37.7	0.948918	5.35e-05
FBgn0011020	Sas-4	999	5.4	7.9	8	9.9	12.9	13.2	13.2	18.4	18.1	17.8	20.2	19.9	0.916474	5.35e-05
FBgn0039525	CG5646	819	7.1	7.5	8.9	9.2	9.7	9.4	14	15	15.5	13.6	12.1	13.9	0.695982	5.35e-05
FBgn0035346	CG1146	12982	261.1	320.1	272	148.7	157.4	182.7	138.6	140.8	154.7	93.1	97.9	107.5	-0.874074	5.41e-05
FBgn0021895	ytr	7276	117.3	131.1	138.5	100.2	105	110.7	72.2	81.6	94.3	63.9	72.7	85.9	-0.578919	5.41e-05
FBgn0085390	Dgk	460	9.2	14.1	8.5	6.4	5.3	7.1	4.1	4.8	3.1	3.6	2.7	4.5	-1.16901	5.41e-05
FBgn0024841	Pcd	5199	42.6	52.2	58.3	34.3	58.6	59.9	55.1	84.5	87.9	81.2	107.9	117.5	0.802627	5.44e-05
FBgn0030400	Pits	31160	712.5	1026.5	638.4	284.9	361.9	326.8	209.2	253.3	247	235.9	283.8	300.9	-1.13102	5.46e-05
FBgn0033092	CG9422	2128	31.5	33.8	35.3	38	36.4	33.9	20.5	22	27.2	17.8	23.6	26	-0.598349	5.46e-05
FBgn0283467	Pol32	753	4	3.3	6.3	8.2	10.7	8.6	14.1	17.1	15	14.3	13	12.4	1.06923	5.51e-05
FBgn0035964	Dhpr	2919	30.8	33.7	30.6	25.3	37.4	32	42.1	44.2	42	50.1	57.5	51.8	0.599007	5.54e-05
FBgn0026431	Grip75	2041	18.4	13.3	16.9	23	22.4	29	28.8	30.7	34.6	35.4	42.2	41.1	0.799059	5.78e-05
FBgn0032482	Pect	33647	527.2	681.5	609.7	452.8	499	512.4	307.3	397.7	380.4	278.2	323.4	446.1	-0.62215	5.8e-05
FBgn0014075	Uggt	3649	49.4	48.3	65.7	69.9	60.4	66.3	40.2	43.2	35.6	42.1	40.5	39.5	-0.579404	5.84e-05
FBgn0030460	CG2453	2252	39.1	41	39.5	31.5	36.6	32.3	25.9	25.8	27.9	22.2	20	24.1	-0.596817	5.93e-05
FBgn0086691	UK114	2126	23.3	26.4	25.4	10.5	15.4	14.6	28.7	33.1	32.2	38.4	40.8	54.4	0.972085	6.03e-05
FBgn0038321	CG6218	1000	15.5	16.6	21.4	14.2	15.9	18.3	11	13.5	10.1	8.2	8.6	9.5	-0.758276	6.05e-05
FBgn0030500	Ndc80	972	4.5	7.2	8.5	10.3	12	11.8	12.1	16.2	19.7	17.6	19.6	19.9	0.958452	6.06e-05
FBgn0030467	CG1764	1555	13	16.4	19.5	12	17.7	15.8	19.4	28	21.7	29.2	29.8	32	0.753005	6.07e-05
FBgn0034496	CG9143	7657	134.7	130.9	109.7	115.2	119.7	115	83.7	84.3	86.3	85.5	91.3	92.4	-0.469171	6.22e-05
FBgn0034793	asrij	2949	30.2	31.2	34.5	28.7	33.9	37.3	45.6	41.5	44.5	49.9	51	54.1	0.549471	6.22e-05
FBgn0039273	shams	1300	7	5.6	6.1	15	16.7	16.2	23.4	22	21.4	24.3	26.9	31.7	1.17911	6.28e-05
FBgn0033521	CG12896	583	3.3	6.3	2.7	1.9	2.5	0.5	6.1	6.3	4.4	17.2	25.1	16.9	2.13405	6.3e-05
FBgn0041092	tai	25729	440.5	550.9	421.8	359.5	361.1	348.2	255.1	249.2	261	283.5	308	305.8	-0.577918	6.37e-05
FBgn0003008	or	2951	30.2	28.6	25.4	33.2	34.7	31.5	39.3	45.2	38.9	47.4	60.6	68.7	0.712247	6.55e-05
FBgn0050157	CG30157	1464	7.8	11.6	12.3	13.9	16.7	14.3	19.2	16.9	19.7	26	36.3	41.7	1.06604	6.55e-05
FBgn0015838	Vang	5646	49.5	46.2	57.4	69.7	69.8	73.7	84.9	81.9	86.9	101.5	107.3	102.3	0.627532	6.63e-05
FBgn0028497	CG3530	2466	42.4	41	51.6	32.2	39.2	37.2	23.1	20.3	26.6	28.3	22.5	32.2	-0.669377	6.64e-05
FBgn0016970	l(2)k10201	345	1.2	2.7	2.2	1.9	3.7	4.9	5.4	5.3	5.3	5.9	9.2	8.2	1.24098	6.64e-05
FBgn0002723	Met	2929	52.5	46.5	43.5	50.2	49.4	43.9	39.8	32.8	30.9	29.4	33.1	29.6	-0.547102	6.66e-05
FBgn0015808	ScpX	3702	28	39.7	27.9	36.9	49.6	46.3	49.3	58.2	57.3	67.1	68.4	78.6	0.732158	6.69e-05
FBgn0261674	CG42709	1639	29.2	35.3	34.9	19.3	23.4	23.1	14.7	18.4	15.8	14.5	16	18.2	-0.766008	6.7e-05
FBgn0032965	CG11629	168	0.5	0.9	1.3	1.7	1.5	1.7	1.9	2.4	3.6	3.4	3.9	4.5	1.39239	6.75e-05
FBgn0032524	Hacd2	1378	9.7	10.5	18.1	8.8	12.9	11.1	14	16.2	22.4	29.8	33	34.6	1.07328	6.77e-05
FBgn0025697	santa-maria	446	6.3	9.2	11.2	6	8	8.3	2.8	5.3	5.3	2.9	1.9	4.3	-1.14084	6.77e-05
FBgn0013548	l(2)dtl	2018	16.9	22.9	22.9	15.4	21	19.1	22.5	33.1	31.8	30.4	39.9	50.2	0.811644	6.83e-05
FBgn0033137	Tsp42Ep	238	7.8	8.3	7	3	1.7	1.9	0.9	1.7	0.9	0.6	1.4	2	-1.96826	6.86e-05
FBgn0265625	CG44433	1025	8.2	11.4	3.2	10.1	8.3	12.1	14	15.7	17	20.6	22	25.3	1.10791	6.9e-05
FBgn0032130	CG3838	522	4.7	3.7	2.8	5.6	5.5	5.2	6.5	8.5	7	9.4	13	14	1.1058	6.9e-05
FBgn0016726	RpL29	107887	1805.6	1876.7	2122.2	1431.5	1565.8	1655.8	1095.2	1334.3	1333.6	880	1085	1252.3	-0.583246	6.98e-05
FBgn0035268	CG8001	2162	20.5	24.6	21.1	23.4	26.7	25.7	33.5	32.8	30.3	38.8	36.3	42	0.590783	6.99e-05
FBgn0259916	CG42445	1162	4.7	5.7	2.9	12.4	13.7	14.3	20.5	18.6	20.8	25.2	23.2	30.9	1.38034	7.02e-05
FBgn0038049	CG5844	6635	107.1	95.5	100.8	112.4	111.3	107.7	70.7	82.6	83.6	66.3	76	74.8	-0.482212	7.15e-05
FBgn0027537	Nup93-1	5478	52.1	45.9	78.4	59.4	64.1	57.2	81.9	91.5	95.6	109.2	93.7	76.9	0.61835	7.31e-05
FBgn0033225	TTLL12	2720	29.7	31.7	26.8	25.7	33.4	29.5	37.2	44.2	36.8	45.7	52.1	53.2	0.606095	7.31e-05
FBgn0031979	CCDC53	1001	10.8	6.7	5.2	7.5	10.2	9.3	11.7	12.1	14.2	17.2	25.2	31.6	1.18725	7.31e-05
FBgn0033737	Nup54	1831	19.8	15.8	18.7	19.5	21.2	22.7	23.3	32.1	29.6	29.1	33.1	36.5	0.645193	7.47e-05
FBgn0038223	Afti	2720	45.4	48.1	43.8	46.1	41.6	37.2	31.5	29.5	33.5	28.1	30.2	28.9	-0.527247	7.48e-05
FBgn0011916	tRNA:Met-CAT-1-2	47	0	0.1	0.3	0.2	0.3	0	0.7	1.2	0.9	1.3	0.6	2.2	2.69482	7.48e-05
FBgn0085483	CG34454	167	3.5	5.1	4.7	2.1	1.8	2.2	1.1	1	0.9	1.5	1.2	1.2	-1.53756	7.51e-05
FBgn0028952	Kebab	297	1.2	1.2	2.5	2.8	3.5	4.1	6.1	5.6	4.4	6.7	6.3	5.3	1.17338	7.54e-05
FBgn0000394	cv	1483	20.3	26.5	27.1	22.3	28.2	28.1	15.1	18.1	20.5	13	10.2	11.8	-0.788271	7.57e-05
FBgn0000052	Pfas	2291	21.4	18.9	18.8	31.3	26.7	27.3	32.6	35.3	34.5	47.4	40.3	46.2	0.71736	7.67e-05
FBgn0030524	CG10993	77	1.4	1.9	1.3	1.9	1.3	2	0.7	0	1	0	0.4	0.3	-1.8258	7.68e-05
FBgn0037011	CG4858	4663	96.6	86.4	79	65	65.4	64.3	48.4	48.8	52.9	41.1	46.5	60	-0.616793	7.71e-05
FBgn0037898	Dtd	392	2.6	2.7	2.5	3.9	4.2	4.5	5.6	8.2	5	5.9	8.8	11	1.13722	7.75e-05
FBgn0024250	brk	549	14.1	16.9	9.1	6.4	5.3	9.3	2.8	3.1	4.3	5	5.3	4.9	-1.25573	7.76e-05
FBgn0266421	RPA3	9664	107.1	109.4	126.9	101	104.2	95.5	134.4	140.3	135.1	174.7	180.6	172.3	0.54113	7.81e-05
FBgn0038110	CG8031	1918	18.3	16.6	18.6	21.5	22.7	26.7	33.9	32.6	34.2	27.5	29.4	35.2	0.636935	7.81e-05
FBgn0265194	Trpm	2554	24.7	14.9	31.3	30	26.2	23.8	38.3	33.3	34.9	60.4	56.3	47.8	0.848895	7.88e-05
FBgn0086378	Alg-2	34529	375.3	363.1	365.3	394.7	436.5	407.9	451.9	526.2	510.8	566.2	616.7	654.1	0.505928	7.92e-05
FBgn0035064	TyrRS-m	921	7.5	5.2	8.4	8.8	12.2	11.9	13.8	16.7	14.5	16.6	16.7	20.3	0.876471	8.22e-05
FBgn0020621	Pkn	4652	92	102.4	76.8	62.2	61.8	63.5	53.8	50.9	46.3	46.6	45.1	51.5	-0.642762	8.38e-05
FBgn0050051	Tmem18	1227	11.3	11.3	11.4	10.7	14.9	14.4	16.9	18.8	17.2	20.3	23.5	29.6	0.773649	8.43e-05
FBgn0040212	Dhap-at	1633	42.8	42.7	20.8	23.4	24.4	19.8	13	17.9	16.7	14.9	14.7	13.7	-0.938733	8.45e-05
FBgn0033233	Kdm4A	313	2.8	1.9	2.2	3.9	2.8	3.3	4.3	5.3	5.7	9	6.5	4.9	1.10059	8.65e-05
FBgn0015393	hoip	34126	651.5	555.6	609.4	491.2	474.9	473.6	335	386.6	407.7	362.8	406.9	389.2	-0.50885	8.8e-05
FBgn0036299	Tsf2	514	3.7	4	7	4.1	4.3	5.3	8.2	6.5	7.6	10.1	10.5	12.1	0.952828	8.8e-05
FBgn0038766	CG4854	251	1.2	0.8	1.3	2.8	3.2	2.8	3.3	6.3	5.1	5.9	6	3.8	1.35703	8.8e-05
FBgn0000109	Aprt	5284	55.8	54.3	69.9	51.9	54.4	61.6	71.1	77	80.1	86.8	94.6	103.8	0.560974	8.89e-05
FBgn0036574	elg1	1059	10.8	12	10.9	12.2	10	11.3	14.3	15.5	17.1	19.7	18.1	21.6	0.669796	8.92e-05
FBgn0031143	CG1532	4929	57.5	56.5	65.2	46.3	48.1	52.9	72.8	76.3	75.2	73.6	82.7	97	0.547572	8.93e-05
FBgn0278604	dmt	4614	43.1	37.5	60.9	57.5	53.1	54.3	74.3	71.5	75.9	87	71.7	77.2	0.580225	9.08e-05
FBgn0038196	CG9922	7126	130.4	120	117.7	107	98	105.5	82.3	82.3	80.6	72.1	76.9	88.5	-0.491583	9.22e-05
FBgn0034013	unc-5	736	14.4	15.6	12.6	13.1	10.5	10.7	4.8	4.6	7	5.9	8.6	10	-0.881127	9.27e-05
FBgn0038206	twf	3413	69.5	67.9	59.3	44.8	44.7	47.8	34.1	34.8	40.7	34	35.7	37.1	-0.626953	9.4e-05
FBgn0036147	Plod	1187	7.5	9.2	10.6	7.7	15.4	12.5	14.3	16.2	15.4	24.3	31.7	27.7	1.04268	9.46e-05
FBgn0014388	sty	216083	3785.1	4491.1	3328.2	2784.8	3300	2976.8	2151.9	2381.1	2463.9	2302.3	2572.4	2362.8	-0.537926	9.47e-05
FBgn0032620	CG12288	5447	103.8	69.4	75	107.3	84	100.2	53.8	53.4	59.6	57.9	67.2	65.2	-0.590396	9.48e-05
FBgn0034691	Synj	2477	36.2	42.2	43	36.9	46.4	38.3	28.3	32.4	30.6	24.3	23.5	22.9	-0.591688	9.48e-05
FBgn0030174	CG15312	251	6.1	7.2	7.3	2.8	3.2	2.8	2.2	1.2	1.1	2.1	2.6	0.9	-1.53678	9.48e-05
FBgn0033809	CG4630	2239	33	40.6	50.4	31.3	29.2	38.3	23.3	18.8	26.6	21	18.4	27.4	-0.714797	9.6e-05
FBgn0031018	CG12200	108	3	1.7	3.9	3	2.5	0.6	0.4	1	0.4	1.3	0	0.1	-2.25261	9.63e-05
FBgn0027335	Rip11	21337	354.1	406.5	355.1	256.1	357.2	346.3	230.8	266.8	267	182.6	240.2	190.3	-0.591818	9.66e-05
FBgn0039128	CG13599	2380	13.2	16.4	18.3	24.7	31.2	30.4	29.8	45.6	38	35.9	49.8	58.3	0.943319	9.86e-05
FBgn0265338	lncRNA:CR44292	42	0.2	0.1	0.1	0	0.2	0.2	0.4	0.5	0.4	1.9	1.3	1.6	2.7724	9.95e-05
FBgn0000455	Dip-C	3734	49.5	67.4	61.7	51.5	63.6	67.4	36.3	45.2	46.7	35.6	37	42.9	-0.570205	0.000100158
FBgn0033221	CG12825	542	17	11.2	18	6	4.7	6.3	4.1	4.6	3.1	3.8	2.7	4.8	-1.45789	0.000100601
FBgn0014949	btn	170	0.9	2	1.1	0.9	1.3	0.3	2	2.2	2.1	5.9	3.7	5.2	1.67054	0.000100802
FBgn0026160	tna	17419	297.8	306	298.8	239.2	235.4	267.7	175.1	193.2	199.9	199	200.4	210.4	-0.48172	0.000101015
FBgn0032444	CCT4	25440	418.7	454.3	395.3	358.7	387.8	396.3	274.3	318.5	329.8	242.4	282.8	277.8	-0.482862	0.000101576
FBgn0052113	Vps13D	1312	10.4	9.2	8.4	17.8	15.5	15.1	18.1	19.8	21.4	24.3	27.4	29.6	0.893443	0.000103066
FBgn0014024	Rnp4F	7111	85.7	88.7	73.4	68.6	83.5	84.1	101.6	130.6	122.8	102.7	116.5	111.8	0.501576	0.000103893
FBgn0037807	CG6293	8380	97.3	127.4	172.4	133.4	153.1	139.9	83.6	91.5	96.5	79.7	74.4	109.4	-0.621976	0.000105236
FBgn0010470	Fkbp14	59856	969.7	1085.6	1155.9	775.3	857.5	884.8	539.3	660.9	639.3	588.2	709.3	768.3	-0.552823	0.000105744
FBgn0023170	RpL39	538039	8901.3	8799.7	8880.6	7430.8	8211	8406.7	5794.9	6793.4	6826.2	5328.3	5884.7	6314	-0.454766	0.000105946
FBgn0014163	fax	339079	5933	5752.6	4770.1	5265.9	5957.9	5499.9	3926.4	4292	4670	3080.7	2830.8	3583.2	-0.567891	0.000105957
FBgn0036824	CG3902	2364	24.7	25.2	32.4	21.7	24.2	22.3	34.4	30.7	41	37.1	46.4	42.9	0.629598	0.000106047
FBgn0039773	CG2224	1756	16.9	20.8	17.2	18.7	16.2	21.8	22.3	24.9	29.6	30	33	34.6	0.650484	0.000106047
FBgn0031357	mRpL48	1183	12	8.7	10.5	9.9	11.5	15.7	14.7	19.3	17.1	18.2	26.9	28.6	0.876797	0.000106047
FBgn0033104	CG15237	2070	11.8	18.2	14	24.5	25.5	22.9	27.5	29.9	30.9	35.2	43.2	54.7	0.927859	0.000106372
FBgn0033571	Rpb5	13101	135.2	129.5	112.5	139	154.6	142.9	158.4	165.4	180.1	248.9	274	296.4	0.7026	0.000107628
FBgn0037200	CG11109	1299	12.5	10.7	13.1	15.2	16.2	15.8	19.4	19.6	20.7	22.4	24.6	24	0.65428	0.000107908
FBgn0085260	CG34231	167	1	1.2	0.8	1.5	1.5	2	3.3	2.4	2.3	3.8	3.7	3.9	1.27691	0.000107908
FBgn0037117	CG11248	503	3.5	4.3	3.8	6.2	5.8	5.8	7.8	8	8.7	11.5	10.8	7.5	0.898767	0.000110539
FBgn0038108	CG7518	11528	180.1	185.9	200.6	175.3	177.8	161.2	128.2	136.2	132.2	133.8	132.3	136.9	-0.434971	0.000110762
FBgn0035533	Cip4	3079	60.7	77.5	39.1	38	51.6	45.2	31.5	34	31.6	25	35.3	26.8	-0.761705	0.000110762
FBgn0028504	CG12182	597	4.2	3.7	3.8	6.6	8	7.2	7.4	12.3	9.8	12.4	12.7	11.5	0.991983	0.000110762
FBgn0015803	RtGEF	3038	52.8	67.6	56	39.3	41.9	42.3	33.5	29.5	34.5	28.9	25.1	36.4	-0.677883	0.00011089
FBgn0030286	CG1657	848	13.7	22	15.2	12	11.2	12.7	7.6	8.7	8.1	8.8	7.5	8.5	-0.829721	0.000112995
FBgn0040743	CG15919	44	1.4	1.7	1.4	0.2	0.3	0.9	0.2	0.2	0.3	0	0	0	-2.98821	0.000116473
FBgn0038830	CG17272	2458	37.5	46.5	34.1	32.6	44.4	45.6	24.4	26.6	31.1	23.9	22.3	29	-0.614813	0.00011657
FBgn0032717	CG10600	4097	72.3	86.8	57.4	58.8	68.6	56.1	46.2	47.3	51.1	40.7	41	39.5	-0.591108	0.000116669
FBgn0036118	Blos2	951	7.8	6.9	5.3	8.4	11.5	13	15.6	14.2	15.1	15.5	17	25.5	0.968035	0.000116669
FBgn0083121	Uhg7	2730	58.1	41.9	66.3	44.2	33.9	33.7	27.2	23.4	26.5	33.1	27.4	27.4	-0.753	0.000117274
FBgn0032083	CG9541	87	3.1	2.5	4.5	0.6	0.2	0.9	0.2	0	0.3	0.6	0	0.3	-3.04734	0.000119466
FBgn0017414	cag	814	6.4	7.1	8.2	9.2	10.2	9.4	11.2	13.3	13.2	15.1	16.8	14	0.735065	0.000119721
FBgn0024227	aurB	5741	55.8	68	64.5	33	67.6	66.2	77.6	100	95.7	88.1	118.9	97.6	0.699571	0.000119965
FBgn0030296	CG15196	997	20.2	20	27.6	11.6	13.7	13.3	13	8	7.3	9.4	8.8	6.9	-1.00549	0.000120712
FBgn0262964	CR43275	217	2.8	1.9	3.8	7.3	5.2	6.7	1.7	1.9	2.3	1.1	0.6	1.3	-1.61776	0.000123866
FBgn0039056	CenB1A	5738	103.1	101.9	111.7	74.4	84.3	84.8	66.3	74.9	69.2	54.5	54.7	53.4	-0.590931	0.000126061
FBgn0039356	CG5039	1864	26.2	31.7	29.7	28.3	32.7	34.7	21.4	19.3	24.6	16.2	16	21.5	-0.620441	0.000126869
FBgn0265725	CG44532	545	4.9	2.9	2.5	6.2	5.2	4.4	6.3	8	5.8	14.3	12.7	17	1.31743	0.000127406
FBgn0031736	CG11030	6198	105	88.4	109.7	103.2	94.8	92.1	73	74.1	71.5	77.2	68.8	61.3	-0.4788	0.00012852
FBgn0040904	CG15577	189	9.7	3.3	3.1	3	1.8	3.1	1.5	1.2	1.6	1.1	0.6	1	-1.77244	0.00012852
FBgn0086664	snoRNA:Psi28S-2149	734	2.3	5.6	2.8	6.2	6.7	6.3	19.4	24.9	28.5	6.5	7.5	8.2	1.66692	0.00012879
FBgn0031384	CG4238	292	2.1	1.5	2.5	4.5	1.8	2.7	7.4	4.6	7	5.9	5.8	3.3	1.20574	0.000129511
FBgn0037609	CG9773	5313	86.9	84.7	90.9	87.1	78	76.2	61.4	62.5	63.7	53.7	57.5	65.1	-0.468425	0.000129621
FBgn0066292	CheB42c	163	0.7	0.8	1.1	1.5	1.7	2.2	2.6	3.9	2.8	3.1	4	2.9	1.27307	0.00013074
FBgn0285950	RpL19	132860	2084.6	2286.1	2451.6	1708.2	2081.5	2007.7	1413.5	1665.4	1590.4	1220.2	1431.3	1575.8	-0.504454	0.000130775
FBgn0028984	Spn88Ea	11752	180.3	266.8	242.5	123.1	191.5	188.7	108.7	149.9	143.8	75.9	108	99.4	-0.800041	0.000130876
FBgn0037102	CRIF	9625	114.7	113	103	106.6	98.8	103.4	124.1	136.9	135.6	165.6	177.4	194.2	0.547252	0.000131508
FBgn0036735	Edc3	3725	80.3	85.6	48.9	58.1	51.7	49.4	43.4	38.2	37.6	42.1	36.3	35.6	-0.683877	0.000132815
FBgn0283659	THG	2312	18.4	15.3	16.2	25.1	31	27.6	27.7	39.4	36.9	35.4	51	55.7	0.885932	0.000132815
FBgn0025790	TBPH	1962	34.9	32.8	35.5	28.7	27.2	30.1	20.3	22.5	21.5	21.6	21.5	22.7	-0.544496	0.000133568
FBgn0263782	Hmgcr	316	7.1	7.7	3.8	6.6	4.3	5	2.8	2.4	3	2.5	3.2	2.9	-1.02394	0.000134067
FBgn0010488	NAT1	40222	894.6	865.8	526.9	563.7	536.8	591.4	449.1	439.7	476.8	406.2	411.4	377.9	-0.635847	0.000135959
FBgn0026238	gus	7367	118.2	109.4	126.2	116.3	109.5	114	88.8	83.8	88.2	83	77.3	89.8	-0.441105	0.000135959
FBgn0262567	CG43107	569	2.6	3.2	4.5	4.1	6.2	7.8	10.6	11.6	11.5	5.2	10.8	15	1.18973	0.000136356
FBgn0264267	asRNA:CR43767	3797	58.2	55.1	62.3	71.4	79.1	66.5	52.7	50	45.2	29.6	28.1	30.9	-0.735002	0.000136466
FBgn0036121	CG6310	4008	37.7	45.9	35.9	15.2	16.7	19.3	32.9	41.5	48.3	100.4	129.5	113	1.44525	0.00013911
FBgn0039270	PQBP1	635	4.2	4.5	7.1	6.4	8.3	6.9	10.8	8	11.5	12.6	11.8	11.8	0.837998	0.000139375
FBgn0028953	CG14478	5568	119.6	133.3	99.7	62.9	66.6	77.6	56.2	57.7	59.7	50.9	49	59.5	-0.751071	0.000139964
FBgn0002787	Rpn8	8942	126	146.9	149.9	135.4	152.4	134.7	96.6	107.5	117.7	91.6	94.9	102.3	-0.469646	0.000141821
FBgn0001086	fzy	7388	66.1	87.5	97.1	53.4	85.6	80.5	97.9	115.9	110.1	128.1	142.6	135.8	0.63321	0.000141821
FBgn0001296	kar	155	0.9	0.8	1.4	0.9	1	1.3	2.2	2.2	1.1	4.6	5.2	3.9	1.61722	0.000142114
FBgn0042132	CG18809	1202	7.5	13.6	7	11.6	15.9	13.6	16.4	22.9	19.2	19.7	21.9	28.6	0.897385	0.000142564
FBgn0052699	LPCAT	19243	276	349.4	298.7	286.4	335.2	288.1	192.4	225.3	204.9	202.6	197.7	270.3	-0.503927	0.000142773
FBgn0029834	CG5937	127	4.3	4.1	4.6	1.3	0.5	1.6	0.6	1.2	0.6	0.6	0.3	0.3	-2.29082	0.000143447
FBgn0046214	vig2	34376	515.9	524.4	646.5	520.6	523.3	531.7	391.9	428.6	453.6	365.1	365.9	341.9	-0.475479	0.000146236
FBgn0047205	lncRNA:CR32385	277	9	5.5	7.5	4.7	2.8	2.8	2	1.7	1.7	3.1	1.9	2	-1.38571	0.000146416
FBgn0031190	CG12576	2388	23.6	26.8	28.2	25.3	32.2	24.6	39.6	36.2	38	43.6	35.6	39.8	0.532699	0.000151223
FBgn0005198	gig	1019	9	8.8	12.7	10.3	13.4	9.9	19.9	15.7	17	19.9	18.6	13.7	0.706219	0.000151223
FBgn0050495	CG30495	228	1.9	1.2	1.3	3.4	1.7	1.4	4.3	2.9	2.7	5	6.9	5.2	1.3649	0.000151892
FBgn0026324	Taf10b	2624	28.7	26.9	29.5	24.5	35.6	28.1	35	44.2	38	44.9	45.8	50.4	0.576203	0.000152342
FBgn0000083	AnxB9	21477	375.8	359.2	334	326.1	322.5	305.8	266.1	268.3	251	244.5	232.6	234.5	-0.435413	0.000152437
FBgn0035499	Chd64	29762	414	472.8	517.2	426	521.7	530.9	349.3	388.8	389.4	267.8	303.4	274.2	-0.547585	0.000152735
FBgn0004896	fd59A	69	4	1.7	2.8	1.7	0.2	0	0.2	0	0.3	0.2	0	0	-3.72578	0.000155253
FBgn0260744	Tango9	16241	185.3	196	181.5	166	181.1	181.3	211	229.2	232.5	272.2	298.5	314	0.513612	0.000158026
FBgn0035523	Ctl1	1248	16	22.4	21.2	19.1	25.2	26.8	14.9	14.7	15.5	9.2	7.2	11.1	-0.854861	0.000159943
FBgn0005631	robo1	3866	63.6	67.2	70.2	58.8	50.6	58.5	40.9	42.3	45.3	47.6	43.6	40	-0.508019	0.000160147
FBgn0000635	Fas2	500	11.5	11.8	8.8	10.3	5.3	7.5	7.1	2.9	4	5.4	3.7	3.2	-1.07643	0.000165797
FBgn0051551	CG31551	157	5	3.6	7.4	1.9	1.5	0.8	0.9	0.7	0.1	1.1	0.9	0.6	-2.21532	0.00016852
FBgn0034184	CG9646	3137	52.1	48.7	43.5	51.3	55.9	51.4	38	33.8	41	36.1	31.5	31.3	-0.515345	0.000172589
FBgn0036993	CG5910	444	11.8	12	9.6	6.4	6.2	4.4	5.4	3.1	3.8	4.4	2	2.3	-1.27118	0.000172951
FBgn0024807	DIP1	3167	44.8	29.4	36.2	27.7	28.2	29.2	40.6	43.5	44	62.3	65.8	65.7	0.720906	0.000173971
FBgn0035623	mthl2	101	1.2	1.9	2	1.1	2.5	4.2	0.6	0.5	0.4	0	1.3	0.3	-1.99787	0.00017467
FBgn0017482	T3dh	560	4	3.5	4.3	6.2	7.2	7.2	8.4	11.3	8.8	8.6	10.9	12.6	0.916575	0.000174771
FBgn0034476	Toll-7	104	2.8	2.8	1.7	3.2	1.5	1.1	1.3	0.2	0.6	0.6	0.6	0.7	-1.64768	0.000174872
FBgn0003741	tra	667	4.5	5.7	7.3	6.6	6.5	8.3	8.4	11.6	10.5	12	11.2	16.6	0.853705	0.000175106
FBgn0011666	msi	20422	343.8	398.9	339.9	273.1	323.2	275.7	217.4	248.2	246.3	230.2	235.1	185.3	-0.521427	0.000175273
FBgn0013720	pck	2280	38.8	39.8	46.6	29	29.9	38.3	19.9	24.6	24.4	25.4	24	26.8	-0.617353	0.000176783
FBgn0051658	Nnf1b	631	5.9	4.3	7.1	7.3	6.5	7.1	9.3	9.7	10.4	10.9	10.7	14.7	0.799227	0.000177065
FBgn0250754	CG42232	20084	217.1	212.8	118.6	224	226.2	279.8	280.6	348.2	334.5	349.7	395.6	336.2	0.678004	0.000177432
FBgn0034599	hng1	699	7.5	6.1	7.5	6.6	7.8	8.6	10.2	10.9	12.1	12	12.8	12.4	0.67741	0.000177686
FBgn0035760	CG8607	619	4.7	2.9	5	8.4	7.3	5.5	7.4	11.8	8.8	13.8	12	15.9	1.06011	0.000177939
FBgn0024285	Srp54	5689	60.8	67.5	75.7	50.4	60.4	57.4	76.9	93	89.6	79.5	97.2	116.7	0.569381	0.000178865
FBgn0037637	IscU	28549	609.2	558.6	518.5	391.3	354.9	356.5	314.9	288.8	296.9	319.3	295.9	319.4	-0.604077	0.000180531
FBgn0259938	cwo	12153	215.7	267.2	220.1	162.2	180.8	146.6	143.1	149	131.2	126.9	111.2	117	-0.617396	0.000182938
FBgn0264507	asRNA:CR43906	202	5.6	4.5	5.3	3.9	1.7	2.8	1.1	0.2	1.7	2.5	1.6	1.3	-1.44989	0.000183095
FBgn0033100	CG3420	3913	42.1	33.8	38.9	35.6	39.4	44.7	41.3	47.6	61.5	67.9	84	95.5	0.765382	0.000183243
FBgn0261563	wb	1332	15.3	27.7	26.4	13.5	25.5	34.2	5.8	12.1	12.8	9.2	10.9	17	-1.06995	0.000184661
FBgn0030114	CG17754	2935	51.8	50.6	54.4	43.1	49.4	43.4	39.8	37.2	36.5	25	24.2	24.5	-0.650676	0.000190658
FBgn0037603	CG11753	2387	40.8	44.7	45.4	32.6	33.7	38.7	25.1	29.7	21.9	18.4	22.8	32.3	-0.656275	0.000190931
FBgn0026261	bonsai	3454	40.3	37.4	41.7	29.8	31.7	35.4	38.9	52.2	49.2	62.3	66.1	76.8	0.673806	0.000191475
FBgn0034626	CG10795	3333	54.4	57.5	44.4	52.8	55.4	55	38	41	38.9	33.6	34.3	40.4	-0.49877	0.000191859
FBgn0028996	onecut	62	2.3	1.7	1.3	1.5	0.7	0.8	0.4	0.2	0.1	0.4	0.1	0.6	-2.06963	0.000198313
FBgn0052112	CG32112	522	5.2	3.1	4.3	4.1	4.5	6.9	7.6	9.7	6.7	8.4	9.6	15.7	1.04486	0.000198374
FBgn0025777	homer	615	5	4	7.3	6.6	6.5	7.7	13.2	11.6	10.5	13.2	8.6	9.1	0.827753	0.000198664
FBgn0267429	CG45782	156	2.1	2.8	2.2	3.4	3.2	4.5	1.1	1.2	1.6	1.7	1	0.7	-1.30874	0.000200029
FBgn0034870	CG13559	64	0.7	2.3	2.5	0.4	1	1.3	0.4	0	0.4	0.2	0.1	0.3	-2.40169	0.000200477
FBgn0051648	CG31648	1520	15.1	15.8	18.7	13.1	14.4	11.8	17.3	24.1	20.9	24.3	31.4	39.4	0.82514	0.000201847
FBgn0265192	Snp	2519	27.1	25	24.3	27.9	34.9	30.9	40.8	38.4	40	44.7	43.9	38.5	0.537002	0.000203509
FBgn0032694	MESR3	2660	31.6	42.3	53.7	46.8	48.9	46.9	30.7	34	34.1	25.2	22.8	18.8	-0.712292	0.000203976
FBgn0026872	CG14777	4868	81	84.5	86.5	65.9	70.3	75	47.8	56.3	64.7	47.4	52	56	-0.515212	0.000204732
FBgn0031077	THADA	1784	28	29.2	34.2	27.5	25.7	29.5	17.1	22	21.4	14.7	21.7	18.5	-0.593039	0.000204732
FBgn0019972	Drice	3208	50.4	55.5	60.2	43.1	50.9	49.2	42.4	36.2	39.2	30.6	30.4	32.6	-0.553344	0.0002067
FBgn0267722	asRNA:CR46055	87	1.6	1.6	2.4	1.9	1.3	2	1.1	0.2	0.4	0.8	0.7	0	-1.72202	0.000208664
FBgn0264959	Src42A	4900	44.7	32.8	60.9	70.8	58.6	50.5	80.2	83.1	90.5	87.7	79.8	77.2	0.650787	0.000208676
FBgn0005671	Vha55	22649	333	378.5	425.2	314.9	359.9	350.5	259.4	284	302.7	212.8	218	240	-0.511905	0.000209966
FBgn0031683	CG4230	570	6.1	5.6	6.6	4.1	6.5	6.4	9.3	10.6	8.7	11.1	10.5	8.8	0.721313	0.000212165
FBgn0000276	CecA1	273	6.8	5.9	8	4.1	3.5	2.8	2.6	2.2	3	2.1	1.6	1.3	-1.29078	0.000213132
FBgn0011305	Rsf1	4679	66.6	78	80.8	71.2	80.3	71.2	54	57.5	63.1	44.2	45.5	49.9	-0.513907	0.00021349
FBgn0042094	Adk3	1041	10.6	11.8	9.5	10.1	12.2	8.6	16.7	17.1	11.4	20.5	25.3	17.9	0.793006	0.00021349
FBgn0038446	CG14903	5597	96.6	80.4	81.4	88.8	89.8	93.8	61	66.9	67.2	57	64.1	69.8	-0.457428	0.000213492
FBgn0063494	GstE6	18501	331	302.5	319.6	301.4	269.3	282.8	266.5	225	221.8	178.9	154.2	185.6	-0.552823	0.000213732
FBgn0261444	CG3638	20608	327.1	395	384.5	264.3	277.8	305.3	215.9	236.6	243.6	229.4	234.7	213.7	-0.508913	0.000215977
FBgn0033183	CG1620	17375	193.3	191.1	231.7	161.3	176.1	171.3	218.3	237.8	267.6	279.7	309.3	378.4	0.588494	0.000217117
FBgn0036199	Bmcp	3897	48.7	73.9	67.8	59.2	61.9	63.8	39.5	40.3	40	41.5	38.3	54.7	-0.561768	0.000217781
FBgn0041164	armi	2538	18.1	15.8	24	26	35.7	35.6	38.2	45.4	46.7	43	49.4	42.1	0.772792	0.000218977
FBgn0052296	Mrtf	1852	16.7	22.4	15.8	19.9	23.4	22.9	29.2	27.8	26.5	35.2	32.1	33.3	0.605309	0.000224212
FBgn0037633	CG9839	446	3	4.1	2.7	4.7	5.2	5.3	6.9	6	7	9.6	7.5	11.4	0.968046	0.000227445
FBgn0035228	CG12091	15636	278.5	283.2	266.5	221.2	214	214.5	160.6	160.3	172.4	175.5	194.1	189.6	-0.489191	0.000228169
FBgn0040670	e(y)2b	420	10.6	6.9	6.4	6.6	6.8	8.2	5.4	1.2	3.3	3.4	4.6	4.3	-0.999584	0.000229245
FBgn0263981	asRNA:CR43730	31	0	0	0.1	0	0.2	0.2	0.6	0.5	0.3	1.1	1.2	1	2.99944	0.000229287
FBgn0003701	thr	612	8.3	4.7	4.5	6.6	7.8	5.2	10.8	11.6	8.1	11.9	11.1	12.1	0.829925	0.00022953
FBgn0030344	Nrd1	3851	39.5	45.9	41.3	40.1	41.7	38.4	53.4	52.4	51.9	56.8	78.6	85.1	0.617188	0.000229691
FBgn0030406	CG1463	1531	20.2	18.5	24.4	33	32.6	28.1	14.7	16.2	17	17.2	15.6	15.9	-0.694107	0.000230122
FBgn0035167	Gr61a	99	0.5	0	0.4	0.6	0.3	1.1	1.7	0.5	1.1	2.9	3.2	3.6	2.12726	0.000238076
FBgn0013983	imd	7605	159.6	152.8	177.4	88.4	93.6	88.6	73.5	77	78.9	73.8	79.9	75.2	-0.731312	0.000243445
FBgn0031873	Gas41	892	4.7	4.4	7.1	8.4	12.5	12.7	14.7	16.9	17.4	15.9	17	16.5	0.984673	0.000244718
FBgn0035155	RabX6	452	4.2	4.8	2.9	6.6	3.8	4.5	8	8.9	7.7	9	5.9	9.5	0.875894	0.000244718
FBgn0041210	HDAC4	30017	529.6	743.8	403.7	376.9	454.1	419.2	292.9	326.7	322.3	307.6	324.3	330.6	-0.620531	0.000245631
FBgn0037469	Dpck	6728	66.4	69.4	64.3	61.8	89	90.2	86	100.9	107.6	111.3	119.2	133.2	0.578151	0.000247939
FBgn0030511	CG11158	440	3.1	4.7	5.2	4.7	4.3	4.1	7.1	7	6.4	6.9	8.9	9.5	0.814361	0.000249156
FBgn0019637	Atu	4233	48.5	52.1	45.8	45	44.9	44.2	56.8	59.2	67.4	59.8	79.5	84.6	0.54045	0.00025064
FBgn0263620	asRNA:CR43629	276	1.7	2.5	2.9	3	2.3	2.2	3.9	3.6	4	7.3	5.2	6.6	1.05895	0.000252482
FBgn0035249	CG17249	833	6.3	7.3	5.9	7.3	9.8	10.5	9.7	10.4	14.2	15.3	19	19.2	0.908593	0.000252595
FBgn0051638	CG31638	1537	14.8	10.5	18.4	19.7	16	17.6	21.2	24.1	24.8	35.2	26.5	26.7	0.71347	0.000253907
FBgn0013753	Bgb	1628	17	18	18.4	16.3	18.5	16.8	20.1	25.6	25.9	24.3	30.8	33.5	0.611992	0.000256233
FBgn0023407	B4	3426	65.7	71.6	55	51.5	45.1	43.9	40.2	35.7	37	35.6	37.4	36.9	-0.579017	0.000256812
FBgn0264775	CG44013	5210	64.5	91.9	92.1	71.4	111.5	99	52.1	67.9	71.5	33.3	43.9	45.5	-0.757431	0.000257016
FBgn0261258	rgn	484	8.2	8.1	10.7	10.1	6.7	7.7	6.7	5.3	3.3	4.2	3.6	5.1	-0.886486	0.000257417
FBgn0031774	CG9147	384	2.8	3.2	4.5	2.6	3.2	4.5	5.4	4.3	6.3	8	7.3	9.8	0.987952	0.000264914
FBgn0038414	CG6901	65	1.2	1.3	0.7	1.7	1.5	2.2	0.6	0.7	0.1	0.2	0.6	0	-2.00543	0.000266325
FBgn0002941	slou	38	1.7	0.9	2	0.2	0.2	0.5	0	0	0.1	0	0.1	0	-3.65255	0.000267937
FBgn0002715	mei-S332	696	5.4	5.2	6.3	5.6	8.8	9.4	9.5	9.9	12.5	13.4	11.5	16.2	0.848016	0.000268923
FBgn0031070	CG12702	1966	16.2	15.4	17.6	16.7	29.7	25.9	34.4	41.5	39.9	30.6	32.8	26.7	0.758268	0.000277137
FBgn0265362	CG44303	1736	16	15.2	20.2	16.5	14.2	17.3	22.5	19.8	25.1	26.8	35.4	50.2	0.86059	0.000277137
FBgn0052218	lncRNA:CR32218	5264	111.9	128.7	56.1	83	75.1	77.2	51.7	46.4	45.4	49.9	61.5	64.2	-0.735895	0.000280369
FBgn0012034	AcCoAS	9327	208.2	232.5	244.4	108.5	90.1	109	70.2	70.7	69.7	61	66.2	137.5	-1.06212	0.000281402
FBgn0261553	CG42671	2704	26.8	35.5	24.3	31.3	30.4	33.9	37.4	46.6	43.3	45.3	44.9	45.9	0.531271	0.000282529
FBgn0037656	CG11986	537	3.1	1.9	2.9	6.9	7.2	5.5	6	12.6	9.8	11.7	13	10.1	1.21612	0.000284669
FBgn0085359	CG34330	327	3.5	5.3	8.8	3	6.2	10.8	2.8	3.1	3.6	1.7	1.9	1.3	-1.40156	0.000284669
FBgn0033272	RagC-D	3191	32.5	39.4	36	35.4	31.7	36.4	42.6	44.4	47.6	50.9	60.6	61.9	0.54522	0.000285417
FBgn0262689	asRNA:CR43159	71	2.4	2.4	2.5	0.9	0.7	0.6	0.4	0.2	0	1	0.1	0	-2.53195	0.000287587
FBgn0262103	Sik3	11295	177.5	149.4	227.2	197.6	201.2	154	131	139.8	130.4	138.4	119.2	96.1	-0.553001	0.000287614
FBgn0250837	dUTPase	9179	117	99.1	127.6	78.7	88	81.6	110.9	141.5	145.6	165.7	174.4	166.2	0.611046	0.000287663
FBgn0038549	CG17802	452	2.8	3.7	1.7	4.5	4.8	4.9	6	4.6	6.8	11.3	9.6	13	1.21272	0.000291116
FBgn0037156	CG11523	4529	87.1	79.9	84.3	59.6	62.4	64.8	42.8	41.5	49.6	45.7	46.9	64.1	-0.589919	0.000292744
FBgn0031491	alpha4GT1	1232	22.8	21.6	21.9	17.4	18.9	17.6	12.5	11.3	14.7	12.8	12.2	15.4	-0.598115	0.000293906
FBgn0039836	CG1750	493	2.8	3.1	2.5	4.7	6.3	5.3	8	5.3	9.1	7.1	10.4	15	1.17069	0.000294563
FBgn0037129	CG14565	42	0.5	1.2	1.3	0.9	0.7	1.1	0.2	0.2	0	0	0.3	0.3	-2.37133	0.000294563
FBgn0050389	CG30389	5064	113.3	87.3	78.3	82.4	73.6	66.3	60.1	57.5	55	66.3	48.2	45.9	-0.591866	0.000295945
FBgn0010038	GstD2	356	10.1	5.3	8	9.7	4.3	3.6	4.1	2.7	2.4	2.9	3.3	2.7	-1.16405	0.000296253
FBgn0260858	Ykt6	2423	45.9	53.4	45.8	32.6	30.2	31.8	25.5	24.6	20.2	26	26.5	27.9	-0.673067	0.000297094
FBgn0033380	Phax	2141	19.1	25.7	20.9	23.2	26.7	24.2	27.4	33.8	37.2	32.1	36.1	43.1	0.588415	0.000300556
FBgn0025864	Crag	7738	128.8	142.6	124.1	109.2	114.8	107.4	86.4	86.2	89.2	81.2	86.1	98.9	-0.461505	0.000301017
FBgn0031713	CG7277	2069	20.2	17.7	24	23.2	24.2	24.8	25.3	32.4	30.3	37.1	40.2	40.6	0.623066	0.000301017
FBgn0086908	egg	2068	18.8	18.1	22.3	26.4	23.7	23.2	25.1	29.7	31.5	39	41.5	40.4	0.652441	0.000307377
FBgn0022382	Pka-R2	4175	95.6	103.8	80.5	52.8	45.9	48	43.4	41.5	33.2	39.6	39.2	46.8	-0.810506	0.000310318
FBgn0031850	Tsp	3227	53.5	47.3	63.8	51.9	45.4	52.5	35.9	35	41.6	31.2	25.9	41.1	-0.576364	0.000311265
FBgn0262731	CG33941	2333	15.6	15.3	22.5	31.1	31.5	28.9	36.7	41.5	36.8	44	47.4	38	0.757208	0.000313176
FBgn0275436	PheRS-m	5311	47.1	68	45.8	47.4	64.4	67.8	65.1	81.9	79.8	91.6	104.8	101.9	0.624252	0.000316604
FBgn0004133	blow	3252	56.8	81.1	66.3	33.2	45.9	44.5	30.7	39.4	36.5	26.8	32.5	25.5	-0.781957	0.000318359
FBgn0031456	Tnpo-SR	1297	12.9	9.5	14.9	10.7	15	17.4	17.7	17.9	23.4	22.7	23.8	25.5	0.707587	0.000318727
FBgn0037707	RnpS1	3214	38.4	29.8	36.4	37.5	40.9	36.4	43.5	59.2	53.3	49.9	57.6	49.4	0.512706	0.000319639
FBgn0014037	Su(Tpl)	21794	460.6	446.1	320.1	290	280.8	308.5	221.1	222.9	233.2	243.2	253.9	247.6	-0.566793	0.000319975
FBgn0037327	PEK	3673	60	51.9	75.2	58.3	53.3	55.5	42.2	47.6	41.2	40.9	37.6	38.4	-0.51947	0.000319975
FBgn0033032	kune	1138	10.8	8.5	10.3	13.3	14.9	15.2	19.4	18.1	17.8	22	18.1	20.9	0.679316	0.000321983
FBgn0033261	udd	2469	25.7	28.4	22.3	21.5	32.9	30	33.3	36.9	36.5	43	46.8	46.5	0.596567	0.000323484
FBgn0023214	edl	18505	309.9	342	300.8	245.4	275.4	285.1	244.5	218.3	227	190.6	172.4	199.3	-0.491221	0.000325639
FBgn0042178	CG32165	5728	66.6	57.9	58.8	72.1	69.6	69.3	90.6	86	105.7	84.1	102	81	0.482037	0.000325639
FBgn0052344	CG32344	3633	59.6	58	46.8	56	65.6	61.2	35.7	40.1	41	42.6	43.5	43.9	-0.489371	0.000328557
FBgn0037299	Vps37B	3889	65.5	65.6	76.5	54.5	57.1	54.1	39.5	44.2	42.2	36.7	39.6	53.7	-0.545862	0.000329997
FBgn0010411	RpS18	205944	3282.9	3669.8	3817.8	2579.8	3076.4	3037.5	2093.7	2497.2	2495.6	1888.2	2297.5	2507.6	-0.498308	0.000333854
FBgn0041775	tral	56544	979.3	1170.3	878.5	741.4	837	757	614.9	670.1	673.6	585.7	616	632.1	-0.500285	0.000335289
FBgn0002887	mus201	1719	18.8	20.4	11.2	21	16.2	17.1	22.9	25.4	22.2	32.3	35.9	39.3	0.772403	0.000335808
FBgn0086895	pea	2571	24.7	20.5	17.7	34.3	36.6	30.6	40.2	44.2	41.6	44	50.8	43.3	0.69045	0.000335996
FBgn0266456	CG45081	75	0.5	2.1	1.7	1.7	1.3	2.2	0.2	1.2	0.6	0.2	0.1	0.3	-1.96633	0.000338983
FBgn0036007	path	1267	18.8	20.5	23.4	22.5	20.2	18.8	14	11.6	11.5	16.6	14.8	14	-0.58732	0.000340219
FBgn0033556	CG12343	2720	41	43.4	46.8	42.3	40.6	43.8	32.8	33.6	28.6	28.9	31.8	31.2	-0.468059	0.000341108
FBgn0038099	CG7091	521	10.8	6.8	12.6	8.2	8.5	8.8	5.8	7.5	5	4	3.5	4.5	-0.906482	0.000341108
FBgn0011660	Pms2	2033	22.8	20.1	20.5	21.7	25.5	26.5	29.2	33.1	30.6	39	32.4	35.1	0.540456	0.000341842
FBgn0036319	Ent3	175	4.3	3.7	5.2	2.6	2	2.2	1.1	1.2	1	1.9	1	1.7	-1.33711	0.000341842
FBgn0261385	scra	23184	179.6	219.9	251	207.4	341.9	292	342.6	439.2	432.7	389	445.2	288.6	0.647465	0.000342133
FBgn0010215	alpha-Cat	18764	226	215.5	169.5	230	223	236.5	264.6	293.6	296.5	282.4	320.8	330.6	0.460685	0.00034291
FBgn0030752	CG9947	11880	163.7	214.9	184.1	158.1	208.5	208.6	123.8	140.3	163.4	101.1	120.8	133.9	-0.538898	0.00034438
FBgn0036372	Abp1	3316	49.4	57.4	58.1	49.6	52.8	48.3	35.7	43.2	37.6	33.3	33.8	41.3	-0.491691	0.000345957
FBgn0264493	rdx	2840	32.3	33.4	31.1	35	31.7	27.8	43.9	36.5	41.5	51	52.8	48.8	0.525803	0.00034645
FBgn0263278	Fic	961	16	15.4	19.3	16.3	15.4	14.3	9.5	6.3	8	12	10.5	12.6	-0.70286	0.000353796
FBgn0024360	MTPAP	2881	21.2	21.6	28.1	33	36.9	40	43.4	39.1	52.1	46.5	58.9	50.9	0.691702	0.000363665
FBgn0086757	cbs	535	5	4.7	4.2	6.2	5.7	6.4	7.6	8.5	7.8	9.6	9.4	13.1	0.814256	0.000364926
FBgn0033806	FLASH	857	7.5	7.1	5.9	9.2	9.8	10.7	11	11.3	12.4	16.8	17.9	20.8	0.860647	0.000365236
FBgn0038590	CG12320	1185	12	9.9	11.4	13.7	15.2	14.6	20.1	17.9	18.2	17.2	21.2	23.8	0.635981	0.00036553
FBgn0053260	CG33260	102	0.3	0.3	0.8	0.9	1	0.9	1.7	1	1.9	2.7	2	3.2	1.56813	0.000365891
FBgn0030628	CG9114	668	3.5	3.3	8.2	6.6	6.7	7.5	8.9	9.4	10.7	16.8	10.8	17.3	1.04645	0.00036988
FBgn0025366	Ip259	39482	591.2	665	626.2	559.9	622	648	367.4	433.7	426.7	402.6	492	554.7	-0.471342	0.000375697
FBgn0037301	Mms19	2702	19.8	22.8	27.1	23	36.1	37.6	32.9	40.6	46	45.9	54.9	53.5	0.720366	0.000375697
FBgn0036314	Sf3a2	1388	18.3	14	11.9	12	17	15.2	18.4	24.1	21.7	21.2	24.2	30	0.662995	0.000375697
FBgn0029629	eIF3g1	21674	333.9	441.6	460.8	279.5	304	275.2	211.8	247	248.5	188.3	222.2	263.1	-0.601796	0.000375747
FBgn0029914	CG4558	348	1.9	3.9	2.4	3.2	2.5	3.6	4.3	5.3	4.4	5.4	10.1	9.2	1.15118	0.000376178
FBgn0039136	CG5902	5044	53.2	49.1	59.2	59	67.6	60.7	82.8	76.3	87.9	79	85.1	71.6	0.470296	0.000379525
FBgn0036030	CG6767	2658	24.3	24.2	26.4	36.9	35.2	29.8	48.6	56	44.2	47.4	35	40.4	0.618294	0.000379675
FBgn0027552	CG10863	1987	20.3	14.6	25	13.1	13	14.9	23.1	21.2	20.7	45.1	43.2	65.5	1.11544	0.00038143
FBgn0020238	14-3-3epsilon	118419	1443.4	1565.4	1314.9	1147.7	1311.9	1257.1	1492.4	1788.5	1752.1	1992	2254.1	2007.9	0.489288	0.000381677
FBgn0034744	Vps20	7592	119.2	117.4	130.1	111.3	113.5	117.9	83.6	93.7	97	77	86.4	89.5	-0.428881	0.000383969
FBgn0032704	Jwa	54165	863.2	1008.4	949	695.9	807.9	769.6	541.4	605.6	599.4	534.7	648.3	708.8	-0.485615	0.000384874
FBgn0040575	CG15922	280	1.9	2.1	1.7	3.6	3.7	2	4.8	3.4	5.8	4.4	5	7.2	1.07442	0.000384874
FBgn0015801	Reg-5	3850	58.4	99.6	89.8	24.7	69.9	60.5	20.3	37.7	32.8	27.3	40.5	41	-1.01489	0.000387246
FBgn0015925	csul	1923	21.2	16.2	21.8	19.5	21.7	24.3	23.6	30.4	29.2	31.9	38.4	36.8	0.614187	0.000387246
FBgn0036629	GluRS-m	309	1	1.7	2.1	5.1	3.7	2.8	4.8	6.8	7.1	5.9	5	5.9	1.13994	0.000387282
FBgn0031048	CG12237	11923	226.3	237.1	215.7	163	154.2	158.6	103.1	112	115.5	126.4	144.3	159.9	-0.600751	0.000389932
FBgn0015926	dah	600	4.9	5.5	6.1	3.9	9	6.9	10.2	12.8	9.3	10.1	11.4	9.5	0.785011	0.000391191
FBgn0034802	CNBP	161244	2811	2859.5	2412.8	2335.2	2492.6	2466.8	1823.3	2155.8	2208.5	1544.1	1638.3	1598.9	-0.487532	0.000392498
FBgn0260012	pds5	6957	109	121.3	104.8	100.6	106.7	107.9	76.3	89.3	81.3	79.5	82.8	76.5	-0.422857	0.000392963
FBgn0039972	CG17018	11863	192.8	159.8	138.6	269.4	210.3	221.8	136.2	144.4	145.2	128.8	114.8	117	-0.600069	0.000395427
FBgn0266000	CG44774	8384	105.9	93.7	108.3	77.4	91.3	91.3	106.8	128.5	132.6	151.4	153.4	131.5	0.500911	0.000398713
FBgn0053506	CG33506	1312	13.9	11.3	14.9	12.4	15.2	17.3	16.7	21	21.5	23.5	22.5	25.1	0.617898	0.000398713
FBgn0037773	CG5359	400	2.4	2.4	5.6	4.3	4	4.1	6.1	10.6	7	7.3	5.6	7.9	0.950204	0.000402972
FBgn0034118	Nup62	3511	40.7	40.9	39.5	31.7	39.2	41.4	43	52.2	56.6	57.4	59	70.1	0.535044	0.000405564
FBgn0035087	CG2765	12453	170.2	190.7	268.4	181.5	206.8	201.2	134.7	126.5	142.3	112	94.9	181.7	-0.621294	0.00040577
FBgn0032089	Rcd-1r	28	0.2	0	0	0	0.2	0	0.2	0.2	0.6	1.5	1	0.7	3.32713	0.000409456
FBgn0031047	Rcd-1	1921	22.9	15.7	19.4	23.2	23.5	24.3	30.5	30.2	31.9	28.7	33.4	33.6	0.553871	0.00041167
FBgn0033454	CG1671	6322	93	89.2	97.8	96.7	104	113.7	67	65.7	72.9	71.9	78.5	79.7	-0.445807	0.000413294
FBgn0002641	mal	746	16.2	11.7	13	15.4	10.2	11.9	10	9.4	8.4	6.1	5.6	5.8	-0.796947	0.000415485
FBgn0011291	Taf11	1244	9.4	7.7	11.2	14.4	18.5	15.2	18.4	26.1	23.2	23.5	22.2	18.8	0.793784	0.000416924
FBgn0031773	Fbw5	335	2.3	2.1	2.9	3.9	4.8	3.5	5.6	5.8	5	6.9	7.1	6.1	0.916246	0.000420964
FBgn0033468	CG1418	3581	29.4	32.5	36.3	49.1	42.9	40.5	46.9	50.7	49.9	68.1	69.1	74.5	0.643697	0.000421191
FBgn0052579	CG32579	4840	78.4	94.5	84.6	71.2	64.8	66.7	57.1	54.8	56	47.4	49.5	59	-0.507884	0.000422871
FBgn0037063	CG9391	2279	25.2	26.9	27.5	26	26.5	25.6	34.2	35	37	36.1	35.3	38.8	0.458054	0.000423819
FBgn0267661	asRNA:CR45999	237	4.2	4.5	2.2	5.1	6.2	7.7	1.3	2.9	3.3	0.4	0.6	0.7	-1.71279	0.000424572
FBgn0033457	Ntmt	3484	53.4	50.9	55.7	54.5	58.1	56.6	36.8	43.2	43.7	40	37.6	40.3	-0.446244	0.000426993
FBgn0030864	CG8173	2171	19.5	16.6	21.1	24.7	31.4	28.1	34.6	37.7	34.5	36.5	43.1	32.8	0.635642	0.000429879
FBgn0034724	babos	432	7	7.1	8.7	9.2	8.3	6.9	6.7	2.4	4.7	5	2.7	2.3	-0.981097	0.000432525
FBgn0004583	ex	2682	57.2	69.4	37.1	34.3	35.6	38	23.3	23.7	27.9	25.4	21.2	36.4	-0.781834	0.000434834
FBgn0037378	CG2046	1861	10.8	12.1	14.9	21.9	25.4	25.4	27.5	39.6	37.5	26.2	32	36.2	0.852002	0.000436912
FBgn0031998	SLC5A11	2110	29.5	34.7	36.6	36.9	35.6	30.9	20.3	24.6	26.4	23.3	18.9	26.8	-0.540454	0.000438561
FBgn0030625	CG5877	484	5	4.8	4.3	4.7	5.5	4.7	6.9	8	6.4	7.8	11.1	10.1	0.798819	0.00043994
FBgn0086346	ALiX	12973	221.6	237.3	216.5	196.3	180.5	183.3	153.7	169.5	165.4	119.9	131.2	140.4	-0.490309	0.000439978
FBgn0262987	CG43295	71	0	0	0.8	0.4	0.3	0.8	0.9	1.2	1.4	2.3	1	2.5	1.91366	0.000444628
FBgn0038519	Prx3	3461	42.6	44.6	44.2	29.8	31	34.5	48.8	54.1	53.4	52	59	68.7	0.564393	0.000449812
FBgn0037718	P58IPK	11801	155.4	140.3	210.2	228.9	229.2	196.8	109.1	131.8	117	134.6	128.6	159	-0.572543	0.000451452
FBgn0267033	mamo	4496	45.4	63	33.9	35.4	44.4	51.1	51	70.5	61.1	75.9	103.8	93.7	0.738306	0.000451536
FBgn0003464	sol	5782	95.8	112.9	106.4	70.4	77.1	86.6	59.2	56.3	63.5	60.8	69	70	-0.535889	0.000455914
FBgn0026679	IntS4	2585	28.9	33	28.1	26.2	28.7	31.7	40.2	37.2	41.3	42.4	46.7	38.7	0.480542	0.000456406
FBgn0051301	CG31301	5366	88	88.1	85.6	78.3	80.5	89.9	59.9	72.4	68.1	48.2	55	62.2	-0.482082	0.000457629
FBgn0036853	mRpL21	2320	22.8	19.6	25.1	27	30	28.1	28.3	38.6	35.5	40	45.2	42.3	0.595128	0.000459504
FBgn0011573	Cdc37	9635	107.6	111.3	65.9	92.2	107.7	111.7	109.4	133.3	134.6	178.2	189.9	228.7	0.7089	0.000460019
FBgn0037347	CG1427	562	3.8	2.3	4.5	6.2	8	5.3	7.4	6.5	11.5	12.8	12.7	11.1	1.0652	0.000460019
FBgn0025874	Meics	330	3	2.1	3.1	3.4	2.7	4.5	4.3	4.8	5.7	7.3	6.2	7.2	0.933113	0.000460019
FBgn0032149	CG4036	2635	20.9	28.2	28.2	20.6	33.9	34.7	32.9	39.4	41.6	44.9	51.6	51.4	0.651879	0.000461417
FBgn0042180	CG18870	1084	19.6	18	25	13.9	14.9	17.7	12.7	13.5	9.5	11.1	8.9	11.4	-0.717996	0.000461827
FBgn0035951	CG5068	2450	22.4	26.9	23.9	25.7	29.2	29.5	38.9	27.8	34.8	44.2	43.3	52.7	0.620311	0.000462199
FBgn0034282	Mapmodulin	33039	410.4	414.5	285.7	395.8	403.5	385.8	470.8	528.3	495.8	533.9	555.3	569.9	0.458586	0.000463698
FBgn0028648	mRpL50	1974	19.1	17.3	20	27	26.9	19.4	28.5	31.4	30.5	32.1	34	40.3	0.609789	0.000463698
FBgn0031227	CG3709	3181	32.5	29.4	21.9	37.3	39.4	38.9	40	45.4	44.7	59.5	60.9	73.2	0.703384	0.000466237
FBgn0015521	RpS21	134809	2121.6	2304.5	2391.2	1749.8	1955.6	2048.7	1500.9	1640.3	1645.4	1329.4	1503.5	1648.9	-0.439843	0.00047005
FBgn0032162	CG4592	1867	13.7	15.8	15.8	24.5	21.9	24.2	26.1	26.1	30.9	28.7	36.4	41.7	0.722817	0.000477082
FBgn0031703	CG12512	1176	9.4	9.1	10	15.4	10.5	11.3	17.9	16.2	15.2	19.9	17.7	40.1	0.960468	0.000482721
FBgn0033480	mRpL42	5002	61.9	51.3	57.6	54.5	53.9	52.1	62.7	72.2	75.4	73.8	91.3	108.8	0.550519	0.000487448
FBgn0031191	Cp110	289	3.1	2.4	2.1	1.9	3.2	3.6	4.1	6.5	5.1	4	5.5	6.2	0.93728	0.000487448
FBgn0027259	Kmn1	898	5.9	8.1	8.4	8.4	10.5	13.5	11.7	16.7	15.2	14.5	18.1	16.5	0.758351	0.000487834
FBgn0030048	CG12112	7200	118.4	104	107.6	134.1	124.2	115.1	99.6	83.8	97.7	72.5	64.2	68	-0.533777	0.000488317
FBgn0027087	HisRS	6009	98.6	92.1	111.1	86	91.8	84.1	70.2	64.2	74.7	65.2	64.1	74.2	-0.449906	0.000499405
FBgn0267992	lncRNA:CR46259	3377	35.8	37.9	27.5	28.7	26.7	29.6	35.2	38.9	33.5	81.1	82.1	90.5	0.955351	0.00049952
FBgn0032445	CG6153	1155	10.8	10.7	9.4	10.1	16	14.7	19.7	17.6	18.4	15.5	20.2	26	0.716911	0.00049952
FBgn0014469	Cyp4e2	1516	27.6	28.5	38.5	19.9	18	19.4	14	15.2	15.1	14.5	15.8	16.2	-0.7471	0.000501152
FBgn0037554	DNApol-iota	1411	31.6	28.1	31.7	16.3	17.9	18.3	14.1	15.7	13.7	16.2	12.1	12.3	-0.785006	0.000502813
FBgn0004167	kst	2936	31.8	53	32.2	57.1	77.6	58	24.9	39.8	33.2	23.7	25.2	27.7	-0.828676	0.000503569
FBgn0031485	CG9643	1595	12	11.6	15.2	20.6	23.7	18	22.3	30.2	28.9	28.3	27.5	27.4	0.708826	0.000503569
FBgn0262716	Arp3	44442	687.5	687.1	745.1	680.2	766	701.8	563.7	597.1	598.4	412.7	403.3	446.1	-0.498625	0.000507334
FBgn0039271	CG11839	1843	19.6	15.2	16.7	21.2	21.4	22.1	24.2	23.9	28.2	30.8	34.6	43.3	0.679506	0.000512049
FBgn0033349	CG8243	5439	95.9	97.2	96	68.9	76.1	78.9	59.9	55.3	65.7	54.3	62.9	65.8	-0.494824	0.000512176
FBgn0261822	Bsg	97126	1737.7	1629.2	1401.8	1631.4	1379.8	1324.4	1067.1	1169.7	1102.1	1170.2	1171.4	1149.1	-0.414709	0.000512849
FBgn0039730	CG7903	3316	46.6	48.1	51.6	47	62.6	59.9	37.4	38.2	39.7	34.4	35.9	39.5	-0.488058	0.000512849
FBgn0011837	Tis11	54047	969.9	995.2	1119	752.7	676.1	675	610.6	610.9	618.2	615.2	581.2	535.1	-0.53903	0.000514231
FBgn0002593	RpLP1	410590	6799.3	8510.6	7487.3	5043.5	5684.5	5917.8	3455.2	4513	4430.9	3761.5	4502.1	5673.2	-0.582743	0.000518781
FBgn0030057	Ppt1	4819	70	71.4	94.8	68.4	74.1	80.9	56.6	51.2	63	48.4	43.3	59.2	-0.51522	0.000518781
FBgn0035243	CG13926	2824	40.8	40.7	44.9	45.3	45.9	50.8	29.8	26.1	34.5	29.4	35	35.2	-0.490795	0.000518781
FBgn0085271	CG34242	899	5.7	6.7	5.9	10.3	10.5	11.4	13	13.3	11	16.6	18.6	24.8	0.955989	0.000518781
FBgn0031309	Tfb4	1143	12.9	8.3	13.8	10.5	14.2	12.7	16.2	15.7	18.2	20.5	23.2	20.9	0.671524	0.0005214
FBgn0083973	dunk	110	2.4	2.3	1.8	1.9	2.5	2	1.7	0.5	0.7	1	0.6	0.6	-1.38365	0.000528836
FBgn0024947	NTPase	4229	64.1	61.2	74.8	67.8	63.6	69.9	52.7	55.8	48.7	48	44.6	43.9	-0.455481	0.000530142
FBgn0039588	mIF2	690	4.7	1.5	2.9	8.4	8.2	7.4	8.2	9.7	15.4	15.9	17.3	14.6	1.31293	0.000532347
FBgn0038881	CG16791	4131	73	85.7	77.5	50.8	58.9	52.2	39.6	45.9	42.5	47.6	43.9	48.2	-0.575899	0.000532487
FBgn0033387	CG8008	3492	77.2	63.1	84	48.3	40.4	42.3	27	31.6	26.2	43.6	39	39.8	-0.77805	0.000546723
FBgn0038332	CG6136	433	4.7	3.7	3.2	5.8	4.7	4.5	9.5	6.3	7.3	8.4	6.3	7.9	0.799419	0.000546723
FBgn0038257	smp-30	1619	38.1	37.7	41.6	20.4	14	19.6	17.7	15.2	12.7	16.2	12.1	14.3	-0.963958	0.000549788
FBgn0030653	CG7860	214	1.6	1.7	1.8	0.6	2.2	3	5.6	5.1	3	3.1	3.3	4.8	1.13183	0.000552425
FBgn0052196	CG32196	298	2.4	1.6	3.6	3	3.2	2.7	6.5	3.1	4.4	5.9	6.3	6.1	0.991118	0.000552989
FBgn0032729	L2HGDH	1562	16	21.3	15.9	12.9	15.7	16.5	17.3	27.3	23.2	27.3	31.7	29.6	0.665203	0.000555178
FBgn0034523	Nnf1a	2034	18.6	18	30.6	19.9	23.2	22.7	28.8	35.5	38.6	35.4	31.5	31.6	0.594483	0.000555368
FBgn0000629	E(z)	1629	13.7	18	21.4	17.8	15.2	20.4	23.8	26.8	22.4	27	30.8	29.9	0.590445	0.000558012
FBgn0033716	Den1	1802	23.5	16.5	19.4	18.9	15.4	22.9	29.6	25.4	24.8	28.3	32.4	38.5	0.624103	0.000567933
FBgn0267868	lncRNA:CR46156	68	1.9	1.5	1.4	0.6	1.2	1.9	0.6	0.7	0.3	0.2	0.6	0.1	-1.8105	0.000568894
FBgn0034442	CG11257	276	2.3	2	2.2	3.2	2.5	3.8	4.7	6.3	3.7	5.4	5.3	5.2	0.930126	0.000568934
FBgn0034360	CG10927	912	10.4	6	5.2	10.7	10.3	10.7	14.5	11.8	13	16.4	19.6	21.6	0.880797	0.000576877
FBgn0038303	SIDL	1547	14.3	16.5	16.5	12.2	18.7	19.9	19.7	28.3	22.5	22.7	29.1	32.5	0.653925	0.000577526
FBgn0267698	Pak	5151	99.9	158.8	63.9	66.7	78.3	57.9	47.6	51.4	48.7	46.1	43.9	60.5	-0.818273	0.000582172
FBgn0011274	Dif	838	7.1	8.3	11.2	6	9.2	8.3	10.6	13.3	13.5	11.7	17.3	18.9	0.764758	0.00058536
FBgn0033352	PAN2	4166	38.4	44.9	47.9	40.3	56.9	48.1	55.8	64.5	58.4	65.6	86.1	73.7	0.547335	0.000585573
FBgn0023524	CG3078	262	8.5	7.7	8.4	1.7	1.7	3	1.5	1.2	1.3	2.3	1.6	1.9	-1.66765	0.000585573
FBgn0039130	CG5854	2502	23.6	32.1	26.8	19.9	27.9	29.5	30.1	38.2	39.6	37.5	49.4	50.2	0.614197	0.000593873
FBgn0038058	CG5608	1176	23.5	18.1	17.9	21.5	18.2	16.5	13	12.1	14.8	12	12.2	13.1	-0.567748	0.000596549
FBgn0032262	CG7384	319	5.9	4.7	6.3	5.6	5.5	7.5	3.7	2.9	5	1.1	1.7	1.9	-1.10469	0.000598962
FBgn0032633	Lrch	6177	117.5	137.3	119.5	70.6	77.8	80.1	58.6	70.3	64.8	61	70.7	63.1	-0.635753	0.00061112
FBgn0031393	CG15382	270	6.1	5.2	8.2	3	3.7	3.5	2.6	2.7	1.9	1.5	2.2	2.6	-1.16179	0.000611175
FBgn0032475	Sfmbt	1665	16	18.2	20.7	12.7	18.2	19.9	26.1	20	24.2	32.5	28.9	33	0.63802	0.000611205
FBgn0040929	CG12659	115	0.9	0.4	0.8	0.6	1.2	1.4	2.2	2.7	1.9	2.3	3.3	1.6	1.36505	0.000611824
FBgn0083025	snoRNA:Psi18S-640b	30	0	0	0	0	0.3	0	1.1	1	1.7	0.6	0.3	0.1	3.45299	0.000616013
FBgn0011722	Tig	1135	20.3	16	19.4	21	18.4	21	13.2	15.5	14.8	6.9	10.1	10.4	-0.714761	0.000618305
FBgn0037876	CG4820	432	2.6	4.3	3.1	5.6	5.5	3.6	5.2	8.7	6.1	7.6	8.5	10.8	0.944287	0.000618305
FBgn0035727	CG10063	916	12.5	14.2	21.6	14.4	13.2	16.5	8.9	8	10.4	7.3	7.3	12.7	-0.751831	0.00061894
FBgn0039639	CG14512	617	4.5	5.3	5	4.9	6	7.2	6.5	9.4	6.7	13.2	12.7	19	1.03307	0.000619751
FBgn0035049	Mmp1	178	5.9	3.9	1.8	4.3	3	2.7	2.6	1.4	1.4	0.6	1.3	0.7	-1.40607	0.000624834
FBgn0035044	CG3663	3186	31.6	35.3	36.3	29.8	35.6	33.9	35.7	50	50.4	41.3	64.1	71.7	0.631138	0.00063344
FBgn0003360	sesB	97282	1459.7	1616.7	1456.4	1368.6	1545.1	1519.8	1023.4	1183.9	1194.9	1051.6	1189.7	1216.2	-0.386368	0.000641822
FBgn0002791	mr	903	5.9	6.8	8.5	9.2	12.4	12.2	12.8	15	14.1	15.5	16.6	19.6	0.771331	0.000642956
FBgn0051922	CG31922	2018	33.5	38.5	31.1	27.5	33.1	28.9	24.2	20.3	25.6	21.4	20.6	22.2	-0.519155	0.000645306
FBgn0027785	NP15.6	7847	124.3	139.7	130.2	103	123.9	115.7	75.7	98.8	92	78	92.2	98.1	-0.463113	0.000648634
FBgn0002733	E(spl)mbeta-HLH	977	17.2	31.4	16.6	9.7	14.4	15.8	10.8	11.1	9.8	3.8	8.1	6.1	-1.0905	0.000657298
FBgn0033206	DCTN4-p62	3298	73.2	58.8	58.8	46.3	38.4	46.6	37.4	29.2	35.5	31	36.9	40.7	-0.609935	0.000661111
FBgn0040005	CG17883	3792	22.4	20.4	29.9	51.5	51.9	50.2	66.6	58.2	58.6	77.6	78	67.4	0.84842	0.000663154
FBgn0034638	CG10433	320	4.3	6.7	8.2	6.4	3.7	5	3	2.7	3.7	3.4	1.9	2.6	-1.00042	0.000665358
FBgn0015571	alpha-Est3	741	8.3	8.9	6.8	8.6	7	8.3	11.4	13.8	11.1	11.5	11.5	15.3	0.633656	0.000672138
FBgn0034361	mRpS28	2929	33	29.8	33.9	32.2	38.2	32.3	41.1	40.1	43.9	49.1	51.1	54.8	0.494358	0.000677599
FBgn0031682	CG5828	242	1.7	2	2.1	3	3	2	5.2	4.1	4.8	4.2	3.3	4.8	0.945025	0.000682943
FBgn0010786	l(3)02640	5658	87.3	108	122.7	58.6	74.6	98	52.3	65	66	59.3	62.5	52.5	-0.621984	0.000692027
FBgn0052091	CG32091	116	2.6	2.7	3.1	2.6	1.8	1.1	1.7	0	1	1	0.6	0.6	-1.4874	0.00070175
FBgn0261609	eIF2alpha	30579	459.6	426.2	604.5	493.2	472.7	443.7	362.7	390.4	399.8	311	318.8	321.8	-0.462712	0.000703879
FBgn0037093	Cdk12	8659	131.6	131.1	117.5	127.4	155.4	148.4	93.1	101.7	103.6	97.5	109.3	99.1	-0.424698	0.000703879
FBgn0035213	CG2199	8251	113.9	87.6	79.3	103.2	88.6	96.3	114.1	116.9	128.1	141.8	140.8	148.3	0.476542	0.000703879
FBgn0051472	sgll	4346	50.1	52.2	54.3	50.6	47.4	51.1	67.9	63.7	64.5	66.3	71.9	72.6	0.413309	0.000703879
FBgn0038948	PSR	3547	39.1	36.9	44.7	33.5	39.7	39.2	38.9	50.7	57.4	61.9	69.7	65.1	0.561647	0.000703879
FBgn0031287	CG4291	812	7.8	8.9	6.4	9.4	9.3	10	11	12.3	14	14.7	12.8	16.7	0.659705	0.000711974
FBgn0013750	Arf51F	10772	107.2	106	118.5	109.6	148.6	137.2	150.7	208.6	210.3	149.5	183.6	148.2	0.530887	0.000714325
FBgn0043884	mask	35558	637.9	638.8	548.6	497.9	518.2	475.2	389.7	423.8	419.6	410.6	429.5	401.2	-0.422772	0.00072409
FBgn0050147	Hil	691	6.1	7.3	6.7	5.8	8.7	7.1	7.4	12.3	9.8	12.8	12.7	16.5	0.777253	0.000725414
FBgn0262975	cnc	8656	167.2	173.1	144.5	118.2	113.3	111.7	87.3	87.7	90.2	105.7	94.6	107.1	-0.532476	0.000734381
FBgn0026751	XRCC1	3495	37.2	33.6	37.5	37.3	47.7	47	53.8	53.6	58.8	57.4	59.9	52	0.481846	0.000734381
FBgn0036889	CG14100	2495	38.8	32.6	41.2	46.3	40.2	40.5	28.8	24.1	28.9	29.4	31.7	26.7	-0.48939	0.000735769
FBgn0029657	CG12535	516	9.4	8.8	8.8	6.4	8.8	9.9	6.7	6	4.7	4.8	4.8	5.1	-0.725193	0.000739213
FBgn0267450	asRNA:CR45800	61	1.6	2.1	1.3	1.3	1.2	0.5	0.6	0.5	0	0	0.6	0.3	-2.02732	0.000745615
FBgn0034939	thoc5	2972	34.9	28.9	29.3	31.7	38.7	37.8	39.1	43.9	49.7	47.4	50.7	55.1	0.510403	0.000749738
FBgn0052451	SPoCk	11338	164.8	157.2	156.2	228.9	206	179.3	128.6	134.5	135.3	140.9	114.9	131.8	-0.473918	0.000755056
FBgn0260798	Gprk1	6107	74.7	72.8	52.3	77.7	68.1	66	85.6	83.1	84.3	115.7	109.1	116.2	0.531564	0.000758668
FBgn0032906	RPA2	3932	44.3	39.5	64.1	37.8	37.4	39.8	62.7	67.1	63.4	62.5	61.5	65.4	0.537536	0.000761416
FBgn0031660	mRpL28	8642	101.2	102	115.2	100	97.7	93.5	128.2	126	137.9	132.3	132.3	148.9	0.403303	0.00076433
FBgn0032721	CG10602	7451	86.4	79.2	97	75.5	79.1	88	87.7	110.6	123.9	117.6	133.6	134.9	0.488064	0.000766798
FBgn0266711	EloC	18788	313.6	302.8	317.7	270.1	271.9	261.1	211.2	216.8	232.1	211.6	213.7	234.9	-0.395672	0.00076771
FBgn0037636	CG9821	89139	1653.4	1344.2	1179.7	1551.8	1237.1	1457.4	1086.3	1049.2	1124.8	1035.8	978.3	988.8	-0.427453	0.000769872
FBgn0042127	CG18789	669	5.9	3.7	4.7	8.4	6.8	9.3	11	8.7	11.1	10.3	13.8	16	0.892838	0.000770653
FBgn0039691	IntS11	9114	97.3	110.6	125.6	78.3	93.6	103.4	114.1	140.8	136.8	153.9	174.5	153.7	0.519557	0.00077122
FBgn0017590	klg	157	1.2	2	0.6	1.1	0.3	1.1	2.6	1.4	1.6	3.6	5.3	4.3	1.57838	0.00078964
FBgn0026361	2020-09-05	1168	11.5	11.3	15.1	13.3	14.9	12.4	16.9	21.5	18.9	19.3	19.9	18.3	0.547654	0.000790203
FBgn0267035	asRNA:CR45479	323	3.3	1.9	1.8	1.5	1	0.9	2.4	1.9	1.9	8.8	9.6	16	1.96074	0.000795038
FBgn0066084	RpL41	947592	15278.5	14992	16963.6	11950.9	14101.1	14951.5	10275.8	11336.3	11566	9488.6	10281.1	12361.1	-0.434122	0.000796851
FBgn0010194	Wnt5	1881	9.9	9.7	12.1	30	24.4	22.6	31.6	36.5	32.3	43.2	33.7	32.6	0.955229	0.000798971
FBgn0036614	Golgin104	600	5.2	5.2	4.5	8.2	6.7	8.2	10	10.4	9.3	9.6	11.1	11.5	0.726579	0.000801461
FBgn0002778	mnd	12533	228.6	212.4	226.4	172.9	166.9	175.8	131	142.9	164	116.2	140.1	150.9	-0.484721	0.000805455
FBgn0037778	mtTFB2	884	7.3	6	4.9	10.3	10.5	12.4	13.2	16.2	15.1	11.1	18.3	20.6	0.891742	0.000809351
FBgn0264753	Rgk1	143	4	3.5	5.9	0.6	1.3	2	0.4	1.2	1	1.1	0.3	0.9	-1.85499	0.000811331
FBgn0031098	CG17068	1390	9.9	7.5	15.5	18.9	17	15.4	21.2	22	24.8	35.7	21.5	23.5	0.827257	0.000812144
FBgn0052438	SMC5	3416	40.3	39.1	32.8	37.3	42.2	45.2	48	54.8	56.1	54.9	52.3	59.3	0.458401	0.000817433
FBgn0013997	Nrx-IV	1862	33.4	33.2	28.3	26.2	28.4	28.7	20.5	24.9	19.7	21.2	20.3	20.2	-0.500566	0.000817433
FBgn0037712	CG16789	195	1	2	0.8	1.7	0.8	1.3	2.4	1.9	1.1	6.9	5.8	6.1	1.64984	0.000821495
FBgn0038788	Sirt2	1921	16.5	16	15.8	25.3	22.5	27.1	27	29.2	30.1	31.7	35.7	39.8	0.659755	0.000831914
FBgn0035714	CG8549	2599	51.6	42.6	42.6	41.2	35.7	36.2	31.1	29.7	30.6	28.7	23.9	31.6	-0.509789	0.000834865
FBgn0050493	CG30493	2209	28.3	24.4	26.4	22.1	23.7	22.1	28.5	33.8	33.5	36.5	35.3	46.8	0.54531	0.000844371
FBgn0037531	CG10445	956	9.6	10.7	4.7	11.6	11.9	11	15.6	13.8	15.5	17.8	16.6	19.3	0.743252	0.000846085
FBgn0040392	CG14050	71	2.1	1.2	1.5	2.1	1.5	0.6	0.2	0.5	0.3	0.6	0.9	0.3	-1.68036	0.000846085
FBgn0033519	CG11825	65	0	0.3	0.3	0.2	0.3	0.5	0.6	0.7	0.3	1.5	3.2	2.5	2.39643	0.000847034
FBgn0001987	Gli	181	3.5	3.9	4.5	3	2.2	3	1.9	2.2	2	0.8	0.9	1.6	-1.13407	0.000849287
FBgn0026430	Grip84	2806	30.4	31.8	27.8	25.5	36.4	37.5	41.1	48.8	51.3	40	49.1	41	0.515904	0.000849634
FBgn0085736	CG40472	5708	108.8	104.8	87.8	100.4	104.3	93	74.8	80.2	78.8	33.1	34	41	-0.811555	0.000849664
FBgn0031494	CG17219	2085	16.3	12.6	15.9	31.5	27.9	24.9	31.1	32.8	37	37.5	38.2	41.1	0.761886	0.00085655
FBgn0024245	dnt	518	1.2	1.9	1.5	7.5	6.7	5.6	9.1	10.6	11.1	9.6	11.4	10.8	1.37567	0.000857155
FBgn0027660	blot	318	4.3	9.3	9.1	3.9	3.8	4.5	1.7	1.9	1.6	1.7	2.7	4.6	-1.28096	0.000858654
FBgn0261709	lncRNA:CR42746	83	0.9	0.7	0.6	0.9	0	0.6	1.5	2.2	1.9	1.5	2.3	1	1.51118	0.000858654
FBgn0054045	CG34045	748	5.2	9.2	5.7	6.6	8.5	8.6	10.6	7.7	13.1	13	16.3	15.7	0.807058	0.000866149
FBgn0039857	RpL6	108276	1701.7	1858.3	1955.1	1418.6	1535.1	1605.8	1130.6	1333.9	1319.3	1067.3	1268.9	1330.4	-0.435439	0.000866493
FBgn0025574	Pli	965	16	19.3	24.7	11.6	13.4	12.5	11.9	9.2	9.7	9.2	8.6	8.5	-0.782015	0.00086701
FBgn0032446	CG5780	108	1	0.4	0.3	0.9	1.7	0.8	2	1.9	2.1	2.3	2.9	1.7	1.41149	0.00086701
FBgn0030648	CG6340	1888	37.4	35.9	30.3	29.4	26.7	24.2	21	23.4	18.9	21.4	18.1	22.2	-0.560381	0.000868947
FBgn0261380	mRpL37	4224	34.2	44.7	44.8	50.8	49.6	56.9	58.8	65.7	65.5	60.8	70.4	89.2	0.548072	0.000869021
FBgn0050122	CG30122	14172	228.4	272	229.5	184.1	209.3	201.8	140.5	173.9	169	148.5	166.6	169.9	-0.453253	0.000874325
FBgn0085263	CG34234	244	4.3	6.1	7.1	2.6	2.5	4.1	2.2	2.7	2.4	1.5	1.4	1.6	-1.20662	0.000879472
FBgn0030719	eIF5	6068	94.9	89.3	106.5	93.1	90.6	105.1	73	66.6	89.6	61.7	66.2	52.1	-0.501377	0.000883223
FBgn0038106	CG7488	3995	42.8	41.4	42	42.9	52.2	49.7	52.3	56.3	58.8	66.3	70.8	78.1	0.500379	0.00088768
FBgn0039025	Usp12-46	640	9.9	11.8	13.4	8.8	9.3	10.7	6.5	8	8	5	6.6	5.3	-0.712699	0.00088846
FBgn0010409	RpL18A	92417	1456.6	1592.9	1668.1	1212.4	1274.8	1390.9	1021	1087.3	1140.5	902.7	1027.3	1170.9	-0.437022	0.000890653
FBgn0263993	CG43736	4558	66.4	88.7	75.9	59.8	69.3	67.6	48.6	56.5	53.1	50.1	49.5	53	-0.46459	0.000890898
FBgn0034734	CG4554	4464	79.3	61.8	77	74.7	62.3	67.9	44.9	53.6	54.4	51.4	56.6	47.8	-0.452728	0.000891071
FBgn0003227	rec	935	5.7	6.7	7.1	11.4	11.9	12.9	12.8	13.8	14.1	20.5	19.3	18.6	0.843174	0.000898242
FBgn0033885	DJ-1alpha	72	1.4	1.7	2.7	1.3	1	0.8	0.6	0	0.4	0.6	0.1	0.7	-1.79192	0.000898242
FBgn0004368	Ptp4E	3893	46.2	45.3	44.2	39.9	42.7	50	51.9	64.2	56.8	57.5	71.4	67.5	0.460486	0.00090133
FBgn0021814	Vps28	7425	110.9	134.1	113.8	95.9	122.7	122.6	74.4	97.6	92.2	69	82.1	89.3	-0.473661	0.000904468
FBgn0051151	wge	22683	352.7	437.8	349.5	270.9	358.2	344.2	261.7	259.8	261.7	246.4	257.5	268.7	-0.442488	0.000912587
FBgn0261285	Ppcs	821	6.6	5.2	4.7	12.9	10.7	8.8	13.4	17.6	11.3	14.9	15.1	17.7	0.896102	0.000918872
FBgn0030329	prtp	6044	86.9	101.3	111.4	83.7	90	96.1	72.8	77.8	77.6	62.1	60.3	63.6	-0.462108	0.000918877
FBgn0054056	CG34056	193	6.1	4.8	8	1.5	1.5	1.4	0.9	1.2	1.3	1.3	1.4	0.6	-1.77892	0.000922423
FBgn0036576	CG5151	6187	122.5	156.2	89.1	78.9	80.5	81.9	62.5	71.7	76.5	57.4	61.5	58	-0.653467	0.000924449
FBgn0034027	CG8187	639	3.1	4.4	3.6	7.3	8.3	8.5	10	8.5	11.4	9.7	14	15.4	0.986747	0.00093413
FBgn0030364	Lsm12	1957	21.4	24.1	20.1	17.2	21.9	24.3	27.7	27	30.2	31.2	31.8	41.3	0.553774	0.000935382
FBgn0002174	l(2)tid	9392	99.3	108.2	104.1	115	116.4	110.4	115.4	143.2	143.6	153.1	170.3	161.6	0.442805	0.000939855
FBgn0261608	RpL37A	112736	1735.6	1696.2	1835.8	1673.2	1855.3	1635.3	1336	1507	1392.1	1189.1	1291.1	1319.1	-0.376769	0.000939956
FBgn0052280	CG32280	1744	38.6	27.7	34.9	35.4	22.7	27.3	27.2	17.4	20.9	16.8	9.5	10.1	-0.875483	0.000942796
FBgn0286075	DNAlig3	2410	48.1	41.7	32.8	31.1	39.4	38.4	24.9	29.2	29.3	24.3	25.3	28.1	-0.523016	0.000944224
FBgn0033873	CG6337	683	7.1	8.4	6	8.8	5.7	6.7	11.9	10.4	9.7	10.7	10.9	16	0.714549	0.000959595
FBgn0037065	CG12974	1079	22.2	19.7	21.8	17.4	14	13.3	12.7	11.6	9.8	14	10.1	10	-0.68189	0.000965055
FBgn0035204	CG2277	1981	21.4	23.3	25.1	13.3	18.5	18.3	24.8	26.1	26.6	33.6	40.9	46.9	0.726973	0.000973503
FBgn0013435	Cdc2rk	653	4.5	5.5	5.3	8.4	7.3	9.6	9.5	10.9	11.5	10.5	12.7	12.1	0.743324	0.000975816
FBgn0040634	CG4186	171	1	1.2	2.4	1.3	1	1.9	2.6	3.6	2.3	2.9	4.2	3.8	1.10415	0.000975816
FBgn0034921	DCP1	1142	15.1	13	13.4	10.1	11.4	11.3	16.7	17.4	21.4	16.8	17	22.5	0.590221	0.000976521
FBgn0036570	IntS9	734	5.9	7.9	7.7	3.9	10.3	8	8.6	12.3	12.3	13.6	14.1	14.9	0.782567	0.000980557
FBgn0037491	CG1227	701	5.2	6.1	6.3	8.6	7	10.7	10.6	10.1	13.4	13.2	12.8	11.4	0.716979	0.000987917
FBgn0033208	mRpL52	6354	85.5	66.4	71.6	72.3	76.1	76.4	90.3	101.9	104.7	96.9	94.2	110.7	0.418358	0.000987985
FBgn0042125	CG18787	1167	11.8	10.5	12.3	14.2	11	13.6	15.4	14.2	18.5	18.4	23.6	26.1	0.678101	0.000988829
FBgn0028658	Adat1	223	1.7	0.8	0.7	3.2	2.7	2.4	5.4	2.7	5.4	4.2	4.3	3.8	1.22382	0.000990875
FBgn0028956	mthl3	1593	14.4	10.8	15.8	24.5	20.2	18	30.3	25.8	28.6	26.6	24.3	27	0.660752	0.000994429
FBgn0036240	CG6928	357	0.9	2.3	2.5	5.1	4.8	4.1	7.3	7	5.7	6.9	7.3	6.2	1.04947	0.000995526
FBgn0029681	CG15239	29	1.9	0.7	1.7	0.2	0	0	0	0	0	0	0	0	-5.23422	0.000995526
FBgn0022029	l(2)k01209	7475	148.4	121.2	140.6	105.8	92.8	104.9	80	89.8	81.3	74.7	79.5	96.7	-0.507768	0.00100589
FBgn0039528	dsd	15175	261.2	386.4	166.9	204.4	268.3	200.9	142.7	153.1	162	145.5	168.3	182.5	-0.641051	0.0010059
FBgn0036398	upSET	9401	180.9	212.4	168.9	115.4	111.5	122.2	86.9	96.1	95.9	92.9	103	119.9	-0.616045	0.00100822
FBgn0011204	cue	2585	50.1	55.4	34.2	34.5	38.9	39.1	25.3	19.3	26.5	32.9	30.4	30	-0.613387	0.00101312
FBgn0039348	Npl4	5110	76	78.6	88.6	78.7	79	75.1	57.7	61.8	66.4	54.7	54.7	62.2	-0.412907	0.00101623
FBgn0027932	Akap200	43767	511.5	546.8	464.9	545.9	574.6	451.8	673	792.7	740.8	770	631.3	578.2	0.435149	0.00103443
FBgn0033903	CG8323	197	3.8	3.6	2.5	3	5.7	3.3	2	1	1.6	1.7	1.2	2.6	-1.08848	0.00104185
FBgn0030519	CG11151	4795	87.3	102.4	75.7	69.5	60.1	66.3	50.6	51.4	55.8	41.7	47.7	64.8	-0.563233	0.00104389
FBgn0036857	CG9629	577	11	10	16.1	6.4	5.7	10.8	5.4	3.9	5.6	5.2	5.9	5.6	-0.923429	0.00104753
FBgn0262886	lncRNA:CR43241	1255	11.8	11.8	14.4	13.3	14.7	12.4	15.3	18.1	16.1	21.2	26.9	28.6	0.692203	0.00105292
FBgn0002932	neur	1510	26.1	30.4	28.6	20.2	19.4	22.9	19.2	16.9	13.4	13.8	15	18.5	-0.616753	0.00105647
FBgn0032783	CG10237	567	13	9.1	10.7	12.7	8	9.1	8.7	6.3	5	5.7	2	4.3	-0.978996	0.00105654
FBgn0034032	CG8195	254	1.4	1.5	1.3	3.2	3.3	2.5	2.4	7.5	6.4	5.7	4	4	1.20169	0.00105654
FBgn0039664	CG2006	456	2.4	3.1	2	6.9	5.8	4.9	6.5	8.2	7.6	7.3	9.9	11.3	1.04791	0.00106316
FBgn0029801	CG15771	2410	25.6	28.1	25.4	33.9	25.4	27.3	40	34.5	38.6	47.8	38.7	34.3	0.502362	0.00106619
FBgn0039543	CG12428	794	5.2	6.1	4.3	12.4	9.3	9.7	13.4	12.1	13.4	14.3	14.3	17.5	0.867897	0.00107045
FBgn0034083	lbk	20840	410	511.9	381.5	228.9	261.2	250.6	177	206.5	203.9	209.3	233.6	248.1	-0.677516	0.00107384
FBgn0261984	Ire1	1780	29.2	26	43.1	26.4	26.9	24	20.3	22	19.5	19.7	16.8	16.5	-0.621491	0.00107966
FBgn0036660	CG13025	1194	13.9	10.8	13.4	10.3	15.7	11.6	14.7	20.8	15.1	24.5	25.3	21.1	0.67986	0.00108079
FBgn0265724	lncRNA:CR44531	53	1.4	1.2	1.8	0.6	1	0.6	0.6	0.2	0.1	0.2	0.6	0	-1.94154	0.0010849
FBgn0039462	CG14252	230	2.1	1.5	1.3	3.2	2	3	5.2	3.9	3.4	3.4	4.8	4.8	1.00675	0.00108991
FBgn0283478	und	18982	317	328.1	326.1	251.2	261.9	278.5	190.4	226	232.8	201.7	228.7	231.8	-0.427073	0.00108991
FBgn0035936	Tsp66E	271	4	5.2	4.2	4.1	4.8	6	2.6	1.4	3	2.5	2.6	3	-0.865652	0.00109109
FBgn0262885	CR43240	61	0.3	0.5	0	0.6	0.3	0.5	0.9	1.7	1.1	2.1	0.9	1.4	1.77095	0.00109329
FBgn0040075	rept	5072	62.7	63.9	56.3	41	50.9	53	57.7	75.1	73.5	80.7	102	104.9	0.590769	0.00109671
FBgn0037312	CG11999	2834	39.1	40.7	58.1	44	43.7	46.6	26.8	25.8	28.4	31.5	32.4	40.8	-0.546938	0.00109671
FBgn0034963	Not11	1159	10.3	10.1	11.3	15.2	15.7	13.3	21.4	15.9	16.2	21	20	21.5	0.623333	0.00109753
FBgn0036237	viaf	4353	70.2	59.2	87.8	64.4	67.9	63.7	53.6	52.9	54.4	44.5	46.2	46	-0.474773	0.00110202
FBgn0027330	l(1)G0020	2785	43.6	40.7	43.4	47.6	42.2	44.2	28.8	32.1	33.9	33.1	32.7	33.8	-0.425541	0.00110241
FBgn0264822	asRNA:CR44030	197	2.1	1.5	1.7	2.4	2.2	1.1	3	2.9	2.7	4.2	4.6	4.3	1.03528	0.00110291
FBgn0260972	alc	2950	30.4	32.2	36.3	29	36.7	37.6	39.6	49.5	43.6	47	47.1	55	0.475985	0.00110503
FBgn0040339	MED22	2178	21.2	22.9	24.4	24.2	27	28.5	30	36.2	34.9	30.4	38.3	39.1	0.495722	0.00110839
FBgn0031058	CG14227	527	10.6	7.6	9.8	10.9	7.2	8.9	3	4.8	5	5.4	4.8	8.1	-0.805107	0.00111099
FBgn0053054	CG33054	2438	36.7	42.6	41.2	36.7	45.7	46.1	26.8	36.9	33.5	16.2	15.7	21.2	-0.733606	0.00111247
FBgn0036263	thoc6	2828	30.4	33.3	37	26.4	28.5	33.4	36.7	41.8	42.5	43.2	51.1	55.1	0.515122	0.00112017
FBgn0011648	Mad	1717	29.5	30.1	31.5	25.3	27.9	22	20.7	23.7	17.8	16.1	17.7	18.6	-0.548444	0.00112022
FBgn0003480	spn-B	168	1	1.3	1	2.4	1.3	2	2.6	3.9	2.6	4.2	3	3.2	1.10167	0.00112379
FBgn0029123	SoxN	27	1	0.7	0.8	0.9	0.2	0.5	0.2	0.2	0	0	0	0	-3.16254	0.00112471
FBgn0038675	CG6013	590	5	3.9	7.3	6.6	7.8	6.6	8.7	9.7	10.7	10.3	9.9	10.8	0.702472	0.00112803
FBgn0040010	CG17493	6631	78	64.2	78	86.7	72.6	77.5	97.1	96.3	85.1	135.2	108.9	119.3	0.491646	0.00112981
FBgn0036462	mRpL39	2725	34.1	32.5	30.7	34.1	29.5	25.6	38	38.9	44.6	40.7	50	47.3	0.48264	0.00112981
FBgn0034094	Tsf3	604	6.4	6.4	3.9	5.8	7.8	7.2	9.3	13.8	9.1	8.2	11.5	11.1	0.741827	0.00113491
FBgn0039924	PIP4K	4289	38.9	36.5	29.6	61.8	60.1	51.8	62.7	64.5	70.9	89.9	72.6	75.8	0.651161	0.0011475
FBgn0038395	CG10407	2248	47.6	38.6	59.9	28.1	25.4	31.1	22.7	15.7	13.4	25	26.4	25.8	-0.837444	0.00115125
FBgn0033673	CG8298	1479	28.2	22.6	35	19.1	18.7	26	18.2	17.6	16	15.5	14.3	9.5	-0.726801	0.0011713
FBgn0267567	asRNA:CR45907	508	7.3	8.1	7.3	7.7	10.9	11	3.7	3.4	4.8	4.8	7.5	5.3	-0.792957	0.00117324
FBgn0029778	RhoGAP5A	2189	21.6	23.2	21.6	23.4	28.9	29.8	29.8	33.6	33.9	41.5	35.9	37.7	0.516847	0.00117392
FBgn0004914	Hnf4	18063	245.4	288.9	310.4	266	282.9	272.1	189.3	217.6	227.9	202.6	208.8	225	-0.390132	0.00117716
FBgn0032429	CG5446	5206	90.2	88.9	100.2	62.4	68.8	79.8	56.8	50.9	63.7	52.6	60.3	62.3	-0.499971	0.00117783
FBgn0026084	cib	20487	442	668.8	197.4	278.4	299.8	236.8	232.3	195.3	186.5	166.3	166.6	217.9	-0.866199	0.00118324
FBgn0051717	CG31717	12892	182	206.4	284.9	152.7	198.6	199.6	129.5	154.3	150.2	120.6	140.3	156.6	-0.524785	0.00118644
FBgn0003062	Fib	12914	201.8	199.4	215	184.1	196.3	191.6	136.2	148.3	159.8	153.1	167	148.6	-0.379562	0.00119017
FBgn0032601	yellow-b	69	1.2	1.7	2.5	0.9	1.2	0.9	0.6	0.5	0.3	0.4	0	0.7	-1.81964	0.00119017
FBgn0000546	EcR	2040	35.6	55.1	28.9	30.9	27.9	25.1	15.3	22.5	21.8	22.6	21.7	21.1	-0.706767	0.00119307
FBgn0263048	Gpdh3	922	8.7	8.8	7	13.5	8.8	11	14	11.1	14.5	16.6	17.7	19.8	0.718512	0.00119307
FBgn0011589	Elk	54	1.6	1.9	2.8	0.2	0.3	0.5	0	0.2	0.1	0.4	0	0.1	-2.9481	0.00119307
FBgn0032689	CG10413	10330	178.7	204.2	172.9	134.7	144.7	147.4	94.9	99	107.8	112	108.1	155.9	-0.535334	0.00119451
FBgn0031904	CG5149	5116	87.3	84.7	77	77	74	75.9	60.1	65	59.1	59.3	59.2	59.5	-0.395998	0.00119865
FBgn0014026	RpL7A	142340	2278.8	2513.4	2637.8	1784.8	1977.6	2030.6	1466.1	1665.6	1705.1	1512.3	1708.7	1705.4	-0.437672	0.00119881
FBgn0027610	Dic1	6276	93.2	126.9	143.8	79.8	78.5	88.9	55.3	68.6	63.5	66.1	54	86.6	-0.634002	0.00120274
FBgn0034786	CG13531	1188	8.3	8.8	10.6	14.8	15.4	16.9	17.5	19.6	18.1	22.6	24.2	20.3	0.714711	0.00121012
FBgn0003275	RpII18	5726	57.5	60.8	55.7	57.3	74	70.7	67	80.4	84.3	88.3	111.9	123.2	0.564041	0.00121312
FBgn0030266	CG11122	4983	85.3	115.8	85.8	53.8	75.3	63	52.3	53.1	55	50.1	55.2	53.5	-0.588304	0.0012143
FBgn0037890	CG17734	6839	134.4	131.4	137.2	90.1	76.1	92.2	75.7	65	76.4	64.6	66.1	89.9	-0.595392	0.00122641
FBgn0034792	YME1L	10467	120.1	102.2	141	114.8	120.4	128.6	137.3	156.5	168.5	162.7	193.7	167	0.439693	0.00123438
FBgn0034641	mahj	2581	27.3	21.2	25.5	33	32.2	31.2	35.7	33.6	36.8	53.7	47.5	48.5	0.592001	0.00123845
FBgn0052219	CG32219	276	0.5	3.1	1.7	1.9	2.5	3.1	4.8	1.7	4.3	6.3	7.2	6.9	1.27976	0.00123918
FBgn0050055	lncRNA:CR30055	1132	12.2	13.7	8	14.6	13.2	10.8	17.9	14.5	16.2	24.1	20.7	21.1	0.67009	0.00124603
FBgn0036998	CG5969	348	4.9	4.8	7.1	5.8	7	6.7	3.9	4.3	3	2.5	2.9	4	-0.826317	0.00125446
FBgn0002525	Lam	18467	201.6	259.5	180.6	174.4	217.3	216.4	234.7	285.7	266.4	284.1	358.4	329	0.492077	0.00125561
FBgn0011576	Cyp4d2	110	1	0.9	0.4	0.2	0.8	0.6	0.9	1	1.1	3.4	2.9	4.2	1.70633	0.00125888
FBgn0033372	CG13742	466	2.8	2.3	2.9	4.9	6.3	6.9	7.6	8.9	9.4	7.1	7.3	10.8	0.982251	0.00125923
FBgn0032979	Clamp	6071	83.3	83.9	146.1	96.3	95.2	86.1	64.6	70.7	77.6	72.8	57	55.6	-0.57025	0.00126089
FBgn0034743	RpS16	354317	5829.5	6493.7	6714.9	4351.7	4909.3	4991.9	3322	4065.3	4179.3	3393.7	4156.5	4579.6	-0.490472	0.00126358
FBgn0011202	dia	3278	33	37	34.1	34.1	44.1	45.2	51.4	53.4	50.7	51.2	56.3	49.5	0.456741	0.00126358
FBgn0033029	Not3	8457	90.9	82.4	77.2	122.7	105.7	105.7	121.7	126.3	135.6	159.8	146.4	130	0.490589	0.0012732
FBgn0053647	CG33647	185	1.7	1.5	2.2	1.5	1	1.1	3.3	2.7	1.7	3.4	3.9	6.1	1.21788	0.00127515
FBgn0033713	CG8841	857	12.5	13.6	15.6	18.9	14.2	11.8	9.9	10.1	8.7	11.3	7.9	7.6	-0.645783	0.00127729
FBgn0034182	SmydA-7	293	9.4	8.9	9.9	2.4	2.2	1.9	1.1	1	1.1	1.9	3.2	2.2	-1.70206	0.00127773
FBgn0029854	CG3566	6528	99.1	126.1	115.4	75.1	100.2	109.5	68.9	74.1	84.3	54.5	55.9	85.7	-0.563418	0.00128592
FBgn0037372	CG2091	1553	12.9	18.4	17.7	16.9	18.2	16.5	18.6	26.8	30.2	20.1	26.6	30	0.600846	0.00129095
FBgn0001258	Ldh	2363	47.3	30.1	61.7	60.9	26	35	35	14	22.5	30.4	12.2	16.2	-1.00153	0.00129284
FBgn0035639	kri	5160	83.8	83.7	81.1	76.4	78.8	78.7	47.3	55.5	58.3	57.2	63.4	73	-0.441453	0.00129788
FBgn0030434	Brms1	6987	88.6	93.6	79.3	64.8	58.3	69.6	86.5	97.8	109.6	102.1	135.6	143.7	0.572595	0.00130227
FBgn0025936	Eph	2455	21	23.4	19	33.9	33.1	30.4	34.8	36	39	40.9	48.2	45.2	0.610063	0.00130622
FBgn0034246	Dcr-2	2393	21.9	19.3	27.4	33.2	30.4	30	37.2	37.2	39	45.7	38.3	38.2	0.544379	0.00130622
FBgn0026326	Mad1	764	5.2	7.9	7.7	6.6	10	10.7	10.6	13	14.7	12.6	13.5	12.6	0.675223	0.00131197
FBgn0052982	CG32982	412	7.8	7.3	8.2	5.6	7.8	6.1	4.5	4.6	6.3	2.3	2.9	3.2	-0.860771	0.00131397
FBgn0038354	CG5404	43	1.7	1.1	0.6	0.4	1	0.9	0.4	0.2	0.6	0	0	0	-2.17702	0.00131397
FBgn0037715	CG9399	5742	123.8	113.2	148.8	63.5	62.6	63.5	59.6	55.5	59	55.4	58.2	54.8	-0.749299	0.0013168
FBgn0266418	wake	576	2.3	5.6	4.9	1.9	5.5	8	4.1	14.5	9.1	12	15.7	10.8	1.21445	0.00131719
FBgn0051999	CG31999	804	5.2	3.5	9.2	9.4	9.5	9.1	9.7	11.8	12.4	18.2	17.4	17.2	0.925147	0.00131778
FBgn0003943	Ubi-p63E	11598	206	195.2	205.2	157.2	157.4	167.3	150.7	138.8	137.3	135.5	124.6	117	-0.438343	0.00132373
FBgn0064766	CG7600	2936	32.5	33.8	31.8	30.9	34.2	36.1	38.2	45.9	42.7	41.1	57.2	55	0.492397	0.00132373
FBgn0260987	vtd	6681	59.1	63.4	67.4	91.6	85.1	84.8	91.9	90.5	100.4	124.6	119.2	122.7	0.527565	0.00133515
FBgn0036621	roq	2421	40.2	40.5	38	36.5	40.2	32.6	30.7	27.5	29.3	26.6	26.6	26.8	-0.443839	0.00133515
FBgn0033408	CG8800	66	1.4	1.3	1	1.5	1.7	1.4	0.9	0.2	0.4	0.4	0.6	0	-1.64873	0.00133515
FBgn0037834	Art1	7232	125.7	119.2	121.9	102.1	100	105.4	79.8	88.1	96.6	81.4	81.6	76.3	-0.420685	0.00133592
FBgn0039698	CG7789	3923	66.1	64.8	64.9	61.6	52.9	57.4	41.7	40.1	45.7	43.4	43.3	55.1	-0.445272	0.001339
FBgn0262743	Fs(2)Ket	8791	104.3	106	86.8	106	112.7	102.7	114.8	131.4	133.9	149.5	152.1	145.8	0.421268	0.00134959
FBgn0036565	CG5235	362	2.4	1.6	3.3	4.9	4.8	3.9	8.2	4.8	7	6.7	6.8	5.8	0.924983	0.00134996
FBgn0039911	CG1909	85	2.8	2.5	2.7	1.1	0.7	0.8	0.7	0.5	0.1	0.4	0.7	0.4	-1.847	0.00135465
FBgn0260755	CG42553	1555	13.6	9.5	16.2	25.1	18.9	16.6	25.5	23.9	25.6	29.8	26.6	28.4	0.692565	0.00135948
FBgn0034270	PIG-A	326	2.3	2.3	1.4	4.3	4.8	3.6	5.2	5.8	5.7	7.6	6.8	5.1	0.977982	0.00135948
FBgn0030796	CG4829	11117	95.1	167	116	54.1	117.7	108.4	122.1	173.9	160	207.8	238.9	229.7	0.781519	0.00136525
FBgn0263594	lost	28642	463.1	491.9	410	453.3	438.4	411.8	365.9	367	353.9	339.1	322.1	288.6	-0.390252	0.00136621
FBgn0264691	Lst8	8240	121.3	131.3	145	115.8	120.2	127.5	93.8	102.6	104.6	88.3	95.5	94.7	-0.39473	0.00137271
FBgn0036405	CG6833	3022	53.2	59.6	51.6	37.3	41.4	42.8	32.2	32.6	35.8	34.2	31	36.1	-0.505735	0.00137271
FBgn0031988	CG8668	7040	103.1	170.8	104	79.8	115.8	101.6	67.9	81.6	79.2	74.4	73.6	78.8	-0.56979	0.00137719
FBgn0031698	Ncoa6	13814	277.8	249.5	303.3	165.2	176.6	162.9	135.5	151.6	154.6	150.6	152.8	146	-0.584004	0.00138339
FBgn0031673	CG31650	15510	228.1	246.7	233.8	233.4	259.1	233.5	183.9	203.1	199.9	169.4	169.6	179.7	-0.376521	0.00138451
FBgn0036180	Duba	1551	29.5	27.8	23.7	26.8	20.2	21.5	16.7	15	17.2	17.8	16.8	19.6	-0.528461	0.00139875
FBgn0053177	CG33177	26	0	0	0	0	0.2	0.2	0	0.2	0.7	0.8	1.2	0.9	3.1931	0.00140202
FBgn0001189	hfw	18638	183.6	187.5	166.5	234.5	244.1	233.5	224.6	260.3	280.4	318.7	371.5	351.7	0.533396	0.0014164
FBgn0036849	CG14079	452	2.4	4.3	6.1	2.8	5.2	5	7.4	8.5	8.3	5.9	11.1	6.5	0.865424	0.00142374
FBgn0033948	CG12863	492	2.4	3.1	3.8	5.6	6.2	6.9	5.4	8.9	8.3	9.7	10.7	10.4	0.946386	0.00142526
FBgn0030995	CG7914	609	5.6	6.5	5	4.7	7.5	8.2	7.3	9.7	9.7	13.4	12.1	10.4	0.730856	0.00143029
FBgn0020381	Dredd	758	11.6	8.4	16.2	19.1	15.9	13.8	11	7	10.3	4.6	5	3	-1.05225	0.00143783
FBgn0034435	fest	2100	60.7	58	34.3	29.8	20	22.9	29.6	16.2	19.8	19.5	14.7	13.7	-0.994647	0.00143972
FBgn0038829	CG17271	2186	33.9	31	36.6	40.5	38.2	34.3	29.2	24.9	30.9	22	21.2	17.3	-0.560135	0.00144324
FBgn0030409	CG15728	71	0.9	1.6	1.7	1.7	1	1.7	0.7	0.2	0.7	0.4	0.1	0.6	-1.55377	0.00145206
FBgn0038146	CG9799	5940	98	98.1	88.4	93.1	88.5	88.8	56.2	68.8	64.5	65.8	78.2	79.2	-0.424871	0.00145784
FBgn0026718	fu12	272	4.2	3.6	6.8	4.5	4.5	6	3.2	3.4	3	1.5	1.2	2.6	-1.01755	0.00145877
FBgn0040348	CG3703	1051	19.8	22.4	17.4	15.9	18.7	18.7	13.4	14.2	14.1	7.1	4.3	6.1	-0.942784	0.00148327
FBgn0029825	CG12728	469	7.3	7.9	8.4	6.9	8	8.5	3.3	5.8	4.6	5.2	5.6	4.9	-0.682101	0.00148364
FBgn0035592	CG10674	10075	122.5	104.4	124.8	104.9	112.7	114.3	121	144.6	145.3	160	176.8	211.4	0.489499	0.00149085
FBgn0040384	CG32795	313	3	3.3	2.4	2.8	2.5	4.2	3.5	4.8	5.3	6.3	6	6.9	0.860849	0.00149085
FBgn0037815	Rrp46	2102	14.4	13.4	16.2	23.4	29.7	30.4	28.8	32.1	32.3	35.7	42.8	46.5	0.779727	0.00149177
FBgn0261808	cu	221	0.3	1.3	1.1	4.5	1.2	2.7	4.7	4.6	4.4	4.4	4.2	4.2	1.28623	0.00149246
FBgn0000404	CycA	5568	59.6	71.9	64.1	58.6	65.9	71.4	75.9	85	93.9	87.7	89.6	87	0.406293	0.00149755
FBgn0029974	dpr14	312	3.7	2.3	2	2.4	2.5	3.8	4.5	4.8	4.7	5.4	10.8	4.3	1.07468	0.00149755
FBgn0261636	lncRNA:CR42719	752	13.6	16.9	14.4	6.4	14.7	10.8	4.3	4.8	8.8	7.6	7.3	8.8	-0.8703	0.00149994
FBgn0001330	kz	2071	32.2	38.2	24	36	39.4	30.9	22.3	20.5	20.8	22.6	24.9	26.6	-0.537549	0.00150982
FBgn0003447	sn	399	4.9	4.7	4.2	3.9	3.3	3	7.4	4.6	5.8	6.7	7.6	8.8	0.788264	0.0015104
FBgn0034219	mthl4	825	7.8	4.8	7.1	10.5	8.8	5.8	12.1	8	9.4	20.3	15.7	25.3	1.02873	0.00151187
FBgn0030558	CG1461	249	6.6	8	7.4	1.9	2.5	2.2	2.6	1.4	1.4	1.3	2.4	0.9	-1.50284	0.00151261
FBgn0037358	elm	9236	147.6	124.6	180.5	150.6	163.3	142.7	115.8	130.6	123.9	91.4	80.6	71.7	-0.568046	0.00151466
FBgn0035059	CG3894	1130	12.9	14.2	11	10.9	14.2	12.1	17.7	14.7	18.5	21.4	18.4	18.9	0.542408	0.00152787
FBgn0037186	CG11241	155	4.7	3.7	3.8	2.4	1.8	1.6	2.4	0.7	0.7	0.8	1.2	1.2	-1.36843	0.00153795
FBgn0041087	wun2	585	13.6	7.9	8	13.7	8.8	12.1	9.1	5.6	7.1	4.2	3.5	4.2	-0.923386	0.00154398
FBgn0015270	Orc2	381	1.7	3.5	5.3	3.4	3.7	4.9	6.3	7.2	8.1	5.9	5.9	6.5	0.813595	0.0015543
FBgn0035295	Cnb	2386	21.4	21.4	20.7	27.5	27.7	32.2	30.5	28.7	35.8	42.4	42.6	58.2	0.666226	0.00155897
FBgn0033813	fsd	734	5.9	5.6	4.5	7.5	11.7	9.3	9.9	14	12	12.8	13.2	15.6	0.80982	0.0015857
FBgn0024991	CG2694	1174	7.6	9.6	11	12.7	16.5	16.6	15.3	21.2	19.9	20.8	21.3	21.4	0.697629	0.00158589
FBgn0014184	Oda	36897	726	755.7	618.3	492.7	470.2	454.5	446.8	407.1	430.1	419.2	397	367.4	-0.511696	0.00158803
FBgn0035721	CG9948	690	5.2	4.3	5.9	8.6	8.2	9.9	9.5	10.9	10	14.1	13	15	0.800386	0.0016046
FBgn0086758	chinmo	20148	416.8	354.3	325.5	294.1	242.2	280.3	231.1	211.8	213.4	255.2	244.7	216	-0.479525	0.00160617
FBgn0086694	Bre1	5785	67.1	76.4	69	54.5	63.3	59.3	75.6	76.3	83.3	98.5	99.6	116.3	0.496684	0.00160745
FBgn0015924	crq	10229	100.1	132.7	88.5	113.3	134.7	135.8	144.6	177.5	152.7	153.9	172.1	178.5	0.473498	0.00160769
FBgn0014133	bif	8599	92.8	102.8	103.8	95.5	111	102.6	116.1	129.9	134.5	135.5	153.8	130.2	0.394904	0.00160769
FBgn0085437	CG34408	4122	35.3	37.7	44.8	51.5	52.2	58.5	57.3	63	66.1	65.4	71.9	74.3	0.510362	0.00160823
FBgn0034527	CG9945	2530	44.2	37.7	47.6	41.2	34.1	43.1	34.4	34	29.3	28.5	21.6	21.6	-0.555166	0.00161571
FBgn0261793	Trf2	69972	1322.9	1227	888.3	984	1000.6	1136.4	695.1	739.8	800.8	824.7	914.1	847.4	-0.443739	0.00163159
FBgn0040011	Slmap	4464	45.5	48.2	31.1	60.9	53.4	56.9	65.1	60.4	66.2	80.3	88.8	79.1	0.575571	0.00163159
FBgn0035850	Atg18a	2887	29.2	30.5	37.5	35.2	33.7	36.5	44.3	43.2	47.3	47	46.4	44	0.426628	0.00163911
FBgn0038376	Hmt-1	14617	241.3	236.5	268.8	221	191.5	197.3	165.4	155.3	168.7	177.2	174.7	178.4	-0.411307	0.00164646
FBgn0032105	borr	8398	77.2	80.5	92.5	89.5	116.7	121.4	121	157.2	134.9	126.2	141	131.2	0.489118	0.00164949
FBgn0031320	CG5126	545	4	5.3	4.9	5.4	8.3	5.6	8.2	8	10.4	7.6	9.9	11.1	0.731981	0.00165827
FBgn0052262	CG32262	1341	21.9	25.6	22.3	20.4	18	22	16.7	11.8	18.9	10.5	13.1	14.7	-0.593144	0.00166478
FBgn0026090	CG14812	2951	45.2	55.5	52.5	38.2	43.4	45.2	26.6	38.2	35.9	27.7	30.8	37.5	-0.512331	0.00167514
FBgn0038470	CG18213	1158	9.6	7.7	10.7	18.7	14	11.8	18.1	17.9	19.1	29.4	20.9	17	0.766457	0.00169409
FBgn0086027	snoRNA:Or-CD1	33	0.7	0.9	0.4	0.9	0.7	0.9	0.4	0	0	0.2	0.3	0	-2.25569	0.00169799
FBgn0030053	CG12081	1244	12.3	11.6	15.8	11.6	15.5	11.1	18.1	13.3	26.2	25.2	23.6	17.7	0.676159	0.0017002
FBgn0040337	CG3021	3443	52.3	53	62.4	52.8	53.3	52.5	35.9	45.2	47.3	29.2	39.5	37.2	-0.477999	0.00170556
FBgn0064237	Idgf5	6289	113.5	84	112.8	141.6	81	89.4	79.7	73.2	75.9	68.1	51	73.3	-0.562338	0.00172095
FBgn0023097	bon	5981	93.2	103.8	111	76.6	81.1	91.3	65.3	69.5	65	67.5	77.3	66.4	-0.440398	0.00172524
FBgn0027784	Prp18	822	8.7	8.3	7.8	9.2	9.3	10.2	11.4	11.3	11.8	14.5	14.8	17.3	0.613248	0.00172786
FBgn0033235	CG8728	6974	81.5	76	95.2	75.1	73.4	76.2	92.3	100.4	99	105.1	122.4	139.8	0.465925	0.00173417
FBgn0035829	HP4	4168	55.1	54.7	51.9	28.3	33.1	35.6	54.9	54.3	59.3	77.8	77.3	91.1	0.678973	0.00175498
FBgn0031535	CG12795	1358	24.3	27.6	32.9	15.7	15.7	18.3	14.7	11.6	16	11.7	14.4	13.1	-0.72472	0.0017573
FBgn0035520	CG11586	998	8.3	9.1	7.4	10.5	10.5	16	12.7	15.9	16.2	15.7	20.3	20.8	0.723826	0.0017573
FBgn0085478	CG34449	4457	81	102	50.4	65	70.1	62.7	50.8	50.2	47	40.7	49.1	54.3	-0.562068	0.00175744
FBgn0261260	mgl	22381	258.1	295.4	207.1	248.6	272.4	291.4	310.2	342.9	368.7	342.2	386.2	345.9	0.414238	0.00175825
FBgn0032961	CG1416	21590	221.4	153	255.4	316.2	266.8	240.6	324.2	353.7	338.9	460.5	391.5	291.1	0.572173	0.00176701
FBgn0028992	sds22	6491	72.5	77.9	74.4	70.4	85.3	75.3	89.7	112.8	112.7	85.8	98.4	110.4	0.419586	0.00176977
FBgn0040079	pkaap	1197	5.2	7.1	8.9	16.9	15.9	15.8	23.1	17.4	23.9	23.3	20	21.6	0.898189	0.00177603
FBgn0039006	Cyp6d4	2565	42.2	29.6	50.9	47.4	42.1	41.4	32	31.4	29.9	32.7	24.2	21.2	-0.568276	0.00177644
FBgn0038741	CG17186	414	4.5	2	4	3.9	5.2	5.3	7.1	5.3	7.7	9.2	7.2	7.1	0.819384	0.00177644
FBgn0031314	IntS14	1563	11.1	14.9	13.5	17.2	23	21	21.2	27	26.5	24.7	26.8	30.4	0.639145	0.00179167
FBgn0033413	prel	7290	80.3	61.9	80.1	98.5	95	84.1	98.3	104.6	103	132.5	131.9	134.5	0.498405	0.00179399
FBgn0266518	Dpit47	4237	45.5	46.9	52.5	35.6	47.6	47.5	48.8	58.9	64.5	60.2	86.7	89	0.567259	0.00181425
FBgn0000229	bsk	6722	101.5	111.3	111.1	94.2	103.7	108.1	78.3	94.4	86.8	68.8	74.4	66.2	-0.428533	0.00182431
FBgn0033166	Eaf	4589	76.1	59.5	88.4	81.5	71.1	60.4	49.9	56.5	54.7	55.8	51	50.2	-0.458037	0.00182431
FBgn0035124	ttm2	327	2.3	4.1	3.5	1.3	2.3	3	4.5	4.1	3.3	6.3	8.6	8.9	1.09396	0.00182431
FBgn0029521	Or1a	35	0.3	0.9	0.3	1.1	1	1.3	0.4	0	0.3	0	0	0.1	-2.36215	0.00182431
FBgn0015577	alpha-Est9	1767	25.6	33.2	42.2	27.5	26.5	29.2	20.8	22.7	26.2	9.7	10.9	11.4	-0.858532	0.00183059
FBgn0023520	CG3857	747	8.3	5.5	7.3	9.9	9.3	8.2	14.9	14.2	9.5	10.7	13.1	14.3	0.673678	0.00183122
FBgn0085423	GramD1B	2139	45	40.6	42.6	34.8	26.2	23.1	25.3	20.8	22.2	27.7	19.9	20.6	-0.638619	0.00184859
FBgn0037351	RpL13A	81258	1237.6	1388.9	1494.5	994.9	1178.4	1223.9	914.7	984.5	1020.5	804.6	934.3	959.1	-0.420573	0.0018725
FBgn0285951	mRpS34	1902	17.6	18.5	15.2	18.9	30	21.8	26.1	27.8	30.3	29.1	34	41.8	0.637152	0.00187426
FBgn0031142	r-cup	104	3.8	3.1	2.5	1.3	0.5	1.7	1.1	1	0.4	1	0.1	0.3	-1.79858	0.00188386
FBgn0086707	ncm	20464	273.2	252.2	226.1	218.8	236.4	240.3	272.5	291.7	310	330.5	359.1	337.5	0.394312	0.00189537
FBgn0040964	CG18661	353	3.3	3.9	3.3	1.9	4.5	3.9	4.3	7.7	6.7	4.8	6.8	6.6	0.799768	0.00190289
FBgn0035541	CG15019	20766	406.9	386.8	381.8	282.9	253.2	264.4	204	213.9	214.7	210.5	241.5	288	-0.525453	0.00190687
FBgn0030946	CG6659	4328	69.7	63.9	69.2	64.1	65.8	71	43.2	45.6	58.1	48.2	45.5	58.9	-0.427362	0.00191917
FBgn0037222	CG14642	447	7.3	9.7	8.9	4.9	8	8.8	6.3	4.6	6	1.9	2.4	2.7	-1.00318	0.00193035
FBgn0031322	CG5001	115	2.8	2.3	1.7	2.1	2.3	2	1.5	0.5	0.4	0.6	0.9	1.6	-1.2315	0.00194246
FBgn0052163	CG32163	1231	12.3	13.4	11.7	11.2	14.4	14.9	12.7	20.3	18.5	19.1	24.3	27.6	0.654424	0.0019569
FBgn0031716	CG14015	128	2.6	3.1	3.1	2.4	2	1.6	0.7	1.9	1	1	0.1	1.4	-1.29484	0.0019569
FBgn0033845	mars	6131	54.6	68.7	79.1	48.5	84.8	69	77.2	96.3	86.3	100.9	120.5	111.8	0.550115	0.00197791
FBgn0013279	Hsp70Bc	418	4.2	2	3.2	4.1	1.8	3.6	4.5	2.9	6.1	22	8.8	6.9	1.44158	0.00197974
FBgn0040366	CG11398	1065	12	10.3	8.4	11.8	15.5	10.8	14.1	17.6	16.7	15.5	19.9	22.7	0.641275	0.00198415
FBgn0039019	HP1c	904	7.3	9.3	8.5	8.2	12.5	11.6	12.5	15	14	12.4	17.1	19.2	0.652879	0.00198415
FBgn0264706	CR43975	120	4	3.2	2.8	1.1	1.7	1.4	1.9	0.5	1	0.2	0.4	0.9	-1.53092	0.00198415
FBgn0038705	CG11626	51	1.2	1.6	1.7	0.9	0.7	0.5	0	0.5	0.4	0.4	0.3	0	-2.04152	0.00198747
FBgn0032956	Cul2	15978	176.4	168.8	138.6	221.8	198	195.3	213.8	218.8	236.1	296.7	293.3	279.4	0.486535	0.00200135
FBgn0004584	Rrp1	3282	29.9	46.9	37.3	23.2	41.9	34.8	42.2	54.8	51.1	51.8	63.8	55.3	0.571957	0.00200642
FBgn0052803	CG32803	6443	62.9	71	87.4	54.5	83	79.4	90.6	99.5	92.5	98.1	113.8	117.5	0.48038	0.0020066
FBgn0087011	CG41520	126	0.2	1.1	1	0.6	1.8	0.8	1.7	1.4	1.4	3.6	3	3.8	1.42316	0.00202078
FBgn0002566	lt	5648	52.1	47.3	32.1	73.6	74.6	65.6	63.8	77.5	76.1	119.5	115.8	133.9	0.767435	0.0020279
FBgn0010222	Nmdmc	4515	87.6	85.9	87.2	49.6	58.1	64	54	50.2	54.7	44.9	44.6	47.2	-0.550946	0.00203015
FBgn0264785	Hph	1437	15.8	26.8	28.2	20.2	22.4	24.8	15.8	13.3	17.4	14.1	15.1	16.7	-0.57749	0.00203015
FBgn0011259	Sema1a	550	11.3	14.2	8	9.7	7.2	6.3	4.3	5.6	6.1	5.9	5.5	5.1	-0.804288	0.00203015
FBgn0261113	Xrp1	86902	2071.2	1735.3	1755.8	1165.3	934	992.6	1120.2	886.2	946.4	971.1	756.6	772.2	-0.666538	0.00203121
FBgn0267339	p38c	359	5.7	7.1	8.1	4.9	5.8	7.2	4.7	4.6	4.8	1.3	1.9	1.9	-1.04241	0.00203121
FBgn0017579	RpL14	124903	2070.7	2133.7	2310.9	1549.7	1732.6	1797.4	1327.3	1521.2	1517.9	1227.7	1441.1	1562.6	-0.431532	0.00204074
FBgn0029874	CG3342	1234	9.7	10.5	12.3	14.6	15.5	18.7	19.7	19.8	19.7	20.6	22.2	20.6	0.597381	0.00204831
FBgn0035186	CG13912	151	1.4	0.9	1.4	1.5	0.7	0.9	2.2	1	1.9	3.4	5.3	3.6	1.38183	0.00205243
FBgn0037723	SpdS	3528	48.3	50.5	58.9	54.5	62.3	61.9	28.8	32.4	39	39.6	43.5	51.2	-0.514612	0.00205461
FBgn0033450	Lsm11	660	5.2	3.2	7.4	8.4	7.7	8.5	10.8	12.3	13	15.1	11.1	8.4	0.813392	0.00205873
FBgn0011715	Snr1	4431	43.3	57.5	54.9	35.2	51.9	52.1	53.8	65.7	71.9	68.1	82.2	80.4	0.51565	0.00206464
FBgn0263483	snoRNA:lola-d	121	1.2	0.3	0.7	0.6	1.2	0.5	3.2	3.6	5.7	1	1	1.4	1.82179	0.00207562
FBgn0086601	snoRNA:Psi28S-3327c	28	0	0	0	0.2	0.2	0.2	1.5	0.7	0.9	0	0.6	0.6	2.8347	0.00207752
FBgn0036510	SCCRO	1500	13.9	12	15.8	20.2	20.4	16.5	22.7	21	22.4	23.9	26.6	31.7	0.600743	0.00209273
FBgn0032377	CG14937	183	6.6	4.8	6.4	0.2	2.2	1.7	0.6	1	1.4	1	1.4	0.9	-1.79754	0.00209273
FBgn0035534	mRpS6	1697	21.2	17.2	17.6	16.9	18.9	20.7	22.7	24.4	23.9	29.2	26.8	38.4	0.560517	0.0020968
FBgn0066114	GlcAT-I	2793	36	43.9	52.8	39	45.7	44.5	28.3	31.9	35.6	29.4	30.5	34.3	-0.463235	0.00210112
FBgn0267525	asRNA:CR45865	170	3	2.9	3.9	2.4	3.5	3.3	1.5	1.9	2.8	0.6	0.7	0.9	-1.17131	0.00210973
FBgn0039711	CG7824	1016	10.3	8.4	9.5	13.1	12.9	12.4	12.7	14.7	16.7	17.8	19.7	19.2	0.616701	0.00213107
FBgn0030685	Graf	6247	91.4	113.6	87.2	91	96	98.5	68.5	73.4	82.3	66.7	72.1	74.5	-0.400456	0.00214468
FBgn0003401	shu	1436	16.5	15.8	15.5	17.8	15.7	15.8	22	20	18.5	30	23.6	26.1	0.532692	0.0021465
FBgn0030480	Tim9a	4663	84	76	79.8	61.6	68.1	71.2	54	59.2	60	43.4	42.5	59.2	-0.471868	0.0021486
FBgn0015756	RpL9	99777	1499.2	1788.4	1867.5	1263.3	1390.5	1435.5	1063.2	1167.5	1213.7	968.1	1155.9	1271.4	-0.434707	0.00216596
FBgn0027296	temp	1723	23.5	26	26.7	29.2	26.5	32.6	17.3	21	18	18.4	22.5	20.3	-0.483664	0.00217471
FBgn0040298	Myt1	888	8.3	8.5	12	7.7	12	10	15.4	13.3	14.7	14.7	14.5	14.3	0.561268	0.00217624
FBgn0023526	CG2865	22195	487.6	426	457.3	297.7	232.9	262.1	242.5	235.9	233.4	251.2	223.1	242.3	-0.599412	0.00217859
FBgn0037225	TwdlG	175	3.1	2.1	3.1	2.6	4.5	3.8	1.5	1.2	1.7	0.8	2.3	1.6	-1.02554	0.00217859
FBgn0000591	E(spl)m8-HLH	851	18.8	19.7	17.7	10.1	7.8	12.4	6.9	7	8.1	9.9	8.5	8.8	-0.814863	0.00219771
FBgn0016984	sktl	13605	207.2	286.9	250.5	166.2	188	183.2	120	153.3	165.7	135.7	166.5	156.6	-0.51432	0.00219917
FBgn0038301	CG6654	538	4.7	5.3	5.6	6.2	5.8	6.4	5.8	9.9	8.4	9.6	10.7	10.2	0.682174	0.00220606
FBgn0010220	Dbp45A	3732	39.6	39	41.5	46.5	46.7	44.9	50.6	52.6	50.1	63.7	71.3	66.5	0.462465	0.00221997
FBgn0001226	Hsp27	1708	17.9	16	11.6	10.9	6.8	10.7	14.9	9.4	11.7	62.7	46.7	56.1	1.44614	0.00222025
FBgn0266449	Kr-h2	4281	52.8	47.9	83.3	81.9	80.8	76.4	52.5	51.2	54.1	45.7	35.1	44.7	-0.578973	0.00222441
FBgn0034058	Pex11	2977	28.7	35.4	34.1	26.2	34.7	40	36.3	41	51.1	48	53.3	53.7	0.50978	0.00222441
FBgn0034988	cN-IIIB	757	6.6	8.1	8.4	3.6	7.2	5	8	8.5	9	11.9	20	23.7	1.05261	0.00222441
FBgn0028436	ECSIT	431	3.3	2.9	2	3.9	7	5.3	5.2	9.9	8.5	7.1	9.5	7.2	0.965832	0.00222641
FBgn0033072	CG17994	24	0.9	1.3	0.7	0.2	0	0.3	0.2	0	0	0	0	0	-3.64754	0.00224417
FBgn0034345	CG5174	16221	226	242	316.3	229.3	236.4	258.3	192.1	183	213.8	172.6	160.8	201.2	-0.425	0.00224886
FBgn0262620	lncRNA:CR43144	3627	29.5	24.6	27.8	56.6	51.6	45.2	70.5	67.1	60.8	73.2	55.6	51.8	0.69079	0.00224931
FBgn0037529	mRpS9	8770	113.5	107.4	105.2	71.2	80.8	82.3	94.9	136.2	121.4	131.5	177	198	0.615541	0.00225326
FBgn0030789	Rrp45	1728	31.8	28.8	23.2	31.1	32.2	31.4	24.6	22.5	23.5	9.7	14.5	12	-0.742621	0.00225411
FBgn0083036	snoRNA:Psi18S-525c	92	0.7	0.4	0.4	0.4	0.7	0.3	2.6	4.6	4.3	0.8	0.4	0.6	2.11965	0.00225411
FBgn0243511	psidin	3008	32.7	34	31	34.8	37.6	40.9	43.4	43.5	48.3	48.7	52.3	46.9	0.4277	0.00225662
FBgn0000063	Mps1	349	1.6	3.5	2.8	4.3	5	3.8	6.1	8.2	4.7	5.9	6.6	6.2	0.847764	0.00225948
FBgn0022774	Oat	2268	26.1	51.9	57.1	20.8	47.1	46.1	15.4	33.6	30.9	8	14.7	9.1	-1.16142	0.00227141
FBgn0002121	l(2)gl	4825	81.2	87.6	73.4	79.8	71.4	68.1	64	63.3	64.7	47.4	41.9	49.2	-0.484091	0.00227282
FBgn0028552	gammaSnap1	8697	142.9	124.9	155.9	134.7	126	128.3	113.2	114	108.3	88.5	92.9	96.8	-0.406604	0.00227522
FBgn0032873	CG2614	2655	30.6	27.2	31.5	32.4	26.4	32.2	35.7	35.5	41	41.7	43.2	56.3	0.497899	0.00227714
FBgn0031389	CG4259	392	5.7	5.6	7.5	5.8	6	10	3	4.8	4.8	2.7	4.6	2.9	-0.835597	0.00227866
FBgn0034583	CG10527	8387	133.8	110.8	166.8	143.1	138.9	129.2	115.4	112.3	107	79.9	60.6	85.4	-0.55466	0.00229816
FBgn0264291	Det	1924	13	18.5	19.7	18.2	29.9	24	25.3	27.5	32.3	35.7	35.4	34.9	0.634251	0.00229834
FBgn0035170	dpr20	1611	37.2	31.2	32.9	19.3	19.7	19	16.4	16.4	16.4	15.7	18.6	16.7	-0.670734	0.0023037
FBgn0052068	Adi1	3647	36.5	41	50.1	36.5	40.6	41.4	48.8	52.6	49.6	59.8	59.5	77.8	0.499765	0.00230472
FBgn0034365	CG5335	2422	26.2	25.7	26.4	17.8	29	22.4	25.7	36.2	28.2	40.3	49.8	64.4	0.728726	0.00231657
FBgn0031995	CG8475	2552	25.6	24.1	23.2	32.6	30.4	34.5	36.5	31.1	38.9	43	48.5	49.6	0.548779	0.00232253
FBgn0038473	Ns1	8539	142.9	117.8	128.4	143.7	122.5	136.1	108.1	95.6	105.4	102.8	100.4	99.3	-0.370183	0.00232432
FBgn0000289	cg	13082	244.7	273.9	180.5	176.3	178.9	176.7	147.2	148	153.3	138	158.4	144.5	-0.469349	0.00234419
FBgn0013678	mt:Cyt-b	487759	7513.8	6646.1	9140	8033.2	7092.4	6764.2	5885.4	5356.2	5723.8	6180.7	6000.9	5495	-0.383458	0.00234524
FBgn0039360	CLS	6160	54.8	59.2	87	66.9	79.5	74	83.4	92.7	88.6	106.9	113	103.8	0.481493	0.00234524
FBgn0264819	asRNA:CR44027	1538	30.6	24.6	29.3	25.7	22	22.7	11.7	9.7	13.8	14.3	15	27.6	-0.739025	0.00234524
FBgn0014018	Rel	6873	132.1	140.2	175.6	72.5	74.8	83.7	70.7	76.5	72.5	68.2	71.1	61.3	-0.693087	0.00234688
FBgn0051974	CG31974	166	3	0.7	1.3	1.5	1	0.6	3.3	2.2	2.6	3.2	5.5	2.6	1.31195	0.00234688
FBgn0045035	tefu	1370	10.4	12.8	10.9	16.3	17.5	18	14.5	20.5	27.8	22.6	27.2	25.3	0.690353	0.00237047
FBgn0283427	FASN1	35006	512.9	596.2	751.9	449.2	492.4	569.4	317.9	382.5	381.1	309.9	291.6	563.1	-0.586308	0.00237873
FBgn0284408	trol	4350	105.9	58	59.2	107.5	63.1	61.5	67	50	47	30.2	35.6	44.4	-0.729712	0.00238017
FBgn0261555	CG42673	66	2.1	1.5	1	1.1	0.5	2	0.4	0.2	0.7	0.4	0.3	0.4	-1.65236	0.00238017
FBgn0041629	Hexo2	4206	33.7	49.4	44.5	21.7	56.6	51.9	46.7	84.5	71.5	61.2	92.7	69.8	0.722912	0.00240151
FBgn0260970	Ubr3	5887	65	69.2	59.7	68.4	80.1	76.2	91	83.8	92	96	95.8	91.1	0.393596	0.00243264
FBgn0267458	lncRNA:CR45808	194	1.4	1.7	2	1.1	1.5	2.5	4.3	3.9	2.7	1.5	4.5	4.6	1.05361	0.00243538
FBgn0033607	CG9062	804	8.7	7.3	7	9.4	10.2	9.9	10.4	11.3	13.4	16.2	13	15.7	0.623265	0.0024415
FBgn0050476	ave	2044	19.5	22.1	24.7	24.9	21.7	23.7	26.8	27.5	29.8	38.2	31.2	44.4	0.540242	0.0024487
FBgn0035477	CG14982	69	0.3	0.4	0.4	0	0.5	0.8	0.6	1	0.9	1.9	2.6	1.7	1.74044	0.0024504
FBgn0039107	CG10300	100	3	2.4	3.8	1.1	1.3	0.8	1.3	1	0.6	0.6	0.3	0	-1.80586	0.00245301
FBgn0036277	CG10418	3142	46.1	50.7	55.3	41.8	52.8	48	34.6	35.7	45.9	32.7	32.3	33.5	-0.457525	0.00245878
FBgn0031980	RpL36A	128323	1994.9	2067.5	2307.3	1661.4	1865.1	1900.9	1442.5	1584.7	1575.4	1302.3	1457	1651.7	-0.388335	0.00247618
FBgn0030679	CG8206	1937	33.9	34.2	39.1	25.7	24.2	27.9	24.2	18.8	19.1	20.8	20.9	24	-0.536298	0.00248023
FBgn0052856	CG32856	931	9.4	11.2	9.6	5.8	11.4	9.6	13.6	10.1	15.4	14.3	18	20.9	0.699364	0.00248679
FBgn0032940	Mondo	3213	54.4	49	49.1	48.7	48.9	48.1	36.1	38.4	38.5	34.4	42	37.2	-0.39404	0.00250193
FBgn0021847	l(2)k14710	2832	30.4	29.3	34.3	29.8	36.4	29.6	34.4	36.5	41.5	53.7	56.9	49.4	0.5229	0.00250342
FBgn0065046	snoRNA:U3:9B	1093	26.2	33.7	14	19.1	14.4	10.7	15.4	10.6	11.3	7.8	6.6	7.6	-0.993854	0.00250342
FBgn0265997	lncRNA:CR44772	19	0	0	0	0	0.2	0	0.2	0.2	0.9	0.2	0.6	0.7	3.45701	0.00250342
FBgn0086361	alph	16444	266.8	247.9	239.4	271.1	243.9	250.9	208.1	198.5	221.7	195.4	179.4	179.4	-0.362174	0.00250651
FBgn0051156	CG31156	4058	24.7	26.5	26.5	64.6	60.6	48.5	70	69.8	72.4	88.7	68	64.2	0.788035	0.00250651
FBgn0032518	RpL24	149309	2253.9	2419.9	2699.5	1933.4	2268.6	2195.6	1653.7	1913.4	1905.7	1460.2	1694.4	1822.9	-0.398174	0.00252393
FBgn0035676	ssp6	26	0	0	0.1	0	0.2	0	0.2	0.2	0.1	1.3	1.3	0.7	3.21746	0.00253313
FBgn0013987	MAPk-Ak2	11528	190	176.3	192.2	172	178.6	187.4	148.1	161.1	160	110.5	110.9	105.8	-0.46294	0.00254884
FBgn0034999	CG3394	104	3	1.9	2.2	1.5	1.5	1.7	0.9	0.2	1.3	0.6	0.9	0.9	-1.22024	0.00255385
FBgn0037632	CCT7	17094	271.3	267.2	301.5	217.7	257.6	275.2	185.9	231.6	226.8	171.9	194	181.4	-0.417763	0.00255593
FBgn0043900	pygo	4515	76.1	88.4	65.3	62.9	71.6	57.7	51.9	45.4	54.3	54.5	50.5	53.5	-0.443861	0.00255764
FBgn0037092	M6	216	0.7	1.1	1.1	3.9	2.8	2	3.9	5.6	5.1	3.6	3.5	3.6	1.15642	0.00255923
FBgn0034748	CG17807	998	10.1	7.7	8.7	12.2	11.9	14.3	12.8	16.2	15.4	17	20.2	18.5	0.638413	0.0025715
FBgn0029818	GAA1	7064	99.9	115.4	124.9	95.2	118.7	101	66.1	87.2	88	77.6	86.7	84.6	-0.419428	0.00257679
FBgn0035482	CG14985	4383	33.5	40.6	44.7	54.7	56.1	64.1	59.4	62.8	75.1	75.7	74	79.2	0.539593	0.00257679
FBgn0083016	snoRNA:Psi18S-841d	88	0.5	0.4	0.3	0.2	0.3	0.5	0.2	0.2	0.6	3.4	2.7	4.5	2.34213	0.00257702
FBgn0037530	EMC1	7094	100.1	100.7	118.8	116.5	111.3	106.2	83	78.5	90.5	78	87	87.5	-0.371363	0.00257784
FBgn0261556	CG42674	6966	118	178	87.4	88.2	104	95.4	70.7	82.8	75.8	67.5	77.9	76.9	-0.572415	0.00259088
FBgn0030642	CG15642	36	0.2	0.1	0.3	0.2	0	0.2	0.7	0.2	0.9	0.8	0.7	1.4	2.24247	0.00261275
FBgn0036821	CG3961	8599	66.4	104.6	75	64.1	127.7	113.2	104.4	138.8	145.2	140.7	177.4	142.1	0.622262	0.00262179
FBgn0050263	stum	20	0.5	0.1	1	0.4	0.8	0.2	0	0	0	0	0.1	0	-3.44785	0.00262179
FBgn0020762	Atet	4164	55.3	49.5	50.2	51.5	35.9	37.6	59.2	57.5	58	73.8	65.8	88.5	0.526035	0.0026265
FBgn0003984	vn	333	4	1.1	2.1	6.4	2	0.8	5.2	5.8	4.8	9.7	7.1	7.8	1.34177	0.0026265
FBgn0029137	Patsas	52	0.7	0	0.4	0.2	0.2	0.3	0.2	1.4	1.4	1	1.4	1.3	1.8806	0.0026265
FBgn0028424	JhI-26	1879	43.8	34.3	42.7	25.7	20.7	24.2	28.5	17.1	19.7	17.4	12.8	17.7	-0.760807	0.00263225
FBgn0001142	Gs1	9567	79.3	116.8	118.9	80.9	92.6	107	106.3	119.8	121	159.8	200.6	234.2	0.661108	0.0026359
FBgn0036207	CG10907	1348	12.9	10.9	12.8	16.9	16.9	19	23.4	17.6	19.8	25.8	24.6	22.4	0.589148	0.00265807
FBgn0053552	CG33552	73	0.5	0.9	0.1	0.4	0.5	0.6	1.7	1.2	1	1.5	1.9	1.6	1.4443	0.00266289
FBgn0033691	CG8860	18985	293.8	301.8	316.2	250.8	300.8	320.4	198.2	259.1	268	165.2	201.5	211.7	-0.452887	0.00266558
FBgn0028394	CG17834	1678	28.2	21.3	29.9	34.1	27.4	24.6	19.9	23.2	20.9	17	17.6	14.6	-0.549012	0.00266851
FBgn0038811	Pus1	2270	22.9	15.8	21.8	28.3	34.1	27	30.5	33.1	37.6	41.5	40.2	42.4	0.595086	0.00267096
FBgn0015572	alpha-Est4	45	0	0.3	0	0.6	0.3	0.3	0.2	1	1.3	1.1	1.2	1.2	1.96372	0.00267096
FBgn0032292	EMC3	3651	57.4	59.2	63.4	50.6	52.6	57.9	39.1	47.3	41.2	34.6	40.3	49.9	-0.436042	0.00268678
FBgn0031851	Aatf	2280	38.4	33.2	37.1	38.8	34.1	34.3	29.8	28	26.6	28.7	24.2	22.9	-0.433322	0.00269865
FBgn0031377	CG15356	1580	14.9	14.4	15.6	22.1	21.4	19.4	24.2	24.4	25.2	24.7	26.8	28.3	0.519998	0.00272423
FBgn0030341	p24-1	2532	35.1	41.4	47.3	42	39.1	34.7	23.6	28.7	25.5	30.8	29.4	34.5	-0.473195	0.00272729
FBgn0034259	P32	10872	165.1	150	221.4	163.7	153.4	158.2	115	130.6	133.4	127.7	125.4	127.6	-0.413889	0.00274824
FBgn0037248	srl	4187	72	62.2	63.8	76.2	66.8	53.6	53.8	50.5	46.9	48	47.8	49.4	-0.41159	0.00275213
FBgn0035807	CG7492	9348	141.5	123.2	145	151.9	151.9	152.3	98.3	103.6	111.6	117.6	112.2	122.2	-0.377851	0.00275637
FBgn0010406	RNaseX25	3667	49.5	66.7	65.6	41	61.1	60.7	37.8	46.1	42.2	37.7	39.5	44.2	-0.483102	0.00275728
FBgn0025725	alphaCOP	11675	165	207.6	203.2	148.7	177.3	178	114.6	137.4	132.9	119.3	143	156.7	-0.425765	0.00276013
FBgn0259175	ome	142	2.6	3.1	2.7	3.2	2.3	1.9	1.9	1	1.3	0.6	1.9	0.7	-1.07625	0.00276013
FBgn0026577	CG8677	18834	348.9	365.5	274.1	242.8	254.4	268.2	201.6	219	225.4	212.8	230.8	211.3	-0.431447	0.00276212
FBgn0026196	nop5	22652	390.4	321.8	318.4	350.1	361.6	346.8	251.8	282	295.9	254.1	284	259.8	-0.359663	0.00276436
FBgn0039965	CG13865	2721	26.6	25	36.4	33	33.6	33.9	37.2	40.6	45.3	45.3	44.1	46	0.458422	0.00277207
FBgn0261836	Msp300	19851	266.3	156.8	109.7	296.2	183.5	236.2	257.6	284.2	306.9	366.7	401.6	425.3	0.710782	0.00277258
FBgn0267301	lncRNA:CR45737	187	7.3	2.8	2.8	5.1	3.2	1.9	1.5	0.7	1	2.5	2.3	0.3	-1.45024	0.00278046
FBgn0004463	RpIII128	2680	37.9	41	41.6	42.7	43.1	43.4	29.2	33.1	31.5	27.7	35.1	31.5	-0.406839	0.00278077
FBgn0025373	Fpps	3176	31.8	36.6	43.1	29	37.7	42	47.6	50.2	49	49.9	53.9	48.6	0.437221	0.00278195
FBgn0001168	h	9866	169.1	221.9	108	164.7	148.9	149.6	114.1	97.3	91.2	96.7	90.1	151.5	-0.585724	0.00279388
FBgn0003390	shf	62	1.2	1.6	1	1.3	1	1.4	0.7	0	1	0.2	0.1	0.3	-1.53614	0.00279937
FBgn0285937	Rab1	26683	386.2	376.1	515.6	397.5	418.5	400.7	313.4	349.2	366.4	282.4	276.6	278.1	-0.419296	0.00279973
FBgn0266723	Trs31	1198	12.2	12.8	10.9	14.6	16.4	15.1	18.2	21.2	17.1	22.6	18.3	20.3	0.524551	0.00280747
FBgn0028894	GMF	6392	98.9	94.1	121.9	99.1	110.2	97.2	84.3	89.6	88.5	58.1	55.2	53.2	-0.537475	0.00281109
FBgn0267793	lncRNA:CR45232	130	5.2	3.3	2.5	2.1	1.7	0.6	1.1	0.7	0.7	0.8	1.2	1	-1.46746	0.00281934
FBgn0010770	ppan	4163	81.2	58	62.4	58.3	64.1	68.4	46.7	51.4	55.6	39.8	45.4	49.6	-0.442935	0.00283252
FBgn0027375	RecQ5	2366	22.9	24.4	19.1	26.8	32.9	30.6	30.7	37.2	31.1	40.7	49.2	44	0.575318	0.00283252
FBgn0027378	MRG15	1087	8.9	12.4	9.8	10.9	13.2	14.6	13.6	16.4	18	15.5	20.2	23.4	0.622449	0.00283252
FBgn0259234	Camta	617	3.3	6.7	4.3	8.6	5.5	8.8	9.5	8.7	8.8	12.2	13.2	12	0.806215	0.00284933
FBgn0036090	CG8009	752	6.1	7.6	7.1	8.6	8.7	10.2	10.4	10.1	12.4	13.8	11.5	16.6	0.6432	0.00285407
FBgn0033483	egr	10660	180.4	214.4	239.2	112	138.2	136.9	111.7	122.7	120.4	97.1	115.1	117.6	-0.578237	0.00285756
FBgn0035414	CG14965	1183	8.5	9.6	11.6	13.3	17.4	14.1	12.1	20.3	20.4	21.8	22.8	22.9	0.696578	0.00286016
FBgn0000221	brn	6478	103.1	108.6	124.8	82.8	89.1	92.5	76.3	71	80.9	67.5	80.4	69.6	-0.432253	0.00286766
FBgn0034243	Ns2	4915	81.2	69.4	73.3	82.4	77.5	73.1	55.6	63.3	58.4	59.6	58.8	57.3	-0.371087	0.00286845
FBgn0036317	CG10948	593	5	5.3	6.6	7.3	8.2	5.5	6.9	9.9	9.8	12.8	9.9	11	0.677952	0.00286845
FBgn0264862	asRNA:CR44053	341	0.3	2.1	2.1	2.6	3	3.3	1.5	2.9	5.8	7.3	8.6	14.1	1.58605	0.00288009
FBgn0028693	Rpn12	5661	62.6	56.1	70.5	65.2	69.4	77.5	87.8	93.9	101.4	80.9	83.7	84.3	0.406922	0.00288508
FBgn0027495	Smyd4-4	2707	26.6	27.3	38.2	26.8	31.4	26.5	31.5	35.5	38.8	48	53.4	55.3	0.570705	0.00288508
FBgn0032161	CG4594	240	1.2	0.9	2.4	2.8	2.5	3.6	4.5	4.6	5.1	3.2	3.6	5.3	0.991116	0.00289551
FBgn0032020	strat	6638	69.7	77.1	84.6	71.9	83.8	78.7	80.8	106	101.6	108.8	102.5	122.1	0.416152	0.00290219
FBgn0036569	IleRS-m	1052	9.9	9.7	5.9	13.5	12.9	14.6	14.3	15.2	18.5	17.8	20	20.9	0.698594	0.00290794
FBgn0032881	CG9319	2401	16.7	15	12.6	25.5	36.4	35.4	32	39.8	36.5	40.5	50	55.8	0.849812	0.00293273
FBgn0033816	CG4679	2003	20.5	15.3	23.9	28.3	21.4	27.3	29.8	36.5	35.5	32.9	31	31.5	0.531818	0.00294181
FBgn0000017	Abl	18288	304.5	370	207.4	298.2	310.3	286.2	241.7	241.9	235.1	188.5	173.5	152.2	-0.527674	0.00295051
FBgn0039909	ND-49	10209	100.1	111.2	155.9	103.4	122.7	114.8	135.9	166.1	179.5	157.9	162.1	159	0.438875	0.002957
FBgn0011656	Mef2	2713	61.2	70	40.1	37.1	35.9	26.7	23.4	26.1	23.5	27.5	32.5	31.9	-0.715124	0.00297872
FBgn0034312	CG10916	3699	70	69.6	55.7	52.8	55.6	47.8	47.1	46.4	42.3	36.7	34.1	46	-0.479542	0.00297975
FBgn0039555	mRpS22	5062	81.3	85.3	84.7	67.8	67.8	80.9	50.4	58	65.7	53	60.3	63.5	-0.414767	0.00298294
FBgn0033980	Cyp6a20	1001	19.1	16	25.5	18.2	11	12.4	14.3	8	9.3	9.6	8.1	11.1	-0.761398	0.00299344
FBgn0025681	CG3558	5787	97.7	118.1	68.7	84.1	90.6	87.7	53.4	69.8	70.8	68.6	67.5	65.1	-0.468853	0.00301215
FBgn0030484	GstT4	6280	86.4	86.7	101.8	128.9	112.8	102.1	68.3	54.3	61.4	58.9	54.7	110.3	-0.597704	0.00301441
FBgn0000150	awd	69306	1107.4	1210.2	1339	866.6	950.2	993.7	690.4	836.4	911.1	644.1	734.7	886.6	-0.45952	0.00304399
FBgn0023537	CG17896	6693	70.9	75.9	96.7	52.3	57.4	62.7	75	80.9	97.6	112	127.1	164.8	0.660002	0.00304844
FBgn0029161	slmo	332	4.9	6.8	9.2	6.6	4.3	4.1	5	3.4	2.4	1.7	3.6	1.7	-1.02117	0.00304844
FBgn0000092	CG2650	28	0.5	0.5	0.7	0.4	0.8	0.8	0	0.2	0.3	0	0.1	0	-2.31634	0.00305597
FBgn0029686	Glos	783	6.8	7.2	8.4	9.2	11.2	9.1	11	12.6	11.4	14.7	13.7	14.3	0.587606	0.00307975
FBgn0024998	CG2685	594	7.8	10	10.7	9.4	10	9.9	6.3	7.2	6.7	5	6.8	6.6	-0.58566	0.00310016
FBgn0026380	Prosbeta3	14717	226.5	242.8	257.9	204.6	206.2	224.3	158.4	171.7	203.4	136.5	157.1	191.6	-0.419037	0.00310911
FBgn0025716	Bap55	5764	73.7	71.2	75.8	45.9	62.9	63.5	73.1	86.2	96.3	93.5	101.7	93.1	0.466646	0.00310911
FBgn0264495	gpp	12760	251.7	262.7	189.4	158.1	166.1	174.6	133.4	143.7	137.5	138.6	157	150.8	-0.482476	0.00311027
FBgn0034396	CG15097	730	15.5	11.4	14.1	10.3	9.5	10.8	8	6.8	7.6	9.4	7.9	7.5	-0.606008	0.00313703
FBgn0025388	CG12179	668	5.2	4.5	7.3	7.7	8.7	9.1	10.6	11.6	8.8	12.4	10.8	14.3	0.693615	0.00313703
FBgn0262730	dtn	10307	194.7	194.6	160.2	151	129.5	139	98.1	106.7	109.6	118.3	124.3	143	-0.468488	0.00316421
FBgn0022959	yps	15324	252.7	239.5	271.9	212.6	214	218.9	166.2	197.3	189.2	180.3	184.5	172	-0.372686	0.00317497
FBgn0020257	Ppa	4193	74	102.9	102	43.8	48.4	45	38.3	28.7	36.5	44.5	51.6	44.7	-0.767785	0.00320133
FBgn0052485	CG32485	2537	35.1	30.2	56.1	46.1	45.1	42.3	29.4	37.2	32.5	25.4	21	19	-0.63709	0.00320133
FBgn0028965	A16	4307	59.6	79.6	81.8	52.6	61.3	65.6	47.1	49	50	50.7	47.1	50.7	-0.44675	0.00325162
FBgn0261016	clos	168	4	3.2	3.1	3	2.5	2.4	1.1	1.2	2.3	1.3	1.6	1.4	-0.966786	0.00325286
FBgn0031474	CG2991	1210	13.9	15	13.3	14.8	10.5	14.4	16.6	21	17	19.1	23.3	20.3	0.517243	0.00327908
FBgn0085229	CG34200	87729	981.6	937.8	929.8	904.4	1006.1	1087.8	1029	1093.1	1171	1451.6	1652.1	1999.7	0.522113	0.00328104
FBgn0027493	AdSS	76383	1265.1	1302.5	1347	1004.8	1082	1008.9	844.4	913.2	924.1	831.6	951.5	910.6	-0.383193	0.00328104
FBgn0028734	Fmr1	11813	182	182	181.5	181.1	191	185.1	149.4	161.3	157	137.3	123	113.4	-0.391484	0.00328104
FBgn0032512	Bdp1	4266	69.9	59.2	65.6	64.8	62.8	73.6	52.7	49.7	46.4	47.6	56.3	50.1	-0.385165	0.00328604
FBgn0036266	CG5626	395	1.7	2.5	1.5	3.9	4.7	6.4	5.2	6.8	6.4	5.7	10.8	8.9	1.09105	0.00329634
FBgn0034126	jtb	3297	28.9	41.4	49.3	32.4	37.1	35.9	45	51.7	52.4	58.3	55.4	50.7	0.474626	0.00331233
FBgn0035286	CG13924	72	2.8	2.4	3.2	0.4	0.3	0.2	0.4	0	0.3	0.2	0.4	0.3	-2.4365	0.0033433
FBgn0264505	lncRNA:CR43904	26	0.3	0.5	1.1	0.9	0.2	0.6	0	0	0.1	0.2	0	0.1	-2.59734	0.00334833
FBgn0022699	D19B	984	9.6	10.8	10	10.9	10.2	11.3	10.8	12.6	14.5	18.2	22	19	0.638111	0.00335943
FBgn0041252	Femcoat	20	1	0.1	0.7	0.9	0	0.5	0	0	0	0.2	0	0	-3.4633	0.00336278
FBgn0053199	CG33199	139	2.8	2.3	3.9	3	1.2	2.4	0.9	1.2	1.6	1.1	1.2	1	-1.12198	0.00336616
FBgn0262872	milt	7268	132.6	122.4	152.4	98.7	97.3	89.5	91.4	86	95.2	74.4	72.1	68.5	-0.508742	0.00337127
FBgn0039702	Vps16B	1327	10.1	8	10.3	15.2	17.7	21.3	18.8	22.9	20.2	24.5	26.4	25	0.742124	0.00337127
FBgn0000499	dsh	1833	29.9	42.6	33.1	20.6	22.9	26.8	18.8	18.4	21.4	19.1	18.4	20.9	-0.591981	0.00338504
FBgn0259734	Nost	485	12.5	10.8	6.6	6.4	7.2	6.4	6	2.9	4.8	5	4.3	5.3	-0.805623	0.00338504
FBgn0010416	TH1	4967	47.3	61.4	56.3	61.1	68.1	59	76.7	84.3	70.5	74	78.2	83.1	0.401564	0.00338974
FBgn0015351	CG14906	1994	50.4	49.3	55.3	20.6	16.2	18.2	16.2	14.5	13.2	21.2	18.7	21.4	-0.996989	0.00339103
FBgn0039861	pasha	616	4.2	3.7	4.9	9	6.2	9.7	10.4	11.6	13.2	9.6	9.9	10.4	0.803992	0.00339643
FBgn0037856	Leash	1102	19.3	17	27.5	21.2	12.9	15.1	17.3	10.1	12.7	9.7	8.6	8.5	-0.755135	0.00340251
FBgn0035294	Mfap1	3391	36.5	45	33.1	35.8	39.9	38.3	44.1	45.6	49	48.6	68.3	66.1	0.495666	0.00341454
FBgn0033605	CG9067	1020	8.3	9.5	12.3	10.9	11.9	12.9	11.5	14.7	15.4	18.2	19.7	21.1	0.619389	0.00342441
FBgn0284251	l(2)05287	4985	84.6	80.9	77.7	71.4	72.8	72.8	50.8	59.2	60	58.1	68.1	55.4	-0.388233	0.00342545
FBgn0033021	CG10417	8663	76	61.9	83.7	134.7	115.2	110.7	131.6	131.1	134.5	165.6	144.9	154.6	0.568577	0.00343289
FBgn0030878	CG6769	4275	77.2	59.1	69.7	61.8	68.4	63.2	43.4	51.4	55	42.4	48.4	57.3	-0.42044	0.00343289
FBgn0001185	her	960	11.5	8	8.8	11.4	9.8	11.9	13.4	13	11.4	18.7	18.1	22.1	0.668213	0.00345495
FBgn0038046	CG5641	3464	36.7	48.3	32.2	28.5	43.9	44.4	45	56	56.6	52.4	62.6	57.7	0.494499	0.00346095
FBgn0086656	shrb	14452	250.5	291.7	190.5	194.6	219.3	210.9	166.4	187.4	188.1	136.3	162.1	153	-0.451536	0.00347444
FBgn0039155	Kal1	519	7.1	11.3	10.9	7.3	10.7	7.7	5	6.5	8.3	2.1	3.3	3.2	-0.960792	0.00347444
FBgn0037792	TAF1B	1442	12.7	14	13.5	16.1	21	17.9	17.7	22.5	20.5	27.5	27.9	26.3	0.584556	0.0034795
FBgn0030599	CG9030	135	0.7	1.5	1.4	1.7	1.2	0.6	3	1.7	2.1	4	2.3	2.3	1.11372	0.00350135
FBgn0262577	CG43117	661	12	11.8	14.7	10.5	8	8.6	5.6	5.8	5.7	7.1	7.6	8.9	-0.681254	0.00351956
FBgn0023213	eIF4G1	29043	359.8	310.3	267.2	408.9	358.2	357.3	398.3	432.5	448.5	461.1	496.2	499.4	0.409169	0.0035225
FBgn0038055	trus	1939	37.2	30.5	26.7	26.8	31.5	30.1	20.1	20.3	23.8	21.8	22	25	-0.453604	0.00353626
FBgn0035515	CG14997	657	8.5	6.7	9.8	4.1	6.2	6.3	10.8	10.1	9.1	12.2	11.5	12.1	0.652354	0.00354126
FBgn0003205	Ras85D	24039	369.5	392.5	380.8	334.6	375.4	341.6	281.2	314.6	308.7	276.1	280.8	270.6	-0.34209	0.00355177
FBgn0263397	Ih	1673	21.9	14.9	17.3	14.6	16	20.2	19.7	19.8	25.2	29.4	29.1	42.9	0.667633	0.00355373
FBgn0030061	CG1785	2562	42.1	41.7	38.9	37.8	36.1	41.4	26.6	28.5	32.2	27.5	29.1	34.5	-0.41125	0.0035675
FBgn0051118	RabX4	427	9.2	6	9.4	7.9	6.2	6.6	4.1	5.6	3.3	6.5	4	2.3	-0.840034	0.00357487
FBgn0266117	asRNA:CR44843	127	1.4	2.5	3.6	2.6	2.2	1.9	1.9	1.2	0.9	0.8	0.9	0.9	-1.17468	0.00358171
FBgn0032485	CG9426	1481	12.5	12.6	15.8	16.7	20	21.3	23.4	20.5	25.8	27.7	24.9	22.7	0.55478	0.00359766
FBgn0004867	RpS2	103063	1509.4	1714.5	1908.1	1402.3	1449.1	1486.4	1026.2	1262.1	1256.6	1073.8	1250.8	1337.9	-0.393928	0.00360967
FBgn0033226	CG1882	5898	107.4	102	118.2	84.9	70.9	80	82.3	68.8	65.4	68.6	53.4	60.6	-0.500394	0.00362989
FBgn0034537	DMAP1	1407	21.2	27.4	26.5	19.1	19.5	20.5	14.7	10.9	17.8	11.9	16.8	17.9	-0.5688	0.00362989
FBgn0034087	clu	5328	49	60.6	56.9	71.2	75.8	63.5	77.4	91.5	76.6	89.5	86.3	85.4	0.426781	0.00363201
FBgn0030661	CG8105	106	2.6	2.3	2.4	2.1	1.5	1.4	1.5	1	0.3	1	1.2	0.3	-1.30014	0.00363781
FBgn0039419	CG12290	6350	101.3	147.3	157.9	57.3	80.5	78.6	54.2	65.4	62.3	71.1	72.7	58.3	-0.699496	0.00364177
FBgn0263747	CG43672	90	1.7	0.9	1.8	3	0.7	3	0.7	0.2	0.9	0.6	0.7	0.6	-1.48071	0.00365467
FBgn0051038	CG31038	1093	26.9	19.4	22.6	17.6	13.5	13.3	17.9	11.8	10.3	8.2	7.3	10.2	-0.792689	0.0036606
FBgn0028490	CG31705	9423	145.1	139.7	166	154.2	130	133.3	110.4	104.3	106.4	116.2	108.3	125.5	-0.370762	0.00366226
FBgn0087039	Sbp2	1528	15.5	12.9	16.3	15.2	19.2	20.9	18.6	21.7	21.9	26.8	27.6	33.2	0.588719	0.00366226
FBgn0019990	Gcn2	1049	11.5	9.6	8.9	15	12.5	11.8	17.5	12.1	16	21	18	19.6	0.606067	0.00366226
FBgn0039859	CG11539	300	0.3	0.5	0.4	2.4	3.2	5.3	5.4	6.3	5	6.3	6	8.9	1.64549	0.0036688
FBgn0050406	tRNA:Gly-TCC-2-2	33	2.3	0.8	0.1	1.5	0.2	0.5	0	0.5	0	0	0	0	-3.47646	0.0036688
FBgn0031040	CG14210	3536	52.5	50.5	54.7	50	58.1	61.5	37	40.6	43	39	42.8	46.2	-0.394234	0.00368818
FBgn0266409	CG45049	7599	80.5	81.7	71.5	91.6	91.6	100.7	92.5	97.3	113	130.8	135.4	155.1	0.486609	0.00370852
FBgn0004132	boca	8955	98.7	89.7	93.4	98.9	95.2	106.5	103.5	109.1	116.4	143.4	172.2	225.6	0.58103	0.00371683
FBgn0262582	cic	15344	279.7	387.6	286.4	166.7	185.5	179.7	131	149.5	146.2	162.3	184.7	181.4	-0.637519	0.0037242
FBgn0032849	mRpS18B	1275	14.8	11.8	15.6	16.1	12.2	14.1	17.5	19.1	18.7	19.1	20.9	29.2	0.56454	0.00377425
FBgn0035903	CG6765	164	1.6	1.2	0.7	2.6	1.3	1.9	3.3	1.9	2.8	3.6	2.9	3.5	1.02655	0.00377425
FBgn0010258	Rbp4	108	1.9	1.6	3.1	2.4	1.3	2	0.9	1	0.6	0.2	1.3	1.2	-1.22633	0.00379238
FBgn0036105	Blos4	454	2.8	3.7	2	6	7.2	4.9	8	6.5	7.4	8.2	7.8	10.8	0.900794	0.00379969
FBgn0000163	baz	3399	32.2	45.8	28.5	33.5	46.9	42.3	50.8	47.3	50	51.4	62.5	62.9	0.504836	0.0038013
FBgn0038304	CG12241	611	4	5.3	7.3	6	8	8.3	12.1	8.7	9.1	12.8	9.6	9.8	0.668888	0.0038013
FBgn0036099	CG11811	3752	56	63.9	68.5	56.4	53.9	49.6	40.2	47.1	47.4	39	42.5	45.3	-0.414847	0.00380715
FBgn0038504	Sur-8	25328	342.6	372.8	306.1	431.6	491.8	466.1	306.3	332.7	320.8	267.3	272.7	269.3	-0.446589	0.00380932
FBgn0037525	CG17816	182	1.6	1.7	2	2.1	1.3	1.4	3.7	1.9	2.1	4	4.5	3.5	0.972934	0.00382327
FBgn0003274	RpLP2	576580	8781	10857.9	10186.3	7250.2	8545.3	7876.3	5497.2	6881.3	6399.7	5678.7	6935.1	8008.8	-0.441246	0.00383889
FBgn0030345	CG1847	1870	22.2	23.2	24.8	17.6	17.7	19.9	25.9	24.6	28.2	32.5	29.5	37.7	0.506476	0.00383889
FBgn0034139	CG4927	385	5.6	11.4	5.7	4.5	7.2	5.2	4.7	2.7	3.1	3.6	3.6	3.9	-0.882282	0.00383889
FBgn0053542	upd3	253	8.3	5.3	6.8	4.7	2	2.4	3.7	2.4	2.1	1.3	0.9	1.3	-1.34546	0.0038484
FBgn0039300	RpS27	155329	2441.1	2042.6	2808.8	2313.8	2365.7	2369.2	1945.5	1972.8	2024.8	1767.6	1625	1787.7	-0.366636	0.00385811
FBgn0005694	Aef1	4504	75.1	70.6	63	70.6	72.8	64.8	57.1	56	53.7	52	54.1	50.4	-0.366169	0.00389563
[truncated: 12,881 more rows]
