# Supplementary material for: A cis-regulatory element promoting increased transcription at low temperature in cultured ectothermic Drosophila cells
Source: BMC Genomics. 2021 Oct 28;22:771. doi: 10.1186/s12864-021-08057-4 (PMC8555087; doi:10.1186/s12864-021-08057-4)
Supplement: Supplementary file 6 — Additional file 6: Table S4. Excel file with data from the analysis of temperature dependence of the transcriptome of adult male flies by 3′ RNA-Seq. [file 12864_2021_8057_MOESM6_ESM.xlsx]

## Sheet: Tabelle1
gene_id	gene_name	cDNA_sum	c1.TF11_R1	c2.TF11_R2	c3.TF11_R3	c4.TF14_R1	c5.TF14_R2	c6.TF14_R3	t1.TF25_R1	t2.TF25_R2	t3.TF25_R3	t4.TF30_R1	t5.TF30_R2	t6.TF30_R3	logFC	FDR
FBgn0046689	Takl1	1728	3.9	2.8	3.5	3.6	5.1	2.4	28.6	26.2	35.5	44.5	28.9	38.1	3.19971	5.18e-65
FBgn0034356	Pepck2	5892	140.7	122.4	105	122.5	118.3	91.5	26.8	14.7	18.4	24.3	22.4	22.1	-2.44531	2.78e-62
FBgn0030041	CG12116	11346	250.2	225	157.5	245.5	232.9	200.1	50.7	47.1	58.8	37.5	40.4	47.8	-2.21759	3.67e-56
FBgn0265915	asRNA:CR44704	1459	34.5	38.4	47.6	19.3	32.4	27.6	3.4	3.3	2.6	3.8	4.1	3.1	-3.28406	2.42e-54
FBgn0037323	CG2663	2154	10.6	6.2	8.9	9.4	10.7	8.7	37.4	32.9	40.9	35.8	40	41.2	2.05262	3.01e-52
FBgn0035666	Jon65Aii	5228	19.9	24.2	16.5	27.1	19.8	21.7	100.8	85.3	100.1	117.1	80.5	78.4	2.11086	1.5e-51
FBgn0266791	lncRNA:CR45256	7802	260.1	216.5	171.1	134.9	138.1	136.2	12.2	8.7	14	6.6	4.3	3.7	-4.42238	2.74e-50
FBgn0039311	CG10513	15966	275.9	389	295.3	276.5	290.4	295.9	72.2	98.1	82.3	91.7	62.3	85.8	-1.88845	7.09e-47
FBgn0035089	Phk-3	4122	67	87.8	86.6	82.6	77.9	69	19.4	22.4	20.9	27.6	22.6	17.1	-1.85949	9.83e-47
FBgn0051779	Acp24A4	16830	99.5	79.8	92.6	76	100.2	89.6	275.5	329.5	316.1	259.3	242.4	283.5	1.66556	3.38e-46
FBgn0031558	CG16704	14539	64	59.3	70.1	47.3	57.9	49.8	284.3	168.4	229.1	274.2	282.5	310.1	2.15269	4.37e-46
FBgn0265541	CR44391	15240	51.8	62.6	53.6	27.3	31.7	30.9	264.2	293.1	226.6	371.6	271.4	303.9	2.7459	4.4e-44
FBgn0043792	CG30427	19076	99.3	67.7	68.7	87.2	101	98	336.8	374.4	424.7	289	293.2	295	1.94504	1.67e-42
FBgn0002563	Lsp1beta	32723	50.3	34.1	38.7	44.3	27	33.3	386.1	267.2	436.8	1079.6	755.8	973.7	4.09554	5.61e-41
FBgn0040827	CG13315	53347	1142.1	1466.5	1071	869.6	854.9	1054.9	267.3	247	276.1	169.2	154.6	191.1	-2.30702	8.76e-41
FBgn0033826	CG4734	9782	57	43.3	37.3	46.5	39.8	51.7	167.5	154.6	223	161.6	130.1	178.1	1.87635	2.34e-39
FBgn0032281	CG17107	473	1	0.3	0.8	0.6	0.9	0	8.2	6.4	7.9	10	12.6	11.6	3.79896	2.96e-38
FBgn0039768	CG15533	1209	2	1.1	0.8	4.1	2.8	4.9	29.3	18.2	27.8	24.9	18.1	23.5	3.19138	4.46e-37
FBgn0259748	CG42397	5421	77	111.8	94.5	95.5	103.1	100.2	36	40.5	33.6	31.1	30.5	33.3	-1.50503	1.54e-36
FBgn0040609	CG3348	2129	7.9	11.3	7.6	9.5	8.3	12.7	26.7	46.1	35.9	39	40.4	38.5	1.99437	2.38e-35
FBgn0262580	CG43120	2085	5.8	8	3.5	10.6	9.5	10.3	38.4	37.6	33.6	47.8	31.9	37.3	2.23312	1.26e-34
FBgn0002565	Lsp2	10406	12.7	9.2	12.2	8.9	5.4	7.9	151.6	60.5	118.1	275.5	290	347.2	4.46496	1.26e-34
FBgn0025878	wrapper	713	3.4	4	2.4	3.6	2.9	2.7	12.8	12.4	11.5	11.8	13.8	12.3	1.91969	1.94e-34
FBgn0030060	CG2004	3514	58.8	65.3	61.4	55.7	60.3	57.1	28.4	24.6	24.3	22.6	23.2	21.3	-1.31327	2.08e-34
FBgn0034563	CG15649	1701	10.1	6.6	8.9	8.6	11.2	7.3	28.3	25	32.8	25.9	31	29.1	1.68214	5.31e-33
FBgn0034666	CG9294	501	6.8	17.6	13	8.6	11.2	14.6	1.4	1.4	1.1	0.7	1.2	0.7	-3.43718	4.25e-32
FBgn0263080	CG43348	4839	87.3	134.8	148	68.7	96.5	85.8	18.8	27.7	20	17.3	11.8	15.1	-2.48681	4.46e-32
FBgn0020236	ATPCL	18051	101.2	104.4	106.4	107.8	110.5	121.6	230.4	257.7	272.2	302.8	355.1	339.3	1.43251	9.56e-32
FBgn0264518	lncRNA:CR43917	592	2.2	1.7	2.4	1.2	1.2	2.4	13.7	9.4	8	13.5	11.2	10.9	2.65306	4.38e-31
FBgn0038291	CG3984	2450	7.8	9.4	7.8	10.7	8.2	11.6	44	25.3	34.8	53.2	46.6	58.8	2.25051	8.88e-31
FBgn0052382	sphinx2	2358	10.2	14.3	10.6	12.2	10.7	8.7	56.9	44.2	35.7	39.4	31.7	37.2	1.86141	1.57e-30
FBgn0267035	asRNA:CR45479	947	5	3.3	3	2.8	2.1	3	13	12.3	21	19	18.9	19.8	2.39971	2.84e-30
FBgn0010228	HmgZ	13075	176.3	290.2	218.4	227.3	233.3	244.8	94	93.6	79.5	84.4	87	71.8	-1.44577	2.84e-30
FBgn0262880	CG43235	3199	17.4	21	21.4	18.2	16.9	20.3	43.8	64.9	56.7	56.2	50.2	46.2	1.47415	1.52e-29
FBgn0036996	mag	5518	30.9	26.1	21.1	40.5	33.2	28.2	108.2	76	90.4	94.2	86.3	91.4	1.58838	1.96e-29
FBgn0039015	Takl2	560	0.7	2.1	1.6	2.2	1.8	2.2	9.7	10.1	8.6	11.9	8.5	13.7	2.61199	3.5e-29
FBgn0028533	CG7953	29233	185.8	158	139.1	204.6	175.3	179.8	525	387.1	561.6	470.3	384.9	501.8	1.43934	1.93e-28
FBgn0267129	lncRNA:CR45569	217	6.5	8.3	4.6	4.1	3.2	3.2	0	0.1	0.3	0	0	0.3	-5.13225	3.27e-28
FBgn0038983	CG5326	3781	25.9	24.1	29	22.8	22.3	22.2	54.5	62.7	71.8	51.8	59.1	62.1	1.31166	5.08e-28
FBgn0028920	CG8997	39497	252.9	246.9	203.8	295.6	245.7	281.3	655	521.1	678.6	672.1	557.1	655.7	1.29225	5.65e-28
FBgn0033775	Cyp9h1	1320	9.7	5.2	7	5.4	6.7	7	21.5	18.5	23.1	21.8	24.9	23.4	1.68025	6.6e-28
FBgn0034553	CG9993	1112	6.7	3.2	5.1	4.5	7.6	4.9	17.6	18.5	17.1	20.6	20.4	20.1	1.80524	7.72e-28
FBgn0047000	CG33946	1421	6.2	5	3.5	4.4	6.3	7.3	18.8	18.9	21.6	36	28.3	29.4	2.2169	1.65e-27
FBgn0261054	Sfp24Bc	1473	9.2	6.5	7	6.4	9	7.9	21.4	33.4	21.8	25.3	25.4	23	1.69278	4.06e-27
FBgn0040099	lectin-28C	2645	11.7	6.2	9.7	7.3	8.8	9.5	34.5	32.5	33.6	73.2	56.8	59.5	2.44598	4.84e-27
FBgn0038130	CG8630	4289	55.1	90.6	92.3	72.7	73.6	92.6	24.8	34.7	25.9	26.4	26.9	25.7	-1.5319	1.62e-26
FBgn0062440	EMRE	2168	12.2	12.5	8.7	11.1	15.4	13.5	31.1	28.8	38.6	38.5	35.3	41	1.52464	2.04e-26
FBgn0043783	CG32444	19332	118.2	101	95.3	78.3	80.5	89.6	287.1	207.7	274.3	364.6	395.3	430.5	1.79891	2.12e-26
FBgn0031560	CG16713	25846	132	167.5	132.6	124	190.2	129.7	415.3	306.2	398.6	484.3	429.2	499.7	1.53077	2.49e-26
FBgn0034511	GNBP-like3	18884	68.1	75.1	47.6	71.3	119.9	45.2	323	206.4	374.3	349.6	359	401.6	2.23121	1.42e-25
FBgn0265899	lncRNA:CR44688	3180	10.3	11.1	9.7	10.8	12.7	7.6	42.5	28.6	43	66.4	77.4	86.6	2.45534	3.83e-25
FBgn0013308	Odc2	567	12.1	11.7	8.7	9	11.5	14.3	3.5	3	3.2	2.5	1.7	1.5	-2.12952	7.91e-25
FBgn0005664	Crys	2223	51.1	49.7	37.1	28.3	35.1	37.9	15.7	11.4	13.5	11.7	12.6	10.4	-1.66922	1.59e-24
FBgn0040759	CG13177	1248	6.8	6.6	7.6	4.1	5.5	5.4	16.2	20.2	16.9	27	23.8	24.7	1.8456	2.07e-24
FBgn0029167	Hml	4782	23.2	27.5	27.3	36.1	34	26	84.9	66.6	98.2	73.8	69.5	72.5	1.4133	2.07e-24
FBgn0033792	CG13325	371	0.6	1.1	0.5	1.3	0.9	1.4	6.3	10.8	6.6	5.8	8.4	5.6	2.89803	2.96e-24
FBgn0266969	lncRNA:CR45420	143	3.8	3.2	2.4	3.6	2.9	3	0.3	0.1	0.7	0.1	0.1	0.2	-3.57085	5.92e-24
FBgn0030964	Pvf1	2150	32.7	49	35.2	33.1	40.8	35.2	13.8	17.8	12.9	11.8	14.4	12.1	-1.45424	9.44e-24
FBgn0019643	AANAT1	47465	352.3	292.3	270.7	365.4	352	320.3	846.3	602.7	726.8	722.4	724.8	742.6	1.15927	1.04e-23
FBgn0032381	Mal-B1	2614	9.6	7.6	7.3	3.9	8	6.2	30	38.2	76.3	86.6	36.7	35.1	2.81804	3.01e-23
FBgn0261675	Npc1b	595	1.3	1.7	1.4	3.2	3.3	1.1	12	7.1	12.3	11	9.8	12.7	2.37678	4.71e-23
FBgn0003068	per	707	13.4	17.7	16.8	10.7	10.6	14.1	3.8	4.3	3.9	4.2	2.8	2.7	-1.9348	4.71e-23
FBgn0027843	CAH2	6875	53.3	41.5	34.4	41.1	40.8	44.9	90.7	86.6	128.6	123.4	105.9	119.8	1.34873	5.24e-23
FBgn0028853	CG15263	1264	0.8	1.1	1.9	1.8	4.2	4.3	15.1	21.1	16.6	42	25	30.3	3.45923	8.41e-23
FBgn0053169	CG33169	4869	33.7	24.1	24.1	31.6	37.9	34.1	86.1	64.3	87	78.4	71.6	75.8	1.31433	1.2e-22
FBgn0051091	CG31091	1481	0.6	0.8	1.1	4.1	2.9	4.9	21.4	23	19.1	43.7	31.4	37.9	3.65041	1.65e-22
FBgn0038098	CG7381	1190	3.7	5.4	5.1	7.7	7.6	8.1	18.8	20.2	17	24.4	21.8	19.6	1.7139	2.15e-22
FBgn0039798	CG11313	118	1.6	3.4	3.8	3.2	3	2.7	0	0.3	0.1	0.1	0.1	0	-4.53739	5.34e-22
FBgn0040256	Ugt86Dd	2403	11	14.2	12.4	10.8	17.5	18.1	43.2	41.6	46.5	42.3	29.7	36.8	1.52614	7.2e-22
FBgn0031182	Cyp6t1	1683	6.5	7.4	5.7	10.3	9.9	11.9	28.4	23.3	22.3	32	37.4	28.7	1.73906	8.64e-22
FBgn0016684	NaPi-T	2428	36.5	45.8	45.5	35.4	46.4	40.3	15.4	22.5	15.6	17.7	15.6	14.9	-1.29741	8.64e-22
FBgn0037788	CG3940	4241	20.8	23	20	29.5	27.4	37.1	77.9	58.2	65.8	66.5	68	74.3	1.38915	1.23e-21
FBgn0032088	CG13102	2827	13.5	13.3	10.8	16.9	20.3	19	37.9	38.2	43.3	54.5	46.6	59	1.57197	1.37e-21
FBgn0037563	CG11672	2877	53.9	66.7	51.2	43.6	40.6	43.9	20.5	16.5	22	20.6	14.5	15.8	-1.4506	1.37e-21
FBgn0263762	CG43679	22915	367.1	461.3	411.1	293.9	389.7	431.9	174.9	198.8	158.7	164.7	151.7	127.3	-1.27027	1.96e-21
FBgn0023535	arg	1227	6.4	5.9	3	6.8	5	3.2	19.3	13.3	17.7	23.4	25.1	28.1	1.99666	2.96e-21
FBgn0062978	CG31808	2821	20.3	16.9	21.9	19.2	22.2	20.3	38.1	41.3	40.5	44.2	47.1	47.5	1.10517	4.77e-21
FBgn0033353	CG13749	2100	43.4	31.4	48.7	28.7	38.1	32.8	16	10.8	10.5	13.4	14.6	13.9	-1.48448	5.99e-21
FBgn0028563	sut1	3734	23.4	24.1	24.4	28.2	29.9	26.8	56	44.8	59	60.5	59.2	63.7	1.13049	7.7e-21
FBgn0051092	LpR2	22742	306.8	404.1	373	319.9	390	407.8	160.8	188.1	170.9	181.3	190.9	186.1	-1.02884	9.84e-21
FBgn0052115	CG32115	656	3.2	1.9	1.9	3.6	4.4	3	12.6	10.8	10.2	15.1	9.7	10	1.88073	9.95e-21
FBgn0085453	CG34424	12482	61.5	42.6	46.6	47	40.5	35.2	174.2	92.9	179.9	262.5	262.6	347.9	2.26848	9.95e-21
FBgn0263083	CG43351	5510	36.3	36.5	30.6	31.8	37.2	28.2	112.1	63.3	86.4	78.6	76	107.1	1.3773	1.04e-20
FBgn0039872	salt	6890	110.3	123.9	109.9	113.1	112.9	103.2	46.4	62.4	54.8	57.9	44.7	40.5	-1.13809	1.48e-20
FBgn0040606	CG6503	21468	135.9	152.8	104.2	121.9	138.2	127.8	371.8	242.1	261.6	360.5	376.7	428.6	1.38451	1.81e-20
FBgn0014469	Cyp4e2	4269	31.8	24.9	23.5	29.5	32.1	29.8	64.7	61.3	85.3	68.4	54.9	64.7	1.20966	1.83e-20
FBgn0038398	sxe2	1891	5.3	7.8	4.3	6.2	5.8	5.7	28.4	18.9	17.6	36.9	56.3	49.3	2.54895	2.17e-20
FBgn0040342	CG3706	631	2.6	2.2	1.4	3.7	3.3	5.1	12	10.4	10.9	13	9.2	10.3	1.858	2.34e-20
FBgn0263659	lncRNA:CR43650	12540	92.2	68.9	71.5	83.9	82.6	66.6	164.1	169.2	153.5	215.6	257.4	229.3	1.34865	3.94e-20
FBgn0010038	GstD2	3937	92.1	89.4	72.8	63	87.7	57.9	13.1	10.7	32.5	16.3	9	12.3	-2.30404	6.41e-20
FBgn0087002	apolpp	201654	1324.9	1367.9	1367.1	1824.3	1440.8	1605	3377.8	2720.5	3134.4	2820.9	2936.9	3226	1.02855	7.35e-20
FBgn0028534	CG7916	19734	133.8	112.7	82.5	151.9	115.7	137.3	366.3	250.9	347.9	347.4	264.9	307.5	1.35855	8.1e-20
FBgn0001258	Ldh	4522	71.2	78	85.5	71.5	74.5	75.8	34.9	37.4	40.4	34.6	27.8	23.4	-1.20181	8.68e-20
FBgn0032536	Ance-3	670	10	12.8	9.5	11.2	16.6	15.7	2.9	3.8	3.9	4.1	4.4	3.1	-1.77922	9.1e-20
FBgn0037163	laza	2750	59.2	65.6	54.7	32.5	43	38.4	14	15.8	14.8	14.6	20.9	16.9	-1.59987	9.1e-20
FBgn0266143	asRNA:CR44849	220	5.3	5.8	5.4	4.5	3.2	3.5	0.6	0.6	1.2	1	0.4	0.4	-2.67897	1.23e-19
FBgn0030479	Rbp1-like	11493	81.3	76.2	69.6	103.6	86.1	80.1	167	149	174.8	178.6	176.8	190.8	1.05732	1.47e-19
FBgn0266051	lncRNA:CR44816	444	8.6	9.2	8.1	6.6	9.1	7.6	2.9	2.7	2.6	1	2.1	2.9	-1.77614	1.67e-19
FBgn0030776	CG4653	7502	55.6	56.7	44.4	57.9	58.2	48.5	104.8	98.1	124.9	129.9	100.6	120.5	1.07145	2.01e-19
FBgn0038914	fit	1252	1.8	1.9	2.7	4.8	5.9	4.9	26.3	15.9	12.2	25.2	31.3	29.3	2.68063	2.84e-19
FBgn0030425	CG3775	4439	33.9	25.2	19.8	26.7	25.3	24.1	57.5	47.7	70.8	81.4	80.1	88.3	1.44595	5.51e-19
FBgn0041180	Tep4	6175	43.9	39.3	37.1	33.9	33.9	33.3	90.9	61.4	87.2	108	119.6	123.8	1.41318	6.98e-19
FBgn0263336	lncRNA:CR43417	803	2.4	1.7	1.9	1.7	2.9	2.4	8.1	10.1	8.7	23.4	18.2	21.7	2.7903	7.65e-19
FBgn0261436	DhpD	3695	21.9	23.7	24.4	30.4	25.5	29.5	60.9	46.2	49.4	65.1	59.9	60.2	1.14426	7.79e-19
FBgn0052699	LPCAT	4184	61.9	83.5	84.7	57.5	62.6	76.1	30.5	34.2	30.7	33.5	33.3	24.6	-1.18591	1.05e-18
FBgn0030968	CG7322	7456	55.3	51.9	57.1	55.3	42.7	60.1	129.5	87.4	116.1	112.5	115.4	120.7	1.08547	2.13e-18
FBgn0022355	Tsf1	41383	285.9	258.2	262.5	225.7	221.3	200.9	666	388.9	577.8	749.2	721.8	869.1	1.44909	2.14e-18
FBgn0031942	CG7203	1476	5.2	5.8	5.1	6.3	3.3	11.9	28.9	17.5	18.8	29.8	34.5	28.9	2.11959	2.29e-18
FBgn0040257	Ugt86Dc	435	3.8	16.5	15.7	6.1	10.7	13.3	1.3	1	0.3	1.4	0.9	0.5	-3.56062	2.92e-18
FBgn0031248	CG11912	642	12	14.2	10.6	15.1	11.6	10.3	4.3	2.7	4.7	3.3	1.3	1.5	-2.06658	2.93e-18
FBgn0052667	ssp7	14727	95.2	98.1	80.9	90.5	86.4	75	238.5	144.5	187.5	258.4	252.9	318.6	1.41031	4.49e-18
FBgn0038916	dnd	1447	7.8	7.4	6.2	11.6	11.7	6	25.9	20.5	24.3	23	20.4	25.3	1.41465	4.58e-18
FBgn0035611	CG13285	938	3.8	5.2	3.8	5.7	5	7	11.8	14.5	13.7	21.4	16.2	17.2	1.65514	5.72e-18
FBgn0013700	mt:tRNA:Met-CAT	128	2.3	3.7	4.3	1.9	3	3	0.4	0.3	0.4	0.4	0	0.2	-3.31475	7.91e-18
FBgn0036495	CG33259	811	4.6	4	5.7	5.7	3.4	4.9	17.6	14	11.3	11.8	13.6	12.3	1.53778	8.42e-18
FBgn0013696	mt:tRNA:Ile-GAT	324	5.1	8.9	10	4.3	5.8	9.7	1.6	1.4	1	1.2	1.1	1.2	-2.49024	9.47e-18
FBgn0026323	Tak1	2678	47	45.5	44.7	41	36.4	38.4	21.6	18.5	23.6	21.5	18.1	21.3	-1.02108	1e-17
FBgn0031791	AANATL2	500	1.7	2.5	3.2	2.8	2.9	3.8	7.7	7.4	7.9	9.3	8.8	9.5	1.66352	1.1e-17
FBgn0047334	BG642312	103710	950.6	676.3	656.9	635.9	648.1	650.9	1968.6	1378.2	1606.3	1669.9	1248.5	1658.6	1.17528	2.24e-17
FBgn0259716	CG42370	1022	6.1	4.8	6	5	5.8	5.4	13.7	11.4	14.7	19.4	21.2	21.1	1.61571	2.53e-17
FBgn0002571	Mal-A3	6225	52.7	43.3	34.9	44.1	30.3	37.1	102.2	80.8	110.7	115	77.4	96.6	1.25684	3.01e-17
FBgn0037534	CG2781	10108	72.3	69.9	68.7	72.9	93.8	68	131.9	140.9	135.2	158.5	166.6	172.9	1.02066	3.72e-17
FBgn0266626	asRNA:CR45133	1256	6.9	6.5	7	6.1	5.7	6	15.9	12.3	21.4	27.7	20.9	28.4	1.73199	4.54e-17
FBgn0039068	CG13827	1613	11.3	8.7	10.6	9.7	12.5	11.6	21.8	22.1	21.7	25.9	29.4	30.1	1.23413	5.1e-17
FBgn0052121	CG32121	974	6.8	5.9	3.5	6.8	5.9	4.6	14.5	11.6	15.9	16.1	16	19.2	1.41348	7.34e-17
FBgn0265957	lncRNA:CR44744	1156	17.3	19.5	11.9	23.3	24.7	26.3	8.1	7.5	8.2	6.6	6.3	6.2	-1.53159	9.39e-17
FBgn0085360	CG34331	2106	14.9	12.5	12.7	13.5	14.4	15.7	29.7	24.1	30.4	32.9	35.9	42.7	1.22886	1.51e-16
FBgn0036030	CG6767	8254	106.5	171.9	175.1	128.5	147.7	117.5	74.9	68.4	53.1	50.8	51.1	54	-1.26493	1.99e-16
FBgn0265905	lncRNA:CR44694	116	0.1	0	0.3	0.3	0.1	0.3	2.4	1.9	1.7	2.6	2.7	2.8	3.82408	2.07e-16
FBgn0035264	Oseg4	340	1.7	1.7	0.3	1.3	2.1	1.4	5.2	4.5	6.1	8	6.1	5.9	1.97895	3.46e-16
FBgn0032603	CG17928	3690	23.8	27.5	27.9	22.5	26.6	31.1	50.7	45.8	49.2	60.5	65.7	66.3	1.09754	3.53e-16
FBgn0034382	CG18609	4924	101.2	175.8	108.3	52.6	67.7	58.2	27.3	22	26.7	20.1	20.2	23.6	-2.01125	4.44e-16
FBgn0261932	CG42798	1502	8.3	11.3	8.9	9.9	9.2	10.3	24.7	31.5	16.2	23.4	25.1	23.4	1.31575	6.58e-16
FBgn0033774	CG12374	79154	935.5	1520.5	1020.4	1600.3	1455.8	1689.8	523.8	638	380.6	565.2	601.1	535.3	-1.34172	7.37e-16
FBgn0037396	CG11459	1577	24.5	34.8	31.1	38.8	29.1	33.6	12	8.5	9.5	5.4	3.3	2.9	-2.20795	9.22e-16
FBgn0085195	CG34166	154058	625.2	1075.3	1216.6	1030.9	1096.7	967.7	2751.9	1942.2	1950.5	2406.8	2979.5	2697.5	1.29287	1.08e-15
FBgn0032283	CG7296	3124	12	17.3	14.3	13.3	23.2	16	43.7	39.7	32.1	66.8	75.4	59	1.71897	1.59e-15
FBgn0050042	Cpr49Ab	3593	17.7	18.7	12.4	15.1	16.6	15.4	47.8	27.6	43.1	78	78.8	91.6	1.9266	1.59e-15
FBgn0015808	ScpX	8643	70.3	57.5	43.3	64.3	58.8	66.3	128.2	95.5	159.8	138.7	134.5	134	1.12856	1.82e-15
FBgn0263086	CG43354	10761	69.8	72.5	47.6	48.7	67.7	75.5	233.4	207.1	200.9	176.1	106.8	137.8	1.47471	1.82e-15
FBgn0003512	Sry-delta	713	4.6	4	2.2	5.2	5.5	4.1	10.4	9.4	11.8	12.5	12.9	11.5	1.36216	2.12e-15
FBgn0010053	Jheh1	14380	258.6	281.4	204.9	198.3	244.7	161.9	112.3	100.3	120.4	103	99.1	105.1	-1.07842	2.44e-15
FBgn0031559	CG3513	460	1.8	1.8	3.8	1.8	1.1	3	8.3	6.1	6.1	9.6	9.4	9.1	2.01143	2.56e-15
FBgn0031734	CG11147	4040	58.5	66.8	85.8	51.8	64.2	70.1	35.5	31.9	28.3	29.3	34.1	33.1	-1.03708	2.64e-15
FBgn0036778	Cyp312a1	8312	73.7	58.7	66.9	67.9	73.5	63.4	109.7	120.4	118.5	123.8	119.2	124.9	0.823373	2.86e-15
FBgn0035434	Drsl5	7328	61.1	55.6	48.4	49.9	51.8	39.8	102.6	86.6	102.2	112.9	147.5	114.7	1.11246	3.15e-15
FBgn0263330	lncRNA:CR43411	1878	10.3	14	10.8	10.7	13.6	9.2	34.4	19.5	24.1	29.7	37.3	34.4	1.37371	3.83e-15
FBgn0054026	CG34026	7650	61.6	57.1	49.3	66.2	58.3	61.5	112.4	96.5	128.4	119.6	97.4	118.5	0.922923	3.99e-15
FBgn0035087	CG2765	33134	435.2	606.7	534.5	469.5	518.1	547.5	228.8	301.3	253.6	279	306.4	275.9	-0.91911	4.93e-15
FBgn0030999	Mur18B	25213	124.8	184.5	174.6	147.1	162.9	190.9	271.5	404.3	310.7	447.4	541.8	446.3	1.30002	4.94e-15
FBgn0261853	CG42782	67904	1115.9	1460.5	1211.7	1154.8	1669.1	1695.2	446.6	527.9	298.4	241.9	155.7	138.3	-2.19948	5.17e-15
FBgn0033659	Damm	1459	21.5	31.8	34.6	18.6	24.5	22.5	10.1	10.1	9.3	12.5	8.8	9.8	-1.33137	5.21e-15
FBgn0053530	Acp53C14c	3194	27.4	19.5	13.5	13.4	17.3	25.2	63.4	51.2	44.9	57.5	40.7	50	1.39919	5.33e-15
FBgn0032507	CG9377	715	1.6	2.1	0.8	1.7	1.8	1.1	10.8	3.8	6.6	22.6	17.2	20.1	3.09422	5.44e-15
FBgn0036454	CG17839	27409	219.1	200.8	176.5	212.5	212.9	202	401.3	322.3	331.6	414.3	459.5	493.8	0.98429	5.68e-15
FBgn0040252	Ugt86Dh	542	2.2	3.2	3	3.4	4.4	4.1	9.2	7.8	8	8.7	9.4	9.6	1.42564	6.67e-15
FBgn0024556	mEFTu1	4141	29.4	28.9	27.9	36.5	34	31.4	62.4	46.5	67.7	65.5	63.3	62.8	0.964968	6.85e-15
FBgn0051522	CG31522	3394	47.7	58.2	62.2	48.1	54.2	57.1	32	33.2	23.6	23.2	25.3	25.8	-0.99905	7.04e-15
FBgn0034454	CG15120	962	5.8	3.9	3.5	3.4	3.8	4.6	12.2	9.1	13.4	17.5	20.6	26.1	1.97787	9.55e-15
FBgn0016687	Nurf-38	10507	94.6	73.2	73.9	66.5	68.5	70.7	160	109.2	148.9	173	174.6	182.4	1.08205	1.14e-14
FBgn0037955	CG6950	4656	40.1	31.1	22.7	33.9	38.4	32.5	65.8	56.2	71.5	72.1	71.4	80	1.05588	1.22e-14
FBgn0261990	CG42808	4061	26.7	29.6	19.8	18.8	27.2	27.9	60.2	44.5	54.6	66.8	97.8	66.3	1.37718	1.39e-14
FBgn0036422	CG3868	14856	98.2	103.2	76.3	127.6	124.8	127	216.7	218.5	209.5	261.8	218.6	216.7	1.02838	1.53e-14
FBgn0033065	Cyp6w1	8690	109.6	152.8	124.5	125.9	181.2	147.6	81	69.2	57.1	70	63.6	60.5	-1.06789	1.55e-14
FBgn0265798	lncRNA:CR44587	159	0	0.6	0	0.5	0.5	0.8	4.3	3.8	2.1	3.1	2.4	2.9	2.97507	1.66e-14
FBgn0267819	asRNA:CR46144	125	0.1	0.4	0.3	0	0.1	0	2.4	3	0.8	3	3.5	2.5	3.93809	1.83e-14
FBgn0037765	CG9458	8654	117	174.8	129.1	123.2	145.6	130.8	59.7	67.5	56.5	65.9	75.6	81	-1.0139	1.83e-14
FBgn0265344	lncRNA:CR44298	155	3.1	4.5	3.8	2.1	3.6	2.7	0.8	0.4	0.1	0.8	0.8	0.2	-2.62949	1.86e-14
FBgn0029664	CG10802	1062	5.9	8.3	8.7	8	8.3	6.8	18	15.2	14.4	15.5	16.5	17.6	1.09544	1.86e-14
FBgn0283427	FASN1	29854	198.6	202.9	215.4	193.4	218	251.3	309.3	419.1	413.7	498.3	568.5	539.2	1.10405	2.14e-14
FBgn0033093	CG3270	6699	41.2	35.9	35.2	56.7	56.8	56.3	102.1	104	126	106	93.9	91	1.14114	2.43e-14
FBgn0002939	ninaD	1682	2.5	2.5	2.7	8.4	6.3	11.6	32.1	49.6	22.4	33.6	31.1	23.7	2.52276	2.51e-14
FBgn0035290	dsb	1084	5	7.4	6.5	5.9	6.5	8.1	18.8	14.3	11.2	20.3	20.4	20.6	1.45016	2.6e-14
FBgn0031432	Cyp309a1	2375	19	19.9	14.9	15.1	13.8	10.3	31.8	28.5	36.2	38.7	38.3	45.4	1.21259	2.89e-14
FBgn0027601	pdgy	2760	39.6	60	50.1	35.2	40.5	52.5	22.3	25	20.5	20.9	19.4	17.3	-1.14287	2.91e-14
FBgn0262352	CG43050	2813	19.4	22.7	21.1	23.3	22.3	21.1	47.6	48.8	40.6	42.1	33.5	38.5	0.948571	3.02e-14
FBgn0039685	Obp99b	5507	15.6	10.7	13.3	5	4.7	7.9	44.3	37.7	38.6	165	147.9	197.3	3.46263	3.02e-14
FBgn0031219	CG13694	235	4.8	4.5	7.3	4.1	3.6	4.1	1.3	1.2	1.4	1.2	1.1	0.8	-1.99605	3.12e-14
FBgn0039800	Npc2g	30854	243.8	231.9	185.7	192.4	176.6	147.6	514.8	306.5	392.9	485.2	576.1	590.9	1.28148	3.12e-14
FBgn0051205	CG31205	2201	11.4	13.8	10.3	7.1	14.1	13.5	37	33.8	18.3	49	45.2	38.5	1.66201	3.72e-14
FBgn0016715	Reg-2	5340	40.4	31.1	28.7	32.2	38.9	33.8	74.5	49.1	81.6	92.1	87.7	111.2	1.26906	4.45e-14
FBgn0033518	Prx2540-2	1163	16.8	22.4	17.9	17	19.3	19.8	9.6	10.7	7.6	8.3	10.1	7.4	-1.0757	4.72e-14
FBgn0259715	CG42369	6250	41.1	35.2	27.6	39.2	32.8	29.5	88.7	53	76.6	111	130.4	144.7	1.55028	4.72e-14
FBgn0039073	CG4408	598	2.2	2.1	2.7	4.5	4	3.2	13.7	9	7.3	10.2	9.2	10.9	1.69241	6.63e-14
FBgn0041174	Vhl	1185	6.8	6.1	6.2	7.6	10.2	7.6	15.7	14.7	15.6	20.9	22.2	23.3	1.33077	6.79e-14
FBgn0026314	Ugt35b	6356	56.9	51.4	44.1	51.7	47.7	50.4	103.2	89.3	76.9	103.4	88.5	90.2	0.861892	7.85e-14
FBgn0259938	cwo	8156	111.3	146.8	139.1	121.5	115.8	136.2	64.6	81.4	75.9	65.4	56.9	61.3	-0.92524	8.19e-14
FBgn0085209	CG34180	1458	6.7	10.3	6.5	9.4	7.6	8.7	24	15.9	15.3	26.2	28.9	31.7	1.52489	8.78e-14
FBgn0266394	lncRNA:CR45034	519	8.1	11	10.3	7.3	9.5	7.6	3.6	4.3	3	3.4	3.6	3	-1.35723	8.92e-14
FBgn0028993	scro	623	9.6	12.7	13.5	9.3	9.2	10.8	4.3	5.2	4.1	3.3	4.8	4.4	-1.2964	9.25e-14
FBgn0033421	CG1888	821	5.8	5.5	4.3	5.4	4.6	4.3	13.8	8.5	11.2	15.1	13.8	15.4	1.3513	9.37e-14
FBgn0261270	SelD	1137	7.4	6.5	8.1	9.4	7.1	7.3	16	13.7	15.5	20.3	18	22	1.20604	1.33e-13
FBgn0014000	Hf	8969	75.5	53.9	54.1	64.7	66.1	55.5	144.6	89.2	121.1	134.3	151.4	170.3	1.12799	1.61e-13
FBgn0051997	CG31997	4483	33.8	34.7	27.9	30	37.1	29.2	63.6	55.1	49.6	77.2	77.4	79.6	1.05548	1.69e-13
FBgn0043575	PGRP-SC2	4379	31.8	33	37.3	39.3	37.1	38.4	63.7	60.5	64.4	71.5	62.4	58.1	0.816599	1.87e-13
FBgn0034887	St1	1999	13.5	15.3	11.1	15.3	12.1	16.8	30.7	24.1	25.9	36.1	38.7	29.1	1.13411	1.88e-13
FBgn0043534	Obp57b	1156	4.7	5.1	4.3	5	8	7	17.7	11.8	12.6	22.4	29	24.1	1.78654	1.89e-13
FBgn0037440	CRAT	1463	10	9.8	8.4	14.2	11.3	9.7	21.3	18.5	21.8	22	24.1	23.8	1.0293	2.12e-13
FBgn0033221	CG12825	2590	16.8	20.5	20.8	22.2	19.8	24.1	34.2	37	38.4	43.4	36.6	39.5	0.900673	2.12e-13
FBgn0028648	mRpL50	884	6.3	5.9	6	6.4	6.6	6	11.8	10.7	14.4	15.1	14	15	1.11252	2.17e-13
FBgn0032615	CG6012	1567	12.7	9.6	10	10.2	11.1	8.1	25.5	18.1	20.2	21.7	26.5	32	1.20213	2.36e-13
FBgn0266889	asRNA:CR45350	771	17.3	19.5	23	7.9	11.1	15.7	1.8	2.6	3	5.8	4.9	3.3	-2.12823	2.38e-13
FBgn0261534	l(2)34Fc	14954	88.8	71.5	67.4	108.1	109.6	96.4	238.4	143.8	182.8	244.8	331.3	286.4	1.3959	2.43e-13
FBgn0029979	mahe	8574	114.5	139.6	124	124.1	127.1	133.8	72.6	77	69.7	81	77.2	75.8	-0.750067	2.48e-13
FBgn0031693	Cyp4ac1	5387	34.3	36.3	43.8	45.4	45.5	47.9	89.5	69.4	68.7	79.9	83.2	87	0.923845	2.79e-13
FBgn0031033	CG14219	488	0.7	1.5	3	4	1.7	1.1	6.9	9.5	9.5	6.8	8.5	11.1	2.14828	3.33e-13
FBgn0035726	CG9953	17943	151.8	149.8	149.1	137.1	137.4	156.5	232.7	213.6	252.3	266	294.4	286.3	0.810787	3.74e-13
FBgn0041629	Hexo2	3372	19.7	20.5	15.4	20.5	28.6	25.7	46.8	37.9	42.2	58.9	71.3	60.7	1.28183	4.22e-13
FBgn0050083	CG30083	956	5	5.4	5.1	7.3	7	7.3	20.6	13.4	17.4	13.9	13.4	12.8	1.30904	4.23e-13
FBgn0025454	Cyp6g1	29647	268.4	243.2	213	259.6	253.1	261.5	412.4	375.4	438.7	436.8	414.8	423.8	0.738003	4.3e-13
FBgn0266417	ringer	4633	37.4	42.6	36.8	28	31.8	39.5	56.1	67.9	66.9	74.9	69.6	75.6	0.932687	4.37e-13
FBgn0053051	CG33051	1044	6.4	6.3	6.2	7	8.8	4.9	17.5	11.4	15.5	18.4	14.4	20.5	1.27615	5.2e-13
FBgn0038857	Bdbt	862	6	4.5	4.1	5.8	7.3	4.6	15.6	9.5	15.5	14.8	12	13.9	1.29039	5.4e-13
FBgn0040723	CG5011	4759	89.3	91.3	79.3	64.7	64.8	61.2	39.5	32.1	43.8	38.8	27.7	34.5	-1.06018	5.94e-13
FBgn0036121	CG6310	836	5.9	4.4	5.7	4.8	4.6	3.2	10.9	9.4	10.9	16.7	16.1	17	1.48036	6.06e-13
FBgn0038474	mRpS11	2309	16.3	15.5	18.7	19.1	18.5	20	36.9	28.5	29.4	36	34.7	38.5	0.931429	6.4e-13
FBgn0034509	Obp57c	5398	36.3	31.5	26.3	37	39.2	38.2	104.2	50.6	70.7	72.7	104.2	101.4	1.27033	6.54e-13
FBgn0037288	CG14661	4068	21.1	24.9	20.3	23.2	25.2	29.8	60.2	42.2	42.7	67.9	104	78.6	1.45609	7.76e-13
FBgn0027562	CG10345	3332	23.9	16	16.8	17.1	17.3	17.1	49.6	26.6	39.8	59.1	70.8	78.4	1.57903	8.09e-13
FBgn0053002	mRpL27	3850	32.7	27	23.5	28.7	30.9	30.9	53.4	40.5	62.1	62.3	58.9	63.2	0.96431	8.18e-13
FBgn0004362	HmgD	7347	115.2	127.5	115.8	95.2	105.9	104.2	66.6	65.3	70.9	60.2	56.9	55.4	-0.823395	9.05e-13
FBgn0010423	TpnC47D	1851	13	9.9	8.4	10.3	9	10.8	22.9	18.2	25.2	27.6	41	44.7	1.53954	9.26e-13
FBgn0023477	Taldo	37525	331.7	277.2	297.2	275.1	279.2	280	575	391.5	502.7	561.3	579.7	661.8	0.910719	9.54e-13
FBgn0031563	CG10031	3542	19.1	28.1	25.7	25.5	29.9	25.5	52.5	55.6	36.1	54.3	61.6	62.8	1.07343	1.12e-12
FBgn0032084	CG13101	1853	14.4	13.5	16.8	11	13.6	13	26.1	22.7	23.6	31.1	32.5	31.4	1.03939	1.17e-12
FBgn0034289	CG10910	1319	5.1	8.7	4.6	9.7	8.8	6.8	16.4	18.2	32.5	24.7	15.7	23.8	1.5682	1.27e-12
FBgn0031883	Caper	8814	118.4	172.1	162.4	113.1	136.8	137.8	68.7	84.7	59.9	73	79.3	66.7	-0.957843	1.45e-12
FBgn0033395	Cyp4p2	2263	21.2	16.8	15.2	14.4	15.6	14.6	34.5	25	36.9	37.7	30.1	38.2	1.03469	1.47e-12
FBgn0022359	Sodh-2	2704	20.5	16.5	16	15.3	19	19.5	46.2	33.2	60.4	51.4	29.5	35.6	1.25974	1.48e-12
FBgn0051075	CG31075	5216	43.6	42	42	42.1	40.5	44.9	88.8	61.4	69.1	79.5	78.5	73.2	0.82265	1.61e-12
FBgn0030362	regucalcin	14046	107.5	103	113.7	102.2	115.9	113.4	248.7	144.4	198.1	217.2	196.6	229.5	0.914299	1.95e-12
FBgn0264822	asRNA:CR44030	850	5.5	5.2	6	5	5.3	6.5	12.1	10	11.6	17.5	12.8	16.4	1.28924	2.02e-12
FBgn0011576	Cyp4d2	1212	10.1	8.5	6.8	7.9	8.8	10	17.5	13.6	17.7	19.7	20.5	20.5	1.06058	2.23e-12
FBgn0262363	CG43061	1548	12.5	8.4	4.1	9.4	7.9	13.5	21.3	19.4	26.5	27.3	23.9	29.7	1.39588	2.31e-12
FBgn0036489	CG7011	829	6.5	4.8	6.2	6.4	6.6	4.9	14.8	11.6	12.6	13.5	11.4	11.6	1.06657	2.5e-12
FBgn0032076	CG9510	7017	60.6	62.7	58.7	52.2	58.4	57.1	107.9	83.7	102.9	96.3	97.3	109.3	0.771977	2.53e-12
FBgn0032836	CG10680	36802	263.5	335.1	298.5	257.2	299.3	273.7	522.1	440.9	429.9	605.3	618.5	611.5	0.902459	2.53e-12
FBgn0024807	DIP1	5413	37	42.8	51.4	38.5	45.8	41.4	65.6	72.8	73.4	95.8	87.7	84.4	0.90816	3.04e-12
FBgn0034618	CG9485	5838	49.6	40.9	40.1	45.9	40.5	41.2	67.6	62.3	102.9	94	91.7	102	1.00837	3.09e-12
FBgn0000442	Pkg21D	1242	9.4	5.6	6	10.2	10.7	6.5	16.5	16.8	21.8	20.9	23.3	17.1	1.22345	3.35e-12
FBgn0051014	PH4alphaSG1	236	0.8	1.5	0.5	0.5	1.3	0.8	4.5	3.8	3	6.4	4.4	3.4	2.14919	3.72e-12
FBgn0033723	CG13155	497	1.4	2.1	2.2	1.3	1.3	1.1	7.2	3.8	4.6	11.7	13	14.1	2.55097	3.72e-12
FBgn0001208	Hn	7686	67.4	54.7	55.2	56.8	58.6	53.6	153.5	83.4	108.5	107	108	118.1	0.96692	4.03e-12
FBgn0038482	CG4053	386	3.1	1.5	1.9	2.4	1.3	2.2	7.7	8.2	5.5	5.8	5.3	6.2	1.59469	4.05e-12
FBgn0035720	CG10077	19693	141.5	144.8	151.3	177.2	167.4	170.6	239.1	264.9	247.5	301.2	323.2	332.7	0.843355	4.1e-12
FBgn0011555	thetaTry	6161	23.9	28.2	26.5	52.1	40.2	50.1	90.6	116.8	65.4	92.7	128.7	111.4	1.45622	5.13e-12
FBgn0038986	sit	1627	6	7.4	9.2	8.5	14.4	14.1	26.3	38.9	26.4	25.1	23	23.1	1.46936	5.29e-12
FBgn0003916	snRNA:U1:21D	176	4.1	2.9	3.5	3	3.4	3	0.9	0.7	1	0.3	1.1	1.3	-1.91282	5.36e-12
FBgn0032896	CG14400	7259	54.4	46.9	44.4	54.9	47.9	56	92.4	71.5	95	127.8	129.3	143	1.11357	5.92e-12
FBgn0029766	CG15784	5287	72.7	129.3	126.7	64.3	78.7	84.2	34.4	48.8	35.3	42.8	36.3	29.1	-1.29223	6.56e-12
FBgn0085220	Ufm1	2008	14.7	18.4	12.7	17	16.8	12.5	31.2	24.4	32.1	28.2	28.2	31.6	0.910355	7.15e-12
FBgn0039520	Gr98a	904	3	4.4	3.5	5.4	4.9	8.7	9.6	13.9	14.5	21.8	17.8	15	1.67053	7.57e-12
FBgn0052633	CG32633	1483	6.4	10.6	7.6	12.2	12	13	19	24.7	21.3	27.4	22.2	24.1	1.17275	9.05e-12
FBgn0024289	Sodh-1	16664	153.3	119.9	129.4	135.2	117.8	120.5	284.5	179.5	225.4	219.7	274.6	266.5	0.90099	9.24e-12
FBgn0027790	GV1	898	5.5	3.7	3.5	5.4	7.1	5.4	15.5	8.5	11.6	15.9	19.2	16.6	1.48783	1.03e-11
FBgn0037519	CG3014	639	8.7	10	10.6	9.9	13.1	11.1	5.2	4	5	4.6	5.7	4.1	-1.13551	1.04e-11
FBgn0040321	GNBP3	2673	18.6	19.5	15.2	22.8	18.7	16.2	41.8	28.8	30.3	42.1	49.1	49.7	1.10888	1.04e-11
FBgn0035112	CG13877	1212	7.5	7.8	7.8	9.9	9.2	6.5	24.5	13.3	18.9	19.4	15	20.6	1.17903	1.05e-11
FBgn0013702	mt:tRNA:Pro-TGG	155	1.5	4.8	5.1	2.3	4	4.6	0.8	0.7	0	0.4	0.5	0.3	-2.94759	1.12e-11
FBgn0259975	Sfp87B	211418	2150.7	1475.1	1940	1444.9	1472.9	1697.9	2952	3183.2	3509.8	2789.8	2914.3	3095.5	0.857319	1.23e-11
FBgn0051157	CG31157	3149	36.6	62.3	63.6	41.5	56.2	60.4	21.6	31.9	18.9	22.3	27	23.1	-1.13764	1.28e-11
FBgn0259951	Sfp24Ba	3624	19	23.4	30.3	16.9	24.7	30.9	52.1	94.1	48.1	55.6	52.4	51.7	1.30212	1.28e-11
FBgn0039304	CG10425	4920	38	35.3	37.3	46.8	42.2	42.5	66.8	58.4	79.2	71.8	74.5	73	0.806581	1.68e-11
FBgn0039564	CG5527	1485	29.7	23.5	17.6	24.6	22.8	20.8	15	9.4	12.2	9.8	9	9.9	-1.10788	1.73e-11
FBgn0051414	Gba1b	1782	13.5	13.1	13.8	12.8	16.1	11.9	25.8	19.2	25.3	28	28.6	30.4	0.950284	1.75e-11
FBgn0027610	Dic1	12648	114.8	113.1	108	106	103.8	105.3	168.1	154.9	167.7	185.2	185.2	196	0.698781	1.85e-11
FBgn0033294	Mal-A4	3299	28.4	23.9	16.2	25.4	21.2	22.2	45.4	37.1	71.8	52.1	43.2	51	1.11538	1.87e-11
FBgn0039315	CG13658	500	1.6	2.3	0.8	2.2	3.6	4.3	8.9	12.6	7.1	9.4	8.9	5.9	1.84383	1.97e-11
FBgn0033203	CG2070	603	1.3	3.4	1.4	2.3	1.6	3	9.4	5.1	5.5	13.6	15.7	15.6	2.33418	2.32e-11
FBgn0029826	CG6041	1129	17.1	22	19.2	18.3	16.2	17.9	8.7	10	12.2	7.5	6.4	6.8	-1.10776	2.32e-11
FBgn0033520	Prx2540-1	3873	65.8	91.3	74.4	41.7	55.1	56	35.7	30.9	27.5	24.4	28.3	23.9	-1.17008	2.39e-11
FBgn0083936	Acp54A1	221364	2248.5	1407.4	1681.6	1301.6	1063.9	1425	3237.4	2932.5	2796.3	4406.9	3111.6	3780.4	1.1506	2.39e-11
FBgn0033547	CG12935	1795	14.2	12	10.8	16.2	15.3	12.7	23.4	21.5	27.1	26.4	27.9	31.2	0.936697	2.44e-11
FBgn0053306	CG33306	2624	15	10.2	8.7	24.4	17.1	21.9	46.8	38.2	44.8	44.8	32.9	44.5	1.36825	2.44e-11
FBgn0015575	alpha-Est7	13334	105.5	112	118.8	110.6	113.4	123.7	216.2	185	162.6	200.2	204.5	170.5	0.73829	2.61e-11
FBgn0031632	CG15628	4714	39.7	35.9	36.3	37.1	35.2	31.7	75.5	47.1	62.4	72.6	86.7	70.6	0.938674	2.69e-11
FBgn0040211	hgo	1268	5.2	6.9	5.7	6.2	6.3	6	17	13	9.7	26.9	34.6	28.4	1.83779	2.75e-11
FBgn0035779	CG8562	2153	8.7	12.7	9.2	16.5	14	21.9	33.1	44.1	24.5	36.7	35.8	35	1.34786	2.81e-11
FBgn0030262	Vago	2950	40.3	45.9	47.4	53.2	43.8	39.8	31.7	21.4	20.7	22	25.5	24.7	-0.886013	2.85e-11
FBgn0039024	CG4721	4675	42.1	36.3	37.3	24.9	26.6	35.5	75.3	49.4	63.7	75.1	74.8	83.6	1.06035	2.88e-11
FBgn0038716	CG7342	2663	35.7	52.4	45.2	40.3	40.5	46	23.9	29.6	15.3	19	18.4	18.7	-1.05502	2.89e-11
FBgn0038681	Cyp12a4	19350	167.7	130.9	111	153.3	165.5	160	316.8	235.1	358.4	267.5	241.2	283.8	0.936459	3.01e-11
FBgn0037090	Est-Q	3121	21	19.5	18.7	24.4	25.3	33.3	53	39.7	48.9	42	43.2	53	0.987521	3.14e-11
FBgn0039629	CG11842	1435	22.6	25	17.3	23.1	21.2	22.5	12	11.7	14	9.7	9.2	12.5	-0.941179	3.2e-11
FBgn0053493	CG33493	5145	34	38.7	37.9	39.2	42.5	34.7	69	61.4	55.9	78.1	94.1	100.7	1.01649	3.2e-11
FBgn0027552	CG10863	11207	89.2	93.9	81.5	102.4	102.1	106.7	174	150.7	150.8	157.6	158.1	154.4	0.715185	3.44e-11
FBgn0036285	toe	15801	273.6	242.8	211.6	249.5	257.6	213.6	167.9	121	139.4	100.7	93.1	124.2	-0.958314	3.76e-11
FBgn0036271	Pbgs	1508	10.6	8.8	12.4	9	12.9	11.4	19.6	18.8	18.9	26.5	24.6	28.8	1.09079	3.86e-11
FBgn0003231	ref(2)P	8119	163.1	125	132.9	108	119.1	91.8	66.8	63	76.9	65.8	57.1	57.4	-0.938167	3.87e-11
FBgn0085452	CG34423	12416	77.4	111.4	105.8	83.6	91.7	96.9	179	149.9	139.2	200.9	229.1	213.8	0.974701	3.99e-11
FBgn0266168	lncRNA:CR44874	126	3.4	3.9	2.4	1	2.5	3	0.8	0.6	0.1	0.1	0.3	0.3	-2.83236	4.4e-11
FBgn0038074	Gnmt	3823	21.5	27.6	27.1	30.2	30.2	35.7	75.1	43.5	68.2	53.5	54.5	53.2	1.02329	4.86e-11
FBgn0035612	frm	254	6	4.1	6.5	4	3.4	4.9	1.1	2.2	1.2	1.3	1.7	0.8	-1.77092	5e-11
FBgn0031937	CG13795	1351	10	10.5	6.2	10.8	11.2	9.7	22.7	15.5	18.3	19	21.8	23.1	1.01485	5e-11
FBgn0033582	CG9084	646	12.4	14.3	12.4	7.1	10.2	9.2	4.5	4.5	5.4	3.7	3.7	4.6	-1.31404	5.87e-11
FBgn0039854	CG1635	628	4.3	3.9	4.1	4.3	5.7	3.8	8.8	7.4	10.9	10.1	10.1	10.5	1.13971	5.9e-11
FBgn0029827	CG6048	1481	11.1	13.9	7.8	10.6	9.2	6.5	21.4	19.8	29	28.7	19.2	19.4	1.18002	5.9e-11
FBgn0031489	CG17224	11567	100.3	91.5	92.6	81.9	85.9	68.5	145.2	116.8	170.5	196.6	196	195.6	0.968769	6.06e-11
FBgn0033297	Mal-A8	6616	50.3	64.6	45.7	34.1	49.7	53.6	76.6	103	104.7	120.2	88.5	103	0.999512	6.53e-11
FBgn0052483	CG32483	902	7.5	7.3	5.4	6.8	5.8	7.6	11.2	12.1	14.4	13.5	14.4	14.9	0.979804	7.32e-11
FBgn0051485	tRNA:Lys-CTT-2-1Psi	1113	5.1	4.5	4.9	3.6	3.7	3	11.8	6.1	13	32.2	26.7	28.5	2.24643	7.35e-11
FBgn0062442	Cisd2	8605	80.8	69.6	72.3	72.7	73.9	75	120.7	102	123.9	120.9	118.9	131.7	0.692357	7.36e-11
FBgn0039802	dj-1beta	10570	97.4	85.3	81.2	93.3	85.9	78.2	180.3	120.1	148.2	145.8	145	155.8	0.77662	7.75e-11
FBgn0033252	CG12769	574	10.7	15.5	13.3	7	7	9.7	2.6	4.9	3	3.4	3.7	3.2	-1.58705	8.67e-11
FBgn0040813	Nplp2	526654	3638.3	3288.8	3470	4927	4212.7	4279.5	11246.9	6398.3	7316.8	6991.5	7428	7600.3	0.980149	9.33e-11
FBgn0086784	stmA	10557	105.1	96.1	79.6	84.4	80.5	88.8	135.4	132.9	154.9	155.4	155.5	153.1	0.727866	1.13e-10
FBgn0016076	vri	2597	40.1	56.8	57.4	30.9	33.8	41.2	21.5	25.1	16.5	18.6	19.3	17.9	-1.12207	1.18e-10
FBgn0035734	CG14823	9446	90.3	73.5	65.5	70.2	66.6	60.9	144.8	89.5	142	146.3	144.8	157.6	0.945533	1.3e-10
FBgn0034552	CG17999	150	0.1	0.3	0.8	0.3	1.2	0.8	2.3	3.8	2.2	3	2.7	2.9	2.42584	1.34e-10
FBgn0053281	CG33281	1360	20.4	20.6	15.7	26.9	19.7	24.4	10.9	11	12.7	11.3	8.8	9.7	-0.995631	1.35e-10
FBgn0030261	CG15203	1431	25.3	27.5	23	19.2	22	21.1	8.4	8.7	7.2	11.4	15.2	12.4	-1.12417	1.4e-10
FBgn0030157	CG1468	20498	187.2	148	155.1	153.2	132.3	123.7	351.1	193.1	316.6	306.1	271.4	374.2	1.00953	1.42e-10
FBgn0034151	CG15617	2610	10.3	25.2	21.4	13.1	16	19.8	36.1	49.4	37.9	53.7	40.3	35.4	1.27335	1.52e-10
FBgn0030597	Eo	344	0.9	1.1	1.1	3	2.4	3	6	6.6	5.5	6.2	4.7	5.8	1.64599	1.74e-10
FBgn0262559	Mdh2	27682	271.7	227.6	200.6	221.1	237.9	240.7	388.2	319.4	387.4	382.1	408.2	431.1	0.725609	1.95e-10
FBgn0030925	Hayan	906	18.7	15.5	14.6	12.1	12	13	8.6	5.2	6.2	7.1	6.7	6.8	-1.09017	1.96e-10
FBgn0040733	CG15068	60461	586.2	445.9	414.9	355.1	420.7	360.6	1075	559.4	932.6	899.3	861.7	1062.7	1.06052	2.01e-10
FBgn0010238	Lac	1233	14.7	27.8	30.6	13.7	21.8	31.1	8.1	11.6	5.9	8.5	8.8	7	-1.46774	2.11e-10
FBgn0004428	LysE	1507	8.6	7.4	5.1	9.8	10.2	9.7	15.7	18.2	17.1	40.6	30.2	26.2	1.52756	2.16e-10
FBgn0004427	LysD	37089	127.8	128.5	80.4	312.2	227.6	254.5	467.8	450.6	743.8	791.2	650.7	673.9	1.73956	2.27e-10
FBgn0051515	CG31515	999	8.9	6.2	4.6	6.6	7.4	8.4	19.9	16.3	15.3	13.4	13.7	13	1.0972	2.29e-10
FBgn0034094	Tsf3	1082	10.2	5.6	4.9	7.2	5.7	4.1	18	10.7	23.1	17.1	14.6	19.3	1.39727	2.41e-10
FBgn0267543	lncRNA:CR45883	1630	24.9	28.6	23.8	22.2	29	23	16.2	15.6	13	13.4	9.4	10.8	-0.957057	2.71e-10
FBgn0037003	CG18281	3912	30.4	29.7	26.8	33.9	34.2	40.3	61.5	60.3	49.2	58.3	50.3	56.8	0.787729	2.77e-10
FBgn0038938	CG7084	4357	31.4	35.6	24.4	40.8	33.1	36.8	48.8	57.1	61.1	74.5	67.2	73.2	0.912116	2.77e-10
FBgn0036549	CG10516	1788	12.2	12.7	8.7	16.1	15.6	17.1	28.4	23.6	26.4	27.6	23.7	28.4	0.93629	2.95e-10
FBgn0031229	CG3436	2071	16.6	15.3	16.8	19.8	19	16.2	30	26.7	29.4	30.6	27.3	31.7	0.755824	2.98e-10
FBgn0038115	CG7966	2266	17.3	14.9	13.5	18.6	19.4	20.6	32.5	24.9	35.4	32.2	32.9	41.2	0.931566	3.26e-10
FBgn0034534	maf-S	2538	20.7	21.7	15.7	19.7	21.4	15.7	39.4	27.9	32.2	37.5	36.7	46.6	0.921494	3.62e-10
FBgn0004629	Cys	32848	242.8	249.8	234.1	285.8	306	244.2	489.5	339.7	421	474.2	528.6	574	0.854629	3.64e-10
FBgn0039091	CG10182	77	1.5	1.8	2.4	2.1	1.1	1.6	0.5	0.6	0	0	0.1	0.1	-2.87558	3.69e-10
FBgn0012034	AcCoAS	33956	326.3	306.6	297.2	270.7	277.5	329.2	494.8	429.6	483.2	478	471.5	459.9	0.640751	3.73e-10
FBgn0036888	CG9330	8810	76.3	70.6	77.7	76.2	69.2	71.7	112.4	102.5	110.3	139.5	146.6	137.4	0.762085	4.04e-10
FBgn0263451	asRNA:CR43474	5421	105.2	79.4	73.3	74	86.9	64.4	47.2	40.8	52.4	45.4	35	42.1	-0.884887	4.05e-10
FBgn0038262	CG14857	1549	30.7	24.5	24.4	23.8	20	23.3	14.7	11.6	15.2	12.3	9.2	8.3	-1.04994	4.55e-10
FBgn0037671	ATP6AP2	16327	221.3	288.7	275.5	222.1	250.7	265.9	135	180.6	108.1	145.3	149.4	110	-0.879088	4.55e-10
FBgn0034390	CG15093	7896	72.3	60.7	54.9	76.4	67.1	60.4	121.9	97.3	126.9	104.3	101.6	114.6	0.760033	4.61e-10
FBgn0036806	Cyp12c1	925	4.9	7.3	8.4	6.3	7	8.1	15.7	15.8	14	15	14.8	10.6	1.07264	4.64e-10
FBgn0037485	CG14606	1770	22.1	28.1	31.9	25.9	33.8	31.7	12	18.6	15.9	15.4	13.4	10	-1.02055	4.83e-10
FBgn0032908	CG9270	537	8.9	9.9	7.6	8.4	8.6	9.2	5.2	3.6	3.6	5.2	3.7	2.4	-1.15688	4.85e-10
FBgn0033249	CG11191	610	5.3	3.2	4.3	5	3.8	4.3	9.3	8.8	9.1	7.7	9.3	11	1.08234	4.87e-10
FBgn0035496	CG14990	1051	6.2	9.4	7.8	6.1	7.6	4.9	16.4	11.4	12.9	19.7	21.3	16.6	1.21496	5.34e-10
FBgn0051207	CG31207	4151	39.8	27.6	22.5	24.4	32.1	29	80.5	38.7	59	66.4	63.3	64.8	1.08017	5.53e-10
FBgn0038415	CG17929	122	1.5	3	2.7	3.1	2.1	2.7	0.9	0.4	0.6	0.4	0.5	0.4	-2.15763	5.65e-10
FBgn0035476	CG12766	2349	45.1	51.2	38.4	27.3	31.1	37.6	19.1	21	22.3	14.6	12.1	14.1	-1.16483	5.68e-10
FBgn0036891	CG9372	3664	33.2	31.9	24.4	26.2	28.8	27.6	63.2	36.7	55	53	51.2	57.4	0.871891	5.68e-10
FBgn0032620	CG12288	555	8.4	7.6	10	9.7	8.8	8.7	3.6	4.5	3.7	4.2	4.9	5.1	-1.00605	6.78e-10
FBgn0036289	CG10657	2342	11.5	13.2	10.3	16	20.2	26.3	33.3	40.3	38.3	33.5	45.1	32.2	1.20449	6.84e-10
FBgn0035718	CG14820	978	4.2	7.2	5.4	7.2	7.8	8.1	13.5	18.2	10.1	18.2	15.6	16.7	1.22334	6.95e-10
FBgn0037683	CG18473	3916	31.7	33.6	31.9	34	35.9	34.4	55.5	54	67.7	56.2	49.6	49.4	0.720632	7e-10
FBgn0264794	lncRNA:CR44024	453	3.3	2.2	3.8	3	3	3.8	6.2	7.8	6.8	6.3	8.2	7.2	1.19614	7.07e-10
FBgn0031277	CG13947	25391	890.6	311.3	557.3	364.6	257.5	269.4	160.6	99.3	170.8	152.6	116	114.3	-1.70429	7.39e-10
FBgn0037646	CAHbeta	2153	38.5	35.1	35.2	27.4	29.9	28.4	19.6	20.1	19.9	16.3	18.1	14.4	-0.850283	7.4e-10
FBgn0051636	CG31636	1325	7.6	8	5.4	9.7	9.4	14.6	19.5	17.2	15.6	24	22.5	24.5	1.19078	8.4e-10
FBgn0053192	MtnD	2006	4.7	5.1	6.2	14.2	15.7	14.3	31.1	25	44.5	44.2	27.3	35.4	1.78869	9.4e-10
FBgn0052512	CG32512	1041	14.9	14.6	14.6	17.3	18.1	20	9.7	10.7	6.6	6.3	8.9	7.6	-0.989597	9.71e-10
FBgn0267198	lncRNA:CR45638	250	0.8	1	0.8	0	0.1	0.3	7.7	10.5	3	3.8	3.2	2.2	3.31218	9.74e-10
FBgn0267635	lncRNA:CR45973	84	1.4	2.6	1.9	1.3	2	1.6	0.5	0.1	0.1	0.5	0	0.3	-2.60466	1.02e-09
FBgn0036557	mRpS31	2020	16.2	15.8	14.6	13.9	17.8	18.7	30	27.3	22.8	34.1	35.1	27.6	0.870912	1.05e-09
FBgn0030189	CG2909	1540	26.6	26.3	24.1	20	21.6	20	13.1	13.3	14.5	11.7	10.1	14.1	-0.856214	1.12e-09
FBgn0039326	CG10562	1787	14	16.1	14.3	16	16.2	15.7	24	24.9	25.4	26.1	24.1	25.9	0.703693	1.15e-09
FBgn0035344	Cyp4d20	3157	26.6	21.5	16.2	25	25.3	28.2	61.2	33.5	46.9	44.9	44.7	47.6	0.958981	1.15e-09
FBgn0013690	mt:tRNA:Cys-GCA	5002	60.3	163.7	146.2	52.8	80.2	117.2	26.9	38.9	8.4	31.4	29	22.5	-1.97905	1.22e-09
FBgn0020381	Dredd	167	1.9	4.8	3	3	3.8	3.8	0.4	0.9	0.6	0.5	0.7	1.5	-2.10099	1.23e-09
FBgn0034275	CG5002	2591	24.2	15.1	16.2	26.2	21.2	17.3	40	35.7	41.3	39.2	34.2	34.9	0.884023	1.28e-09
FBgn0037714	CG9396	646	4.2	3.3	4.3	4	5.5	4.6	13.2	8.8	12.2	9.2	7.1	10.3	1.23318	1.39e-09
FBgn0051463	CG31463	1225	10.2	10.7	7.3	10.6	5	8.4	18	21.4	19.8	18	14.2	20	1.07233	1.39e-09
FBgn0051523	CG31523	43870	556.9	712.2	684.5	561	722.9	669	350.9	469.8	351.7	389.8	421.1	374	-0.728511	1.47e-09
FBgn0053474	CG33474	442	10.6	11.7	8.1	4.9	5.9	5.1	3	2	2.4	2.9	2.1	2.7	-1.62994	1.55e-09
FBgn0039737	CG7920	18849	183.1	156.9	142.9	162.5	153.8	157.3	272.6	203.2	257.7	267.5	266.2	302.6	0.713181	1.68e-09
FBgn0035102	CG7049	949	6.3	7.3	4.9	7.7	8.6	6	11.1	12.1	13.4	16.1	14.9	17.3	1.0282	1.77e-09
FBgn0004414	msopa	36580	361.3	207	226.3	299.3	259.6	284.8	593.6	391.8	443.8	660.2	542.8	584.5	0.972609	1.81e-09
FBgn0051148	Gba1a	8206	72.4	61.2	69	59.4	61.7	72.6	131.5	110.3	152.8	132.7	84.4	108.4	0.863404	2.06e-09
FBgn0015829	TfIIEbeta	1470	12.8	12.4	11.4	13.4	10	8.9	18	19.7	19.5	25.2	20.8	24.2	0.865215	2.25e-09
FBgn0000109	Aprt	2848	20.7	25	26	21.4	22	26	45.7	32.7	35.1	40.7	49.4	43.3	0.821015	2.31e-09
FBgn0264006	dysc	6262	90.4	96.7	90.4	88.4	81.4	86.4	58.4	61.8	56.1	52.2	58.4	59	-0.625106	2.41e-09
FBgn0035374	mRpS35	1238	9.3	9.2	11.1	9.7	10.8	8.1	19.1	14	15.3	20.5	18.5	20.6	0.894907	2.49e-09
FBgn0033728	Cpr49Ae	4553	31.9	25.9	23	33.5	34.3	31.9	61.5	36.1	57.2	78.7	91.9	93	1.2098	2.54e-09
FBgn0010516	wal	30262	299.9	274.8	218.1	257.3	245.3	239.6	425.6	338.1	402.8	447	432.9	466.8	0.709487	2.54e-09
FBgn0038292	CG3987	1818	22.2	40	33.6	25.4	28.4	26.3	14.1	18.6	13.7	16.1	11.3	13	-1.01516	2.57e-09
FBgn0033543	CG12338	5844	55.7	46.6	39	50	39.4	41.7	91.1	58.5	85.6	75.5	91.3	100.8	0.87727	2.63e-09
FBgn0031143	CG1532	5568	37.4	41	36.8	54.6	51.3	54.7	81	82.8	89.9	85.4	70.6	73.6	0.80986	2.65e-09
FBgn0264748	CG44006	239	0.9	1.1	0.8	0.8	1.5	2.2	3.4	3.6	2.6	4.9	5.9	4.5	1.85079	2.69e-09
FBgn0004425	LysB	362	1.4	1.4	2.7	2.3	1.5	1.4	6.7	3.6	9.7	8.5	5.7	4	1.87448	2.79e-09
FBgn0033199	CG17985	598	4.7	3.4	4.1	4.1	5.3	5.4	10.3	8.4	8.3	9.4	8.5	8.8	1.00363	2.79e-09
FBgn0011296	l(2)efl	3190	21.9	18.2	23	17.8	18.9	19.8	30.7	27.6	45.1	57.4	76.9	66	1.34909	2.79e-09
FBgn0036622	CG4753	1070	7.2	6.2	4.1	8.8	9.5	7.6	12.5	13	14.8	20.6	19.7	17.8	1.15413	2.85e-09
FBgn0039697	CG7834	25177	240.2	240.4	194.9	211.4	208.7	197.9	341.3	289.5	324.6	379.8	351	396.8	0.685673	3.13e-09
FBgn0030589	CG9519	502	4.6	3.7	2.7	1.8	2.2	4.3	7.9	9.4	6.2	8.8	7.2	8.3	1.30187	3.29e-09
FBgn0025640	CG13369	1449	12.5	10.7	7.8	12.6	8.8	7.3	24.8	13.2	21.6	21.4	25.8	23.7	1.09036	3.38e-09
FBgn0029903	pod1	1996	25.8	40.4	36.8	23.8	30.9	32.5	15.9	18.4	12.7	18	18.6	15.4	-0.934298	3.69e-09
FBgn0036211	CG5946	27852	269.6	215.5	177.8	227.5	236.4	207.4	339.3	293.9	397.6	450.2	438.9	451.3	0.827729	3.76e-09
FBgn0042206	GstD10	446	5.4	9.1	9.5	5.9	8.3	10.3	2.5	4.5	2.6	3.1	3.2	2.8	-1.33354	3.89e-09
FBgn0040398	CG14629	4925	43.8	37.8	28.1	47.8	33	29.8	74.6	50.9	64.6	73	88.9	78.3	0.952954	3.92e-09
FBgn0033830	CG10814	100	3.1	3.6	1.9	1.3	1.7	0.5	0.1	0.3	0.1	0.1	0.4	0.3	-3.07477	4.01e-09
FBgn0037617	nom	878	7.6	6.1	8.4	7.5	6.3	6.2	12.6	11.8	11.6	12.9	14.5	13.2	0.866432	4.18e-09
FBgn0259935	CG42458	655	10.6	9.8	8.9	9.4	10.2	13.8	5.3	5.9	5.3	4.1	5.9	5	-0.984163	4.27e-09
FBgn0015572	alpha-Est4	551	4.5	3	3.2	4.4	4.1	3.5	6.5	7.2	7.6	9.3	9.6	10	1.1119	4.28e-09
FBgn0029689	CG6428	2507	31.1	46.1	39	34.4	36.1	39.5	21.8	26	19.5	23.2	20.5	21.4	-0.767056	4.28e-09
FBgn0278608	Dsp1	3570	68.3	62.3	50.1	46.1	45	44.7	35	29.6	31.7	27.3	26.5	27.6	-0.839881	4.55e-09
FBgn0026602	Ady43A	1667	17.3	7.8	10.8	11	14	10.3	25.5	18.4	26.8	25.9	23.9	28.1	1.03988	4.64e-09
FBgn0039769	CG15534	2830	17.3	18.7	11.6	25.8	24.9	25.7	45.8	48.6	52.1	41.1	33.9	36.8	1.05021	4.8e-09
FBgn0038912	CG6656	6629	58.5	60.8	56	63.1	60.8	59.6	94.3	85	91.1	94.2	89	88.8	0.593533	4.93e-09
FBgn0025595	AkhR	3816	45.4	77.3	55.5	57.9	58.6	57.9	30	32.9	22.8	32.4	39.5	32.8	-0.887463	4.94e-09
FBgn0034741	CG4269	6488	92.7	104.9	129.4	82.5	122	114	36	58.5	77.3	50.8	45.1	37.2	-1.08119	5.14e-09
FBgn0032222	CG5037	4226	39.1	35.8	32.5	35.4	36.5	39.5	61.3	49.9	53	61.3	58.8	66.9	0.681504	5.32e-09
FBgn0034664	CG4377	19861	257.3	397.1	348.3	233.1	325.8	330.9	150.5	232.7	148.8	161	158.6	137	-0.936475	5.61e-09
FBgn0264962	Pcf11	3733	59.6	56.4	56.8	48.3	53.5	50.6	35.1	34.2	40.8	29.8	28.9	30.7	-0.707942	5.84e-09
FBgn0038147	CCHa2	8391	60.3	76.5	69.6	73.6	85.1	74.2	118.3	114.6	102.6	114.4	123.1	128.3	0.675998	5.92e-09
FBgn0027579	mino	4760	73.3	80.7	74.2	53.3	68.7	68.5	40.4	46.4	42.6	40.8	45.4	39.3	-0.716125	6.5e-09
FBgn0029769	frma	2503	20	15.5	17.1	23.2	13.8	23	36.9	24.3	40.8	38.2	39.4	43.7	0.991984	6.55e-09
FBgn0033100	CG3420	1311	12.4	8.9	7	11.2	10	5.1	20.1	14	18.9	19.3	22.2	21.8	1.0365	7.03e-09
FBgn0025390	Mur2B	604	3.9	4.1	4.3	3.9	4.2	4.9	8.4	6.4	9.1	8.4	11.7	11.7	1.1668	7.04e-09
FBgn0085432	pan	13628	197.3	202.9	185.1	185.8	173.3	203.3	124.3	129	134.4	125.1	123.7	131.2	-0.57948	7.04e-09
FBgn0035193	CG9192	712	11.3	10	12.4	11.2	14.6	11.9	5.2	6.6	7.9	4.5	2.9	3.9	-1.21146	7.19e-09
FBgn0038871	CG3337	1674	15.4	13.9	11.9	13.4	13.8	16	22.9	19.9	22.8	26.9	24.3	24.7	0.743965	7.47e-09
FBgn0000543	ecd	1276	11.2	10.2	10.3	11.9	9	11.6	17.5	15.9	17.7	19.8	19.8	18.2	0.766177	7.65e-09
FBgn0038858	CG5793	5436	52.4	45.5	44.9	40.8	45.9	41.2	85.6	63.6	97.1	79.8	66	70.8	0.768669	7.7e-09
FBgn0032914	CG14397	271	7	4.1	3.8	5.9	4.1	3.2	1.6	2.2	2.1	1.2	1.1	0.7	-1.7351	7.88e-09
FBgn0031836	CG11050	4840	59.9	93.1	84.2	58.9	73.9	78.5	42.9	49.1	33	43.8	37.5	43	-0.841503	7.92e-09
FBgn0034291	CG5770	1045	11.3	22.7	17.3	23.2	22.7	23.3	5.8	6.8	7.6	9.8	2.1	2.7	-1.79213	7.95e-09
FBgn0052170	CG32170	861	5.6	3.9	3	4.1	6.6	6.5	13.7	7.2	9.8	16	19.2	17.4	1.48578	8.01e-09
FBgn0039209	REPTOR	13723	193.6	282.5	307.5	150	175.9	223.1	109.6	134	100.2	111.8	113.6	109.3	-0.971882	8.23e-09
FBgn0039312	CG10514	3708	12.5	12	14.1	22.8	30.9	34.1	50.2	101.7	62.6	70.7	56.7	40.9	1.60466	8.36e-09
FBgn0033296	Mal-A7	29186	273.3	277.2	234.9	196.6	261.7	263.4	350.4	424.9	480.5	428.9	379.3	397.7	0.707399	8.38e-09
FBgn0038009	CG17738	3161	20.1	17.3	23.3	28	18.2	19	32.7	35	35.3	71.3	61.9	59	1.23002	8.51e-09
FBgn0052220	Csas	1251	12.6	9.9	8.7	8.9	11.1	9.2	17	15.6	17.3	18.1	18.4	20.1	0.790999	8.53e-09
FBgn0038665	euc	1603	9.7	15.8	12.7	8.6	12.3	11.1	25.3	26.3	14.9	26.4	24.5	28.2	1.05903	8.54e-09
FBgn0039313	CG11892	6204	13.2	15.7	16	41.2	47.2	54.2	93.4	133.4	84.2	114.2	115.9	106.7	1.79185	8.64e-09
FBgn0031424	VGlut	1395	9.5	11.1	10.3	12.5	12	15.2	21	21.7	20	20.3	19.4	18.4	0.79422	8.67e-09
FBgn0051493	CG31493	389	2	1.9	2.2	3.2	3	1.9	8.3	7.2	5.7	5.9	4	6.4	1.36664	9.46e-09
FBgn0266398	lncRNA:CR45038	70	0.5	0.1	0	0	0.1	0	1.1	1	1.9	0.9	1.5	1.6	2.84424	1.06e-08
FBgn0028987	Spn28F	20035	181.8	169.9	160.5	105.5	142.6	168.1	400.4	298.7	282.3	337.4	221	247.3	0.945333	1.09e-08
FBgn0030545	CG11590	4794	47	33.6	35.2	43.3	46	37.4	70.2	57.4	70.7	72.8	61.7	67.7	0.71471	1.16e-08
FBgn0031580	CG15423	1468	17.3	35.6	31.4	16.9	26.9	26.5	10.2	16	6.6	9.6	9.6	10.7	-1.29255	1.17e-08
FBgn0027547	CG1927	4757	44.7	39.2	27.3	40.8	39.7	40.6	65.7	51.3	68.6	75.6	66.1	75	0.782401	1.24e-08
FBgn0265689	lncRNA:CR44496	1761	21.9	26.1	26.8	25.4	29	30.9	18.2	16.8	15.3	16.4	13.6	12.8	-0.771249	1.27e-08
FBgn0032265	CG18301	7730	75.5	66	71.7	60.3	65.9	66.3	96.3	118.6	93.6	105.1	125.2	106.7	0.669461	1.3e-08
FBgn0041337	Cyp309a2	7148	72.5	56	53.6	61.5	50.4	46.3	93.8	71.4	109.4	108.8	113.9	113.3	0.837342	1.33e-08
FBgn0032284	CG7294	88	0.5	0	0	0.1	0	0.3	1.9	1	0.7	2.4	2.8	1.6	3.21512	1.35e-08
FBgn0039896	yellow-h	589	4	3	3.8	5	5.4	5.1	8.2	7.5	8.6	9.6	9.6	9.6	1.01444	1.36e-08
FBgn0051516	CG31516	1720	23.9	30.4	26.3	28.2	33	33.6	18.5	16.9	13.8	6.8	10.1	8.1	-1.24034	1.38e-08
FBgn0052675	Tango5	5914	83.2	92.2	102	75.4	84.9	78.8	57	56.1	57.9	56.3	46	50.2	-0.672379	1.43e-08
FBgn0028833	Dak1	5971	52	59.8	54.9	54.4	48.8	52.5	87.2	79	78.8	79.8	78.5	86.4	0.603785	1.49e-08
FBgn0035880	Culd	12463	99.4	112.8	105.3	92.6	88.5	93.7	143.5	158.4	131.2	203	235.6	213.6	0.874151	1.51e-08
FBgn0004181	Ebp	167782	1156.5	1231.6	1579.5	1075.4	1441.1	1839.8	2218.3	3083.7	2230.6	2325.8	2633.1	2405	0.84011	1.57e-08
FBgn0036620	CG4842	1224	11.1	11.1	6.2	6.8	7.3	5.1	19.8	15.3	13.3	16.3	22.4	24.4	1.18557	1.61e-08
FBgn0037996	CG4830	102	0.6	0.1	0	0.4	0.8	0	2.6	1.7	1.4	1.7	1.5	2	2.17247	1.63e-08
FBgn0034140	Lst	1752	33.9	27.1	30.9	21.9	24.8	24.6	13.2	7.8	15.3	14.3	14.5	17.2	-0.981091	1.63e-08
FBgn0041627	Ku80	1852	26.2	38.8	36	21.3	32.8	29.2	15.6	22.3	11.1	12.9	11.7	11.4	-1.11736	1.63e-08
FBgn0037167	CG11425	644	4.8	4.1	4.3	5.7	5.7	4.6	8.9	8.5	11.5	11	8.6	8.9	0.957113	1.87e-08
FBgn0266619	asRNA:CR45126	164	1	0.4	0.8	0.5	0.9	0.8	3.4	4.5	2.5	2.4	2.4	2.3	1.92792	1.89e-08
FBgn0267607	lncRNA:CR45945	608	6.4	2.5	1.9	2.6	1.8	3	14.6	9.5	6.2	8.5	10.4	10.9	1.66547	1.95e-08
FBgn0030581	CG14408	1558	12.5	13.9	13.5	14.6	13.2	12.5	22.4	18.6	20.6	22.3	24.2	22.7	0.707171	2.03e-08
FBgn0035152	CG3386	250	2.3	1.1	1.4	1	1.3	1.6	3.8	3	3.9	3.9	4.7	4.9	1.43756	2.05e-08
FBgn0032422	atilla	6165	61.7	53.4	47.9	46.9	55.7	45.2	91.2	67.3	79.4	89.5	88.2	97.2	0.716246	2.06e-08
FBgn0001083	fw	361	2.1	2.1	1.9	1.9	0.8	3.2	6.3	3.2	5.1	6.2	7.6	7.6	1.64024	2.08e-08
FBgn0265907	lncRNA:CR44696	325	1.8	2.5	1.9	1.7	2.2	1.6	4.8	4.3	3.9	7.9	5.1	5.5	1.40833	2.32e-08
FBgn0042207	CG18530	277	5.2	6.3	2.7	3.9	5.5	5.7	1.5	1.3	0.6	2.6	1.9	1.8	-1.59945	2.34e-08
FBgn0015586	Acp76A	4953	34.5	39.5	34.6	30.3	33.8	49.5	91.7	83.7	41.5	84.7	66.4	81.1	1.02158	2.53e-08
FBgn0036118	Blos2	860	5.8	7.3	5.7	7.1	7.6	5.7	13.1	9.4	14.4	14.8	10.9	13.4	0.938566	2.69e-08
FBgn0035661	CG10477	11491	159.4	205.5	191.1	127.6	188.5	189.3	90.1	131.6	105.8	95.4	79.2	90.4	-0.840218	2.75e-08
FBgn0267267	lncRNA:CR45703	95	1.3	3	2.2	1.7	1.3	3.2	0.4	0.1	0.3	0.1	0.7	0.5	-2.41846	2.8e-08
FBgn0032685	CG10211	648	15.1	11.3	11.6	9	8.4	7.3	3.9	3.2	5.5	4.3	6	4.1	-1.22904	2.8e-08
FBgn0036750	CG6034	102	0.1	0.1	0	0.4	0.8	0	3	1.6	1	2.2	1.3	2.3	2.75029	2.83e-08
FBgn0038718	CG17752	4188	53.8	76.5	64.7	74.2	59	54.2	30	49	35.7	36	27.7	32.9	-0.859521	2.85e-08
FBgn0267679	lncRNA:CR46015	99	2.5	3.4	2.2	0.9	1.6	1.6	0.4	0.3	0.1	0.4	0.7	0.2	-2.51966	3.06e-08
FBgn0030774	spheroide	2396	21	19.4	10.8	21	22	19.5	35.5	36.6	40.1	32.9	29	32.6	0.837598	3.1e-08
FBgn0024841	Pcd	2327	19.3	20.8	16.8	20.1	20.2	17.1	34.1	22.8	31.8	36.2	35.9	36.3	0.776393	3.22e-08
FBgn0263663	lncRNA:CR43654	410	6.3	8	5.1	4.9	10	9.5	3	3.8	2.8	1	2.4	2.5	-1.49302	3.25e-08
FBgn0024293	Spn43Ab	16517	150.4	141.1	134.2	118.8	125	122.9	237.3	161.4	192	246.1	272.9	301.1	0.831753	3.25e-08
FBgn0000083	AnxB9	24667	330.5	409.5	407.9	321.4	306.4	368	231.3	216.2	218	223.3	261	222.9	-0.641774	3.25e-08
FBgn0050077	Blos1	607	4.3	3.9	2.7	4.6	4.7	2.7	9.4	4.8	10.4	9.7	10.2	11.7	1.24158	3.27e-08
FBgn0053178	CG33178	1081	10.3	8	6.5	6.6	7.5	7.9	14.8	10.8	13.7	18.5	20.5	18.2	1.02835	3.27e-08
FBgn0262569	CG43109	668	6.5	13.5	13.5	11.5	12.8	12.5	6	6.2	2.5	4.3	5.1	4.5	-1.27807	3.28e-08
FBgn0039930	CG11077	1099	9.4	5.5	6.5	8.5	6.7	12.5	18.2	12.1	17.6	16.9	16.5	17.8	1.03381	3.28e-08
FBgn0026438	Eaat2	968	5.3	5.8	8.9	7.6	6.5	9.5	15.1	12	10.9	16.1	19	15.8	1.08433	3.31e-08
FBgn0051901	Mur29B	10206	152.9	217.2	223	142.5	165.4	110.7	68.8	71.5	124	73.8	55.3	61.1	-1.15457	3.36e-08
FBgn0032258	CG7456	1609	12.3	14.9	13.8	13.5	12	13.8	25.4	19.4	18.7	24.5	22.4	26.9	0.784617	3.38e-08
FBgn0031036	CG14220	461	3.3	2.8	2.2	3.7	3.8	4.3	6.8	6.5	5.8	8	7.3	7.3	1.04815	3.4e-08
FBgn0004554	Edg91	184	1.2	1.1	0	0.6	1.2	1.1	2.1	2.7	3.9	4.3	3.1	2.8	1.72765	3.59e-08
FBgn0286198	LKRSDH	1605	21.4	19.3	25.7	25.4	26	30.1	14.1	13	16.9	15.4	12	12.5	-0.804128	3.75e-08
FBgn0086357	Sec61alpha	6605	74.7	113.8	97.7	94.2	109.6	121.3	64.2	73.4	56.7	52.9	52.3	45.7	-0.822827	3.82e-08
FBgn0032213	CG5390	8355	68.1	77	70.6	58.9	59.6	59	136.3	76	103.1	119.7	145.2	144.6	0.882436	3.94e-08
FBgn0035044	CG3663	2932	27.5	19.8	16.5	25.9	23.2	21.9	43.7	28.3	48.9	39.6	40.4	51.9	0.894473	3.96e-08
FBgn0261984	Ire1	1213	15.1	24.9	24.9	14.2	18.7	21.7	9.9	12.9	8.4	8.8	10.2	8.8	-0.998662	3.99e-08
FBgn0031461	daw	2627	29.9	51.2	35.5	39.4	38	44.1	24.7	21.4	23.2	18.6	22.4	25.8	-0.801986	4.03e-08
FBgn0024555	flfl	3029	41.1	46.5	45.7	42	41.9	42.8	29.3	29.3	24.9	28.5	31.8	24.7	-0.624123	4.05e-08
FBgn0040850	CG15210	14791	249.9	262.2	292.8	189.5	227.6	159.5	152.8	113.7	150.3	102.6	93.1	98.3	-0.958941	4.12e-08
FBgn0038236	Cyp313a1	8652	55.7	50.3	51.2	63.3	63.7	75.8	133	82.5	79.1	141.2	191.5	166.3	1.14206	4.15e-08
FBgn0029932	CG4607	4874	66.6	100.8	78.5	56.7	66.1	74.5	40.9	46.5	48.5	36.1	39.6	41.6	-0.805117	4.21e-08
FBgn0261560	Thor	22037	464.9	440.3	399.2	225.5	260.2	273.7	150.5	162.9	219	163	164.7	164.7	-1.01027	4.21e-08
FBgn0053013	CR33013	170	0.9	0.1	0	0.5	1.1	1.4	1.8	2.9	2.5	4.9	2.8	3.5	2.16399	4.24e-08
FBgn0034784	CG9826	363	0.4	0.3	1.6	2.7	2	2.4	8.1	7.9	7.9	7.1	3.7	5.1	2.13445	4.38e-08
FBgn0264443	CG43861	532	6.8	9.6	11.4	7.7	8.4	9.2	4.3	4.6	4.6	3.8	5.2	2.8	-1.05231	4.49e-08
FBgn0085320	CG34291	342	1.6	0.7	1.1	1	1.8	1.1	4.4	2.2	3.2	9.2	6.8	10.3	2.26105	4.5e-08
FBgn0259952	Sfp24Bb	32638	168.1	197.7	279.9	225.7	311.1	335.2	521.6	675	422.8	466.3	504	414.9	0.986893	4.5e-08
FBgn0002121	l(2)gl	3521	51.8	51.6	53.9	49.9	45.1	53.1	29.8	36.1	34.4	33.5	35	26.1	-0.646051	4.51e-08
FBgn0027594	drpr	2641	37.7	52.5	49.5	30.7	36.3	40.1	18.4	29.5	21.8	22.6	22	20.2	-0.872721	4.86e-08
FBgn0260763	CG42561	214	3.2	4.8	4.6	3.5	3.8	2.7	0.8	1.3	1.4	1	1.9	1.8	-1.44443	4.9e-08
FBgn0031022	CG12204	299	1.8	2.2	1.4	1.5	1.2	1.4	2.9	3.8	3.7	6.8	6.1	6.4	1.61863	5.02e-08
FBgn0259992	CG42489	1399	8.9	9.8	9.2	10.6	14.4	14.1	23.4	19.8	16.3	22.3	18.9	22.1	0.888663	5.14e-08
FBgn0033934	CG17385	3314	28.1	27	30.3	31.3	30.3	27.9	44.4	39.7	41.6	46.5	46.8	54.4	0.647351	5.18e-08
FBgn0034117	CG7997	3402	32.4	23.5	26.5	26.5	25.1	28.2	56.4	30.2	53.4	55.1	45.5	53.2	0.856152	5.19e-08
FBgn0038302	CG4210	2212	20.6	17.5	18.1	18.7	20.3	16.5	29.3	25.6	28.5	33.2	30.3	37.5	0.713676	5.27e-08
FBgn0020655	ArfGAP1	2515	22.1	21	14.1	25.5	19.1	23.3	37.5	31.8	37.5	39.2	32.9	34.3	0.754878	5.5e-08
FBgn0039742	CG15528	1075	10.8	8.9	8.7	8	6.6	8.9	14.7	13.3	18.9	16	15.2	15.1	0.836441	5.51e-08
FBgn0264572	asRNA:CR43944	139	0.7	0.6	0	0.5	1.1	0	1.8	1.4	1.9	3.7	2.9	3	2.11024	5.77e-08
FBgn0035953	CG5087	1505	12.5	13.1	12.2	12.4	13.3	12.7	20	17.2	19.8	21.8	22.2	25.6	0.734738	5.82e-08
FBgn0053056	CG33056	3260	20.3	28.5	26.5	20.4	31.1	29.8	43.7	39.7	47	64.6	56	39.4	0.898429	5.92e-08
FBgn0035293	CG5687	1629	16.7	12.7	13.5	11.5	12.4	15.7	22.4	19.4	23	24	23.8	25.3	0.747526	5.96e-08
FBgn0032055	CG13091	89652	1366.2	1473.3	1160.5	1167.6	1220.9	1174.3	803.3	683.2	930.8	797.3	822	862.3	-0.626671	6.1e-08
FBgn0000053	Gart	1754	19.4	34.8	42	19.1	27	43.9	14.2	16.6	12.4	14.2	13.3	11.6	-1.15952	6.29e-08
FBgn0264295	CG43773	345	5.8	5.6	6.2	5.7	5.3	5.7	2.6	1.6	3.5	3.5	1.3	2.5	-1.16155	6.76e-08
FBgn0030756	CG9903	914	5.8	6.2	8.1	8	8.6	7.3	12.7	15.8	12.6	16	13.2	11	0.894762	6.84e-08
FBgn0036146	CG14141	410	4.5	2.8	1.4	1.9	2	3.2	7.3	5.5	6.5	6.8	6	6.2	1.21838	6.93e-08
FBgn0266588	lncRNA:CR45113	1945	33.3	26.1	30	29.1	33.8	27.6	22.8	16.2	17.4	13.5	9.3	14	-0.951962	7.03e-08
FBgn0037877	CG6689	1199	11.3	9.9	7.3	9.8	7.4	8.1	18.1	12.1	18.9	17.5	23.4	15.9	0.950273	7.06e-08
FBgn0035498	Fit1	10345	149.2	171.4	157.5	133	137.4	151.1	108.5	103.9	95.8	90.7	95.7	73.9	-0.662169	7.49e-08
FBgn0030773	CG9676	1368	11.7	9.2	10.6	10.3	6.5	9.5	16.1	18.4	16.9	16.1	28.5	28.2	1.10729	7.84e-08
FBgn0262896	CG43251	5179	43.7	46.9	51.7	33.8	43	46.6	68.8	97	63.7	72.4	77.4	67.2	0.755496	7.9e-08
FBgn0038420	CG10311	3589	30.2	37	27.3	30.2	33.5	30.1	50.2	42.6	44.7	50.9	54.7	53	0.646503	8.06e-08
FBgn0035076	Ance-5	2539	21.5	18.7	23	21.4	19	17.6	47.6	25.4	33.5	35.3	33.1	43.7	0.852667	8.3e-08
FBgn0250836	CG8628	5625	24.5	33.8	21.1	53.2	52.4	52	78.9	85	94.2	98.8	74.1	89.8	1.13452	8.48e-08
FBgn0283499	InR	5595	94.8	104.1	106.1	60.8	68.5	70.7	46.7	46.8	50.1	46.7	47.2	49.9	-0.811262	8.7e-08
FBgn0263411	lncRNA:CR43457	241	4.5	6.7	2.7	2.4	4.6	7	1.1	1.6	1	0.5	2.3	1	-1.90247	8.8e-08
FBgn0035544	CG15021	1502	13.2	12.2	8.9	12.8	8.3	8.4	22.1	13.9	19.2	23.5	30.9	24.6	1.04941	8.87e-08
FBgn0033085	CG15908	656	5.8	5.4	4.1	5.3	4.1	6.2	10.2	9.8	7.7	9.3	10.9	9.7	0.898977	9.04e-08
FBgn0050373	CG30373	3053	30.9	25.9	18.7	21.9	26.9	23.6	46.2	30.6	45.2	42.5	45.6	47.8	0.788677	9.33e-08
FBgn0032495	CG16820	3175	18.2	20.2	24.9	30.4	28.6	30.9	38.3	61	40.1	48.7	52.6	42.8	0.894294	9.36e-08
FBgn0038946	rdhB	879	4.7	6.5	4.9	7.2	5.5	7.6	13.5	13.9	7.1	16.7	17.6	13.6	1.18653	9.56e-08
FBgn0024912	agt	977	14.6	16.8	13.5	12.6	15.2	15.2	11.1	7.2	7.7	7.1	7.5	9	-0.818771	9.61e-08
FBgn0034059	CG8320	5059	52.1	39.9	36.3	42.9	43	39	63.9	56.2	88.6	75.7	65.6	74.1	0.735577	9.74e-08
FBgn0031869	CG18304	1742	15.4	14.6	14.6	14.6	16.6	17.1	25.7	23.8	22.7	24.3	26.3	22.2	0.646793	9.89e-08
FBgn0034921	DCP1	896	8.3	6.6	7.8	6.7	7.4	5.7	12.5	11.3	10.6	13.4	14.1	15.3	0.845885	1.02e-07
FBgn0033742	CG8550	308	2.2	0.6	1.1	1.7	1.1	2.2	4	2.6	4	6.7	7.6	6.6	1.84592	1.06e-07
FBgn0038449	CG17562	2993	25.1	19.4	19.8	32.2	25.2	21.1	43.7	31.8	48.9	41.5	39.5	50.2	0.828341	1.07e-07
FBgn0010607	l(2)05714	623	4.2	3.7	4.1	5	6.6	4.3	8.4	7.7	8.6	10.6	9.7	10.4	0.975307	1.14e-07
FBgn0022023	eIF3h	6080	52.9	54.3	38.7	57.5	48.7	45.8	84.4	61.7	75.9	93.3	90.7	104.5	0.77063	1.16e-07
FBgn0033327	PGRP-SC1b	1467	8	7.4	7	12.6	12.7	16.2	28.1	21.1	26.4	19.3	18	22.3	1.08938	1.17e-07
FBgn0039761	CG18404	5643	37.2	40.4	30.6	53.6	60.1	51.4	72.1	74.4	78	86.5	86.6	88.9	0.827773	1.19e-07
FBgn0085246	CG34217	180	3.5	8.3	6.5	1.8	1.7	1.9	0.4	0.1	0.6	1	0.8	0.5	-2.7252	1.2e-07
FBgn0028990	Spn27A	1834	33.6	29.6	30.9	24.4	21.4	24.6	14.2	11	17	16.3	16.2	17.6	-0.829517	1.21e-07
FBgn0283680	IP3K2	2265	32.7	38.8	36.5	27.3	31.8	29	21.3	19.2	20.2	20.5	19	22.4	-0.674386	1.21e-07
FBgn0259685	crb	10810	168.4	168.5	159.1	142	136.6	135.9	107.2	104.5	95.8	103.4	102.2	88.6	-0.59938	1.24e-07
FBgn0029843	Nep1	1482	12.5	8.8	9.2	15.1	14.6	11.6	22.9	19.9	23.4	21.8	20	19.3	0.801109	1.26e-07
FBgn0036337	AdenoK	5945	46.3	48.7	43.8	61.1	57	52.3	98	74	77	85	72.5	87.3	0.672935	1.38e-07
FBgn0029506	Tsp42Ee	10932	120.9	191.7	195.4	131.8	182.4	189	95.6	115.6	81.9	94.5	106.3	87.3	-0.796583	1.39e-07
FBgn0035526	CG1316	1172	10.4	9.1	11.4	10.2	8.4	9.2	18	17.9	12.6	18.9	16.9	16.2	0.782538	1.43e-07
FBgn0261530	nbs	1543	16.4	11.1	8.7	13.7	10.2	9.5	20.1	17.3	26.5	24.1	19.8	25.7	0.910454	1.43e-07
FBgn0026721	fat-spondin	4161	39.3	31.8	30	26	27.3	30.3	57.3	34.7	51.8	65.4	76.9	80.3	0.986089	1.43e-07
FBgn0000370	crc	1025	17.5	18.8	17.9	13.3	11.5	14.9	10.2	8.7	8.4	7.5	8.5	8.2	-0.86185	1.55e-07
FBgn0033571	Rpb5	2962	28.5	23.1	19.8	29.6	22.6	24.4	41.8	30.8	45.8	44.5	40.6	44.9	0.735836	1.55e-07
FBgn0263346	CG43427	7803	105.5	117.5	127.7	98.3	105.6	112.6	77.4	81.5	69.7	72.7	74.4	67.6	-0.5869	1.59e-07
FBgn0029526	CR18166	362	2.5	1.7	0.5	3.1	2.5	2.4	3.8	4.9	6.9	5.1	6.7	7.2	1.37064	1.61e-07
FBgn0053288	CG33288	271	1.4	1.7	0.8	2.1	2.5	1.6	5.3	4	4.3	4.5	3.1	4.6	1.29608	1.66e-07
FBgn0038179	CG9312	1517	13.1	8.8	11.1	13.3	12.3	8.9	25.2	14	23.1	25.6	18	27.3	0.966311	1.66e-07
FBgn0039240	CG3744	2963	29.7	24.2	23.5	28.2	24.5	23.8	35.4	34.4	43.1	44	43.5	44	0.653779	1.66e-07
FBgn0034331	CG15067	79381	746.9	613.2	502.1	644.8	696.5	523.1	1339.1	705.3	1275.9	1056.5	1061.2	1331.7	0.860621	1.67e-07
FBgn0016031	lama	9026	111.6	150.8	129.6	118.5	136.8	141.6	89	99.9	82.4	76.8	82.1	68.9	-0.660252	1.71e-07
FBgn0033019	CG10395	1158	9.7	9.4	10.3	9.3	10	12.2	15.9	15.2	15.5	16.4	16.9	17.6	0.706274	1.74e-07
FBgn0033317	CG8635	6289	69.2	46.2	40.6	53.1	49.1	48.7	91	65	96.2	95	82.4	98.6	0.775761	1.75e-07
FBgn0001145	Gs2	29325	196	206.5	194.1	305.1	275.9	280.2	527.9	457.1	357.5	396.5	411.2	380	0.79542	1.78e-07
FBgn0036022	CG8329	3169	25.7	19.4	26.5	23.1	16	18.4	39.1	28.5	39	43	74	66.8	1.17183	1.8e-07
FBgn0039163	CG5515	9929	104.6	72.4	73.6	94.1	80.6	70.1	139.7	103.9	149	138.9	137.2	157.2	0.732207	1.83e-07
FBgn0036695	Papst2	866	7.4	8.4	8.1	5.7	6.6	6.8	12.6	11.3	10.9	13.3	13	13.3	0.80134	1.84e-07
FBgn0037763	CG16904	7977	73.9	169.6	155.1	111.2	135.2	183	54.2	84	40.4	57	80.1	55.4	-1.1556	1.88e-07
FBgn0015781	P5cr	1802	16.1	11.7	16	13.5	16.2	13.3	24	18.5	22.8	31.8	27.5	30.4	0.838477	1.9e-07
FBgn0039537	CG5590	5799	57.6	44.6	39.2	49.2	55	47.7	78.5	60.5	78.3	88.9	83.7	91.2	0.706895	1.92e-07
FBgn0285991	hpRNA:CR18854	27155	278.6	223.9	221.7	231	212.6	209.8	324.9	276.2	412.6	386.5	410.6	447	0.711724	1.92e-07
FBgn0051344	CG31344	1834	17.8	16.1	15.2	14.7	15.7	12.7	32.1	20.7	25.7	25.9	24.1	25.4	0.722093	2.04e-07
FBgn0038082	CG5724	1170	15.3	29.6	23.3	11.9	16	30.9	7	13.2	7.2	8.3	7.7	7.2	-1.3128	2.05e-07
FBgn0035876	Pex2	1563	11.2	12.9	11.9	14.8	14.4	10.3	21.4	17.6	18	25.1	25.4	26.1	0.811519	2.09e-07
FBgn0027621	Pfrx	8708	122.1	127	123.4	113.8	112.5	130.2	89.5	78.8	80.7	76.1	87.9	84.8	-0.547802	2.1e-07
FBgn0011566	Smyd3	487	4.2	4.3	3.8	2.3	4	2.2	7	6.2	6.5	6.8	8.8	8.5	1.0508	2.11e-07
FBgn0031004	CG7992	902	8.1	5.9	6	7.5	8.3	7.9	13.1	10.1	14.2	14.4	12.5	13.2	0.813869	2.14e-07
FBgn0002789	Mp20	9655	80.4	65.1	69.6	79.5	78.9	66.1	123.8	81.6	118.6	148	184.1	184.3	0.934104	2.14e-07
FBgn0022343	CG3760	4148	44.6	34.7	34.9	38.1	35.3	35.5	60.8	54.3	59	52.6	56.4	54.3	0.587772	2.18e-07
FBgn0264513	lncRNA:CR43912	16376	123.9	149.2	132.6	119.2	156.7	150.5	254.5	303.6	234.6	261.4	183.2	179.8	0.768222	2.18e-07
FBgn0038589	CG18598	518	4.6	3.4	4.3	3.7	2.6	2.2	7.3	6.8	9.5	5.5	7.8	10.5	1.16219	2.2e-07
FBgn0054008	CG34008	324	7.9	3.6	7	4.9	4.7	6	2	2.9	2.9	1.3	2.1	1.4	-1.43704	2.25e-07
FBgn0035484	CG11594	12289	119.2	94.6	100.1	110.9	106.2	110.2	192.9	126.9	161.4	166.6	169.2	195.1	0.65775	2.49e-07
FBgn0265590	lncRNA:CR44417	809	4	7.6	6.5	2.8	5.4	6.8	11.3	13.3	7.7	14.4	15.2	14.9	1.25572	2.52e-07
FBgn0033578	BBS4	178	1.7	0.8	0.3	0.4	1.1	1.1	2.1	2.3	3.3	3.1	3.1	3.7	1.61423	2.64e-07
FBgn0034502	CG13871	800	11	10.9	12.2	13.9	12.9	12.7	8.6	8.1	7.2	6.2	5.6	5	-0.861342	2.74e-07
FBgn0031249	CG11911	6729	109.3	95.7	79.6	145.1	90.7	105.3	76.8	46	66.1	47.2	37.4	41.1	-0.994181	2.81e-07
FBgn0267435	chp	2846	29.3	28.5	23.3	17.5	18.1	25.5	37.4	38.9	44	38.2	47.4	38.1	0.778044	3.1e-07
FBgn0040754	CG17059	4773	44.8	43.6	38.4	39.6	45.9	40.6	66.2	51.3	70.5	65.5	62.8	73.8	0.620668	3.13e-07
FBgn0262107	asRNA:CR42860	564	8.4	14	9.5	6.3	8.7	9.2	3.9	3	4.1	5.1	5.5	3.3	-1.166	3.16e-07
FBgn0036207	CG10907	1815	13.1	15.5	17.3	17	17.4	15.4	25.9	26	21.6	29.1	23.7	25.8	0.676413	3.23e-07
FBgn0054054	CG34054	420	2.8	2.6	1.4	4	2.8	2.7	6.8	4.8	6.5	6.8	4.9	8.8	1.20296	3.35e-07
FBgn0263342	lncRNA:CR43423	266	4.5	5.4	3	5.8	4.2	4.6	1.1	2.5	2.8	2	1.2	0.7	-1.46802	3.47e-07
FBgn0034328	IM23	5823	73.4	179.5	73.3	79.8	129.5	58.2	49.2	29.9	56.4	27.3	32.7	24.5	-1.43399	3.5e-07
FBgn0032853	CG10651	603	4.5	4.3	5.4	4.5	2.9	2.7	14.2	10.7	9.4	7.1	6.5	8.7	1.21668	3.65e-07
FBgn0020372	TM4SF	1676	21.7	28.5	29.8	25.5	20.4	24.4	16.9	16.3	15.6	11.5	14.4	15	-0.73309	3.75e-07
FBgn0265530	lncRNA:CR44380	71	0.1	0.4	0	0.4	0.3	0	1.1	1.4	0.7	1.7	1.5	1.5	2.47783	3.76e-07
FBgn0051713	Apf	889	7.4	8.5	4.9	7.1	7.9	6.2	12.8	10.7	11.3	13.5	12.2	15.2	0.813157	3.8e-07
FBgn0032644	CG5131	1763	17.1	9.6	9.5	15.6	13.8	12.7	30	15.9	27.8	29.5	23	28.2	0.960108	3.8e-07
FBgn0036024	CG18180	35387	282.7	211.3	203	369.5	258	365.2	553.5	411.1	616	585.5	491.1	448.7	0.878099	3.8e-07
FBgn0264549	lncRNA:CR43928	90	2.9	2.3	1.6	1.2	2	0.5	0.1	0.1	0.8	0.4	0.1	0	-2.75187	3.83e-07
FBgn0031184	CG14615	1234	9.8	8.7	8.1	10.7	9.6	9.2	13.1	13.2	15.6	21.1	22.4	22.8	0.937134	3.87e-07
FBgn0033853	CG6145	9492	121.3	133.3	113.9	147.7	157.3	154.1	88.7	106.2	93.9	75.1	76.9	74.4	-0.684945	4.15e-07
FBgn0050339	CG30339	1678	9.3	11.6	9.7	14.7	15.2	16.8	24.9	22.1	36.4	25.2	18.6	24.1	0.975408	4.21e-07
FBgn0000527	e	653	6.2	5.2	5.1	4.8	5.4	5.1	9.9	9.4	8.3	8.7	10	9.7	0.790391	4.38e-07
FBgn0039048	CG17111	1240	10.8	11.3	10.3	11.1	9	9.5	17.5	12.6	20.3	18.6	19.3	17.2	0.761105	4.39e-07
FBgn0029990	CG2233	70274	657	670.8	709.9	540.8	618.7	603.5	1024.5	767.5	906.2	1062.4	1005.8	994.9	0.600395	4.44e-07
FBgn0000592	Est-6	76189	660.3	651.6	499.1	670.5	685.6	776.5	1344.7	1156.2	1064.3	1079.5	893.8	886.8	0.704076	4.49e-07
FBgn0262988	CG43296	580	6.4	12.1	12.7	11.3	10.8	9.7	4.2	7.7	2.6	3.7	3.1	1.9	-1.45353	4.53e-07
FBgn0031970	CG7227	969	5.8	6.9	4.1	10.3	7.8	7.6	16.7	10	14.4	15.4	13	16.8	1.00636	4.55e-07
FBgn0265862	lncRNA:CR44651	212	3.6	5.8	5.7	2.2	3.6	3.2	1.6	1.9	0.7	0.7	1.5	1.1	-1.67222	4.58e-07
FBgn0266449	Kr-h2	5462	64.7	86.4	86.3	73.8	80.6	80.7	47.2	62	47.1	48.4	51.4	51	-0.618245	4.66e-07
FBgn0250848	26-29-p	15143	158.1	133.1	128.6	134.9	120	114.8	222.9	157.1	239.3	217.5	194.9	213.8	0.655121	4.66e-07
FBgn0058198	CG40198	1269	13.5	19.5	24.9	18.7	20.6	24.6	9.4	10.4	8.3	13.1	12.5	11.3	-0.8784	4.7e-07
FBgn0020506	Amyrel	801	6.4	4.1	3.8	6.6	6.6	6.5	18.1	13.6	12.2	10	9.3	10.1	1.08313	4.79e-07
FBgn0040907	mRpL33	3639	31.6	30.4	25.2	32.3	36.5	33	56.8	39.6	44.7	52.2	53.2	54.2	0.663042	4.79e-07
FBgn0032938	CG8671	4665	57.7	71.7	72.8	63.4	64.9	69.9	46.2	50.7	42	44.1	43.1	39.2	-0.589061	4.79e-07
FBgn0029118	ScsbetaG	3025	28.9	27	26	20.1	27.8	26.3	38.9	35.3	51.8	37.1	45.6	44.9	0.699922	4.83e-07
FBgn0037310	Tim17b1	3010	36.6	45.5	49.5	41.6	46.4	43	27.7	35.1	27.8	24.4	25.3	26.9	-0.647689	4.95e-07
FBgn0030251	CG2145	7012	75.3	61.1	53	63.4	58.3	50.1	108.4	77.5	92.6	93.6	98.2	103.5	0.658972	4.95e-07
FBgn0034052	CG8299	846	5.8	2.9	6.2	7.6	6.1	9.2	14.8	11.3	10.5	14.8	13.6	12.5	1.07373	5e-07
FBgn0052218	lncRNA:CR32218	3313	54.9	47.9	39.2	47.7	44.4	42	27.6	29.5	35.1	29.5	29.3	29.9	-0.621863	5e-07
FBgn0085481	CG34452	188	1.1	0.8	0.3	1	0.9	0.8	3.4	3.9	5.7	2.8	1.3	2.8	1.88149	5.17e-07
FBgn0266862	lncRNA:CR45323	157	3.2	2.6	2.2	2.7	2.6	3.2	1.4	1.4	0.7	1.3	0.4	0.6	-1.51048	5.31e-07
FBgn0021979	l(2)k09913	6014	50.1	51.9	56.3	55.7	61.9	58.5	76	80.2	77.2	84.9	87.7	83.3	0.552976	5.35e-07
FBgn0033313	Cirl	7431	82.4	56.4	49	64.2	61.9	68.8	107.6	92.8	119.6	96.1	96.3	103	0.680287	5.39e-07
FBgn0014032	Sptr	1617	14.2	11.7	11.6	17.8	14.4	12.2	24	21.2	26.5	20.6	22	21.4	0.707816	5.43e-07
FBgn0085192	CG34163	2341	15.6	20.9	16.8	17.1	26	20.3	33.1	38.7	24.7	35	35.4	34.2	0.784403	5.54e-07
FBgn0034885	Eglp4	19557	170.9	175.5	165.9	163.6	187.8	181.9	257	209.8	234.4	306.6	296.7	299.8	0.617651	5.65e-07
FBgn0036732	Oatp74D	1738	21.8	25.4	25.7	23.8	26.5	25.5	16.6	16.6	15.2	18	16.2	15.1	-0.599168	5.67e-07
FBgn0284257	Ttd14	10772	121.3	84.3	70.4	91.4	71.6	64.2	153.5	104.6	180.8	153.7	154.2	170.3	0.860599	5.7e-07
FBgn0032236	mRpS7	5602	58.1	40.3	39.5	47.9	46.8	43.3	95.5	57.9	89.9	76.3	64.1	86.8	0.76323	5.72e-07
FBgn0042201	Nplp3	8609	73.6	64.2	52.8	76	54.1	70.9	164.5	77	89.2	125.7	148.6	146.9	0.939822	5.88e-07
FBgn0038973	Pebp1	2938	15.7	15.4	10.3	29.6	26.8	29	45.6	39.6	48.9	48.7	37.7	47.4	1.0765	6.1e-07
FBgn0085485	CG34456	989	7.9	4.3	5.1	5.4	3.3	3.2	12.1	8.1	7.1	19.6	24.1	26.2	1.708	6.5e-07
FBgn0042106	CG18754	256	2.9	4.1	3.8	4.3	7.5	6.2	1.5	2.9	1.4	0.8	1.2	1.4	-1.64275	6.77e-07
FBgn0002562	Lsp1alpha	95	0.4	0.3	0.8	0.3	0.1	0.5	2.1	1.2	1.1	2.1	2	1.8	2.24815	6.85e-07
FBgn0033598	Cpr47Eb	33	0.8	0.4	1.1	1.2	0.9	0.3	0	0	0.1	0	0	0	-4.39069	7.11e-07
FBgn0266001	lncRNA:CR44775	57	0.1	0.3	0	0	0.3	0	1.3	0.3	1.1	0.9	1.5	1.5	2.98793	7.11e-07
FBgn0053080	CG33080	1033	8.5	6.2	6.8	9.9	9.4	8.7	17.6	13	16.5	11.5	14	16.5	0.837023	7.15e-07
FBgn0261549	rdgA	14109	146	133.6	119.6	121.9	109.7	134	178.2	169.2	182.1	190.4	209.5	214.5	0.580383	7.15e-07
FBgn0052279	Drsl2	404	1.3	6.3	34.4	2.1	17.7	6	0.4	1	1.7	1.3	0.8	0.8	-3.46385	7.17e-07
FBgn0033134	Tsp42El	4879	64.6	79.4	80.1	58.2	77.4	65	41.3	50.1	41.1	47.1	51.6	37.8	-0.658308	7.36e-07
FBgn0003447	sn	1469	11.5	13.2	16	12.5	13.3	12.2	22.1	18.6	21.7	20.3	18.8	20.9	0.657975	7.65e-07
FBgn0033431	CG1827	5289	51.9	46.5	41.1	51.4	47.7	45.8	69	60	76.3	75.3	68.3	79	0.582409	7.71e-07
FBgn0051823	CG31823	468	4.1	2.8	4.1	4	3.6	3	6	5.9	7.9	7.1	6.5	7.9	0.935101	7.74e-07
FBgn0028509	CenG1A	1511	22	23.9	24.6	16.2	22.3	27.9	13.3	16.3	11.9	14	12.4	12.8	-0.745291	8.05e-07
FBgn0000139	ash2	2965	22.3	28.1	27.9	23.8	27.4	26.3	40.3	33.5	34.4	49	45.8	45.1	0.679493	8.05e-07
FBgn0010222	Nmdmc	1285	19.2	17.9	21.7	19.7	18.3	16.2	14.3	9.1	13	11.9	9.7	10	-0.730858	8.16e-07
FBgn0035359	CG1143	1205	12.8	9.1	6.5	10.6	7.5	8.4	15.1	13.7	16.2	16.8	20.2	21.7	0.885473	8.17e-07
FBgn0034663	CG4363	25387	341.4	491.7	410.6	270.5	387.9	383.7	198.8	293.8	233.7	222.2	201.4	200.1	-0.759579	8.19e-07
FBgn0031976	CG7367	67	0.3	0.3	0	0.3	0	0.3	1.4	0.7	0.7	1.6	1.7	1.4	2.56359	8.3e-07
FBgn0038319	mRpL9	694	5.1	4.5	5.7	6.3	4.2	5.7	10.9	7.4	8.4	9.7	11.4	13.6	0.98747	8.3e-07
FBgn0265424	lncRNA:TS14	135	2.2	3	3	1.8	2.5	2.7	0.5	0.7	0.7	0.1	1.1	1.5	-1.62547	8.45e-07
FBgn0261380	mRpL37	1731	15.8	12.7	14.1	17.4	14.5	14.3	23.3	20.1	20.6	25.3	26.5	28.1	0.691903	8.49e-07
FBgn0264831	lncRNA:CR44039	141	0.6	0.3	0.3	0.3	0.7	0.8	1.6	1.9	1.2	3.8	5.1	2.1	2.4278	8.53e-07
FBgn0266918	CG32486	11011	116.9	100.5	95	95.9	90.5	89.3	133.3	128.6	140.8	168.4	170.4	154.9	0.60502	8.58e-07
FBgn0267463	asRNA:CR45813	442	7.4	8.1	9.2	4.5	8.6	7	4.3	3.9	3.7	2.5	1.5	3.2	-1.21995	8.59e-07
FBgn0028491	CG2930	6082	82.1	86.8	69.3	97.4	92.1	96.7	61.8	61	64.8	48.3	47.5	47.7	-0.665651	8.86e-07
FBgn0053307	CG33307	1631	12.6	9.4	8.1	14.3	15.3	16	27.3	15.8	27.2	24.3	22.8	25.6	0.9131	8.88e-07
FBgn0264336	lncRNA:CR43792	1083	14.1	24.6	20	14.4	18.7	14.6	11.3	11.6	6.6	8.7	5.5	5.8	-1.10762	9.13e-07
FBgn0267207	lncRNA:CR45647	180	0.7	0.7	0.8	1.2	1.2	1.4	3.5	2	2.2	3.3	2.5	4.2	1.64124	9.14e-07
FBgn0033949	CG10131	917	5.3	6.3	4.3	8.6	5.5	10	14.7	9.8	13.7	15.1	11.4	18.2	1.06632	9.22e-07
FBgn0035298	SCOT	3507	38.1	28.5	30	28.3	26	21.1	55.2	35.1	54.8	49.7	45.4	54.4	0.76569	9.22e-07
FBgn0031417	CG3597	6049	50.5	47.5	52	51.2	48	47.9	102.8	54.9	68.4	80.2	101.6	106	0.792686	9.72e-07
FBgn0021967	ND-PDSW	13040	144.3	102.5	81.5	101	96.4	99.6	193.9	119.4	199.7	178.4	186.1	221.6	0.810484	9.72e-07
FBgn0035697	CG10163	39	0.3	1	0.5	0.9	1.3	1.9	0.3	0	0	0	0.1	0	-3.53628	9.78e-07
FBgn0086779	step	3838	50.8	59.8	52.8	49.5	50.8	62	35.9	40.6	34.6	37.4	32.5	37.5	-0.570939	1.03e-06
FBgn0266209	lncRNA:CR44904	504	3.9	2.5	3.8	3.1	3	3.5	10.7	6.8	12.9	6.4	5.7	5.9	1.29664	1.04e-06
FBgn0032940	Mondo	2060	26.8	31.9	35.5	23.7	31.8	31.9	18.1	20.4	16.7	17.7	21.7	19.1	-0.661116	1.08e-06
FBgn0037126	CG14567	726	9.3	15.1	10.6	10.8	13.1	11.6	5.3	7.7	7.6	5.8	4.5	3.1	-1.0691	1.12e-06
FBgn0033301	CG12780	1185	14.2	21.9	21.7	15.8	17.3	17.3	8.7	12.3	10.6	11.3	10.8	9.2	-0.770321	1.12e-06
FBgn0063499	GstE10	1162	18.1	19.4	16	17.4	16.5	13.5	10.1	12.3	12.3	8.7	8.6	8.9	-0.752173	1.15e-06
FBgn0039030	CG6660	4786	43.6	41	32.7	46.9	47.9	32.5	64.1	51.3	68	66.7	68.7	74.3	0.671013	1.15e-06
FBgn0263655	CG43646	75	1.8	1.7	1.4	1.5	0.9	1.6	0.1	0.6	0.6	0.3	0.3	0.2	-2.15526	1.16e-06
FBgn0037783	Npc2c	105	2.2	2.3	4.9	1.5	1.6	0.8	0.4	0.1	0.6	0.4	0.5	0.6	-2.22096	1.16e-06
FBgn0053679	CG33679	144	0.8	0.3	0.5	0.6	0.3	0.3	1.4	0.7	2.9	2.8	4	3.8	2.3805	1.21e-06
FBgn0035829	HP4	1183	9.4	10.5	9.7	9.9	11.7	6.2	14.3	14.5	15.9	16.9	17.6	20.9	0.77713	1.31e-06
FBgn0265894	lncRNA:CR44683	766	9.6	15.1	9.2	12.4	12.3	14.1	5.4	8.8	5.3	7.1	6.3	4.4	-0.975238	1.32e-06
FBgn0037718	P58IPK	4456	47.7	70	53.6	69.3	75.3	68.8	44.2	40.2	39.4	41.7	40.8	38.9	-0.650143	1.32e-06
FBgn0260744	Tango9	19532	215.9	179.8	174	139.9	152.7	140.3	294.5	206.9	270.3	277.9	260.4	301.7	0.68332	1.32e-06
FBgn0261793	Trf2	28497	457.8	436.2	398.9	373.7	351.2	332.2	253.5	245.2	278	270.6	272.2	277.6	-0.558019	1.32e-06
FBgn0036314	Sf3a2	846	6.4	7	3.8	7.3	7.1	8.7	13.7	10.8	11.6	10.1	12.8	14	0.845957	1.33e-06
FBgn0033356	CG8229	943	8.9	7.3	5.7	7.9	5.7	8.1	12.8	10.3	11.1	14	16.8	16.9	0.898687	1.38e-06
FBgn0033554	Lsm10	1018	16.3	21.9	21.9	12.6	12.8	11.6	11.3	7.8	7.9	7.5	6.9	7	-0.998888	1.38e-06
FBgn0004698	Xpc	3885	65.3	54.6	50.9	47.4	50.3	57.4	32.3	38.7	40	35.7	35.1	35	-0.590412	1.39e-06
FBgn0030433	mRpL49	3447	31.5	27.8	26.5	31.6	28.2	26.8	52	32.4	40.2	50	53	59.9	0.732456	1.41e-06
FBgn0259832	CG34229	1838	18.6	13.8	12.4	16.5	14.1	16.8	27.6	19.5	31.5	24.4	23.9	27.5	0.733362	1.42e-06
FBgn0036335	mRpL20	3546	33.4	27.8	25.4	33.8	35.1	34.1	46.9	40.9	48.8	49.3	48.6	54	0.600395	1.47e-06
FBgn0015568	alpha-Est1	6398	48.4	50.1	47.4	60.2	48.1	56.6	83.7	72	59.9	99.7	122.4	111.9	0.823726	1.5e-06
FBgn0051089	CG31089	251	1.4	0.8	1.6	1.5	1.5	2.7	4.4	4	5.8	4.9	3.2	2.8	1.46384	1.56e-06
FBgn0034471	Obp56e	1603	18.5	12.1	9.5	10.1	10.3	11.9	29.4	17.1	19.5	26.5	26.6	21	0.933285	1.57e-06
FBgn0263975	CR43727	130	0.4	0.7	0.5	0.4	0.8	0.8	1.6	1.6	1.7	3.8	2.4	2.5	1.95088	1.58e-06
FBgn0036623	CG4729	12529	117.1	120.9	85	113.8	120.9	104.5	145.6	148	173.2	172.5	180.5	197.9	0.615823	1.62e-06
FBgn0263767	lncRNA:CR43684	19416	257.2	305.2	255.2	280	340.4	324.6	190.5	210.4	216.4	137.2	116	133.3	-0.812676	1.62e-06
FBgn0004087	Dhfr	731	5	6.3	4.9	6.6	6.7	4.9	12.1	7.8	11.1	10.5	13.3	9.2	0.873533	1.64e-06
FBgn0051051	CG31051	413	3.5	3.2	3	4	2.2	2.4	5.7	4.9	5.8	6.4	6.9	6.9	0.968786	1.66e-06
FBgn0038790	MtnC	36169	205.4	178.3	159.4	375	347.1	311.1	603.8	466.2	678.9	525.8	394	596.8	1.05027	1.67e-06
FBgn0039154	Npc2f	4850	44.8	34.2	26	48.7	43.1	42.2	63.8	59.1	80.7	65.5	57.1	81.1	0.760181	1.69e-06
FBgn0019928	Ser8	4985	35.9	26.7	22.2	57.2	42.9	38.7	81.4	53.8	88.3	84.3	63.6	69.8	0.973594	1.69e-06
FBgn0003076	Pgm	11274	111.2	84.7	103.1	100.9	76.4	101	150.9	110.3	163.7	151.5	183.1	185.2	0.711657	1.69e-06
FBgn0259216	RhoGAP102A	1154	10.6	8.7	9.5	9.7	9.6	8.9	16.4	13.9	13.8	13.6	21	19.1	0.773792	1.76e-06
FBgn0053111	CG33111	700	6.1	15.7	16.2	9.3	12.8	13	5.2	6.1	3.7	5.6	6.7	4.7	-1.17193	1.77e-06
FBgn0267542	asRNA:CR45882	780	10.6	15.3	12.4	12.2	16.4	15.4	7.4	10	5.3	3.3	2.8	3	-1.38104	1.77e-06
FBgn0035091	CG3829	8278	119.6	124.5	110.7	108	110.3	106.9	87.8	69.2	79.1	77	81.8	78.4	-0.523711	1.77e-06
FBgn0011670	Mst57Dc	42602	343.5	456.9	403.5	269.2	327.1	348.2	755.7	752.6	459.6	609.2	520.6	571	0.772331	1.77e-06
FBgn0032192	CG5731	636	3	5.1	4.1	5.7	4.5	6.2	13	11.6	7.7	10.4	8.1	7.9	1.06305	1.82e-06
FBgn0000395	cv-2	883	12.3	13.6	13.3	13.4	11.7	14.3	5.9	8.8	8.7	9.1	8.1	6.8	-0.72579	1.82e-06
FBgn0038034	Cyp9f3	898	8	5.9	9.2	7.1	7.1	6	12.6	10.8	11.2	17.7	12.8	13	0.854064	1.82e-06
FBgn0027885	Aac11	12274	129.5	95.3	101.5	117.6	110	96.4	162.3	135.7	192	161.4	158.3	186.8	0.612553	1.83e-06
FBgn0259953	Sfp24Bd	2028	11.7	15.1	19.8	12.6	22.2	20	26.1	31.8	26	28	32.7	33.2	0.832671	1.85e-06
FBgn0034999	CG3394	2511	27.3	18.4	17.6	24.7	19.5	20.6	33.5	29	40.9	35.4	33.1	36	0.682534	1.89e-06
FBgn0032486	mRF1	364	1	2.5	1.4	3	2.4	3.2	5	4.8	3.7	6.7	6.5	8.3	1.41555	1.9e-06
FBgn0035770	pst	5862	77.6	95.5	83.6	73.2	85.5	84.2	58.4	66.6	58.2	48.8	49.5	48.7	-0.597288	1.9e-06
FBgn0015036	Cyp4ae1	670	7.4	13.2	8.9	12.2	10.8	16.2	4.9	7.4	5.9	3.4	5.6	3	-1.18561	1.92e-06
FBgn0039993	CG17691	9913	98.1	101.9	82.3	83.2	90.1	98.8	136.8	132.5	133.1	125.9	142	126.5	0.521485	1.96e-06
FBgn0033208	mRpL52	1649	14.1	11.6	8.4	17.3	14.6	14.9	21.3	19.5	28.2	23.4	22.2	25.4	0.773322	1.97e-06
FBgn0051974	CG31974	5947	85.5	80.2	79	89.9	85.9	77.7	57.5	62.9	64.3	54.6	49.9	45.2	-0.579735	1.99e-06
FBgn0033724	CG8501	219	0.8	0.6	1.4	1.7	1.5	1.6	3.1	2.6	2.4	3.8	4.7	5.1	1.60136	2.01e-06
FBgn0011705	rost	1339	17.9	24.1	23	18.7	16.9	20.3	10.3	11.8	14.5	14.4	10.9	9.5	-0.75144	2.01e-06
FBgn0035824	CG8281	946	9.2	4.7	7.6	8.8	6.2	6.8	12.3	11.1	10.9	16.7	17	15.1	0.935079	2.03e-06
FBgn0038491	CG5292	979	9.8	8.4	8.4	8	7.9	7.9	14.8	11.8	15.8	12.9	12.8	13.7	0.685544	2.05e-06
FBgn0263607	l(3)72Dp	683	10.6	12.4	10	8.2	10.9	10	5.5	7.5	6.9	4.5	4.4	5.5	-0.866292	2.06e-06
FBgn0004635	rho	4425	65	88.2	85.8	46.1	57.4	57.9	41.4	38.7	34.2	40.4	43.5	34.5	-0.780132	2.06e-06
FBgn0035600	Cyt-c1	44798	466	407.1	339.1	411.8	395.7	391.5	695.9	484.4	615.3	590.2	574.1	647.6	0.580286	2.08e-06
FBgn0033127	Tsp42Ef	4610	57.8	97.4	77.9	54.2	63.8	66.3	38.1	43.1	30.3	43.4	49.2	38.2	-0.782539	2.18e-06
FBgn0036774	mRpS26	2387	24.6	18.3	15.2	23.8	18.6	19.8	28.8	29.3	40.8	32.5	30.5	36.8	0.707911	2.19e-06
FBgn0263697	Uba3	1345	12.8	9.8	10.6	12.9	11.9	9.5	21.6	14	17.8	19.4	18.1	21.1	0.717	2.22e-06
FBgn0014455	Ahcy	2691	24.2	21.2	17.6	28.6	22.2	23.3	36.7	26.6	40.2	39.8	39.9	40.6	0.697433	2.22e-06
FBgn0266549	lncRNA:CR45102	4457	66.3	67.9	58.2	60.3	58.8	58.8	42.2	48	46.9	39.2	36.3	39.3	-0.561449	2.22e-06
FBgn0036396	CG17359	245	1.8	1.1	0.8	2.4	1.2	1.9	3.1	4.3	2.9	5.1	3.9	3.9	1.28216	2.27e-06
FBgn0037906	PGRP-LB	1955	18.7	16.6	20	16.5	18.5	13	24.7	24.7	30	28.1	24.3	29.1	0.630803	2.31e-06
FBgn0037678	CG16749	18167	194.3	161.5	126.7	182.6	141.1	149.7	259.4	214.7	276.2	268.9	218.5	243.1	0.628186	2.31e-06
FBgn0035969	CG4476	126	1.4	2.3	2.2	1.7	3.8	4.9	1	1	0.6	0.1	0.4	0.4	-2.1346	2.33e-06
FBgn0033471	CG12134	1018	10.1	8.4	5.4	9.7	8	6.5	14.7	11.8	16	16.3	11.7	15.7	0.793164	2.33e-06
FBgn0032997	CG17486	3403	27	29.4	28.7	26.3	37.6	30.6	49.1	48.3	34.8	53.7	49.8	47.8	0.659181	2.33e-06
FBgn0038002	CG12256	3956	38.2	34	37.6	32.1	30.3	27.9	57.4	42.5	40.6	64.2	62	64.1	0.724367	2.33e-06
FBgn0031538	CG3246	3876	35.4	36	29	38.8	31.5	29.2	64.9	39.9	49.8	50	54.9	59	0.663046	2.35e-06
FBgn0020272	mst	986	14.2	15.4	18.1	13.5	14.5	12.5	9.8	7.7	9.7	10.6	6.9	7.3	-0.755535	2.36e-06
FBgn0005648	Pabp2	6055	73.1	93.4	97.7	77.7	87.6	90.4	63.4	66.3	55	57.4	53.6	50.5	-0.582215	2.43e-06
FBgn0263082	CG43350	3360	27.1	30.4	30.6	25.8	23.5	27.6	72.7	58.8	47.1	37.9	37.5	39.9	0.837501	2.44e-06
FBgn0000477	DNaseII	2966	27	26	24.9	20.9	25.9	16.2	52.2	26	42.2	43.6	37.8	50.9	0.834771	2.49e-06
FBgn0030747	CG4301	775	12	11.6	10.8	11.7	10.9	10.8	5.4	7.1	6.2	7.6	8.8	5.8	-0.74444	2.55e-06
FBgn0040349	CG3699	1323	14.2	9.9	9.2	9.4	7.6	11.4	21.8	11.8	21	18.1	20.2	21.7	0.887352	2.58e-06
FBgn0266891	lncRNA:CR45351	108	0.6	0.6	0.3	0.4	0.5	0.8	2.4	2.5	1.7	2	1.5	1.4	1.80251	2.59e-06
FBgn0267024	asRNA:CR45468	326	5.1	6.7	3.5	4.1	5.7	7.3	3.1	1.6	2.5	2.6	1.5	2.8	-1.1807	2.59e-06
FBgn0033047	CG7882	3123	42.3	39.3	44.9	46.6	54.6	53.3	31.3	35.8	31.7	24.7	23.7	19	-0.758968	2.59e-06
FBgn0016672	Ipp	7682	66.6	72.6	70.4	77.4	71.5	53.9	120.7	90.3	93.1	99.5	113.4	107.6	0.594365	2.7e-06
FBgn0039203	CG13618	9848	131.4	153.1	148	116.5	158.4	118.9	91.7	92.5	101.5	94.8	81.3	93.8	-0.573237	2.75e-06
FBgn0266365	lncRNA:CR45013	4063	34.8	93.4	82	51.9	80.1	96.9	38.1	48.7	16.3	24.8	26.9	22.6	-1.30445	2.76e-06
FBgn0052365	CG32365	742	5.5	5	6.5	6.4	6.7	6.2	11.2	11.3	14.5	8.7	9.3	10.1	0.849782	2.83e-06
FBgn0039782	CG15539	525	3.2	2.9	3.5	3.7	5.1	5.1	10.1	10.1	5.8	7.7	7.1	7.2	1.04623	2.84e-06
FBgn0036838	CG3808	168	2.5	3.4	4.1	3.9	2	2.2	0.6	1.3	1.1	1.3	0.7	1.4	-1.4555	2.85e-06
FBgn0010113	hdc	8731	122.2	144.4	137.8	111.1	101.7	117	77.1	83.7	81	85	85.9	85.2	-0.558269	2.87e-06
FBgn0051577	tRNA:Ala-AGC-1-1	62	1.3	1.2	0.8	0.9	2.2	0.8	0.5	0.1	0.3	0	0	0.3	-2.4894	2.95e-06
FBgn0032188	CG13137	170	2	3	3	3.7	3.4	3.2	0.5	2	0.8	0.8	1.5	1	-1.47768	3.03e-06
FBgn0262467	Scox	3523	28.3	32.3	29.8	34.3	31.4	37.4	42.9	46.2	42	51.8	54.8	50.9	0.584591	3.05e-06
FBgn0031651	mRpL24	1432	14.5	12.7	10.6	12.5	13.5	10	21.4	16.9	17.7	19.6	19.7	22	0.640491	3.08e-06
FBgn0032271	CG7329	2062	19.4	18.4	20	16.8	18.2	17.1	35	26.3	30.4	29.5	23.2	26.3	0.635425	3.1e-06
FBgn0013763	Idgf6	34941	327.3	317.6	307.2	297.6	301.5	260.5	493.2	340	398.3	507.5	541.1	589.4	0.663095	3.13e-06
FBgn0041630	Hexo1	3132	33.6	22.3	19.2	27.4	26.1	24.1	36.5	35.1	60.4	44.2	40.6	47.6	0.777073	3.15e-06
FBgn0032065	CG12438	1180	13.8	18.7	17.6	17.1	17.3	18.4	11.3	11.7	9.7	11.5	11.6	9.8	-0.636937	3.2e-06
FBgn0052447	CG32447	72	0	0.4	0.3	0.4	0.3	0.3	1.3	0.9	1.4	1.4	1.6	1.4	2.33197	3.28e-06
FBgn0033225	TTLL12	864	7.9	8.7	6	6.2	6.1	4.9	10.3	8.5	13.3	13.6	14.9	14.2	0.883957	3.29e-06
FBgn0262169	magu	4328	49.4	30.4	25.4	38.3	36.1	34.7	63.3	46.4	73.4	58.9	59.6	59.9	0.742206	3.29e-06
FBgn0259226	CG42326	267	6.1	5.9	2.2	4.4	3.7	3.5	0.9	2	1.4	2.1	1.6	2.1	-1.40122	3.37e-06
FBgn0031652	jet	603	5.7	5.5	6	4	4.4	3.8	9.9	7.8	8.3	7.6	10	8.5	0.826122	3.37e-06
FBgn0031034	CG14205	106	0	0.7	1.4	0.4	0.1	0.5	1.3	1.4	2.1	1.8	2.5	2.3	2.18539	3.39e-06
FBgn0051313	CG31313	27508	258.6	218.8	231.1	195.2	230.8	192	404.2	217.8	362.4	389.8	437.7	518.3	0.812485	3.4e-06
FBgn0001137	grk	1977	22.2	32.3	33.6	26	31.3	32.5	21.3	21.1	15.2	17.2	18.5	14.9	-0.707092	3.45e-06
FBgn0032799	CG10166	2411	20.5	23.5	19.8	23.1	22.7	23	32.5	30.3	28.5	36.4	34.3	33.4	0.558159	3.59e-06
FBgn0032587	CG5953	5105	111.5	109.4	106.9	40.8	59.6	61.2	33.9	32.1	48.4	35.4	34.1	45.4	-1.0933	3.65e-06
FBgn0034154	CG5267	1230	12.9	9.6	7	7.6	8.3	6.8	25.7	17.3	25.6	16.5	11.7	14.2	1.05749	3.69e-06
FBgn0035244	ABCB7	4549	47.2	41.3	34.1	41.2	44.1	38.7	53.7	56.2	64.8	59.7	63.2	67.4	0.555513	3.71e-06
FBgn0259834	out	1423	17	27.6	21.1	19.3	21.4	28.7	10.1	18.5	9	12.1	10.8	11.6	-0.900363	3.74e-06
FBgn0014022	Rlb1	518	4	2.9	2.4	5.3	4.9	3.8	7.7	6.4	9.5	6.6	7.6	8	0.928046	3.82e-06
FBgn0033272	RagC-D	3391	38.2	26.3	29.2	30	27.3	28.4	44.8	38.2	43.7	51.6	53.2	46	0.621517	3.82e-06
FBgn0033062	Ars2	4988	49.4	45	39.8	48.1	48.3	40.1	70.9	57.9	63.2	68.5	63.2	75.5	0.552261	3.83e-06
FBgn0031738	CG9171	3056	45.4	47.7	39.5	40.2	37.9	43.3	33.5	27.5	27.8	30.3	27.7	26.5	-0.554519	3.87e-06
FBgn0035165	CG13887	19305	290.7	285.1	276.1	240.3	261.3	233.9	206.5	165.3	201	168	174.7	184.6	-0.529616	3.91e-06
FBgn0050424	CG30424	1990	15.6	20.5	20.8	16	18.3	17.3	25.5	24.9	25.7	28.5	30.2	29.2	0.609295	4.04e-06
FBgn0031517	CG15406	7972	85.9	64.9	57.4	67.1	71.5	62	94.5	98.6	147.1	126.1	94.1	102.5	0.691187	4.09e-06
FBgn0028894	GMF	1257	14.6	26.1	23	12.9	20.2	21.9	9.3	12.1	10.4	11.9	11	10	-0.858982	4.12e-06
FBgn0037607	CG8036	65652	689	663.1	632.8	578.9	557.8	588.9	854	790.3	861.9	880.1	951.3	881.5	0.492006	4.14e-06
FBgn0266052	lncRNA:CR44817	81	0.5	0.4	0.8	0	0.1	0	0.9	1	1.5	2.1	2	1.4	2.24305	4.36e-06
FBgn0028515	EndoGI	2884	37.9	46.5	47.9	34	39.4	39.8	29.1	29.5	27.1	26.9	25.4	26.5	-0.570183	4.38e-06
FBgn0267762	asRNA:CR46093	113	0.2	0.6	0.8	0.4	0.8	0.8	1.6	2.9	1.4	2	2.3	1.8	1.86879	4.48e-06
FBgn0036566	ClC-c	3054	37.2	45.1	54.9	39.3	44.3	44.7	30.6	33.2	24.5	29.5	29.1	26.3	-0.605515	4.48e-06
FBgn0053265	Muc68E	2144	23.3	42.8	55.2	23.2	31.5	43	16.4	24.9	16.5	19.3	14.5	14.8	-1.03247	4.58e-06
FBgn0262140	CG42866	720	10.2	10	10.3	10.8	15.8	12.7	7.8	6.5	6.8	5.4	2.5	4.1	-1.07947	4.59e-06
FBgn0029914	CG4558	219	2.3	1.9	1.4	1	0.9	0.3	3.1	4.3	3.9	3.4	3.3	2.9	1.28164	4.63e-06
FBgn0263987	spoon	8202	88.6	71.8	69.8	79.9	74.5	73.4	108.5	100.1	110.6	109.2	107.9	114	0.501025	4.71e-06
FBgn0030740	CG9917	25660	250.6	242.4	233.3	234.1	231.6	225.8	331.2	266.8	329.8	367	383.8	377.7	0.535927	4.74e-06
FBgn0032689	CG10413	7340	79.5	66.2	61.7	68.3	62.8	65.3	96.4	84.4	108.3	104.5	92.3	101.8	0.537241	4.77e-06
FBgn0038925	Cchl	43497	484.7	311.1	333.2	398.8	359.8	333.6	612	440.9	695.3	568.6	554.3	702.9	0.685264	4.86e-06
FBgn0053966	CG33966	1141	5.3	6.9	5.1	10.7	11.1	13.5	19.1	17.1	18.3	18.1	15.8	15.2	0.990212	4.93e-06
FBgn0034494	CG10444	1035	14.2	14.7	16.8	16	14.6	13.5	10.4	9.2	11.3	8.7	7.1	9.6	-0.669247	5.01e-06
FBgn0040780	Atg10	187	3.2	2.2	4.3	3.5	3.2	3.5	1.4	1.2	2.1	0.4	0.9	1.6	-1.34112	5.02e-06
FBgn0038256	CG7530	1832	11.1	12.2	14.6	15.8	19.1	20.8	26.3	26.9	21.3	27	31	25.9	0.775722	5.04e-06
FBgn0036007	path	15869	237.1	227.4	219.2	195.1	207.7	212.5	172.8	155.6	156.4	152.4	134.4	147.4	-0.499745	5.06e-06
FBgn0036826	arx	465	2.1	3.4	5.1	3.1	3.4	4.1	7.2	4.6	7.5	7.7	6.9	8.6	1.08942	5.09e-06
FBgn0051472	sgll	5803	50.5	54.2	57.6	48.2	50.6	59.6	89.7	62.4	88.6	78.6	76.6	79.4	0.575272	5.13e-06
FBgn0036995	atk	782	9.8	12.9	19.8	8.8	12	16.2	6.2	8.8	4.4	5.8	6.7	6.5	-1.01683	5.22e-06
FBgn0015040	Cyp9c1	697	5.7	6.5	6	5.7	5	5.7	9.1	7.5	11.8	10	9.6	11.8	0.801543	5.24e-06
FBgn0052638	CG32638	1580	16.5	32.9	35.2	17.8	21.8	34.4	13	11.1	10.6	15.9	15.6	12.7	-0.985352	5.24e-06
FBgn0002645	Map205	9053	118.8	151	130.7	117.5	108.8	126.4	82.1	82.9	85.6	90.6	88.2	92.6	-0.527575	5.27e-06
FBgn0001233	Hsp83	51890	693.6	653.5	607.6	804.9	778.8	695.6	469.5	464.7	499.5	544.9	493.5	505	-0.508523	5.38e-06
FBgn0003462	Sod1	72638	739	682.7	603.8	683.2	657.2	626	989.4	739.9	1008.1	996.3	1008	1056.9	0.538133	5.45e-06
FBgn0022987	qkr54B	847	10	13.2	14.1	12.2	12.8	12.7	7.9	9	7.6	7.3	6.7	7.8	-0.677661	5.48e-06
FBgn0266407	lncRNA:CR45047	311	8.2	6.3	4.6	4.5	5.9	4.6	2.5	2.5	2.8	0.7	0.3	0.4	-1.93615	5.52e-06
FBgn0035868	CG7194	303	2.4	2.1	1.1	2.7	2.6	2.2	3.8	4.2	4.8	4.7	4.5	5	0.978983	5.55e-06
FBgn0033871	CG13339	640	5.4	5.4	4.3	4.5	6.5	5.4	8.8	8.8	7.2	10.6	10	9.3	0.785211	5.58e-06
FBgn0031579	CG15422	2114	26	35.6	26.3	26.9	32.3	35.2	18.5	20.7	22.4	20.1	16.9	19.1	-0.628813	5.75e-06
FBgn0050371	CG30371	2865	27.7	25.2	22.7	27.3	28.5	23.6	35.6	37.6	47.3	40.2	33.8	38.1	0.571639	5.77e-06
FBgn0038975	Nrx-1	5120	53.1	41.8	40.3	51.3	42.5	37.4	65.1	51.3	75.6	70.7	77.6	77.7	0.641423	6.11e-06
FBgn0036551	CG17029	2804	34.2	42.8	34.9	41.5	44.1	37.4	29.4	25	29.4	24.1	22.2	27	-0.58231	6.19e-06
FBgn0259957	CG42467	637	1.9	4.4	5.1	3.7	6.2	4.9	11.7	13.7	5.7	10.8	10.4	8.9	1.25195	6.21e-06
FBgn0035499	Chd64	9286	112.8	152.4	151.8	106.6	131.8	143	91.1	98.8	82.3	90.8	89.1	80.7	-0.579974	6.21e-06
FBgn0265052	St3	3373	30.7	35.1	31.9	28.5	33.5	25.5	40.9	44.2	52.4	48.7	43.8	43.6	0.555533	6.31e-06
FBgn0028945	CG7631	1270	7.2	11.4	6.2	13.4	9.4	13.8	19.1	21.1	21.2	17.6	14.8	17.9	0.862984	6.37e-06
FBgn0010173	RpA-70	1442	17.6	22.1	18.4	19.6	22.3	23.3	13.3	14.3	11.5	14.6	13.8	13.3	-0.603906	6.53e-06
FBgn0042092	CG13773	658	5.8	4.5	5.1	6.3	5.4	6	8.9	7.8	9.7	10.4	8.9	10	0.743073	6.55e-06
FBgn0038984	AdipoR	14150	118.2	133.3	116.1	139.4	144.3	121	205.4	163.1	161.8	185.5	201.6	220.7	0.557731	6.55e-06
FBgn0039465	Tsp97E	2620	24.9	24.9	26.8	23.7	24	23	39.8	36.1	34	33.6	34.1	33.3	0.519007	6.59e-06
FBgn0004607	zfh2	1276	16.9	18.8	19.8	17.7	16.8	18.7	13.5	12.6	12.3	10.9	11.4	11.8	-0.569138	6.69e-06
FBgn0020306	dom	2919	45.7	39.8	46	37.1	37.3	42.5	31.2	30.3	31.1	23.2	24.3	24.2	-0.592407	6.69e-06
FBgn0039114	Lsd-1	8334	46.5	95	45.5	58.1	76	75.8	105.6	107.5	93.7	130.1	136.6	150.8	0.867268	6.76e-06
FBgn0035839	CG7550	694	6.7	5.1	4.3	6.2	5.4	4.1	8.7	6.6	10.5	11.7	10.5	11.7	0.861883	7.03e-06
FBgn0030816	CG16700	697	4.9	5.6	4.3	5.8	6.2	7.3	12.2	7.8	10.2	11.9	10.2	8.4	0.841491	7.15e-06
FBgn0040060	yip7	44678	655.2	607.5	462.8	704.2	633.1	598.1	397.9	431.8	427.4	459.4	385.4	406.7	-0.546304	7.16e-06
FBgn0039271	CG11839	764	7	6.5	3.8	6.3	6.6	7	10.8	11.7	10.4	12.6	8.1	11.5	0.774207	7.46e-06
FBgn0264490	Eip93F	40827	521.2	654.7	635.8	495.7	544.6	560.5	363.6	420.5	345.5	409.8	429.9	399.7	-0.526043	7.67e-06
FBgn0263241	Mocs1	709	11.4	12.9	14.6	7.3	10.4	9.2	6.5	5.9	4.1	6.3	5.5	6.8	-0.887038	7.8e-06
FBgn0036742	CG7497	1214	19.9	18	17.6	17.4	19.4	11.9	9.2	10	13	8.8	12.5	10	-0.738572	7.93e-06
FBgn0031918	CG6055	545	2.4	3.2	4.1	2.7	4.9	4.6	6.9	13.7	5.1	11.9	9	6.6	1.32105	8.01e-06
FBgn0036145	CG7607	506	3.7	5	4.6	2.3	3.2	4.3	8.2	7.8	5.4	7.9	10.4	6.6	1.03679	8.04e-06
FBgn0023507	D2hgdh	6754	59.2	64.6	54.9	58.1	62.8	74.2	88.1	79	83.1	96.6	106.7	95.2	0.556668	8.08e-06
FBgn0031384	CG4238	1935	18.4	16.1	17.9	17.8	18.3	16	28.3	30.8	30	25.1	22.2	23	0.600269	8.14e-06
FBgn0040283	SMC1	1720	17.1	16.9	13.8	15.7	13.8	16.8	23.4	20.8	25	23.2	22.6	24.1	0.558272	8.18e-06
FBgn0033524	Cyp49a1	837	8.2	5.1	7.3	6.6	7.6	5.7	10.1	9.4	15.2	11.9	11.8	13.3	0.807727	8.29e-06
FBgn0032805	CG10337	336	4.6	5.2	7	5.2	5.1	5.4	2.6	3.5	2.8	2.8	3.2	1.8	-0.94193	8.36e-06
FBgn0264911	CG44102	2739	22.1	25.4	22.2	24.1	26.1	29	46.2	41.9	32.5	36.7	33	35.8	0.607347	8.36e-06
FBgn0032801	CG10165	2884	22	20.6	23	27.2	31	30.9	33.5	37.3	43.6	45	41.8	39.4	0.641903	8.47e-06
FBgn0003499	sr	575	9.1	12.1	15.2	6.4	6.5	9.2	3.6	4.8	2.8	4.9	5.6	4.8	-1.11589	8.49e-06
FBgn0039357	CG4743	1432	15.2	12.4	7.3	12.2	12.7	10.3	19.8	15.8	19.9	21.4	18.5	23.5	0.723797	8.5e-06
FBgn0030669	CG9240	3527	35.4	32.3	31.7	33.6	33.5	31.1	44.2	42.3	45.6	47	52.4	49.1	0.499264	8.56e-06
FBgn0037102	CRIF	2809	22.8	17.9	19.8	30.5	27.8	24.4	38.6	28.9	37.3	42.1	44.3	43.2	0.706278	8.67e-06
FBgn0029948	CheA7a	1064	11.8	6.3	7	5.9	6.3	7.3	13.8	10.1	15.6	12.2	22.6	20.8	1.0768	8.79e-06
FBgn0262738	norpA	26307	250.1	256	223.3	261.7	228	243.1	347.3	322.5	312.6	311.2	399.4	405	0.52027	8.79e-06
FBgn0033809	CG4630	1599	24.8	22.4	20.8	21.6	21	24.4	17.6	12.3	15.5	16.1	12.2	14.9	-0.605825	8.85e-06
FBgn0034177	AsnRS-m	281	1.8	1.7	2.4	1.4	2	1.9	3.6	2.9	3.3	4.6	5.9	6.1	1.28427	8.91e-06
FBgn0039332	alrm	1250	12.2	19.1	24.6	18.3	20.3	27.1	11.6	14.7	10	10.6	9.3	8.9	-0.87883	8.92e-06
FBgn0033638	CG9005	16610	265.6	239.3	229	200.2	232.4	222.3	186.8	171.7	169.4	135.3	140	130.4	-0.574149	9.06e-06
FBgn0033229	CG12822	2199	22.8	19.8	17.3	22.7	17.3	18.1	26.9	26.6	32.1	30.6	29.1	32.4	0.573689	9.17e-06
FBgn0027611	LManII	16993	161.5	136.3	140.2	189.7	141	169.8	256.3	201.3	236.4	231.8	214.2	230.5	0.546131	9.21e-06
FBgn0025874	Meics	271	1.8	1.1	3.2	1.9	1.5	2.2	4.2	3.3	3.3	4.6	4.8	5.1	1.21636	9.33e-06
FBgn0034748	CG17807	417	3.4	2.1	2.4	4	3.8	3	4.4	5.6	6.4	7	7.2	6.5	0.946941	9.35e-06
FBgn0000121	Arr2	48190	517.7	459.5	388.7	434.5	357	355	677.2	594.1	667.9	491.8	688.5	802.4	0.641617	9.49e-06
FBgn0035763	CG8602	6064	56	52.7	62.2	56.3	62.3	58.5	84.8	78.6	79.1	80.6	78.8	81.2	0.476917	9.52e-06
FBgn0028532	CG7968	2087	13	17.3	14.1	20.2	20.2	21.1	33.9	37.7	28.2	33.6	24.7	22.7	0.772417	9.55e-06
FBgn0261554	CG42672	2785	27.9	21.6	18.9	30	25.3	24.1	35	33.8	40.6	43.7	37.1	36.6	0.601547	9.8e-06
FBgn0011774	Irbp	417	5.9	8.7	7	5	6.6	6.5	4.2	4.6	2.4	3	3.3	2.7	-0.977653	9.83e-06
FBgn0013688	mt:srRNA	184065	1637.1	4596.6	4377.5	2064.8	2838.2	6384.9	1364.2	2026.2	406.6	1183.5	1277.5	1105.7	-1.5723	9.96e-06
FBgn0033164	CG11112	3053	25.3	28.9	25.4	22.4	30.2	23	59.4	52.5	35.8	37.7	33.8	39.4	0.730952	9.98e-06
FBgn0034507	CG11192	103	2	1.8	5.4	0.9	1.8	2.2	0.9	0.7	0.1	0.1	0.7	0.2	-2.2488	1.01e-05
FBgn0032401	Plzf	247	4.7	5	5.1	2.6	3.6	3.8	1.5	2.5	1.1	1.6	1.7	2.3	-1.17449	1.01e-05
FBgn0035049	Mmp1	2591	34.4	41.5	46.6	30.8	34.7	35.7	26.1	26.4	23.1	24.7	26.1	20.7	-0.597241	1.05e-05
FBgn0283461	Drs	8101	104.6	180.9	141.6	89.8	163.8	97.2	55.2	59.8	95.1	36.1	46.3	79.2	-1.06485	1.05e-05
FBgn0034405	Jheh2	12295	122	138.2	105.8	99.9	110.3	90.2	168.8	138	166.9	168.8	173.4	173.3	0.566105	1.07e-05
FBgn0000241	bw	595	2.9	4.5	4.3	5	3	4.6	7.6	8.4	4.6	14.3	11.2	10	1.2178	1.09e-05
FBgn0034429	AANATL4	83	0.2	0	0.3	0.6	0.9	0	1.5	1.6	1	1.8	1.5	1.4	1.9177	1.12e-05
FBgn0036258	eIF3l	9061	84.2	88.6	88.5	78.3	72.1	86.6	113.5	97.8	112	133.6	140.6	138.3	0.564951	1.12e-05
FBgn0036563	CG13075	590	8.5	11.1	20.3	7.3	7.1	8.7	4.4	5.3	5.9	3	3.5	4.4	-1.21793	1.13e-05
FBgn0267811	asRNA:CR46136	101	2.5	2.1	1.1	1.3	1.8	1.9	0.3	0.9	0.4	0.4	0.7	0.7	-1.70159	1.14e-05
FBgn0032361	CG6488	484	4	4.5	4.3	4	4.1	2.7	7.8	7.5	6.2	6.3	6.9	6.8	0.786415	1.14e-05
FBgn0035209	msd1	311	3.9	4.8	4.6	5.4	5.9	5.1	2	2.9	2.6	2.2	3.5	1.7	-1.00397	1.15e-05
FBgn0037562	CG11671	1069	9	19	22.2	16.5	24.5	13	7.6	10.1	9.8	8.5	6.4	8.7	-1.02259	1.17e-05
FBgn0032480	Edem2	2109	24.4	33.8	34.9	24.4	32.8	37.6	19.4	22.5	16.2	21.4	18.2	19.5	-0.665079	1.17e-05
FBgn0035099	CG6845	323	2.6	2.8	2.4	2.1	2.6	1.9	3.9	3.9	5.1	5.2	6.3	4.6	0.980562	1.18e-05
FBgn0037290	CG1124	2411	18.8	18.7	19.2	20.1	28	24.9	32.5	33.2	29.3	39.1	33.4	32.4	0.627798	1.18e-05
FBgn0036242	CG6793	185	0.7	1.1	0.8	0.5	1.2	1.1	3.1	1.3	2.2	4.5	2.4	5.1	1.81073	1.19e-05
FBgn0035518	CG15011	992	9	6.6	6.2	8.6	10.3	7.3	14.5	11.1	14.1	12.2	13.3	18.2	0.76858	1.19e-05
FBgn0038730	CG6300	2714	15.7	29.7	28.7	19.1	20.7	19.2	30	44.8	30.8	54.1	39	40.6	0.854056	1.19e-05
FBgn0035046	ND-19	4325	43.7	39.8	35.7	37.4	38.6	40.6	60.7	43.4	57.4	59.6	61.7	65.3	0.559239	1.19e-05
FBgn0039938	Sox102F	664	9.4	11	8.4	8.9	9.9	9.7	5.2	5.3	6.4	6.6	6	6.3	-0.689546	1.21e-05
FBgn0037755	CG12945	2352	25	48.7	43.3	27.3	31.3	52.5	18.8	26.6	15.2	20.3	19.8	20.8	-0.89625	1.21e-05
FBgn0031344	CG7420	415	3.3	2.2	2.7	3.9	3.4	4.1	5.4	5.1	6.4	7.1	5.7	6.8	0.906384	1.22e-05
FBgn0013954	Fkbp12	17032	164.1	151.7	142.1	165.3	174.1	117.2	260.8	189	249.3	219.3	206.1	245.3	0.579529	1.22e-05
FBgn0037764	CG9459	2939	36.8	52.7	40.3	40.1	43	34.9	28.2	21.8	23.9	28.9	27.5	31.3	-0.617291	1.24e-05
FBgn0004888	Scsalpha1	20437	198.6	206.5	183	191	200.6	180.9	276.1	229.8	258.8	272.2	277.9	293.8	0.469916	1.24e-05
FBgn0037644	CG11964	577	3.2	4.8	3.5	4.9	4.6	4.1	7.6	5.9	6.1	11	9	11.9	1.03652	1.28e-05
FBgn0051694	CG31694	11733	147.3	175.5	177.5	145.9	160.5	164.9	115.5	130.5	112.7	112.9	115.5	105.4	-0.487007	1.29e-05
FBgn0085261	CG34232	480	6.4	10	8.4	5	8.2	7.9	3.6	5.3	3.7	3.7	4	3.2	-0.952369	1.31e-05
FBgn0036450	Tdrd3	517	3.5	4.5	3.2	4.3	4	3.5	6.8	4.5	7.2	7.9	9.2	10.1	0.976831	1.31e-05
FBgn0025820	JTBR	1069	10.1	9.5	7.6	9.8	10.3	9.7	13.5	14	15.9	15.4	13.4	15.2	0.594065	1.31e-05
FBgn0031661	Gmd	5963	56.9	53.2	51.4	60.2	46	56.9	91.4	79	103	75.5	67.7	72.6	0.590663	1.31e-05
FBgn0035695	CG10226	937	12.3	16	16	15.7	11.7	13	7.2	9	11.6	8.1	6.1	7.2	-0.780854	1.32e-05
FBgn0051183	CG31183	896	12.8	13.9	12.7	13.8	11.3	12.7	6	8.2	7.5	9.7	9	8.3	-0.664458	1.37e-05
FBgn0263206	CG43376	2188	20.2	21.6	19.5	20.5	20	20	26.8	27.3	29.3	29.8	28.2	33.7	0.521061	1.37e-05
FBgn0265185	CG44250	3762	29.6	35.5	29.5	38.8	36.4	31.1	50.2	45.8	66.9	50.8	41.8	53.4	0.614096	1.37e-05
FBgn0261261	plx	2632	28.8	24.6	24.6	21.6	22.8	22.2	36.6	34.8	30.7	34.4	40.3	35	0.543114	1.39e-05
FBgn0025709	CNT2	4309	56	50.8	42.8	90.1	81	92.1	38.8	42.5	46.5	30.3	24.1	22.7	-1.01174	1.39e-05
FBgn0085358	Diedel3	41084	271.1	345.5	230.6	421.6	427.1	422.4	524	687.6	609.2	552.3	562	547.5	0.716896	1.39e-05
FBgn0264373	lncRNA:CR43825	126	0.4	0.4	0	1.3	0.3	0	1.5	1.7	1.4	1.3	3.6	3.8	2.25973	1.4e-05
FBgn0037009	CG5104	382	5.4	7.6	4.9	4.4	6.9	6.5	3.1	3.6	2.6	3.1	3.3	2.9	-0.92526	1.4e-05
FBgn0004919	gol	1095	13.9	17.6	15.2	14.8	14.6	17.6	9.6	9.5	10	10.4	10.4	11.6	-0.591682	1.4e-05
FBgn0029799	CG15772	1318	11.6	10.6	11.6	13.3	10	12.5	15.7	14.5	21.2	18.6	18.4	21	0.660121	1.42e-05
FBgn0034394	CG15096	30059	401.3	411	365.1	407.3	425.2	485.5	327.8	324.4	300.3	273.7	254.3	263.1	-0.517083	1.42e-05
FBgn0033104	CG15237	1160	10.9	12.2	6	9.1	11.1	8.1	14.5	15.2	14.9	17.5	15.7	18.6	0.702479	1.43e-05
FBgn0033945	CG12868	2847	44.8	45.7	44.4	36.3	34.3	34.4	29.8	23.1	29.2	22.6	23.2	29.3	-0.609838	1.45e-05
FBgn0035271	CG2021	1125	10.3	8.7	6.8	7.9	11.6	11.4	13.2	14	16.5	15.2	15.8	19.8	0.73378	1.47e-05
FBgn0051106	CG31106	11760	120.8	107.1	107.4	107.2	112	85.8	172.4	170.8	183.6	164.8	129.9	133.4	0.572545	1.47e-05
FBgn0038738	CG4572	12556	109.4	121.2	102.8	112.2	121.1	117.2	131.1	152.9	153.3	193.9	182.7	202.9	0.571673	1.48e-05
FBgn0040069	vanin-like	372	3.3	3.6	3.2	10.2	9.8	12.5	2.4	2.9	1.8	2.6	2	1.6	-1.6641	1.52e-05
FBgn0037721	CG9427	1057	11.6	8.5	9.5	6.7	8	8.4	18	11.4	13.7	16.9	14	15.3	0.754813	1.53e-05
FBgn0285892	tea	1091	13.9	18.2	18.4	16.9	14.5	16.2	7.8	11.6	6.5	12.7	9.2	10.1	-0.750235	1.54e-05
FBgn0047114	CG31142	1256	14.3	10.2	9.7	8.1	11.6	7.3	15.2	14.5	20.5	16.4	18.8	20.1	0.751914	1.54e-05
FBgn0031987	CG12375	3911	40.4	37.8	34.4	36.2	36.4	35.5	46.8	50.6	49.9	56.7	51	54.8	0.482912	1.54e-05
FBgn0035944	CG5021	5996	68.9	40.9	45.7	54.9	51.2	43.3	80.7	61.7	102.6	84.9	75	89.2	0.689257	1.54e-05
FBgn0037185	CG11367	978	14.9	13.3	13	13.5	14.8	13.3	9.7	11.3	8.3	8.5	8.6	7.6	-0.631532	1.64e-05
FBgn0034789	PIP5K59B	1027	9.1	8.4	9.7	8.2	7.4	9.7	13.5	11	13	15.7	19.4	14.8	0.749515	1.64e-05
FBgn0035181	CG9205	1075	12.4	8.9	8.7	7.5	8.6	8.9	14.8	12.1	16.3	16.9	14.8	14.5	0.68471	1.64e-05
FBgn0026741	mRpL18	1339	13.9	8	7	12.9	9.9	10.8	24	13	24.3	17.8	17.6	18.6	0.861151	1.64e-05
FBgn0267154	lncRNA:CR45594	47	0.2	0	0	0	0.3	0	1.6	1	0.3	0.9	1.2	0.5	3.02465	1.66e-05
FBgn0035409	CG14963	1217	23	18	17.9	16.4	19.4	16.2	9.2	10.3	16.9	9.2	7.6	6.5	-0.910337	1.66e-05
FBgn0040259	Ugt86Da	2959	31.7	85.8	75	28.7	41.4	52	19.4	33.1	11.1	19.6	26.2	21.2	-1.26542	1.66e-05
FBgn0002855	Acp26Aa	7212	72.3	60.9	67.9	46.9	57.1	61.2	145.5	118.1	107	92.4	74.4	80.3	0.754102	1.66e-05
FBgn0259707	CG42361	1078	10.5	9.4	9.2	8.5	7	9.2	14.3	12.9	12.2	15.7	14.8	20.7	0.758077	1.67e-05
FBgn0037139	CG14563	27	0.6	0.7	0.5	0.5	0.8	0.5	0.1	0	0	0	0	0.1	-3.41319	1.71e-05
FBgn0030895	CG7135	222	1.7	1	0.8	1.5	1.7	2.2	4.4	2.9	3	3.5	2.5	4.1	1.20104	1.74e-05
FBgn0030258	CG1552	1824	22.9	25.9	24.4	26.3	30.1	28.7	23	17.8	14.7	16.1	13.4	15	-0.658555	1.74e-05
FBgn0038450	CG17560	7473	25.9	30.5	35.2	83.4	76.6	64.4	101.8	121.7	99.8	127.3	131.3	113	1.13638	1.74e-05
FBgn0052368	CG32368	10439	112.4	182.4	257.1	138.4	215.4	109.7	86.1	74.9	130.1	78.9	75.2	64.6	-0.993771	1.74e-05
FBgn0037529	mRpS9	4734	56.3	31.4	34.4	41.6	35.1	27.3	69.3	42.3	68.7	70.7	66.7	78.6	0.799961	1.75e-05
FBgn0035538	DopEcR	2440	33.5	36.6	31.7	37.9	28.6	34.9	23	25.1	23.8	19.7	25.8	21.9	-0.547238	1.76e-05
FBgn0038301	CG6654	617	3.7	5.4	5.7	5.3	4.1	4.1	6.3	8.4	6.6	12.1	12	10.1	0.991562	1.79e-05
FBgn0085212	CG34183	639	4.4	5.5	5.7	5.8	5.1	4.3	8.2	6.6	8.7	12.6	9.2	10.1	0.849736	1.8e-05
FBgn0031305	Iris	5947	62	58.9	53.9	51.7	50.1	51.4	94.4	64.7	74.5	82.9	79.8	80.2	0.53665	1.8e-05
FBgn0264462	lncRNA:CR43870	489	4.5	4.4	3.5	3.5	4.2	3.5	8.4	6.1	5.9	7	8	6.6	0.798621	1.81e-05
FBgn0003116	pn	985	14.6	12.9	14.1	14.3	16.2	12.2	10.1	10	10.5	7.2	8.5	7.3	-0.67034	1.82e-05
FBgn0037146	CG7470	28522	452.6	391.7	331.3	420.2	378.4	384.7	331	254	303.2	239.3	229.2	234.4	-0.569107	1.85e-05
FBgn0036220	CG5897	61	0.3	0.1	0.3	0.3	0	0.3	0.6	1	1.2	0.8	1.2	1.8	2.40364	1.88e-05
FBgn0038959	CG13856	254	2.2	1	1.1	2.3	0.5	1.4	3.6	2	4	4.3	4.4	5.9	1.47634	1.88e-05
FBgn0027929	NimB1	291	2.5	2.9	1.6	1.3	2.1	1.6	4.4	3.2	5.8	5.2	3.6	4.4	1.08904	1.88e-05
FBgn0040688	CG12483	459	3	2.2	1.9	1.9	2.5	2.4	3.3	2.9	5.3	8.8	13.7	11.6	1.68829	1.88e-05
FBgn0260935	Vps15	1021	10.2	8	8.9	9.5	7.6	7.9	15.5	10.5	16.6	16.4	13	13.5	0.700673	1.89e-05
FBgn0028543	NimB2	10107	107.6	84	74.7	89.9	69.9	64.2	163.5	80.3	140.6	141.2	150.2	169.2	0.781607	1.89e-05
FBgn0019985	mGluR	626	11.7	9.8	7.8	11.5	6.1	10.6	5	7.2	5	4.6	4.7	4	-0.92841	1.93e-05
FBgn0038460	CG18622	2588	39.4	33	32.7	39.6	33	37.4	26.1	24.3	29.3	24.7	21.8	20.8	-0.555012	1.94e-05
FBgn0019936	RpS20	55059	619.1	512.1	442.5	477.8	454.8	424.3	736.5	553.3	777.6	748.1	728.3	876.5	0.592132	1.94e-05
FBgn0260437	CR42532	115	1.4	2.1	1.9	2.6	2	2.7	0.9	1	0.7	0.4	0.4	1	-1.4627	1.97e-05
FBgn0052379	CG32379	146	0.7	0.1	0.8	1.3	0.9	1.1	2.4	1.4	3.3	2.5	1.9	3	1.58066	2e-05
FBgn0038299	Spn88Eb	1616	25.4	27.8	23.5	22	24.1	19.5	13.6	14.7	21.8	11.5	11.2	11.1	-0.771615	2e-05
FBgn0036488	CG6878	12695	145.8	95.5	95.8	123.4	98.7	96.9	173.5	130.6	209.5	177.3	156.2	190	0.656999	2.02e-05
FBgn0029079	icln	1239	12	10.3	11.9	11.3	12.4	7.9	16.9	14.7	15.9	17.7	18	17.7	0.596192	2.05e-05
FBgn0086384	Mer	2000	24.2	16.1	14.6	15.8	13.5	12.7	26.6	19.1	28.3	32.9	29.8	30.8	0.768908	2.05e-05
FBgn0034797	nahoda	4292	42.6	38.7	35.2	38	40.5	39.8	55.8	44.4	55.6	56.2	66.8	65.8	0.550176	2.05e-05
FBgn0266019	rudhira	25705	419.4	416.5	389.7	308.9	300.2	290.8	257.1	229	249.7	231.9	229.9	247.5	-0.556944	2.06e-05
FBgn0037039	CG10587	661	5.8	6.1	5.1	5.9	5.1	3.8	10.3	11.6	9.5	11	8.1	6.8	0.801975	2.07e-05
FBgn0263331	lncRNA:CR43412	1252	12.2	8.3	7	11.3	9.2	11.4	22	22.8	22.3	15.9	11.7	14.9	0.865816	2.09e-05
FBgn0030434	Brms1	10248	120	76.9	76.1	96	80.3	64.7	144.8	104.6	173.4	143.3	125.2	153.2	0.711215	2.09e-05
FBgn0035769	CTCF	798	11	12.9	15.2	10.7	10.9	10.3	6	8.1	5.4	7.9	8	7.4	-0.713676	2.14e-05
FBgn0014396	tim	6121	85.7	86.9	89.9	76.3	82.4	76.1	60.5	59.8	65.4	58	55.5	60.3	-0.467736	2.19e-05
FBgn0020415	Idgf2	11897	122.9	108.5	111.5	98.1	99.8	94.2	204.9	119.9	140.8	155.3	174.2	172.2	0.606041	2.2e-05
FBgn0031735	CG11029	165	1.6	3.7	5.4	2.2	2.2	5.7	1.1	0.9	0.7	1.7	0.7	1	-1.68054	2.22e-05
FBgn0283510	Pal1	3613	41.3	60.8	58.5	45.5	56.3	57.9	32.5	45.1	25.6	33.3	35.7	28.4	-0.672176	2.23e-05
FBgn0053282	CG33282	430	4.1	12	11.6	4.6	9.1	13.8	0.6	3	0.4	4.9	2.5	1.9	-2.0249	2.24e-05
FBgn0013709	mt:tRNA:Trp-TCA	243	3.5	3.4	4.6	4	4.1	5.7	3	2.2	1.7	0.9	2	1.1	-1.18165	2.29e-05
FBgn0265988	mv	431	6.1	8.5	6.8	5.4	7.6	5.7	3.5	3.9	2.2	3.1	5.2	2.9	-0.956216	2.31e-05
FBgn0262716	Arp3	5173	63.2	73.6	78.2	67	69.1	76.4	50.6	53.5	49.6	53.5	49	50.9	-0.470498	2.35e-05
FBgn0050016	CG30016	4652	39.1	46.6	38.2	35.3	53	44.9	54.2	67.8	60.4	65.4	66.1	64.1	0.554761	2.36e-05
FBgn0051323	CG31323	532	6.3	7.8	6.5	9.8	9.1	7.9	4.7	5.1	5	5	3.7	4.1	-0.797114	2.4e-05
FBgn0034582	Cht9	2656	29.8	19	22.5	20.7	17	17.3	35.2	34.8	55.9	45.8	24.6	34.1	0.858202	2.41e-05
FBgn0044812	TotC	5535	72.4	66	83.9	116	73.7	87.2	31.2	34.1	52.4	61.2	50.8	55.5	-0.805784	2.51e-05
FBgn0085413	CG34384	1188	15	20.4	18.9	13.8	17.3	19.2	11.2	12.3	9.3	9.2	10	13.2	-0.662992	2.53e-05
FBgn0034141	CG8311	1554	18.3	23.1	21.4	20	23.3	29.8	13.6	15.9	13.5	16.3	14.1	14.2	-0.614811	2.54e-05
FBgn0029882	CG3226	5590	53.5	45.3	48.7	54.4	50.1	42	67.2	54	69.1	93.3	84.6	88	0.630731	2.57e-05
FBgn0039310	CG11878	22770	339.8	421.4	345.1	265.3	299.4	294.9	178.2	252.9	257.6	211.6	170.6	176.6	-0.656712	2.57e-05
FBgn0035169	CG13890	642	7.5	11.6	11.6	8.9	9	10.8	4.7	5.6	7.6	5.8	4.7	5.5	-0.783447	2.63e-05
FBgn0038043	CG17202	1977	18.5	16.1	16.5	20.2	20.4	14.3	25.7	23.8	27.2	26.2	24.7	31.3	0.566088	2.65e-05
FBgn0037341	CG12746	5557	56.3	49.4	36.8	50.8	58.7	50.6	64.9	69.5	82.8	79.1	77.3	73.1	0.552563	2.65e-05
FBgn0030245	CG1637	7216	61.8	73.5	73.3	58.2	70.6	70.4	91.7	106.5	79.1	104.2	102	100	0.521241	2.66e-05
FBgn0031640	Mon1	1134	9.6	10	8.9	11	12	9.7	14.3	14.7	14.2	16.7	16	16.2	0.57521	2.68e-05
FBgn0040843	CG15213	324	2.7	1.4	3	0.9	1.7	1.4	5	1.7	5	5.6	7.2	7	1.53513	2.71e-05
FBgn0037715	CG9399	7538	69.1	79.1	68.5	57.9	73.7	72	107.7	83.8	93.1	98.6	110.2	111.6	0.526645	2.71e-05
FBgn0266369	Mtp	3148	26.1	26.3	29.2	30.8	28.2	23.8	37.9	30.1	41.6	44.5	48.2	56.7	0.655062	2.74e-05
FBgn0010909	msn	4513	60.1	70.7	70.1	53	56.7	66.9	40.6	43.8	47.6	44.4	46.6	41.2	-0.509454	2.74e-05
FBgn0040502	CG8343	6142	65	45.3	44.1	57.3	34.4	42.5	72.6	62.4	82.4	68	119.9	117.5	0.85312	2.74e-05
FBgn0036956	CG13813	213	2.1	4	1.6	4.9	5.9	4.6	1.6	1.9	1.5	1.3	0.5	0.6	-1.63951	2.8e-05
FBgn0039385	CG5913	2347	22.9	22	25.4	21.5	20.3	20	30.2	28.5	31	30.6	32.7	34.7	0.510691	2.85e-05
FBgn0038129	TBC1D5	1875	12.3	14.9	14.3	16.5	21.4	16.2	23.9	23.7	19.8	28.7	34.9	27.8	0.731923	2.86e-05
FBgn0033834	CG4744	3258	44.4	41.1	46.6	49.9	42.5	43.6	32.6	35.5	31.2	28.9	34.1	27.8	-0.496707	2.89e-05
FBgn0002938	ninaC	7608	79.2	71.5	76.3	70.4	59.1	69.9	113.4	94.1	99.8	85.8	105.9	109.5	0.514346	2.92e-05
FBgn0267914	asRNA:CR46195	734	7	4.4	4.1	4.5	4.9	3.2	7.9	5.6	9.3	10.2	15	18.3	1.20554	2.94e-05
FBgn0039486	caix	1240	12.5	7.6	6.8	11.3	12.7	11.9	17.6	15	19.4	18.5	15.8	17.2	0.70012	2.94e-05
FBgn0034715	Oatp58Db	2815	15.6	18.2	14.3	31.8	30.2	26.5	31.8	44.5	41.9	41.3	40.2	44.4	0.832871	2.94e-05
FBgn0033813	fsd	613	6.1	4.5	4.1	4.9	4.9	4.1	6.5	6.4	11.1	8.9	9.2	10.6	0.844466	3e-05
FBgn0034936	CG2970	7380	85.3	60.9	50.6	73.3	58.2	49	100	80.2	118.9	100.9	90.1	110.8	0.662543	3e-05
FBgn0031227	CG3709	730	7.4	5	3.2	7.3	4.4	5.1	9.4	6.8	11.5	11.3	10.9	13.3	0.916378	3.01e-05
FBgn0264337	lncRNA:CR43793	297	4.2	4.8	6	5.5	4.9	3.8	3.9	2.6	2.4	2	1.2	1.5	-1.10698	3.03e-05
FBgn0023537	CG17896	10810	105.4	106.6	103.4	100.2	104.9	106.9	135.7	132.2	139.1	160	141	142.7	0.439587	3.08e-05
FBgn0039557	CG12259	548	3.3	5	4.1	5.5	4.6	4.9	9.1	7.9	6.1	8.7	8.2	7.3	0.801752	3.1e-05
FBgn0025686	Amnionless	849	5.5	7.8	8.7	4.5	6.1	6.2	10.7	10	8	13.8	15.2	18.1	0.99473	3.1e-05
FBgn0038519	Prx3	2219	21.3	19.3	20.6	20.7	19.5	19.2	32.8	25.1	24.9	29.9	29.4	36.5	0.568139	3.12e-05
FBgn0034061	Ufc1	2008	17.1	17.3	14.1	19.7	19.8	18.1	28.3	20.7	30.1	27.3	24.3	33	0.618833	3.13e-05
FBgn0030966	Suox	488	3	3.6	4.6	4	3.4	4.9	6.3	6.6	5	8.9	9.3	7.4	0.948833	3.16e-05
FBgn0032008	CG14277	1175	14.7	8.4	5.7	9	7.3	6.5	15.2	11.6	15.9	16.7	21.2	20.6	0.931263	3.18e-05
FBgn0085284	Blos3	630	6.1	5.4	3.8	5	4.7	5.7	8.6	7.5	9.4	10	6.9	10.9	0.773571	3.2e-05
FBgn0267556	asRNA:CR45896	355	5.4	5.1	4.1	4.6	7.1	7.3	2.5	3.2	2.6	3.7	3.2	2	-0.967795	3.21e-05
FBgn0086677	jeb	4817	59	75	81.5	60.2	59.5	71.5	46.3	47.7	43.1	47.4	49.4	48	-0.519749	3.23e-05
FBgn0003965	v	4727	45	42.9	42	45.7	40.4	43.3	64.1	45.7	61.3	64.8	70.5	73.6	0.551047	3.24e-05
FBgn0011205	fbl	5521	77.5	74.6	77.7	70.9	72.9	83.9	52	55.8	66.1	52.5	48.3	48.5	-0.499551	3.24e-05
FBgn0036837	CG18135	14758	106.1	111.7	122.1	156	153.3	166.2	192.4	195.4	190.5	208.8	209.8	213.5	0.572028	3.32e-05
FBgn0032346	Csl4	652	6.3	5.4	3.8	4.4	6.9	4.3	8.2	8.5	7.9	10.2	8.8	11.5	0.779332	3.34e-05
FBgn0034364	CG5493	798	5.8	5.4	7.6	7.9	5.4	5.1	15	7.7	8.2	12.1	14.8	12.4	0.919671	3.37e-05
FBgn0040666	CG12848	3339	34.1	24.8	24.4	32	28.9	22.2	52.2	27.2	50.1	47.9	45	53.9	0.721339	3.37e-05
FBgn0260008	UQCR-11	15446	128.6	149	122.3	116.5	144.3	179.2	269.1	198.8	173.9	208	199.3	222.9	0.600915	3.4e-05
FBgn0038842	hdly	2770	40.4	47.3	46.3	24	46.8	41.4	26.4	26.7	29.4	25.1	21.4	20.5	-0.716703	3.41e-05
FBgn0033205	CG2064	963	14.2	16.5	14.9	11.2	13.2	12.5	8.4	10.1	8.4	9.6	8.4	8.3	-0.633738	3.42e-05
FBgn0031877	CG10399	1787	15.7	16	19.2	15.6	14.2	13.8	27.9	17.8	21	26.2	25.5	29	0.652571	3.42e-05
FBgn0041712	yellow-d	5438	64.5	76.1	81.7	69.4	91.8	82.9	50	61	61.5	50.3	40.6	46.6	-0.587715	3.42e-05
FBgn0265377	lncRNA:CR44318	111	1.1	2.2	2.2	2.1	2.4	2.7	1.1	0.6	1	0.7	0.5	0.3	-1.52087	3.45e-05
FBgn0040777	CG14767	5185	56.4	97	108.5	58.1	78.3	85.8	48.7	62.1	34.3	47.8	47.5	38.4	-0.791626	3.45e-05
FBgn0261628	CG42711	407	2.3	3.3	1.6	3	4	4.1	6.7	5.6	4.3	5	7.2	7.5	1.00034	3.48e-05
FBgn0040466	Dlip2	435	3.3	3.3	4.1	3.6	3	3.5	5.7	5.8	4.3	7.6	7.5	7.3	0.901531	3.49e-05
FBgn0033783	CG17019	1405	17.1	24.8	22.2	17.3	19.8	21.4	12.7	15.5	11.6	14.8	13	11.1	-0.626712	3.49e-05
FBgn0036505	CG7945	6676	69.3	61.3	57.4	66.1	61.1	62.5	87	76	87.5	91.5	84.9	98.4	0.472432	3.49e-05
FBgn0023525	CG3191	593	8.7	12.2	10.8	6.3	9.1	8.7	4	5.8	3.2	6	6.3	4	-0.924348	3.53e-05
FBgn0034796	CG3700	3637	38.2	32.9	24.6	35.2	32.2	28.4	46.6	38	43.1	56.2	54.9	54.6	0.601878	3.55e-05
FBgn0046696	RNaseP:RNA	62	2	1	1.4	1	1.1	0.5	0.3	0.1	0.1	0.5	0.1	0.3	-2.17845	3.56e-05
FBgn0030451	CG15717	1335	11.7	11.1	12.7	12	13.6	12.7	18.2	16.3	21.4	18.6	16.5	17.7	0.566789	3.56e-05
FBgn0030529	Clic	4959	52.9	108.8	93.9	54.2	75.6	105.3	34.5	50.3	20	46.1	50.8	42.9	-1.00078	3.56e-05
FBgn0034501	CG13868	11315	100.9	105.6	125.3	92	97.9	117.5	133.5	135.3	156.7	155.9	156.9	178.3	0.525241	3.56e-05
FBgn0263402	CG43448	214	2.7	3.9	6.2	3.4	4.1	3.2	2.4	1.4	2.1	1	0.3	1.4	-1.39417	3.58e-05
FBgn0263002	CR43310	1420	13.5	13.2	10	8	10.3	8.4	13.5	13.3	20.9	27	19.7	29.3	0.951893	3.61e-05
FBgn0035588	CG10672	6248	63.5	51.7	41.7	64.9	61.1	51.2	93.6	71.7	95.5	80.8	73.2	87.6	0.579882	3.61e-05
FBgn0040074	retinin	5705	54.3	43.7	27.3	52.8	26.9	34.7	83.6	43.6	53.5	102.1	118.8	103.2	1.06828	3.7e-05
FBgn0037001	ND-39	18931	219.2	160	139.4	174.7	158.4	168.4	287.8	195.8	277.1	246.6	255.7	256.5	0.572689	3.7e-05
FBgn0011211	blw	39182	370.9	374.3	351.3	346.7	359.3	443.5	586.3	455.5	488.8	526.2	515.2	546	0.474132	3.7e-05
FBgn0085391	trv	4539	52.1	69.7	79.3	58.1	64.6	90.2	46.3	56.1	29.2	39.9	36.7	41.6	-0.721715	3.72e-05
FBgn0036850	Gem2	610	6.7	10.5	9.2	9.3	8.4	12.7	6	5.8	3.7	5.5	5.2	5.6	-0.794731	3.77e-05
FBgn0036260	Rh7	1194	11.1	10.3	10.8	11.7	9.8	11.4	16.6	13.7	14.2	16.5	17.4	18.4	0.581385	3.77e-05
FBgn0051200	CG31200	1320	12.8	10.5	7.3	11	9.9	8.9	22.9	11.1	13.3	19	21.3	25	0.878852	3.8e-05
FBgn0265191	Gyg	2770	33.6	40	45.7	35	39.7	41.2	29.4	22.7	22.8	26.8	31.3	26.7	-0.546994	3.8e-05
FBgn0031643	CG3008	1562	21	25.7	27.1	16.5	22.2	23.8	13.5	15.8	14.8	15.9	15.6	12.5	-0.618661	3.82e-05
FBgn0266691	lncRNA:CR45181	77	0.3	0.4	0	0.3	0.4	0.3	0.6	1.2	0.7	1.6	1.7	2.3	2.14614	3.83e-05
FBgn0025674	CycK	3687	40.7	30.3	28.4	35.7	35.6	31.1	45.6	44.5	46	49.6	56.9	51	0.527244	3.86e-05
FBgn0035094	CG9380	3415	34.5	62.9	49.5	44.5	56.3	60.1	28.6	42.6	23.8	31.5	31.1	28.1	-0.725074	3.87e-05
FBgn0085450	Snoo	4453	63.2	60.2	60.4	54.6	56.6	69.6	45.6	45.7	44.9	41.7	41	44.2	-0.465977	3.94e-05
FBgn0037108	Alg11	1258	10.6	12.2	11.4	11.6	10.3	12.5	14.6	19.7	14.2	19.4	18.9	17.1	0.608328	3.96e-05
FBgn0031874	CG13775	115	0.4	0.4	0.5	1	0.8	0.5	2	1	2.2	1.8	2.7	1.8	1.60022	3.98e-05
FBgn0038325	Atg4b	1128	11	11	9.2	8.1	10	11.9	16.9	14.6	15.1	14.3	17.6	14.3	0.601013	3.99e-05
FBgn0038808	Srp14	3866	36.1	31.2	30	40.2	38.9	33.3	53.2	39	57.2	52.8	49.8	58.5	0.558774	3.99e-05
FBgn0011770	Gip	38181	443.1	318.6	306.1	320.7	274.9	306	649.6	380.6	616.6	505.3	427.2	557	0.670744	3.99e-05
FBgn0020521	pio	2916	32.8	22.4	17.9	24.7	26.4	24.9	41.8	28.2	38	40.6	48.2	42.4	0.666952	4.05e-05
FBgn0031081	Nep3	779	9.3	12.7	15.2	10.3	10	15.2	7	8.5	5.7	7.6	6.8	6.4	-0.74971	4.08e-05
FBgn0032720	mRpL13	800	5.6	7.4	5.4	6.8	7.3	7.3	10.7	9	8.4	13.8	12.4	13.7	0.77589	4.11e-05
FBgn0039731	Sas-6	280	5.6	4	4.6	2.7	5.4	4.3	1.5	2.3	2.6	2.6	2	1.9	-1.04616	4.13e-05
FBgn0038700	CG3734	2723	20.1	23.8	22.7	29.9	26.4	26.8	37.8	40.6	45.1	35.4	31.5	33.8	0.582339	4.16e-05
FBgn0010422	TfIIS	978	9.1	8.4	5.4	10.1	8.8	8.1	14	11	14.1	15.1	12	14.4	0.654151	4.17e-05
FBgn0026869	Thd1	4973	65.6	74.4	72	63.4	60	78	51.7	54.2	48.7	47.2	47.9	43.6	-0.490142	4.18e-05
FBgn0035179	CG12038	943	9.8	7.7	8.9	9.3	6.9	5.7	13.2	10.5	13.3	13.6	15.2	12.5	0.673311	4.19e-05
FBgn0036501	CG7272	2162	18.9	42.4	38.7	30	33	41.7	19.8	24	12.7	19.4	20.4	17.7	-0.834371	4.2e-05
FBgn0015298	Srp19	2808	28.6	19	17.9	26.4	23.7	22.7	38.3	23.1	48.9	42	36.1	46.5	0.754455	4.36e-05
FBgn0000422	Ddc	4554	77.3	58.9	58.2	70.4	55.4	62.5	49.3	45.1	51.4	34.9	34.5	35.4	-0.61538	4.39e-05
FBgn0034258	eIF3c	10927	117.6	91.6	90.9	110.4	89.7	84.2	142.5	106.4	142.4	162.5	155.3	168.6	0.583157	4.39e-05
FBgn0027590	GstE12	24581	273.4	213.2	180.3	239.3	203	206	386.6	248.3	374	312.4	312.8	342.3	0.585688	4.41e-05
FBgn0043533	Obp56f	8316	71.3	77.4	84.7	59.7	82.2	65.3	147.1	117.1	94	145.2	89.9	101.2	0.657487	4.42e-05
FBgn0037230	CG9780	10436	106.6	77.9	91.2	95.2	80.7	89.1	136.5	89.3	135.9	152	163.5	181	0.666723	4.43e-05
FBgn0034027	CG8187	628	6.1	4.7	6	4.1	5	6.5	8.8	8.1	11.1	8	8.4	9.1	0.74739	4.48e-05
FBgn0039321	CG10550	3108	33.8	29.6	25.2	27.6	27.8	29.8	43.9	35.5	41.8	39.8	45.9	40.2	0.499913	4.48e-05
FBgn0036015	CG3088	1683	15	11.8	13.8	12.2	9.1	7.3	20	13.2	18.4	21.5	41.5	36.6	1.11968	4.49e-05
FBgn0083983	mRpL34	2149	22.2	17.1	14.6	19.7	20.7	20.6	25.9	24.6	34.7	27.7	28.9	32.5	0.588611	4.54e-05
FBgn0262574	CG43114	15802	174.9	140.6	131.3	122	125.8	119.1	285.4	157.9	260.2	198.1	174	226.2	0.676327	4.59e-05
FBgn0039609	CG14529	202	1.5	1	1.1	0.9	1.2	0.3	1.6	1.4	3.2	4.9	3.5	5.3	1.66834	4.62e-05
FBgn0031968	CG7231	755	4.6	6.2	7.3	5.5	7.4	6.8	10.2	12.7	7.9	14.8	9.8	10.6	0.835703	4.66e-05
FBgn0050035	Tret1-1	12811	121.2	108.3	116.1	119.6	127.9	124	158.1	146.8	144.5	192.3	175.1	203.8	0.509787	4.69e-05
FBgn0050148	CG30148	658	4.8	6.1	4.6	5.5	5.8	5.4	11.5	6.5	9.5	8.9	8	11.6	0.798464	4.75e-05
FBgn0259916	CG42445	665	4.2	6.7	6.2	6.7	5.5	5.4	10.7	9.7	9.3	8.3	9	9.2	0.706979	4.75e-05
FBgn0050410	Rpi	17500	196	156.8	131.5	161.1	138.5	138.4	225	169.2	298	233	234.6	258.5	0.618293	4.76e-05
FBgn0030704	CG15916	1183	9	11.6	13	9.9	11.6	10.3	16.4	18.5	14.5	15.6	15.2	17.1	0.59319	4.93e-05
FBgn0265082	Cdep	5839	73.3	102.3	93.6	65.3	73.3	95.6	51.5	63	49.1	57.2	61.5	52.7	-0.583274	4.93e-05
FBgn0265164	lncRNA:CR44233	132	2	2.8	2.4	1.9	2.8	3	1.1	2	0.6	0.5	0	0.5	-1.62412	4.95e-05
FBgn0039827	CG1544	1507	16.1	13.9	11.4	12.8	12.1	14.1	20.9	15.8	22	19.6	20.5	23.6	0.596477	4.96e-05
FBgn0052068	Adi1	9513	91.7	97	85	80.5	86.4	97.5	134.2	110.5	105.2	134.5	135.8	137.1	0.494563	4.96e-05
FBgn0039844	CG1607	1181	13.5	23	27.6	11.5	19	30.1	9.1	11.1	3.5	10.6	11	10	-1.15254	5.05e-05
FBgn0031306	CG4577	3967	62.7	63.8	55.8	45.6	49.5	64.7	28.6	44.7	46.3	35.8	33.7	31.9	-0.630658	5.05e-05
FBgn0024362	Naa30A	2576	37.4	37	35.7	33.6	34.2	31.4	28.2	24.3	26.4	25.5	23.8	21.9	-0.486879	5.08e-05
FBgn0035251	Vta1	3293	41.9	50.2	49.5	39.4	45.5	43.6	33.3	34.4	32.8	30.7	31.4	31.9	-0.470172	5.1e-05
FBgn0263594	lost	19241	263.3	274.7	260.9	265.3	237.4	240.4	183.4	202.2	206.8	172.3	191.5	188.3	-0.430953	5.1e-05
FBgn0030151	CG1354	6723	61.8	70	57.1	61.5	60.1	62.3	80.7	77.3	75.8	101.7	109.4	95.1	0.533158	5.14e-05
FBgn0028473	Non1	11103	104.9	109.8	102.6	85.6	84.4	88.5	131.4	109.7	121.4	176.1	200.4	181.4	0.676839	5.14e-05
FBgn0036581	MED10	3464	29.2	33.8	29	30.8	38.5	32.8	47.6	39.7	43	51.2	44.8	50.2	0.509067	5.15e-05
FBgn0261437	CSN8	850	6	6.7	5.4	6.6	9.1	8.1	12.8	9.2	9.3	15.2	11.8	14	0.789033	5.18e-05
FBgn0259959	Sfp26Ac	2748	25.4	27.5	21.7	21.3	28.9	20.6	46.8	39.6	28.9	36.9	31.9	39.9	0.614007	5.2e-05
FBgn0266064	GlyS	3518	36.4	34.8	27.3	28.1	32.1	34.7	47.1	36.6	47	50.1	47.2	53.5	0.538958	5.2e-05
FBgn0263442	asRNA:CR43465	74	1.6	1.5	2.7	0.6	1.1	1.6	0.5	0.1	0.4	0.7	0.4	0.2	-1.83483	5.23e-05
FBgn0035336	CG9004	782	7.8	5.9	4.9	7	8.2	4.6	11.2	9.4	14.1	10.5	10.1	10.3	0.716041	5.33e-05
FBgn0031214	CG11374	141	2.4	1.8	3.2	2.6	2.2	2.4	1	1.7	1	0.8	0.8	0.7	-1.25283	5.43e-05
FBgn0031314	IntS14	235	1.5	1.7	2.2	1.7	2.1	1.6	3.8	3.2	3.5	4.2	3.2	3.4	1.00864	5.47e-05
FBgn0026417	Hus1-like	286	6.5	5.6	4.3	3.4	4.1	3	2.1	2.5	3	1.6	1.7	1.5	-1.16585	5.48e-05
FBgn0030409	CG15728	728	8.2	10.7	11.9	10.4	11.3	13	6.3	8.7	6.5	5.8	6.5	6.2	-0.6905	5.51e-05
FBgn0039525	CG5646	1830	14.1	18.6	19.5	13.3	16.1	15.4	21.5	22.7	20.3	32.4	30.6	26.2	0.678399	5.54e-05
FBgn0263502	lncRNA:CR43491	248	1	2.9	1.6	1.5	1.5	1.4	3.4	4.6	2.1	4.2	4.8	4.4	1.24985	5.59e-05
FBgn0015623	Cpr	72971	609	726	642.8	727.7	789.5	714.2	922.1	914.3	894.4	962.8	986.7	1064.8	0.448705	5.59e-05
FBgn0030331	CG15221	495	5.4	8.8	7	6.1	9.4	10.6	4	5.2	3.2	4.3	4.5	3.8	-0.884302	5.62e-05
FBgn0051005	qless	1918	19.1	17.3	17.1	17.5	19.4	18.1	24.5	26.2	25.2	23.1	25.9	27.3	0.48117	5.62e-05
FBgn0053263	CG33263	46	0.7	0.8	0.8	0.6	1.5	1.6	0.1	0.1	0.4	0.1	0.1	0.1	-2.36562	5.67e-05
FBgn0037697	GstZ2	558	2.4	5.5	4.6	3	3.6	2.7	8.4	5.6	3.9	11.2	12.6	10.9	1.28945	5.73e-05
FBgn0032286	CG7300	424	3.6	3.4	4.1	1.7	3.7	2.4	6.9	5.9	5.1	7.7	8.6	4.4	1.03089	5.79e-05
FBgn0037200	CG11109	585	3.5	5	4.3	4.8	6.1	6.8	7.8	7.8	8.8	8.8	7.8	8.9	0.759624	5.99e-05
FBgn0029894	CG14440	589	3.6	4.5	3.5	5.9	5.1	5.4	9.2	6.9	6.1	8.8	8.6	11.1	0.860139	5.99e-05
FBgn0037110	ORMDL	2509	18.1	26	22.5	20.4	24.8	21.7	28.7	33.2	25.9	41.9	42.4	36.6	0.648227	6.02e-05
FBgn0260027	CG42495	1061	8.9	8.3	11.4	9.1	10.3	10.8	16.5	13.9	12.7	14.7	14.4	15	0.598835	6.06e-05
FBgn0039478	Nep5	1379	12.3	11.8	11.9	11.5	13.3	13.5	16.6	19.4	14.4	23.6	20.1	19.5	0.616095	6.07e-05
FBgn0040660	CG13551	6764	71.6	70	66	60.7	59	52.3	89.2	77.7	84.1	93.4	93.4	96.5	0.489598	6.1e-05
FBgn0265577	lncRNA:CR44404	73	0	4.3	3	1	2.4	0	0	0.1	0.1	0.1	0.1	0.1	-3.84025	6.13e-05
FBgn0030367	Cyp311a1	482	4.1	3.2	3.5	3.6	5.1	4.3	8.8	6.6	6.4	6	6.8	6.7	0.788278	6.16e-05
FBgn0031908	CG5177	6434	62.2	63.5	58.5	60.8	60.4	59.3	88.7	69.2	78.8	86	100.6	86.5	0.481782	6.18e-05
FBgn0260722	lncRNA:CR42549	529	10.9	8.4	7.8	6.8	6.5	6.5	5	5.5	4	4.7	3.2	3.8	-0.863587	6.19e-05
FBgn0265670	CG44477	3370	71	61.8	47.6	53	67	51.4	34.2	27	36.2	9.7	8	6.9	-1.52914	6.19e-05
FBgn0036663	CG9674	11189	175.4	150.9	141.6	147.9	142.8	139.2	103.7	114.3	122.8	109.7	102.3	100.6	-0.46144	6.2e-05
FBgn0016919	nompB	886	9.2	7	7.3	8.2	4.7	8.4	15.7	14.2	12.4	11.3	11.2	10.7	0.745522	6.32e-05
FBgn0033212	LRR	3017	34	64.4	64.7	34.4	39	52.8	22.7	38.7	20.3	26.6	28.9	20.6	-0.8686	6.32e-05
FBgn0063298	asRNA:CR31429	1141	15	17.7	21.4	19.2	13.6	14.3	10.4	12.7	6.9	10.6	11.6	9.3	-0.708929	6.39e-05
FBgn0032140	CG13117	1595	15.7	16.2	13.8	13.4	14.9	13	20.9	18.1	20.2	26.1	22.8	20.8	0.552828	6.44e-05
FBgn0030505	NFAT	4909	46.5	48.4	39.8	47.9	51.8	44.9	71.7	60.4	62.6	61.9	66.3	63.6	0.461001	6.44e-05
FBgn0005670	Cyp4d1	347	3.3	1.8	3.2	2.8	2.1	1.4	7.7	3.6	4.1	5.4	4.8	5.6	1.06966	6.53e-05
FBgn0030263	CG2076	12468	147.2	111.4	93.9	108.9	108.4	94.5	152.8	131.6	162.9	186.8	168.4	193	0.579117	6.61e-05
FBgn0264340	CG43796	1032	12.7	16.9	16.5	14.4	13.7	17.3	8.3	13	7.7	8.9	10.6	8.5	-0.667328	6.63e-05
FBgn0004957	por	617	4.9	3.7	4.1	4.8	6.2	7.3	8.8	7.1	8.3	9.3	11.2	8.6	0.806641	6.74e-05
FBgn0039645	CG11898	496	7.2	9.1	9.5	6.8	6.5	7.3	3.9	6.8	4.3	3.7	3.6	3.1	-0.869742	6.77e-05
FBgn0030103	Obp8a	1736	17.9	17.6	16.5	15.5	12.7	10.6	25.9	19.8	19.9	24.5	24.5	26.9	0.626844	6.77e-05
FBgn0267443	lncRNA:CR45793	35	0.4	1.5	1.4	0.5	0.3	1.4	0	0	0.1	0.1	0.1	0.1	-3.02138	6.78e-05
FBgn0001218	Hsc70-3	70653	740.8	1039	1014.4	961.2	1061.6	1138	781.1	780.9	630.2	673.3	654.1	632	-0.520041	6.78e-05
FBgn0261060	Sfp93F	75128	792.3	732.7	574.3	612.4	677.1	695.3	1293.6	983.7	1168.7	1007.6	792.4	855.9	0.578781	6.78e-05
FBgn0267252	Ggamma30A	38147	463.2	317.9	325.1	341.6	281.3	312.7	574.9	424	571.4	454.5	467.5	574.7	0.586225	6.8e-05
FBgn0265257	CG44271	897	10.3	12.7	17.9	12.8	12.3	15.2	7.9	9.7	7.2	8.7	8.4	8.1	-0.660228	6.84e-05
FBgn0031824	CG9547	2199	19.9	15.3	14.1	24.5	18.9	17.9	32.5	19.5	29.7	33.1	29.5	37.6	0.708073	6.84e-05
FBgn0052194	lncRNA:CR32194	299	2	3	2.4	1.7	0.7	2.4	4.4	3.3	3.3	6.2	4.9	5.8	1.24246	6.85e-05
FBgn0029714	CG3527	1094	11.5	9.2	9.5	9.7	10.2	10	15.9	14	13.7	13.8	15.2	15.5	0.541141	6.87e-05
FBgn0034053	Cyp4aa1	4589	36.5	37.4	36	24.4	29	33	46.6	35.4	40	93.4	108.4	90.7	1.07974	6.93e-05
FBgn0036816	Indy	8689	97.8	138.9	122.9	102.2	128.3	140.5	79.5	93.5	76.2	84.8	82.6	91	-0.521835	6.98e-05
FBgn0036124	CG7839	2841	29.2	20.1	22.7	30.2	27.6	26.3	41.4	34.1	42	37	34.5	38.9	0.537585	7.09e-05
FBgn0004797	mdy	3565	58.9	71.5	67.7	34.3	45.8	37.4	27.4	28.5	27.4	35.3	28.5	37.6	-0.771287	7.09e-05
FBgn0050456	CG30456	2127	28.3	32.2	30.6	27.2	29	30.9	19.4	25.4	17.3	23.2	18	19.4	-0.534054	7.33e-05
FBgn0260860	Bet5	1299	14	8.5	9.5	11.7	11.9	11.4	20.1	14.2	15.3	18.6	16.9	21.2	0.655042	7.41e-05
FBgn0085356	CG34327	47	0.2	0.1	0	0.1	0	0.3	1.4	0.3	0.3	0.9	1.3	1.1	2.68202	7.45e-05
FBgn0031678	CG31918	167	1.6	3.6	2.4	3.7	2.8	3.8	1.4	1.9	1.1	1.2	0.8	0.5	-1.36786	7.45e-05
FBgn0264959	Src42A	994	11.9	19.8	18.4	10.6	12.8	21.7	7.3	10.5	6.8	8.8	10.2	8.4	-0.844337	7.45e-05
FBgn0266268	FeCH	5698	66.1	52.5	41.7	52.1	45.9	50.9	71.5	60.5	84.5	80.6	77.2	81	0.550752	7.45e-05
FBgn0002566	lt	4452	44.7	42.1	36.5	40.1	45.6	46	55.2	54.2	59.9	63.1	57.5	60.8	0.456484	7.53e-05
FBgn0051855	CG31855	913	6.1	8	7.3	8	6.9	11.4	10.9	12.7	10.2	15.1	15.7	13.6	0.752927	7.66e-05
FBgn0037447	Neurochondrin	2859	35.1	48.6	47.6	33.9	43.8	43.6	21.5	25.7	18.5	26.5	37.5	26.9	-0.68283	7.66e-05
FBgn0030552	mRpL38	3090	34.8	27	20.3	28.9	28	28.7	38.8	36.8	46.2	45	37.4	43	0.545703	7.76e-05
FBgn0004921	Ggamma1	9234	85.4	97.4	84.4	89.4	91.1	92.3	120.9	111.7	117.8	122.1	126.9	122.9	0.419103	7.76e-05
FBgn0266769	lncRNA:CR45234	971	12.5	13.6	12.7	15.3	14.8	14.9	9.8	11.6	10	6.7	8	7.6	-0.648821	7.79e-05
FBgn0036597	CG4962	714	7	4.3	4.6	3.5	4.4	4.3	9.6	4.2	8	12.9	16.2	14.4	1.20553	7.81e-05
FBgn0031518	CG3277	849	10.2	13.9	12.4	13	10.9	17.9	8.1	10.7	7.6	7.1	6.3	5.8	-0.766567	7.81e-05
FBgn0032147	IP3K1	1965	29	29	25.2	26.9	24.1	25.7	16.6	17.9	21.7	19.3	17.3	20.3	-0.506845	7.83e-05
FBgn0086687	Desat1	98123	1234.3	1575.2	1606.6	1065.5	1284.3	1487.3	988	1084.1	861.4	912.7	967	953.7	-0.516777	7.83e-05
FBgn0037202	Ssl1	725	7.5	6.3	6.2	6.1	5.1	6.5	10.4	8.2	12.2	9.2	10	10.3	0.667526	7.92e-05
FBgn0034173	CG9010	918	11.1	11.3	17.1	14.7	13.8	14.9	10.6	10	7.2	7.1	8.8	6.6	-0.703067	7.96e-05
FBgn0261239	Hr39	1731	22.5	30.7	29	21.8	19.5	27.9	17	18.8	12.9	15.5	18.1	15.1	-0.624109	8.05e-05
FBgn0270924	zf30C	649	5.5	4.8	4.3	5.9	7.3	4.3	9.3	8.1	7.5	9.6	8.6	11	0.718869	8.06e-05
FBgn0038475	Keap1	1706	23.7	27.8	26.5	20.7	23.5	24.1	15.2	18.8	12	14.7	20.6	14.2	-0.6113	8.09e-05
FBgn0039151	CG13607	628	3.2	5	3.2	5.7	4.6	7.6	9.6	7.8	5.8	11	11.7	10.3	0.971666	8.13e-05
FBgn0260660	Mp	1285	19.3	19.1	17.1	17.5	17.7	17.1	14.1	11.7	13.7	12.6	7.8	11.5	-0.601341	8.15e-05
FBgn0033271	CG8708	1778	9.3	10.7	10.6	10.8	15.7	26.3	18.2	36.3	28.1	34.3	26.5	22.1	1.00954	8.18e-05
FBgn0051004	mesh	2952	34.7	46.2	47.1	38.3	43.5	38.4	25.3	31.9	33.7	27.6	24.3	28	-0.535133	8.18e-05
FBgn0262126	Sec24CD	2768	27.3	47	46.6	32.1	43.1	55.5	26.7	26.7	27.9	28	25	21	-0.683906	8.23e-05
FBgn0067628	CG33331	263	2.1	1.8	1.9	2.6	1.5	2.2	4.8	3.8	4	4.2	4.1	2.9	0.973774	8.37e-05
FBgn0030518	CG11134	4441	44.3	35.5	44.1	45.2	39.4	36.3	64.8	45.2	59.7	60.1	55.9	69.1	0.53459	8.4e-05
FBgn0035590	Prpk	581	5.5	4.3	4.3	5.7	3.6	4.3	10.3	5.1	7.3	9.2	9.2	8.8	0.837438	8.48e-05
FBgn0004118	nAChRbeta2	532	7.3	9.4	8.9	6.8	7.5	7.6	5	5.6	4.8	4.9	5.1	3.2	-0.732296	8.62e-05
FBgn0085736	CG40472	10753	130.4	159.8	171.6	152.8	170.1	163.3	133.8	123.8	107.7	80.3	73	74.6	-0.675471	8.69e-05
FBgn0037712	CG16789	213	1.6	1.7	2.2	0.8	0.8	1.6	2.8	2.3	2.5	3.7	4.7	4.2	1.30299	8.73e-05
FBgn0035663	CG6462	88	1.5	1.9	1.4	1.3	1.8	1.4	0.5	0.3	0.4	0.7	0.5	0.7	-1.52247	8.74e-05
FBgn0000250	cact	7175	64.7	73.9	63.9	68.8	72.7	57.9	98.4	88.9	75.5	102.6	111.5	94.2	0.502749	8.74e-05
FBgn0034579	mRpL54	1594	15.8	12.1	14.3	13.5	16	13.3	21.4	15.2	21.3	25.7	22.8	23.7	0.609334	8.76e-05
FBgn0039031	Gbp3	3373	30.9	30.8	27.9	33.2	35.2	30.9	54	38.6	39.8	42.8	46.4	46.3	0.498383	8.79e-05
FBgn0032775	CG17544	1342	12.4	20.5	18.7	21.8	20.7	29.8	9.7	14.3	10.8	11.8	12.6	13.2	-0.755585	8.82e-05
FBgn0266848	wap	3466	43.5	50.8	50.9	42.3	50.5	50.6	40.1	36.1	34.6	30.8	34.1	27.8	-0.499739	8.98e-05
FBgn0039305	CG11858	985	8.9	8.9	6.5	9.4	8.4	10.3	13.7	10.8	13.1	14	13	15.6	0.610668	9.06e-05
FBgn0034296	CG10912	4503	52.5	83.2	86.3	59	69.4	52.5	34.9	49.6	54.3	39.9	29.9	34.9	-0.726118	9.07e-05
FBgn0035943	CG5653	1194	14.3	19.3	18.7	20.7	16.8	19	12.8	16	10.1	7.7	9	7.4	-0.781722	9.23e-05
FBgn0054003	NimB3	1137	9.3	10	10.8	9.8	10.4	8.9	12.7	11	16.5	19.3	16.6	18.5	0.676687	9.33e-05
FBgn0031251	CG4213	4030	58.4	60.2	60.1	54.4	47	47.1	42.3	34.8	38.9	38.2	41.4	39.2	-0.479977	9.34e-05
FBgn0037291	CG14662	414	3.3	4	4.1	2.8	2.8	3.8	6.9	4.9	4.8	6.8	6.3	6.1	0.830346	9.37e-05
FBgn0032821	CdGAPr	4751	63.9	70.8	72	61.1	64.5	62.3	37.8	55.3	45.3	48	51.4	39.2	-0.510976	9.39e-05
FBgn0035064	TyrRS-m	549	5.7	3.2	5.4	4.8	4.5	4.6	7.2	6.8	7.2	8.8	8.1	8.2	0.72238	9.68e-05
FBgn0037835	CG14687	2499	23.3	23.2	21.4	19.8	24.5	27.3	37.8	28.2	31.4	30.8	39.4	34.2	0.537351	9.69e-05
FBgn0261553	CG42671	7592	78.5	77.2	67.1	70.4	68.1	69.6	103.2	79.2	98.4	102	104.7	109.2	0.467473	9.75e-05
FBgn0039682	Obp99c	86070	934.1	680	608.4	832.8	661.4	624.9	1438.4	723.6	1427.6	1101	1039	1349.6	0.704882	9.86e-05
FBgn0037876	CG4820	433	4.8	1.9	1.4	3.7	3.7	2.7	6.8	5.2	5.5	5	7.5	8	0.980769	9.89e-05
FBgn0033042	Tsp42A	1000	13.3	12.9	15.7	15.6	13.6	15.4	9.1	10.5	10.2	6.2	8.5	10.9	-0.62511	9.93e-05
FBgn0285971	prg	1131	10.3	9.6	10.8	9.3	10.8	11.6	15.1	13.9	13.8	17.2	14	17.8	0.574734	9.93e-05
FBgn0026565	Ass	5831	44.3	37.4	38.2	64.6	62.9	64.2	80.8	82.2	88.6	83.2	76.9	73.5	0.638657	9.93e-05
FBgn0024833	AP-1mu	1972	17.7	16.9	18.1	20.4	19	18.4	22.8	22.7	29.6	29.1	29.3	25.4	0.520981	9.96e-05
FBgn0033907	mRpS16	3483	37.4	32.9	25.4	31.2	34	31.9	46.7	36.8	52.3	47.9	46.7	46.2	0.508374	9.97e-05
FBgn0033787	CG13321	6872	62.2	55.6	46.3	71.4	60.7	65.5	79.8	74.6	134.9	99.6	80	98.5	0.647118	9.98e-05
FBgn0267733	lncRNA:CR46064	586	5.2	4.8	6	3.6	4.5	3.8	6.8	9.4	6.4	11.5	11.4	6.6	0.905623	9.99e-05
FBgn0033624	CG12384	13336	175	198.1	173.2	162.7	189.5	204.1	140.7	153.2	132.9	126.7	128.4	102.8	-0.491021	0.000100693
FBgn0036537	CG18081	4640	47.2	46.1	38.2	41.7	47.9	44.9	60.2	57.1	56.8	65.4	60.3	63.7	0.444318	0.00010191
FBgn0039741	CG7943	3138	31.7	25.9	20.8	29.4	32.1	32.5	44.7	36.1	44.5	41.7	37.9	45.9	0.53398	0.000102906
FBgn0262567	CG43107	1518	10.9	14.3	13.3	13.9	15.2	13.5	17.9	19.5	15.6	25.3	23.7	23.5	0.634934	0.000103657
FBgn0263766	asRNA:CR43683	909	8.9	8	6.8	7.6	9.1	5.1	11.8	10.7	10.1	14	12.6	15.5	0.679036	0.000104331
FBgn0010387	Dbi	416	3.6	3.7	3.5	3.9	3	1.6	5.7	4.5	5	7.2	7.3	6.3	0.846664	0.000104551
FBgn0037081	barc	4351	48.5	39.1	34.9	38.4	41.5	36.8	51.8	47.4	59.2	61.6	55.9	68.3	0.515957	0.000108533
FBgn0263864	Dark	805	7.2	6.5	6.5	8.5	6.5	7.6	10.9	9	12.3	13.1	10.9	10.4	0.635002	0.000109646
FBgn0026324	Taf10b	1584	14.6	15.5	12.4	14.8	15.3	16.5	20.3	20.5	19.2	23	20.6	22.7	0.499885	0.000109882
FBgn0015039	Cyp9b2	12260	107.9	148.1	121.8	80.9	114	99.4	155.2	164.2	143.9	183.5	181.2	171.6	0.572803	0.00010998
FBgn0034914	CG5554	3585	43.2	59.6	56	43.2	47.3	52	33.3	39.3	36.1	35	37.1	29.6	-0.512428	0.000110368
FBgn0261258	rgn	6518	78.2	95.6	113.4	84.4	93.9	81.2	53.7	62	64.7	64.7	76	59.5	-0.519843	0.000110479
FBgn0031118	RhoGAP19D	7043	86.1	107	99.1	89.4	95.4	97.2	70.1	80.6	67.9	61.7	66.8	71.9	-0.452622	0.000111524
FBgn0033351	AIMP1	1222	12.2	9.2	7.6	11.2	10.9	9.2	15.6	10	17.3	20.1	18.8	20	0.728621	0.000112204
FBgn0047095	CG33939	630	5.4	5.2	5.7	5.5	4.7	3.8	8.7	5.8	6.9	10.9	11	10.5	0.817656	0.000112643
FBgn0000536	eas	4006	51.6	56.3	56	47.8	57.1	59.6	41.2	44.9	40.2	37.1	39.8	35.6	-0.455571	0.000112932
FBgn0034468	Obp56a	2312	21.6	18.3	16.5	22.2	24.9	20.3	37.3	26.9	39	26.2	30.3	28.9	0.594093	0.000113775
FBgn0038799	MFS9	5574	63.5	46.4	37.3	54.1	47.7	42.5	96.4	67.9	90.8	69.2	61.7	67.4	0.626891	0.000114275
FBgn0052485	CG32485	1247	13	21.6	23.5	14.2	20.6	23.8	12.2	14.9	7.6	9.7	11	11.3	-0.786174	0.000114735
FBgn0038733	CG11407	2044	11.5	13.2	12.2	20	21.1	16.5	27.2	18.1	19.9	38.5	40.8	34.6	0.91963	0.000115554
FBgn0040056	CG17698	965	10	18.2	16.2	13.3	11.7	23	8.8	8.2	6.2	10.4	9.6	7.6	-0.83268	0.000116893
FBgn0035086	CG12851	1087	23.5	18.8	15.7	14.9	9.8	12.5	7.7	9	9.8	7.3	10.6	9.5	-0.834163	0.000118053
FBgn0267647	lncRNA:CR45985	191	4.6	3.7	2.4	3.5	2.2	1.6	0.6	1.2	1.5	1.7	1.6	1.1	-1.3088	0.000118886
FBgn0051810	CG31810	335	3.1	7.6	5.1	3.9	8.4	5.7	2.6	3	2.4	2.5	2.9	1.6	-1.16598	0.000119002
FBgn0039765	mRpS18C	1010	9.4	9.2	7.8	11	9	7	11.7	12.3	16	14.8	14.8	13	0.591945	0.000119329
FBgn0265316	lncRNA:CR44289	35	1	0.8	0.5	0.6	0.5	0.8	0.1	0.1	0	0.1	0.3	0	-2.6173	0.000119966
FBgn0037613	Cks85A	7534	94.6	60.7	61.2	65.2	60	64.4	98.9	85.5	117.8	98.7	91.1	111.2	0.566435	0.000121629
FBgn0032453	CG6180	4336	43	44.7	39.5	41.7	43	40.3	60.9	56.5	54.9	54.2	58.4	53.9	0.419583	0.000121866
FBgn0034160	CG5550	212	1.2	2.2	0.8	0.8	1.7	0.8	1.3	4.5	3.2	4.5	3.9	3.4	1.38155	0.000122648
FBgn0027779	VhaSFD	10031	111.1	154.7	144	134.9	143	157.8	95.8	121.7	83.5	101.2	100.5	85.6	-0.521941	0.000122829
FBgn0264270	Sxl	4182	48.3	66.4	76.3	46.6	58.7	67.7	36.4	48.3	34.7	38.8	42.4	40.8	-0.583542	0.000122904
FBgn0038105	yellow-f2	3193	29.9	28.7	27.3	25.8	31.3	31.4	47.4	31.1	37.1	42.7	47.2	51.8	0.563404	0.000122921
FBgn0015561	unpg	150	1	1.5	0.8	0.8	0.9	0.8	2.8	1.9	2.5	2.8	2.8	1.6	1.23227	0.000123383
FBgn0015247	Diap2	5254	60	45.3	36.3	49.7	46.2	47.9	62.5	56.6	78.5	73.9	70.2	77	0.545477	0.000123504
FBgn0027548	nito	1848	19.8	15.4	15.4	18.2	15.4	19.5	23	22.5	23.8	26.4	25.9	25.7	0.50376	0.000123507
FBgn0038303	SIDL	858	10.9	5.8	4.6	6.8	6.7	7.9	13.2	12.1	11.5	11.3	11.8	11.6	0.704145	0.000123804
FBgn0026879	CG13364	8473	85.9	81.4	73.3	73.7	81.4	76.9	113.5	85.4	130.7	113.5	100.2	129	0.506706	0.000124423
FBgn0030761	CG9784	2648	31.5	21.7	20.6	22.9	24	21.4	34.5	27.5	40.2	35.4	35.7	38.7	0.560359	0.000125026
FBgn0035482	CG14985	1215	10.8	11.6	9.5	11.9	12.1	11.9	17.2	14.2	17.6	15.6	16.1	16.7	0.51583	0.000125355
FBgn0052282	Drsl4	18617	172	160.7	112.9	188.1	186.2	153.2	330.7	188	281.9	208.7	251.2	256.2	0.637812	0.000126304
FBgn0042137	CG18814	30	0	0	0	0	0	0.3	0.4	0.3	0.8	0.4	0.7	1.1	3.90238	0.000126598
FBgn0030759	CG13014	430	4.2	3.6	2.7	3.4	4.2	3	6.2	4.9	6.8	6.8	6.5	5.3	0.736964	0.000127004
FBgn0264725	CG43993	1014	9.8	10.3	7	7	6.6	10	18.1	14.6	9.1	15.9	13.2	15.1	0.760341	0.000127004
FBgn0285962	CG46338	3231	32.1	29	29.5	32.2	34.4	29	42.9	38.7	45.2	42	42	42.2	0.434058	0.000127004
FBgn0010044	GstD8	466	4.2	5.4	4.6	2.3	2.9	2.2	5.9	6.4	9	6.4	5.9	7.5	0.917317	0.000127113
FBgn0028978	trbl	992	14.9	16.4	13.5	9.8	15.2	15.4	8.9	10.5	9.3	9.8	8.1	8.3	-0.631037	0.000128101
FBgn0267378	sau	6913	69.5	66.3	59.5	72.3	67.9	64.4	93.9	83.1	96.8	87.1	85.3	92.4	0.424186	0.000128101
FBgn0039580	Gfat2	4445	65.8	63.4	50.3	59.8	57.8	68.8	44.5	44.2	52	42.7	38.6	34.7	-0.514783	0.000128375
FBgn0265922	lncRNA:CR44711	30	0.3	0	0	0	0	0	0.5	0.6	0.4	0.7	0.9	0.4	2.70195	0.000129035
FBgn0050403	CG30403	68	1.2	2.1	0.3	0.6	2.5	1.1	0.1	0	0.3	0.1	0.4	0.5	-2.33868	0.00012974
FBgn0265746	lncRNA:CR44553	30	0.3	1	0.8	0.6	0.5	1.1	0.1	0	0.3	0	0.1	0	-2.7076	0.000130159
FBgn0086691	UK114	15081	124.7	145.9	149.1	133.2	149.6	147.8	231.2	155.9	178.6	190.2	217.3	234.4	0.507885	0.000130191
FBgn0035569	CG15876	1012	13.2	15	15.7	13.7	14.6	15.2	10.7	11.1	10.5	6.7	10.2	7.8	-0.608776	0.000130266
FBgn0036147	Plod	1084	18	21.9	24.9	9.9	14.4	12.5	7.9	7.2	6.1	11.2	10.5	10.4	-0.918497	0.000130716
FBgn0033241	CG2915	2296	21.8	21.9	18.1	23.2	23.2	21.7	28.6	28.8	35.7	29.7	28.7	30.6	0.474303	0.000130716
FBgn0050197	CG30197	7709	77.2	71.9	60.1	61.5	87.2	68.5	110.5	83.4	101.5	95.7	104.3	116	0.515704	0.000131105
FBgn0037606	CG8032	998	9.6	8.9	10.6	7.1	9.9	8.9	11.5	14	14.7	14.4	13.2	13.9	0.578513	0.000134096
FBgn0029648	CG3603	1260	8.9	12.2	13.3	8	10.7	13.5	20	13.7	15.8	23.4	19	15.9	0.726788	0.000134301
FBgn0031702	fusl	3288	25.1	35.3	30.3	28.7	33	32.5	41.9	44.7	35.1	50.4	51.1	43.4	0.532097	0.000134477
FBgn0039102	SPE	3251	28.9	23.5	23.5	31.2	31.1	29	51.7	27.5	38.4	41.6	58.1	51.4	0.68184	0.00013538
FBgn0024315	Picot	12112	151.8	163.4	155.6	176.3	165.4	165.7	132	134.5	120.3	123.1	106	106.1	-0.438638	0.000136337
FBgn0003141	pr	3445	33.3	33	27.6	34.3	33.6	33	44.3	36.7	48.3	46.3	44.6	51.1	0.471282	0.000136909
FBgn0011361	ND-ACP	19689	209.2	189.5	176.2	187.1	196.9	176.5	292.6	223.1	246	257.1	247.7	263.8	0.428726	0.000137498
FBgn0031694	Cyp4ac2	992	5.8	8.7	5.7	9.3	11.3	8.1	14.1	12.1	9.8	16	15.7	16.5	0.774429	0.000139009
FBgn0266037	lncRNA:CR44802	63	0.3	0	0.5	0.3	0.1	0.5	1.3	1.7	1	1	0.7	1.2	2.10752	0.000139317
FBgn0250904	CG34434	5940	74	75.9	90.1	84.7	77.4	84.5	65.7	66.6	56.5	54.3	57.3	54.8	-0.449484	0.000140001
FBgn0020620	RN-tre	1670	20.7	24.6	20.3	23.6	23.5	24.4	16.9	16	13.4	16.7	18.1	16	-0.496436	0.000140306
FBgn0015614	CanB2	10018	141.7	138.1	132.1	125	126.4	131	100.6	101	102.5	97.9	104.3	97.3	-0.396943	0.000140555
FBgn0038701	CG18493	18352	141.3	179.8	142.6	184.1	184.3	196.6	218	291.2	213.1	297.3	235.5	235.5	0.535083	0.000141097
FBgn0051044	lncRNA:CR31044	1825	27.7	26.5	27.1	24.2	22.8	20.8	18.1	16.3	19.5	18.4	18	15.1	-0.510367	0.000141749
FBgn0015001	iotaTry	5133	45.5	44.7	52	55.3	45.4	52	59.8	67.2	61	71.9	70.5	77.8	0.475082	0.000143177
FBgn0031008	CG8010	925	7.7	7	8.4	7.6	9.4	7.3	11.7	10.4	11.3	12.1	12.9	18.3	0.700097	0.000143638
FBgn0034082	CG10734	7677	83.3	112.9	116.7	106.4	106.2	132.9	72.4	89.5	55	78.4	74.2	76	-0.559236	0.000143638
FBgn0039117	tst	861	8.4	7.3	7.8	7.6	7.5	7.6	12	9.4	12.6	10.2	13	13.1	0.601806	0.000145178
FBgn0038682	CG5835	2115	19.5	19.4	16	20	18.5	20.8	26.2	23.1	23.9	27.7	33.8	36.1	0.57997	0.000145507
FBgn0000047	Act88F	19401	173.3	361.9	308.3	283.9	246.9	511.5	197.7	221.1	165.9	181.8	138.8	126.4	-0.86893	0.000145652
FBgn0030357	Sclp	577	6.4	9.9	10.6	6.7	10.2	11.1	3.3	5.8	3.9	5.5	6.5	4.9	-0.847481	0.000145687
FBgn0037156	CG11523	1552	15.6	13.6	13	14.7	13.5	12.7	15.9	22.7	28.3	22	18.6	20.1	0.604304	0.000149227
FBgn0003545	sub	785	11.2	11	10.8	10.7	11.6	10	6.8	8.5	6.5	7.6	7.8	7.1	-0.570559	0.000149246
FBgn0039915	Gat	5052	49.2	68.6	72	79.8	88.4	100.7	57	61.8	40.4	42.4	40.2	35.3	-0.724237	0.00014947
FBgn0261930	vnd	810	12.7	8.8	10	12.1	14.5	11.1	8.3	6.9	8.2	7.9	5.2	6.8	-0.693746	0.000151283
FBgn0032472	CG9928	24251	134.3	274.7	238.4	160	232.9	199.5	413.4	320.1	224.3	328.8	415.2	374.3	0.744489	0.000152857
FBgn0034237	eIF3b	6078	62	50.8	52.8	62	59.1	51.7	78.5	59	83.2	84.5	89.4	87	0.505302	0.000153586
FBgn0032298	CG6724	2234	20.1	19.8	15.7	24.2	22.6	23.3	28.4	30.3	28.8	31.6	31	28.2	0.495339	0.000154397
FBgn0039665	CG2310	996	14.1	17.2	18.9	11	12.8	13	9.7	8.4	10	9.7	9.4	8.2	-0.636435	0.000154493
FBgn0085345	CG34316	1083	6	5.8	4.9	12.2	7.9	11.1	20.3	14.7	25.4	16.9	14.5	8.6	1.06499	0.000155154
FBgn0261393	alpha-Est5	1338	11	11.7	12.2	9.7	12	10.3	17.7	24	19.9	28	11.2	15.4	0.795757	0.000156132
FBgn0086712	Egm	1337	11.2	12.4	13.5	11.3	11.2	12.5	17.5	12.9	22.1	23.2	17.3	18.1	0.636757	0.000157352
FBgn0032105	borr	1821	22.5	24.1	29.5	26	27.4	21.9	18.9	20.5	17	17.2	14.9	17.1	-0.517202	0.000157352
FBgn0034276	Sardh	604	5.3	3.9	5.7	5.7	4.6	5.7	10.2	5.6	9.8	8.1	8.8	8.8	0.761394	0.000158149
FBgn0000045	Act79B	10344	95.7	92.4	80.9	83.4	90.1	115.6	181.5	104.5	119	132.6	177.6	135.9	0.610363	0.000159501
FBgn0029969	CG10932	2983	27.7	30.1	24.1	29.8	28.5	30.6	43	33.1	40.2	41.3	40.7	37.5	0.462826	0.000160471
FBgn0262962	CG43273	461	2.8	2.3	1.9	3.7	5.3	5.4	7.7	6.5	5.4	6.3	6.7	8.2	0.938231	0.00016091
FBgn0261862	whd	24725	341.9	326.5	270.9	312.7	370.8	365.2	245.1	239	273.9	246	223.5	231.2	-0.447376	0.000161205
FBgn0034005	ItgaPS4	202	2.3	3.3	3.8	4	3.8	2.7	1.3	2.2	2.4	1.2	1.2	1.2	-1.09789	0.000161247
FBgn0262099	CG42852	392947	5098.3	3127.4	2949.3	2612.9	3000.2	3011.9	7352	4556.9	5888.9	5237	3918.2	5504.7	0.712977	0.000162092
FBgn0039650	Mesh1	445	2.9	2.9	3.2	5.3	4	3	5.9	5.6	7.3	4.9	6.9	7.8	0.837785	0.000162412
FBgn0010808	Chchd3	4067	46.1	37.4	29	37.8	33.4	36.3	52.1	41.3	58.2	53	54.4	64.7	0.549238	0.000165836
FBgn0000261	Cat	105945	884.8	1138.9	976.5	818.7	1017.4	1117.7	1206.9	1417.3	1153.7	1693.6	1661.6	1465.5	0.530462	0.000166055
FBgn0030850	stas	1574	19.1	26.1	30	16.4	24.4	21.9	13.2	16.3	12	14.8	15.4	16.2	-0.631412	0.000166612
FBgn0039184	CG6432	7362	107.2	89.4	85.3	109.5	102.2	102.9	72.7	69.2	88.2	61.6	67.5	68	-0.484538	0.000167583
FBgn0040532	CG8369	27387	334.8	251.4	207.9	207.3	221.8	238.3	392.1	261.1	391.4	366	377.7	410	0.587821	0.000167734
FBgn0019968	Khc-73	9461	126.9	134	139.7	120.1	114.6	127.3	88.2	97.4	94.4	101.1	100.6	88.8	-0.416951	0.000167845
FBgn0037619	CG8159	243	2	1	1.9	2.8	1.8	0.8	2.9	3.2	3.7	4.1	3.7	4.1	1.00365	0.000168607
FBgn0039600	CG1646	2562	27.1	22.4	22.5	25.1	24	22.5	32.2	26.6	35.5	34.9	38.2	35.4	0.4891	0.00016978
FBgn0010358	deltaTry	3334	27.1	20.2	18.4	47.3	11.1	14.6	50.2	32.7	66.6	47.9	45.2	56.2	1.09765	0.000171111
FBgn0262366	CG43064	241	1	2.1	1.9	2.1	2.2	1.1	3.4	3.2	4	5.4	2.9	3.3	1.08673	0.000173864
FBgn0035415	CG14966	1165	8.9	11.4	13	10.6	9.9	10	14.2	14	14.1	15.9	17.7	19.5	0.605422	0.000175575
FBgn0020912	Ptx1	439	5.3	6.9	5.4	7.1	7.8	7.3	3	5.8	3.5	3.5	3.9	3.2	-0.808198	0.000176981
FBgn0004569	aos	1117	13.9	8.1	5.7	6.4	8.2	7.9	18.1	8.1	16.5	17.7	17.3	18.3	0.908295	0.000176981
FBgn0030593	CG9512	9358	62.9	95.3	75	83	81	99.9	120.1	108.7	89	140.8	165.8	154.8	0.65125	0.00017843
FBgn0037012	Rcd2	966	10.6	19.7	20	12	13.1	15.7	8.2	11.6	6.5	7	10.6	7.1	-0.820938	0.000179919
FBgn0035028	Start1	1184	13.3	20.9	18.1	14.9	16.1	20.6	10.1	13.7	9.4	11.9	11.3	10.4	-0.618988	0.000179919
FBgn0264553	lncRNA:CR43932	214	0.8	2.5	2.2	0.4	1.1	1.6	2.8	2.9	2.6	4.7	4.3	3.6	1.39274	0.000181161
FBgn0030056	CG11284	2782	24.6	22.6	25.7	26.3	28.5	32.2	41.2	32.8	38.4	36.4	35.1	38.5	0.48877	0.0001816
FBgn0262511	Vha44	17394	201.6	245.5	245.5	225.9	240.2	255.3	178.2	196.7	172.1	173.4	177	157.1	-0.421985	0.000182567
FBgn0040297	Nhe2	4953	45.5	43.5	44.7	49.9	49.9	53.9	61.3	58.7	73	69.2	61.9	67.5	0.449791	0.000184208
FBgn0033690	EndoG	825	8	5.4	6.2	7.3	8.3	7.6	9.3	9.7	14.5	11.7	11.3	12.1	0.66564	0.000185357
FBgn0064237	Idgf5	3725	28.8	38.7	39	34.1	32.3	33.3	62.3	46.7	36.5	52	59.1	48.3	0.570293	0.000188381
FBgn0036831	CG6839	3124	32.6	22	21.9	32	21.8	31.9	51.2	37.3	58.8	43	32.3	38.4	0.683496	0.000188806
FBgn0033038	CG7791	607	5.9	5.4	3.2	4.8	6.1	4.9	10.2	7.2	6.8	8.5	8.5	9.1	0.690732	0.000188984
FBgn0050447	CG30447	1496	12.8	27.6	36.8	17.9	26.2	39.8	11.7	20.2	5.3	12.1	12.9	9	-1.16789	0.000190424
FBgn0011476	l(3)neo43	1337	11.9	10.9	11.9	12.1	12.8	13.8	21.5	15.6	16.3	16.3	16.6	21.9	0.574273	0.000191107
FBgn0024689	fws	2607	24	21.2	21.7	28.2	29.3	19.8	39.3	33.1	35.5	36.4	30.2	33.4	0.513145	0.000192904
FBgn0032876	Cen	606	8.4	7.6	8.1	8.9	9.9	10.8	4.2	5.6	5.8	6.8	6.4	4	-0.707353	0.000193159
FBgn0032833	COX4	91661	1043.4	850.6	801.7	829.9	789.3	780.6	1436.7	971.8	1327.3	1133.8	1047.2	1320.1	0.505864	0.000193555
FBgn0040389	mRpL14	656	6	6.3	4.1	5.2	6.3	5.7	7.8	8.4	7.6	9.3	11	10.2	0.666007	0.000194355
FBgn0086706	pix	22207	272.6	206.3	182.7	198.6	184.1	183.8	261.3	252.3	329.1	314.9	281.7	313	0.510404	0.000196219
FBgn0051441	CG31441	392	3.8	2.6	4.6	3	3.3	2.4	5.3	4.8	5.4	5.8	6.5	5.7	0.772778	0.000197322
FBgn0036028	CG16717	841	5.9	6.6	4.1	7.6	8.3	10.3	12.7	9.7	10.2	12.9	11.3	14.1	0.737453	0.000197322
FBgn0265967	lncRNA:CR44754	540	4.1	5	3.2	4.5	5.1	6	7.7	6.2	8.7	7.7	6.5	8.5	0.710867	0.000198066
FBgn0266569	CG42259	3667	33.8	47.3	28.1	29.5	32.7	29	47.4	46.8	43.8	55.4	52.8	48.5	0.54635	0.000198071
FBgn0261373	CG33228	381	2.3	3.4	3.2	3	3.7	3	6.5	4.3	6.6	4.1	5.9	5.7	0.851885	0.000199251
FBgn0011289	TfIIA-L	3931	41.8	34.2	35.7	38.8	39.4	34.7	49.7	43.4	53.2	51.8	57.1	52.7	0.4471	0.000200543
FBgn0002780	mod	2352	24.4	34	33	35.6	35.1	36.6	26.9	25	20.2	22	22.4	20.3	-0.530613	0.000200687
FBgn0051229	CG31229	6119	72	51	46.8	62.4	47.7	45.8	81.9	66.6	106	80.5	72.2	84.8	0.587336	0.000200687
FBgn0286027	Rnmt	404	4.1	7	8.4	6.6	5.9	6.2	3.1	4.8	3.3	2.8	3.5	3.5	-0.828222	0.000201378
FBgn0029121	Sras	1041	11.9	16.8	18.7	13.5	16.4	14.6	11.6	11.7	6.9	9.7	9.8	8.1	-0.654108	0.000202747
FBgn0038638	CG7702	858	11.9	13.9	12.2	11.1	11.7	12.5	7.6	7.5	10.6	8.9	6.7	6.8	-0.608479	0.000203547
FBgn0015872	Drip	3386	41.6	47.9	44.7	39.6	53.5	57.1	35.5	34.2	36.1	36.1	27.8	28.1	-0.518645	0.000206398
FBgn0054005	CG34005	77	0.5	1.8	0.5	2.6	2	1.9	0.9	0.1	0.3	0.4	0.1	0.1	-2.21654	0.000208374
FBgn0031505	ND-B14.5B	15120	162.4	154.1	121	137.9	145.9	134.8	225.1	169.2	202.6	183.4	183.9	216.3	0.460732	0.000208374
FBgn0024958	Irp-1A	3580	38.1	33.3	27.6	33.5	29.9	37.6	45.9	39.5	59.3	47.5	44.6	49.1	0.511379	0.000210016
FBgn0026562	SPARC	9799	110.8	97.9	84.7	90.2	80.6	87.5	144.1	102.5	126	135.2	130.4	132.4	0.478811	0.000213168
FBgn0000326	clt	612	5.9	4.7	4.1	5.2	5.7	5.4	8.6	6.2	11.3	8.9	8.9	7.6	0.711089	0.000216783
FBgn0034902	CG5532	9843	113.9	93.9	88.2	85.3	86.4	83.1	118.7	102	142.4	136.5	139	137.7	0.491657	0.000218339
FBgn0011300	babo	4393	64.7	65.1	49.8	54.1	59.4	56	40.5	42.1	41.5	44.1	46.4	43.3	-0.443868	0.00021849
FBgn0000659	fkh	4551	52.5	68.1	67.9	57.2	64.1	61.5	48.2	48.4	42.6	47	41.9	44.5	-0.441355	0.000218838
FBgn0034406	Jheh3	4476	36.5	32.3	23.5	48.1	44.8	52	62.9	53.5	63	70.9	59.2	60.5	0.639259	0.000223197
FBgn0030065	CG12075	993	14.2	15.7	14.6	13.7	13.3	14.6	9.2	13.2	6.9	8.3	10.4	7	-0.652587	0.000223779
FBgn0034475	Obp56h	327	2.5	1.2	2.2	1.7	1.3	1.1	4.9	1.2	3.9	3.8	10.6	7.9	1.67479	0.000225122
FBgn0030292	CG11752	3093	30.8	29.8	22.5	27.1	29	32.5	46.7	32.7	41.6	37.7	39.9	47.5	0.515972	0.00022648
FBgn0051221	CG31221	14486	170.2	214	207.6	192.6	185	221.2	152	173.3	128.9	134.9	142.6	137.2	-0.452769	0.000232341
FBgn0033378	tsu	1233	10.5	10.6	12.7	11.3	12.1	12.5	15.9	14.7	15.5	16.5	20.2	16.9	0.53546	0.000232723
FBgn0267018	lncRNA:CR45462	24	0.2	0.7	1.1	0.6	0.5	0.5	0.1	0	0.1	0	0	0	-3.24918	0.000233186
FBgn0004657	mys	2213	21.7	42.2	47.6	23.3	30.3	47.9	19.6	23	13.1	20.9	22.8	19.4	-0.828867	0.00023343
FBgn0083984	CG34148	819	7.1	7.7	7.6	5.8	7.5	6.8	12	7.4	11.1	11.4	12	14.1	0.685504	0.00023737
FBgn0032033	CG13392	829	9.1	5.9	3.5	8.4	7.3	7.3	12.1	10.5	13.7	10.6	10.9	10.9	0.67909	0.000237614
FBgn0028583	lcs	76422	985.1	1176.3	1042.3	891.5	1029.2	1137.7	645.8	746.4	642.6	885	839.3	760.6	-0.470167	0.00023847
FBgn0015372	RabX1	1500	14.8	11.7	11.1	18.2	11.5	11.6	24.5	16.8	20	20.7	17.8	21.9	0.607636	0.000239331
FBgn0023095	caps	4433	76.9	61.8	60.4	65.2	58.2	44.4	46.8	39	52.4	33.6	31.4	38.3	-0.609288	0.00023947
FBgn0039483	CG14259	1944	15	13.2	13.5	19.8	14.1	17.1	30.5	15.9	17.6	27.6	40.6	34.9	0.849524	0.000243959
FBgn0021895	ytr	3356	37.1	32.5	28.7	32.5	31	31.1	44.5	40	44.8	45.1	40.4	46.2	0.427649	0.000244867
FBgn0040322	GNBP2	1999	15.6	20.6	18.7	16.4	20.3	17.9	29.2	21.7	20.7	29.4	31.8	29.8	0.577634	0.000246322
FBgn0032051	CG13097	4034	43.7	34.8	29.2	40.7	41.7	37.4	51.2	48.1	56.7	56.4	52.8	51.5	0.464606	0.000247332
FBgn0033592	CG13215	222	2.5	6.1	5.1	1.3	6.1	4.9	0.8	1.2	0.7	2.6	1.9	0.7	-1.70115	0.000248575
FBgn0035372	CG12093	1628	17	14.7	13.3	13.8	14.1	16.5	25.7	15.9	23	20.9	23.2	22.6	0.55229	0.000251595
FBgn0053099	CG33099	1991	20.4	19.7	17.1	15.2	20.2	18.7	24.5	24.9	32.8	28.6	23.7	25.4	0.515292	0.000254115
FBgn0040262	Ugt36Ba	58	0.9	1.5	1.6	0.8	1.2	0.8	0.4	0.6	0.4	0.1	0.3	0.1	-1.81599	0.000254137
FBgn0032719	CG17321	887	7.7	7.6	9.7	7.2	7.8	7	11.2	8.8	11.3	15	12.6	14.4	0.65834	0.000254137
FBgn0028983	Spn55B	1135	15.3	16.4	16	16.2	16	13.5	9.6	10.5	9.8	11	9.6	13.8	-0.535859	0.000254137
FBgn0035206	CG9186	1389	13.2	15	9.2	14	10.2	12.7	17.7	14.5	19.6	20.9	19.3	20.5	0.581955	0.000255116
FBgn0260632	dl	5185	76.1	85.8	84.4	54.1	62.4	67.4	44.8	52.7	49.9	48	52.8	52.5	-0.514174	0.000256279
FBgn0011787	mRpL12	2597	23.7	23	21.4	27.8	26.4	19.2	35.9	25	39.5	34.9	33.5	38.5	0.539023	0.00025704
FBgn0265064	lncRNA:CR44175	82	0.4	0.4	0.5	0.1	0.7	0.5	0.9	1.3	1.4	2	1.7	1.2	1.67568	0.000259883
FBgn0034361	mRpS28	1325	12.3	12.8	10.8	12.8	11.5	10.6	18.8	12.6	15.2	20.2	21.4	19.3	0.592473	0.000260864
FBgn0264090	CG43759	1636	15.5	12.5	13.3	17	14.4	14.6	22	21.5	29.2	27.8	16.9	18.2	0.626488	0.000264477
FBgn0054043	CG34043	1035	8.4	21.6	24.1	13.5	17.8	21.7	4.5	14.3	9	8.9	6.1	7.4	-1.07833	0.0002646
FBgn0038678	mRpL55	1286	13.3	11.6	7.8	13.9	11.3	11.4	17.2	14.6	17.7	17.1	18.8	17.6	0.538418	0.000266868
FBgn0039218	Rpb10	3386	33.8	33.6	32.7	25	29.7	33.6	42.4	38.7	35.8	53.5	50.2	51.8	0.537998	0.000267807
FBgn0036975	CG5618	4218	25.8	33.7	25.2	38.9	46.6	52	63.8	52	48.9	65.4	69.1	56.8	0.68425	0.000268076
FBgn0052418	vito	1151	10.9	9.8	10	12.8	10.2	10.6	16	14.5	14.1	17.7	14.8	15.2	0.514142	0.000269145
FBgn0261648	salm	1386	23.8	18.4	17.3	20.1	16.8	17.1	15.5	13.2	13.5	12.3	10.1	12.7	-0.568264	0.000269466
FBgn0001189	hfw	11544	114.4	105.2	117.7	108.5	112.8	98.8	146.4	114.6	150.3	164.7	157	175.2	0.46605	0.000270799
FBgn0004516	Gad1	1481	15.5	25.3	27.9	20.5	19.3	30.9	16.9	19.1	10.2	10.6	11.7	11.7	-0.779072	0.000271897
FBgn0083951	CG34115	288	1.8	1.7	1.9	2.7	3.2	1.9	3.8	3.2	3.9	3.9	5.2	5.3	0.93016	0.000273203
FBgn0263321	CG43402	8495	94.7	127.1	104.7	151.4	122	109.9	106.5	78.3	71.9	63.4	74.8	81.8	-0.575633	0.000273203
FBgn0032421	crok	1359	17.1	22.6	21.4	15.7	19.7	20.6	11.8	16.3	10.2	11.9	15.2	11.8	-0.588303	0.00027439
FBgn0023509	mip130	260	4	5.2	3	4	3.6	3.8	1.4	1.6	2.2	2.8	2	2.7	-0.91155	0.000274937
FBgn0086708	stv	8788	126.9	156.9	146.4	110.9	93.9	113.2	69.2	71.5	64.4	98.6	98.9	88.1	-0.607342	0.0002751
FBgn0023518	trr	1090	13.2	20.9	14.1	15.1	14	16.2	9.3	10.4	7.5	11.4	11.7	10.1	-0.627531	0.000278048
FBgn0029823	Shmt	15179	175.8	118.6	126.4	140.8	109.6	106.9	236.1	122.3	251.1	215.1	187.5	230.6	0.67348	0.000278048
FBgn0026576	Pisd	6180	46.8	37.8	42	80.7	52.6	61.5	111.9	80.3	97.9	76.9	75.2	76.7	0.690144	0.000279273
FBgn0259222	CG42322	899	11.6	13.8	13	12.8	11.1	12.7	9.4	7.8	8.4	8.7	8.9	8.6	-0.518019	0.000281032
FBgn0039415	CG6142	147	1.7	1.5	2.4	1.7	5	4.3	1.1	0.9	1	0.7	1.1	0.8	-1.53171	0.00028188
FBgn0039889	Arl4	4528	40.4	43.1	45.5	44.2	49.3	37.4	52	61.4	53.4	58.9	69.7	62.4	0.459437	0.000282904
FBgn0083968	CG34132	3687	35.8	29.8	36.8	30.9	38.8	37.1	44.2	40.2	54.5	54.9	45.4	55.2	0.497528	0.000284716
FBgn0039897	CG1674	5314	46.6	54.1	52.2	47.3	50.6	53.3	69.2	70.1	52.4	75.2	82.4	74.8	0.483276	0.000286384
FBgn0004892	sob	276	1.5	1.5	1.9	2.1	3	1.9	2.6	3.9	5.4	5.6	2.9	4.8	1.08468	0.000286754
FBgn0010470	Fkbp14	18637	227.7	249.8	221.1	268.8	288.5	240.4	209.9	179.5	202.6	168.4	160.9	178.3	-0.445631	0.000286973
FBgn0032494	CG5945	27375	262.9	292.2	238.4	165.3	209.7	194.9	384	239.7	267.8	411.1	527.8	465	0.751183	0.000291099
FBgn0003328	scb	1761	20.2	30	29.8	19.8	24.4	28.7	14.6	18.8	14.9	18.9	18.6	15.5	-0.577974	0.00029328
FBgn0086447	l(2)37Cg	1231	9.4	9.8	13.3	12	13.3	11.4	15	16.2	15.6	17.2	16.6	19.1	0.549339	0.000293817
FBgn0033951	CG10139	1552	16.1	14	15.4	14.8	14.4	9.7	20	17.6	18.9	21.7	21.2	24.3	0.534149	0.000294744
FBgn0053267	CG33267	74	1.1	1.7	2.7	1.4	0.9	0.8	0.3	0.6	0.4	0.7	0.4	0.3	-1.62893	0.000294787
FBgn0265045	Strn-Mlck	18070	185.8	187.3	180.3	156.2	157	192.8	227.9	205.8	233.9	242.5	255.8	250.2	0.420473	0.000294987
FBgn0032636	CG5043	3278	37.4	55.2	63.6	40.1	49.9	66.6	28.2	42.6	14.7	26.2	37.5	23.7	-0.848864	0.00029634
FBgn0264843	lncRNA:CR44051	1142	10.6	9.4	10.6	10.2	12	10.6	15.5	14.2	12.7	17.6	14.5	17.3	0.539911	0.000298497
FBgn0261276	Opa1	3584	32.8	32.9	33.8	38.3	37.2	31.7	50.6	41.5	41.3	51.2	48.3	48	0.439077	0.000300147
FBgn0266378	lncRNA:CR45020	955	14.5	15	12.4	13.3	10.8	13.5	9.6	10.4	8.2	10	7.7	8.3	-0.563926	0.000300203
FBgn0000212	brm	3170	30.9	28.2	31.4	30.5	28.6	31.9	40.8	31.8	42.2	45.8	48	43.1	0.475764	0.0003006
FBgn0010278	Ssrp	3337	31.2	30.4	31.4	37.4	33	30.3	43.8	39.5	46.3	45.9	40.7	44.7	0.425428	0.000301198
FBgn0030777	CG9672	7237	85.7	58.6	53	62.7	57	67.4	95.5	71	127.5	100.8	83.2	108.1	0.604856	0.000301198
FBgn0026261	bonsai	1523	15.2	11.6	8.9	18	13.8	11.4	18.2	16.2	22.5	22.4	22	22.3	0.616988	0.000301523
FBgn0039743	CG7946	2949	32	25	29.8	29.2	28	27.3	37.8	38.4	35.4	39.5	41.1	38.4	0.425246	0.000301614
FBgn0031190	CG12576	5501	75.7	84.6	88.8	60.2	71.6	73.4	46.1	54.2	50.1	63.5	56.5	53.2	-0.486156	0.00030204
FBgn0025633	CG13366	2808	39.3	36.3	42.5	37.1	34.2	37.6	25.4	31.2	27.1	26.5	28.3	29.3	-0.429441	0.000303937
FBgn0285954	caz	541	5.9	8.4	10.6	8.1	7.5	10.3	5	4.9	2.4	5.1	5.3	5.6	-0.790707	0.000304957
FBgn0038381	EndoU	514	3.9	5.2	4.1	4.6	4.7	4.9	6.3	7.2	6.9	6.8	8	7.4	0.643004	0.000305673
FBgn0264836	CG44044	366	6.8	3.7	6.5	4.8	4.9	7	3	3.5	2.6	3.5	2.8	3.3	-0.813606	0.000306378
FBgn0037488	CG14607	325	3.5	2.1	3.2	2.2	2.4	1.9	4.4	3.6	5.1	3.8	5.7	5.5	0.869741	0.00030847
FBgn0000057	adp	1852	18	14.2	18.1	19.1	17.1	19.2	23.2	24.4	21.8	26.4	28.6	23.8	0.492881	0.000309792
FBgn0029629	eIF3g1	11904	147.8	94.4	88.8	113.4	90.7	85.3	152.5	114	204.1	160.4	156.5	174.3	0.628411	0.000309792
FBgn0014011	Rac2	18225	232.1	303.3	275.3	211.3	233.5	239.9	185.7	214.3	166.9	166.7	181.3	166.4	-0.467097	0.000309792
FBgn0265606	Prosalpha4T1	1084	10.7	18	19.2	14.7	17.5	18.1	9.4	13.4	9	11.5	9.2	7.4	-0.697571	0.000313283
FBgn0267073	lncRNA:CR45517	173	2.8	4.1	3.5	1.9	2.9	2.2	1.1	1.3	0.6	0.8	2.4	1.2	-1.23545	0.000318349
FBgn0032843	CG10730	493	3.2	4.3	3.5	5.5	4.2	4.1	9.1	7.7	6.8	6.6	5.5	6.6	0.754471	0.000318349
FBgn0037535	PIG-H	1019	9.6	7.3	7.3	10.7	8.2	11.4	11.5	12.1	16.2	16.7	13.4	14.3	0.629537	0.000318349
FBgn0038234	mRpL11	1383	12.4	11.1	7.6	13.1	14.4	11.9	16.9	13.2	20.5	20.1	17.7	25	0.663748	0.000320181
FBgn0003074	Pgi	60262	739.4	553.5	514.8	512.2	507.8	518.8	754.6	616.5	888.6	840.2	787.4	863.1	0.504837	0.000321319
FBgn0034354	GstE11	177	2.4	5.6	6.2	1.7	1.8	3	0.8	1.6	0.7	1.7	1.3	0.6	-1.58569	0.000324339
FBgn0063649	CG6006	1471	24.5	20.6	25.7	16	15.4	27.1	12	12.3	16.2	15.1	13.6	13.2	-0.634718	0.00032485
FBgn0051648	CG31648	916	8.7	6.6	6	10.4	8.7	7.3	13.6	10.3	12.9	11.9	11.6	14.2	0.609918	0.000325306
FBgn0034415	CG15116	4191	50.5	34.9	34.1	36.7	36.3	30.6	72.2	53.3	64.6	53.9	41.2	52.9	0.589902	0.000328159
FBgn0053303	CG33303	5241	63.1	67	63.9	75.9	75.2	78.5	51.8	56.4	52.1	56.2	50.7	47.3	-0.429204	0.00033026
FBgn0036157	CG7560	3382	20.2	24.1	21.7	37	31	41.7	59.8	37.9	38	48.3	52.3	50.3	0.713041	0.000332851
FBgn0025583	IM2	44173	575.9	958.6	604.4	479.1	722.8	463.3	545.5	335	390.6	340.5	325.4	396.6	-0.705189	0.000333751
FBgn0014075	Uggt	2384	31.5	28.1	33.3	34.1	36.9	28.4	23	26	23.6	24	21.6	22.3	-0.458452	0.000334088
FBgn0031313	CG5080	2096	20.7	14.6	16.8	22.3	20	14.1	33.1	17.8	27.4	29.7	32.2	30.8	0.641082	0.000334524
FBgn0039911	CG1909	1902	32.3	27.1	22.2	25.9	21	28.2	18.4	16.8	22.4	17.5	16.1	16.5	-0.550359	0.000336615
FBgn0267439	asRNA:CR45789	21	0.7	0.4	0.3	0.5	0.3	0.8	0.1	0	0	0	0	0	-3.734	0.000339738
FBgn0038956	CG5379	81	1.7	2.2	1.6	0.8	1.5	1.1	0.4	0.4	1	0.7	0.3	0.1	-1.68142	0.000340933
FBgn0000173	ben	14968	144.3	157.5	138	132.8	138.6	153.5	171.3	169.8	178.6	216.3	226.7	215.3	0.446524	0.00034185
FBgn0038400	CG5903	9134	102.3	87.8	69.6	83.9	88.9	89.6	119.9	101.9	126.4	118.8	121.7	123.1	0.442775	0.000342292
FBgn0263981	asRNA:CR43730	66	0.3	0.4	0.3	0.3	0.4	0.3	1	1.3	1.2	1.3	0.7	1.3	1.75542	0.000342615
FBgn0000289	cg	3724	45.4	52.3	49.5	50	49.6	51.2	38.1	38.7	36.5	38.2	39.8	34.5	-0.398127	0.000346389
FBgn0035410	CG14964	1001	11.6	6.3	8.4	6.6	5.7	4.9	14.3	7.5	10.1	15.5	21.4	18.8	0.998194	0.000347049
FBgn0035309	CG15879	65	0.7	1.5	2.7	1.2	1.5	0.5	0.1	0.7	0.1	0.5	0.1	0.3	-1.93879	0.000347698
FBgn0037684	Srr	1979	7.1	21.6	15.2	8.5	16.6	16.8	24.7	25	14.4	44	41	34.4	1.10456	0.000351114
FBgn0001114	Glt	16765	151.5	162.4	179.4	155.9	146.9	160	292.7	172.1	213.6	215.6	220.6	224.6	0.487762	0.000351114
FBgn0027619	eIF3j	5094	45.5	53.1	54.1	46.8	48.7	54.2	65.2	65	65.3	69	64.5	70.7	0.411314	0.00035373
FBgn0038923	mRpL35	1645	15.2	17.1	14.1	15.5	16.4	14.3	25	18.8	19.4	23	20.4	23.6	0.484012	0.000353819
FBgn0262887	lncRNA:CR43242	248	2.2	1.7	1.1	1.8	2	2.4	4.9	2.6	2.9	3.5	4.3	3.7	0.955242	0.000355238
FBgn0032850	Kua	1349	19	18.2	18.4	19.6	15.6	19.8	12	13.3	11.5	14.7	13.6	13.8	-0.48133	0.000355238
FBgn0038675	CG6013	1025	8.7	9.8	8.7	11	10.4	8.7	13.5	12.9	12.6	14.6	14.6	13.8	0.503579	0.000355536
FBgn0250871	pot	401	5.9	9.6	7	3.5	6.2	6.5	2.5	4	2.6	2.1	4.8	3	-1.01714	0.000355614
FBgn0031902	Wnt6	1609	17.8	13.3	11.9	15.1	15.8	14.3	21	19.5	19.6	19.9	26.3	21.7	0.51424	0.000355838
FBgn0000287	salr	2045	27.5	30.8	24.6	30	26.6	26	22.9	21	18.5	22	18.1	16.7	-0.485006	0.00035668
FBgn0053325	CG33325	736	6.8	6.7	6.2	5.3	5.3	6	14.8	7.9	10.4	9.4	7.1	12.6	0.780974	0.000360336
FBgn0261277	rtv	355	2.9	2.3	1.4	3.7	2.9	3.2	6	3.2	5.9	5.6	4.5	5.4	0.864331	0.000363753
FBgn0033320	CG8586	3926	39.6	38.2	31.7	38.9	40.4	28.2	61.2	42.3	47.8	47.6	54.2	55.7	0.497025	0.000364152
FBgn0034317	CG14499	489	2.4	18	20.8	5.8	8.6	5.4	2.3	1.9	6.8	2.1	1.9	1.8	-1.85846	0.000364441
FBgn0031360	CG31937	2248	20.4	23.4	21.7	19.2	21.4	21.4	29.4	24.3	25.9	31.2	32.7	34.9	0.492398	0.000365148
FBgn0001187	Hex-C	11695	129.4	98.1	93.9	108	112	111	190.2	121.2	172.3	142.3	140.5	159	0.502382	0.000365148
FBgn0037696	GstZ1	185	1.4	1.2	0.8	1	1.2	2.4	2	2.5	3.3	3.8	2.4	3.1	1.11895	0.000366299
FBgn0030615	Cyp4s3	115	0.6	0.7	1.1	0.9	0.3	0.8	1	2.3	1.5	1.6	2.7	2.2	1.45089	0.00036637
FBgn0051199	CG31199	3228	37	24.1	24.4	30.2	29.1	20.6	53.6	27.2	43	41.9	47.2	48.8	0.649954	0.000366454
FBgn0262022	CG42833	1857	15.9	17.6	11.1	15.6	19.4	21.4	22.5	32.7	22.5	23.5	25.7	25.6	0.590991	0.000369106
FBgn0033782	sug	3242	31.6	21.2	15.7	34.1	24.4	28.7	40.1	30.5	72.7	36.2	42.6	53.4	0.815378	0.000371643
FBgn0262599	SmydA-3	549	4.4	3.9	3	4	3.6	6.5	8.1	4.3	6.6	8.1	8.6	12.2	0.953351	0.000373065
FBgn0039732	CG15525	1015	9.1	10.2	7.6	10.1	8.8	7.6	14.7	10.5	15.1	12.2	12.2	17.4	0.604074	0.000376164
FBgn0023216	Parg	209	2.7	2.6	3.5	3.5	4.4	3.2	2.1	0.9	1.1	1.7	1.9	2.1	-0.974103	0.000378128
FBgn0266984	lncRNA:CR45435	73	0.1	0.4	0	0.9	0.5	0	1.6	1	0.7	1.7	1.3	1.1	1.69502	0.000378383
FBgn0033097	Zip42C.2	124	0.6	0.6	0.5	0.8	0.9	1.1	2.1	1.6	1.7	1.4	3.7	1.7	1.46668	0.000380883
FBgn0037870	CG18577	375	2.9	3.6	1.4	2.8	4	3.8	4.8	5.9	6.1	5.5	5.7	4.4	0.772358	0.000380883
FBgn0250869	CG42240	6041	93.1	105.2	84.2	79.1	78.5	65.8	74.8	62.1	60.3	49.7	42	44.5	-0.604881	0.000380883
FBgn0035656	CG10479	3946	32.2	42.5	40.9	35.9	42.7	36.6	50.2	51.7	48.7	51.3	56.8	52.7	0.435331	0.000383553
FBgn0039303	CG11857	3221	38.6	46.4	39.8	41.6	43.8	55.8	29.8	35.8	31.5	34	29	31.5	-0.46467	0.000384772
FBgn0041711	yellow-e	1062	11.5	9.1	6	9.7	9.5	8.9	17.6	11.1	14.1	11.8	16.2	15.6	0.630413	0.000385035
FBgn0266581	pit	2604	32.2	31.5	30.3	40.1	36.5	43.9	26.4	23.4	28.1	23	27.1	24.8	-0.484346	0.000386489
FBgn0029821	CG4020	4033	46.2	63.8	47.4	51.4	63.6	63.1	44.4	38.7	38.2	37.1	45	31.4	-0.514531	0.000386773
FBgn0003285	rst	665	6.7	4.7	4.9	5	7	6.5	11.2	8.1	8	8.9	10.2	8.6	0.649851	0.000386975
FBgn0033763	CG8646	222	1.2	1.9	0.5	1.5	1.1	0.3	2.3	0.9	3	3.8	5.7	5.8	1.61705	0.000387659
FBgn0035122	mRpL17	3682	34.1	34	31.4	35.6	38.6	38.4	56.4	45.4	40.8	52	45.5	49.8	0.450428	0.000387659
FBgn0010280	Taf4	4523	53.8	65.3	69.3	57	60.7	73.6	41.4	49.6	33.2	46.1	52.3	44.5	-0.500717	0.00038846
FBgn0053199	CG33199	645	5.7	13.8	11.1	9.4	9.2	16.2	5.4	9.2	4.3	4.5	3.5	4.9	-1.02094	0.000392215
FBgn0052054	CG32054	811	5.4	4.7	6.8	7.2	8	10.6	11.6	14.2	13.4	8.9	10.6	11.4	0.75488	0.000393544
FBgn0034638	CG10433	5925	59.7	143.2	140.5	53.9	88.9	100.7	44	50.6	23.2	55.9	66.9	53.3	-0.994135	0.000393544
FBgn0066101	LpR1	11229	133.2	147.2	144.5	141.1	168.3	168.4	108.2	115.8	122.4	108.9	113	112.9	-0.404829	0.000394506
FBgn0035186	CG13912	3439	33	22.6	20.3	38.5	34.2	31.1	47.2	32.9	52	45.1	47.4	54.7	0.627469	0.000395146
FBgn0034645	ND-B12	21770	269.2	175.1	129.6	188.6	181.2	164.3	346.8	200.1	361.8	280.2	251.7	326.3	0.670871	0.000399156
FBgn0283469	Vps4	2992	44.8	37.8	41.1	39.9	36.8	39.5	30	26	34.4	27.4	31.4	28.2	-0.437086	0.000399543
FBgn0036671	CG9951	1446	15.7	11.4	13.3	12.9	10.4	15.7	19.1	15	22.3	18.1	21.7	21.3	0.576937	0.000400704
FBgn0259740	CG42394	1557	15.2	30.1	29	16.2	25.9	30.6	14.1	19.8	9	12.9	14.1	13.3	-0.808798	0.00040125
FBgn0011290	Taf12	3156	40	25.2	23.8	29.2	24.8	23.8	43	32.7	51	45.9	36.6	44.3	0.589493	0.00040186
FBgn0038617	CG12333	1142	13	9.2	8.7	10.7	9.5	9.5	14.8	11.7	19.2	15.9	14.4	16.5	0.587212	0.000403137
FBgn0011745	Arp1	3744	41.3	58	57.9	47.4	54.2	50.4	39.4	41.5	37.3	35.8	37.7	31.9	-0.464477	0.000404409
FBgn0040285	Scamp	3644	47.5	51.4	51.4	46.3	47.3	49.3	37.1	40.6	31.7	37.9	39	33.3	-0.414809	0.000404755
FBgn0034474	Obp56g	90584	919.7	806.6	961.4	723.2	974.6	925.2	1022.1	1213.4	1184.9	1223.1	1213.1	1268.5	0.424354	0.00040764
FBgn0265592	lncRNA:CR44419	195	0.8	1	0.8	0.9	1.7	1.4	1.9	2.7	1	5	4.4	4.2	1.55686	0.00040812
FBgn0039175	beta-PheRS	816	6.8	7.2	7.8	7.7	8	7.9	10.8	10.3	9.7	11.7	10.8	12.6	0.552375	0.00040825
FBgn0051343	CG31343	7676	58.2	52.3	35.5	102.6	63.2	76.1	110.1	100.7	122.1	114.4	85.9	111.4	0.730455	0.000410659
FBgn0004429	LysP	8084	79.1	61.5	74.2	83.2	84.1	77.2	119.4	107.9	133.8	96.6	90.9	96.9	0.489907	0.000411732
FBgn0031620	CG11929	4133	47	68.5	82.3	54.1	57.1	66.3	30.3	61.3	30.8	33.9	41.4	32.1	-0.704015	0.000413695
FBgn0028737	eEF1beta	21148	226.1	201.4	198.9	199.8	190.6	192.2	258.4	209.2	286.1	295.3	279	323.3	0.449163	0.000416783
FBgn0034245	UQCR-6.4	46776	472.4	469.6	390	359.6	510.3	444.8	743.6	519.7	567.4	603.2	578.2	669.2	0.475644	0.000416783
FBgn0262686	CG43156	589	3.5	6.5	6.2	3.1	4.4	5.4	7	7.1	7.2	12.7	9.4	8.7	0.890774	0.000420217
FBgn0259211	grh	4068	42.4	38.1	40.3	36.7	39.2	34.1	58	42.2	49.6	49.6	62.8	57.8	0.468447	0.000420217
FBgn0037624	CG8223	1128	11.4	9.4	10.3	11.7	9.8	9.7	13.5	13	18.8	14.7	15.6	15.3	0.532604	0.00042218
FBgn0259968	Sfp60F	351987	2526.2	3287.5	3872.5	2096.8	2936.7	3868	3879.2	6617.9	3352.4	5262.5	6214.6	5075.5	0.709961	0.000423342
FBgn0031813	CG9527	5467	36.4	31.2	25.4	67.6	52.1	62	81.8	77	88.8	84.1	65.9	71	0.768772	0.000431568
FBgn0263755	Su(var)3-9	113	1.4	3	1.9	2.3	1.1	2.2	0.8	0.9	1	0.5	0.8	0.7	-1.30952	0.00043226
FBgn0040261	Ugt36Bb	71	1.4	1.2	1.1	1.8	1.2	0.5	0.8	0.3	0.3	0.4	0.5	0.2	-1.61859	0.000434582
FBgn0028436	ECSIT	205	1.7	1.9	0.5	1.8	0.9	1.1	2	1.9	3.3	4.2	4.1	3.3	1.13918	0.000439765
FBgn0038810	Srp72	1933	19	16.9	18.4	20.6	19.5	14.1	27.1	21.2	27	26.6	24.3	26.2	0.47454	0.000439765
FBgn0266362	lncRNA:CR45010	277	1.9	2.8	2.2	1.4	2.4	2.7	3.3	4.2	3	4.2	5.1	4.7	0.915285	0.000440637
FBgn0250830	CG12547	1169	9.1	8.3	10.8	11.1	12.5	13.8	17.5	15.6	14.2	15.2	18	15.3	0.571565	0.00044071
FBgn0040107	lectin-21Ca	934	8.3	9.6	7	6.1	7	7	17.1	20.7	12.3	14.6	8.5	9	0.853018	0.000443486
FBgn0045761	CHKov1	1151	8.2	11.4	10.8	9.9	11.7	11.9	13.6	15.6	12.7	17.5	18.4	16.6	0.577893	0.000443486
FBgn0033902	eIF3m	5219	48.1	47.5	51.2	50.4	48.1	51.7	54.5	60.3	62.1	74	83.7	80.8	0.4876	0.000443486
FBgn0046296	CG11534	1287	13.7	11.1	9.2	12	11.2	11.1	18.6	11.6	18.1	17.7	16.9	20.6	0.582125	0.00044564
FBgn0038268	CG3631	598	4.7	4.5	3.2	5.8	6.1	7.3	8.2	7.8	7.5	8.7	8.9	8.7	0.658912	0.000448909
FBgn0085218	CG34189	1141	12.9	20.2	15.7	13.9	18.3	18.7	11.5	14.6	10.5	9.2	8.1	9.7	-0.645667	0.000448909
FBgn0050357	CG30357	680	8.8	10.2	14.3	7.9	11.2	8.9	5.8	8.4	4.6	5.1	5.7	7	-0.721205	0.00045086
FBgn0266742	lncRNA:CR45215	181	3.1	2.6	2.2	3	3.2	3	2.1	1.6	1.7	0.5	0.9	1.5	-1.03924	0.000458729
FBgn0040206	krz	5871	86.7	78	70.9	73.2	80.9	74.5	61.3	64	61.3	52.8	56.4	54.4	-0.411945	0.000459523
FBgn0034294	Muc55B	96	2	1.5	1.4	1.4	1.7	1.6	0.4	0.6	0.8	0.8	0.5	0.7	-1.3303	0.000462201
FBgn0038079	NijC	286	1.4	2.3	1.1	2.8	3.3	1.4	5.2	3.9	2.9	3.8	5.1	4.6	0.976031	0.00046446
FBgn0020278	loco	1436	20	22.1	22.2	14.9	19.3	21.4	12.8	14.5	13.7	15.5	14.6	12.8	-0.503633	0.00046446
FBgn0034919	CG5569	1142	12.2	8.7	9.2	11.3	11.2	10.8	14.7	13.4	14.4	16.4	16.2	15.7	0.502445	0.00047488
FBgn0050380	CG30380	91	0.6	0.3	1.1	0.1	0.7	0.5	1.3	1.4	1.5	1	2	1.8	1.56977	0.00048114
FBgn0033773	Mos	244	3.2	3.6	4.3	3.7	4	4.1	2	2.5	1.5	2.2	1.2	2.8	-0.850779	0.000482198
FBgn0035356	CG16986	5826	65.4	97.9	77.7	64.6	87.3	105.6	54.1	67.2	58.2	61	51.5	47.4	-0.551476	0.000484444
FBgn0037834	Art1	1416	16.4	20.1	20	18.7	20.6	23.3	16	13.4	14.8	13	14.8	11.4	-0.499741	0.000495358
FBgn0262564	lncRNA:CR43104	479	1.5	2.9	1.9	2.6	4.5	7.3	8.1	8.8	4	8.7	9	7.1	1.20077	0.000496393
FBgn0001285	Jon44E	1692	14.4	13.2	9.5	18.4	12.9	19.2	27.4	18.8	32.2	26	20.5	18.2	0.70348	0.000496393
FBgn0086908	egg	897	10.3	7.7	6.8	9.7	5.9	4.6	9.9	11.1	13.7	12.1	13.6	13.4	0.665231	0.00049762
FBgn0051548	CG31548	2777	27.8	28.5	26.3	23.8	27	26.3	44.4	34.4	41.1	34	35.7	30.9	0.462398	0.00049762
FBgn0019938	RpI1	1137	10	8.7	8.9	11.1	8.7	14.3	13.8	12.7	13.7	18.6	17.4	17.5	0.625902	0.00049949
FBgn0033380	Phax	1376	14.8	8.5	10.6	12.2	12.7	12.7	19.3	12.6	25.9	17.5	19.6	19.2	0.66404	0.000503736
FBgn0037627	CG13318	453	5.4	2.2	2.7	3.1	2.9	2.4	6.2	3.2	6.2	5.9	9.8	8.8	1.05803	0.000512039
FBgn0011693	Pdh	7947	68.7	80.7	69.6	63	50.1	58.2	103.8	66.9	66.6	148.2	137.3	148.1	0.781662	0.000512039
FBgn0011642	Zyx	3349	35	53.6	49.8	41.2	52.4	50.1	34.1	35.3	25.6	36.6	35.1	29.4	-0.519186	0.000514633
FBgn0036607	CG13059	311	5.9	3.9	4.6	4.9	4.2	3.8	3.3	2.7	2.8	3	2.1	1.9	-0.825692	0.000515479
FBgn0025637	SkpA	19731	224.4	193.1	181.9	185.3	184.5	195.2	262.9	227.2	260.5	259.1	251.6	257.4	0.382069	0.000516564
FBgn0033883	CG16935	5692	63.9	51.9	52	58.2	49.9	53.1	79.3	63.9	78.1	72.7	69.8	78.2	0.422111	0.000516836
FBgn0263456	nwk	1913	20	19	15.7	16.4	17.1	21.4	25	24.4	25.6	23.1	24.2	28.5	0.462313	0.000519201
FBgn0033990	CG10265	1634	17	14.6	14.3	17.5	15.3	13	19.6	22.5	18.8	21.1	22.4	24.1	0.467947	0.000520428
FBgn0259212	cno	1276	17.8	22.6	22.7	13.8	14.8	17.3	12.6	12.7	11.8	11.3	13	11.5	-0.568543	0.000529131
FBgn0283437	PPO1	1678	10.9	14.4	12.7	18.9	10.3	16	39.9	20.4	22.3	16	23.8	22.5	0.803613	0.000529131
FBgn0051755	SoYb	366	5.3	5.2	4.9	4.6	5.5	7.3	3.5	3.5	2.2	3.5	3.7	3.1	-0.717247	0.00053176
FBgn0031428	CG9886	1639	15.3	15.7	16.5	12	14.9	16.8	18.9	17.3	21	23.4	24.9	27.1	0.557132	0.000539502
FBgn0032430	CG6388	795	7.7	5.6	4.1	7.3	7	8.4	9.1	8.2	13.1	10.5	10.9	14.2	0.704834	0.000541642
FBgn0036221	CG11588	1608	21.2	22.3	26.5	21.9	18.9	21.7	14.7	17.3	14.2	16.7	16.1	16.2	-0.460286	0.000545614
FBgn0259878	Fs	300	3.5	6.7	6.2	3	4.6	5.1	2.5	2.9	2.1	2.2	2.8	2.4	-0.917651	0.000545753
FBgn0010225	Gel	10522	91.6	91.9	88.8	93.9	78.7	95	164.7	95.7	90.3	130.6	201.2	190.5	0.693837	0.000547828
FBgn0266433	CG45063	90	1	1.2	1.6	1.7	2.1	2.2	0.9	0.6	0.7	0.5	0.1	0.7	-1.35848	0.000550722
FBgn0086707	ncm	4982	51.8	47.5	42	51	52.1	44.7	73.7	60.8	63.3	63.9	62.9	61.5	0.409554	0.000552029
FBgn0063491	GstE9	25495	302.2	246.9	217.1	218.1	206.5	215.8	405.5	251.7	378.6	319.6	304.1	358	0.51913	0.000554858
FBgn0083120	Uhg8	354	3.3	7.2	6.5	4	6.6	7.3	2.5	3.8	3	3.3	3.2	2.1	-0.925202	0.000557697
FBgn0063083	lncRNA:CR33948	65	1.6	1.7	2.7	0.6	0.5	0.8	0.4	0.4	0	0.5	0.3	0.3	-1.92568	0.0005578
FBgn0034865	Or59b	43	0.2	0.3	0	0.1	0	0	0.9	1.2	0.3	0.1	1.9	0.6	2.59274	0.000566104
FBgn0038586	CG7168	500	3.2	4.3	3.8	4	5.9	3.2	6.9	4.5	7.2	7.1	7.7	9	0.787307	0.000570517
FBgn0040236	c11.1	3302	42.5	53.2	53.3	37.8	39.8	48.2	32.7	35.4	32.1	37.1	31.4	27.6	-0.478291	0.000572862
FBgn0261846	CG42778	2898	29.3	51.3	53	38.3	48.8	41.4	23.7	41.6	18.1	26.8	27.4	20.8	-0.724844	0.000577565
FBgn0032868	CG17472	27932	294.8	274.4	230.3	211.4	253.8	252.9	541.6	398.3	391	348.5	262.5	328.9	0.580704	0.000577934
FBgn0250820	meigo	2876	29.4	40.7	34.1	46.6	48.1	44.1	31.1	32.7	27.8	23.2	28.1	21.8	-0.564905	0.000586361
FBgn0012037	Ance	15884	169.8	139.6	119.6	167	147.3	148.4	216.7	176.6	248.3	214.2	166.7	226	0.483098	0.000590823
FBgn0032104	aust	217	2.7	3.6	3.5	3.4	4	3.5	1.4	2	1.1	1.4	3.1	1.6	-0.939371	0.000591379
FBgn0038053	CG18549	5319	66.4	83.9	80.4	59.1	75.2	70.9	53.6	60.1	44.1	52.2	57.3	49	-0.460379	0.000591701
FBgn0036815	HipHop	510	4.5	6.1	4.3	3.5	4.2	3.2	5.2	7.1	7.5	7.9	7.1	8.2	0.707479	0.00059299
FBgn0262604	lncRNA:CR43130	537	8.4	9.8	18.7	4.8	9.5	5.4	2.3	5.8	3.9	6	3.9	2.3	-1.21517	0.000598807
FBgn0032846	CG10721	796	8.7	8.4	5.7	5.8	7.4	5.1	11.8	8.8	12.7	11.7	9.4	10.5	0.613858	0.000599959
FBgn0036844	Mkp3	4914	71.9	73.2	73.6	55.1	57.5	64.7	48.8	47.3	47.8	52	50.7	47.1	-0.428738	0.000599959
FBgn0266066	lncRNA:CR44819	53	0.7	1.2	1.6	1.2	0.5	1.4	0.6	0.3	0.4	0	0.3	0.1	-1.79995	0.000606592
FBgn0035382	Or63a	109	0.7	0.6	1.1	0.3	0.7	0.3	0.9	1.6	0.8	2.4	2.8	2.4	1.64077	0.000606592
FBgn0016930	Dyrk2	1703	21.3	24.3	26.8	22.2	22.6	24.1	17.1	16.9	12	15.7	17.3	20.2	-0.492179	0.000615667
FBgn0040928	CR15345	152	1	1.4	1.1	0.9	0.9	1.1	2.9	1.2	2.5	2.4	2.9	2.2	1.15314	0.000625449
FBgn0086768	Pcmt	10467	129.3	88.4	89.9	95.9	90	90.4	135.9	104.5	155.4	143.6	138.8	144.8	0.492006	0.000629139
FBgn0000394	cv	964	12.6	15	15.2	13.5	11.7	12.5	9.8	7.7	7.9	10.5	10.5	9	-0.527527	0.00063561
FBgn0004237	Hrb87F	3548	44.3	44	47.9	47.4	49.2	52.8	39.4	32.9	38.6	37	34.7	32.4	-0.404254	0.00063561
FBgn0263316	Mrp4	712	7.3	12.5	13.8	9.8	9.2	11.6	6.9	7.8	5.8	7.5	5.2	6.4	-0.66561	0.000644896
FBgn0033321	CG8738	1111	11.2	10.2	7	9.3	9.8	9.2	19.1	9.5	12.9	14.2	16.9	18.3	0.662971	0.000650218
FBgn0042129	OS9	1515	17.4	14.7	8.7	9.5	8.7	11.4	23.9	11.7	15.5	22.3	28.6	26.5	0.854158	0.000652887
FBgn0264986	asRNA:CR44137	260	2.7	1.9	2.2	1.8	1.2	0.8	3	2.5	2.9	4.2	6	4.9	1.09746	0.000667087
FBgn0085229	CG34200	16436	169.7	154.2	176.5	145.1	176.2	156.5	192.2	211.3	215.6	214.7	210.2	228	0.379404	0.000671481
FBgn0021875	Zfrp8	442	2.5	4.1	2.7	4.8	4.2	3.8	4.7	5.5	7.6	6.3	6.9	6.8	0.762476	0.000678914
FBgn0036336	ste14	1668	17.4	26.4	27.3	22	22	26.3	17	17.9	15.1	15.4	17.8	15.4	-0.502249	0.000683826
FBgn0265886	lncRNA:CR44675	48	0	0	0.8	0	0	0.3	1.6	0.6	0.6	1	1.5	0.4	2.97294	0.000686747
FBgn0085377	CG34348	6933	85.3	59.4	63.9	62.1	64.9	48.7	92	73.8	88.2	102.1	95.3	93.1	0.495977	0.000694438
FBgn0051606	CG31606	160	1.1	1.1	1.6	1	0.7	0.8	2.1	1.6	1.5	3.5	2.5	3.6	1.28139	0.000695299
FBgn0036964	FRG1	1211	12.2	20.2	17.1	15.5	19.5	20.3	12.3	13.6	9	11.2	12.4	10.6	-0.588054	0.000695299
FBgn0042112	mRpL36	894	8.9	9.6	7.6	6.3	8.4	7.6	11.7	10.5	10.1	13.4	13.8	12.7	0.565189	0.000698884
FBgn0261995	CG42813	4634	52.1	41	41.1	48.3	41.2	37.4	57.4	47.3	66.5	64.2	60.1	66.7	0.463791	0.000698884
FBgn0263615	lncRNA:CR43624	21	0	0	0	0	0.1	0	0.6	0.4	0.7	0.1	0.5	0.2	3.40468	0.0007061
FBgn0040989	CG5693	1215	12.7	18.7	21.1	19.2	16.6	29.8	10.6	12.4	3.6	11.4	12.5	11.8	-0.904304	0.0007069
FBgn0024947	NTPase	5495	64.8	80.5	68.5	70	77.4	80.4	56.9	59.7	52.8	60.5	51.4	51.2	-0.408459	0.000707544
FBgn0037307	Tim17a2	4283	48.3	57.8	86.3	55.8	58.8	62	35.4	50	36.2	45	46.3	39.2	-0.541095	0.000710462
FBgn0039319	CG13659	445	3.9	8	8.1	6.6	8.3	8.7	3.6	6.2	3.3	4.1	2.5	2.8	-0.929073	0.000714846
FBgn0259236	comm3	1151	17.6	16.9	14.6	16.2	15.7	12.5	10.4	12.7	12.6	10.5	10.9	8.6	-0.539068	0.000714846
FBgn0035583	CG13704	9142	117.8	140.6	142.6	112.5	124.1	100.2	90.4	95.2	101.8	86.5	89.8	82.2	-0.435322	0.000714846
FBgn0038526	CG14327	177	1.2	1.1	1.9	0.9	0.7	0.3	2.5	1.2	1.4	3.9	4.3	3.9	1.5168	0.000717724
FBgn0264482	lncRNA:CR43890	103	0.2	1	0.3	0.5	0.3	1.6	2.4	1.9	1.2	1.8	1.1	1.9	1.59362	0.000720199
FBgn0026878	CG4325	733	6.2	7.4	6.8	5.7	6.2	5.7	9.8	7.2	8.3	9.6	12.1	13.5	0.677674	0.000720199
FBgn0037766	Teh1	1451	21.9	20.6	21.7	20	16	17.3	15.4	14.5	13	14.2	14.2	13.7	-0.471373	0.000720199
FBgn0028663	VhaM9.7-b	19036	236	264.8	254.7	234.5	266.7	262.4	203.9	216.3	197.2	196.5	183.7	165.4	-0.385047	0.000720199
FBgn0010328	woc	2823	28.9	20.4	25.4	30.8	30.7	18.1	34.9	32.2	37.2	39.2	39.1	41.2	0.520726	0.000721352
FBgn0035515	CG14997	668	4.9	6.1	7.3	7	5.7	6	7.4	9.1	9	10.8	9.8	9.1	0.611672	0.000725719
FBgn0034786	CG13531	1015	8.5	9.9	9.7	9.4	9.1	10	11.3	12.6	12.6	13.4	14.8	17.1	0.545542	0.000727101
FBgn0030836	CG8664	146	1.3	0.3	0.8	1.9	0.5	0.5	2.8	2.3	3.2	1.7	1.9	2	1.25314	0.000729118
FBgn0259209	Mlp60A	41355	487.7	387.2	314.5	350	384.5	369.8	593.4	393.1	577.2	508.8	561.9	610.8	0.49972	0.000729118
FBgn0032247	CG5188	411	5.3	2.9	2.7	3.1	3.3	2.4	6.3	4.9	6.5	6	4.9	5.8	0.731026	0.000735423
FBgn0069923	CG41128	39133	245.8	412.9	344.5	261.2	415.6	429.4	551	595.2	345.7	613.2	624.3	557.9	0.640738	0.000737125
FBgn0267792	rgr	1755	21.5	21.9	28.4	23.3	28.1	22.7	16.4	20.8	19.1	16.7	15.6	14.9	-0.494331	0.000738512
FBgn0033584	CG7737	623	5.8	4.7	5.7	5.8	5.7	5.1	7.8	6.1	8.2	10.5	9.7	9.1	0.642608	0.000747414
FBgn0085484	Pdxk	8194	114.3	136.2	116.9	89.9	103.9	100.7	76.4	87.4	88.9	78.9	70.1	82.6	-0.451305	0.000749027
FBgn0265665	lncRNA:CR44472	139	0.5	1.1	0.5	0.4	0.7	1.9	2	4.2	1.1	2	3.1	1.9	1.5858	0.000749309
FBgn0262103	Sik3	3143	40.1	47	45.5	40.7	35.3	47.1	30.2	31.6	26.8	31.1	33.4	35	-0.432181	0.000750243
FBgn0040575	CG15922	3154	30.2	30.1	27.6	30.9	36.8	26.8	44.4	44.4	37.6	39	40.2	40.2	0.417617	0.000758535
FBgn0036020	CG8336	2656	26	23	27.6	24	23.7	23.6	28.3	33.7	26.3	42.7	43	39.9	0.535996	0.000760162
FBgn0011280	Obp19d	4202	53.1	31.1	20	33.4	24.1	27.6	77.3	34.7	39	52.5	89.5	65.1	0.910362	0.000760691
FBgn0052641	CG32641	1057	6.1	23.7	20.3	12.8	24.1	23.6	7.2	12.9	3.7	6.4	10.1	8.6	-1.16702	0.0007648
FBgn0040832	CG8012	3190	30.6	56.3	50.6	34.5	51.2	54.4	30.8	33.7	25.9	30.2	34.9	28.8	-0.583812	0.000766221
FBgn0033244	CG8726	1603	16.9	14.3	11.6	15.2	14	19	22.8	18.9	23.4	21.4	20.4	20.7	0.485728	0.000768778
FBgn0263776	CG43693	4785	54.9	77	70.4	54.2	69.6	78.8	41.9	56.5	37.2	47.6	55.1	42.6	-0.523366	0.000769012
FBgn0031195	CG17600	1698	21.6	25.4	21.1	21.6	23.7	24.1	15.7	19.7	14.2	18.2	15	17.4	-0.456365	0.000770238
FBgn0034282	Mapmodulin	11917	167.3	151.9	149.4	160.2	153.9	154.9	135	122.5	130.2	111.6	109.1	112.5	-0.380235	0.000774266
FBgn0024944	Oamb	639	9.3	8.9	9.5	8.6	7.9	10.6	5.5	4.5	6.5	4.7	7.3	7	-0.598453	0.000775292
FBgn0013347	TfIIA-S	2430	22.8	24.5	20.8	23.3	26.4	20.3	33.3	26.3	30.6	34	29.3	36.3	0.448196	0.000776985
FBgn0264565	lncRNA:CR43937	819	8.2	5.8	4.9	6.6	9.2	7.6	14.2	9.8	11.5	13.3	8.9	10.1	0.65553	0.000779182
FBgn0010425	epsilonTry	20420	260.4	160.4	115.3	166.5	169.7	161.4	237.6	209.5	357.8	356.9	214.2	294.2	0.689949	0.000780427
FBgn0031939	CG13796	1398	22.5	24.3	22.7	15.6	15	19	13.1	13.6	13.3	15.9	13.2	9.7	-0.599145	0.000781588
FBgn0030327	FucT6	684	8.7	9.4	9.5	11	9.2	17.6	5.5	7.5	2.6	6.8	7.7	5.1	-0.864221	0.000783212
FBgn0085424	nub	624	6.2	15.7	13.3	6.8	8.8	15.4	3.8	10.4	3.2	3.8	3.2	4.6	-1.18079	0.000783379
FBgn0037566	mRpL1	1642	14.5	13.1	14.9	16.8	18.5	11.6	21.9	17.2	21.2	19.7	24.3	27	0.545271	0.000786982
FBgn0020910	RpL3	67365	844	565.6	507.2	630.6	541.3	505	835.9	609.5	1013.5	951.8	909.2	1032.9	0.574145	0.000790793
FBgn0036327	CG10748	1050	11.4	16	17.3	15.7	16.9	16.5	9.1	15.3	8.6	7.7	10.4	7.1	-0.684055	0.000791376
FBgn0026876	CG11403	358	5.5	6.1	5.7	4.3	4.7	5.7	2.8	2.9	3.7	3.1	4.1	2.5	-0.720903	0.000793494
FBgn0014906	Hydr2	6118	74.8	85.8	76.9	79.9	87.8	85.8	62.8	74.9	53.6	60	58.9	58.2	-0.414752	0.000793494
FBgn0038717	CG17751	872	7.2	8.9	7.3	10.6	7.3	5.4	12.1	13.7	11.3	11.3	12.4	10.4	0.572479	0.000798717
FBgn0043455	CG5986	3061	26.7	26.5	28.1	29.8	34.2	28.7	43.7	33.2	35.1	40.2	39.2	49.6	0.472023	0.000803847
FBgn0034576	ND-B14.7	16424	174.2	162.9	143.4	162.7	166.3	136.5	244.9	181.4	223.4	206.8	185.9	226.7	0.421046	0.000806724
FBgn0034697	GM130	2507	19.2	21.9	19.2	26.7	29	25.5	35.4	31.5	32.6	37.5	27.9	35.1	0.498313	0.000810572
FBgn0015621	Clp	290	3.3	1.8	1.9	2.8	1.6	1.9	4.3	4.8	4	4.1	5.6	2.9	0.871953	0.000811764
FBgn0040959	Peritrophin-15a	1978	19.6	13.2	11.6	17.8	17.7	26.5	26.2	25.4	33.5	28.2	22.9	27.4	0.623806	0.000811764
FBgn0051119	HDAC11	1319	12	10.3	15.4	10.2	14.6	12.7	19.4	16.9	19.1	19.2	16.6	15.8	0.52614	0.000814558
FBgn0023000	mth	312	2.2	1.5	2.2	3.4	2.6	3.8	4.7	4.3	5	5	3.6	4.6	0.830994	0.000815415
FBgn0264712	CG1172	3591	47.2	46.1	49.5	48.3	44.4	50.6	39.1	36.4	34.3	38.8	37.1	33.1	-0.38229	0.000821029
FBgn0046878	Obp83cd	108	0.9	0.3	0.3	0.6	0.7	0.8	1.5	1.2	1.1	1.7	1.7	3.1	1.47822	0.000823169
FBgn0034867	CG13557	320	4.3	6.1	3	6.2	8.6	4.6	2.5	4.8	2.4	0.8	0.9	1	-1.43614	0.000826321
FBgn0052529	Hers	3581	52.4	53.4	49.5	38.7	43.1	52.5	31.1	38.9	34.6	35.3	35.5	38	-0.437128	0.000827235
FBgn0035521	VhaM9.7-a	2761	29.2	46.6	43.3	30.8	40.4	46.6	26.4	33.7	23	24.8	27.8	25.8	-0.543151	0.000833636
FBgn0262622	lncRNA:CR43146	1246	12.5	11.8	9.5	10.3	12.4	10	22.4	18.8	18.8	16.8	12.5	13	0.597797	0.000836237
FBgn0263624	lncRNA:CR43633	4691	68.3	65.7	55.2	72	93.1	102.3	56.8	59.4	45.1	22.6	15.7	21.1	-1.05014	0.000842215
FBgn0020764	Alas	22767	264.6	220.2	190.3	209.8	221.7	189.8	276	238	301.3	309.1	301.2	334.1	0.438532	0.000842215
FBgn0016698	Ptpa	858	10.8	6.9	6	6.2	8.4	4.6	11.5	9.8	11.8	13.9	10.2	12.8	0.655368	0.00084422
FBgn0026411	Lim1	2180	22.2	32.2	31.4	30.5	33.1	40.3	20.8	24.7	13.7	19.8	25.1	20.6	-0.594372	0.000845753
FBgn0058178	CG40178	4723	43.6	50.3	46	40.7	42.5	55.5	62.5	59.8	54.2	67.2	67.2	62	0.428838	0.00084718
FBgn0054040	CG34040	4516	103.3	92.3	81.2	35.7	47.2	54.2	30	36.7	61.5	32.2	27.4	29.7	-0.929591	0.00085256
FBgn0083965	CG34129	1852	17.2	18.6	19.5	15.1	16.5	15.2	34.6	26.7	19.4	24	20.5	25.2	0.564091	0.00085624
FBgn0024997	CG2681	5007	42.6	35.2	28.4	60.8	47.7	52.5	65.9	67.3	83.6	70.9	51.4	70.8	0.612832	0.00085624
FBgn0033130	Tsp42Ei	4594	53.5	83.2	71.7	50.4	57.2	68.2	48.6	43.4	44	45.1	49.8	40.9	-0.495105	0.000857626
FBgn0026439	Eaat1	4868	64.8	71.4	56	56.4	62.8	85	47.9	45.2	47.8	45.8	50.4	52.2	-0.449054	0.00086305
FBgn0029681	CG15239	156	1.1	1	1.1	1	1.7	0.3	2	1.7	2.6	3.7	2.4	2	1.13147	0.000865425
FBgn0000625	eyg	545	8.7	8.9	10.6	5.5	8.3	8.1	4.4	7.4	4.3	3.1	5.9	3.4	-0.813388	0.00087121
FBgn0260486	Ziz	999	16.1	14.6	12.7	13	12.8	13.3	8.6	12	11.2	7.5	8.1	9.2	-0.559249	0.000875579
FBgn0026316	Ubc10	5823	69.5	86.7	95	62.6	84	79.1	64.3	55.3	54.5	58	60	57.9	-0.440468	0.000875579
FBgn0031312	Tango14	1936	20.3	16.6	17.3	20.4	15.7	17.1	25.2	20.1	33.3	26.4	22.4	27.3	0.518274	0.000876998
FBgn0039023	CG4723	353	3	4.1	3	1.9	2.2	2.2	5.3	4.2	3	6.3	6.5	5.5	0.899712	0.000877106
FBgn0036762	CG7430	8183	81.9	79.9	80.4	81.2	81.2	82.6	109.5	90.3	103.6	102.6	111.8	112.8	0.372839	0.000878579
FBgn0264500	lncRNA:CR43899	50	0.7	0.7	1.9	1	1.2	0.5	0.5	0	0.4	0.1	0.1	0.3	-1.83209	0.000881278
FBgn0035083	Tina-1	5166	34.3	42.1	50.3	53.7	59.1	54.7	68.8	76.2	56	75.2	74.5	68.9	0.517383	0.000881278
FBgn0023179	amon	1899	26	27	26.3	24.9	24.3	26	20.5	23.6	17.7	18.4	16.9	15.9	-0.451906	0.000884238
FBgn0019660	lncRNA:roX2	5115	51.6	53.9	51.7	44.6	45.1	57.1	65.3	74.1	61.9	65	69.5	65.4	0.405662	0.000885582
FBgn0039726	eIF2Balpha	1088	10.4	8.7	8.9	12.1	9.6	9.7	14.5	11.7	13.3	13.5	16.6	17.4	0.540234	0.000888
FBgn0016754	sba	1663	21.9	24.2	24.6	20	20.8	23.6	17.1	17.1	14.2	15.5	17.2	18.2	-0.431044	0.000891984
FBgn0037709	CG8199	2120	18.1	22.4	21.7	21.1	21.1	20.6	29.1	26.2	25.2	29.4	28.2	28	0.41617	0.000896263
FBgn0053513	Nmdar2	624	10.3	7.2	10.6	7.7	7.5	11.9	6.8	6.6	5.1	5.6	4.8	5.5	-0.644396	0.000896414
FBgn0030270	CG15199	5446	79.2	136	108.3	51.7	61.2	56	43.7	35.4	38.4	62.5	42	55.6	-0.825239	0.000902829
FBgn0030316	CG11695	229	2.8	1.9	0.5	1.9	1.2	0.8	3.3	2	4.4	3.5	3.3	3.6	0.982867	0.000904994
FBgn0005631	robo1	1042	13.2	16.6	13.3	15.1	12.9	13.5	10.4	9.8	10.5	9.1	10.8	10.3	-0.478978	0.000909627
FBgn0034126	jtb	1338	13.1	8.8	11.1	14.7	13.5	12.2	21.8	16.6	20.6	18.2	15.2	15.9	0.551559	0.000912357
FBgn0034001	mRpL41	947	8.7	7.7	4.6	8.4	10	10.3	12.2	9.7	13.4	13.5	12.9	15.5	0.621028	0.000917686
FBgn0037890	CG17734	4067	45.1	34.8	37.1	39.6	39.7	37.9	55.9	44.9	60.4	55.1	45.1	55.5	0.432159	0.000917686
FBgn0027616	Ythdc1	1473	13.9	13.1	15.4	14	15.3	11.4	19.4	15.8	18.3	19.9	23.9	19.9	0.491231	0.000918718
FBgn0026150	ApepP	1856	20.1	27.9	23.8	24.5	27.4	34.7	17.5	22	14.9	19	19.2	15.7	-0.53833	0.000923998
FBgn0264307	orb2	18195	197.3	270.6	303.7	238.1	239.8	286.2	172.5	238.7	151.1	177.7	180.7	166.2	-0.496736	0.000925332
FBgn0085241	CG34212	35320	332.6	641.9	627.4	359.6	610.3	654.1	240.7	399.6	241.3	378.9	397.1	302.7	-0.718007	0.000928474
FBgn0028540	CG9008	4021	60	64.8	65	44.3	42.6	54.4	36.9	42.6	42.4	36.6	36.9	41	-0.481825	0.000929957
FBgn0263403	CG43449	654	6.2	8.1	12.4	10.3	10.6	11.9	6.5	7.5	5.1	5.5	5.3	6.3	-0.674346	0.000933181
FBgn0265307	lncRNA:CR44280	102	1.6	1.7	2.4	2.2	1.5	1.1	0.8	0.4	1.1	0.7	0.8	0.5	-1.26296	0.000935209
FBgn0264566	CG43938	36	0	0	0	0.1	0.1	0.5	0.8	0.9	0.6	0.3	0.5	1.1	2.57042	0.000939097
FBgn0086667	snoRNA:Psi28S-3342	109	2	1.9	1.6	1.7	2.1	1.4	0.3	1.4	1	0.9	0.8	0.3	-1.26479	0.000939097
FBgn0031012	CG8051	875	13.6	11.7	11.6	12.2	10.9	14.3	9.8	6.9	11.3	6.4	6.9	7.4	-0.603571	0.000941288
FBgn0035103	Vdup1	817	6.6	5.5	6.5	6.7	6.1	11.4	10.2	9.7	8.7	13.4	16	12	0.747932	0.000941328
FBgn0031299	CG4629	1758	26.9	25.4	25.4	22.8	18.9	22.5	17.1	18.8	17	17.3	17.7	16	-0.451616	0.000942338
FBgn0010830	l(3)04053	904	8.7	7.6	9.5	7.2	9.5	7.6	10.9	12.4	10.5	12.9	11.3	14.7	0.544938	0.000959362
FBgn0033247	Nup44A	2043	21.9	17.9	17.1	21	20	19	26.9	23.1	29.2	23.8	27.5	28.8	0.433941	0.000960019
FBgn0025366	Ip259	21715	253.8	203.3	188.4	186.7	178.3	180.6	256.5	205.3	260.9	323	303.6	363.6	0.523164	0.000960913
FBgn0033129	Tsp42Eh	724	10.5	12.2	13	6.8	9.6	11.9	6.3	6.6	8.2	5.5	7.7	5.9	-0.648258	0.000968869
FBgn0025643	CG3588	775	9.9	4.3	3.2	5.9	4.6	6.8	9.3	7.9	9	10.8	17.8	12.3	0.922382	0.00097032
FBgn0003862	trx	8158	132.8	114.9	121.5	99.1	99.4	83.1	78	73.8	83.6	71.4	83.3	84.7	-0.456774	0.000984187
FBgn0033753	Cyp301a1	548	5.8	3.4	6	3.6	5.3	3.8	7.8	5.5	9.5	9.4	7.8	6.5	0.740212	0.000997474
FBgn0004228	mex1	3273	28.3	55.6	62.5	39.9	53.5	57.4	29.4	42.6	23.6	34.1	27	27.8	-0.67911	0.000997474
FBgn0030029	CG15343	352	3.1	2.6	3.2	2.4	2.4	3	3.1	5.6	7.3	7.2	4.8	3.6	0.927105	0.000999564
FBgn0005564	Shal	1451	21.3	20.6	18.9	19.3	18.1	17.6	15.2	13.9	14.2	13	16.4	13	-0.448794	0.0010025
FBgn0086675	fne	12084	101.5	117.3	128.3	112.4	101.8	140.3	153.5	162.3	120.8	173.2	176	181.7	0.468565	0.00101012
FBgn0003087	pim	842	9.6	11.6	17.6	12.9	10.9	14.3	6.5	11.1	6.8	8.3	8.6	5.7	-0.683982	0.00101163
FBgn0259971	CG42481	385694	4339.1	3715.4	3248.3	2940.3	3701.5	3503.3	6935.4	4801.9	4719.7	5158.1	3821.8	5159.5	0.512468	0.00101163
FBgn0267106	CG45546	381	4.1	8	7.3	3.2	7.4	8.4	2.6	5.2	2.6	2.8	3.2	2.3	-1.00629	0.00101524
FBgn0033955	CG12866	1502	22.4	20.4	21.1	22	18.1	17.3	14.6	15.3	16.7	15.7	13.8	11.8	-0.47698	0.00101529
FBgn0054010	Glyat	88	0.3	0.4	0.5	0.8	0.7	0.5	1.1	1.7	0.8	1.8	1.6	1.5	1.42232	0.00101832
FBgn0039396	CCAP-R	185	1.7	1.5	1.1	1.5	1.2	0.3	1.1	3	2.9	3.1	2.9	3.6	1.07869	0.00101832
FBgn0063667	CG32335	338	2.5	1.7	1.9	2.8	2.1	3.5	6.5	4.8	9.1	3	2.9	5	1.12494	0.00101832
FBgn0050495	CG30495	349	2.8	3.2	2.7	2.7	3	3	3.8	3.8	5.8	6.7	4.4	5.4	0.78039	0.00101832
FBgn0261403	sxc	5288	54.3	81.6	78.8	64.3	76.6	88.5	52.5	58.2	40.8	53.4	55.7	53.9	-0.490653	0.00101958
FBgn0284243	betaTub56D	60684	572.6	607.5	652	555.6	564	577	755.2	606.6	712	900.4	920.7	874.3	0.435019	0.00102026
FBgn0262844	CG43208	80	0.2	0.6	0.3	0.4	0.7	0.3	1.9	0.9	0.7	2.6	0.9	1.2	1.73163	0.00103003
FBgn0030668	CG8128	4365	38.7	39.1	41.1	43.7	45.5	48.5	52.2	56.6	47.7	62.7	61.7	61.8	0.423979	0.00103003
FBgn0283659	THG	556	5	2.9	4.3	4	5.3	7	8.7	5.1	9.5	7.9	8	8.4	0.77301	0.00104368
FBgn0035255	RabX5	21	0.1	0	0	0	0	0	0.3	0.4	0.3	0.4	0.8	0.4	3.40321	0.00104938
FBgn0035871	BI-1	10539	108.5	157.6	168.1	131.3	154.1	161.4	108.1	130.5	93.2	100.3	103.4	97.5	-0.47402	0.00104938
FBgn0030833	CG8915	375	4.8	5	6.5	5.3	5.4	7	2.9	3.9	4	2.5	3.7	3.5	-0.674462	0.00105175
FBgn0040091	Ugt58Fa	557	7.4	7	6	8.1	8.7	10.3	4.7	4.8	4.8	5.2	5.3	6.1	-0.605845	0.00105227
FBgn0264827	asRNA:CR44035	28	0.7	1	0.8	0.5	0.4	0	0.1	0	0.1	0	0.1	0.1	-2.5707	0.00105499
FBgn0002673	twe	2864	33.1	39.2	44.9	38.3	42.5	34.7	27.9	34	25.2	29	27.8	27.9	-0.433874	0.00105499
FBgn0037880	CG17726	639	5.5	5.9	6.5	5.7	5.4	6.8	9.2	7.2	10.4	8.1	8.9	8.5	0.581804	0.00105634
FBgn0037746	CG8478	4333	65.1	52	59.5	66.1	55.9	54.7	50.3	49.6	47.1	37	34.5	33.3	-0.492491	0.00106208
FBgn0044047	Ilp6	1613	23.9	18.6	15.7	26.5	24.4	23	15.6	14.2	18.5	15.9	11.6	14.8	-0.558933	0.00106623
FBgn0051380	CG31380	1693	14.4	17.7	15.7	17.3	15.2	17.3	27.3	23.7	23.4	22.8	19.3	19	0.476944	0.00106845
FBgn0265883	lncRNA:CR44672	781	6.8	5.9	4.1	6.4	7.4	6.8	9.4	8.5	5.9	13.4	14.2	14.5	0.804649	0.00107171
FBgn0037572	CG11698	325	3.5	3.7	6.8	4.5	7.1	5.7	2.5	3.2	1.8	2.4	3.7	2.9	-0.881846	0.00107637
FBgn0024179	wit	1152	13.5	20.9	18.4	16.4	12.3	19.2	12	13.9	8.7	10.5	11.4	9	-0.605771	0.0010787
FBgn0261811	pico	3732	48.9	53.4	49.3	46.9	45.9	52.3	36.6	36.4	32.2	37.9	41	41.5	-0.389574	0.00108308
FBgn0036105	Blos4	493	3.4	3.7	4.3	4.1	5.7	5.1	6.8	6.9	5.4	8	6.7	7.4	0.676838	0.00109567
FBgn0034654	eIF3k	5278	61.6	50.1	45.2	43.8	53.5	49.8	68.7	60.4	63.3	67.6	74	74.6	0.421332	0.0010988
FBgn0261555	CG42673	1223	19	17.1	16	16.5	14.2	18.4	8.9	15.3	12.2	10.1	11.7	12.1	-0.528035	0.00110119
FBgn0038803	CG5191	5167	75.7	77.2	78.5	63.7	63.7	55.8	46.3	53.2	59.3	45.9	51.6	49.5	-0.441166	0.00110312
FBgn0030520	Pdcd4	9235	97.6	96.4	89	85.3	88.5	84.7	119.3	101.9	110.5	129.9	114.7	135	0.391829	0.00110312
FBgn0038396	CG5013	919	9	8.1	6	10.3	7.8	8.1	14	9.1	13.4	11.9	12.9	12.6	0.557255	0.00110498
FBgn0037716	CG8273	2432	24.5	19.1	19.2	26.2	27.3	20.3	33.3	25.7	32.5	35.3	32.1	32.1	0.467973	0.00111476
FBgn0032261	CG6094	2833	32.7	27.9	22.7	25.4	26.2	23.6	35.6	29.5	45.3	36.6	35.4	39.6	0.471264	0.00111926
FBgn0034310	Nup75	1197	19.5	15.5	14.9	16.8	16.4	13	11.8	9.5	12.2	11.9	13	9.9	-0.516185	0.00112059
FBgn0037199	CG11137	15553	188.1	132.3	127.5	151.1	140.7	128.9	196.6	151.3	244	201.5	210.2	214.3	0.484656	0.00113669
FBgn0082585	sprt	3142	38	22	20.8	27.3	22.6	27.1	45.1	24	38.2	40.3	53.5	56.3	0.699366	0.00114197
FBgn0014002	Pdi	22238	197.2	356.7	302.6	297.6	383.2	430.2	220.7	290.2	164.1	199.5	214.1	175.8	-0.637135	0.00114197
FBgn0052672	Atg8a	11767	127.2	209.1	201.1	119.8	163.7	194.1	112.8	134.8	88.5	121.3	118.4	111.5	-0.559929	0.00114237
FBgn0000473	Cyp6a2	14885	269.9	209.3	207.3	183.4	196.1	164.9	166.4	125.9	188.9	117.1	98.2	123.9	-0.586841	0.00115216
FBgn0033879	Echs1	7270	78.4	75.1	61.2	67.6	61.1	79.3	102.7	77	94.6	96.3	97.9	98	0.42213	0.00115227
FBgn0051102	CG31102	1398	16.9	24.9	23.5	13.4	21.6	22.2	12.7	17.9	10	11.7	13.6	13	-0.625335	0.00115612
FBgn0002441	l(3)mbt	1488	16.2	12.1	10.3	15.3	13.6	14.9	22.5	15.9	19.2	20.6	18.1	21.3	0.499947	0.0011569
FBgn0262743	Fs(2)Ket	7973	80.4	73.6	73.3	90.3	77.4	75	103.1	90.5	109.8	102.6	97.5	110.1	0.38149	0.00115971
FBgn0031176	whe	493869	7647.4	7217.6	6266.9	5735.7	6576	5803.3	4616.3	4358.1	5968.8	5090.4	4878	4230.3	-0.429548	0.00116378
FBgn0265789	lncRNA:CR44578	106	0.2	0.6	0.5	0.6	1.2	0.8	2.3	1.7	0.7	1.7	1.7	2.1	1.42921	0.00116508
FBgn0043539	Obp22a	3484	32.4	36.9	25.7	30.3	34	35.7	59.5	56.2	40.8	40	37.4	45.2	0.513453	0.00116908
FBgn0034951	CG3860	4830	53	44	47.6	44.6	39.8	50.4	67	49.9	57.8	68.1	65.5	70	0.439724	0.00117309
FBgn0027506	EDTP	3641	53.7	61.3	53.3	38.7	44.6	44.7	38.8	39.3	37.6	33.7	33.8	30.8	-0.471512	0.00117375
FBgn0037137	Nopp140	3481	31.5	30.4	30.3	36.9	36.8	39.8	41.4	43.8	47.7	47.1	44.6	47.5	0.406783	0.00117403
FBgn0264517	asRNA:CR43916	506	2.9	4.5	6	3.6	3.3	4.3	7.3	5.9	4	10.8	8.1	8.7	0.918971	0.0011743
FBgn0266570	NO66	1225	17.8	14.2	13	17.3	19.1	17.3	11.8	12.6	10.9	11.4	13.2	11.1	-0.490575	0.0011743
FBgn0260755	CG42553	2076	24	32.2	34.4	28.1	28.9	29.5	22.9	26.7	20	15.9	20.5	14.9	-0.54542	0.00117456
FBgn0003996	w	51	1.1	1.2	0	2.1	0.4	0.8	0.3	0	0.1	0.4	0.1	0.2	-2.27769	0.00117486
FBgn0038071	Dtg	249	3.2	3.4	5.4	3.5	5.3	3.5	2.5	3.2	1.5	2.5	0.8	1.5	-1.00031	0.00117938
FBgn0039136	CG5902	1620	11.6	16.4	13.8	12.2	19.8	16	19.8	25.9	18.1	20.7	22.2	25.2	0.55959	0.00117969
FBgn0033605	CG9067	753	6	5.8	7	6.1	9.9	4.9	10.3	8.1	10.2	11.9	10.5	10.8	0.628485	0.00118029
FBgn0051477	ATPsynepsilonL	821	8.5	8.5	6	6.3	8.6	5.7	12.1	8.7	12.3	9.8	12	11.3	0.560605	0.00118029
FBgn0038271	UQCR-C1	33368	404	309.9	272	318.4	281.7	308.4	452.8	333.1	505.3	442	451.3	421.7	0.459074	0.00118324
FBgn0260658	CG42541	5493	75.7	77.7	75.5	72.8	64.2	68.5	54.4	59.7	60.6	51.3	56.8	50.9	-0.382988	0.00119713
FBgn0034948	PPP1R15	3849	37.8	38.4	37.1	35.6	40.2	39.3	49	47.5	42.4	52.1	53.8	53.1	0.385544	0.00121588
FBgn0034249	RhoGAP54D	108	1.2	2.5	3.2	1.4	1.6	2.2	1.1	0.4	1.2	0.4	0.7	0.6	-1.30689	0.00121781
FBgn0051769	CG31769	3933	31	44.4	38.4	33.4	38.8	37.1	58.5	45.5	38	55	61.6	56.1	0.500108	0.00121781
FBgn0033204	CG2065	678	6.6	13.5	12.2	8.4	10.8	9.5	5.7	5.5	4.6	7.7	7.3	5.9	-0.711926	0.00122248
FBgn0040309	Jafrac1	4847	58.2	44.2	37.1	49.5	36.9	41.4	66.2	47.1	67.6	74	60.5	66.4	0.50653	0.00122652
FBgn0035903	CG6765	857	7.7	7.8	8.1	7.6	8	8.7	9.4	10	11.9	14.2	11.2	12.5	0.540373	0.00124904
FBgn0039126	CG13601	1940	18.8	17.5	19.8	19.1	21.4	17.6	24.7	24.4	27.2	23.6	26.5	24.8	0.403051	0.00124904
FBgn0030330	Tango10	2292	25.6	22.1	21.4	21.9	21.6	20.8	27.8	27.9	30.7	34.3	28.5	28.9	0.403725	0.00125647
FBgn0052656	Muc11A	18897	213.8	268.4	274.7	236.7	258.2	291.6	158.4	210.1	196.5	204.7	211.8	171.6	-0.419056	0.00125944
FBgn0033919	CG8547	3339	34.5	38.1	33	27.1	30.2	28.2	45.1	34.2	41.6	45.1	49	46.8	0.452069	0.00126039
FBgn0032873	CG2614	774	7.2	6.9	6	7.5	7.8	7.6	9.2	11	10.2	9.1	10.5	12	0.519754	0.00126075
FBgn0033921	tej	270	2.3	1.2	0.3	2.7	3.3	1.9	3.5	4.5	4.6	3.4	3.5	4.2	0.911239	0.0012619
FBgn0029503	CHORD	2391	23.4	18.7	20.3	27.4	22.2	21.7	29.6	23.8	29	35.4	34.6	36.4	0.493543	0.00126913
FBgn0265497	lncRNA:CR44366	29	0.5	0.7	0	0.5	0.5	1.9	0.1	0	0.1	0.1	0.1	0	-2.67484	0.00127147
FBgn0052843	Dh31-R	418	5.8	6.2	9.5	4.8	5.7	7	3	4.6	2.9	4.6	4.4	3.1	-0.735872	0.00127147
FBgn0034577	cpa	1853	21.1	26.5	28.1	22.2	24.1	37.1	17.4	16.9	21.2	18.4	18.8	17.2	-0.513424	0.00127147
FBgn0003517	sta	62725	722.5	600.7	491.2	572.2	553.6	504.4	689.8	589.6	819.1	873.5	929.1	1022.7	0.514733	0.00127147
FBgn0037931	CG18476	184	1.5	1.7	0.8	1.2	0.7	1.1	1.1	1.9	3.3	2.8	3.3	4.7	1.272	0.00127524
FBgn0064766	CG7600	1881	21.6	15.8	18.9	17.5	17.8	16.8	23.9	21.5	26.3	24.4	24.3	26.2	0.428773	0.00127524
FBgn0037065	CG12974	6565	107.5	90.2	76.6	93.5	77.4	83.4	60.5	67.1	83.1	61.7	52.8	53.9	-0.484522	0.00127648
FBgn0265317	CG44290	121	1.6	1.7	3.2	1.7	2.4	3.2	0.5	2	0.3	0.8	1.1	0.4	-1.3779	0.001279
FBgn0038029	GstD11	362	1.5	1.8	2.4	2.7	4.1	3.2	2.8	6.5	3.3	6.7	7.1	7	1.10291	0.00128235
FBgn0085244	CG34215	2319	17	26.1	20.6	16.1	27.3	21.9	37.9	31.8	24.7	32.7	31.4	30.2	0.551098	0.00129056
FBgn0028717	Lnk	915	11.9	15	16	11.7	13.1	11.1	11.6	8.5	4.8	8.1	8.2	9.1	-0.629842	0.00129431
FBgn0038300	Mau2	432	5.6	3.3	3.2	2.3	2.9	3.2	5.8	3.9	7.6	6.8	6.5	6.3	0.808833	0.00129551
FBgn0262033	lncRNA:CR42844	1012	10.1	16.9	18.9	14.3	14.2	13	11.2	9.4	7.3	9.4	9.2	10.8	-0.585504	0.00129925
FBgn0264475	lncRNA:CR43883	110	2.5	1.7	1.1	1.2	2	2.4	0.9	0.3	1	0.7	0.9	0.8	-1.23037	0.00130623
FBgn0026593	CG5707	3540	28.3	32.5	26.8	42	35.5	37.1	47.1	40.5	41.1	50	49.2	51.6	0.466054	0.0013074
FBgn0028582	lqf	33692	393.1	329.2	308.8	343.1	303.4	307.6	436.2	379.8	461	438.8	421.4	441.3	0.375979	0.0013074
FBgn0259728	CG42382	267	2.7	2.2	2.2	1.9	1.8	2.2	4	2.9	3.6	5.1	3.9	3.5	0.805184	0.00131397
FBgn0264464	asRNA:CR43872	260	3.2	3.9	6	3.9	4.1	4.3	1.8	3.9	2.2	1.3	2.1	1.9	-0.894585	0.00131592
FBgn0028707	Mt2	54	0.4	0.1	0	0.3	0.1	0.5	1.4	1	1.1	0.1	0.9	1.1	1.85141	0.00132975
FBgn0030961	CG7058	237	3	4.1	4.1	3.2	3	6	2.3	2.3	1.5	2.9	1.5	1.5	-0.903391	0.00132975
FBgn0036446	CG9384	1499	16	15.4	16.2	11.3	12.4	9.7	15.9	18.8	16.7	23.4	24.7	22	0.575886	0.00132975
FBgn0011455	ND-SGDH	9809	109.8	92.7	79	91.6	96.8	91.2	133.1	96.4	127.8	131.9	125.1	144.3	0.431193	0.0013323
FBgn0032724	CG10428	476	3.4	3	3.5	4.8	3	6.5	6.4	4.9	5.7	7	8.4	8.6	0.812913	0.00134297
FBgn0035035	Samtor	1351	13.5	9.4	14.6	12.4	12.3	11.6	16.7	13.2	15.8	19.6	21.4	22.6	0.57714	0.00134297
FBgn0038387	blp	3399	36.6	30.8	33.8	32.3	32.4	32.2	44.9	37.9	46.2	45	38.1	51.3	0.40971	0.00135978
FBgn0033521	CG12896	315	5.6	7.8	4.6	2.6	4.4	3.8	2	2.6	2.9	2.4	2.4	2.9	-0.936078	0.00136145
FBgn0283681	Tcs3	981	6.6	7.3	13	9.4	8.6	10.3	13.3	12	12.2	15.1	13.2	15.5	0.613058	0.00136218
FBgn0011573	Cdc37	5893	74.4	42.2	41.4	58.2	50.1	49.3	69	60.3	87	82.8	72.1	95.8	0.557982	0.00136312
FBgn0003449	snf	817	8.1	7.2	8.9	7.3	7.3	7	10.7	9.2	10	13.1	12	10.7	0.526185	0.00136572
FBgn0087035	AGO2	9993	109.4	169.3	148	113.6	146.1	161.1	83.9	126.3	77.4	97.8	110.7	90.2	-0.529998	0.00136932
FBgn0036813	Atg3	3405	34.8	32.5	30.6	35.3	34.3	30.9	48.3	41.2	35.8	44.8	44.7	48	0.399341	0.00137299
FBgn0050021	metro	723	8.6	12.4	10	10.4	9.4	10.3	7.3	6.9	4.8	8.3	7.3	6.4	-0.56746	0.00137903
FBgn0041581	AttB	524	4.5	11	15.2	7.9	8.8	7	2.6	5.2	4.4	5.1	6	1.7	-1.10419	0.00138416
FBgn0264975	Nrg	10809	126.3	167.5	174.3	128.8	139.3	161.9	110.4	123.6	79.4	106.8	122.3	104.1	-0.471587	0.00138993
FBgn0266962	CG45413	747	9.8	10.3	11.6	11.7	10.2	10.3	6	10.5	7.6	5.6	6.3	6.2	-0.60014	0.00139659
FBgn0004646	ogre	19664	236.6	171.4	165.6	192.5	158.4	193	268.6	199.4	281.4	256.3	240.7	286.7	0.454967	0.0013994
FBgn0051041	CG31041	576	11.8	11.8	8.7	11.2	3.7	10.8	5.3	3	8.8	2.9	2.1	2	-1.2643	0.00140373
FBgn0035189	CG9119	3019	34.4	27.5	24.4	26	27.4	29.2	52	32.5	46.3	36.9	35.1	36.7	0.496914	0.00141405
FBgn0051549	CG31549	3668	38.2	38.7	36.3	35.4	36.9	31.9	50.6	46.1	48.1	42.8	47	47.5	0.368358	0.00141405
FBgn0283741	prage	6724	80.1	92.2	106.9	87.2	90.9	83.1	67.2	76	59.7	67.7	73.7	65.4	-0.396293	0.00142074
FBgn0035760	CG8607	297	2.2	1.9	2.2	3.2	2.4	3	3.9	3.3	5.8	4.6	4.4	3.7	0.79829	0.00142504
FBgn0001987	Gli	1221	13.1	20.9	17.3	16.2	15.4	20.8	12.3	10.8	10	14.2	12.4	11.4	-0.527468	0.00142726
FBgn0037492	CG10050	121	0.6	0.3	0.3	1.3	1.2	1.1	1.4	2.7	2.1	1.4	1.7	2.1	1.24164	0.00143549
FBgn0005596	yem	717	9	10.6	14.9	9.1	10	8.7	6.3	8.2	6.1	6.3	7.6	6.3	-0.590099	0.00143758
FBgn0026263	bip1	167	1.4	0.8	0.8	1.5	1.5	0.8	2.8	1.6	3.2	3.7	2.3	1.8	1.06006	0.00144111
FBgn0030554	CG1434	218	2.2	1.2	2.2	1.7	1.5	1.4	2.9	2.7	2.6	3.5	2.7	4.5	0.912028	0.0014418
FBgn0032694	MESR3	942	11.5	17.5	9.5	11.7	14.5	14.6	8.6	10.3	6.9	9.3	9.4	8.3	-0.595512	0.00145124
FBgn0085330	CG34301	905	4.2	6.2	5.4	8.8	9.2	11.9	12	17.2	9	16	12.5	12.8	0.820339	0.00145996
FBgn0016917	Stat92E	10622	108.7	113.6	86.1	113.5	101.4	104	127	131.6	130.5	140.2	141.2	143.9	0.372752	0.00146064
FBgn0000719	fog	851	11.6	10.2	8.7	12.2	13.8	13.5	8.9	7.4	8	8.9	7.5	7.9	-0.535931	0.00147448
FBgn0264991	CG44142	1128	18.6	13.9	13.8	14	15.3	24.4	11.7	12.1	13.4	10.2	7.5	6.9	-0.688526	0.00147957
FBgn0041188	Atx2	9983	122.1	143.9	138	124.6	120.3	148.1	100.4	106.8	92.4	101.7	112.4	100.2	-0.373443	0.00148537
FBgn0024188	san	1644	15.2	16.4	11.9	16.4	16.8	17.6	24.3	20.7	18.7	21.8	20.4	23.3	0.448335	0.00149171
FBgn0067905	IM14	42941	368.7	546.9	344.5	245.7	466.9	267.5	662.6	427.6	724.4	556.8	557.6	599.1	0.654503	0.00149619
FBgn0031381	Npc2a	4482	37.8	50.8	40.9	37.8	41	50.1	64.2	50.7	47.8	60.2	72.2	61.9	0.473391	0.00149831
FBgn0030086	CCT2	8488	106.5	116.5	116.9	106.3	119.6	102.1	81.9	76.3	81.4	96.2	90.5	89.7	-0.37187	0.00152314
FBgn0038484	CG5246	934	9.9	12.1	15.4	10.6	19	20.6	9.2	12.4	5.9	8	8.4	6.5	-0.77906	0.00152571
FBgn0262613	CG43139	237	5.5	7	6.5	1.5	2.1	2.4	1	2.9	1.1	1.3	1.7	1.2	-1.44146	0.00152972
FBgn0028875	nAChRalpha5	4744	58	76.9	70.1	59.9	57.1	65.8	40.5	54.9	37.1	49	50.6	50.7	-0.452701	0.00154808
FBgn0031977	baf	5807	72.4	86.1	70.4	74.7	76.4	77.4	57.5	49.4	60.8	59.8	57.9	65.4	-0.382056	0.00154808
FBgn0004507	GlyP	21734	201.8	212.4	223.6	166.5	191.2	210.6	251.8	217.2	218.6	331.1	354.7	375.4	0.537309	0.00154808
FBgn0032690	CG10333	1052	14.5	16.2	14.3	16.8	10.7	14.1	9.8	9	10.9	9.8	11.8	9.5	-0.511568	0.00157434
FBgn0010356	Taf5	1644	14	13.8	15.7	15.7	19.9	14.9	19.4	22.7	20.2	20.1	26.5	22.1	0.476474	0.00158962
FBgn0035001	Slik	6484	81.7	85.6	91.2	86.7	78.1	88.8	64.7	60.8	62.6	69.8	70.9	69.6	-0.357745	0.00159418
FBgn0051882	CG31882	2784	27.9	42.8	46.3	35.7	43	48.5	23.9	35	17.8	24.3	33.3	25.8	-0.600077	0.00159627
FBgn0034739	CG3927	837	11.5	10.5	13.8	15.1	9.6	10	7.2	9.7	8.6	6.7	7.5	7.9	-0.572311	0.00160573
FBgn0028956	mthl3	269	3.1	4.3	6	4.1	4.4	4.1	1.5	4	2.4	2.2	2	1.7	-0.876945	0.0016104
FBgn0033581	CG12391	1611	16.3	16	12.7	13.9	16.6	16.2	22.4	18.4	17.1	23.8	22.9	22.1	0.45806	0.0016104
FBgn0029836	CG5928	264	1.2	1	2.4	1	2.9	3.5	4.4	4.5	3.9	4.1	5.9	2.5	1.1625	0.00161385
FBgn0030686	mRpL3	1944	18	15.5	14.3	21.5	20.3	21.4	26.8	24.4	22.8	25.7	29.7	24.4	0.46384	0.00161385
FBgn0037279	CG1129	3995	51.6	61.8	59	44.6	49.2	54.4	43.5	41.3	38.3	41.3	38.2	40	-0.395467	0.00161385
FBgn0037313	CG1161	7199	73.8	70.7	65.2	72.3	79	65.8	91.2	81.4	93.5	92	94.1	98.2	0.362137	0.00162042
FBgn0036319	Ent3	2066	25.8	30.1	29.5	25.5	27.4	27.3	24	22.3	20	19.8	18.5	20.3	-0.401587	0.00162274
FBgn0267708	lncRNA:CR46041	129	1	2.1	2.4	2.3	2.5	3.8	0.6	1.6	0.6	0.9	1.2	0.8	-1.20977	0.00162675
FBgn0037472	CG10098	2695	26.7	29.4	26	21.6	25.6	29.5	33.3	38.7	30.1	36.9	38.1	34.7	0.42117	0.00163015
FBgn0031459	CG2862	6725	64.4	76.2	58.5	61.2	68.7	62.5	94.9	71.2	78.8	88.1	91.8	95.6	0.40754	0.00163052
FBgn0033304	Cyp6a13	1769	22.8	22	26.8	21.4	27	25.2	21.6	17.5	18.4	15.4	14.1	17.7	-0.460822	0.00163481
FBgn0010473	tutl	3626	43.5	51.9	47.9	48.1	47.2	50.1	36.9	39.6	30.4	36.2	40.7	37	-0.38359	0.00164669
FBgn0052016	4E-T	2330	27.4	37	35.7	25.9	33.1	34.9	27.1	27.5	20	22.4	20.4	21	-0.478432	0.00165065
FBgn0025741	PlexA	4358	55.7	55.2	51.4	57.6	62.8	63.1	47.6	48.7	44.8	40.9	44.2	38.9	-0.385055	0.00165187
FBgn0039519	Cyp6a18	3137	54.6	42.6	33.6	43.8	51.4	44.9	33.5	34.7	40.6	20.7	17.6	17.6	-0.724582	0.0016598
FBgn0039413	CG14556	1542	14.3	25.7	27.6	20.2	25.2	29.2	17.9	21.8	11.5	11.9	10.2	11.6	-0.733231	0.00167018
FBgn0001941	ifc	2261	26.9	36.3	26.8	30.8	30.5	29.5	22.9	25.6	20.9	21	23.8	21.1	-0.423898	0.00167018
FBgn0028542	NimB4	186	2.2	1.2	0.5	1.2	1.2	0.8	4.2	1.2	2.9	2.4	3.3	2.9	1.10652	0.00168265
FBgn0036264	CG11529	270	4.5	5.6	5.7	3.4	2.9	3	3	1.7	2.2	1.3	2.3	2.7	-0.898865	0.00168265
FBgn0029911	CG14435	2829	32.4	42.6	42.5	34.5	37.9	38.4	29.1	29.2	27	25.2	31.1	30.2	-0.401876	0.00168389
FBgn0032000	CG8372	6612	82	57.6	58.2	63.4	54.1	53.1	100.8	66.9	100.5	78	82.1	90.4	0.488257	0.00169246
FBgn0030706	Lrp4	2985	30.6	30.8	24.6	31.6	23.2	33.3	34	40.2	43.3	40.4	40.2	36.7	0.428383	0.00169701
FBgn0036824	CG3902	6589	52.2	64.4	74.4	53.1	68.2	75	105	88.9	75.5	92.3	90.9	77.7	0.461158	0.00169999
FBgn0051902	Spn28Da	378	3	4.4	3	3.1	2.6	3.8	6.2	6.4	5	4.9	4.7	4.9	0.690801	0.00171176
FBgn0039634	alpha-Man-Ib	954	8.7	9.4	9.7	9.8	7.3	8.9	12.7	11.7	10.6	14.7	11.7	14.8	0.516387	0.00171293
FBgn0030311	CG11699	4197	41.8	44	32.7	42.3	42.2	34.4	67.5	48.3	51.8	58.4	43.6	57.4	0.451752	0.00171807
FBgn0036059	nudE	15507	294.9	237.3	210	177.2	168.8	172.2	170.3	132.5	175.3	133.9	130.7	127.4	-0.536269	0.00171807
FBgn0039059	CG13829	547	7.6	6.7	6.5	8.6	8.3	7.9	4.9	5.5	6.6	4.6	4.8	4.5	-0.584932	0.00172515
FBgn0050026	CG30026	3724	26.5	32.6	43.8	36.1	39.4	31.4	51.3	39	43.1	46.2	62.4	58.6	0.52702	0.00172538
FBgn0000014	abd-A	1738	21.2	25.9	23.3	22.2	21.6	26	17.9	17.2	17.8	17.3	18.9	16.4	-0.399906	0.00173139
FBgn0030485	CG1998	1409	12.1	14.7	13.3	13.9	13.5	12.7	16.6	14.3	18.8	19.7	19.6	22.3	0.475921	0.00173412
FBgn0033798	CG15870	6241	67.4	91.3	93.4	71.1	119.5	85	49.1	73.3	52.5	67.6	68.4	50.3	-0.546792	0.00173412
FBgn0261808	cu	1768	13.9	16.6	16.8	16.2	19.7	20	25.7	22.3	19.8	25.6	23	24.1	0.460455	0.00174657
FBgn0038747	RhoGAP92B	1256	13.4	18.6	20.8	15.2	15.4	29.5	11.3	11.8	11.1	13.4	12	12.8	-0.604964	0.00174712
FBgn0037296	Prosbeta2R2	2109	23.3	29	33	30.4	29.9	26.3	20.3	22.4	22.7	20.9	23.2	17.8	-0.431089	0.00174712
FBgn0051676	CG31676	2459	27.2	23.4	23.3	22.4	21.8	20	34.5	22.3	33.7	30.6	37.9	34.6	0.48076	0.00174712
FBgn0034075	Asph	10332	128.6	89.3	88.5	93.5	83.1	94.8	132	95.4	140.3	151.1	148.9	144.3	0.488786	0.00174712
FBgn0047135	CG32276	15803	152.3	135.5	118.3	181.5	161.8	169.5	214.2	188.3	224	204	184.9	213.9	0.418334	0.00174712
FBgn0264369	lncRNA:CR43821	1270	13	21.2	24.4	16.6	17.9	20.6	11.3	16.9	7.7	11	13.8	10.9	-0.646566	0.00174874
FBgn0026754	Ugt37c1	34	0.1	0	0.3	0	0.1	0.3	0.4	0.7	0.3	0.9	0.7	0.8	2.48864	0.00174895
FBgn0031010	CG8028	445	7.2	7.6	6	5.2	6.1	5.7	3.3	4.5	4.7	4.5	4.3	3.3	-0.652599	0.00175106
FBgn0038950	CG5382	2726	26.4	24.9	25.7	28.5	29.3	27.6	34	32.7	36.6	35.6	34.1	37.3	0.37158	0.00175106
FBgn0036877	CG9452	348	2.4	3.4	2.7	2.7	2.2	3.2	3.5	3.2	4.8	7	7.3	4.9	0.894654	0.00175198
FBgn0033250	CG14762	6842	75.8	62	52.5	70	67.4	69.6	88.7	73	95.7	94	89	88.6	0.407571	0.00175198
FBgn0033961	ND-B15	5018	55.2	43.1	38.4	41.6	50.1	53.9	82.3	49.6	71.5	63.4	59.9	69.8	0.487954	0.00176665
FBgn0001133	grau	619	5.5	5	3.8	7.2	6.2	5.4	8.4	7.8	7.2	8	9.3	9.2	0.564669	0.0017723
FBgn0267164	asRNA:CR45604	622	2.8	2.2	0.8	5.8	7.4	7.6	10.3	12	10.6	8.8	10.4	6.3	1.13023	0.00177238
FBgn0259174	Nedd4	3065	40.4	41.8	42.2	37	40.1	39.3	30.7	32.1	31.1	31.5	32.5	30.4	-0.354218	0.00177372
FBgn0034662	CG13492	2525	19.2	20.6	20	25.5	28.5	31.7	34	37.6	35.4	36.2	32.2	28.9	0.495497	0.00182331
FBgn0266347	nAChRalpha4	1307	17.1	20.1	18.7	16.4	16.8	20.6	10.4	17.8	10.6	11.9	11.6	13.7	-0.515681	0.00183615
FBgn0040512	zetaCOP	7136	84.4	63.5	57.6	64.7	70	69.3	97	74.1	107.2	97.3	85.3	93.4	0.431908	0.00184124
FBgn0016120	ATPsynD	19737	221	180.1	166.7	187.6	194.1	181.1	301.9	188.4	249.8	247.4	254.7	284.3	0.431658	0.00185902
FBgn0035501	CG1299	1637	15.1	15.4	12.7	16	17.3	18.4	21	18.6	20.2	21.5	24.6	22.5	0.438096	0.00186987
FBgn0038861	CG7009	550	3.8	4.8	4.6	5.5	5.7	4.6	8.2	5.8	6.8	7.6	6.9	9.9	0.648152	0.00187302
FBgn0286037	sisRNA:CR46359	87	1.6	1.7	0.8	1.4	1.5	1.6	0.1	0.6	1	0.8	0.5	0.6	-1.26535	0.00188283
FBgn0051988	CG31988	54295	656.7	755.8	778.9	699.5	687	784.6	565.4	697.3	539.1	502.3	504.9	522.8	-0.388543	0.00188375
FBgn0034804	CG3831	236	2.1	2.2	1.6	1.9	2.2	0.8	3.1	2.5	3.5	4.1	4.1	3.1	0.806153	0.00188751
FBgn0265982	lncRNA:CR44761	2021	29.5	30.3	20.8	37.9	40.6	33.6	25.2	19.2	25	7.3	6.5	8.6	-1.07228	0.00188834
FBgn0001169	H	1614	20.5	22.8	21.1	21.5	21.1	23	13.8	19.7	13.8	16.4	16.1	16.9	-0.424427	0.00190633
FBgn0010015	CanA1	882	8.4	9.4	8.7	7.5	8.8	7.6	12.8	11.7	12	12.1	11.7	10	0.472116	0.00190709
FBgn0039563	CG4951	863	8.4	8.5	6.5	7.9	8.3	7.6	10.3	9.1	13.7	13	10.1	12.8	0.529131	0.00191619
FBgn0033519	CG11825	229	3.7	4.7	3.2	2.4	3.4	3.2	1.6	1.2	1.4	2.6	2.4	2.1	-0.8662	0.00194472
FBgn0020545	kraken	16772	191	171.1	148.6	163.8	146.7	138.4	188.8	170.7	225.5	234.7	225.6	250.8	0.431438	0.00194581
FBgn0032363	Dlg5	1841	27.6	27	24.4	21.9	20.6	27.6	19.1	18.9	19.9	18.9	17.7	15.4	-0.437076	0.00195442
FBgn0259734	Nost	7787	105.9	111.3	109.3	96.3	93.5	102.6	71.6	76	90	75.7	90.1	71.3	-0.382293	0.00196005
FBgn0003751	trk	91	1.8	1.2	1.6	1.2	1.2	2.7	0.5	0.4	0.7	0.8	0.8	0.6	-1.22868	0.00196451
FBgn0052264	CG32264	20568	257.7	288	280.4	256.8	250.6	276.4	216	228.9	204.2	207.6	218.1	204.6	-0.330729	0.00196738
FBgn0031285	CG3662	41965	431.6	411.3	415.7	436.3	451.3	368.8	558.1	509.1	593.6	487.6	510.9	542.6	0.347562	0.00196738
FBgn0053276	Urm1	1475	7.6	11.7	10.3	16.2	18.3	15.4	20.9	19.8	18.7	20.5	19.8	22.3	0.618978	0.00197126
FBgn0039149	CG18428	1026	10.2	8.4	10.6	10.6	9.8	8.4	11.8	13.3	14.4	12.2	13.2	16.4	0.485446	0.00199262
FBgn0037659	Kdm2	3820	69.5	56.4	52.5	45.1	43	38.7	35.2	35.1	41.2	37.1	34.2	35.6	-0.489999	0.00199262
FBgn0036188	CG7339	851	7.5	5	7.3	10.4	8.4	7.9	12.5	11.8	10.5	11.5	10.4	12.2	0.562434	0.00199986
FBgn0036927	Gabat	4856	44.5	49	43.8	47.5	45.9	58.5	67.3	69.7	71.1	56.2	59.9	58.1	0.406187	0.00200206
FBgn0037506	Mics1	5989	58.1	101	90.4	81.7	88.2	92.1	50.7	80.3	46.2	50.9	67.1	53.8	-0.548994	0.0020035
FBgn0039098	GILT3	132	2.6	2.9	0.8	1.4	2.8	1.9	1.1	0.9	1.4	0.9	0.9	0.4	-1.21217	0.00200693
FBgn0031128	hydra	9079	98.5	138.8	155.1	113.3	132.2	142.7	78	133.4	73.4	79.8	90.5	77.8	-0.548336	0.00201354
FBgn0038631	CG7695	3131	36.2	48.3	41.4	35.3	53.2	41.4	32.1	25	30.7	25.2	35.9	34	-0.482064	0.00201838
FBgn0033812	Pex13	1742	20	12.7	11.9	17	13.3	20	22.7	18.8	29.3	24.3	20	25.5	0.561455	0.00205505
FBgn0000406	Cyt-b5-r	23473	256.7	239.2	247.6	184.5	194.7	180.3	339.3	212.1	272	353.4	310	371.9	0.512329	0.00206696
FBgn0265369	lncRNA:CR44310	190	0.9	1.4	1.9	0.5	1.5	0.8	1.6	3.3	1	4.9	3.1	4.6	1.44267	0.00208012
FBgn0035941	CG13313	262	3	1.5	2.2	1.3	2.4	1.9	2.6	3.2	3.5	5.1	4.3	4.1	0.871967	0.00208012
FBgn0035146	CG13893	1066	10.1	12	11.6	10.1	7.6	9.2	13.3	12.7	17	14.4	13.6	14.3	0.500442	0.0020879
FBgn0039270	PQBP1	387	3.2	3	1.9	3.1	3.8	4.9	5.4	4.3	4.7	7.2	5.9	5.2	0.724423	0.00209813
FBgn0029728	CG2861	787	9.5	10.3	11.4	12.1	12	12.7	8.7	8.5	10.1	5.6	6.3	5.4	-0.604139	0.00210445
FBgn0051016	CG31016	504	4.9	2.9	5.1	4.6	4.5	4.1	10.3	7.4	7.1	5.9	5.9	6.1	0.707476	0.00210903
FBgn0035534	mRpS6	1346	15.9	11	11.4	10.7	13.8	10	17.7	14.2	23.1	19.3	14.8	18.6	0.541909	0.0021193
FBgn0031170	ABCA	2444	23	38.4	42.5	27.3	40	45.8	23.9	31.5	18.1	21.8	24.7	21.3	-0.60562	0.0021206
FBgn0031608	CG15435	1163	17.7	12.8	21.7	16.8	13.6	15.4	12.2	12	12	10.5	12	8.9	-0.524073	0.00212378
FBgn0036334	CG11267	4689	42.2	44.8	46.6	46.4	43.4	39.3	57.8	43.9	48.5	70.7	72.8	77.6	0.500321	0.00212694
FBgn0264492	CkIIalpha	12602	154.3	163.3	158.9	159.3	178.8	171.4	128.5	141.8	130.8	125.2	132.2	122.2	-0.33659	0.00212898
FBgn0034179	CG6805	1086	11.5	18.6	16.2	14.4	14.5	17.3	8.4	11.8	10.9	9.3	12.9	9.9	-0.533547	0.00213038
FBgn0038820	CG4000	13731	189.4	116	89.9	91.5	109.6	99.1	220.7	107.9	173.1	213.3	193.2	202.7	0.673119	0.00213083
FBgn0037913	fabp	35848	394.9	307.1	285.3	380.9	342.9	345.8	474.6	367.8	579.2	444	427.9	492.8	0.436973	0.00213725
FBgn0030048	CG12112	1126	13	20.2	17.9	11.6	17	15.7	11.7	10.7	10.8	12.6	9.6	9.8	-0.539014	0.00216013
FBgn0031238	CG3645	406	3.4	3.9	3	4.4	2.4	4.3	4.8	4.8	5.7	6.4	6.9	5.5	0.686213	0.00216174
FBgn0030617	CG9095	931	12.9	13.2	10.3	14	11.2	14.9	10.9	9.2	7.7	7.2	9.6	8.9	-0.512411	0.00216174
FBgn0030272	CG15201	12741	136.4	119.3	107.4	123.8	128.1	128.1	181.7	130.6	174.6	181.3	142	173.8	0.403658	0.00216586
FBgn0037248	srl	517	5.3	7.4	7.3	8.5	7.3	10.6	5.3	6.2	3.6	4.3	4.8	4.6	-0.650777	0.00216789
FBgn0035951	CG5068	2641	26.7	29	28.1	21.9	23.9	21.4	30.2	28.3	41.2	31.8	37.9	38.9	0.462747	0.00217219
FBgn0030432	CG4404	2135	37.5	34.7	27.6	22.3	24.9	27.3	17.4	15.5	22.7	21	18.4	24.7	-0.546109	0.00217876
FBgn0024889	Kap-alpha1	4701	54.8	63.1	69	59.8	64.5	72.6	47.6	56.1	51.8	42.5	49.8	39.7	-0.411865	0.00217977
FBgn0010041	GstD5	376	2.9	9.2	6.5	5.2	5.8	7.3	1.9	4.6	2.9	2.6	2.7	3.9	-0.95659	0.00218427
FBgn0014018	Rel	2539	36.4	46.2	38.4	26.4	29.3	33.8	18.8	26.4	21.8	24.7	28.3	26.7	-0.518694	0.00218504
FBgn0262533	CR43087	220	3.2	5	1.9	3	4.5	3	2.9	1.6	1.9	1	1.7	0.8	-1.0687	0.00219481
FBgn0035793	CG7546	3208	32.8	31.8	30	31.6	31.8	34.4	36.4	42.3	40.8	40.4	45.4	42.1	0.362278	0.00219667
FBgn0052442	Arv1	750	8	12.4	12.2	8.9	12.5	10.8	7	7.8	6.6	9.2	6.1	5.9	-0.586849	0.00220101
FBgn0030870	CG6398	5066	58.6	73	85	57.1	76.9	61.7	55.1	55.1	47.1	49.7	50.7	48.4	-0.425223	0.00220101
FBgn0039870	CG1896	522	5.2	4.5	2.7	4.1	5.9	3.5	7.6	5.1	5.9	7.7	7.7	8.7	0.662966	0.00220493
FBgn0032793	CG10189	440	4.5	3.6	3.5	3.1	4.1	4.6	5.3	5.3	5.1	6.6	7.2	6.8	0.642045	0.00221198
FBgn0036053	iPLA2-VIA	2895	30.8	48.1	39	35.7	41.4	46.8	24.7	35.8	23.8	31.6	29.5	26.2	-0.489719	0.00221297
FBgn0034086	CG8441	712	6.6	5.9	6.5	6.1	7.6	7.3	8.9	9.8	10.8	9.4	7.8	10.4	0.522356	0.00221768
FBgn0266651	lncRNA:CR45158	220	1.9	2.5	1.1	1.4	1.5	2.2	2.6	3.2	3.6	3.4	2.4	3.8	0.843976	0.00221822
FBgn0036811	MED11	1666	19.4	13.6	14.1	16.8	13.8	13.5	20.6	15	23.1	23.9	23.7	25.4	0.514632	0.00221995
FBgn0038353	CG5399	20118	321.3	299.4	287.4	233.5	268.3	215.5	172.3	166.3	265.6	198.3	161.9	194	-0.489524	0.00222882
FBgn0037809	CG12818	544	4.7	3.7	3.5	7.3	4.7	4.3	6.7	7.7	7.7	6.7	8.2	7.8	0.621424	0.00222973
FBgn0037251	CG9804	502	2.7	4	5.4	3.5	4	5.7	6	8.5	3.6	8.3	8.6	9.2	0.878496	0.00223044
FBgn0013679	mt:ND1	459281	4829	9002.5	8833.8	4845.5	6147.6	11782.4	2601.9	3968.6	1666.3	5488.2	5662.9	4266.8	-0.94181	0.00223044
FBgn0005658	Ets65A	360	7	5.9	5.7	4.8	3.8	3.8	2.9	2.9	4.1	2.5	3.3	3	-0.757458	0.00223217
FBgn0038290	CG6912	2113	23	18.3	19.2	16.4	20.2	20.6	26.9	18.4	29.7	31.6	27.7	33.6	0.51444	0.00223609
FBgn0031717	Oscillin	2544	19.8	25.2	24.9	25	25.9	29.5	35.6	33.5	27.2	38.3	33.5	33.3	0.437799	0.00223609
FBgn0264695	Mhc	25192	236	235.6	229	182.6	201.8	282.1	311.7	236.6	244.4	357.3	468.1	439.8	0.591217	0.00226698
FBgn0003733	tor	232	3.1	3.9	3	2.6	5.5	3	1.3	2.2	1.7	2.1	2.1	2.1	-0.892497	0.00227655
FBgn0015569	alpha-Est10	3753	24.8	42.2	36.8	30.8	38.2	39.8	50.1	66.6	36.2	51.4	54	49.4	0.539801	0.00228321
FBgn0031115	CG11710	1022	9.8	17.3	19.8	10.8	15.7	21.4	11.2	11.8	7.2	7.7	10.8	8.4	-0.703083	0.00228539
FBgn0035266	Gk2	2214	19.7	21.3	17.1	23.7	23.7	23.3	29.3	24.7	26.8	31.5	29.9	30.2	0.41572	0.00229442
FBgn0051712	CG31712	7275	58.1	71	73.6	72	74.5	82	86.7	97	77.4	101.1	109.9	101.7	0.417204	0.00229442
FBgn0030997	CG7990	1473	19.4	20.8	20	20.1	17.3	22.5	14.1	16.2	16.5	15	10.9	15.2	-0.44274	0.00230716
FBgn0027793	CG14787	95	0.8	0.6	0.5	0.6	0.9	0	1.4	1.2	1.5	1	2.1	1.6	1.17708	0.00231007
FBgn0261341	verm	177	1.8	3.2	7.3	1.7	2.4	5.4	0.4	0.9	0.6	1.8	2	1.7	-1.47301	0.00231007
FBgn0038928	Fadd	502	4	5.8	5.1	4.4	3.2	5.1	6	8.2	6.8	6.6	6.7	7.4	0.630986	0.00231007
FBgn0041585	olf186-F	4312	49.8	56	57.9	55.5	58.2	66.3	43.7	45.7	45.8	42.8	43.6	45	-0.358765	0.00231367
FBgn0030474	CG15747	711	6	5.5	4.9	6.6	6.9	9.5	8.2	8.2	11.5	10.2	10.6	9.7	0.590149	0.00231683
FBgn0001215	Hrb98DE	14261	160	130.4	138	155.3	138.6	129.4	171.3	174.1	184.6	186.9	177.4	190.8	0.346749	0.00232107
FBgn0036208	CG10361	780	5.1	3.7	7	7.9	8	8.1	15.7	7.2	13	10.9	9.3	10.8	0.772254	0.00234275
FBgn0262854	CG43218	126	1.2	0.6	0.5	0.9	0.8	1.1	1.5	3.3	1.8	1.7	2.5	1.2	1.17283	0.00234709
FBgn0032153	CG4537	284	2.2	2.6	2.7	1.9	3.3	1.4	3.8	3.2	4.7	4.6	3.9	4	0.748244	0.00235057
FBgn0051371	CG31371	284	2.3	0.3	3	2.3	1.7	2.4	2.5	2.9	5.8	4.1	5.2	5.9	1.18561	0.00235364
FBgn0028371	jbug	2357	28.4	44.7	36.5	26.9	32.1	31.1	21	22.7	14.5	22.3	30.6	22.8	-0.572604	0.00237183
FBgn0036181	Muc68Ca	113	1.9	1.7	1.6	1.5	2.9	1.1	1	0.6	1	0.8	0.5	1	-1.17431	0.00239424
FBgn0031768	CG12393	1573	17.3	11.8	9.7	16.2	15.7	14.3	22.3	14.5	21.8	21.3	22.1	22.8	0.528949	0.00239424
FBgn0037517	CG10086	2585	25.7	27.9	28.1	25.5	22.4	21.9	30	37.7	39.3	36	30.5	30.2	0.421185	0.00240414
FBgn0035355	CG16985	6955	77.9	68.8	63.6	55.3	66.9	65.8	89.5	90.9	122.5	99.2	72	77.7	0.467957	0.00243273
FBgn0265003	koi	3676	54.3	46.6	50.9	46.1	43.7	48.7	35.6	31.2	40.2	42	36.9	36.6	-0.382298	0.0024375
FBgn0028708	Mst85C	396	3.6	3.3	3.8	3.5	3.3	3.8	4.8	5.3	4.3	5.9	6.9	5.6	0.646477	0.00244824
FBgn0267470	lncRNA:CR45820	38	0.2	0.3	0	0.1	0	0.3	0.6	0.4	0.3	0.9	0.5	1.2	2.06501	0.00245207
FBgn0264874	asRNA:CR44065	530	3.9	3.9	6	4.3	3	6.2	9.9	4.8	5.3	9.1	9	8	0.823663	0.0024559
FBgn0040348	CG3703	816	9	7.4	6.8	9.4	5.3	6.8	9.8	11	12.2	10.9	11.6	10.2	0.524654	0.0024559
FBgn0027546	CG4766	294	2.9	2.2	0.8	4	2.1	1.4	4.5	3.6	4.3	4.1	3.9	4.5	0.769047	0.00245653
FBgn0260653	serp	1162	13.5	10.5	10.3	8.4	9.5	9.5	14.6	10.1	15.2	14.8	20.1	19.1	0.601804	0.00246556
FBgn0267247	lncRNA:CR45687	22	0.4	0.8	0.5	0.3	0.5	0.3	0.1	0	0	0	0.1	0.1	-2.59136	0.00247651
FBgn0032955	CG2201	5898	68.8	85.8	89.6	68.3	77.9	83.9	62.5	65	54.5	60.2	63.5	57.4	-0.379533	0.00247651
[truncated: 13,847 more rows]
