# Supplementary material for: A cis-regulatory element promoting increased transcription at low temperature in cultured ectothermic Drosophila cells
Source: BMC Genomics. 2021 Oct 28;22:771. doi: 10.1186/s12864-021-08057-4 (PMC8555087; doi:10.1186/s12864-021-08057-4)
Supplement: Supplementary file 7 — Additional file 7: Table S5. Excel file with data from DNA microarray analysis of temperature dependence of the HB10 cell transcriptome (M4). [file 12864_2021_8057_MOESM7_ESM.xlsx]

## Sheet: HB10
Probe name	Agilent_transcript name	ensembl_transcript_id	ensembl_gene_id	flybase_annotation symbol	flybase_gene symbol	description	chromosome_name	strand	start_position	end_position	HB10_log2_14_R1	HB10_log2_14_R2	HB10_log2_14_R3	HB10_log2_24_R1	HB10_log2_24_R2	HB10_log2_24_R3	HB10_log2FC_14vs24	HB10_AveExpr	HB10_t	HB10_P.Value	HB10_adj.P.Val
A_09_P000001	FBtr0089525	FBtr0089525	FBgn0053489	CG33489	CG33489		3L	-1	11567864	11570144	6.58	6.61	6.72	6.59	6.65	6.62	-0.0175113	6.62862	-0.262706	0.799222	0.950816
A_09_P000006	FBtr0089526	FBtr0089526	FBgn0053490	CG33490	CG33490		3L	-1	11565897	11567763	6.37	6.26	6.59	6.44	6.43	6.4	0.0202598	6.41561	0.222832	0.829087	0.956071
A_09_P000016	FBtr0089606	FBtr0089606	FBgn0053493	CG33493	CG33493		3L	-1	10685630	10686267	8.15	8.08	8.2	7.75	7.95	7.89	-0.279196	8.00218	-3.75392	0.00529542	0.0439346
A_09_P000021	FBtr0089607	FBtr0089607	FBgn0053494	CG33494	CG33494		3R	-1	21319281	21320883	15.07	15.33	14.9	14.69	14.68	14.65	-0.427498	14.8888	-4.09384	0.0032512	0.0312041
A_09_P000026	FBtr0089612	FBtr0089612	FBgn0053499	CG33499	Sdic4	Sperm-specific dynein intermediate chain 4 [Source:FlyBase gene name;Acc:FBgn0053499]	X	-1	20091160	20096107	10.5	10.54	10.64	10.92	10.96	10.89	0.360463	10.7411	5.33871	0.000628759	0.0100894
A_09_P000031	FBtr0089418	FBtr0089418	FBgn0053503	CG33503	Cyp12d1-d	Cyp12d1-d [Source:FlyBase gene name;Acc:FBgn0053503]	2R	-1	7011159	7013119	6.57	6.73	6.76	6.64	6.64	6.66	-0.0410374	6.66588	-0.579454	0.577767	0.86132
A_09_P000036	FBtr0091445	FBtr0091445	FBgn0053505	CG33505	U3-55K	U3 small nuclear riboprotein factor 55K [Source:FlyBase gene name;Acc:FBgn0053505]	2R	-1	10746350	10748250	10.49	10.53	10.56	10.71	10.69	10.67	0.163632	10.6102	2.68333	0.0270461	0.139311
A_09_P000041	FBtr0091446	FBtr0091446	FBgn0053506	CG33506	CG33506		2R	-1	10744952	10746138	11.41	11.33	11.07	11.4	11.2	11.21	6.61e-05	11.2694	0.000645365	0.9995	0.999882
A_09_P000046	FBtr0306116	FBtr0306116	FBgn0261871	CG33507	dpr2		2L	-1	10917139	10964128	7.08	6.94	6.85	6.76	6.95	6.92	-0.0807677	6.91383	-0.946514	0.370794	0.718316
A_09_P000051	FBtr0091448	FBtr0091448	FBgn0053508	CG33508	ppk13	pickpocket 13 [Source:FlyBase gene name;Acc:FBgn0053508]	2L	-1	21086790	21088751	8.78	8.99	8.83	9.06	9.14	9.05	0.213999	8.97528	2.81797	0.0218976	0.119855
A_09_P000056	FBtr0091449	FBtr0091449	FBgn0053509	CG33509	CG33509		2L	-1	21084605	21086506	12.57	12.33	12.8	12.29	12.26	12.38	-0.259124	12.4392	-2.25853	0.0528897	0.223427
A_09_P000061	FBtr0300360	FBtr0300360	FBgn0053510	CG33510	CG33510		2L	-1	21082643	21084326	7.36	7.34	7.38	6.87	6.99	7.05	-0.38729	7.16552	-5.56381	0.000478308	0.00842461
A_09_P000066	FBtr0091451	FBtr0091451	FBgn0053511	CG33511	CG33511		2L	-1	21081127	21082494	8.06	7.78	7.98	7.24	7.03	7.19	-0.789261	7.54761	-8.42168	2.51e-05	0.0013484
A_09_P000071	FBtr0300491	FBtr0300491	FBgn0053512	CG33512	dpr4	dpr4 [Source:FlyBase gene name;Acc:FBgn0053512]	3R	-1	7359205	7368671	6.77	6.61	6.69	6.79	6.79	6.76	0.0901903	6.73599	1.34881	0.213267	0.540902
A_09_P000076	FBtr0339592	NA	NA	NA	NA	NA	NA	NA	NA	NA	6.71	6.7	6.67	6.81	6.75	6.79	0.0880909	6.73748	1.45453	0.182783	0.496718
A_09_P000081	FBtr0091456	FBtr0091456	FBgn0053514	CG33514	CG33514		3L	1	4365434	4366671	6.59	6.59	6.56	6.56	6.48	6.66	-0.0147417	6.57265	-0.212894	0.836579	0.958208
A_09_P000086	TC224960	NA	NA	NA	NA	NA	NA	NA	NA	NA	6.54	6.46	6.51	6.49	6.44	6.48	-0.0316129	6.48586	-0.509376	0.623838	0.883213
A_09_P000091	FBtr0334782	NA	NA	NA	NA	NA	NA	NA	NA	NA	6.91	6.55	6.5	6.44	6.5	6.43	-0.200073	6.55514	-1.87669	0.0962994	0.335102
A_09_P000096	FBtr0070034	FBtr0070034	FBgn0053517	CG33517	D2R	Dopamine 2-like receptor [Source:FlyBase gene name;Acc:FBgn0053517]	X	-1	19898715	19922226	6.78	6.67	6.7	6.85	6.68	6.59	-0.00911391	6.71126	-0.109182	0.915668	0.980954
A_09_P000101	FBtr0091461	FBtr0091461	FBgn0053517	CG33517	D2R	Dopamine 2-like receptor [Source:FlyBase gene name;Acc:FBgn0053517]	X	-1	19898715	19922226	6.5	6.51	6.62	6.55	6.5	6.63	0.016663	6.55251	0.241578	0.815006	0.954387
A_09_P000106	NP606373	NA	NA	NA	NA	NA	NA	NA	NA	NA	6.49	6.51	6.6	6.49	6.54	6.48	-0.0319936	6.52088	-0.49498	0.633534	0.888138
A_09_P000111	FBtr0113464	FBtr0113464	FBgn0053519	CG33519	Unc-89	Unc-89 [Source:FlyBase gene name;Acc:FBgn0053519]	2R	-1	19883066	19901384	7.63	7.66	7.41	7.67	7.84	7.67	0.158927	7.64837	1.7786	0.112073	0.369863
A_09_P000116	FBtr0310384	FBtr0310384	FBgn0263738	CG43663	Ada2a		3R	-1	14078565	14081191	12.07	12.13	12.03	12.11	12.13	12.12	0.038687	12.0994	0.620974	0.551392	0.846889
A_09_P000121	FBtr0310384	FBtr0310384	FBgn0263738	CG43663	Ada2a		3R	-1	14078565	14081191	11.17	11.26	11.14	11.19	11.33	11.21	0.0523535	11.2149	0.737922	0.481032	0.802334
A_09_P000126	FBtr0091473	FBtr0091473	FBgn0250819	CG33521	CG33521		4	1	1206399	1213320	6.56	6.44	6.42	6.61	6.36	6.48	0.0107159	6.47778	0.12883	0.900579	0.976051
A_09_P000131	FBtr0091474	FBtr0091474	FBgn0261872	CG33522	scaf6		3L	-1	17029959	17035674	12.74	12.7	12.67	12.68	12.78	12.82	0.0591844	12.7316	0.887288	0.400063	0.742856
A_09_P000136	FBtr0301554	FBtr0301554	FBgn0261872	CG33522	scaf6		3L	-1	17029959	17035674	8.34	8.37	8.68	8.46	8.58	8.69	0.110254	8.52115	1.03752	0.328957	0.677895
A_09_P000141	FBtr0091475	FBtr0091475	FBgn0053523	CG33523	CG33523		3L	1	5917153	5923220	11.7	11.65	11.79	11.1	11.29	11.2	-0.518492	11.4536	-6.77987	0.000122228	0.00362314
A_09_P000146	FBtr0091479	FBtr0091479	FBgn0261293	CG33524	CheB53b	Chemosensory protein B 53b [Source:FlyBase gene name;Acc:FBgn0261293]	2R	1	12355714	12356439	6.58	6.4	6.34	6.36	6.26	6.28	-0.140494	6.37056	-1.75088	0.116952	0.379504
A_09_P000151	FBtr0302859	FBtr0302859	FBgn0261573	CG42687	CoRest	CoRest [Source:FlyBase gene name;Acc:FBgn0261573]	X	1	19415962	19424929	7.87	7.93	7.84	8.37	8.04	8.4	0.392637	8.07578	3.90197	0.00427318	0.0377698
A_09_P000156	FBtr0302863	FBtr0302863	FBgn0261573	CG42687	CoRest	CoRest [Source:FlyBase gene name;Acc:FBgn0261573]	X	1	19415962	19424929	12.98	13.18	12.7	13.25	13.25	13.21	0.284187	13.0945	2.52437	0.0347458	0.166554
A_09_P000161	FBtr0091486	FBtr0091486	FBgn0053526	CG33526	PNUTS	PNUTS [Source:FlyBase gene name;Acc:FBgn0053526]	2L	1	870465	877038	13.77	13.68	13.79	13.32	13.4	13.44	-0.358937	13.5653	-5.27472	0.000680457	0.0105831
A_09_P000166	FBtr0091489	FBtr0091489	FBgn0053526	CG33526	PNUTS	PNUTS [Source:FlyBase gene name;Acc:FBgn0053526]	2L	1	870465	877038	13.16	13.05	13.12	12.98	13.04	13	-0.103668	13.057	-1.63098	0.140414	0.425637
A_09_P000171	FBtr0091490	FBtr0091490	FBgn0053527	CG33527	IFa	IFamide [Source:FlyBase gene name;Acc:FBgn0053527]	2R	-1	20465089	20465657	6.35	6.36	6.37	6.42	6.44	6.41	0.0607475	6.39125	1.0208	0.336363	0.686559
A_09_P000176	FBtr0091491	FBtr0091491	FBgn0260964	CG33528	Vmat	Vesicular monoamine transporter [Source:FlyBase gene name;Acc:FBgn0260964]	2R	-1	9400637	9421910	6.59	6.56	6.63	6.9	6.61	6.54	0.0919774	6.64016	0.937529	0.37513	0.72185
A_09_P000181	FBtr0091492	FBtr0091492	FBgn0260964	CG33528	Vmat	Vesicular monoamine transporter [Source:FlyBase gene name;Acc:FBgn0260964]	2R	-1	9400637	9421910	7.12	6.99	7.04	6.95	6.91	7.05	-0.0796267	7.01216	-1.13096	0.289892	0.638945
A_09_P000188	FBtr0091493	FBtr0091493	FBgn0260964	CG33528	Vmat	Vesicular monoamine transporter [Source:FlyBase gene name;Acc:FBgn0260964]	2R	-1	9400637	9421910	6.69	6.68	6.68	6.61	6.77	6.71	0.015624	6.69201	0.234019	0.820676	0.955446
A_09_P000191	FBtr0091496	FBtr0091496	FBgn0053530	CG33530	Acp53C14c	Acp53C14c [Source:FlyBase gene name;Acc:FBgn0053530]	2R	-1	12638281	12638974	6.67	6.77	6.83	6.54	6.72	6.65	-0.118932	6.6984	-1.56493	0.155108	0.452275
A_09_P000196	FBtr0091497	FBtr0091497	FBgn0053531	CG33531	Ddr	Discoidin domain receptor [Source:FlyBase gene name;Acc:FBgn0053531]	2L	1	6253123	6322251	6.59	6.5	6.46	6.5	6.49	6.51	-0.020061	6.50897	-0.312118	0.762698	0.938117
A_09_P000201	FBtr0091498	FBtr0091498	FBgn0053532	CG33532	lectin-37Da	lectin-37Da [Source:FlyBase gene name;Acc:FBgn0053532]	2L	1	19418317	19419029	6.46	6.26	6.33	6.66	6.29	6.31	0.0665818	6.38533	0.606734	0.560358	0.85182
A_09_P000206	FBtr0091499	FBtr0091499	FBgn0053533	CG33533	lectin-37Db	lectin-37Db [Source:FlyBase gene name;Acc:FBgn0053533]	2L	1	19419075	19419767	6.61	6.45	6.34	6.6	6.45	6.47	0.0386463	6.4843	0.445774	0.667233	0.902807
A_09_P000211	TC238467	NA	NA	NA	NA	NA	NA	NA	NA	NA	6.53	6.59	6.57	6.43	6.66	6.52	-0.0255316	6.55074	-0.33211	0.748092	0.933286
A_09_P000216	FBtr0113465	FBtr0113465	FBgn0053542	CG33542	upd3	unpaired 3 [Source:FlyBase gene name;Acc:FBgn0053542]	X	1	18171266	18178632	10.22	9.85	10.47	10.21	10.08	9.92	-0.115062	10.1264	-0.763031	0.466711	0.793234
A_09_P000221	A_09_P000221	NA	NA	NA	NA	NA	NA	NA	NA	NA	6.38	6.59	6.58	6.38	6.66	6.62	0.0374534	6.53529	0.385984	0.709277	0.919014
A_09_P000226	FBtr0091510	FBtr0091510	FBgn0053544	CG33544	Vkor	Vitamin-K epoxide reductase [Source:FlyBase gene name;Acc:FBgn0053544]	2R	1	12665870	12666499	6.5	6.42	6.44	6.43	6.46	6.49	0.0103552	6.45693	0.165174	0.872785	0.969238
A_09_P000231	FBtr0302033	FBtr0302033	FBgn0259986	CG33545	nab	nab [Source:FlyBase gene name;Acc:FBgn0259986]	3L	-1	4153618	4160932	8.12	7.88	7.95	8.24	8.49	8.53	0.438583	8.20241	4.41151	0.00209226	0.0227412
A_09_P000236	FBtr0091512	FBtr0091512	FBgn0250732	CG33546	gfzf	GST-containing FLYWCH zinc-finger protein [Source:FlyBase gene name;Acc:FBgn0250732]	3R	-1	2971596	2976661	10.44	10.31	10.56	10.23	10.43	10.11	-0.181641	10.3467	-1.82972	0.103571	0.350839
A_09_P000241	FBtr0305021	FBtr0305021	FBgn0053547	CG33547	Rim	Rim [Source:FlyBase gene name;Acc:FBgn0053547]	3R	-1	13698470	13742300	6.66	6.51	6.53	6.78	6.44	6.53	0.0169881	6.57617	0.173245	0.866636	0.966765
A_09_P000246	FBtr0070421	FBtr0070421	FBgn0053548	CG33548	msta	msta [Source:FlyBase gene name;Acc:FBgn0053548]	X	-1	2099883	2107808	6.74	6.66	6.72	6.52	6.64	6.73	-0.0779306	6.66951	-1.05435	0.321634	0.670864
A_09_P000256	FBtr0091520	FBtr0091520	FBgn0261292	CG33550	CheB53a	Chemosensory protein B 53a [Source:FlyBase gene name;Acc:FBgn0261292]	2R	1	12354214	12355027	6.59	6.55	6.62	6.47	6.5	6.52	-0.0881726	6.54194	-1.43744	0.187434	0.503635
A_09_P000261	FBtr0091522	FBtr0091522	FBgn0053552	CG33552	CG33552		2L	1	16682619	16683092	6.75	6.49	6.71	6.71	6.55	6.74	0.0143304	6.65818	0.158313	0.878019	0.970648
A_09_P000266	FBtr0299751	FBtr0299751	FBgn0259220	CG42320	Doa	Darkener of apricot [Source:FlyBase gene name;Acc:FBgn0259220]	3R	1	24713799	24748494	12.16	12.08	12.11	12.14	12.39	12.31	0.161934	12.1988	2.03682	0.0749969	0.283804
A_09_P000271	FBtr0299745	FBtr0299745	FBgn0259220	CG42320	Doa	Darkener of apricot [Source:FlyBase gene name;Acc:FBgn0259220]	3R	1	24713799	24748494	11.71	11.58	11.95	11.72	11.84	11.89	0.0694794	11.7814	0.681014	0.514529	0.825598
A_09_P000276	MIP16990	NA	NA	NA	NA	NA	NA	NA	NA	NA	8.13	8.03	8.14	7.95	8.07	7.87	-0.136821	8.0311	-1.81395	0.106128	0.356405
A_09_P000281	FBtr0091528	FBtr0091528	FBgn0053554	CG33554	Nipped-A	Nipped-A [Source:FlyBase gene name;Acc:FBgn0053554]	2R	-1	1065506	1138553	14.94	14.88	14.69	15.08	15.16	15.07	0.269209	14.9712	3.28874	0.0105898	0.0713422
A_09_P000286	FBtr0334292	NA	NA	NA	NA	NA	NA	NA	NA	NA	6.57	6.51	6.54	6.51	6.41	6.48	-0.0786958	6.50372	-1.24037	0.24897	0.589807
A_09_P000291	FBtr0334286	NA	NA	NA	NA	NA	NA	NA	NA	NA	8.11	7.84	8.04	7.99	7.81	7.98	-0.0688605	7.96135	-0.750366	0.4739	0.798101
A_09_P000301	FBtr0113469	FBtr0113469	FBgn0053556	CG33556	form3	formin 3 [Source:FlyBase gene name;Acc:FBgn0053556]	3L	1	7087918	7116397	9.4	9.41	9.29	9.34	9.29	9.4	-0.0238716	9.35372	-0.349148	0.735727	0.928154
A_09_P000306	FBtr0091534	FBtr0091534	FBgn0053557	CG33557	CG33557		X	1	9903268	9903886	9.28	8.65	9.04	8.47	8.5	8.54	-0.48584	8.74476	-3.46583	0.00810747	0.0591467
A_09_P000311	FBtr0302578	FBtr0302578	FBgn0053558	CG33558	mim	missing-in-metastasis [Source:FlyBase gene name;Acc:FBgn0053558]	2R	-1	2812192	2859142	9.34	9.34	9.63	7.96	8.16	8.1	-1.36199	8.75546	-13.7671	5.61e-07	0.00015723
A_09_P000316	FBtr0113470	FBtr0113470	FBgn0053558	CG33558	mim	missing-in-metastasis [Source:FlyBase gene name;Acc:FBgn0053558]	2R	-1	2812192	2859142	11.06	11.19	11.53	11.19	11.23	11.29	-0.0238735	11.2471	-0.206005	0.841783	0.96042
A_09_P000321	FBtr0290008	FBtr0290008	FBgn0053626	CG33626	CG33626		2R	1	8297584	8298201	6.58	6.35	6.24	6.49	6.32	6.3	-0.0210325	6.37901	-0.207973	0.840295	0.960074
A_09_P000326	FBtr0091604	FBtr0091604	FBgn0053627	CG33627	CG33627		2R	1	8298516	8299183	6.56	6.54	6.49	6.39	6.52	6.5	-0.0563356	6.49819	-0.845403	0.421738	0.75989
A_09_P000331	FBtr0091607	FBtr0091607	FBgn0053630	CG33630	CG33630		3R	1	5888346	5889049	6.47	6.53	6.47	6.44	6.33	6.37	-0.108784	6.43339	-1.68238	0.12987	0.405668
A_09_P000336	FBtr0091608	FBtr0091608	FBgn0053631	CG33631	CG33631		3R	1	5889729	5890367	6.38	6.43	6.44	6.42	6.43	6.43	0.0073786	6.42215	0.122929	0.905107	0.977643
A_09_P000341	FBtr0091609	FBtr0091609	FBgn0053632	CG33632	CG33632		2R	1	8409528	8410236	7.58	7.45	7.38	6.99	7.03	6.96	-0.476368	7.23079	-6.54048	0.000157629	0.0042072
A_09_P000346	FBtr0091612	FBtr0091612	FBgn0053635	CG33635	CG33635		2L	-1	157836	158664	12.34	12.16	12.42	12.24	12.38	12.4	0.0336032	12.3225	0.386697	0.708769	0.91878
A_09_P000351	FBtr0091616	FBtr0091616	FBgn0053639	CG33639	CG33639		X	-1	18104845	18120109	6.28	6.46	6.48	6.27	6.34	6.47	-0.046342	6.3839	-0.553869	0.594366	0.869349
A_09_P000356	FBtr0332506	FBtr0332506	FBgn0053640	CG33640	CG33640		2L	1	13527841	13528537	6.55	6.62	6.61	6.58	6.56	6.62	-0.00752302	6.59071	-0.121998	0.905822	0.977823
A_09_P000361	FBtr0091618	FBtr0091618	FBgn0053641	CG33641	CG33641		2L	1	13529042	13529821	6.64	6.53	6.65	6.59	6.58	6.61	-0.0130463	6.59667	-0.200837	0.845692	0.961107
A_09_P000366	FBtr0091619	FBtr0091619	FBgn0053642	CG33642	CG33642		2L	1	13529975	13530736	6.61	6.49	6.54	6.57	6.58	6.49	-0.00306083	6.54752	-0.0460526	0.964364	0.993502
A_09_P000371	FBtr0091620	FBtr0091620	FBgn0053643	CG33643	CG33643		2L	1	13531074	13531662	6.45	6.6	6.5	6.63	6.61	6.58	0.085808	6.562	1.2781	0.236017	0.572366
A_09_P000376	FBtr0091621	FBtr0091621	FBgn0053644	CG33644	CG33644		2L	1	13532085	13532636	6.52	6.51	6.46	6.51	6.51	6.5	0.00881794	6.50114	0.146522	0.887028	0.972511
A_09_P000381	FBtr0332507	FBtr0332507	FBgn0053645	CG33645	CG33645		2L	1	13532872	13533454	6.7	6.58	6.59	6.38	6.56	6.63	-0.0991349	6.5741	-1.20346	0.262208	0.605742
A_09_P000386	FBtr0091624	FBtr0091624	FBgn0053647	CG33647	CG33647		3L	1	19229460	19230157	6.39	6.35	6.26	6.46	6.33	6.33	0.0437563	6.355	0.610143	0.558204	0.85073
A_09_P000391	FBtr0091625	FBtr0091625	FBgn0053648	CG33648	CG33648		2L	1	14524926	14525625	6.48	6.47	6.6	6.55	6.5	6.53	0.0107814	6.52334	0.16214	0.875098	0.9697
A_09_P000396	AI124250	NA	NA	NA	NA	NA	NA	NA	NA	NA	6.53	6.5	6.37	6.49	6.42	6.47	-0.00387558	6.46264	-0.0555199	0.957046	0.992087
A_09_P000401	FBtr0307333	FBtr0307333	FBgn0053653	CG33653	Caps	Calcium activated protein for secretion [Source:FlyBase gene name;Acc:FBgn0053653]	4	1	1234563	1275485	9.26	8.72	8.78	9.39	9.42	9.48	0.508114	9.17361	3.75672	0.00527385	0.0438175
A_09_P000406	FBtr0091633	FBtr0091633	FBgn0053654	CG33654	CG33654		3R	-1	5408237	5408944	6.64	6.54	6.56	6.59	6.61	6.45	-0.0273283	6.56385	-0.382711	0.711611	0.919494
A_09_P000411	FBtr0091637	FBtr0091637	FBgn0053658	CG33658	CG33658		3R	-1	20666231	20666885	6.48	6.42	6.49	6.47	6.75	6.42	0.0785991	6.50626	0.828335	0.430802	0.765718
A_09_P000416	FBtr0302417	FBtr0302417	FBgn0053664	CG33664	CG33664		X	1	6278253	6278870	6.93	6.94	6.98	7.07	6.91	6.8	-0.0233837	6.93837	-0.288681	0.77995	0.94484
A_09_P000423	FBtr0302414	FBtr0302414	FBgn0053665	CG33665	CG33665		X	-1	6372200	6372882	6.47	6.46	6.37	6.38	6.4	6.45	-0.0239398	6.42178	-0.373533	0.718173	0.922104
A_09_P000426	FBtr0302415	FBtr0302415	FBgn0053666	CG33666	CG33666		X	-1	6370337	6370976	6.75	6.7	6.74	6.8	6.71	6.69	0.000506802	6.73158	0.00792195	0.993868	0.999116
A_09_P000431	FBtr0302415	FBtr0302415	FBgn0053666	CG33666	CG33666		X	-1	6370337	6370976	6.81	6.93	6.8	7.01	6.79	6.7	-0.0135527	6.84122	-0.147814	0.88604	0.972382
A_09_P000441	FBtr0302419	FBtr0302419	FBgn0053669	CG33669	CG33669		X	-1	6293488	6294133	7.08	6.84	7.06	7.18	6.92	7.07	0.0623242	7.0265	0.661914	0.526089	0.833049
A_09_P000446	FBtr0307516	FBtr0307516	FBgn0053673	CG33673	CG33673		2L	-1	1945815	1946728	6.42	6.36	6.33	6.37	6.34	6.36	-0.0152899	6.36266	-0.246952	0.810983	0.953182
A_09_P000451	FBtr0304855	FBtr0304855	FBgn0262526	CG43081	vas	vasa [Source:FlyBase gene name;Acc:FBgn0262526]	2L	1	15061656	15074383	6.68	6.66	6.58	6.7	6.77	6.55	0.028864	6.65573	0.375165	0.717004	0.921534
A_09_P000456	FBtr0091659	FBtr0091659	FBgn0053679	CG33679	CG33679		2L	1	15058303	15059120	6.45	6.57	6.5	6.52	6.45	6.44	-0.0369915	6.48888	-0.561831	0.589172	0.867106
A_09_P000461	FBtr0091660	FBtr0091660	FBgn0053680	CG33680	CG33680		2R	-1	21136529	21137839	7.53	6.63	6.63	6.65	6.6	6.57	-0.326279	6.76737	-1.50468	0.169707	0.475338
A_09_P000466	NM_001032093	NA	NA	NA	NA	NA	NA	NA	NA	NA	6.35	6.37	6.37	6.38	6.39	6.36	0.01208	6.37101	0.203809	0.843443	0.960689
A_09_P000471	FBtr0091667	FBtr0091667	FBgn0053687	CG33687	CG33687		3L	1	16190968	16191670	6.56	6.58	6.56	6.63	6.59	6.57	0.0301251	6.58283	0.502238	0.628636	0.885791
A_09_P000476	FBtr0091668	FBtr0091668	FBgn0053688	CG33688	CG33688		3L	1	16192320	16193026	6.42	6.42	6.45	6.49	6.4	6.48	0.0270923	6.44587	0.432395	0.676541	0.906734
A_09_P000481	FBtr0091669	FBtr0091669	FBgn0053689	CG33689	CG33689		3L	1	16193443	16194026	6.55	6.42	6.4	6.53	6.4	6.38	-0.0179545	6.44753	-0.240802	0.815588	0.954485
A_09_P000486	FBtr0091670	FBtr0091670	FBgn0053690	CG33690	CG33690		3L	1	16194428	16195132	6.58	6.51	6.48	6.49	6.5	6.56	-0.00614609	6.5201	-0.0968116	0.925188	0.982903
A_09_P000491	FBtr0091684	FBtr0091684	FBgn0053696	CG33696	CG33696		3L	1	9637209	9652533	6.59	6.86	6.53	6.56	6.62	6.57	-0.0756376	6.62243	-0.808559	0.441471	0.77401
A_09_P000496	FBtr0091686	FBtr0091686	FBgn0261291	CG33698	CheA86a	Chemosensory protein A 86a [Source:FlyBase gene name;Acc:FBgn0261291]	3R	-1	6970231	6970864	6.42	6.59	6.51	6.57	6.69	6.69	0.141607	6.57949	1.9404	0.0872079	0.313174
A_09_P000501	FBtr0301069	FBtr0301069	FBgn0053700	CG33700	CG33700		3L	-1	9507219	9518644	6.61	6.55	6.62	6.68	6.54	6.57	0.000151824	6.59499	0.00224817	0.99826	0.999614
A_09_P000506	FBtr0091690	FBtr0091690	FBgn0053702	CG33702	CG33702		3L	-1	9505897	9506509	6.29	6.17	6.2	6.42	6.29	6.34	0.128713	6.28432	1.85112	0.100196	0.343878
A_09_P000511	FBtr0091691	FBtr0091691	FBgn0053703	CG33703	CG33703		3L	-1	9505108	9505760	6.52	6.44	6.43	6.56	6.46	6.44	0.0237099	6.47794	0.350816	0.734521	0.927725
A_09_P000516	FBtr0091692	FBtr0091692	FBgn0053704	CG33704	CG33704		2R	1	16837607	16838599	6.48	6.43	6.53	6.38	6.53	6.63	0.029532	6.4974	0.37194	0.719315	0.922584
A_09_P000521	FBtr0091698	FBtr0091698	FBgn0053710	CG33710	CG33710		3L	-1	19945054	19945890	6.4	6.24	6.25	6.6	6.46	6.29	0.155023	6.37281	1.6595	0.134471	0.414614
A_09_P000526	FBtr0303383	FBtr0303383	FBgn0261836	CG42768	Msp-300	Muscle-specific protein 300 [Source:FlyBase gene name;Acc:FBgn0261836]	2L	1	5100877	5207002	9.24	9.35	9.72	9.49	9.29	9.42	-0.0409319	9.41986	-0.331847	0.748283	0.933315
A_09_P000531	FBtr0303384	FBtr0303384	FBgn0261836	CG42768	Msp-300	Muscle-specific protein 300 [Source:FlyBase gene name;Acc:FBgn0261836]	2L	1	5100877	5207002	10.6	10.3	10.87	9.81	9.39	9.38	-1.06191	10.059	-6.5154	0.000161948	0.0042831
A_09_P000536	FBtr0303389	FBtr0303389	FBgn0261836	CG42768	Msp-300	Muscle-specific protein 300 [Source:FlyBase gene name;Acc:FBgn0261836]	2L	1	5100877	5207002	12.9	12.77	13.04	13.13	13.01	12.55	-0.00162594	12.9006	-0.0110356	0.991457	0.998828
A_09_P000541	FBtr0091718	FBtr0091718	FBgn0053721	CG33721	CG33721		3R	1	18156791	18157523	6.7	6.65	6.75	6.74	6.77	6.88	0.0965211	6.7487	1.40917	0.195362	0.515964
A_09_P000546	FBtr0091721	FBtr0091721	FBgn0053723	CG33723	CG33723		2L	-1	9440011	9440740	6.33	6.33	6.26	6.45	6.34	6.31	0.0566425	6.33749	0.837196	0.42608	0.762215
A_09_P000551	FBtr0091722	FBtr0091722	FBgn0262595	CG33724	CheA56a	Chemosensory protein A 56a [Source:FlyBase gene name;Acc:FBgn0262595]	2R	1	14527699	14528307	6.75	6.3	6.39	6.56	6.23	6.27	-0.124499	6.41619	-0.931452	0.378084	0.72454
A_09_P000556	FBtr0091723	FBtr0091723	FBgn0053725	CG33725	CG33725		3L	1	12478790	12479546	6.65	6.61	6.58	6.64	6.54	6.62	-0.0143929	6.6056	-0.222384	0.829424	0.956071
A_09_P000561	FBtr0091753	FBtr0091753	FBgn0053752	CG33752	CG33752		2R	1	8433194	8433806	7.29	7.25	7.42	7.89	7.37	7.83	0.37561	7.50748	2.82455	0.0216732	0.119095
A_09_P000566	FBtr0091758	FBtr0091758	FBgn0053757	CG33757	CG33757		2R	-1	5341802	5342453	6.58	6.64	6.61	6.42	6.57	6.57	-0.0918006	6.56564	-1.32375	0.221107	0.551815
A_09_P000571	FBtr0091759	FBtr0091759	FBgn0053758	CG33758	CG33758		2R	-1	5340914	5341560	6.5	6.6	6.49	6.5	6.55	6.6	0.017459	6.54167	0.262167	0.799624	0.950816
A_09_P000576	FBtr0091765	FBtr0091765	FBgn0053764	CG33764	CG33764		3L	-1	4266789	4267503	6.43	6.52	6.49	6.76	6.54	6.49	0.120015	6.53982	1.4154	0.193592	0.513238
A_09_P000581	FBtr0091767	FBtr0091767	FBgn0053766	CG33766	CG33766		3L	1	22638727	22639336	6.53	6.43	6.32	6.47	6.43	6.36	-0.00533881	6.42455	-0.0702646	0.945657	0.988727
A_09_P000586	FBtr0091768	FBtr0091768	FBgn0053767	CG33767	CG33767		3L	1	22639407	22640059	6.38	6.56	6.41	6.39	6.4	6.43	-0.041076	6.42698	-0.576148	0.579897	0.862113
A_09_P000591	FBtr0091769	FBtr0091769	FBgn0053768	CG33768	CG33768		3L	1	22640287	22640848	6.48	6.5	6.49	6.43	6.54	6.76	0.0830105	6.53233	0.919523	0.383932	0.729186
A_09_P000596	FBtr0091770	FBtr0091770	FBgn0053769	CG33769	CG33769		3L	1	22641027	22641619	6.42	6.31	6.44	6.6	6.49	6.56	0.161617	6.47108	2.33973	0.0465197	0.204422
A_09_P000601	FBtr0290125	FBtr0290125	FBgn0053770	CG33770	CG33770		3L	1	22641772	22642387	6.51	6.58	6.5	6.57	6.58	6.69	0.0842475	6.57226	1.26306	0.241111	0.579048
A_09_P000606	FBtr0303713	FBtr0303713	FBgn0053771	CG33771	CG33771		3L	1	22642496	22643088	6.37	6.56	6.54	6.31	6.5	6.48	-0.0635523	6.45848	-0.760015	0.468417	0.793825
A_09_P000611	TC233810	NA	NA	NA	NA	NA	NA	NA	NA	NA	6.52	6.52	6.65	6.46	6.58	6.58	-0.0270695	6.55062	-0.378077	0.714921	0.920939
A_09_P000616	FBtr0091774	FBtr0091774	FBgn0053773	CG33773	CG33773		3R	1	26861068	26861846	6.34	6.5	6.44	6.34	6.34	6.47	-0.0433215	6.40447	-0.591215	0.570225	0.857069
A_09_P000621	FBtr0091775	FBtr0091775	FBgn0053774	CG33774	CG33774		2R	-1	5287258	5287809	9.24	10.28	9.52	9.45	9.66	9.38	-0.182889	9.58694	-0.792165	0.450451	0.780679
A_09_P000626	FBtr0091776	FBtr0091776	FBgn0053775	CG33775	CG33775		2R	-1	8451729	8452406	6.78	6.71	6.6	6.85	6.61	6.64	0.00227785	6.69954	0.0260418	0.979843	0.996859
A_09_P000631	FBtr0091778	FBtr0091778	FBgn0053777	CG33777	CG33777		3L	-1	4554537	4555236	6.35	6.39	6.36	6.38	6.35	6.26	-0.0371023	6.3493	-0.580883	0.576848	0.860862
A_09_P000636	FBtr0091780	FBtr0091780	FBgn0261290	CG33779	CheA84a	Chemosensory protein A 84a [Source:FlyBase gene name;Acc:FBgn0261290]	3R	-1	4029917	4030552	6.43	6.4	6.52	6.42	6.5	6.45	0.00663443	6.45106	0.101278	0.921749	0.982348
A_09_P000641	FBtr0091784	FBtr0091784	FBgn0053783	CG33783	CG33783		3R	1	5892492	5893289	6.63	6.34	6.34	6.42	6.43	6.4	-0.0184762	6.42588	-0.203944	0.843341	0.960689
A_09_P000646	FBtr0091785	FBtr0091785	FBgn0053784	CG33784	CG33784		3R	1	5893627	5894294	6.51	6.46	6.46	6.45	6.5	6.48	-0.000985502	6.47799	-0.0162256	0.98744	0.997726
A_09_P000651	FBtr0332251	FBtr0332251	FBgn0053792	CG33792	CG33792		2R	1	8520179	8520959	6.59	6.48	6.44	6.58	6.62	6.52	0.0758128	6.53942	1.09245	0.305523	0.65505
A_09_P000656	FBtr0091799	FBtr0091799	FBgn0053795	CG33795	CG33795		3L	-1	16163829	16164480	6.4	6.4	6.36	6.52	6.29	6.38	0.0125495	6.39332	0.165564	0.872488	0.96919
A_09_P000661	FBtr0091800	FBtr0091800	FBgn0053796	CG33796	CG33796		3L	-1	16162555	16163206	6.46	6.37	6.35	6.43	6.39	6.41	0.0192669	6.40357	0.300064	0.771554	0.941015
A_09_P000666	NM_001031857	NA	NA	NA	NA	NA	NA	NA	NA	NA	6.31	6.29	6.45	6.25	6.33	6.4	-0.0236292	6.33562	-0.319001	0.757657	0.936367
A_09_P000671	FBtr0091802	FBtr0091802	FBgn0053798	CG33798	CG33798		2R	1	8881402	8882127	6.78	6.91	6.78	6.74	6.73	6.71	-0.09514	6.77485	-1.43436	0.188286	0.505101
A_09_P000676	FBtr0091804	FBtr0091804	FBgn0262594	CG33800	CheA46a	Chemosensory protein A 46a [Source:FlyBase gene name;Acc:FBgn0262594]	2R	1	5636305	5636894	6.46	6.32	6.3	6.45	6.31	6.28	-0.0154537	6.35384	-0.198856	0.847191	0.961733
A_09_P000682	FBtr0091805	FBtr0091805	FBgn0053801	CG33801	His1:CG33801	His1:CG33801 [Source:FlyBase gene name;Acc:FBgn0053801]	2L	1	21417078	21417975	13.19	13.09	13.64	13.42	13.16	13.63	0.0952409	13.356	0.587023	0.572906	0.858577
A_09_P000686	FBtr0091808	FBtr0091808	FBgn0053804	CG33804	His1:CG33804	His1:CG33804 [Source:FlyBase gene name;Acc:FBgn0053804]	2L	1	21427041	21427938	9.72	9.67	9.65	10.14	9.92	10.07	0.366009	9.86232	4.78022	0.00127794	0.0161813
A_09_P000691	FBtr0091811	FBtr0091811	FBgn0053807	CG33807	His1:CG33807	His1:CG33807 [Source:FlyBase gene name;Acc:FBgn0053807]	2L	1	21432088	21432985	13.17	13.36	13.8	13.77	13.29	13.75	0.164355	13.5232	0.917555	0.384903	0.730171
A_09_P000696	FBtr0091814	FBtr0091814	FBgn0053810	CG33810	His1:CG33810	His1:CG33810 [Source:FlyBase gene name;Acc:FBgn0053810]	2L	1	21437136	21438033	9.48	9.67	10.14	10.3	9.68	10.18	0.292031	9.90783	1.47195	0.178143	0.48924
A_09_P000746	FBtr0091872	FBtr0091872	FBgn0053868	CG33868	His2B:CG33868	His2B:CG33868 [Source:FlyBase gene name;Acc:FBgn0053868]	2L	-1	21537682	21538236	7.37	7.3	7.28	7.18	7.36	7.29	-0.0403663	7.29863	-0.568045	0.585137	0.865011
A_09_P000751	FBtr0091876	FBtr0091876	FBgn0053872	CG33872	His2B:CG33872	His2B:CG33872 [Source:FlyBase gene name;Acc:FBgn0053872]	2L	-1	21527795	21528349	6.44	6.44	6.38	6.46	6.17	6.4	-0.0767987	6.38225	-0.886416	0.400506	0.743313
A_09_P000766	FBtr0091895	FBtr0091895	FBgn0053891	CG33891	His4:CG33891	His4:CG33891 [Source:FlyBase gene name;Acc:FBgn0053891]	2L	-1	21479087	21479610	7.01	7.6	7.55	7.79	7.61	7.32	0.187701	7.48122	1.08969	0.306668	0.656093
A_09_P000771	FBtr0091911	FBtr0091911	FBgn0053907	CG33907	His4:CG33907	His4:CG33907 [Source:FlyBase gene name;Acc:FBgn0053907]	2L	-1	21429700	21430229	6.65	6.56	6.56	6.58	6.79	6.56	0.051369	6.61651	0.634324	0.543063	0.842059
A_09_P000776	FBtr0091914	FBtr0091914	FBgn0053910	CG33910	His2B:CG33910	His2B:CG33910 [Source:FlyBase gene name;Acc:FBgn0053910]	2L	-1	21418259	21418843	13.6	14.63	13.85	13.93	14	13.91	-0.0753775	13.9878	-0.33516	0.745872	0.932398
A_09_P000781	NM_001032104	NA	NA	NA	NA	NA	NA	NA	NA	NA	6.72	6.72	6.67	6.51	6.59	6.63	-0.125609	6.64135	-1.96132	0.0844071	0.306542
A_09_P000786	FBtr0091916	FBtr0091916	FBgn0053912	CG33912	CG33912		3L	-1	20748076	20748785	6.53	6.53	6.49	6.62	6.7	6.67	0.148008	6.58768	2.38958	0.0429941	0.193639
A_09_P000791	FBtr0307216	FBtr0307216	FBgn0053914	CG33914	CG33914		2R	-1	2924271	2926555	6.35	6.47	6.56	6.49	6.46	6.54	0.038393	6.48044	0.523604	0.614332	0.878921
A_09_P000796	FBtr0091923	FBtr0091923	FBgn0053919	CG33919	CG33919		2R	-1	2511337	2512082	6.92	6.97	6.97	6.81	6.84	6.92	-0.0970937	6.90602	-1.51005	0.168359	0.4732
A_09_P000801	FBtr0091924	FBtr0091924	FBgn0053920	CG33920	CG33920		3R	-1	26870113	26870827	7.3	7.07	7.11	6.62	6.63	6.55	-0.563318	6.88167	-7.14089	8.43e-05	0.0029207
A_09_P000806	FBtr0091926	FBtr0091926	FBgn0053922	CG33922	CG33922		2L	-1	1343443	1344171	6.54	6.63	6.47	6.51	6.56	6.64	0.022138	6.55906	0.307215	0.766296	0.93948
A_09_P000811	FBtr0091927	FBtr0091927	FBgn0053923	CG33923	CG33923		2L	-1	1341365	1342095	6.4	6.48	6.49	6.51	6.43	6.5	0.0193196	6.46935	0.299976	0.771619	0.941015
A_09_P000816	FBtr0091928	FBtr0091928	FBgn0261294	CG33924	CheB74a	Chemosensory protein B 74a [Source:FlyBase gene name;Acc:FBgn0261294]	3L	-1	17712293	17712954	6.31	6.31	6.32	6.34	6.13	6.3	-0.0529516	6.28552	-0.715788	0.493891	0.811516
A_09_P000821	FBtr0091930	FBtr0091930	FBgn0053926	CG33926	CG33926		3L	1	9436364	9439488	14.64	14.62	14.16	13.73	13.68	13.58	-0.809172	14.0678	-6.3221	0.00019996	0.00486941
A_09_P000826	FBtr0091931	FBtr0091931	FBgn0053927	CG33927	CG33927		3R	-1	515673	516330	6.39	6.46	6.46	6.49	6.42	6.58	0.0581133	6.46745	0.842853	0.423083	0.760556
A_09_P000831	FBtr0091932	FBtr0091932	FBgn0053928	CG33928	CG33928		2L	-1	17435891	17436600	7.13	7.16	7.26	7.21	7.31	7.28	0.0830757	7.22593	1.21416	0.258311	0.600437
A_09_P000836	NM_001032013	NA	NA	NA	NA	NA	NA	NA	NA	NA	6.52	6.46	6.44	6.42	6.43	6.47	-0.0315133	6.45665	-0.512276	0.621894	0.882515
A_09_P000841	FBtr0310400	FBtr0310400	FBgn0263749	CG43674	CG43674		3R	1	5165938	5188666	13.02	12.69	12.96	12.79	12.74	12.59	-0.181094	12.7979	-1.79663	0.109003	0.362802
A_09_P000851	FBtr0091947	FBtr0091947	FBgn0053937	CG33937	CG33937		3R	1	5181217	5183414	7.09	7.11	7.32	7.11	7.11	7.17	-0.0430251	7.1516	-0.543313	0.60129	0.872431
A_09_P000856	FBtr0099994	FBtr0099994	FBgn0053958	CG33958	CG33958		2R	-1	14071887	14080356	6.64	6.26	6.86	6.51	6.38	6.45	-0.143625	6.51804	-1.04025	0.327761	0.676819
A_09_P000861	FBtr0290334	FBtr0290334	FBgn0250910	CG42244	Octbeta3R	Octbeta3R [Source:FlyBase gene name;Acc:FBgn0250910]	3R	-1	8337292	8373951	6.65	6.52	6.49	6.36	6.42	6.52	-0.122149	6.49541	-1.62211	0.142311	0.429081
A_09_P000866	FBtr0100001	FBtr0100001	FBgn0264273	CG33960	Sema-2b	Semaphorin-2b [Source:FlyBase gene name;Acc:FBgn0264273]	2R	1	12274029	12319263	8.21	7.89	7.86	7.92	7.93	7.71	-0.138762	7.92092	-1.26691	0.239797	0.577617
A_09_P000871	FBtr0100006	FBtr0100006	FBgn0053965	CG33965	CG33965		3L	1	1232904	1233965	6.38	6.4	6.38	6.41	6.49	6.44	0.0607515	6.41387	0.992791	0.349048	0.699045
A_09_P000876	FBtr0100007	FBtr0100007	FBgn0053966	CG33966	CG33966		3L	1	1234130	1235420	6.5	6.37	6.51	6.51	6.5	6.48	0.0397307	6.4796	0.597052	0.566502	0.855311
A_09_P000881	FBtr0100008	FBtr0100008	FBgn0262127	CG33967	kibra	kibra ortholog [Source:FlyBase gene name;Acc:FBgn0262127]	3R	-1	10524252	10549978	12.92	12.75	12.79	12.28	12.41	12.31	-0.483401	12.5759	-6.51524	0.000161975	0.0042831
A_09_P000886	FBtr0100010	FBtr0100010	FBgn0053969	CG33969	CG33969		3L	-1	20384785	20386653	6.49	6.72	6.67	6.42	6.64	6.57	-0.0836331	6.58488	-0.951862	0.368231	0.716015
A_09_P000891	HL04357	NA	NA	NA	NA	NA	NA	NA	NA	NA	7.06	7.21	7.34	8.48	8.55	8.47	1.29303	7.85291	15.6741	1.99e-07	9.86e-05
A_09_P000896	FBtr0100012	FBtr0100012	FBgn0053970	CG33970	CG33970		3R	1	22144080	22187711	7.35	7.32	7.4	6.97	7.04	7.12	-0.314928	7.1995	-4.66328	0.00149099	0.0179802
A_09_P000901	FBtr0100014	FBtr0100014	FBgn0053971	CG33971	Ir62a	Ionotropic receptor 62a [Source:FlyBase gene name;Acc:FBgn0053971]	3L	-1	1529439	1531259	7.13	7.39	7.6	7.28	7.51	7.57	0.0802636	7.41478	0.626231	0.548103	0.844986
A_09_P000906	FBtr0100020	FBtr0100020	FBgn0053977	CG33977	CG33977		3R	-1	9228281	9228771	7.49	8.08	7.5	7.95	8.07	7.85	0.267096	7.82203	1.73312	0.120182	0.385891
A_09_P000911	NM_001038712	NA	NA	NA	NA	NA	NA	NA	NA	NA	7.62	7.5	7.51	7.86	7.74	7.86	0.276963	7.68035	3.98393	0.00379981	0.0348275
A_09_P000916	FBtr0100024	FBtr0100024	FBgn0263512	CG33980	Vsx2	Visual system homeobox 2 ortholog [Source:FlyBase gene name;Acc:FBgn0263512]	X	-1	5422960	5454216	6.31	6.33	6.27	6.32	6.28	6.38	0.0244794	6.31544	0.387472	0.708217	0.918489
A_09_P000921	FBtr0100028	FBtr0100028	FBgn0053983	CG33983	obst-H	obstructor-H [Source:FlyBase gene name;Acc:FBgn0053983]	3L	-1	15521365	15522343	7.06	7.11	7.13	7.11	7.17	7.27	0.082676	7.14305	1.20412	0.261968	0.605491
A_09_P000926	FBtr0303077	FBtr0303077	FBgn0261682	CG42729	CG42729		3L	-1	15520010	15520616	6.54	6.56	6.6	6.38	6.59	6.66	-0.02353	6.55545	-0.282249	0.784708	0.945989
A_09_P000931	FBtr0100030	FBtr0100030	FBgn0053985	CG33985	CG33985		3L	-1	15518991	15519912	6.76	6.66	6.6	6.75	6.65	6.72	0.0311327	6.68935	0.442535	0.669481	0.903749
A_09_P000936	FBtr0305542	FBtr0305542	FBgn0053986	CG33986	CG33986		3L	-1	15517425	15518353	6.49	6.48	6.52	6.48	6.41	6.46	-0.0491083	6.47098	-0.806389	0.442652	0.774527
A_09_P000941	FBtr0100033	FBtr0100033	FBgn0053988	CG33988	CG33988		2R	-1	20582901	20624180	7.85	7.75	7.7	7.67	7.63	7.6	-0.135205	7.70062	-1.98025	0.0819454	0.300997
A_09_P000946	FBtr0100046	FBtr0100046	FBgn0053993	CG33993	CG33993		3L	-1	5926136	5943758	9.35	9.18	9.36	8.61	8.75	8.7	-0.608733	8.99202	-7.87022	4.15e-05	0.00184734
A_09_P000951	FBtr0100049	FBtr0100049	FBgn0053995	CG33995	CG33995		2L	1	5043270	5048365	13.2	13.07	13.34	13.29	13.42	13.35	0.151748	13.2801	1.79633	0.109052	0.362928
A_09_P000956	TC235984	NA	NA	NA	NA	NA	NA	NA	NA	NA	6.43	6.43	6.46	6.41	6.52	6.36	-0.00632067	6.43424	-0.0934841	0.927751	0.983789
A_09_P000961	NM_001038947	NA	NA	NA	NA	NA	NA	NA	NA	NA	6.53	6.54	6.49	6.4	6.41	6.44	-0.103659	6.46941	-1.71453	0.123651	0.393126
A_09_P000966	FBtr0300947	FBtr0300947	FBgn0054001	CG34001	CG34001		3L	1	10624179	10627712	9.4	9.36	9.24	9.61	9.64	9.54	0.26885	9.46385	3.81745	0.00482799	0.0410492
A_09_P000971	FBtr0302155	FBtr0302155	FBgn0054002	CG34002	CG34002		3L	1	17851574	17853582	6.79	6.57	6.69	6.81	6.8	6.65	0.0709473	6.7168	0.870738	0.408531	0.750441
A_09_P000976	FBtr0100058	FBtr0100058	FBgn0054003	CG34003	nimB3	nimrod B3 [Source:FlyBase gene name;Acc:FBgn0054003]	2L	-1	13967464	13967966	6.47	6.46	6.39	6.45	6.35	6.43	-0.0279752	6.42585	-0.430172	0.678093	0.90715
A_09_P000981	FBtr0300216	FBtr0300216	FBgn0054005	CG34005	CG34005		2R	1	13935617	13936417	6.53	6.6	6.55	6.51	6.63	6.58	0.0106484	6.56572	0.162098	0.87513	0.9697
A_09_P000986	FBtr0303711	FBtr0303711	FBgn0054006	CG34006	CG34006		3R	-1	23042671	23043696	6.63	6.47	6.49	6.62	6.4	6.46	-0.0349852	6.51377	-0.423078	0.683057	0.909109
A_09_P000991	FBtr0100062	FBtr0100062	FBgn0054007	CG34007	CG34007		2L	1	20495106	20495448	6.56	6.55	6.55	6.47	6.67	6.55	0.00896994	6.56035	0.12645	0.902405	0.976702
A_09_P000996	FBtr0100063	FBtr0100063	FBgn0054008	CG34008	CG34008		3R	-1	16406405	16407244	8.78	8.96	8.85	9.1	8.83	8.92	0.0831456	8.90923	0.949281	0.369467	0.716864
A_09_P001001	FBtr0100065	FBtr0100065	FBgn0054010	CG34010	CG34010		2L	-1	8009603	8010635	6.54	6.43	6.53	6.57	6.51	6.58	0.0489169	6.5261	0.743716	0.477703	0.8001
A_09_P001006	FBtr0304044	FBtr0304044	FBgn0054011	CG34011	CG34011		2L	1	5716819	5718067	6.56	6.47	6.55	6.59	6.37	6.49	-0.0431683	6.50556	-0.567445	0.585526	0.865234
A_09_P001011	FBtr0100067	FBtr0100067	FBgn0054012	CG34012	CG34012		3L	-1	11101920	11102605	6.6	6.53	6.51	6.47	6.53	6.47	-0.0585186	6.51845	-0.920434	0.383483	0.728677
A_09_P001016	TC225080	NA	NA	NA	NA	NA	NA	NA	NA	NA	6.51	6.35	6.38	6.61	6.33	6.3	0.000643739	6.41237	0.00658033	0.994906	0.999116
A_09_P001021	FBtr0100070	FBtr0100070	FBgn0054015	CG34015	CG34015		X	-1	16341601	16342335	10.98	10.87	10.86	11.18	11.28	11.21	0.322447	11.0631	4.79721	0.00124983	0.0159512
A_09_P001026	JV228956	NA	NA	NA	NA	NA	NA	NA	NA	NA	6.5	6.33	6.51	6.37	6.4	6.36	-0.0679916	6.41321	-0.939038	0.3744	0.721235
A_09_P001031	FBtr0301717	FBtr0301717	FBgn0260965	CG42588	CG42588		3L	1	12807354	12817750	7.28	7.24	7.61	7.66	7.63	7.76	0.304557	7.53002	2.90582	0.0190919	0.108987
A_09_P001036	FBtr0299898	FBtr0299898	FBgn0259245	CG42343	CG42343		X	-1	21295615	21328761	6.33	6.34	6.38	6.32	6.34	6.36	-0.0104601	6.34605	-0.174307	0.865828	0.966557
A_09_P001041	FBtr0299943	FBtr0299943	FBgn0259682	CG42351	CG42351		2R	-1	14644579	14648587	6.73	6.69	6.74	6.78	6.77	6.76	0.0504983	6.74517	0.843796	0.422586	0.760177
A_09_P001046	FBtr0100076	FBtr0100076	FBgn0054021	CG34021	CG34021		2R	1	8224487	8225223	6.63	6.58	6.53	6.63	6.51	6.54	-0.0218442	6.56903	-0.325573	0.752855	0.934589
A_09_P001051	FBtr0336737	NA	NA	NA	NA	NA	NA	NA	NA	NA	6.56	6.29	6.28	6.36	6.45	6.26	-0.0197523	6.36818	-0.210094	0.838693	0.959658
A_09_P001056	FBtr0100078	FBtr0100078	FBgn0054023	CG34023	CG34023		3R	1	3245990	3246420	6.52	6.52	6.67	6.64	6.58	6.64	0.0499507	6.59313	0.719036	0.49199	0.810275
A_09_P001061	NR_048496	NA	NA	NA	NA	NA	NA	NA	NA	NA	6.3	6.4	6.32	6.25	6.3	6.39	-0.027388	6.32892	-0.396436	0.701845	0.915982
A_09_P001066	A_09_P001066	NA	NA	NA	NA	NA	NA	NA	NA	NA	6.39	6.45	6.5	6.44	6.5	6.51	0.0365143	6.46527	0.571289	0.583036	0.863651
A_09_P001071	FBtr0100081	FBtr0100081	FBgn0054026	CG34026	CG34026		X	1	9427851	9428338	6.49	6.39	6.41	6.83	6.27	6.46	0.0854827	6.47565	0.656677	0.529285	0.835236
A_09_P001076	FBtr0100082	FBtr0100082	FBgn0054027	CG34027	CG34027		3R	-1	20929392	20934754	6.9	6.78	6.8	6.72	6.85	6.68	-0.0731692	6.79004	-0.999183	0.346122	0.696226
A_09_P001081	FBtr0100083	FBtr0100083	FBgn0054028	CG34028	CG34028		X	1	9405557	9406195	6.51	6.53	6.51	6.59	6.45	6.46	-0.0184653	6.50755	-0.273681	0.79106	0.948167
A_09_P001086	FBtr0100084	FBtr0100084	FBgn0054029	CG34029	CG34029		2R	-1	17858272	17858785	6.46	6.46	6.46	6.39	6.56	6.46	0.010213	6.46738	0.149758	0.884554	0.972184
A_09_P001091	FBtr0100085	FBtr0100085	FBgn0054030	CG34030	CG34030		3L	-1	7066576	7068347	6.77	6.86	6.9	6.74	6.76	6.75	-0.0930672	6.79638	-1.44096	0.186467	0.50221
A_09_P001096	FBtr0308948	FBtr0308948	FBgn0054031	CG34031	CG34031		3L	1	23167567	23178791	7.5	7.48	7.33	7.6	7.81	7.8	0.304145	7.58617	3.59974	0.00664211	0.0515128
A_09_P001101	FBtr0332802	FBtr0332802	FBgn0264486	CG43894	CG43894		3L	1	12882870	12885262	6.44	6.62	6.66	6.5	6.73	6.66	0.0525654	6.60145	0.586971	0.57294	0.858577
A_09_P001106	FBtr0100088	FBtr0100088	FBgn0054033	CG34033	CG34033		2R	1	5708068	5708691	6.75	6.74	6.75	6.61	6.55	6.51	-0.189787	6.65259	-3.07408	0.0147093	0.0903517
A_09_P001111	TC238043	NA	NA	NA	NA	NA	NA	NA	NA	NA	6.44	6.47	6.54	6.54	6.4	6.58	0.0225143	6.49428	0.310927	0.763571	0.93856
A_09_P001116	FBtr0303829	FBtr0303829	FBgn0262004	CG42822	CG42822		3R	1	13239654	13240121	6.61	6.46	6.48	6.55	6.57	6.51	0.0254059	6.53089	0.371962	0.719299	0.922584
A_09_P001121	FBtr0300555	FBtr0300555	FBgn0259214	CG42314	PMCA	plasma membrane calcium ATPase [Source:FlyBase gene name;Acc:FBgn0259214]	4	-1	348819	379543	7.1	6.84	7.19	7.16	7.11	6.98	0.0413775	7.0633	0.40702	0.694354	0.913679
A_09_P001126	FBtr0299878	FBtr0299878	FBgn0054038	CG34038	CG34038		2R	1	21055182	21057378	7.42	7.19	7.28	7.08	7.1	7.09	-0.207424	7.19328	-2.7444	0.0245723	0.130283
A_09_P001131	FBtr0301014	FBtr0301014	FBgn0054039	CG34039	CG34039		3L	1	14553100	14555713	9.92	9.98	9.91	10.16	10.22	10.18	0.250297	10.0605	4.01954	0.00361188	0.033535
A_09_P001136	FBtr0100095	FBtr0100095	FBgn0054040	CG34040	CG34040		2R	-1	17720006	17721012	6.52	6.39	6.61	6.48	6.51	6.58	0.0183643	6.51628	0.239034	0.816913	0.954768
A_09_P001141	FBtr0332435	FBtr0332435	FBgn0054041	CG34041	CG34041		3R	1	26333745	26335868	6.66	6.72	6.58	6.59	6.61	6.68	-0.0300254	6.63872	-0.444269	0.668277	0.902959
A_09_P001146	TC232685	NA	NA	NA	NA	NA	NA	NA	NA	NA	6.37	6.4	6.43	6.48	6.47	6.4	0.0518798	6.42526	0.825228	0.432466	0.766699
A_09_P001151	NR_048384	NA	NA	NA	NA	NA	NA	NA	NA	NA	6.46	6.35	6.36	6.54	6.31	6.39	0.0226565	6.40168	0.286109	0.781851	0.945128
A_09_P001156	FBtr0302390	FBtr0302390	FBgn0054045	CG34045	CG34045		2R	1	15218394	15222693	6.68	6.49	6.54	6.55	6.69	6.55	0.0276952	6.58298	0.358346	0.729086	0.926189
A_09_P001161	NR_048526	NA	NA	NA	NA	NA	NA	NA	NA	NA	6.74	6.68	6.62	6.67	6.53	6.51	-0.111795	6.62573	-1.53647	0.161857	0.462849
A_09_P001166	NR_048231	NA	NA	NA	NA	NA	NA	NA	NA	NA	6.5	6.41	6.48	6.49	6.4	6.43	-0.0279831	6.45216	-0.433537	0.675744	0.906416
A_09_P001171	TC239357	NA	NA	NA	NA	NA	NA	NA	NA	NA	6.8	6.81	6.89	6.79	6.86	6.93	0.0235795	6.84723	0.344659	0.738977	0.929424
A_09_P001176	FBtr0302372	FBtr0302372	FBgn0054049	CG34049	CG34049		2L	-1	2264231	2265321	6.73	6.16	6.37	6.34	6.3	6.29	-0.107265	6.36602	-0.821128	0.434669	0.768331
A_09_P001181	FBtr0100105	FBtr0100105	FBgn0054050	CG34050	CG34050		3L	1	10937556	10938200	6.46	6.38	6.45	6.32	6.39	6.42	-0.0522607	6.40273	-0.809653	0.440876	0.773776
A_09_P001186	FBtr0100106	FBtr0100106	FBgn0054051	CG34051	CG34051		2L	-1	19960069	19961030	6.53	6.67	6.5	6.58	6.54	6.51	-0.0240014	6.55565	-0.341465	0.741292	0.930398
A_09_P001191	NR_047740	NA	NA	NA	NA	NA	NA	NA	NA	NA	6.65	6.58	6.59	6.49	6.58	6.54	-0.0716762	6.56906	-1.13161	0.289632	0.638945
A_09_P001196	FBtr0303830	FBtr0303830	FBgn0262006	CG42824	CG42824		3R	-1	13231793	13232298	6.33	6.45	6.43	6.37	6.36	6.4	-0.025602	6.38849	-0.396013	0.702145	0.916133
A_09_P001201	FBtr0100109	FBtr0100109	FBgn0054054	CG34054	CG34054		2R	-1	7297315	7297943	6.39	6.42	6.28	6.45	6.42	6.35	0.0446702	6.38389	0.650133	0.533297	0.836805
A_09_P001206	FBtr0290334	FBtr0290334	FBgn0250910	CG42244	Octbeta3R	Octbeta3R [Source:FlyBase gene name;Acc:FBgn0250910]	3R	-1	8337292	8373951	6.45	6.5	6.57	6.48	6.54	6.53	0.00748584	6.50929	0.114378	0.911674	0.98042
A_09_P001211	FBtr0100833	FBtr0100833	FBgn0054056	CG34056	CG34056		3L	1	895951	897364	9.08	8.8	8.85	8.27	8.3	8.29	-0.62408	8.59785	-7.37093	6.7e-05	0.00250285
A_09_P001216	FBtr0100834	FBtr0100834	FBgn0054057	CG34057	CG34057		3L	1	897380	898772	9.31	9.06	9.22	8.63	8.76	8.7	-0.500617	8.947	-6.01842	0.000281062	0.00591591
A_09_P001221	NP12807611	NA	NA	NA	NA	NA	NA	NA	NA	NA	6.43	6.46	6.44	6.39	6.36	6.46	-0.0404023	6.42207	-0.644108	0.537007	0.838653
A_09_P001227	NP12807609	NA	NA	NA	NA	NA	NA	NA	NA	NA	6.65	6.56	6.31	6.19	6.46	6.46	-0.136751	6.4387	-1.22645	0.253895	0.595174
A_09_P001231	NP12807609	NA	NA	NA	NA	NA	NA	NA	NA	NA	6.76	6.67	6.66	6.88	6.64	6.55	-0.00894254	6.69535	-0.0953304	0.926329	0.983307
A_09_P001236	FBtr0113773	FBtr0113773	FBgn0058002	CG40002	CG40002		3LHet	1	459586	460458	9.54	9.44	9.26	10.33	10.22	10.14	0.818674	9.82288	8.99062	1.54e-05	0.000997943
A_09_P001241	FBtr0111230	FBtr0111230	FBgn0058006	CG40006	CG40006		2L	-1	22515149	22649081	9.35	9.38	9.4	8.81	8.65	8.8	-0.623457	9.06289	-8.93766	1.61e-05	0.00102689
A_09_P001246	NP12807701	NA	NA	NA	NA	NA	NA	NA	NA	NA	6.48	6.5	6.49	6.65	6.39	6.58	0.0557879	6.51368	0.692577	0.507607	0.820991
A_09_P001251	TC231961	NA	NA	NA	NA	NA	NA	NA	NA	NA	6.5	6.39	6.47	6.43	6.43	6.34	-0.0481442	6.42575	-0.717914	0.492646	0.810748
A_09_P001256	FBtr0113781	FBtr0113781	FBgn0058042	CG40042	CG40042		2LHet	-1	167980	169093	12.48	12.24	12.78	12.55	12.7	12.75	0.162969	12.584	1.24185	0.248451	0.589152
A_09_P001261	TC234232	NA	NA	NA	NA	NA	NA	NA	NA	NA	6.68	6.5	6.38	6.5	6.55	6.53	0.00657612	6.52151	0.0765991	0.940769	0.987113
A_09_P001266	FBtr0111163	FBtr0111163	FBgn0058045	CG40045	CG40045		3L	1	24021615	24028959	15.64	15.81	15.57	15.8	15.91	15.87	0.181864	15.7672	2.27338	0.0516637	0.219557
A_09_P001271	FBtr0113473	FBtr0113473	FBgn0259697	CG40050	nvd	neverland [Source:FlyBase gene name;Acc:FBgn0259697]	3L	1	24317967	24394755	6.71	6.56	6.7	6.71	6.72	6.69	0.0514944	6.68252	0.754697	0.471434	0.796587
A_09_P001276	NM_001043174	NA	NA	NA	NA	NA	NA	NA	NA	NA	6.49	6.44	6.4	6.39	6.35	6.45	-0.046597	6.41913	-0.723019	0.489666	0.808956
A_09_P001281	TC241488	NA	NA	NA	NA	NA	NA	NA	NA	NA	6.4	6.5	6.49	6.61	6.41	6.47	0.0311503	6.48121	0.411098	0.691478	0.91231
A_09_P001286	NP3188124	NA	NA	NA	NA	NA	NA	NA	NA	NA	6.49	6.6	6.58	6.55	6.51	6.56	-0.0151562	6.54788	-0.237038	0.81841	0.954781
A_09_P001291	FBtr0301808	FBtr0301808	FBgn0058064	CG40064	ARY	Aldehyde reductase Y [Source:FlyBase gene name;Acc:FBgn0058064]	3LHet	1	41054	42485	6.55	6.62	6.63	6.54	6.54	6.53	-0.066933	6.56722	-1.0921	0.305668	0.655174
A_09_P001296	FBtr0085293	FBtr0085293	FBgn0039588	CG12413	CG12413		3R	-1	24367996	24370524	7.5	7.73	7.83	8.07	8.33	8.49	0.610995	7.99366	4.97155	0.000997244	0.0136832
A_09_P001301	TC223168	NA	NA	NA	NA	NA	NA	NA	NA	NA	12.22	12.64	12.56	12.28	11.93	11.8	-0.470288	12.2355	-3.20357	0.0120572	0.0786103
A_09_P001306	TC237349	NA	NA	NA	NA	NA	NA	NA	NA	NA	6.67	6.47	6.61	6.62	6.53	6.6	0.00341235	6.58238	0.046012	0.964396	0.993502
A_09_P001311	TC243457	NA	NA	NA	NA	NA	NA	NA	NA	NA	6.79	6.5	6.68	6.86	6.61	6.7	0.0644737	6.6904	0.661642	0.526254	0.833188
A_09_P001316	NP802187	NA	NA	NA	NA	NA	NA	NA	NA	NA	6.34	6.52	6.49	6.44	6.46	6.56	0.0399345	6.46855	0.538203	0.604656	0.874138
A_09_P001321	TC235282	NA	NA	NA	NA	NA	NA	NA	NA	NA	6.48	6.55	6.49	6.4	6.41	6.55	-0.0492938	6.478	-0.714359	0.494728	0.812048
A_09_P001326	TC236130	NA	NA	NA	NA	NA	NA	NA	NA	NA	6.8	6.49	6.7	6.93	6.79	6.56	0.0947984	6.71253	0.826885	0.431578	0.766171
A_09_P001331	NM_001015327	NA	NA	NA	NA	NA	NA	NA	NA	NA	8.54	8.4	8.9	8.94	8.5	8.34	-0.0149512	8.60237	-0.0865943	0.93306	0.984841
A_09_P001336	TC248188	NA	NA	NA	NA	NA	NA	NA	NA	NA	6.83	6.88	7.03	6.91	6.78	6.8	-0.084295	6.87353	-1.08831	0.307241	0.656198
A_09_P001341	TC253508	NA	NA	NA	NA	NA	NA	NA	NA	NA	6.54	6.61	6.57	6.56	6.56	6.63	0.00931222	6.57653	0.14931	0.884896	0.972201
A_09_P001346	JV226548	NA	NA	NA	NA	NA	NA	NA	NA	NA	6.62	6.78	6.65	6.65	6.75	6.64	-0.00341233	6.68126	-0.0465773	0.963959	0.99349
A_09_P001356	TC255510	NA	NA	NA	NA	NA	NA	NA	NA	NA	6.66	6.39	6.34	6.42	6.29	6.25	-0.142457	6.39021	-1.45304	0.183183	0.49726
A_09_P001361	TC249962	NA	NA	NA	NA	NA	NA	NA	NA	NA	7.95	8.04	8.43	8.19	7.99	8.42	0.0590999	8.17061	0.404042	0.696459	0.914369
A_09_P001366	NP12807584	NA	NA	NA	NA	NA	NA	NA	NA	NA	6.67	6.64	6.77	6.61	6.62	6.61	-0.079421	6.65394	-1.23446	0.251053	0.591972
A_09_P001371	TC252116	NA	NA	NA	NA	NA	NA	NA	NA	NA	6.34	6.63	6.49	6.41	6.44	6.4	-0.0688354	6.45343	-0.831256	0.429241	0.764334
A_09_P001376	JV224003	NA	NA	NA	NA	NA	NA	NA	NA	NA	6.33	6.52	6.52	6.48	6.61	6.5	0.0738876	6.49265	0.944495	0.371766	0.719017
A_09_P001381	TC234051	NA	NA	NA	NA	NA	NA	NA	NA	NA	10.24	10.25	10.76	10.36	9.73	10	-0.387207	10.224	-2.09111	0.0688676	0.267535
A_09_P001386	FBtr0111266	FBtr0111266	FBgn0262116	CG40127	CG40127		2R	-1	74991	75661	11.51	11.81	11.26	12.1	12.04	11.92	0.496766	11.772	3.81065	0.00487586	0.0413548
A_09_P001391	NP802233	NA	NA	NA	NA	NA	NA	NA	NA	NA	6.51	6.53	6.56	6.39	6.5	6.53	-0.0597529	6.50492	-0.904149	0.391566	0.734968
A_09_P001396	TC250872	NA	NA	NA	NA	NA	NA	NA	NA	NA	6.56	6.46	6.58	6.63	6.4	6.42	-0.0488377	6.50891	-0.598356	0.565672	0.854807
A_09_P001401	TC251358	NA	NA	NA	NA	NA	NA	NA	NA	NA	7.84	7.91	8.55	7.86	7.77	7.98	-0.233541	7.98526	-1.3611	0.209511	0.535892
A_09_P001406	TC250128	NA	NA	NA	NA	NA	NA	NA	NA	NA	10.64	10.38	11.27	10.43	10.18	9.91	-0.589995	10.4683	-2.68122	0.0271357	0.139633
A_09_P001411	TC237620	NA	NA	NA	NA	NA	NA	NA	NA	NA	6.34	6.34	6.49	6.38	6.48	6.41	0.0303688	6.40741	0.430879	0.677599	0.906981
A_09_P001416	TC246175	NA	NA	NA	NA	NA	NA	NA	NA	NA	6.59	6.63	6.73	6.66	6.63	6.7	0.0151123	6.65766	0.225265	0.827256	0.95601
A_09_P001421	TC237087	NA	NA	NA	NA	NA	NA	NA	NA	NA	6.47	6.53	6.49	6.52	6.5	6.77	0.100261	6.54721	1.16566	0.276362	0.623186
A_09_P001426	TC233968	NA	NA	NA	NA	NA	NA	NA	NA	NA	6.5	6.54	6.58	6.42	6.52	6.59	-0.0282672	6.52379	-0.405239	0.695612	0.914204
A_09_P001431	NP12807550	NA	NA	NA	NA	NA	NA	NA	NA	NA	6.36	6.24	6.3	6.29	6.35	6.37	0.0371782	6.31835	0.566656	0.586037	0.865467
A_09_P001436	NP12807547	NA	NA	NA	NA	NA	NA	NA	NA	NA	6.39	6.72	6.57	6.37	6.48	6.54	-0.0937238	6.51106	-0.987385	0.351538	0.701549
A_09_P001441	FBtr0113813	FBtr0113813	FBgn0058160	CG40160	CG40160		3LHet	1	1562357	1575983	15.01	14.94	14.96	14.63	14.66	14.79	-0.27486	14.8315	-3.97115	0.00386974	0.0352574
A_09_P001446	TC237504	NA	NA	NA	NA	NA	NA	NA	NA	NA	6.47	6.74	6.75	6.48	6.52	6.58	-0.125506	6.58885	-1.39575	0.199226	0.521955
A_09_P001451	NP802294	NA	NA	NA	NA	NA	NA	NA	NA	NA	6.48	6.41	6.51	6.61	6.46	6.51	0.0565606	6.4946	0.812734	0.439204	0.772021
A_09_P001456	NM_001038832	NA	NA	NA	NA	NA	NA	NA	NA	NA	6.3	6.26	6.38	6.24	6.39	6.24	-0.0242296	6.30112	-0.332875	0.747535	0.93307
A_09_P001461	FBtr0299948	FBtr0299948	FBgn0058172	CG40172	CG40172		2L	-1	20249162	20249371	6.36	6.33	6.37	6.44	6.36	6.42	0.0549357	6.3811	0.893545	0.396894	0.739952
A_09_P001466	TC249738	NA	NA	NA	NA	NA	NA	NA	NA	NA	6.33	6.37	6.29	6.3	6.25	6.33	-0.0365965	6.31292	-0.575977	0.580007	0.862117
A_09_P001471	TC232101	NA	NA	NA	NA	NA	NA	NA	NA	NA	6.59	6.68	6.6	6.31	6.63	6.53	-0.132318	6.55629	-1.47319	0.177816	0.488713
A_09_P001476	FBtr0113817	FBtr0113817	FBgn0058178	CG40178	CG40178		3LHet	-1	1181140	1396811	6.93	6.98	6.81	7.89	7.85	7.75	0.918488	7.36862	12.3712	1.3e-06	0.000235775
A_09_P001481	TC249070	NA	NA	NA	NA	NA	NA	NA	NA	NA	6.57	6.64	6.62	6.72	6.82	6.64	0.120529	6.6683	1.70857	0.124782	0.395665
A_09_P001486	NM_001015180	NA	NA	NA	NA	NA	NA	NA	NA	NA	6.52	6.57	6.54	6.65	6.47	6.58	0.0208364	6.55465	0.294672	0.775527	0.943006
A_09_P001491	TC234708	NA	NA	NA	NA	NA	NA	NA	NA	NA	6.53	6.59	6.44	6.45	6.42	6.31	-0.124742	6.45516	-1.71437	0.12368	0.39318
A_09_P001496	TC230128	NA	NA	NA	NA	NA	NA	NA	NA	NA	6.65	6.44	6.41	6.42	6.42	6.43	-0.0781866	6.46295	-1.00253	0.344595	0.694327
A_09_P001501	NM_001015177	NA	NA	NA	NA	NA	NA	NA	NA	NA	6.56	6.58	6.79	6.53	6.58	6.7	-0.0388214	6.62282	-0.453384	0.661966	0.901553
A_09_P001506	FBtr0113824	FBtr0113824	FBgn0058191	CG40191	CG40191		2RHet	1	390776	392982	12.08	12.03	12.11	12.22	12.14	12.23	0.122159	12.137	1.90976	0.0914739	0.323897
A_09_P001511	TC245093	NA	NA	NA	NA	NA	NA	NA	NA	NA	6.49	6.43	6.37	6.47	6.36	6.42	-0.0100061	6.42347	-0.150338	0.88411	0.971996
A_09_P001516	FBtr0113830	FBtr0113830	FBgn0058196	CG40196	Maf1		U	-1	1091918	1103419	12.31	12.36	12.38	12.45	12.26	12.33	-0.00403416	12.3485	-0.0562658	0.95647	0.991864
A_09_P001521	FBtr0333189	FBtr0333189	FBgn0058198	CG40198	CG40198		3RHet	-1	2504376	2506001	6.48	6.47	6.46	6.55	6.51	6.48	0.0436772	6.49098	0.71934	0.491812	0.810207
A_09_P001526	TC240233	NA	NA	NA	NA	NA	NA	NA	NA	NA	6.49	6.51	6.48	6.55	6.45	6.51	0.0089262	6.49967	0.14291	0.889792	0.973276
A_09_P001531	TC245092	NA	NA	NA	NA	NA	NA	NA	NA	NA	6.46	6.46	6.39	6.41	6.27	6.33	-0.0975785	6.38564	-1.45462	0.182757	0.496701
A_09_P001536	NP12807995	NA	NA	NA	NA	NA	NA	NA	NA	NA	6.67	6.72	6.76	6.7	6.75	6.7	-0.00322172	6.71678	-0.0513916	0.960237	0.992677
A_09_P001541	NP12807672	NA	NA	NA	NA	NA	NA	NA	NA	NA	6.81	6.36	6.37	6.56	6.44	6.45	-0.0275804	6.49774	-0.228224	0.82503	0.955893
A_09_P001546	TC233692	NA	NA	NA	NA	NA	NA	NA	NA	NA	6.32	6.42	6.45	6.39	6.43	6.47	0.0318218	6.41461	0.474445	0.647494	0.894685
A_09_P001551	TC249277	NA	NA	NA	NA	NA	NA	NA	NA	NA	6.45	6.39	6.52	6.4	6.42	6.4	-0.0446692	6.43192	-0.688933	0.509783	0.822661
A_09_P001556	TC250129	NA	NA	NA	NA	NA	NA	NA	NA	NA	7.03	6.68	6.59	6.79	6.77	6.59	-0.0511241	6.74287	-0.428364	0.679357	0.907489
A_09_P001561	TC236328	NA	NA	NA	NA	NA	NA	NA	NA	NA	6.53	6.66	6.64	6.4	6.63	6.64	-0.0525931	6.58467	-0.62234	0.550537	0.846239
A_09_P001566	TC245451	NA	NA	NA	NA	NA	NA	NA	NA	NA	8.05	7.81	8.3	7.6	7.4	7.45	-0.571385	7.76978	-4.64973	0.00151806	0.0181975
A_09_P001571	TC241422	NA	NA	NA	NA	NA	NA	NA	NA	NA	8.03	7.83	8	7.85	7.47	7.47	-0.35253	7.77489	-3.06247	0.014975	0.0914944
A_09_P001576	NM_001015116	NA	NA	NA	NA	NA	NA	NA	NA	NA	6.32	6.44	6.49	6.45	6.51	6.41	0.0381849	6.43643	0.535373	0.606526	0.875082
A_09_P001581	FBtr0302216	FBtr0302216	FBgn0058249	CG40249	CG40249		U	-1	963319	963864	6.33	6.18	6.24	6.33	6.27	6.12	-0.00864345	6.2465	-0.109741	0.915239	0.980934
A_09_P001586	FBtr0301780	FBtr0301780	FBgn0058263	CG40263	MFS17	Major Facilitator Superfamily Transporter 17 [Source:FlyBase gene name;Acc:FBgn0058263]	2RHet	-1	1265404	1336014	9.65	9.46	9.57	9.41	9.31	9.34	-0.207626	9.45729	-2.84338	0.0210449	0.116697
A_09_P001591	FBtr0301780	FBtr0301780	FBgn0058263	CG40263	MFS17	Major Facilitator Superfamily Transporter 17 [Source:FlyBase gene name;Acc:FBgn0058263]	2RHet	-1	1265404	1336014	10.14	9.94	10.21	9.96	10.02	10.04	-0.0933176	10.0511	-1.11628	0.295773	0.645452
A_09_P001596	FBtr0301780	FBtr0301780	FBgn0058263	CG40263	MFS17	Major Facilitator Superfamily Transporter 17 [Source:FlyBase gene name;Acc:FBgn0058263]	2RHet	-1	1265404	1336014	8.43	8.65	8.4	8.62	8.48	8.41	0.0110212	8.49722	0.121676	0.906069	0.977984
A_09_P001601	NP12808003	NA	NA	NA	NA	NA	NA	NA	NA	NA	6.39	6.27	6.32	6.54	6.34	6.28	0.0599028	6.35808	0.719833	0.491525	0.810001
A_09_P001606	TC243262	NA	NA	NA	NA	NA	NA	NA	NA	NA	6.42	6.36	6.48	6.56	6.39	6.62	0.0996409	6.47182	1.26172	0.241569	0.579599
A_09_P001611	NM_001015091	NA	NA	NA	NA	NA	NA	NA	NA	NA	6.63	6.64	6.5	6.6	6.55	6.57	-0.016464	6.58253	-0.246856	0.811055	0.953182
A_09_P001616	TC236593	NA	NA	NA	NA	NA	NA	NA	NA	NA	7.16	6.97	7.27	7.15	6.95	7.03	-0.083562	7.08703	-0.891346	0.398006	0.740951
A_09_P001621	NP12807639	NA	NA	NA	NA	NA	NA	NA	NA	NA	7.23	6.99	7.52	7	6.89	7.05	-0.268884	7.11322	-2.15694	0.0620871	0.249263
A_09_P001627	TC247697	NA	NA	NA	NA	NA	NA	NA	NA	NA	10.42	10.69	11	10.4	10.27	10.06	-0.459698	10.4727	-3.12224	0.0136581	0.0859134
A_09_P001631	A_09_P001631	NA	NA	NA	NA	NA	NA	NA	NA	NA	6.42	6.39	6.46	6.64	6.33	6.46	0.0542998	6.45004	0.626185	0.548132	0.844989
A_09_P001636	TC249580	NA	NA	NA	NA	NA	NA	NA	NA	NA	6.68	6.59	6.54	6.66	6.56	6.63	0.0104565	6.60736	0.151405	0.883295	0.971725
A_09_P001641	TC250869	NA	NA	NA	NA	NA	NA	NA	NA	NA	7.76	7.57	8.16	7.73	7.53	7.81	-0.140959	7.75946	-0.954665	0.366893	0.715214
A_09_P001646	TC236892	NA	NA	NA	NA	NA	NA	NA	NA	NA	6.67	6.59	6.62	6.91	6.75	6.72	0.163253	6.71142	2.23193	0.0551589	0.229974
A_09_P001651	FBtr0111169	FBtr0111169	FBgn0058298	CG40298	CG40298		3L	1	23719929	23721089	6.88	6.74	6.78	6.79	6.8	6.85	0.0171277	6.80541	0.257278	0.803269	0.951358
A_09_P001656	FBtr0301725	FBtr0301725	FBgn0250816	CG40300	AGO3	Argonaute 3 [Source:FlyBase gene name;Acc:FBgn0250816]	3L	1	23547693	23682740	7.79	7.48	7.82	8.61	8.46	8.66	0.878954	8.13624	8.43988	2.47e-05	0.00133521
A_09_P001661	FBtr0301725	FBtr0301725	FBgn0250816	CG40300	AGO3	Argonaute 3 [Source:FlyBase gene name;Acc:FBgn0250816]	3L	1	23547693	23682740	6.66	6.41	6.69	6.82	6.57	6.72	0.121725	6.64444	1.22138	0.25571	0.597206
A_09_P001666	NP12807657	NA	NA	NA	NA	NA	NA	NA	NA	NA	6.83	6.55	6.9	6.88	6.6	6.92	0.0421604	6.7806	0.354501	0.731859	0.927221
A_09_P001671	TC238758	NA	NA	NA	NA	NA	NA	NA	NA	NA	6.71	6.53	6.93	6.9	6.58	6.81	0.039372	6.7429	0.329563	0.749946	0.933681
A_09_P001676	NP12807951	NA	NA	NA	NA	NA	NA	NA	NA	NA	7.05	6.92	7.06	6.94	6.86	6.93	-0.101778	6.96176	-1.47802	0.176552	0.486528
A_09_P001681	TC241632	NA	NA	NA	NA	NA	NA	NA	NA	NA	6.47	6.56	6.57	6.45	6.42	6.52	-0.0728283	6.49822	-1.11007	0.298289	0.648008
A_09_P001686	TC250031	NA	NA	NA	NA	NA	NA	NA	NA	NA	7.67	7.82	7.98	8.16	8.01	8.11	0.270049	7.95984	2.9769	0.0170949	0.100421
A_09_P001691	NP12807564	NA	NA	NA	NA	NA	NA	NA	NA	NA	6.63	6.77	6.81	6.66	6.61	6.67	-0.0887128	6.69142	-1.24466	0.247469	0.587516
A_09_P001696	NP12807564	NA	NA	NA	NA	NA	NA	NA	NA	NA	7.63	7.54	7.98	7.54	7.37	7.32	-0.304209	7.56112	-2.54744	0.0335035	0.162256
A_09_P001701	TC250723	NA	NA	NA	NA	NA	NA	NA	NA	NA	6.51	6.71	6.65	6.47	6.55	7.79	0.314241	6.77914	1.02312	0.335328	0.685236
A_09_P001706	NP12807989	NA	NA	NA	NA	NA	NA	NA	NA	NA	6.43	6.63	6.66	6.59	6.5	6.53	-0.0322464	6.55756	-0.411761	0.69101	0.912033
A_09_P001711	TC247778	NA	NA	NA	NA	NA	NA	NA	NA	NA	6.54	6.43	6.39	6.51	6.39	6.39	-0.0246531	6.4407	-0.341771	0.741071	0.930398
A_09_P001716	TC240675	NA	NA	NA	NA	NA	NA	NA	NA	NA	6.42	6.35	6.26	6.36	6.41	6.45	0.0672956	6.37418	0.979385	0.355247	0.705406
A_09_P001721	FBtr0086131	FBtr0086131	FBgn0027066	CG3265	Eb1	Eb1 [Source:FlyBase gene name;Acc:FBgn0027066]	2R	1	2636732	2643805	9.63	9.43	10	9.76	9.6	9.96	0.0871091	9.73001	0.589357	0.571412	0.857886
A_09_P001726	TC244480	NA	NA	NA	NA	NA	NA	NA	NA	NA	6.45	6.41	6.31	6.37	6.47	6.41	0.021803	6.40258	0.319922	0.756983	0.936028
A_09_P001731	TC250782	NA	NA	NA	NA	NA	NA	NA	NA	NA	6.42	6.57	6.62	6.34	6.49	6.63	-0.045277	6.51179	-0.489747	0.637076	0.889964
A_09_P001736	FBtr0302337	FBtr0302337	FBgn0058378	CG40378	CG40378		U	1	72264	219522	8.45	8.25	8.77	8.98	8.72	8.84	0.357922	8.66782	2.7082	0.0260093	0.1354
A_09_P001741	TC252216	NA	NA	NA	NA	NA	NA	NA	NA	NA	7.32	7.24	7.56	7.21	7.01	7.24	-0.217951	7.26425	-2.12536	0.0652538	0.257983
A_09_P001746	TC240886	NA	NA	NA	NA	NA	NA	NA	NA	NA	7.11	7.22	7.43	7.25	7.15	7.37	0.00161074	7.25584	0.016378	0.987322	0.997726
A_09_P001751	TC248536	NA	NA	NA	NA	NA	NA	NA	NA	NA	6.9	6.89	6.94	6.93	7.05	6.9	0.0480678	6.93315	0.712239	0.495973	0.812772
A_09_P001756	TC233584	NA	NA	NA	NA	NA	NA	NA	NA	NA	8.37	8.32	8.41	7.96	7.86	7.63	-0.55018	8.09078	-6.0043	0.000285626	0.00598455
A_09_P001761	TC249274	NA	NA	NA	NA	NA	NA	NA	NA	NA	6.47	6.59	6.41	6.49	6.52	6.44	-0.00687413	6.48504	-0.0951737	0.926449	0.983307
A_09_P001766	TC242151	NA	NA	NA	NA	NA	NA	NA	NA	NA	6.49	6.43	6.48	6.51	6.5	6.48	0.0307005	6.48083	0.505911	0.626165	0.884532
A_09_P001771	NP802145	NA	NA	NA	NA	NA	NA	NA	NA	NA	6.33	6.35	6.49	6.57	6.44	6.29	0.0436802	6.41142	0.490696	0.636433	0.889817
A_09_P001776	TC250610	NA	NA	NA	NA	NA	NA	NA	NA	NA	6.61	6.44	6.58	6.49	6.62	6.54	0.011501	6.54638	0.155372	0.880264	0.971106
A_09_P001781	NP1389808	NA	NA	NA	NA	NA	NA	NA	NA	NA	6.75	6.35	6.37	6.65	6.54	6.39	0.0374278	6.5093	0.30841	0.765418	0.939272
A_09_P001786	TC242523	NA	NA	NA	NA	NA	NA	NA	NA	NA	6.65	6.55	6.58	6.6	6.4	6.63	-0.0510398	6.57061	-0.636482	0.541724	0.840996
A_09_P001791	FBtr0111232	FBtr0111232	FBgn0058439	CG40439	CG40439		2L	-1	22690251	22691008	11.68	11.49	11.46	11.55	11.43	11.6	-0.0155538	11.5356	-0.183217	0.859053	0.965335
A_09_P001796	NM_001111013	NA	NA	NA	NA	NA	NA	NA	NA	NA	6.23	6.48	6.28	6.1	6.48	6.38	-0.0120311	6.32444	-0.108138	0.916471	0.980954
A_09_P001801	TC249656	NA	NA	NA	NA	NA	NA	NA	NA	NA	6.43	6.53	6.48	6.42	6.37	6.35	-0.100758	6.43096	-1.57701	0.152321	0.447312
A_09_P001806	NM_001015084	NA	NA	NA	NA	NA	NA	NA	NA	NA	6.61	6.5	6.71	6.59	6.58	6.55	-0.0327694	6.58902	-0.444159	0.668353	0.902962
A_09_P001811	NM_001038829	NA	NA	NA	NA	NA	NA	NA	NA	NA	6.57	6.31	6.41	6.41	6.24	6.37	-0.094134	6.38473	-1.07716	0.311908	0.66137
A_09_P001816	FBtr0111152	FBtr0111152	FBgn0058470	CG40470	CG40470		3L	-1	23832960	23979510	8.54	8.16	8.27	8.37	8.36	8.4	0.0542576	8.34969	0.547212	0.598727	0.871229
A_09_P001821	FBtr0072417	FBtr0072417	FBgn0060296	CG15860	pain	painless [Source:FlyBase gene name;Acc:FBgn0060296]	2R	-1	20809028	20815798	10.7	11	10.82	10.38	10.29	10.44	-0.469352	10.6057	-5.27468	0.000680488	0.0105831
A_09_P001826	FBtr0335187	NA	NA	NA	NA	NA	NA	NA	NA	NA	6.39	6.56	6.57	6.41	6.57	6.48	-0.0140935	6.49575	-0.180648	0.861005	0.965537
A_09_P001831	FBtr0070727	FBtr0070727	FBgn0061196	CG15468	SIP3	Syntaxin Interacting Protein 3 [Source:FlyBase gene name;Acc:FBgn0061196]	X	-1	4853959	4855033	6.7	6.63	6.58	6.81	6.75	6.57	0.0696325	6.67179	0.8555	0.416439	0.755921
A_09_P001836	FBtr0089670	FBtr0089670	FBgn0061197	CG13164	SIP2	Syntaxin Interacting Protein 2 [Source:FlyBase gene name;Acc:FBgn0061197]	2R	-1	8190042	8193774	6.53	6.32	6.41	6.47	6.44	6.32	-0.0142883	6.41665	-0.179701	0.861725	0.965654
A_09_P001841	FBtr0072194	FBtr0072194	FBgn0061198	CG30173	HSPC300		2R	-1	19915474	19916325	12.64	12.66	12.47	12.35	12.28	12.32	-0.274514	12.454	-3.76275	0.00522765	0.0435106
A_09_P001846	FBtr0113475	FBtr0113475	FBgn0061200	CG4453	Nup153	Nucleoporin 153 [Source:FlyBase gene name;Acc:FBgn0061200]	X	1	16493356	16504492	14.33	14.25	14.36	14.21	14.23	14.07	-0.140572	14.2401	-1.93348	0.0881554	0.315449
A_09_P001851	FBtr0085927	FBtr0085927	FBgn0061209	CG17949	His2B:CG17949	His2B:CG17949 [Source:FlyBase gene name;Acc:FBgn0061209]	2L	-1	21423125	21423745	11.05	11.39	10.83	11.28	11.31	11.08	0.134492	11.1572	0.99007	0.3503	0.700164
A_09_P001856	FBtr0305701	FBtr0305701	FBgn0262720	CG43164	CG43164		2R	1	13389862	13396150	12.03	12.22	12.3	12.78	12.56	12.7	0.4923	12.4324	5.34489	0.000623992	0.0100445
A_09_P001861	FBtr0091650	FBtr0091650	FBgn0061359	CG33671	CG33671		2R	-1	8521671	8523646	14.04	14.08	14.02	14.02	14.05	14.08	0.0041905	14.049	0.0682876	0.947184	0.989067
A_09_P001866	RE55868	NA	NA	NA	NA	NA	NA	NA	NA	NA	10.58	11.04	10.93	11.29	11.27	11.15	0.38793	11.0444	3.30036	0.0104046	0.070553
A_09_P001871	FBtr0300124	FBtr0300124	FBgn0061435	CG30270	CG30270		2R	1	18671809	18672437	6.45	6.43	6.45	6.35	6.67	6.61	0.100371	6.49429	1.11229	0.297386	0.646966
A_09_P001876	FBtr0076186	FBtr0076186	FBgn0061469	CG6190	Ube3a	Ubiquitin protein ligase E3A [Source:FlyBase gene name;Acc:FBgn0061469]	3L	-1	11199522	11203683	12.67	12.47	12.44	12.24	12.44	12.42	-0.162835	12.4475	-1.83608	0.102557	0.348451
A_09_P001881	FBtr0085777	FBtr0085777	FBgn0061476	CG18729	zwilch	zwilch [Source:FlyBase gene name;Acc:FBgn0061476]	3R	-1	27036688	27039072	11.52	11.19	11.16	11.43	11.35	11.42	0.113258	11.3438	1.12618	0.291794	0.640986
A_09_P001886	FBtr0301446	FBtr0301446	FBgn0061492	CG10733	loj	logjam [Source:FlyBase gene name;Acc:FBgn0061492]	3L	1	6088087	6089617	11.29	11.18	11.14	11.46	11.31	11.34	0.168512	11.2876	2.27898	0.0512081	0.218429
A_09_P001891	FBtr0075782	FBtr0075782	FBgn0061515	CG6513	endos	endosulfine [Source:FlyBase gene name;Acc:FBgn0061515]	3L	-1	14022679	14024806	13.41	13.63	13.42	13.47	13.57	13.48	0.0205455	13.4955	0.25378	0.805879	0.951617
A_09_P001896	FBtr0085749	FBtr0085749	FBgn0062411	CG15551	Ctr1C	Copper transporter 1C [Source:FlyBase gene name;Acc:FBgn0062411]	3R	-1	26789011	26790042	6.41	6.48	6.48	6.4	6.46	6.49	-0.00945738	6.45366	-0.147663	0.886156	0.972382
A_09_P001901	FBtr0081835	FBtr0081835	FBgn0062412	CG7459	Ctr1B	Copper transporter 1B [Source:FlyBase gene name;Acc:FBgn0062412]	3R	1	4143337	4144927	6.7	6.96	6.69	6.78	6.78	6.67	-0.0393223	6.76271	-0.446693	0.666596	0.902735
A_09_P001906	FBtr0070951	FBtr0070951	FBgn0062413	CG3977	Ctr1A	Copper transporter 1A [Source:FlyBase gene name;Acc:FBgn0062413]	X	1	6555680	6562291	10.93	10.67	10.5	10.61	10.62	10.64	-0.0759013	10.6604	-0.725768	0.488066	0.807789
A_09_P001911	FBtr0086781	FBtr0086781	FBgn0062440	CG17680	CG17680		2R	-1	14034802	14035499	11.35	11.17	10.86	12.22	12.07	12.13	1.01194	11.6327	8.43976	2.47e-05	0.00133521
A_09_P001916	FBtr0085405	FBtr0085405	FBgn0062442	CG1458	CG1458		3R	-1	25047939	25049149	13.04	13.22	13.1	13.45	13.36	13.44	0.2972	13.2662	4.12811	0.00309798	0.0301566
A_09_P001921	FBtr0299558	FBtr0299558	FBgn0259143	CG42258	CG42258		X	1	12358132	12371539	9.89	9.56	9.21	9.46	9.43	9.34	-0.142932	9.48084	-0.948791	0.369702	0.717193
A_09_P001926	FBtr0088078	FBtr0088078	FBgn0062449	CG13197	CG13197		2R	1	7578801	7582958	10.2	10.16	10.03	9.9	9.84	9.79	-0.286334	9.9871	-3.96089	0.0039269	0.0356167
A_09_P001931	FBtr0072928	FBtr0072928	FBgn0062517	CG16984	CG16984		3L	1	2595781	2596998	9.95	9.72	9.83	9.58	9.64	9.63	-0.221287	9.72454	-2.92768	0.0184532	0.106095
A_09_P001936	FBtr0070003	FBtr0070003	FBgn0062565	CG32825	Or19b	Odorant receptor 19b [Source:FlyBase gene name;Acc:FBgn0062565]	X	1	19988431	19989800	8.28	7.78	8.13	8.22	8.33	8.3	0.223072	8.17283	1.84528	0.101107	0.345495
A_09_P001941	FBtr0083345	FBtr0083345	FBgn0063261	CG31275	CG31275		3R	-1	12576454	12577111	6.48	6.71	6.49	6.52	6.57	6.54	-0.0165845	6.55257	-0.20838	0.839988	0.959951
A_09_P001946	FBtr0113776	FBtr0113776	FBgn0063368	CG40041	Gpb5	Glycoprotein hormone beta 5 [Source:FlyBase gene name;Acc:FBgn0063368]	2LHet	1	167215	167979	6.76	6.6	6.7	6.65	6.72	6.67	-0.00550178	6.68368	-0.0799065	0.938217	0.986473
A_09_P001951	FBtr0075350	FBtr0075350	FBgn0063485	CG3849	Lasp	Lasp [Source:FlyBase gene name;Acc:FBgn0063485]	3L	-1	16669506	16704777	10.35	10.07	10.67	10.09	10.08	10.09	-0.276377	10.2258	-2.05387	0.0730175	0.278509
A_09_P001956	FBtr0100145	FBtr0100145	FBgn0063485	CG3849	Lasp	Lasp [Source:FlyBase gene name;Acc:FBgn0063485]	3L	-1	16669506	16704777	13.56	13.68	13.51	13.25	13.3	13.34	-0.286348	13.4406	-4.05334	0.00344277	0.0325248
A_09_P001961	FBtr0086677	FBtr0086677	FBgn0063491	CG17534	GstE9	Glutathione S transferase E9 [Source:FlyBase gene name;Acc:FBgn0063491]	2R	1	14296516	14297340	8.66	8.79	8.54	8.62	8.66	8.59	-0.0399656	8.64387	-0.510891	0.622822	0.882812
A_09_P001966	FBtr0086676	FBtr0086676	FBgn0063492	CG17533	GstE8	Glutathione S transferase E8 [Source:FlyBase gene name;Acc:FBgn0063492]	2R	1	14295339	14296067	12.89	12.86	12.83	13.5	13.38	13.34	0.548445	13.1327	7.97084	3.78e-05	0.00174563
A_09_P001971	FBtr0086675	FBtr0086675	FBgn0063493	CG17531	GstE7	Glutathione S transferase E7 [Source:FlyBase gene name;Acc:FBgn0063493]	2R	1	14294425	14295193	12.01	12.01	11.9	12.03	11.9	11.79	-0.065664	11.9405	-0.827896	0.431037	0.765791
A_09_P001976	FBtr0086674	FBtr0086674	FBgn0063494	CG17530	GstE6	Glutathione S transferase E6 [Source:FlyBase gene name;Acc:FBgn0063494]	2R	1	14293518	14294266	14.8	15.21	14.93	15.36	15.43	15.25	0.368263	15.1622	3.36397	0.00944943	0.0660838
A_09_P001981	FBtr0086673	FBtr0086673	FBgn0063495	CG17527	GstE5	Glutathione S transferase E5 [Source:FlyBase gene name;Acc:FBgn0063495]	2R	1	14292125	14292843	8.99	8.85	8.93	9.79	9.78	9.67	0.825822	9.3343	11.8987	1.77e-06	0.000286468
A_09_P001986	FBtr0086672	FBtr0086672	FBgn0063496	CG17525	GstE4	Glutathione S transferase E4 [Source:FlyBase gene name;Acc:FBgn0063496]	2R	1	14290771	14291591	6.45	6.41	6.42	6.42	6.49	6.56	0.066308	6.45936	1.00984	0.341285	0.691541
A_09_P001991	FBtr0086671	FBtr0086671	FBgn0063497	CG17524	GstE3	Glutathione S transferase E3 [Source:FlyBase gene name;Acc:FBgn0063497]	2R	1	14288222	14288972	10.61	10.96	10.57	10.97	10.93	10.7	0.152613	10.7887	1.28067	0.235156	0.571057
A_09_P001996	FBtr0086670	FBtr0086670	FBgn0063498	CG17523	GstE2	Glutathione S transferase E2 [Source:FlyBase gene name;Acc:FBgn0063498]	2R	1	14286998	14287880	7.94	7.63	7.81	7.36	7.2	7.33	-0.498471	7.54588	-5.40153	0.000582146	0.00965101
A_09_P002001	FBtr0086726	FBtr0086726	FBgn0063499	CG17522	GstE10	Glutathione S transferase E10 [Source:FlyBase gene name;Acc:FBgn0063499]	2R	-1	14284143	14285031	6.61	6.59	6.59	6.49	6.6	6.54	-0.0499875	6.57023	-0.793778	0.449562	0.780182
A_09_P002006	FBtr0309301	FBtr0309301	FBgn0063649	CG6006	CG6006		3R	1	11981040	11997488	9.61	9.36	9.99	8.7	8.65	8.76	-0.950089	9.17856	-6.72165	0.00012995	0.00375849
A_09_P002011	FBtr0273416	FBtr0273416	FBgn0063667	CG32335	CG32335		3L	-1	1201871	1203030	6.54	6.66	6.54	6.39	6.63	6.61	-0.0367014	6.56067	-0.441609	0.670124	0.904096
A_09_P002016	FBtr0333870	FBtr0333870	FBgn0063670	CG40228	CG40228		3LHet	-1	2188916	2190731	12	12.08	12.04	12.3	12.15	12.35	0.224857	12.1537	3.03801	0.0155515	0.0940983
A_09_P002021	FBtr0113841	FBtr0113841	FBgn0063670	CG40228	CG40228		3LHet	-1	2188916	2190731	6.68	6.8	6.79	6.79	6.65	6.73	-0.0324883	6.7403	-0.464539	0.654281	0.898199
A_09_P002026	FBtr0072493	FBtr0072493	FBgn0063923	CG1220	Kaz1-ORFB	Kaz1-ORFB [Source:FlyBase gene name;Acc:FBgn0063923]	3L	1	216645	218058	10.62	10.62	10.29	9.7	9.71	9.78	-0.780743	10.1187	-8.04883	3.52e-05	0.00166501
A_09_P002031	FBtr0091702	FBtr0091702	FBgn0064116	CG33713	CG33713		X	-1	21188961	21190299	15.05	15.03	14.83	15.17	15.33	15.26	0.28789	15.1105	3.47486	0.00799864	0.0585729
A_09_P002036	FBtr0330263	FBtr0330263	FBgn0263993	CG43736	CG43736		X	1	6762541	6775258	9.32	9.41	9.42	9.1	9.06	8.96	-0.34483	9.20949	-5.00972	0.000949706	0.0133033
A_09_P002041	FBtr0091719	FBtr0091719	FBgn0064126	CG33722	CG33722		3R	1	4069781	4073577	12.65	12.57	12.57	12.45	12.43	12.4	-0.169714	12.5111	-2.73514	0.0249319	0.131708
A_09_P002046	FBtr0111132	FBtr0111132	FBgn0064225	CG17489	RpL5	Ribosomal protein L5 [Source:FlyBase gene name;Acc:FBgn0064225]	2L	-1	22427042	22429419	18.01	18.04	17.89	18.02	18.11	18	0.065755	18.0122	0.927573	0.379979	0.726007
A_09_P002051	FBtr0086668	FBtr0086668	FBgn0064237	CG5154	Idgf5	Imaginal disc growth factor 5 [Source:FlyBase gene name;Acc:FBgn0064237]	2R	1	14281170	14282787	6.6	6.66	6.51	6.76	6.5	6.64	0.0440088	6.61504	0.521582	0.615678	0.879282
A_09_P002056	FBtr0076165	FBtr0076165	FBgn0064766	CG7600	CG7600		3L	1	11203886	11207197	13.37	13.37	13.24	13.61	13.59	13.61	0.273927	13.466	4.09843	0.00323018	0.0310487
A_09_P002061	FBtr0300075	FBtr0300075	FBgn0064912	CG31178	CG31178		3R	1	17699461	17700644	6.64	6.48	6.51	6.66	6.51	6.67	0.0731016	6.57878	0.943972	0.372017	0.719256
A_09_P002066	FBtr0113478	FBtr0113478	FBgn0065032	CG8936	Arpc3B	Arpc3B [Source:FlyBase gene name;Acc:FBgn0065032]	X	-1	16998604	16999885	7.72	7.91	7.65	7.88	7.96	7.84	0.132074	7.82718	1.61062	0.144803	0.434136
A_09_P002071	FBtr0074168	FBtr0074168	FBgn0065035	CG33250	AlkB	AlkB [Source:FlyBase gene name;Acc:FBgn0065035]	X	-1	15752167	15753520	11.13	11.07	11.02	11.13	11.01	11.16	0.0233942	11.0872	0.335493	0.74563	0.932293
A_09_P002076	FBtr0100832	FBtr0100832	FBgn0065108	CG34059	ppk16	pickpocket 16 [Source:FlyBase gene name;Acc:FBgn0065108]	2L	-1	9771155	9773044	6.64	6.62	6.69	6.52	6.52	6.55	-0.120438	6.58768	-1.98048	0.0819162	0.300958
A_09_P002081	FBtr0100831	FBtr0100831	FBgn0065109	CG34058	ppk11	pickpocket 11 [Source:FlyBase gene name;Acc:FBgn0065109]	2L	-1	9773108	9775030	6.48	6.5	6.65	6.48	6.56	6.58	-0.0023814	6.54031	-0.0324019	0.974922	0.995763
A_09_P002086	FBtr0100097	FBtr0100097	FBgn0065110	CG34042	ppk10	pickpocket 10 [Source:FlyBase gene name;Acc:FBgn0065110]	2L	-1	10450134	10452201	6.84	6.67	6.77	6.79	6.79	6.77	0.0229155	6.77257	0.331572	0.748483	0.933315
A_09_P002091	FBtr0100231	FBtr0100231	FBgn0066084	CG30425	RpL41	Ribosomal protein L41 [Source:FlyBase gene name;Acc:FBgn0066084]	2R	-1	20790940	20791452	17.64	17.83	17.59	17.58	17.6	17.55	-0.108987	17.6312	-1.37272	0.206012	0.531379
A_09_P002096	FBtr0335236	NA	NA	NA	NA	NA	NA	NA	NA	NA	10.38	10.13	10.67	10.58	10.3	10.56	0.0885274	10.4376	0.64081	0.539044	0.839944
A_09_P002101	FBtr0070644	FBtr0070644	FBgn0066114	CG32775	GlcAT-I	GlcAT-I [Source:FlyBase gene name;Acc:FBgn0066114]	X	1	4025250	4026866	12.63	12.24	12.27	12.35	12.34	12.46	0.00754438	12.383	0.0689926	0.946639	0.988873
A_09_P002106	FBtr0332945	FBtr0332945	FBgn0066292	CG33350	CheB42c	Chemosensory protein B 42c [Source:FlyBase gene name;Acc:FBgn0066292]	2R	-1	2832119	2859142	8.71	8.63	8.95	8.95	9.18	9.11	0.321271	8.92264	3.19795	0.0121612	0.0790799
A_09_P002111	FBtr0086192	FBtr0086192	FBgn0066293	CG33351	CheB42b	Chemosensory protein B 42b [Source:FlyBase gene name;Acc:FBgn0066293]	2R	-1	2830601	2831500	6.81	6.77	6.81	6.79	6.82	6.76	-0.00544159	6.7953	-0.0900703	0.930381	0.984144
A_09_P002116	FBtr0091936	FBtr0091936	FBgn0066303	CG33932	CG33932		X	1	19638464	19639780	11.38	11.43	11.21	11.72	11.72	11.62	0.351692	11.5142	4.51881	0.00180889	0.0205291
A_09_P002121	FBtr0073341	FBtr0073341	FBgn0066365	CG15013	dyl	dusky-like [Source:FlyBase gene name;Acc:FBgn0066365]	3L	-1	4294004	4307718	6.5	6.61	6.62	6.51	6.45	6.44	-0.111131	6.52041	-1.68505	0.129342	0.404705
A_09_P002131	FBtr0071755	FBtr0071755	FBgn0067102	CG6437	GlcT-1	GlcT-1 [Source:FlyBase gene name;Acc:FBgn0067102]	2R	1	17963547	17966886	7.2	7.32	7.38	7.38	7.38	7.64	0.169112	7.38367	1.84997	0.100375	0.344239
A_09_P002136	FBtr0081454	FBtr0081454	FBgn0067311	CG33321	CheB38b	Chemosensory protein B 38b [Source:FlyBase gene name;Acc:FBgn0067311]	2L	-1	20816456	20817270	6.54	6.62	6.69	6.65	6.54	6.59	-0.0213899	6.6041	-0.304644	0.768185	0.940063
A_09_P002141	FBtr0081453	FBtr0081453	FBgn0067312	CG33320	CheB38a	Chemosensory protein B 38a [Source:FlyBase gene name;Acc:FBgn0067312]	2L	-1	20817816	20818532	6.72	6.57	6.61	6.64	6.56	6.67	-0.0102384	6.62812	-0.147062	0.886615	0.972453
A_09_P002146	FBtr0336880	NA	NA	NA	NA	NA	NA	NA	NA	NA	6.87	6.7	6.66	6.94	6.78	6.84	0.111059	6.79924	1.38739	0.201666	0.525435
A_09_P002151	FBtr0113895	FBtr0113895	FBgn0263977	CG40451	Tim17b		3RHet	-1	1813575	1824026	13.11	13.1	12.92	13.8	13.63	13.6	0.634723	13.3578	7.51188	5.84e-05	0.00231583
A_09_P002156	FBtr0082998	FBtr0082998	FBgn0067628	CG33331	CG33331		3R	1	10712198	10713461	8.98	8.69	8.94	9.56	9.67	9.62	0.747482	9.24356	8.37561	2.61e-05	0.00138327
A_09_P002161	FBtr0082999	FBtr0082999	FBgn0067629	CG33332	CG33332		3R	1	10712202	10714868	9.86	9.85	9.73	9.33	9.41	9.33	-0.453888	9.58643	-6.62406	0.000144126	0.00398919
A_09_P002166	FBtr0078100	FBtr0078100	FBgn0067779	CG11371	dbr	debra [Source:FlyBase gene name;Acc:FBgn0067779]	2L	1	66584	71390	11.29	11.06	11.13	10.74	10.68	10.67	-0.465738	10.9283	-6.11318	0.000252422	0.00553401
A_09_P002171	FBtr0089480	FBtr0089480	FBgn0067783	CG4241	att-ORFA	alternative testis transcripts open reading frame A [Source:FlyBase gene name;Acc:FBgn0067783]	3R	-1	16378111	16383403	10.29	10.15	10.01	10.25	10.34	10.27	0.136719	10.217	1.63435	0.1397	0.42447
A_09_P002176	FBtr0089604	FBtr0089604	FBgn0067861	CG9580	Sdic1	Sperm-specific dynein intermediate chain 1 [Source:FlyBase gene name;Acc:FBgn0067861]	X	-1	20068245	20072684	6.7	6.5	6.74	6.89	6.72	6.71	0.129234	6.71056	1.45818	0.1818	0.49543
A_09_P002181	FBtr0072779	FBtr0072779	FBgn0067864	CG12021	Patj	Patj [Source:FlyBase gene name;Acc:FBgn0067864]	3L	1	1798803	1802184	12.91	12.69	12.62	12.86	12.91	12.97	0.173918	12.8263	1.98294	0.0816018	0.300249
A_09_P002186	FBtr0307326	FBtr0307326	FBgn0263112	CG43369	Mitf	Mitf [Source:FlyBase gene name;Acc:FBgn0263112]	4	1	1219484	1228244	9.37	9.32	8.89	8.86	8.88	8.9	-0.315165	9.03618	-2.60787	0.0304574	0.151514
A_09_P002191	FBtr0307328	FBtr0307328	FBgn0263112	CG43369	Mitf	Mitf [Source:FlyBase gene name;Acc:FBgn0263112]	4	1	1219484	1228244	11.4	11.2	11.28	11.16	11	11.2	-0.17011	11.2057	-2.04712	0.0737949	0.280377
A_09_P002196	FBtr0308585	FBtr0308585	FBgn0069056	CG33226	CG33226		2R	-1	17425755	17426798	6.62	6.61	6.47	6.55	6.59	6.58	0.00547017	6.57155	0.0801339	0.938042	0.986377
A_09_P002201	FBtr0082098	FBtr0082098	FBgn0069242	CG33104	eca	eclair [Source:FlyBase gene name;Acc:FBgn0069242]	3R	-1	5510191	5511198	14.63	14.43	14.6	14.42	14.52	14.5	-0.0751289	14.5163	-0.984446	0.352897	0.703127
A_09_P002206	FBtr0080184	FBtr0080184	FBgn0069354	CG17137	Porin2	Porin2 [Source:FlyBase gene name;Acc:FBgn0069354]	2L	-1	10845788	10847044	8.08	7.76	7.99	7.96	8.2	8.03	0.120712	8.00459	1.1917	0.266546	0.611458
A_09_P002211	FBtr0301624	FBtr0301624	FBgn0069913	CG4681	CG4681		2R	-1	20465770	20467304	6.54	6.62	6.55	6.58	6.54	6.66	0.0238975	6.58397	0.361539	0.726786	0.925152
A_09_P002216	NP12807653	NA	NA	NA	NA	NA	NA	NA	NA	NA	7.04	7.02	7.05	7.12	7.05	6.97	0.0111049	7.04067	0.168688	0.870107	0.968242
A_09_P002221	TC250413	NA	NA	NA	NA	NA	NA	NA	NA	NA	8.74	8.63	9.26	9.19	8.97	9.31	0.277561	9.01739	1.70009	0.126409	0.398975
A_09_P002226	NP12807561	NA	NA	NA	NA	NA	NA	NA	NA	NA	6.66	6.73	7.31	6.62	6.65	6.84	-0.195343	6.80226	-1.19903	0.263837	0.608007
A_09_P002231	TC248857	NA	NA	NA	NA	NA	NA	NA	NA	NA	6.49	6.42	6.51	6.35	6.4	6.4	-0.0875695	6.43035	-1.39906	0.198268	0.520503
A_09_P002236	FBtr0307328	FBtr0307328	FBgn0263112	CG43369	Mitf	Mitf [Source:FlyBase gene name;Acc:FBgn0263112]	4	1	1219484	1228244	6.88	6.65	7.15	6.94	6.77	7.01	0.0141972	6.89842	0.112126	0.913405	0.980717
A_09_P002241	TC241733	NA	NA	NA	NA	NA	NA	NA	NA	NA	10.1	10.13	10.11	9.14	9.25	9.16	-0.927528	9.64917	-14.6348	3.45e-07	0.000125866
A_09_P002246	FBtr0301812	FBtr0301812	FBgn0069923	CG41128	CG41128		3RHet	-1	1806528	1808475	12.73	13.14	12.76	13.54	13.51	13.54	0.654874	13.2044	5.99259	0.000289473	0.00604548
A_09_P002251	TC249583	NA	NA	NA	NA	NA	NA	NA	NA	NA	6.62	6.53	6.28	6.34	6.31	6.43	-0.112525	6.41802	-1.17951	0.271105	0.616596
A_09_P002259	TC245647	NA	NA	NA	NA	NA	NA	NA	NA	NA	13.05	13.31	13.48	13.03	12.79	12.83	-0.395856	13.0823	-3.39828	0.008973	0.0638049
A_09_P002261	TC233150	NA	NA	NA	NA	NA	NA	NA	NA	NA	6.51	6.51	6.52	6.48	6.55	6.58	0.0231572	6.5237	0.371661	0.719514	0.9226
A_09_P002266	TC256678	NA	NA	NA	NA	NA	NA	NA	NA	NA	7.95	7.94	8.02	8.18	8	8.03	0.0998364	8.02098	1.38396	0.202675	0.526693
A_09_P002271	NM_001015393	NA	NA	NA	NA	NA	NA	NA	NA	NA	6.33	6.56	6.49	6.42	6.59	6.53	0.0566346	6.48713	0.681946	0.513968	0.825337
A_09_P002276	NP1389802	NA	NA	NA	NA	NA	NA	NA	NA	NA	6.71	6.69	6.78	6.56	6.71	6.61	-0.0987969	6.67555	-1.44778	0.184608	0.499715
A_09_P002281	TC234453	NA	NA	NA	NA	NA	NA	NA	NA	NA	6.35	6.15	6.37	6.57	6.33	6.31	0.109164	6.34671	1.13832	0.286977	0.635834
A_09_P002286	TC250567	NA	NA	NA	NA	NA	NA	NA	NA	NA	6.65	6.58	6.71	6.65	6.65	6.53	-0.0323674	6.62905	-0.461361	0.656466	0.89922
A_09_P002291	TC251920	NA	NA	NA	NA	NA	NA	NA	NA	NA	6.56	6.42	6.49	6.58	6.46	6.41	-0.00715426	6.48798	-0.0968988	0.925121	0.982903
A_09_P002296	TC249661	NA	NA	NA	NA	NA	NA	NA	NA	NA	8.31	8.17	8.47	7.91	7.85	7.9	-0.430303	8.1043	-5.04665	0.00090605	0.0129455
A_09_P002301	JV225107	NA	NA	NA	NA	NA	NA	NA	NA	NA	6.68	6.55	6.65	6.44	6.47	6.52	-0.147381	6.55222	-2.19502	0.0584685	0.239224
A_09_P002306	A_09_P002306	NA	NA	NA	NA	NA	NA	NA	NA	NA	6.65	6.54	6.55	6.49	6.58	6.61	-0.020072	6.57043	-0.290209	0.778821	0.944511
A_09_P002311	FBtr0111194	FBtr0111194	FBgn0069938	CG41106	CG41106		X	1	22347157	22348177	6.65	6.51	6.56	6.48	6.48	6.56	-0.0689074	6.54002	-1.01644	0.338311	0.688482
A_09_P002316	AT03263	NA	NA	NA	NA	NA	NA	NA	NA	NA	6.38	6.26	6.22	6.49	6.19	6.27	0.0314708	6.30179	0.344974	0.738749	0.929362
A_09_P002321	FBtr0333177	FBtr0333177	FBgn0259677	CG42346	CG42346		X	1	22234235	22287377	6.7	6.8	6.91	6.75	6.7	6.76	-0.0662372	6.77015	-0.88847	0.399463	0.742381
A_09_P002326	NP12807643	NA	NA	NA	NA	NA	NA	NA	NA	NA	6.8	6.88	6.97	6.87	6.56	6.6	-0.205197	6.77944	-2.13381	0.0643912	0.255354
A_09_P002331	A_09_P002331	NA	NA	NA	NA	NA	NA	NA	NA	NA	6.75	6.46	6.56	6.69	6.71	6.64	0.0879939	6.6335	1.03471	0.330193	0.679485
A_09_P002336	TC251295	NA	NA	NA	NA	NA	NA	NA	NA	NA	7.29	7.4	7.46	7.24	7.43	7.17	-0.104737	7.33026	-1.2197	0.256313	0.597972
A_09_P002341	TC250200	NA	NA	NA	NA	NA	NA	NA	NA	NA	7.2	6.45	6.49	6.53	6.5	6.51	-0.197007	6.61544	-1.09481	0.304547	0.654297
A_09_P002346	NM_001038830	NA	NA	NA	NA	NA	NA	NA	NA	NA	6.41	6.42	6.47	6.32	6.48	6.39	-0.0346331	6.41446	-0.502001	0.628795	0.88589
A_09_P002351	NM_001038835	NA	NA	NA	NA	NA	NA	NA	NA	NA	6.43	6.32	6.34	6.65	6.3	6.32	0.0622362	6.39408	0.622877	0.5502	0.846073
A_09_P002356	TC251359	NA	NA	NA	NA	NA	NA	NA	NA	NA	7.25	7.25	7.36	6.96	7.04	7.08	-0.259284	7.15455	-3.7995	0.00495541	0.041866
A_09_P002361	IP08647	NA	NA	NA	NA	NA	NA	NA	NA	NA	10.86	10.64	10.97	9.68	9.69	9.63	-1.1533	10.2447	-12.675	1.08e-06	0.000214011
A_09_P002366	TC240336	NA	NA	NA	NA	NA	NA	NA	NA	NA	11.41	11.81	12.22	12.1	11.95	11.79	0.134289	11.8806	0.732586	0.484112	0.804569
A_09_P002371	TC248645	NA	NA	NA	NA	NA	NA	NA	NA	NA	6.46	6.13	6.18	6.38	6.26	6.25	0.0422962	6.27717	0.433066	0.676072	0.906484
A_09_P002376	TC251583	NA	NA	NA	NA	NA	NA	NA	NA	NA	6.48	6.53	6.49	6.49	6.52	6.68	0.0674967	6.53138	0.926351	0.380577	0.726459
A_09_P002381	TC246801	NA	NA	NA	NA	NA	NA	NA	NA	NA	6.54	6.51	6.64	6.4	6.64	6.62	-0.0122749	6.55888	-0.148054	0.885857	0.972382
A_09_P002386	TC250127	NA	NA	NA	NA	NA	NA	NA	NA	NA	6.73	6.69	6.72	6.65	6.74	6.58	-0.0549282	6.68548	-0.812791	0.439173	0.772021
A_09_P002391	TC239490	NA	NA	NA	NA	NA	NA	NA	NA	NA	6.54	6.4	6.42	6.47	6.52	6.51	0.0428462	6.47581	0.636926	0.541448	0.840996
A_09_P002396	TC234361	NA	NA	NA	NA	NA	NA	NA	NA	NA	6.3	6.38	6.35	6.45	6.36	6.47	0.0811046	6.38385	1.2294	0.252846	0.593837
A_09_P002401	TC251371	NA	NA	NA	NA	NA	NA	NA	NA	NA	6.57	6.5	6.48	6.55	6.47	6.52	-0.00513478	6.51526	-0.0812468	0.937183	0.986054
A_09_P002406	NP3188465	NA	NA	NA	NA	NA	NA	NA	NA	NA	6.46	6.37	6.34	6.36	6.4	6.31	-0.0326046	6.37296	-0.494187	0.63407	0.888194
A_09_P002411	FBtr0333177	FBtr0333177	FBgn0259677	CG42346	CG42346		X	1	22234235	22287377	6.56	6.69	6.7	6.66	6.61	6.64	-0.0140307	6.64413	-0.205781	0.841952	0.96042
A_09_P002416	FBtr0308892	FBtr0308892	FBgn0069969	CG40498	CG40498		2RHet	-1	52811	78190	6.85	6.43	6.81	7.17	7.07	7.08	0.408996	6.90062	3.65097	0.0061582	0.0488194
A_09_P002421	FBtr0111187	FBtr0111187	FBgn0263830	CG40486	CG40486		X	-1	22360712	22361912	6.74	6.64	6.66	6.61	6.5	6.4	-0.17499	6.59134	-2.29912	0.0496042	0.213747
A_09_P002426	FBtr0111189	FBtr0111189	FBgn0069973	CG40485	CG40485		X	-1	22362445	22364196	9.26	8.91	9.06	8.57	8.59	8.61	-0.487089	8.83229	-5.30059	0.000659019	0.0103775
A_09_P002431	FBtr0111190	FBtr0111190	FBgn0069973	CG40485	CG40485		X	-1	22362445	22364196	6.85	6.85	6.94	6.64	6.68	6.78	-0.181388	6.79182	-2.63312	0.0292696	0.147064
A_09_P002436	FBtr0301118	FBtr0301118	FBgn0069977	CG40467	CG40467		3LHet	-1	722418	789756	7.27	7.07	6.99	7.18	7.22	7.1	0.05252	7.13792	0.614153	0.555676	0.849298
A_09_P002441	FBtr0113483	FBtr0113483	FBgn0082582	CG1539	tmod	tropomodulin [Source:FlyBase gene name;Acc:FBgn0082582]	3R	1	26358336	26404627	9.95	9.64	10.1	9.52	9.5	9.57	-0.366992	9.71208	-3.27349	0.0108381	0.0724987
A_09_P002446	FBtr0088146	FBtr0088146	FBgn0082585	CG30023	sprt	sprite [Source:FlyBase gene name;Acc:FBgn0082585]	2R	-1	7272238	7284935	10.26	10.03	10.16	10.43	10.33	10.42	0.240754	10.2708	3.10996	0.0139184	0.0870613
A_09_P002451	FBtr0076848	FBtr0076848	FBgn0082598	CG8580	akirin	akirin [Source:FlyBase gene name;Acc:FBgn0082598]	3L	1	7362943	7366811	12.38	12.35	12.22	12.73	12.77	12.37	0.307563	12.471	2.72662	0.0252674	0.132852
A_09_P002456	FBtr0082586	FBtr0082586	FBgn0082831	CG6525	pps	protein partner of snf [Source:FlyBase gene name;Acc:FBgn0082831]	3R	1	8239550	8246973	10.05	10.02	10.38	10.14	10.11	10.24	0.0140546	10.1561	0.137452	0.893971	0.974293
A_09_P002461	FBtr0111012	FBtr0111012	FBgn0263490	CG34100	mld	molting defective [Source:FlyBase gene name;Acc:FBgn0263490]	3R	1	20411375	20449621	12.43	12.69	12.32	12.54	12.4	12.47	-0.00898473	12.4745	-0.089713	0.930656	0.984308
A_09_P002466	FBtr0079470	FBtr0079470	FBgn0083141	CG6717	Spn7	Serine protease inhibitor 7 [Source:FlyBase gene name;Acc:FBgn0083141]	2L	1	7581932	7583334	6.64	6.5	6.57	6.58	6.5	6.55	-0.0242472	6.55754	-0.356558	0.730375	0.926483
A_09_P002471	FBtr0071449	FBtr0071449	FBgn0083167	CG15304	Neb-cGP	Neb-cGP [Source:FlyBase gene name;Acc:FBgn0083167]	X	1	10354769	10355911	12.08	12.7	12.17	12.85	12.77	12.42	0.364105	12.4976	2.0836	0.0696854	0.269475
A_09_P002476	FBtr0074546	FBtr0074546	FBgn0083228	CG5907	Frq2	Frequenin 2 [Source:FlyBase gene name;Acc:FBgn0083228]	X	1	18071645	18098440	6.55	6.7	6.63	6.6	6.67	6.67	0.0244894	6.63762	0.361062	0.727129	0.925462
A_09_P002481	FBtr0100388	FBtr0100388	FBgn0083919	CG30084	Zasp52	Z band alternatively spliced PDZ-motif protein 52 [Source:FlyBase gene name;Acc:FBgn0083919]	2R	-1	11650070	11704509	12.48	12.31	12.88	12.43	12.41	12.34	-0.164779	12.4744	-1.22649	0.253882	0.595174
A_09_P002486	FBtr0110769	FBtr0110769	FBgn0083938	CG34102	BG642163	BG642163 [Source:FlyBase gene name;Acc:FBgn0083938]	2L	1	4641296	4642747	6.68	6.76	6.75	6.65	6.75	6.66	-0.0431681	6.70785	-0.665688	0.523792	0.831255
A_09_P002491	FBtr0110770	FBtr0110770	FBgn0250831	CG34103	BG642167		3R	1	21632189	21632683	6.72	6.71	6.8	6.73	6.9	6.63	0.00712294	6.74786	0.0855951	0.93383	0.985072
A_09_P002496	FBtr0110782	FBtr0110782	FBgn0083940	CG34104	CG34104		X	1	9980566	10042911	6.41	6.34	6.38	6.33	6.41	6.38	-0.00145047	6.37395	-0.0232057	0.982038	0.997065
A_09_P002501	FBtr0110783	FBtr0110783	FBgn0083940	CG34104	CG34104		X	1	9980566	10042911	9.16	8.81	8.57	8.41	8.4	8.32	-0.466812	8.61118	-3.45632	0.00822376	0.0597724
A_09_P002506	FBtr0303302	FBtr0303302	FBgn0261815	CG42757	CG42757		2L	1	17172147	17173112	6.47	6.4	6.52	6.5	6.42	6.49	0.0100268	6.46691	0.151293	0.883381	0.971725
A_09_P002511	FBtr0110787	FBtr0110787	FBgn0083943	CG34107	CG34107		3R	1	6050631	6051309	6.45	6.63	6.55	6.44	6.66	6.64	0.0408176	6.56172	0.481299	0.642817	0.892109
A_09_P002516	NP1341318	NA	NA	NA	NA	NA	NA	NA	NA	NA	6.39	6.3	6.4	6.41	6.38	6.33	0.0103729	6.37044	0.160236	0.876551	0.970153
A_09_P002521	FBtr0300423	FBtr0300423	FBgn0083945	CG34109	CG34109		2L	1	10094088	10125736	6.76	6.62	6.56	6.6	6.61	6.65	-0.0255901	6.63605	-0.351471	0.734047	0.927534
A_09_P002526	FBtr0110797	FBtr0110797	FBgn0083946	CG34110	lobo	lost boys [Source:FlyBase gene name;Acc:FBgn0083946]	3R	-1	20995286	21019498	6.6	6.69	6.64	6.6	8.21	6.68	0.519639	6.90512	1.40559	0.196386	0.517557
A_09_P002531	NM_001043283	NA	NA	NA	NA	NA	NA	NA	NA	NA	6.49	6.48	6.42	6.36	6.47	6.42	-0.0408076	6.4402	-0.631874	0.544586	0.843039
A_09_P002536	FBtr0110806	FBtr0110806	FBgn0083949	CG34113	CG34113		3R	-1	1688587	1765245	6.54	6.95	6.7	6.67	6.66	6.83	-0.00786515	6.72597	-0.0727896	0.943708	0.988006
A_09_P002541	FBtr0110808	FBtr0110808	FBgn0083950	CG34114	CG34114		3R	1	6819205	6875525	6.63	6.58	6.44	6.6	6.5	6.51	-0.0124894	6.54444	-0.169403	0.869562	0.967983
A_09_P002546	FBtr0110813	FBtr0110813	FBgn0083951	CG34115	CG34115		2R	1	16863005	16864439	6.45	6.36	6.31	6.61	6.39	6.44	0.108385	6.42693	1.35542	0.211239	0.538301
A_09_P002551	FBtr0110816	FBtr0110816	FBgn0083952	CG34116	CG34116		3L	-1	19798341	19799136	10.89	10.9	10.71	11	11.05	10.93	0.163637	10.9122	2.13304	0.0644694	0.255573
A_09_P002556	FBtr0110817	FBtr0110817	FBgn0083953	CG34117	CG34117		3R	-1	5225292	5225771	12.48	12.82	12.54	12.7	12.72	12.68	0.0848446	12.6555	0.908114	0.389587	0.733085
A_09_P002561	GH26447	NA	NA	NA	NA	NA	NA	NA	NA	NA	6.68	6.61	6.68	6.53	6.64	6.58	-0.0732832	6.62089	-1.12733	0.291335	0.640415
A_09_P002566	FBtr0306202	FBtr0306202	FBgn0262869	CG43224	mun	munin [Source:FlyBase gene name;Acc:FBgn0262869]	3R	-1	16204718	16310273	6.53	6.55	6.6	6.46	6.5	6.64	-0.0228631	6.5463	-0.317542	0.758724	0.936594
A_09_P002571	FBtr0110826	FBtr0110826	FBgn0083956	CG34120	CG34120		X	1	20994980	21011281	6.62	6.59	6.61	6.57	6.61	6.54	-0.0336516	6.5904	-0.550284	0.596712	0.870238
A_09_P002576	FBtr0110827	FBtr0110827	FBgn0083956	CG34120	CG34120		X	1	20994980	21011281	6.41	6.66	6.66	6.62	6.59	6.6	0.0291311	6.59049	0.348257	0.736371	0.928424
A_09_P002581	TC244673	NA	NA	NA	NA	NA	NA	NA	NA	NA	6.48	7.09	6.32	6.54	6.35	6.51	-0.165013	6.54778	-0.922795	0.382322	0.72771
A_09_P002586	FBtr0339075	NA	NA	NA	NA	NA	NA	NA	NA	NA	8.91	8.67	9	8.52	8.6	8.56	-0.301828	8.71087	-3.3062	0.0103128	0.0701226
A_09_P002591	FBtr0339075	NA	NA	NA	NA	NA	NA	NA	NA	NA	8.56	8.77	8.62	8.13	8.21	8.22	-0.465224	8.4193	-6.13569	0.0002461	0.00545152
A_09_P002596	FBtr0339080	NA	NA	NA	NA	NA	NA	NA	NA	NA	11.77	11.6	11.63	11.38	11.3	11.44	-0.29291	11.5219	-3.92273	0.00414754	0.0370331
A_09_P002601	FBtr0110838	FBtr0110838	FBgn0083960	CG34124	CG34124		2L	1	4958411	4965430	7.24	7.1	7.23	7.17	7.12	7.19	-0.0317369	7.17401	-0.461113	0.656637	0.89922
A_09_P002606	FBtr0110839	FBtr0110839	FBgn0083961	CG34125	CG34125		2L	1	4965673	4966399	12.76	12.87	12.42	12.99	13.04	12.89	0.289095	12.8296	2.4919	0.0365744	0.172504
A_09_P002611	FBtr0329976	FBtr0329976	FBgn0083962	CG34126	CG34126		2L	1	4981614	4992702	11.94	11.52	11.63	11.5	11.56	11.54	-0.168196	11.6156	-1.57148	0.153592	0.449648
A_09_P002616	FBtr0301072	FBtr0301072	FBgn0083963	CG34127	CG34127		3R	-1	3396003	3465156	6.71	6.62	6.71	6.69	6.52	6.64	-0.0601185	6.64791	-0.84556	0.421655	0.759829
A_09_P002621	FBtr0305613	FBtr0305613	FBgn0259823	CG42404	CG42404		3R	1	11075816	11083306	6.53	6.64	6.79	6.51	6.73	6.78	0.0192366	6.66292	0.198741	0.847279	0.961733
A_09_P002626	FBtr0110870	FBtr0110870	FBgn0083965	CG34129	CG34129		3R	-1	22015956	22016927	6.49	6.49	6.46	6.59	6.41	6.35	-0.0349061	6.4653	-0.450347	0.664066	0.902184
A_09_P002631	FBtr0110871	FBtr0110871	FBgn0083966	CG34130	CG34130		3R	-1	22014726	22015699	6.56	6.48	6.51	6.51	6.52	6.51	-0.00181152	6.51366	-0.0297053	0.977008	0.996184
A_09_P002636	FBtr0110879	FBtr0110879	FBgn0083968	CG34132	CG34132		2L	1	7885503	7886109	12.97	13.18	12.87	13.09	13.17	13.05	0.094065	13.0545	1.03293	0.330979	0.680232
A_09_P002641	FBtr0110888	FBtr0110888	FBgn0083969	CG34133	CG34133		3R	1	25695087	25700912	9.85	9.82	10.08	10.02	10.21	9.98	0.153112	9.99495	1.58205	0.151172	0.44548
A_09_P002646	FBtr0110894	FBtr0110894	FBgn0083970	CG34134	CG34134		2L	-1	8190297	8190781	12.45	12.37	12.23	12.22	12.33	12.38	-0.0403135	12.33	-0.503468	0.627808	0.885474
A_09_P002651	FBtr0308890	FBtr0308890	FBgn0037625	CG11768	CG11768		3R	-1	4574928	4593922	7.16	6.98	7.16	7.01	7.07	7.1	-0.0358586	7.07998	-0.478964	0.644409	0.892878
A_09_P002656	FBtr0110905	FBtr0110905	FBgn0083971	CG34135	CG34135		3R	-1	4574928	4593913	6.88	6.98	7.02	6.98	7.05	7	0.0531526	6.98335	0.796676	0.447968	0.778829
A_09_P002661	FBtr0110944	FBtr0110944	FBgn0083972	CG34136	CG34136		2L	1	21096922	21098932	6.89	6.95	7.02	7.19	7.12	7.19	0.213637	7.06058	3.20398	0.0120496	0.0785763
A_09_P002666	FBtr0110947	FBtr0110947	FBgn0083973	CG34137	CG34137		2L	1	22151623	22152640	7.8	7.58	7.71	7.39	7.41	7.47	-0.272381	7.55964	-3.61937	0.00645205	0.0504893
A_09_P002671	FBtr0110954	FBtr0110954	FBgn0083974	CG34138	CG34138		3R	1	15460671	15461601	7.06	7.06	6.97	6.97	7.16	7.06	0.0341947	7.04738	0.474364	0.647549	0.894723
A_09_P002676	FBtr0301075	FBtr0301075	FBgn0083975	CG34139	CG34139		3R	1	16030531	16071195	6.63	6.62	6.54	6.54	6.64	6.58	-0.0132443	6.59055	-0.203499	0.843677	0.960689
A_09_P002681	FBtr0110975	FBtr0110975	FBgn0083976	CG34140	CG34140		3L	-1	182522	184422	12.93	13.05	12.96	13.1	13.01	13.04	0.0672978	13.0139	1.02204	0.33581	0.685901
A_09_P002686	FBtr0301512	FBtr0301512	FBgn0083977	CG34141	CG34141		2R	-1	5147783	5151476	7.52	7.37	7.76	7.33	7.34	7.45	-0.172788	7.46164	-1.70369	0.125716	0.397765
A_09_P002691	FBtr0110982	FBtr0110982	FBgn0083978	CG17672	CG17672		3L	1	13022062	13029604	10.71	10.83	10.65	11.09	10.78	10.77	0.151441	10.8049	1.49291	0.172699	0.480106
A_09_P002696	FBtr0113487	FBtr0113487	FBgn0083979	CG34143	Ir10a	Ionotropic receptor 10a [Source:FlyBase gene name;Acc:FBgn0083979]	X	-1	11202566	11205241	6.48	6.26	6.34	6.32	6.53	6.3	0.0185865	6.37289	0.207908	0.840345	0.960074
A_09_P002701	FBtr0110988	FBtr0110988	FBgn0083980	CG34144	CG34144		X	-1	11191336	11196682	6.44	6.45	6.42	6.47	6.39	6.42	-0.00614164	6.4303	-0.100753	0.922154	0.98252
A_09_P002706	FBtr0331159	FBtr0331159	FBgn0083981	CG34145	RunxA		X	-1	20461279	20494800	6.6	6.85	6.76	6.53	6.81	6.65	-0.0720927	6.7022	-0.748189	0.475143	0.798611
A_09_P002711	FBtr0111011	FBtr0111011	FBgn0083983	CG34147	mRpL34	mitochondrial ribosomal protein L34 [Source:FlyBase gene name;Acc:FBgn0083983]	2R	1	11986498	11986842	12.1	12.4	11.95	12.16	12.16	12.18	0.0154347	12.1601	0.141685	0.89073	0.973316
A_09_P002716	FBtr0111019	FBtr0111019	FBgn0083984	CG34148	CG34148		3R	-1	17703592	17704408	9.96	9.82	9.9	10.39	10.4	10.42	0.510143	10.1464	7.76543	4.58e-05	0.00197152
A_09_P002721	FBtr0111020	FBtr0111020	FBgn0083985	CG34149	CG34149		3R	1	18205850	18206975	10.98	10.7	10.61	10.26	10.51	10.35	-0.386508	10.5689	-3.54936	0.00715748	0.0541644
A_09_P002726	FBtr0301004	FBtr0301004	FBgn0083986	CG34150	CG34150		3R	1	20639984	20640652	10.04	10.12	10.09	10.79	10.76	10.69	0.66312	10.4135	10.262	5.6e-06	0.000555533
A_09_P002731	FBtr0111047	FBtr0111047	FBgn0083991	CG34155	CG34155		3R	-1	26380276	26385921	6.82	6.7	6.68	6.7	6.66	6.73	-0.0407234	6.71517	-0.602052	0.563324	0.853622
A_09_P002736	BT132677	NA	NA	NA	NA	NA	NA	NA	NA	NA	6.73	6.4	6.41	6.35	6.48	6.43	-0.0921151	6.46629	-0.912951	0.387182	0.731826
A_09_P002741	TC247160	NA	NA	NA	NA	NA	NA	NA	NA	NA	6.5	6.66	6.64	6.33	6.63	6.67	-0.0600217	6.57217	-0.595308	0.567613	0.855746
A_09_P002746	TC247554	NA	NA	NA	NA	NA	NA	NA	NA	NA	6.48	6.48	6.5	6.44	6.49	6.46	-0.0260714	6.47597	-0.437512	0.672973	0.905387
A_09_P002751	TC250497	NA	NA	NA	NA	NA	NA	NA	NA	NA	6.6	6.54	6.51	6.25	6.41	6.55	-0.146193	6.47614	-1.69813	0.126788	0.399741
A_09_P002756	TC235470	NA	NA	NA	NA	NA	NA	NA	NA	NA	6.46	6.48	6.62	6.58	6.68	6.64	0.111882	6.57632	1.55473	0.157497	0.456213
A_09_P002761	TC250198	NA	NA	NA	NA	NA	NA	NA	NA	NA	6.56	6.8	6.71	6.6	6.78	6.79	0.0332904	6.70729	0.378023	0.71496	0.920939
A_09_P002766	TC233194	NA	NA	NA	NA	NA	NA	NA	NA	NA	6.35	6.64	6.69	6.6	6.46	6.58	-0.0117019	6.55177	-0.118489	0.908516	0.979238
A_09_P002771	NM_001042915	NA	NA	NA	NA	NA	NA	NA	NA	NA	6.55	6.23	6.46	6.54	6.36	6.35	0.00652238	6.4146	0.0661247	0.948854	0.98972
A_09_P002776	TC230099	NA	NA	NA	NA	NA	NA	NA	NA	NA	6.41	6.41	6.45	6.47	6.43	6.51	0.0442292	6.44552	0.716567	0.493435	0.811194
A_09_P002781	TC249210	NA	NA	NA	NA	NA	NA	NA	NA	NA	6.44	6.63	6.47	6.46	6.62	6.62	0.0542728	6.53999	0.67975	0.515289	0.82624
A_09_P002786	TC249123	NA	NA	NA	NA	NA	NA	NA	NA	NA	6.33	6.37	6.42	6.37	6.37	6.33	-0.0156112	6.36551	-0.251233	0.807782	0.952123
A_09_P002791	TC250873	NA	NA	NA	NA	NA	NA	NA	NA	NA	6.43	6.51	6.52	6.3	6.49	6.26	-0.133527	6.41901	-1.70037	0.126356	0.39886
A_09_P002796	TC236799	NA	NA	NA	NA	NA	NA	NA	NA	NA	6.53	6.48	6.56	6.58	6.55	6.64	0.065934	6.55552	1.02871	0.332843	0.682159
A_09_P002801	TC251208	NA	NA	NA	NA	NA	NA	NA	NA	NA	6.7	6.91	6.72	6.72	6.78	6.69	-0.0490005	6.75412	-0.635484	0.542343	0.841371
A_09_P002806	NR_048044	NA	NA	NA	NA	NA	NA	NA	NA	NA	6.31	6.49	6.55	6.51	6.49	6.49	0.0472231	6.473	0.617552	0.553539	0.848202
A_09_P002811	TC233137	NA	NA	NA	NA	NA	NA	NA	NA	NA	6.69	6.62	6.67	6.62	6.58	6.61	-0.0568789	6.63128	-0.935678	0.376029	0.722538
A_09_P002816	TC250484	NA	NA	NA	NA	NA	NA	NA	NA	NA	6.55	6.5	6.41	6.39	6.48	6.5	-0.0286805	6.47182	-0.415989	0.688034	0.911099
A_09_P002821	NP12807687	NA	NA	NA	NA	NA	NA	NA	NA	NA	6.59	6.4	6.25	6.42	6.42	6.4	0.00394055	6.41442	0.0438893	0.966037	0.994006
A_09_P002826	TC251833	NA	NA	NA	NA	NA	NA	NA	NA	NA	6.47	6.51	6.49	6.55	6.45	6.47	-0.00128334	6.48966	-0.020509	0.984125	0.997679
A_09_P002831	NM_001043157	NA	NA	NA	NA	NA	NA	NA	NA	NA	6.71	6.79	6.65	6.77	6.92	6.64	0.0617308	6.74839	0.717705	0.492769	0.810754
A_09_P002836	TC250483	NA	NA	NA	NA	NA	NA	NA	NA	NA	6.38	6.31	6.44	6.46	6.31	6.36	0.00108192	6.37711	0.0152786	0.988173	0.997894
A_09_P002841	NM_001043160	NA	NA	NA	NA	NA	NA	NA	NA	NA	6.69	6.59	6.58	6.75	6.51	6.7	0.0353547	6.63838	0.42992	0.678269	0.90715
A_09_P002846	TC249294	NA	NA	NA	NA	NA	NA	NA	NA	NA	11.71	11.7	11.98	11.53	11.37	11.34	-0.386486	11.6048	-4.01778	0.00362095	0.0336095
A_09_P002856	TC247283	NA	NA	NA	NA	NA	NA	NA	NA	NA	7.27	7.23	7.47	7.55	7.35	7.26	0.0607144	7.35383	0.613565	0.556047	0.849626
A_09_P002861	TC246008	NA	NA	NA	NA	NA	NA	NA	NA	NA	6.69	6.64	6.77	6.56	6.66	6.74	-0.0438496	6.67603	-0.598839	0.565365	0.854616
A_09_P002866	TC246527	NA	NA	NA	NA	NA	NA	NA	NA	NA	6.55	6.53	6.66	6.72	6.56	6.56	0.0344401	6.59646	0.459587	0.657687	0.899532
A_09_P002871	TC251303	NA	NA	NA	NA	NA	NA	NA	NA	NA	6.48	6.36	6.51	6.47	6.4	6.42	-0.0169493	6.44032	-0.251895	0.807287	0.952025
A_09_P002876	TC232277	NA	NA	NA	NA	NA	NA	NA	NA	NA	6.65	6.64	6.55	6.7	6.59	6.68	0.0476962	6.6349	0.714354	0.494731	0.812048
A_09_P002881	TC233481	NA	NA	NA	NA	NA	NA	NA	NA	NA	6.34	6.4	6.44	6.45	6.42	6.4	0.0289742	6.40699	0.460143	0.657304	0.899374
A_09_P002886	TC232631	NA	NA	NA	NA	NA	NA	NA	NA	NA	6.55	6.7	6.65	6.44	6.65	6.69	-0.0417321	6.6138	-0.493769	0.634352	0.888435
A_09_P002891	TC230864	NA	NA	NA	NA	NA	NA	NA	NA	NA	7.34	7.16	6.97	6.95	7.03	7.05	-0.142675	7.08399	-1.45686	0.182155	0.49585
A_09_P002896	TC251501	NA	NA	NA	NA	NA	NA	NA	NA	NA	6.56	6.69	6.63	6.59	6.48	6.65	-0.0525854	6.60047	-0.724229	0.488961	0.808409
A_09_P002901	TC250420	NA	NA	NA	NA	NA	NA	NA	NA	NA	6.35	6.54	6.4	6.37	6.44	6.5	0.00488811	6.43281	0.0644793	0.950124	0.989963
A_09_P002906	TC237189	NA	NA	NA	NA	NA	NA	NA	NA	NA	6.59	6.38	6.38	6.6	6.43	6.36	0.0134375	6.45911	0.146583	0.886982	0.972511
A_09_P002911	TC228604	NA	NA	NA	NA	NA	NA	NA	NA	NA	6.42	6.39	6.37	6.41	6.33	6.29	-0.0561012	6.36863	-0.873371	0.407175	0.748917
A_09_P002916	NP1389842	NA	NA	NA	NA	NA	NA	NA	NA	NA	6.39	6.49	6.54	6.45	6.35	6.55	-0.0221903	6.45959	-0.288854	0.779822	0.94484
A_09_P002921	NM_001042832	NA	NA	NA	NA	NA	NA	NA	NA	NA	6.43	6.35	6.41	6.43	6.47	6.28	-0.00177375	6.3955	-0.0240293	0.981401	0.996993
A_09_P002926	TC230940	NA	NA	NA	NA	NA	NA	NA	NA	NA	6.52	6.46	6.36	6.48	6.43	6.42	-0.00528265	6.44531	-0.0767014	0.94069	0.987113
A_09_P002931	TC229376	NA	NA	NA	NA	NA	NA	NA	NA	NA	6.41	6.28	6.22	6.3	6.28	6.28	-0.0199523	6.29476	-0.28135	0.785374	0.946203
A_09_P002936	TC239613	NA	NA	NA	NA	NA	NA	NA	NA	NA	6.41	6.59	6.89	6.69	6.68	6.5	-0.00952589	6.62655	-0.0775816	0.94001	0.986736
A_09_P002941	TC225017	NA	NA	NA	NA	NA	NA	NA	NA	NA	7.04	6.7	7.15	6.64	6.63	6.45	-0.391027	6.76754	-3.27108	0.0108778	0.072719
A_09_P002946	TC232287	NA	NA	NA	NA	NA	NA	NA	NA	NA	6.52	6.46	6.58	6.52	6.48	6.7	0.0464539	6.54111	0.588472	0.571979	0.858186
A_09_P002951	TC233846	NA	NA	NA	NA	NA	NA	NA	NA	NA	6.68	6.66	6.64	6.5	6.61	6.6	-0.0878052	6.61652	-1.37579	0.205097	0.529954
A_09_P002956	TC246014	NA	NA	NA	NA	NA	NA	NA	NA	NA	6.35	6.45	6.56	6.49	7.68	6.8	0.537321	6.72187	2.06913	0.0712874	0.273499
A_09_P002961	NP1389740	NA	NA	NA	NA	NA	NA	NA	NA	NA	6.49	6.72	6.65	6.54	6.55	6.73	-0.0132553	6.61402	-0.153492	0.8817	0.97133
A_09_P002966	FBtr0333519	FBtr0333519	FBgn0002566	CG18028	lt	light [Source:FlyBase gene name;Acc:FBgn0002566]	2L	1	22811944	22834955	9.35	9.19	9.47	8.42	8.55	8.5	-0.845577	8.91414	-9.88275	7.47e-06	0.000651611
A_09_P002971	TC235740	NA	NA	NA	NA	NA	NA	NA	NA	NA	6.51	6.67	6.58	6.56	6.64	6.58	0.00570803	6.59192	0.0833011	0.935599	0.98587
A_09_P002976	TC249858	NA	NA	NA	NA	NA	NA	NA	NA	NA	6.58	6.49	6.53	6.56	6.64	6.53	0.0393001	6.55514	0.601592	0.563616	0.85374
A_09_P002981	FBtr0112350	FBtr0112350	FBgn0085188	CG34159	CG34159		2L	-1	10202520	10204320	8.84	8.78	8.91	8.78	8.91	8.82	-0.00305789	8.83997	-0.0443455	0.965684	0.993933
A_09_P002986	FBtr0112351	FBtr0112351	FBgn0250826	CG34160	CG34160		2L	1	10579809	10580324	7.22	6.83	6.73	6.65	6.53	6.65	-0.313204	6.76907	-2.53561	0.0341347	0.164611
A_09_P002991	FBtr0112352	FBtr0112352	FBgn0085190	CG34161	CG34161		2L	-1	10580966	10581662	6.59	6.5	6.49	6.49	6.42	6.42	-0.0852034	6.48499	-1.32009	0.222271	0.553696
A_09_P002996	FBtr0302420	FBtr0302420	FBgn0085191	CG34162	CG34162		2L	1	11531881	11533720	6.33	6.38	6.42	6.21	6.3	6.39	-0.0792615	6.33982	-1.11969	0.294399	0.644066
A_09_P003001	FBtr0112354	FBtr0112354	FBgn0085192	CG34163	CG34163		2L	1	11988270	11988801	9.7	9.84	9.72	10.2	10.01	10.19	0.376089	9.94376	4.76346	0.00130633	0.0164053
A_09_P003006	FBtr0112356	FBtr0112356	FBgn0085194	CG34165	CG34165		2L	1	14713777	14714355	8.4	8.46	8.6	8.45	8.35	8.37	-0.0983115	8.43473	-1.30276	0.22786	0.561531
A_09_P003011	FBtr0112357	FBtr0112357	FBgn0085195	CG34166	CG34166		2L	1	14743253	14743859	6.36	6.43	6.49	6.44	6.39	6.43	-0.00647099	6.42264	-0.0999718	0.922755	0.982543
A_09_P003016	FBtr0112358	FBtr0112358	FBgn0085196	CG34167	CG34167		2L	-1	16002981	16003641	6.45	6.43	6.36	6.41	6.45	6.44	0.0161187	6.42297	0.259531	0.801588	0.951358
A_09_P003021	FBtr0112359	FBtr0112359	FBgn0085197	CG34168	CG34168		2L	-1	16134707	16135237	6.36	6.26	6.37	6.54	6.26	6.29	0.0343395	6.34577	0.389489	0.706781	0.918067
A_09_P003026	FBtr0112360	FBtr0112360	FBgn0085198	CG34169	CG34169		2L	1	17173481	17174105	6.59	6.58	6.47	6.64	6.67	6.49	0.054514	6.57358	0.730685	0.485213	0.805482
A_09_P003031	FBtr0112361	FBtr0112361	FBgn0085199	CG34170	CG34170		2L	-1	17311507	17311820	6.5	6.51	6.66	6.6	6.58	6.48	-0.000125805	6.5522	-0.00169827	0.998685	0.999659
A_09_P003036	FBtr0305066	FBtr0305066	FBgn0085200	CG34171	CG34171		2L	1	18378626	18379909	6.49	6.64	6.65	6.57	6.56	6.46	-0.0631197	6.56121	-0.856535	0.415898	0.755676
A_09_P003041	FBtr0112363	FBtr0112363	FBgn0085201	CG34172	CG34172		2L	-1	2192525	2197912	6.4	6.49	6.49	6.41	6.43	6.47	-0.0232371	6.4481	-0.366744	0.723043	0.923736
A_09_P003046	FBtr0112364	FBtr0112364	FBgn0085202	CG34173	CG34173		2L	-1	22053883	22054245	6.44	6.51	6.37	6.35	6.53	6.42	-0.00491056	6.43871	-0.0660681	0.948897	0.989734
A_09_P003051	FBtr0112365	FBtr0112365	FBgn0085203	CG34174	CG34174		2L	1	2214266	2215167	11.46	11.57	11.44	11.69	11.79	11.71	0.237028	11.6087	3.47187	0.00803445	0.0587707
A_09_P003056	FBtr0112366	FBtr0112366	FBgn0085204	CG34175	CG34175		2L	1	3398023	3398684	6.59	6.69	6.58	6.61	6.57	6.51	-0.0538427	6.59216	-0.810376	0.440484	0.773427
A_09_P003061	FBtr0112367	FBtr0112367	FBgn0085205	CG34176	CG34176		2L	1	4004080	4004480	6.67	6.6	6.65	6.49	6.56	6.63	-0.0792428	6.6004	-1.17549	0.272621	0.618638
A_09_P003066	FBtr0112370	FBtr0112370	FBgn0085207	CG34178	CG34178		2L	1	4433908	4435057	6.62	6.48	6.34	6.52	6.42	6.41	-0.0269982	6.46357	-0.316424	0.759543	0.936986
A_09_P003071	FBtr0112372	FBtr0112372	FBgn0085208	CG34179	CG34179		2L	-1	6046650	6048702	8.2	8.33	8.32	8.37	8.63	8.61	0.250709	8.41074	2.86147	0.0204585	0.114313
A_09_P003076	FBtr0300048	FBtr0300048	FBgn0085209	CG34180	CG34180		2L	1	6060510	6060940	6.82	6.57	6.37	6.46	6.53	6.39	-0.126154	6.52338	-1.11435	0.296551	0.646062
A_09_P003081	FBtr0112374	FBtr0112374	FBgn0085210	CG34181	CG34181		2L	1	9367640	9368434	6.36	6.29	6.4	6.38	6.31	6.4	0.0115794	6.35823	0.177248	0.86359	0.965951
A_09_P003086	FBtr0112375	FBtr0112375	FBgn0085211	CG34182	RpS28-like	Ribosomal protein S28-like [Source:FlyBase gene name;Acc:FBgn0085211]	2L	1	9436804	9437227	6.48	6.46	6.43	6.54	6.54	6.46	0.0575907	6.48453	0.926142	0.380679	0.726459
A_09_P003091	FBtr0112376	FBtr0112376	FBgn0085212	CG34183	CG34183		2L	-1	9890061	9890772	10.46	10.41	10.3	10.91	10.99	10.87	0.53214	10.6556	7.45383	6.18e-05	0.00238544
A_09_P003096	FBtr0112377	FBtr0112377	FBgn0085213	CG34184	CG34184		2R	1	10253161	10254163	6.76	6.51	6.69	6.68	6.58	6.66	-0.012063	6.64557	-0.147673	0.886148	0.972382
A_09_P003101	FBtr0112378	FBtr0112378	FBgn0085214	CG34185	CG34185		2R	-1	10261341	10261838	6.55	6.48	6.57	6.51	6.51	6.42	-0.0506953	6.5068	-0.773783	0.460666	0.788711
A_09_P003106	FBtr0112379	FBtr0112379	FBgn0262954	CG34186	Rpb12	Rpb12 [Source:FlyBase gene name;Acc:FBgn0262954]	2R	-1	11032473	11033024	14.03	13.98	13.9	13.96	13.94	14.04	0.00746261	13.9744	0.110622	0.914561	0.980797
A_09_P003111	FBtr0339079	NA	NA	NA	NA	NA	NA	NA	NA	NA	7.17	7.19	7.39	7.17	7.16	7.33	-0.0285639	7.23598	-0.337871	0.743902	0.931419
A_09_P003116	FBtr0112381	FBtr0112381	FBgn0085217	CG34188	CG34188		2R	-1	11314596	11315528	6.53	6.47	6.43	6.44	6.41	6.46	-0.0384553	6.45679	-0.610238	0.558144	0.850719
A_09_P003121	FBtr0112382	FBtr0112382	FBgn0085218	CG34189	CG34189		2R	1	12641949	12642430	6.52	6.46	6.36	6.4	6.49	6.44	-0.00433096	6.44462	-0.0624614	0.951683	0.990423
A_09_P003126	FBtr0112383	FBtr0112383	FBgn0085219	CG34190	CG34190		2R	-1	12833960	12835059	6.62	6.59	6.52	6.51	6.51	6.53	-0.0572625	6.54694	-0.926648	0.380431	0.726431
A_09_P003131	FBtr0112384	FBtr0112384	FBgn0085220	CG34191	CG34191		2R	1	12839402	12840086	12.78	12.69	12.91	13.09	13.13	13.1	0.313287	12.9494	4.20461	0.00278333	0.0279979
A_09_P003136	FBtr0112385	FBtr0112385	FBgn0263233	CG34192	robls54B	roadblock similar 54B [Source:FlyBase gene name;Acc:FBgn0263233]	2R	-1	13343269	13343666	7.07	7.27	7.03	7.39	7.31	7.42	0.24793	7.24797	3.07942	0.0145886	0.0898847
A_09_P003141	FBtr0112386	FBtr0112386	FBgn0085222	CG34193	CG34193		2R	1	13397449	13398303	6.71	6.61	6.73	6.58	6.6	6.59	-0.0936322	6.63645	-1.46415	0.180207	0.492716
A_09_P003146	FBtr0112387	FBtr0112387	FBgn0085223	CG34194	CG34194		2R	1	13431938	13432550	9.81	9.67	9.65	10.49	10.4	10.35	0.697707	10.0633	9.38798	1.11e-05	0.000827611
A_09_P003151	FBtr0112388	FBtr0112388	FBgn0085224	CG34195	CG34195		2R	1	13620760	13621988	9.5	9.72	9.32	9.4	9.41	9.32	-0.134839	9.44545	-1.33162	0.21862	0.54876
A_09_P003156	FBtr0112389	FBtr0112389	FBgn0085225	CG34196	CG34196		2R	1	13997490	13997999	6.4	6.47	6.56	6.43	6.44	6.61	0.0170363	6.4846	0.219817	0.831358	0.956847
A_09_P003161	FBtr0309113	FBtr0309113	FBgn0263391	CG43443	hts	hu li tai shao [Source:FlyBase gene name;Acc:FBgn0263391]	2R	-1	15284537	15312454	7.87	8.06	8.08	8.25	7.94	8.24	0.137282	8.07393	1.3227	0.22144	0.552431
A_09_P003166	FBtr0112391	FBtr0112391	FBgn0085227	CG34198	CG34198		2R	-1	15570029	15570478	6.43	6.38	6.38	6.26	6.41	6.32	-0.0666389	6.36242	-0.988329	0.351102	0.700969
A_09_P003171	FBtr0112392	FBtr0112392	FBgn0085228	CG34199	CG34199		2R	1	16175120	16175851	6.58	6.38	6.45	6.8	6.27	6.43	0.0325496	6.4851	0.251553	0.807543	0.952025
A_09_P003176	FBtr0112393	FBtr0112393	FBgn0085229	CG34200	CG34200		2R	1	1645198	1645572	11.65	12.12	11.57	12.05	12.05	12.04	0.267546	11.9143	2.00754	0.0785195	0.292624
A_09_P003181	FBtr0112394	FBtr0112394	FBgn0085230	CG34201	CG34201		2R	1	16638452	16639628	6.62	6.72	6.75	6.57	6.53	6.67	-0.107135	6.64041	-1.50806	0.168857	0.473846
A_09_P003186	FBtr0112395	FBtr0112395	FBgn0085231	CG34202	CG34202		2R	1	16640110	16641244	6.51	6.55	6.61	6.53	6.56	6.53	-0.0195222	6.54733	-0.312733	0.762247	0.938095
A_09_P003191	FBtr0112396	FBtr0112396	FBgn0085232	CG34203	CG34203		2R	-1	17168568	17169161	6.54	6.57	6.53	6.44	6.48	6.52	-0.0667686	6.51541	-1.08829	0.307249	0.656198
A_09_P003196	FBtr0112397	FBtr0112397	FBgn0085233	CG34204	CG34204		2R	1	17683956	17684446	6.83	6.75	6.89	6.73	6.88	6.92	0.023661	6.83369	0.309691	0.764478	0.939017
A_09_P003201	FBtr0112398	FBtr0112398	FBgn0085234	CG34205	CG34205		2R	-1	18017617	18018715	7.49	7.33	6.97	7.33	7.2	7.04	-0.0686756	7.2251	-0.506076	0.626054	0.884532
A_09_P003206	FBtr0112399	FBtr0112399	FBgn0085235	CG34206	CG34206		2R	-1	18051272	18052099	6.66	6.65	6.57	6.6	6.67	6.61	-0.00197225	6.626	-0.0308868	0.976094	0.996039
A_09_P003211	FBtr0112400	FBtr0112400	FBgn0085236	CG34207	CG34207		2R	-1	18216920	18217225	7.58	7.79	7.43	7.1	7.08	7.01	-0.534611	7.33182	-5.60903	0.000453111	0.00814132
A_09_P003216	FBtr0112401	FBtr0112401	FBgn0085237	CG34208	CG34208		2R	1	18220631	18221010	6.54	6.72	6.55	6.59	6.62	6.58	-0.00436675	6.59915	-0.0610091	0.952805	0.990757
A_09_P003221	TC248868	NA	NA	NA	NA	NA	NA	NA	NA	NA	6.66	6.96	6.96	6.67	6.95	6.94	-0.00471998	6.8565	-0.0428627	0.966831	0.994269
A_09_P003226	FBtr0112403	FBtr0112403	FBgn0085239	CG34210	CG34210		2R	1	19239107	19239667	6.36	6.46	6.43	6.75	6.4	6.48	0.124847	6.4809	1.27908	0.235687	0.572001
A_09_P003231	FBtr0112404	FBtr0112404	FBgn0085240	CG34211	CG34211		2R	1	1934675	1935243	6.63	6.7	6.77	6.68	6.81	6.74	0.0457837	6.72074	0.650283	0.533205	0.836805
A_09_P003236	FBtr0112406	FBtr0112406	FBgn0085242	CG34213	CG34213		2R	-1	19854647	19855239	10.81	10.79	10.84	10.87	10.98	10.86	0.0944377	10.8572	1.43496	0.18812	0.504824
A_09_P003241	FBtr0112407	FBtr0112407	FBgn0085243	CG34214	CG34214		2R	-1	20552950	20553543	7.04	6.98	7.02	7.04	7.05	7.02	0.0259656	7.02548	0.431878	0.676901	0.90694
A_09_P003246	FBtr0112408	FBtr0112408	FBgn0085244	CG34215	CG34215		2R	-1	2718802	2719296	6.52	6.49	6.55	6.47	6.47	6.46	-0.0519058	6.49192	-0.870085	0.408867	0.750565
A_09_P003251	FBtr0112409	FBtr0112409	FBgn0085245	CG34216	CG34216		2R	-1	3591320	3592442	6.43	6.58	6.65	6.48	6.61	6.63	0.0164057	6.56316	0.203449	0.843715	0.960689
A_09_P003256	FBtr0112410	FBtr0112410	FBgn0085246	CG34217	CG34217		2R	-1	4115495	4116232	6.51	6.45	6.46	6.55	6.46	6.52	0.0373784	6.49056	0.597282	0.566356	0.855246
A_09_P003261	TC237447	NA	NA	NA	NA	NA	NA	NA	NA	NA	6.47	6.42	6.4	6.54	6.46	6.4	0.0371241	6.44841	0.555674	0.593186	0.868804
A_09_P003266	NM_001103763	NA	NA	NA	NA	NA	NA	NA	NA	NA	6.47	6.5	6.5	6.5	6.51	6.61	0.0477891	6.51387	0.75095	0.473566	0.797954
A_09_P003271	FBtr0112413	FBtr0112413	FBgn0085249	CG34220	CG34220		2R	-1	5928701	5930995	7.94	7.74	8.08	7.68	7.8	7.73	-0.180275	7.82671	-1.93247	0.0882934	0.315789
A_09_P003276	FBtr0299834	FBtr0299834	FBgn0085250	CG34221	CG34221		2R	-1	6085053	6087196	6.65	6.97	6.85	6.55	6.99	6.84	-0.0324431	6.80616	-0.261261	0.800298	0.951049
A_09_P003281	FBtr0112415	FBtr0112415	FBgn0250822	CG34222	CG34222		2R	-1	6207349	6208005	6.81	6.74	6.77	6.86	6.68	6.76	-0.00136853	6.76818	-0.0194414	0.984951	0.997726
A_09_P003286	FBtr0112416	FBtr0112416	FBgn0085252	CG34223	CG34223		2R	1	7123365	7123709	6.43	6.5	6.52	6.37	6.47	6.55	-0.0205823	6.47245	-0.288018	0.78044	0.944923
A_09_P003291	FBtr0112417	FBtr0112417	FBgn0085253	CG34224	CG34224		2R	-1	7124677	7125129	6.48	6.46	6.52	6.55	6.44	6.49	0.00863818	6.48773	0.135412	0.895533	0.974494
A_09_P003296	FBtr0112418	FBtr0112418	FBgn0085254	CG34225	CG34225		2R	1	7132949	7133263	6.42	6.37	6.34	6.41	6.39	6.3	-0.00799315	6.37167	-0.122603	0.905357	0.977643
A_09_P003301	AI297969	NA	NA	NA	NA	NA	NA	NA	NA	NA	6.55	6.52	6.61	6.62	7.22	6.59	0.250968	6.68602	1.62597	0.141482	0.427464
A_09_P003306	FBtr0112420	FBtr0112420	FBgn0085256	CG34227	CG34227		2R	1	7135631	7136117	6.49	6.49	6.49	6.51	6.47	6.46	-0.0106098	6.48567	-0.17697	0.863802	0.966081
A_09_P003311	FBtr0112421	FBtr0112421	FBgn0085257	CG34228	CG34228		2R	1	7539362	7539844	9.47	9.69	9.61	9.83	9.73	9.61	0.129895	9.65651	1.49485	0.172203	0.479419
A_09_P003316	FBtr0112422	FBtr0112422	FBgn0259832	CG34229	CG34229		2R	1	7729113	7729669	9.04	9.17	9.1	9.4	9.49	9.62	0.400817	9.30512	5.10939	0.000836805	0.01225
A_09_P003321	FBtr0112423	FBtr0112423	FBgn0085259	CG34230	CG34230		2R	1	7748815	7749520	6.44	6.42	6.32	6.52	6.5	6.24	0.0284268	6.4075	0.313058	0.762009	0.938074
A_09_P003326	FBtr0112424	FBtr0112424	FBgn0085260	CG34231	CG34231		2R	1	7873513	7874487	6.58	6.7	6.71	6.72	6.77	6.78	0.0903941	6.71146	1.34132	0.215586	0.544414
A_09_P003331	FBtr0112425	FBtr0112425	FBgn0085261	CG34232	CG34232		2R	-1	8052414	8053224	7.38	7.28	7.34	7.42	7.42	7.36	0.067841	7.36565	1.06468	0.3172	0.665999
A_09_P003336	TC235517	NA	NA	NA	NA	NA	NA	NA	NA	NA	6.46	6.58	6.62	6.53	6.57	6.66	0.0323155	6.56822	0.445245	0.6676	0.902807
A_09_P003341	FBtr0112428	FBtr0112428	FBgn0085263	CG34234	CG34234		2R	-1	8374224	8374883	8.2	8.2	8.44	8.06	8.37	8.38	-0.0073004	8.27385	-0.0673655	0.947896	0.989395
A_09_P003346	TC239601	NA	NA	NA	NA	NA	NA	NA	NA	NA	6.46	6.54	6.41	6.65	6.46	6.44	0.045671	6.49307	0.582915	0.575541	0.860033
A_09_P003351	FBtr0301011	FBtr0301011	FBgn0085265	CG34236	CG34236		2R	-1	9492079	9492910	6.49	6.85	6.59	6.52	6.63	6.66	-0.0434936	6.62499	-0.438258	0.672455	0.905232
A_09_P003356	FBtr0305199	FBtr0305199	FBgn0262592	CG43127	CG43127		3L	-1	10617828	10618699	6.63	6.52	6.51	6.49	6.53	6.56	-0.0272877	6.541	-0.417546	0.68694	0.910803
A_09_P003361	FBtr0112432	FBtr0112432	FBgn0085267	CG34238	CG34238		3L	1	10619599	10620539	6.66	6.46	6.4	6.6	6.43	6.47	-0.0082026	6.50185	-0.0933557	0.92785	0.983797
A_09_P003366	NM_001104109	NA	NA	NA	NA	NA	NA	NA	NA	NA	6.37	6.47	6.43	6.35	6.45	6.58	0.0369362	6.44365	0.479102	0.644314	0.892836
A_09_P003371	FBtr0304933	FBtr0304933	FBgn0261553	CG42671	CG42671		3L	1	11207600	11222735	10.18	10.2	10.01	10.31	10.1	10.11	0.0449857	10.1528	0.521645	0.615636	0.879261
A_09_P003376	FBtr0112435	FBtr0112435	FBgn0250825	CG34241	CG34241		3L	1	12121079	12121561	6.44	6.57	6.46	6.5	6.53	6.51	0.0244298	6.50251	0.373126	0.718465	0.922281
A_09_P003381	FBtr0112436	FBtr0112436	FBgn0085271	CG34242	CG34242		3L	1	12527096	12527503	6.64	6.65	6.67	6.63	6.77	6.61	0.0138745	6.66163	0.203251	0.843865	0.960689
A_09_P003386	FBtr0330356	FBtr0330356	FBgn0264001	CG43744	bru-3	bruno-3 [Source:FlyBase gene name;Acc:FBgn0264001]	3L	-1	13515293	13796500	9.72	9.4	9.54	9.33	9.01	9.27	-0.350432	9.37845	-3.12557	0.0135883	0.0856075
A_09_P003391	FBtr0112438	FBtr0112438	FBgn0085273	CG34244	CG34244		3L	-1	14228153	14229041	6.6	6.46	6.53	6.5	6.47	6.45	-0.0561097	6.49957	-0.842294	0.423379	0.760556
A_09_P003396	TC237086	NA	NA	NA	NA	NA	NA	NA	NA	NA	6.53	6.55	6.56	6.56	6.45	6.5	-0.0403013	6.52328	-0.639047	0.540134	0.840639
A_09_P003401	FBtr0112440	FBtr0112440	FBgn0263606	CG34246	l(3)72Do	lethal (3) 72Do [Source:FlyBase gene name;Acc:FBgn0263606]	3L	1	16226227	16227265	9.33	8.93	9.38	9.5	9.41	9.4	0.221823	9.32357	1.87163	0.0970594	0.336709
A_09_P003406	FBtr0112441	FBtr0112441	FBgn0085276	CG34247	CG34247		3L	-1	16254285	16254705	6.93	6.9	7.06	6.8	6.92	6.98	-0.0623255	6.93262	-0.803817	0.444056	0.77597
A_09_P003411	FBtr0112442	FBtr0112442	FBgn0085277	CG34248	CG34248		3L	-1	16263469	16264002	6.56	6.31	6.33	6.3	6.38	6.29	-0.0748567	6.36201	-0.899182	0.394055	0.737223
A_09_P003416	FBtr0112443	FBtr0112443	FBgn0085278	CG34249	CG34249		3L	-1	16354089	16354990	6.57	6.61	6.58	6.59	6.62	6.61	0.0193616	6.59901	0.325336	0.753029	0.934732
A_09_P003421	FBtr0112444	FBtr0112444	FBgn0085279	CG34250	CG34250		3L	1	17469322	17469651	9.44	9.8	9.05	9.34	9.21	9.12	-0.202765	9.32801	-1.21825	0.256836	0.59861
A_09_P003426	FBtr0112445	FBtr0112445	FBgn0085280	CG34251	CG34251		3L	1	17664722	17676681	6.78	6.68	6.97	6.69	6.62	6.79	-0.107657	6.7532	-1.19863	0.263982	0.608136
A_09_P003431	FBtr0334130	NA	NA	NA	NA	NA	NA	NA	NA	NA	6.53	6.49	6.42	6.51	6.46	6.46	0.000119644	6.47825	0.0018837	0.998542	0.999659
A_09_P003436	NR_048293	NA	NA	NA	NA	NA	NA	NA	NA	NA	6.41	6.41	6.55	6.83	6.4	6.5	0.122521	6.51411	1.09335	0.30515	0.654719
A_09_P003441	FBtr0112448	FBtr0112448	FBgn0085283	CG34254	CG34254		3L	1	18673509	18673879	6.5	6.55	6.6	6.44	6.59	6.49	-0.0415732	6.52691	-0.606377	0.560584	0.851895
A_09_P003446	FBtr0112449	FBtr0112449	FBgn0085284	CG34255	blos3	BLOC-1 subunit 3 [Source:FlyBase gene name;Acc:FBgn0085284]	3L	1	18863324	18863997	10.2	10.23	10.01	10.55	10.49	10.41	0.336912	10.3142	4.19606	0.00281672	0.028204
A_09_P003451	FBtr0302318	FBtr0302318	FBgn0085285	CG34256	CG34256		3L	-1	18981836	18982915	6.66	6.49	6.6	6.55	6.5	6.64	-0.0188922	6.5698	-0.255883	0.804309	0.951485
A_09_P003456	A_09_P003456	NA	NA	NA	NA	NA	NA	NA	NA	NA	6.68	6.42	6.62	6.95	6.55	6.62	0.132069	6.64039	1.13077	0.289967	0.638945
A_09_P003461	FBtr0112452	FBtr0112452	FBgn0085287	CG34258	CG34258		3L	-1	19944335	19945068	6.4	6.56	6.55	6.48	6.51	6.51	-0.00042774	6.50062	-0.00618018	0.995216	0.999116
A_09_P003466	FBtr0300030	FBtr0300030	FBgn0085288	CG34259	CG34259		3L	1	2026991	2028326	6.47	6.43	6.47	6.49	6.5	6.45	0.0256189	6.46894	0.423206	0.682967	0.909107
A_09_P003471	FBtr0333482	FBtr0333482	FBgn0085289	CG34260	CG34260		3L	1	20707200	20708258	6.48	6.47	6.4	6.49	6.52	6.49	0.0525723	6.4754	0.852736	0.417885	0.757061
A_09_P003476	FBtr0112456	FBtr0112456	FBgn0085290	CG34261	CG34261		3L	1	21189931	21190838	10.83	10.92	10.61	10.7	10.79	10.69	-0.0571607	10.7581	-0.642187	0.538192	0.839444
A_09_P003481	FBtr0112456	FBtr0112456	FBgn0085290	CG34261	CG34261		3L	1	21189931	21190838	10.62	10.63	10.73	10.61	10.66	10.69	-0.000358444	10.658	-0.00549462	0.995747	0.999116
A_09_P003486	FBtr0112458	FBtr0112458	FBgn0085292	CG34263	CG34263		3L	-1	265595	265908	7.99	8	7.66	8.28	8.2	8.23	0.35367	8.05984	3.60478	0.00659274	0.0512659
A_09_P003491	FBtr0306849	FBtr0306849	FBgn0085293	CG34264	CG34264		3L	1	317084	317789	6.4	6.47	6.63	6.47	6.57	6.57	0.0340273	6.51723	0.426012	0.681002	0.90821
A_09_P003496	FBtr0331459	FBtr0331459	FBgn0085294	CG34265	CG34265		3L	1	3268495	3268994	6.65	6.55	6.57	6.46	6.52	6.6	-0.0631017	6.55839	-0.90937	0.388961	0.73278
A_09_P003501	FBtr0112461	FBtr0112461	FBgn0085295	CG34266	CG34266		3L	1	4677832	4678233	6.54	6.4	6.38	6.54	6.56	6.48	0.0877621	6.48414	1.23636	0.250381	0.591202
A_09_P003506	FBtr0112462	FBtr0112462	FBgn0085296	CG34267	CG34267		3L	-1	500014	500451	6.84	7.12	6.88	6.54	6.87	6.7	-0.243883	6.82397	-2.25735	0.0529883	0.223767
A_09_P003511	FBtr0112463	FBtr0112463	FBgn0085297	CG34268	CG34268		3L	1	500965	501400	6.52	6.55	6.61	6.61	6.5	6.64	0.0274124	6.57086	0.40138	0.698342	0.914661
A_09_P003516	FBtr0112464	FBtr0112464	FBgn0085298	CG34269	CG34269		3L	1	528339	528996	6.64	6.65	6.66	6.7	6.63	6.64	0.00733508	6.65289	0.119683	0.907599	0.978781
A_09_P003521	FBtr0112465	FBtr0112465	FBgn0086900	CG34270	Cpr65Ax1	Cuticular protein 65Ax1 [Source:FlyBase gene name;Acc:FBgn0086900]	3L	-1	6140631	6141087	7.74	7.41	7.54	7.58	7.58	7.54	0.00180107	7.56486	0.0202318	0.984339	0.997726
A_09_P003526	FBtr0112466	FBtr0112466	FBgn0085300	CG34271	Cpr65Ay	Cuticular protein 65Ay [Source:FlyBase gene name;Acc:FBgn0085300]	3L	-1	6151175	6151730	6.51	6.53	6.52	6.56	6.47	6.55	0.00885605	6.52331	0.141892	0.890571	0.973316
A_09_P003531	FBtr0302711	FBtr0302711	FBgn0261555	CG42673	CG42673		3L	1	9540320	9589813	8.8	8.83	9.43	9.12	9.12	9.29	0.15455	9.09905	0.977062	0.356329	0.706233
A_09_P003536	FBtr0112468	FBtr0112468	FBgn0085302	CG34273	CG34273		3R	1	10342764	10343209	6.75	6.54	6.62	6.6	6.49	6.43	-0.129295	6.57233	-1.58764	0.149905	0.443374
A_09_P003541	FBtr0112469	FBtr0112469	FBgn0085303	CG34274	CG34274		3R	1	11557468	11558416	6.51	6.46	6.51	6.97	6.5	6.64	0.208098	6.59968	1.81037	0.106716	0.35782
A_09_P003546	FBtr0112470	FBtr0112470	FBgn0085304	CG34275	CG34275		3R	-1	11737987	11739653	6.54	6.52	6.59	6.72	6.54	6.66	0.0907197	6.59341	1.27805	0.236035	0.572366
A_09_P003551	FBtr0112471	FBtr0112471	FBgn0085305	CG34276	CG34276		3R	1	11751351	11753300	6.72	6.71	6.77	6.78	6.66	6.87	0.0390156	6.75166	0.532656	0.608323	0.876013
A_09_P003556	NM_001104216	NA	NA	NA	NA	NA	NA	NA	NA	NA	6.59	6.5	6.51	6.47	6.49	6.36	-0.0907516	6.48664	-1.32003	0.222291	0.553696
A_09_P003561	FBtr0112473	FBtr0112473	FBgn0085307	CG34278	CG34278		3R	1	12946201	12946476	6.56	6.6	6.64	6.44	6.64	6.68	-0.0109092	6.59411	-0.136167	0.894955	0.97439
A_09_P003566	FBtr0112474	FBtr0112474	FBgn0085308	CG34279	CG34279		3R	-1	13228084	13229010	6.32	6.46	6.4	6.44	6.58	6.59	0.143775	6.46628	1.95672	0.0850157	0.307914
A_09_P003571	FBtr0333932	FBtr0333932	FBgn0085308	CG34279	CG34279		3R	-1	13228084	13229010	6.56	6.4	6.39	6.54	6.41	6.48	0.0261554	6.46494	0.350496	0.734752	0.927728
A_09_P003576	FBtr0112476	FBtr0112476	FBgn0085309	CG34280	CG34280		3R	-1	13228994	13229440	6.44	6.5	6.42	6.48	6.52	6.53	0.0544383	6.48293	0.875482	0.40609	0.747703
A_09_P003581	FBtr0112477	FBtr0112477	FBgn0085310	CG34281	CG34281		3R	1	13438623	13439013	6.62	6.57	6.63	6.51	6.62	6.65	-0.0089398	6.60044	-0.134254	0.896421	0.974764
A_09_P003586	FBtr0112478	FBtr0112478	FBgn0085311	CG34282	CG34282		3R	1	14520974	14521498	6.49	6.48	6.56	6.43	6.46	6.6	-0.013034	6.50415	-0.182069	0.859925	0.965503
A_09_P003591	FBtr0112479	FBtr0112479	FBgn0085312	CG34283	CG34283		3R	-1	14547726	14548244	6.8	6.74	6.74	6.72	6.74	6.71	-0.0362478	6.74286	-0.596529	0.566834	0.855372
A_09_P003596	FBtr0112480	FBtr0112480	FBgn0085313	CG34284	CG34284		3R	-1	14728060	14728655	6.4	6.46	6.56	6.53	6.56	6.54	0.0659516	6.50811	0.973442	0.358021	0.708203
A_09_P003601	FBtr0112482	FBtr0112482	FBgn0085315	CG34286	CG34286		3R	-1	15541083	15541649	6.58	6.49	6.61	6.55	6.56	6.64	0.0244573	6.57226	0.365183	0.724165	0.924111
A_09_P003606	FBtr0112483	FBtr0112483	FBgn0085316	CG34287	CG34287		3R	1	1679054	1680004	6.69	6.78	6.64	6.81	6.83	6.61	0.0469922	6.72706	0.574209	0.581149	0.862422
A_09_P003611	FBtr0300623	FBtr0300623	FBgn0085317	CG34288	CG34288		3R	-1	18272485	18272985	8.03	7.72	7.66	8.19	8.31	8.35	0.477097	8.04266	4.60777	0.00160534	0.0189402
A_09_P003616	FBtr0290252	FBtr0290252	FBgn0085318	CG34289	CG34289		3R	-1	19332630	19333203	6.25	6.25	6.17	6.49	6.31	6.19	0.108587	6.27579	1.26567	0.240219	0.578071
A_09_P003621	FBtr0299531	FBtr0299531	FBgn0085319	CG34290	CG34290		3R	-1	20114275	20115540	6.74	6.75	6.7	6.62	6.71	6.66	-0.0650847	6.69589	-1.04396	0.326143	0.674977
A_09_P003626	FBtr0112487	FBtr0112487	FBgn0085320	CG34291	CG34291		3R	-1	22251045	22251503	6.87	6.59	6.74	6.78	6.9	6.91	0.129533	6.80117	1.50259	0.170236	0.476313
A_09_P003631	FBtr0112488	FBtr0112488	FBgn0085321	CG34292	CG34292		3R	1	22887938	22888781	6.43	6.44	6.37	6.41	6.4	6.45	0.0097996	6.41529	0.158151	0.878143	0.970742
A_09_P003636	FBtr0112489	FBtr0112489	FBgn0085322	CG34293	CG34293		3R	-1	22990791	22991297	10.27	10.31	9.97	10.04	9.99	10.03	-0.164218	10.1012	-1.72345	0.121974	0.389528
A_09_P003641	FBtr0112490	FBtr0112490	FBgn0085323	CG34294	CG34294		3R	-1	23465608	23466517	6.44	6.67	6.55	6.34	6.5	6.5	-0.103193	6.50103	-1.24073	0.248844	0.589736
A_09_P003646	FBtr0112491	FBtr0112491	FBgn0085324	CG34295	CG34295		3R	1	24615339	24616205	6.37	6.45	6.37	6.5	6.32	6.3	-0.0246152	6.38505	-0.325046	0.75324	0.934742
A_09_P003651	FBtr0112492	FBtr0112492	FBgn0085325	CG34296	CG34296		3R	1	25548264	25548735	6.49	6.43	6.5	6.4	6.48	6.43	-0.0315018	6.4544	-0.499776	0.630295	0.886778
A_09_P003656	FBtr0112493	FBtr0112493	FBgn0085326	CG34297	CG34297		3R	-1	2572814	2573685	6.62	6.62	6.57	6.52	6.46	6.43	-0.132239	6.53579	-2.11683	0.0661359	0.260162
A_09_P003661	FBtr0112494	FBtr0112494	FBgn0085327	CG34298	CG34298		3R	1	25825517	25826125	6.44	6.33	6.43	6.4	6.47	6.38	0.014339	6.40965	0.215326	0.834744	0.957738
A_09_P003666	FBtr0112495	FBtr0112495	FBgn0085328	CG34299	CG34299		3R	1	26075305	26076282	8.37	8.02	8.08	7.99	7.83	7.78	-0.289685	8.01259	-2.75237	0.0242668	0.129088
A_09_P003671	FBtr0112496	FBtr0112496	FBgn0085329	CG34300	CG34300		3R	-1	26131530	26132362	6.71	6.55	6.45	6.65	6.53	6.51	-0.0080631	6.56574	-0.0952888	0.926361	0.983307
A_09_P003676	FBtr0112497	FBtr0112497	FBgn0085330	CG34301	CG34301		3R	1	4599157	4599532	7.12	7.01	6.94	6.91	6.69	6.73	-0.248453	6.90102	-2.98256	0.0169454	0.0998461
A_09_P003681	FBtr0301078	FBtr0301078	FBgn0085331	CG34302	CG34302		3R	-1	5648721	5649545	6.63	6.7	6.51	6.68	6.54	6.62	0.00364069	6.61436	0.0478036	0.96301	0.993368
A_09_P003686	FBtr0112499	FBtr0112499	FBgn0085332	CG34303	CG34303		3R	-1	5976875	5977419	6.43	6.34	6.39	6.44	6.35	6.37	0.00225019	6.38836	0.0349291	0.972967	0.995311
A_09_P003691	FBtr0112500	FBtr0112500	FBgn0085333	CG34304	CG34304		3R	1	6482168	6487177	6.45	6.5	6.48	6.43	6.4	6.54	-0.0194352	6.46788	-0.293357	0.776497	0.943466
A_09_P003696	FBtr0112501	FBtr0112501	FBgn0085334	CG34305	CG34305		3R	-1	68507	68868	8.35	8.26	8.01	7.15	7.2	7.19	-1.02566	7.69332	-11.1334	2.98e-06	0.000384554
A_09_P003701	FBtr0336812	NA	NA	NA	NA	NA	NA	NA	NA	NA	7.35	7.18	7.41	7.39	7.1	7.34	-0.0365794	7.29748	-0.371784	0.719427	0.9226
A_09_P003706	FBtr0301079	FBtr0301079	FBgn0085336	CG34307	CG34307		3R	1	7723304	7724141	6.48	6.46	6.4	6.54	6.47	6.39	0.0172105	6.45477	0.25392	0.805775	0.95158
A_09_P003711	FBtr0112504	FBtr0112504	FBgn0085337	CG34308	CG34308		3R	1	8915021	8915805	6.71	6.63	6.67	6.81	6.78	6.79	0.122509	6.73211	1.99358	0.0802545	0.297333
A_09_P003716	FBtr0112505	FBtr0112505	FBgn0259831	CG34309	CG34309		3R	1	9198352	9199048	6.5	6.42	6.49	6.4	6.46	6.73	0.0610156	6.5007	0.648621	0.534227	0.83732
A_09_P003721	FBtr0112506	FBtr0112506	FBgn0085339	CG34310	CG34310		2L	1	6663968	6674780	8.65	8.81	8.79	8.71	8.78	8.87	0.0383692	8.76737	0.511147	0.622651	0.882812
A_09_P003726	TC235602	NA	NA	NA	NA	NA	NA	NA	NA	NA	6.54	6.56	6.46	6.23	6.43	6.63	-0.0883177	6.47486	-0.870362	0.408725	0.750516
A_09_P003731	FBtr0112522	FBtr0112522	FBgn0085349	CG34320	CG34320		X	-1	1057653	1058065	6.61	6.46	6.56	6.52	6.57	6.53	-0.00501242	6.54159	-0.0756227	0.941522	0.987485
A_09_P003736	FBtr0112523	FBtr0112523	FBgn0085350	CG34321	inaF-C	inaF-C [Source:FlyBase gene name;Acc:FBgn0085350]	X	-1	11620423	11625798	6.51	6.66	6.58	6.2	6.56	6.49	-0.167427	6.50165	-1.63784	0.138962	0.422883
A_09_P003741	FBtr0112524	FBtr0112524	FBgn0085351	CG34322	inaF-A	inaF-A [Source:FlyBase gene name;Acc:FBgn0085351]	X	-1	11620423	11627928	6.35	6.36	6.43	6.31	6.4	6.32	-0.0402076	6.36192	-0.629473	0.546081	0.843891
A_09_P003746	FBtr0112525	FBtr0112525	FBgn0085352	CG34323	CG34323		X	1	11964470	11965296	6.72	6.6	6.78	6.89	6.79	6.65	0.0791361	6.73608	0.944334	0.371843	0.719049
A_09_P003751	FBtr0112526	FBtr0112526	FBgn0085353	CG34324	CG34324		X	-1	13350566	13351644	7.03	6.73	6.96	6.98	6.75	6.79	-0.0677529	6.87491	-0.68317	0.513234	0.824754
A_09_P003756	FBtr0112527	FBtr0112527	FBgn0085354	CG34325	CG34325		X	-1	16608480	16615440	13.38	13.14	13.12	13.19	13.26	13.2	0.0053378	13.214	0.0626701	0.951522	0.990351
A_09_P003761	FBtr0112528	FBtr0112528	FBgn0085355	CG34326	CG34326		X	-1	16926316	16926568	6.68	6.92	6.82	6.62	6.92	6.8	-0.028565	6.79441	-0.292166	0.777376	0.943827
A_09_P003766	FBtr0112529	FBtr0112529	FBgn0085356	CG34327	CG34327		X	-1	17117156	17117848	6.48	6.42	6.58	6.54	6.61	6.5	0.05604	6.52148	0.796077	0.448297	0.779099
A_09_P003771	FBtr0112530	FBtr0112530	FBgn0085357	CG34328	CG34328		X	-1	18293654	18294055	9.64	9.65	9.67	7.91	7.85	7.73	-1.82195	8.73903	-26.3496	2.98e-09	1.04e-05
A_09_P003776	FBtr0112531	FBtr0112531	FBgn0085358	CG34329	Diedel3	Diedel 3 [Source:FlyBase gene name;Acc:FBgn0085358]	X	1	18944506	18945010	6.36	6.38	6.37	6.41	6.34	6.4	0.011411	6.37635	0.188862	0.854767	0.964138
A_09_P003781	FBtr0112532	FBtr0112532	FBgn0085359	CG34330	CG34330		X	-1	18962306	18962925	10.37	10.16	10.08	11.79	11.6	11.58	1.45352	10.9302	15.2373	2.5e-07	0.000113202
A_09_P003786	FBtr0301576	FBtr0301576	FBgn0085360	CG34331	CG34331		X	1	20016486	20017094	6.52	6.55	6.58	6.39	6.53	6.63	-0.0301746	6.53173	-0.393666	0.703812	0.916697
A_09_P003791	FBtr0112534	FBtr0112534	FBgn0085361	CG34332	CG34332		X	1	20035043	20035513	6.5	6.59	6.54	6.48	6.64	6.62	0.0361518	6.56062	0.50962	0.623674	0.883213
A_09_P003796	FBtr0112535	FBtr0112535	FBgn0085362	CG34333	Vml	Vitelline membrane-like [Source:FlyBase gene name;Acc:FBgn0085362]	X	1	2170006	2171743	6.69	6.59	6.59	6.58	6.52	6.64	-0.044321	6.60057	-0.654088	0.530871	0.835886
A_09_P003801	FBtr0112536	FBtr0112536	FBgn0263829	CG34334	CG34334		X	1	22274648	22277203	6.53	6.54	6.53	6.57	6.52	6.56	0.012962	6.54159	0.216864	0.833584	0.957478
A_09_P003806	NR_047748	NA	NA	NA	NA	NA	NA	NA	NA	NA	15.9	16.37	15.75	16.22	15.91	15.7	-0.065528	15.9742	-0.366873	0.722951	0.923706
A_09_P003811	FBtr0112538	FBtr0112538	FBgn0085365	CG34336	CG34336		X	-1	3763020	3763797	6.61	6.56	6.74	6.62	6.51	6.57	-0.0661409	6.5999	-0.906208	0.390537	0.7341
A_09_P003816	FBtr0112539	FBtr0112539	FBgn0085366	CG34337	CG34337		X	1	7311286	7311726	6.39	6.42	6.53	6.56	6.43	6.36	-0.00111239	6.44866	-0.0145246	0.988757	0.997894
A_09_P003821	NM_001103433	NA	NA	NA	NA	NA	NA	NA	NA	NA	6.34	6.35	6.4	6.53	6.42	6.33	0.0621179	6.39267	0.864555	0.411727	0.752508
A_09_P003826	FBtr0302154	FBtr0302154	FBgn0261260	CG42611	mgl	Megalin [Source:FlyBase gene name;Acc:FBgn0261260]	X	-1	9253877	9394162	7.81	7.48	7.71	7.53	7.3	7.15	-0.337173	7.49661	-2.83661	0.0212684	0.117572
A_09_P003831	FBtr0302391	FBtr0302391	FBgn0085369	CG34340	CG34340		2L	1	3662745	3691737	6.67	6.62	6.68	6.68	6.66	6.67	0.0147965	6.66186	0.246358	0.811428	0.95322
A_09_P003836	FBtr0112544	FBtr0112544	FBgn0085370	CG34341	Pde11	Phosphodiesterase 11 [Source:FlyBase gene name;Acc:FBgn0085370]	2L	-1	18532728	18571648	9.8	9.65	10.02	9.38	9.28	9.08	-0.576423	9.53636	-5.09973	0.000847082	0.0123667
A_09_P003841	FBtr0300031	FBtr0300031	FBgn0085371	CG34342	CG34342		3L	-1	5496628	5503960	6.48	6.48	6.57	6.53	6.43	6.5	-0.0238967	6.49714	-0.36454	0.724627	0.924232
A_09_P003846	FBtr0329841	FBtr0329841	FBgn0263873	CG43720	sick	sickie [Source:FlyBase gene name;Acc:FBgn0263873]	2L	1	19796365	19958424	9.37	9.06	9.48	8.84	8.71	8.64	-0.570037	9.0177	-5.0694	0.000880245	0.01269
A_09_P003851	FBtr0329846	FBtr0329846	FBgn0263873	CG43720	sick	sickie [Source:FlyBase gene name;Acc:FBgn0263873]	2L	1	19796365	19958424	10.3	10.26	10.65	9.81	9.98	9.92	-0.499862	10.1545	-4.52736	0.00178817	0.0203579
A_09_P003856	FBtr0302660	FBtr0302660	FBgn0261549	CG42667	rdgA	retinal degeneration A [Source:FlyBase gene name;Acc:FBgn0261549]	X	1	8801101	8923509	10.19	10.48	10.28	10.25	10.58	10.12	-0.000213557	10.3172	-0.0016814	0.998698	0.999659
A_09_P003861	FBtr0112553	FBtr0112553	FBgn0085374	CG34345	CG34345		2L	1	6623123	6625359	6.5	6.47	6.51	6.65	6.43	6.59	0.0618222	6.5251	0.821397	0.434525	0.768331
A_09_P003866	FBtr0335396	NA	NA	NA	NA	NA	NA	NA	NA	NA	9.37	8.96	9.32	9.01	8.71	8.78	-0.382912	9.0249	-3.07054	0.0147897	0.0906898
A_09_P003871	FBtr0335399	NA	NA	NA	NA	NA	NA	NA	NA	NA	8.89	8.64	9.13	8.81	8.68	8.5	-0.226915	8.77339	-1.73022	0.120718	0.386898
A_09_P003876	TC233224	NA	NA	NA	NA	NA	NA	NA	NA	NA	8.63	8.63	8.97	8.64	8.61	8.66	-0.109495	8.68769	-1.09455	0.304652	0.654318
A_09_P003881	FBtr0112557	FBtr0112557	FBgn0085377	CG34348	CG34348		X	1	11233909	11238767	10.72	10.97	10.65	10.82	10.79	10.76	0.00991576	10.785	0.108611	0.916108	0.980954
A_09_P003886	FBtr0334505	NA	NA	NA	NA	NA	NA	NA	NA	NA	11.12	10.86	10.94	11.26	11.27	11.4	0.334258	11.1434	3.89787	0.00429841	0.0379066
A_09_P003891	FBtr0112560	FBtr0112560	FBgn0085379	CG34350	CG34350		2R	-1	4881047	4894092	6.4	6.41	6.36	6.34	6.34	6.44	-0.0178546	6.37908	-0.278699	0.787338	0.946281
A_09_P003896	FBtr0112561	FBtr0112561	FBgn0085380	CG34351	CG34351		2L	1	4694721	4722465	6.51	6.5	6.45	6.45	6.46	6.53	-0.00552972	6.48265	-0.0882094	0.931815	0.984528
A_09_P003901	FBtr0302153	FBtr0302153	FBgn0261260	CG42611	mgl	Megalin [Source:FlyBase gene name;Acc:FBgn0261260]	X	-1	9253877	9394162	13.67	13.85	13.82	13.23	13.13	13.08	-0.632262	13.4643	-8.2828	2.84e-05	0.00145058
A_09_P003906	FBtr0112563	FBtr0112563	FBgn0085382	CG34353	CG34353		3R	-1	23593688	23731565	7.06	7.1	7.15	7.18	7.51	7.46	0.283212	7.24425	2.99312	0.0166703	0.0987569
A_09_P003911	FBtr0112564	FBtr0112564	FBgn0085383	CG34354	CG34354		3R	1	23972546	24064952	7.59	7.27	7.27	7.42	7.09	7.17	-0.14434	7.30121	-1.22253	0.255297	0.596721
A_09_P003916	FBtr0306735	FBtr0306735	FBgn0085384	CG34355	CG34355		3R	1	19646314	19676543	8.49	8.13	8.88	8.31	8.38	8.37	-0.148668	8.42554	-0.92297	0.382236	0.727688
A_09_P003921	FBtr0331578	FBtr0331578	FBgn0085385	CG34356	CG34356		3L	1	9901220	9960398	7.3	7.23	7.13	6.99	7.08	7.15	-0.145746	7.14546	-1.92297	0.0896105	0.319285
A_09_P003926	FBtr0303867	FBtr0303867	FBgn0085386	CG34357	CG34357		3R	-1	319126	383789	7.02	6.98	7.07	7.08	6.98	7.09	0.0269282	7.03417	0.409006	0.692953	0.912942
A_09_P003931	FBtr0112568	FBtr0112568	FBgn0085386	CG34357	CG34357		3R	-1	319126	383789	6.8	6.68	6.88	6.65	6.65	6.63	-0.141046	6.71551	-1.97335	0.082835	0.302881
A_09_P003936	FBtr0112569	FBtr0112569	FBgn0085387	CG34358	shakB	shaking B [Source:FlyBase gene name;Acc:FBgn0085387]	X	-1	20632098	20798077	6.45	6.51	6.49	6.52	6.53	6.5	0.0322056	6.49784	0.531898	0.608825	0.876318
A_09_P003941	FBtr0112572	FBtr0112572	FBgn0085387	CG34358	shakB	shaking B [Source:FlyBase gene name;Acc:FBgn0085387]	X	-1	20632098	20798077	6.81	6.75	6.8	6.86	6.88	6.72	0.0378222	6.80369	0.544674	0.600394	0.871896
A_09_P003946	FBtr0112573	FBtr0112573	FBgn0085388	CG34359	IP3K2	Inositol 1,4,5-triphosphate kinase 2 [Source:FlyBase gene name;Acc:FBgn0085388]	X	1	13212685	13223350	11.43	11.34	11.33	10.48	10.16	10.21	-1.08367	10.8267	-11.7143	2e-06	0.000303705
A_09_P003951	FBtr0112576	FBtr0112576	FBgn0263097	CG34360	Glut4EF	Glucose transporter 4 enhancer factor [Source:FlyBase gene name;Acc:FBgn0263097]	3R	1	5700403	5821086	6.57	6.57	6.56	6.68	6.46	6.53	-0.00718738	6.56406	-0.0969828	0.925056	0.982903
A_09_P003956	FBtr0112580	FBtr0112580	FBgn0085390	CG34361	Dgk	Diacyl glycerol kinase [Source:FlyBase gene name;Acc:FBgn0085390]	2R	-1	3722317	3773487	8.46	8.18	8.5	8.65	8.61	8.68	0.26168	8.51416	2.82504	0.0216566	0.119063
A_09_P003961	FBtr0339602	NA	NA	NA	NA	NA	NA	NA	NA	NA	6.44	6.48	6.45	6.38	6.5	6.46	-0.00686167	6.45387	-0.106695	0.917581	0.98117
A_09_P003966	FBtr0112583	FBtr0112583	FBgn0085391	CG34362	CG34362		3R	1	23852334	23911484	6.56	6.68	6.73	6.64	6.73	6.7	0.0348013	6.67211	0.49065	0.636464	0.889817
A_09_P003971	FBtr0303083	FBtr0303083	FBgn0261698	CG42732	CG42732		2R	-1	6209700	6304501	6.66	6.75	6.72	6.55	6.75	6.64	-0.0665023	6.67694	-0.904713	0.391284	0.73486
A_09_P003976	TC222481	NA	NA	NA	NA	NA	NA	NA	NA	NA	6.69	6.38	6.52	6.62	6.39	6.41	-0.0542623	6.50289	-0.546248	0.59936	0.871519
A_09_P003981	FBtr0330007	FBtr0330007	FBgn0263980	CG43729	CG43729		2R	1	11288601	11358596	6.85	6.82	6.83	6.83	6.94	7.02	0.0969492	6.88126	1.383	0.202958	0.526897
A_09_P003991	FBtr0308029	FBtr0308029	FBgn0085395	CG34366	Shawl	Shaw-like [Source:FlyBase gene name;Acc:FBgn0085395]	2L	-1	9370309	9415156	6.51	6.36	6.25	6.44	6.33	6.46	0.0337608	6.39258	0.404727	0.695975	0.914343
A_09_P003996	FBtr0112592	FBtr0112592	FBgn0085396	CG34367	CG34367		2L	-1	10347822	10353905	9.11	8.99	9.31	8.92	9.17	9.05	-0.089283	9.09352	-0.888154	0.399623	0.742451
A_09_P004001	FBtr0112593	FBtr0112593	FBgn0085397	CG34368	Fili	Fish-lips [Source:FlyBase gene name;Acc:FBgn0085397]	2R	1	17759537	17833769	10.13	10.55	10.15	9.84	10.01	9.74	-0.412848	10.0682	-3.31595	0.0101614	0.0693718
A_09_P004006	FBtr0112594	FBtr0112594	FBgn0085398	CG34369	CG34369		2R	1	17851678	17858169	6.71	6.61	6.69	6.67	6.59	6.65	-0.0311674	6.6536	-0.482237	0.642179	0.891924
A_09_P004011	FBtr0299544	FBtr0299544	FBgn0085399	CG34370	CG34370		2R	-1	17874573	17927064	6.66	6.68	6.6	6.72	6.73	6.7	0.0669493	6.6824	1.09495	0.304487	0.654278
A_09_P004016	FBtr0112596	FBtr0112596	FBgn0085400	CG34371	CG34371		2R	-1	19050535	19091494	11.36	11.39	10.99	10.54	10.45	10.62	-0.708588	10.8924	-6.25411	0.000215586	0.00505541
A_09_P004021	NM_001103965	NA	NA	NA	NA	NA	NA	NA	NA	NA	6.52	6.49	6.55	6.74	6.62	6.57	0.119627	6.58299	1.7026	0.125925	0.398229
A_09_P004026	FBtr0304998	FBtr0304998	FBgn0262579	CG43119	Ect4	Ect4 [Source:FlyBase gene name;Acc:FBgn0262579]	3L	1	8056974	8101936	10.95	10.65	11.31	11.07	11.17	11.01	0.116073	11.0275	0.775994	0.459429	0.787558
A_09_P004031	FBtr0334847	NA	NA	NA	NA	NA	NA	NA	NA	NA	11.5	11.67	11.41	11.65	11.51	11.56	0.0445464	11.5502	0.521266	0.615889	0.879489
A_09_P004036	FBtr0112607	FBtr0112607	FBgn0085404	CG34375	CG34375		3R	-1	18825861	18836284	6.45	6.42	6.5	6.42	6.41	6.46	-0.0265566	6.44248	-0.426475	0.680678	0.90813
A_09_P004041	FBtr0112608	FBtr0112608	FBgn0085405	CG34376	CG34376		3R	1	18273762	18286472	11.33	11.16	11.48	11.42	11.54	11.47	0.151902	11.3979	1.67637	0.131065	0.408261
A_09_P004046	FBtr0112609	FBtr0112609	FBgn0085405	CG34376	CG34376		3R	1	18273762	18286472	7.08	7.21	7.19	7.26	7.25	7.19	0.0732562	7.19507	1.10779	0.299218	0.648897
A_09_P004051	FBtr0112610	FBtr0112610	FBgn0263117	CG34377	CG34377		3R	-1	18135203	18149816	6.51	6.62	6.62	6.54	6.57	6.61	-0.00635777	6.57776	-0.0970495	0.925005	0.982903
A_09_P004056	FBtr0112611	FBtr0112611	FBgn0085407	CG34378	Pvf3	PDGF- and VEGF-related factor 3 [Source:FlyBase gene name;Acc:FBgn0085407]	2L	-1	7099692	7156701	12.38	12.31	12.59	12.17	12.26	12.23	-0.209345	12.3243	-2.47138	0.0377794	0.176839
A_09_P004061	RE18107	NA	NA	NA	NA	NA	NA	NA	NA	NA	6.87	6.75	7.03	6.92	6.79	6.9	-0.0164535	6.87664	-0.190831	0.853273	0.963815
A_09_P004066	FBtr0112614	FBtr0112614	FBgn0085408	CG34379	Shroom	Shroom [Source:FlyBase gene name;Acc:FBgn0085408]	2R	1	10195667	10239312	11.78	11.73	11.54	11.3	11.11	11.26	-0.458434	11.4538	-5.29045	0.000667334	0.0104697
A_09_P004071	FBtr0329979	FBtr0329979	FBgn0085409	CG34380	CG34380		2L	1	6179133	6211114	13.41	13.51	13.44	13.32	13.39	13.41	-0.0802489	13.4128	-1.23522	0.250783	0.59189
A_09_P004076	FBtr0330222	FBtr0330222	FBgn0085410	CG34381	TrissinR	Trissin receptor [Source:FlyBase gene name;Acc:FBgn0085410]	2L	1	5824794	5856767	6.98	6.84	6.97	6.74	6.7	6.87	-0.158342	6.85172	-2.10783	0.06708	0.262609
A_09_P004081	FBtr0112620	FBtr0112620	FBgn0085411	CG34382	CG34382		3L	1	9872085	9877593	7.13	6.87	7.02	6.81	6.73	6.82	-0.21693	6.89567	-2.64778	0.0286018	0.144979
A_09_P004086	FBtr0329899	FBtr0329899	FBgn0085412	CG34383	CG34383		3R	1	9540931	9590389	7.88	7.96	7.97	8.14	8.43	7.95	0.240134	8.0568	2.07667	0.0704488	0.271615
A_09_P004091	FBtr0112625	FBtr0112625	FBgn0085413	CG34384	CG34384		3R	1	3640083	3680507	6.5	6.61	6.48	6.64	6.58	6.5	0.0398003	6.55237	0.56315	0.588315	0.866794
A_09_P004096	FBtr0300553	FBtr0300553	FBgn0085414	CG34385	dpr12	dpr12 [Source:FlyBase gene name;Acc:FBgn0085414]	2R	1	1692219	1747693	6.51	6.52	6.48	6.46	6.52	6.57	0.0174569	6.50942	0.273267	0.791368	0.94832
A_09_P004101	FBtr0112627	FBtr0112627	FBgn0085415	CG34386	CG34386		2R	1	13950209	13981138	6.62	6.55	6.61	6.63	6.5	6.54	-0.0369306	6.57537	-0.557473	0.592012	0.868322
A_09_P004106	FBtr0112628	FBtr0112628	FBgn0259108	CG34387	futsch	futsch [Source:FlyBase gene name;Acc:FBgn0259108]	X	1	1303102	1345400	7.62	7.72	8	8.21	7.82	8.22	0.304225	7.93304	2.25442	0.0532346	0.224424
A_09_P004111	FBtr0112629	FBtr0112629	FBgn0085417	CG34388	CG34388		3R	1	10244315	10247587	7.34	7.28	7.34	7.46	7.66	7.38	0.176923	7.41067	2.12054	0.0657507	0.259183
A_09_P004116	FBtr0112630	FBtr0112630	FBgn0086901	CG34389	cv-c	crossveinless c [Source:FlyBase gene name;Acc:FBgn0086901]	3R	-1	10217402	10307410	10.2	10.78	10.36	10.05	10.17	10.05	-0.358832	10.2685	-2.63644	0.0291172	0.146529
A_09_P004121	FBtr0112633	FBtr0112633	FBgn0085419	CG34390	Rgk2	Rgk2 [Source:FlyBase gene name;Acc:FBgn0085419]	2R	1	14427090	14436472	6.83	6.86	6.85	6.58	6.92	6.87	-0.0559986	6.81777	-0.590254	0.570839	0.857431
A_09_P004126	FBtr0333611	FBtr0333611	FBgn0085420	CG34391	CG34391		3L	1	5422261	5435023	6.88	6.57	6.65	6.77	6.6	6.6	-0.0375493	6.6772	-0.392082	0.704937	0.916975
A_09_P004131	FBtr0112636	FBtr0112636	FBgn0085421	CG34392	Epac	Epac [Source:FlyBase gene name;Acc:FBgn0085421]	2R	-1	2647220	2686446	7.45	7.53	7.33	7.69	7.81	7.78	0.321518	7.59868	4.25496	0.00259507	0.0266739
A_09_P004136	FBtr0112637	FBtr0112637	FBgn0085422	CG34393	CG34393		2L	-1	3175112	3199620	6.39	6.25	6.42	6.35	6.4	6.35	0.0105955	6.35929	0.149279	0.88492	0.972201
A_09_P004141	FBtr0112638	FBtr0112638	FBgn0085423	CG34394	CG34394		2L	-1	3358640	3373372	7.09	7.32	7.24	7.09	7.18	7.28	-0.0377666	7.19854	-0.45054	0.663932	0.902184
A_09_P004146	FBtr0112641	FBtr0112641	FBgn0085423	CG34394	CG34394		2L	-1	3358640	3373372	8.51	8.56	8.43	8.55	8.4	8.43	-0.0415975	8.4801	-0.582877	0.575566	0.860033
A_09_P004151	FBtr0112642	FBtr0112642	FBgn0085424	CG34395	nub	nubbin [Source:FlyBase gene name;Acc:FBgn0085424]	2L	1	12587871	12628143	6.34	6.37	6.46	6.47	6.38	6.36	0.013128	6.39714	0.190246	0.853716	0.963892
A_09_P004156	FBtr0112644	FBtr0112644	FBgn0085425	CG34396	CG34396		2R	1	16979743	16988961	6.44	6.82	6.6	6.78	6.58	6.62	0.0342215	6.63899	0.325143	0.753169	0.934742
A_09_P004166	FBtr0112646	FBtr0112646	FBgn0085426	CG34397	Rgk3	Rgk3 [Source:FlyBase gene name;Acc:FBgn0085426]	2R	1	17143319	17167878	6.57	6.55	6.62	6.5	6.61	6.65	0.006412	6.58433	0.0948227	0.92672	0.983307
A_09_P004171	FBtr0112648	FBtr0112648	FBgn0085427	CG34398	CG34398		2L	1	8898804	8933382	7.04	7.29	7.24	7.01	6.94	7.04	-0.196928	7.09193	-2.39066	0.0429207	0.193506
A_09_P004176	FBtr0112650	FBtr0112650	FBgn0085428	CG34399	Nox	NADPH oxidase [Source:FlyBase gene name;Acc:FBgn0085428]	2R	1	12197072	12203725	8.74	8.56	8.71	9.57	9.71	9.71	0.992819	9.16801	12.7809	1.01e-06	0.000213113
A_09_P004182	FBtr0330419	FBtr0330419	FBgn0264006	CG43749	dysc	dyschronic [Source:FlyBase gene name;Acc:FBgn0264006]	3L	-1	13860914	13896336	7.06	7.13	7.3	7.08	6.85	7.02	-0.181582	7.07273	-2.01071	0.0781307	0.291746
A_09_P004186	FBtr0112653	FBtr0112653	FBgn0085430	CG34401	CG34401		X	1	18757983	18778108	11.47	11.17	11.5	11.12	10.94	10.99	-0.363851	11.1984	-3.5733	0.00690748	0.0529201
A_09_P004191	FBtr0112654	FBtr0112654	FBgn0085431	CG34402	CG34402		3R	1	8211971	8228627	7.06	6.82	6.97	7.25	7.23	7.22	0.283266	7.09043	3.74462	0.00536779	0.0443801
A_09_P004196	FBtr0112655	FBtr0112655	FBgn0085431	CG34402	CG34402		3R	1	8211971	8228627	6.56	6.51	6.61	6.54	6.6	6.55	0.00167151	6.56338	0.0265631	0.97944	0.996829
A_09_P004201	FBtr0100246	FBtr0100246	FBgn0085432	CG34403	pan	pangolin [Source:FlyBase gene name;Acc:FBgn0085432]	4	1	89956	134454	12.5	12.18	12.43	11.46	11.36	11.04	-1.07996	11.8294	-8.58993	2.16e-05	0.00122142
A_09_P004206	FBtr0112657	FBtr0112657	FBgn0085432	CG34403	pan	pangolin [Source:FlyBase gene name;Acc:FBgn0085432]	4	1	89956	134454	10.39	10.66	10.7	10.35	10.24	10.16	-0.331138	10.416	-3.38384	0.00917035	0.0647928
A_09_P004211	FBtr0112667	FBtr0112667	FBgn0085433	CG34404	CG34404		3R	-1	11189508	11193369	11.79	11.57	11.4	10.96	10.93	11.02	-0.615642	11.278	-6.19616	0.000229965	0.00523434
A_09_P004216	FBtr0308342	FBtr0308342	FBgn0085434	CG34405	NaCP60E	Na channel protein 60E [Source:FlyBase gene name;Acc:FBgn0085434]	2R	1	20779163	20809200	7.19	7.22	7.33	7.43	7.34	7.46	0.16306	7.32586	2.3098	0.0487742	0.21144
A_09_P004221	FBtr0334134	NA	NA	NA	NA	NA	NA	NA	NA	NA	10.24	10.27	10.09	10.02	10.02	10.09	-0.156481	10.1204	-2.1599	0.0617978	0.248372
A_09_P004226	FBtr0112672	FBtr0112672	FBgn0085436	CG34407	Not1	Not1 [Source:FlyBase gene name;Acc:FBgn0085436]	2R	-1	5453651	5466512	12.56	12.71	12.7	12.53	12.59	12.42	-0.141359	12.5845	-1.84057	0.101847	0.347091
A_09_P004231	FBtr0112675	FBtr0112675	FBgn0085437	CG34408	CG34408		X	1	10114143	10123948	11.78	11.73	11.44	11.85	12.02	11.96	0.292968	11.7967	2.92006	0.0186732	0.107129
A_09_P004236	FBtr0331694	FBtr0331694	FBgn0085438	CG34409	CG34409		3R	-1	5568599	5572089	7.8	7.78	7.69	7.96	7.92	7.99	0.197296	7.85744	3.05719	0.0150977	0.0919816
A_09_P004241	TC225118	NA	NA	NA	NA	NA	NA	NA	NA	NA	6.43	6.61	6.57	6.49	6.64	6.56	0.0271326	6.55226	0.358406	0.729042	0.926189
A_09_P004246	FI07640	NA	NA	NA	NA	NA	NA	NA	NA	NA	6.9	6.74	6.88	6.86	6.85	6.75	-0.020498	6.83246	-0.283274	0.783949	0.945809
A_09_P004251	FBtr0300364	FBtr0300364	FBgn0085440	CG34411	CG34411		X	-1	13055747	13083197	6.64	6.48	6.62	6.71	6.7	6.64	0.106922	6.63175	1.53456	0.16232	0.463593
A_09_P004256	FBtr0112680	FBtr0112680	FBgn0086899	CG34412	tlk	Tousled-like kinase [Source:FlyBase gene name;Acc:FBgn0086899]	X	1	3614040	3683803	10.71	11.22	11.38	10.61	10.76	10.9	-0.344471	10.9311	-2.11604	0.0662188	0.260358
A_09_P004261	FBtr0299581	FBtr0299581	FBgn0086899	CG34412	tlk	Tousled-like kinase [Source:FlyBase gene name;Acc:FBgn0086899]	X	1	3614040	3683803	6.62	6.55	6.52	7.1	6.54	6.47	0.144264	6.63201	0.952703	0.367829	0.715719
A_09_P004266	FBtr0301848	FBtr0301848	FBgn0085442	CG34413	NKAIN	Na,K-ATPase Interacting [Source:FlyBase gene name;Acc:FBgn0085442]	2R	1	20769075	20776138	10.23	10.37	10.64	10.24	10.15	10.4	-0.147577	10.3379	-1.27682	0.236448	0.572654
A_09_P004271	FBtr0305056	FBtr0305056	FBgn0085442	CG34413	NKAIN	Na,K-ATPase Interacting [Source:FlyBase gene name;Acc:FBgn0085442]	2R	1	20769075	20776138	11.61	11.75	11.94	11.58	11.83	11.89	-0.00190097	11.7658	-0.0172191	0.986671	0.997726
A_09_P004276	FBtr0112690	FBtr0112690	FBgn0085443	CG34414	spri	sprint [Source:FlyBase gene name;Acc:FBgn0085443]	X	-1	10384102	10479455	13.43	13.21	13.62	12.92	12.92	12.89	-0.513515	13.1655	-5.02492	0.000931466	0.0131492
A_09_P004281	FBtr0112691	FBtr0112691	FBgn0085444	CG34415	mute	muscle wasted [Source:FlyBase gene name;Acc:FBgn0085444]	2R	-1	12835802	12842770	10.22	9.82	10.22	9.97	9.91	10.06	-0.106616	10.0337	-0.936783	0.375492	0.722042
A_09_P004286	FBtr0303118	FBtr0303118	FBgn0261788	CG42734	Ank2	Ankyrin 2 [Source:FlyBase gene name;Acc:FBgn0261788]	3L	-1	7648489	7711495	6.58	6.44	6.54	6.6	6.37	6.51	-0.0243608	6.50628	-0.29975	0.771785	0.941073
A_09_P004291	FBtr0334061	FBtr0334061	FBgn0261788	CG42734	Ank2	Ankyrin 2 [Source:FlyBase gene name;Acc:FBgn0261788]	3L	-1	7648489	7711495	6.53	6.59	6.61	6.63	6.53	6.62	0.0179258	6.58509	0.278778	0.787279	0.946281
A_09_P004296	FBtr0303120	FBtr0303120	FBgn0261788	CG42734	Ank2	Ankyrin 2 [Source:FlyBase gene name;Acc:FBgn0261788]	3L	-1	7648489	7711495	6.79	6.57	6.66	6.68	6.46	6.66	-0.0769903	6.63749	-0.867168	0.410374	0.751545
A_09_P004301	FBtr0303125	FBtr0303125	FBgn0261788	CG42734	Ank2	Ankyrin 2 [Source:FlyBase gene name;Acc:FBgn0261788]	3L	-1	7648489	7711495	7	6.82	6.86	6.88	6.83	6.83	-0.0437217	6.86972	-0.615183	0.555028	0.848909
A_09_P004311	FBtr0112703	FBtr0112703	FBgn0085446	CG34417	CG34417		X	1	6434804	6483206	11.22	11.14	11.2	11.73	11.95	11.56	0.559641	11.4634	5.63741	0.000438046	0.00797759
A_09_P004316	FBtr0112704	FBtr0112704	FBgn0085446	CG34417	CG34417		X	1	6434804	6483206	6.36	6.51	6.49	6.57	6.58	6.55	0.10812	6.51003	1.59623	0.147979	0.440109
A_09_P004326	GH23906	NA	NA	NA	NA	NA	NA	NA	NA	NA	7.39	7.24	7.25	7.41	7.41	7.4	0.114229	7.34967	1.66116	0.134132	0.414086
A_09_P004331	FBtr0112710	FBtr0112710	FBgn0085447	CG34418	sif	still life [Source:FlyBase gene name;Acc:FBgn0085447]	3L	1	5652529	5742699	7.37	7.15	7.19	7.46	7.36	7.08	0.064671	7.26744	0.585757	0.573718	0.858787
A_09_P004336	FBtr0112712	FBtr0112712	FBgn0085447	CG34418	sif	still life [Source:FlyBase gene name;Acc:FBgn0085447]	3L	1	5652529	5742699	6.41	6.56	6.64	6.41	6.49	6.56	-0.0538712	6.51086	-0.67358	0.519009	0.828447
A_09_P004342	FBtr0330126	FBtr0330126	FBgn0085447	CG34418	sif	still life [Source:FlyBase gene name;Acc:FBgn0085447]	3L	1	5652529	5742699	6.7	6.59	6.74	6.52	6.52	6.55	-0.148899	6.60405	-2.23983	0.0544752	0.228052
A_09_P004346	FBtr0330385	FBtr0330385	FBgn0264005	CG43748	Hmx	H6-like-homeobox [Source:FlyBase gene name;Acc:FBgn0264005]	3R	1	13384652	13394126	6.86	7.17	7.09	6.86	7.09	6.99	-0.0585323	7.00989	-0.591386	0.570115	0.85701
A_09_P004351	FBtr0112716	FBtr0112716	FBgn0085449	CG34420	CG34420		3L	-1	11843751	11856547	8.48	8.28	8.17	7.83	7.81	7.84	-0.483364	8.06906	-5.54569	0.000488828	0.00854984
A_09_P004356	FBtr0112719	FBtr0112719	FBgn0085450	CG34421	Snoo	Sno oncogene [Source:FlyBase gene name;Acc:FBgn0085450]	2L	-1	7891310	7984196	10.54	10.48	10.75	10.07	9.91	9.81	-0.65907	10.2611	-6.78246	0.000121897	0.00362314
A_09_P004361	FBtr0112720	FBtr0112720	FBgn0085450	CG34421	Snoo	Sno oncogene [Source:FlyBase gene name;Acc:FBgn0085450]	2L	-1	7891310	7984196	8.93	8.75	8.99	8.78	8.5	8.22	-0.391327	8.69587	-2.87072	0.0201653	0.113167
A_09_P004366	FBtr0310440	FBtr0310440	FBgn0085451	CG34422	CG34422		X	1	18737696	18749891	12.47	12.37	12.46	12.63	12.48	12.62	0.147362	12.5066	2.07533	0.0705971	0.271921
A_09_P004373	FBtr0310440	FBtr0310440	FBgn0085451	CG34422	CG34422		X	1	18737696	18749891	7.54	7.91	7.8	7.8	7.89	7.94	0.126398	7.81306	1.25993	0.242183	0.580362
A_09_P004376	NM_001169792	NA	NA	NA	NA	NA	NA	NA	NA	NA	6.82	6.69	6.92	7.08	7.15	7.23	0.342336	6.97917	4.20117	0.00279669	0.0280871
A_09_P004381	NM_001103962	NA	NA	NA	NA	NA	NA	NA	NA	NA	7.44	7.75	7.54	7.53	7.4	7.49	-0.103429	7.52488	-1.14808	0.283151	0.631665
A_09_P004386	FBtr0112726	FBtr0112726	FBgn0085454	CG34425	CG34425		3R	-1	330333	331985	6.33	6.37	6.29	6.09	6.34	6.25	-0.104843	6.2788	-1.32394	0.221046	0.551815
A_09_P004391	FBtr0112727	FBtr0112727	FBgn0085455	CG34426	CG34426		3L	1	8795563	8796699	6.6	6.56	6.51	6.55	6.61	6.49	-0.00652077	6.55554	-0.0985971	0.923813	0.982759
A_09_P004396	FBtr0303231	FBtr0303231	FBgn0085456	CG34427	CG34427		3L	1	8797864	8798912	11.39	11.33	11.32	10.93	11.01	11.05	-0.347712	11.1726	-5.32278	0.000641215	0.0101891
A_09_P004401	FBtr0112729	FBtr0112729	FBgn0085457	CG34428	CG34428		3L	1	13054979	13055787	6.42	6.43	6.42	6.47	6.31	6.35	-0.0503448	6.40065	-0.747392	0.475598	0.799132
A_09_P004406	FBtr0112730	FBtr0112730	FBgn0085458	CG34429	CG34429		3L	1	13056146	13057029	6.94	6.51	6.56	6.44	6.51	6.43	-0.211541	6.56602	-1.86329	0.098324	0.339703
A_09_P004411	FBtr0112731	FBtr0112731	FBgn0085459	CG34430	CG34430		2R	1	3830947	3831980	6.84	6.58	6.62	6.51	6.67	6.66	-0.0642279	6.64616	-0.724982	0.488523	0.808099
A_09_P004416	FBtr0112732	FBtr0112732	FBgn0085460	CG34431	CG34431		2R	1	3832343	3834487	6.61	6.64	6.61	6.59	6.6	6.68	0.00250104	6.62325	0.0398806	0.969137	0.994672
A_09_P004421	FBtr0112733	FBtr0112733	FBgn0085461	CG34432	CG34432		3R	1	26474873	26475595	6.41	6.3	6.31	6.37	6.32	6.31	-0.00573742	6.33707	-0.088469	0.931615	0.984528
A_09_P004426	FBtr0112734	FBtr0112734	FBgn0085462	CG34433	CG34433		3R	1	26475683	26476580	6.51	6.42	6.38	6.54	6.41	6.46	0.0322627	6.45177	0.461604	0.656299	0.89922
A_09_P004431	FBtr0112735	FBtr0112735	FBgn0250904	CG34434	CG34434		X	-1	5508587	5510403	6.73	6.53	6.5	6.62	6.57	6.6	0.0120877	6.58994	0.155685	0.880025	0.971106
A_09_P004436	FBtr0112736	FBtr0112736	FBgn0085464	CG34435	CG34435		X	-1	5507470	5508428	6.51	6.86	6.42	6.44	6.56	6.53	-0.0873028	6.55353	-0.762345	0.467099	0.793345
A_09_P004441	FBtr0112737	FBtr0112737	FBgn0085465	CG34436	CG34436		3R	1	24108302	24109236	6.53	6.33	6.41	6.62	6.12	6.26	-0.0874902	6.37771	-0.697198	0.504858	0.818963
A_09_P004446	FBtr0112738	FBtr0112738	FBgn0085466	CG34437	CG34437		3R	1	24109441	24110447	6.42	6.54	6.51	6.43	6.43	6.35	-0.0852385	6.4475	-1.28381	0.234106	0.569411
A_09_P004451	FBtr0299507	FBtr0299507	FBgn0259876	CG34438	Cap-G		2R	1	9020624	9030325	12.76	12.69	12.68	12.76	12.79	12.86	0.0966453	12.759	1.48722	0.174163	0.482555
A_09_P004456	FBtr0112740	FBtr0112740	FBgn0085468	CG34439	CG34439		2R	1	9046118	9047695	10.14	10.73	10.01	10.95	10.83	10.63	0.511164	10.5481	2.89158	0.01952	0.110672
A_09_P004461	FBtr0112741	FBtr0112741	FBgn0085468	CG34439	CG34439		2R	1	9046118	9047695	11.99	12.23	11.91	12.42	12.53	12.44	0.418298	12.2514	4.57071	0.00168696	0.0196154
A_09_P004466	FBtr0079695	FBtr0079695	FBgn0250903	CG34440	lmg	lemming [Source:FlyBase gene name;Acc:FBgn0250903]	2L	-1	8524999	8528505	6.77	6.64	6.64	6.73	6.71	6.72	0.0396529	6.70203	0.603137	0.562636	0.853408
A_09_P004471	FBtr0112743	FBtr0112743	FBgn0250903	CG34440	lmg	lemming [Source:FlyBase gene name;Acc:FBgn0250903]	2L	-1	8524999	8528505	11.98	11.74	11.99	11.6	11.49	11.66	-0.325402	11.7427	-3.62388	0.00640919	0.0502516
A_09_P004476	FBtr0112746	FBtr0112746	FBgn0085471	CG34442	CG34442		2R	1	10254337	10255379	6.73	6.62	6.66	6.67	6.7	6.68	0.0134255	6.6749	0.213243	0.836315	0.958095
A_09_P004481	FBtr0112747	FBtr0112747	FBgn0085472	CG34443	CG34443		2R	1	10255536	10256554	6.47	6.3	6.32	6.45	6.33	6.43	0.039591	6.38376	0.53712	0.605372	0.874426
A_09_P004486	FBtr0112748	FBtr0112748	FBgn0085473	CG34444	CG34444		2R	1	10256747	10257824	6.58	6.74	6.6	6.52	6.61	6.53	-0.08299	6.59851	-1.17699	0.272056	0.618016
A_09_P004491	FBtr0112749	FBtr0112749	FBgn0085474	CG34445	CG34445		2R	-1	18535397	18535978	13.3	12.95	12.87	13.18	13.36	13.08	0.165504	13.1237	1.352	0.212286	0.539518
A_09_P004496	FBtr0112750	FBtr0112750	FBgn0085475	CG34446	CG34446		2R	-1	18535083	18535268	12.57	12.75	12.59	13.01	13.2	13.15	0.484757	12.8775	6.04479	0.000272748	0.00579017
A_09_P004501	FBtr0112751	FBtr0112751	FBgn0085476	CG34447	CG34447		2L	-1	2418422	2420010	6.5	6.41	6.38	6.53	6.4	6.4	0.0118268	6.43645	0.166791	0.871552	0.968713
A_09_P004506	FBtr0112752	FBtr0112752	FBgn0085477	CG34448	CG34448		2L	-1	2416809	2417965	6.56	6.49	6.33	6.49	6.31	6.33	-0.082954	6.41853	-0.981462	0.354281	0.704488
A_09_P004511	FBtr0112753	FBtr0112753	FBgn0085478	CG34449	CG34449		X	-1	9220691	9250260	9.97	9.92	9.84	10.57	10.46	10.34	0.547453	10.1832	6.93195	0.000104343	0.00333585
A_09_P004516	FBtr0112755	FBtr0112755	FBgn0085478	CG34449	CG34449		X	-1	9220691	9250260	7.32	7.36	7.4	7.03	7.1	7.05	-0.302623	7.20928	-4.86152	0.00114937	0.0150438
A_09_P004521	FBtr0112756	FBtr0112756	FBgn0085479	CG34450	CG34450		X	-1	9223049	9224520	6.59	6.55	6.62	6.54	6.57	6.65	-0.00138917	6.58531	-0.0217049	0.983199	0.997438
A_09_P004526	FBtr0112757	FBtr0112757	FBgn0085480	CG34451	CG34451		3L	-1	15681844	15685147	6.75	6.44	6.49	6.32	6.58	6.49	-0.0981086	6.51306	-0.947732	0.37021	0.717962
A_09_P004531	FBtr0299517	FBtr0299517	FBgn0085481	CG34452	CG34452		3L	-1	15679452	15680732	7.2	6.55	6.45	6.51	6.44	6.49	-0.249616	6.60815	-1.42577	0.190673	0.508576
A_09_P004536	FBtr0299518	FBtr0299518	FBgn0085482	CG34453	CG34453		3L	-1	232480	233351	7.7	7.3	7.74	7.1	7.19	7.18	-0.428609	7.36805	-3.65497	0.00612204	0.0486406
A_09_P004541	FBtr0112760	FBtr0112760	FBgn0085483	CG34454	CG34454		3L	-1	231681	232350	8.38	8.49	8.51	7.65	7.55	7.58	-0.870646	8.02764	-12.8283	9.8e-07	0.000213113
A_09_P004546	FBtr0112761	FBtr0112761	FBgn0085484	CG34455	CG34455		3L	1	9353416	9355142	9.82	9.94	9.46	9.76	9.82	9.77	0.0478361	9.7624	0.4046	0.696064	0.914343
A_09_P004551	FBtr0112762	FBtr0112762	FBgn0085485	CG34456	CG34456		3L	1	9355208	9355834	6.61	6.63	6.57	6.57	7.23	6.67	0.220892	6.71334	1.41729	0.193056	0.512264
A_09_P004556	FBtr0112763	FBtr0112763	FBgn0085486	CG34457	CG34457		2R	1	12557831	12559341	6.45	6.5	6.4	6.42	6.39	6.31	-0.077174	6.40964	-1.17544	0.272639	0.618638
A_09_P004561	FBtr0112764	FBtr0112764	FBgn0085487	CG34458	CG34458		2R	1	12559557	12560330	6.47	6.57	6.64	6.44	6.65	6.66	0.0255339	6.57228	0.302549	0.769726	0.940589
A_09_P004566	FBtr0112765	FBtr0112765	FBgn0085488	CG34459	CG34459		2R	1	12713037	12714153	6.43	6.56	6.56	6.45	6.4	6.52	-0.0599632	6.486	-0.854038	0.417203	0.756546
A_09_P004571	FBtr0112766	FBtr0112766	FBgn0085489	CG34460	CG34460		2R	1	12714377	12715310	6.43	6.52	6.65	6.44	6.49	6.53	-0.0463458	6.50967	-0.609674	0.5585	0.850859
A_09_P004576	FBtr0112767	FBtr0112767	FBgn0250833	CG34461	CG34461		3L	1	8318959	8321407	6.55	6.73	6.72	6.64	6.63	6.7	-0.0118392	6.66018	-0.162602	0.874746	0.969693
A_09_P004581	FBtr0112768	FBtr0112768	FBgn0085491	CG34462	CG34462		3L	1	8321683	8323337	6.71	6.65	6.54	6.54	6.57	6.58	-0.0717881	6.59976	-1.05033	0.323371	0.671895
A_09_P004586	A_09_P004586	NA	NA	NA	NA	NA	NA	NA	NA	NA	6.3	6.57	6.54	6.52	6.6	6.52	0.0774908	6.50807	0.89858	0.394358	0.737341
A_09_P004597	AT23593	NA	NA	NA	NA	NA	NA	NA	NA	NA	6.4	6.51	6.49	6.54	6.52	6.54	0.0637488	6.4999	1.00391	0.34397	0.69385
A_09_P004601	NP12807814	NA	NA	NA	NA	NA	NA	NA	NA	NA	6.48	6.37	6.46	6.52	6.5	6.44	0.0519499	6.46195	0.792343	0.450353	0.780654
A_09_P004606	FBtr0302523	FBtr0302523	FBgn0085496	CG40551	CG40551		U	1	2791979	2792692	6.33	6.34	6.27	6.41	6.41	6.33	0.0732907	6.34914	1.15747	0.279508	0.626584
A_09_P004611	NP12807546	NA	NA	NA	NA	NA	NA	NA	NA	NA	6.39	6.68	6.64	6.55	6.73	6.65	0.0691398	6.60665	0.737668	0.481179	0.802393
A_09_P004616	NM_001110612	NA	NA	NA	NA	NA	NA	NA	NA	NA	6.48	6.56	6.26	6.48	6.36	6.28	-0.0578727	6.40385	-0.613232	0.556256	0.849694
A_09_P004621	TC247006	NA	NA	NA	NA	NA	NA	NA	NA	NA	6.54	6.41	6.57	6.79	6.48	6.52	0.093103	6.5525	0.972754	0.358343	0.708623
A_09_P004626	TC247006	NA	NA	NA	NA	NA	NA	NA	NA	NA	6.7	6.74	6.7	6.84	6.61	6.75	0.022465	6.72476	0.299316	0.772105	0.941279
A_09_P004631	A_09_P004631	NA	NA	NA	NA	NA	NA	NA	NA	NA	6.52	6.46	6.39	7.06	6.35	6.35	0.129658	6.51916	0.730443	0.485353	0.80559
A_09_P004636	NP12807865	NA	NA	NA	NA	NA	NA	NA	NA	NA	6.48	6.44	6.3	6.42	6.33	6.39	-0.023141	6.39431	-0.321518	0.755817	0.935533
A_09_P004641	NP12807864	NA	NA	NA	NA	NA	NA	NA	NA	NA	6.41	6.63	6.51	6.49	6.58	6.45	-0.00672323	6.51015	-0.0858719	0.933617	0.985011
A_09_P004646	NP12807831	NA	NA	NA	NA	NA	NA	NA	NA	NA	6.57	6.29	6.34	6.37	6.45	6.29	-0.0284483	6.38665	-0.322347	0.755211	0.935367
A_09_P004651	FBtr0302234	FBtr0302234	FBgn0085503	CG40625	CG40625		U	1	5507806	5511925	6.49	6.41	6.29	6.51	6.39	6.37	0.0227843	6.41183	0.294241	0.775845	0.94325
A_09_P004656	FBtr0113933	FBtr0113933	FBgn0085520	CG40801	CG40801		U	-1	2929199	2929912	9.58	9.48	9.85	10.2	10.05	10.3	0.543858	9.91266	4.99626	0.000966184	0.0134115
A_09_P004661	NM_001110586	NA	NA	NA	NA	NA	NA	NA	NA	NA	6.68	6.96	6.91	6.65	6.87	6.84	-0.057603	6.81893	-0.59761	0.566147	0.855096
A_09_P004666	NR_048530	NA	NA	NA	NA	NA	NA	NA	NA	NA	6.47	6.61	6.54	6.46	6.57	6.49	-0.0330681	6.52239	-0.483191	0.641529	0.891721
A_09_P004671	NM_001110696	NA	NA	NA	NA	NA	NA	NA	NA	NA	6.45	6.54	6.45	6.67	6.52	6.52	0.0906477	6.52529	1.28855	0.232531	0.567154
A_09_P004676	FBtr0079667	FBtr0079667	FBgn0027932	CG13388	Akap200	A kinase anchor protein 200 [Source:FlyBase gene name;Acc:FBgn0027932]	2L	1	8415690	8430984	12.67	12.76	12.91	13	13.2	13	0.287503	12.9224	3.20639	0.0120053	0.0783196
A_09_P004681	NR_048534	NA	NA	NA	NA	NA	NA	NA	NA	NA	6.48	6.61	6.48	6.54	6.46	6.55	-0.00599315	6.5194	-0.0870371	0.932719	0.984811
A_09_P004686	A_09_P004686	NA	NA	NA	NA	NA	NA	NA	NA	NA	6.5	6.36	6.44	6.49	6.52	6.46	0.0526026	6.46101	0.797814	0.447343	0.778343
A_09_P004691	NP802145	NA	NA	NA	NA	NA	NA	NA	NA	NA	6.53	6.41	6.31	6.53	6.32	6.32	-0.0207061	6.40255	-0.234609	0.820233	0.955446
A_09_P004696	NP12807918	NA	NA	NA	NA	NA	NA	NA	NA	NA	13.65	13.88	14.07	13.83	13.77	13.59	-0.135729	13.7976	-1.19194	0.266459	0.611346
A_09_P004701	AT28829	NA	NA	NA	NA	NA	NA	NA	NA	NA	6.57	6.75	6.55	6.54	6.73	6.46	-0.0469446	6.59912	-0.506548	0.625737	0.884532
A_09_P004706	NP12807796	NA	NA	NA	NA	NA	NA	NA	NA	NA	6.62	6.6	6.43	6.46	6.41	6.53	-0.0827285	6.50896	-1.0883	0.307245	0.656198
A_09_P004711	TC251522	NA	NA	NA	NA	NA	NA	NA	NA	NA	9.07	8.91	9.42	9.53	9.49	9.11	0.245143	9.25512	1.61686	0.143445	0.431287
A_09_P004716	FBtr0113933	FBtr0113933	FBgn0085520	CG40801	CG40801		U	-1	2929199	2929912	6.51	6.64	6.57	6.43	6.51	6.56	-0.0723539	6.53499	-1.02501	0.334488	0.684382
A_09_P004721	NM_001110621	NA	NA	NA	NA	NA	NA	NA	NA	NA	6.78	6.73	6.84	6.79	6.75	6.61	-0.0617117	6.74856	-0.840062	0.42456	0.761129
A_09_P004726	NM_001110655	NA	NA	NA	NA	NA	NA	NA	NA	NA	6.37	6.59	6.65	6.51	6.59	6.6	0.0343048	6.55304	0.398842	0.70014	0.915399
A_09_P004731	A_09_P004731	NA	NA	NA	NA	NA	NA	NA	NA	NA	6.59	7.21	6.61	6.44	6.68	6.57	-0.238308	6.68229	-1.48826	0.173895	0.482193
A_09_P004736	A_09_P004736	NA	NA	NA	NA	NA	NA	NA	NA	NA	6.97	7.6	7.05	7.14	7.26	7.04	-0.0647882	7.17599	-0.413682	0.689658	0.911634
A_09_P004741	NP12807755	NA	NA	NA	NA	NA	NA	NA	NA	NA	13.37	13.15	13.82	13.48	12.94	13.25	-0.226963	13.3343	-1.23257	0.251719	0.592534
A_09_P004746	TC251092	NA	NA	NA	NA	NA	NA	NA	NA	NA	6.4	6.52	6.36	6.43	6.34	6.47	-0.0127187	6.4215	-0.175241	0.865118	0.966309
A_09_P004751	FBtr0073704	FBtr0073704	FBgn0030420	CG12717	CG12717		X	-1	12654911	12657644	8.46	8.19	8.6	8.56	8.51	8.49	0.101618	8.46807	0.974015	0.357753	0.707934
A_09_P004756	NP12807849	NA	NA	NA	NA	NA	NA	NA	NA	NA	6.62	6.25	6.26	6.54	6.32	6.29	0.00834352	6.38028	0.0721781	0.94418	0.988229
A_09_P004761	NP12807736	NA	NA	NA	NA	NA	NA	NA	NA	NA	6.56	6.54	6.49	6.5	6.58	6.52	0.00508745	6.53179	0.0809922	0.93738	0.98614
A_09_P004766	NM_001110869	NA	NA	NA	NA	NA	NA	NA	NA	NA	8.1	7.9	8.21	7.99	7.95	7.99	-0.0914229	8.02472	-1.03916	0.328237	0.677257
A_09_P004771	A_09_P004771	NA	NA	NA	NA	NA	NA	NA	NA	NA	6.57	6.61	6.66	6.66	6.69	6.52	0.00900597	6.61958	0.126983	0.901996	0.97657
A_09_P004776	NP12807531	NA	NA	NA	NA	NA	NA	NA	NA	NA	6.62	6.72	6.66	6.67	6.74	6.76	0.0557929	6.69642	0.856001	0.416177	0.755844
A_09_P004781	NP12807805	NA	NA	NA	NA	NA	NA	NA	NA	NA	6.53	6.86	6.62	6.54	6.66	6.59	-0.0745205	6.63402	-0.796749	0.447928	0.778829
A_09_P004786	NP12807760	NA	NA	NA	NA	NA	NA	NA	NA	NA	6.49	6.65	6.75	6.6	6.68	6.72	0.0392097	6.64702	0.479655	0.643937	0.892724
A_09_P004791	NM_001110689	NA	NA	NA	NA	NA	NA	NA	NA	NA	7.91	8.04	8.47	8.29	8.29	8.67	0.27468	8.27924	1.73225	0.120342	0.386195
A_09_P004796	FBtr0302237	FBtr0302237	FBgn0085538	CG40930	CG40930		U	1	7128246	7130720	6.46	6.26	6.28	6.45	6.25	6.23	-0.0215122	6.32092	-0.241695	0.814919	0.954387
A_09_P004801	NM_001110672	NA	NA	NA	NA	NA	NA	NA	NA	NA	6.72	6.86	6.96	6.62	6.8	6.91	-0.075157	6.81191	-0.778559	0.457997	0.786253
A_09_P004806	EU685282	NA	NA	NA	NA	NA	NA	NA	NA	NA	6.68	6.49	6.37	6.5	6.54	6.51	0.00384896	6.51499	0.0447685	0.965357	0.993816
A_09_P004811	NP12807829	NA	NA	NA	NA	NA	NA	NA	NA	NA	6.58	6.5	6.37	6.69	6.46	6.49	0.0651974	6.51562	0.748257	0.475104	0.798611
A_09_P004816	NP12807784	NA	NA	NA	NA	NA	NA	NA	NA	NA	6.52	6.49	6.45	6.46	6.48	6.47	-0.0158513	6.47908	-0.262185	0.79961	0.950816
A_09_P004821	FBtr0074899	FBtr0074899	FBgn0036925	CG17736	schuy	schumacher-levy [Source:FlyBase gene name;Acc:FBgn0036925]	3L	1	19979193	19981172	6.64	6.56	6.56	6.37	6.59	6.53	-0.0891942	6.54231	-1.1634	0.277228	0.624057
A_09_P004826	TC256030	NA	NA	NA	NA	NA	NA	NA	NA	NA	6.76	6.64	6.78	6.69	6.85	6.73	0.0318794	6.74161	0.424771	0.681871	0.90868
A_09_P004831	FBtr0302238	FBtr0302238	FBgn0085546	CG40968	CG40968		U	1	6306888	6307959	6.45	6.48	6.38	6.47	6.47	6.49	0.0379906	6.45601	0.608682	0.559127	0.851178
A_09_P004836	JV208880	NA	NA	NA	NA	NA	NA	NA	NA	NA	11.73	11.66	12.18	11.35	11.18	11.42	-0.541558	11.5873	-3.97264	0.00386149	0.0352222
A_09_P004841	NP12807730	NA	NA	NA	NA	NA	NA	NA	NA	NA	6.41	6.51	6.55	6.35	6.55	6.6	0.00941657	6.49484	0.112068	0.91345	0.980717
A_09_P004846	TC252839	NA	NA	NA	NA	NA	NA	NA	NA	NA	12.6	12.47	12.77	12.19	12.27	12.42	-0.318913	12.4523	-3.28084	0.0107177	0.0719477
A_09_P004851	NM_001110618	NA	NA	NA	NA	NA	NA	NA	NA	NA	6.38	6.4	6.38	6.42	6.4	6.42	0.0294849	6.39785	0.499881	0.630224	0.886778
A_09_P004856	TC257482	NA	NA	NA	NA	NA	NA	NA	NA	NA	6.47	6.54	6.67	6.37	6.54	6.53	-0.0801996	6.51919	-1.00087	0.345352	0.695238
A_09_P004861	NP12807833	NA	NA	NA	NA	NA	NA	NA	NA	NA	6.59	6.73	6.72	6.58	6.64	6.71	-0.0392967	6.66165	-0.541632	0.602396	0.87306
A_09_P004866	NP12807732	NA	NA	NA	NA	NA	NA	NA	NA	NA	6.46	6.54	6.7	6.51	6.65	6.63	0.03323	6.58212	0.405429	0.695478	0.914173
A_09_P004871	TC248415	NA	NA	NA	NA	NA	NA	NA	NA	NA	7.8	7.69	8.02	7.94	7.96	8.13	0.175809	7.92309	1.80618	0.107408	0.359054
A_09_P004876	FBtr0302525	FBtr0302525	FBgn0085556	CG41020	CG41020		U	1	7798899	7799863	6.54	6.45	6.56	6.55	6.43	6.46	-0.0346808	6.49931	-0.509792	0.623559	0.883199
A_09_P004881	TC252545	NA	NA	NA	NA	NA	NA	NA	NA	NA	6.7	6.59	6.82	6.49	6.53	6.55	-0.177485	6.61196	-2.34752	0.0459508	0.202614
A_09_P004886	NP12807633	NA	NA	NA	NA	NA	NA	NA	NA	NA	6.8	6.75	6.84	6.85	6.65	6.64	-0.080492	6.75652	-1.03187	0.331444	0.680492
A_09_P004891	FBtr0074205	FBtr0074205	FBgn0052580	CG32580	Muc14A	Mucin 14A [Source:FlyBase gene name;Acc:FBgn0052580]	X	1	15903161	15955708	6.78	6.84	6.85	6.91	6.81	6.91	0.0532042	6.84995	0.816588	0.437118	0.770199
A_09_P004896	A_09_P004896	NA	NA	NA	NA	NA	NA	NA	NA	NA	6.44	6.31	6.36	6.4	6.35	6.33	-0.00986859	6.36244	-0.149353	0.884864	0.972201
A_09_P004901	TC239449	NA	NA	NA	NA	NA	NA	NA	NA	NA	6.46	6.51	6.49	6.34	6.48	6.43	-0.0684818	6.45253	-1.02727	0.333483	0.683194
A_09_P004906	TC254347	NA	NA	NA	NA	NA	NA	NA	NA	NA	6.58	6.57	6.58	6.39	6.61	6.54	-0.0624061	6.54576	-0.845843	0.421506	0.759764
A_09_P004911	NP12807636	NA	NA	NA	NA	NA	NA	NA	NA	NA	11.97	12.06	12.42	11.93	11.86	11.64	-0.344737	11.981	-2.68384	0.0270243	0.139221
A_09_P004916	NP12808002	NA	NA	NA	NA	NA	NA	NA	NA	NA	6.42	6.36	6.34	6.35	6.38	6.36	-0.00767065	6.36825	-0.125492	0.90314	0.976793
A_09_P004921	NP12807548	NA	NA	NA	NA	NA	NA	NA	NA	NA	6.52	6.7	6.61	6.47	6.61	6.59	-0.0522509	6.58344	-0.694977	0.506178	0.8199
A_09_P004926	NP12807578	NA	NA	NA	NA	NA	NA	NA	NA	NA	9.39	9.35	9.69	9.59	9.4	9.26	-0.0582937	9.44584	-0.503583	0.62773	0.885449
A_09_P004931	NP12807580	NA	NA	NA	NA	NA	NA	NA	NA	NA	6.58	6.36	6.61	6.64	6.52	6.51	0.0345592	6.53704	0.405738	0.69526	0.914173
A_09_P004936	NP12807646	NA	NA	NA	NA	NA	NA	NA	NA	NA	6.56	6.65	6.65	6.58	6.67	6.66	0.0141054	6.62709	0.216527	0.833838	0.957478
A_09_P004941	NM_001110903	NA	NA	NA	NA	NA	NA	NA	NA	NA	10.77	10.79	11.21	10.53	10.65	10.84	-0.251654	10.7967	-1.92515	0.0893075	0.318462
A_09_P004946	NP12807975	NA	NA	NA	NA	NA	NA	NA	NA	NA	6.41	6.46	6.42	6.52	6.4	6.43	0.0191404	6.44012	0.297917	0.773135	0.941878
A_09_P004951	TC257482	NA	NA	NA	NA	NA	NA	NA	NA	NA	6.48	6.56	6.41	6.64	6.53	6.59	0.101906	6.53334	1.45886	0.181617	0.494973
A_09_P004956	NP12807591	NA	NA	NA	NA	NA	NA	NA	NA	NA	6.58	6.5	6.58	6.42	6.6	6.6	-0.0131394	6.54651	-0.178194	0.862871	0.965805
A_09_P004961	NP12807577	NA	NA	NA	NA	NA	NA	NA	NA	NA	6.69	6.68	6.59	6.63	6.73	6.7	0.0331951	6.66794	0.502875	0.628207	0.885733
A_09_P004970	NP12807556	NA	NA	NA	NA	NA	NA	NA	NA	NA	6.48	6.52	6.62	6.58	6.57	6.58	0.038335	6.5601	0.589164	0.571535	0.857886
A_09_P004971	A_09_P004971	NA	NA	NA	NA	NA	NA	NA	NA	NA	6.43	6.43	6.49	6.49	6.37	6.4	-0.0259621	6.43454	-0.398384	0.700464	0.915421
A_09_P004976	TC254608	NA	NA	NA	NA	NA	NA	NA	NA	NA	9.83	9.73	10.03	9.97	9.85	10	0.0772474	9.90018	0.856183	0.416082	0.755833
A_09_P004981	NP12807691	NA	NA	NA	NA	NA	NA	NA	NA	NA	6.26	6.34	6.44	6.37	6.37	6.37	0.0229335	6.3566	0.333583	0.74702	0.932948
A_09_P004986	TC257847	NA	NA	NA	NA	NA	NA	NA	NA	NA	10.09	10.22	10.43	10.43	10.26	10.17	0.0373388	10.2675	0.357289	0.729847	0.926235
A_09_P004991	NP12807687	NA	NA	NA	NA	NA	NA	NA	NA	NA	6.59	6.54	6.53	6.58	6.49	6.48	-0.0354037	6.53438	-0.556987	0.592329	0.868379
A_09_P004996	TC257364	NA	NA	NA	NA	NA	NA	NA	NA	NA	6.82	6.96	6.85	6.7	6.82	6.97	-0.0485983	6.85378	-0.568828	0.584629	0.864618
A_09_P005001	FBtr0114025	FBtr0114025	FBgn0085582	CG41257	CG41257		2RHet	-1	197371	198033	7.08	7.05	6.97	6.98	6.97	6.95	-0.0668496	6.99959	-1.05861	0.319801	0.669067
A_09_P005006	NP12807649	NA	NA	NA	NA	NA	NA	NA	NA	NA	6.53	6.38	6.49	6.56	6.42	6.45	0.0117433	6.47047	0.162474	0.874844	0.969693
A_09_P005011	NP12807573	NA	NA	NA	NA	NA	NA	NA	NA	NA	6.51	6.43	6.48	6.44	6.39	6.37	-0.0716602	6.43376	-1.14327	0.285031	0.633968
A_09_P005016	FBtr0114030	FBtr0114030	FBgn0262123	CG41265	l(2)41Ab	lethal (2) 41Ab [Source:FlyBase gene name;Acc:FBgn0262123]	2RHet	1	476025	570571	7.58	7.52	7.18	7.86	7.68	7.64	0.298861	7.57551	2.5899	0.0313325	0.154866
A_09_P005021	NP12807667	NA	NA	NA	NA	NA	NA	NA	NA	NA	6.48	6.44	6.46	6.62	6.44	6.41	0.0317297	6.47555	0.428794	0.679056	0.907458
A_09_P005026	NP12807671	NA	NA	NA	NA	NA	NA	NA	NA	NA	6.74	6.55	6.67	6.72	6.55	6.67	-0.00408833	6.64835	-0.0518423	0.959888	0.992613
A_09_P005031	NP12807668	NA	NA	NA	NA	NA	NA	NA	NA	NA	6.62	6.51	6.42	6.57	6.59	6.56	0.056927	6.54545	0.797346	0.4476	0.778609
A_09_P005036	NP12808000	NA	NA	NA	NA	NA	NA	NA	NA	NA	6.45	6.1	6.2	6.44	5.93	6.2	-0.060059	6.21831	-0.433896	0.675493	0.906416
A_09_P005041	NP12807569	NA	NA	NA	NA	NA	NA	NA	NA	NA	7.19	7.06	7.22	7.3	7.08	7.22	0.0448805	7.17992	0.553136	0.594845	0.869349
A_09_P005046	NP12807677	NA	NA	NA	NA	NA	NA	NA	NA	NA	6.54	6.6	6.6	6.34	6.64	6.48	-0.092054	6.53396	-1.08474	0.30873	0.657736
A_09_P005051	NM_001110884	NA	NA	NA	NA	NA	NA	NA	NA	NA	7.02	6.9	7.13	7.08	7.03	6.91	-0.00770213	7.01296	-0.0921027	0.928815	0.983882
A_09_P005056	NP12807631	NA	NA	NA	NA	NA	NA	NA	NA	NA	8.53	8.41	8.58	8.16	8.17	7.94	-0.415712	8.29718	-4.8649	0.00114434	0.0150099
A_09_P005061	NP12807941	NA	NA	NA	NA	NA	NA	NA	NA	NA	6.53	6.49	6.48	6.41	6.48	6.48	-0.0456689	6.47906	-0.736287	0.481975	0.80305
A_09_P005066	NP12807552	NA	NA	NA	NA	NA	NA	NA	NA	NA	6.56	6.8	6.71	6.64	6.75	6.71	0.0104379	6.69628	0.132275	0.897938	0.975182
A_09_P005071	NP12807553	NA	NA	NA	NA	NA	NA	NA	NA	NA	6.53	6.53	6.5	6.53	6.51	6.43	-0.0290614	6.50576	-0.462074	0.655976	0.899204
A_09_P005076	NP12807592	NA	NA	NA	NA	NA	NA	NA	NA	NA	6.98	6.96	7.22	7	6.94	7.17	-0.0174348	7.04736	-0.182059	0.859932	0.965503
A_09_P005081	NP12807586	NA	NA	NA	NA	NA	NA	NA	NA	NA	7.04	7.3	6.98	7.42	7.69	7.26	0.352166	7.28103	2.79964	0.0225344	0.122321
A_09_P005086	NP12807549	NA	NA	NA	NA	NA	NA	NA	NA	NA	6.38	6.36	6.4	6.5	6.52	6.35	0.0730629	6.41899	1.03971	0.327997	0.677002
A_09_P005091	NP12807563	NA	NA	NA	NA	NA	NA	NA	NA	NA	6.54	6.63	6.62	6.42	6.6	6.57	-0.0612915	6.56349	-0.842425	0.42331	0.760556
A_09_P005096	JV215772	NA	NA	NA	NA	NA	NA	NA	NA	NA	6.69	6.57	6.63	6.61	6.64	6.55	-0.0303581	6.61478	-0.454604	0.661124	0.901007
A_09_P005101	NP12807558	NA	NA	NA	NA	NA	NA	NA	NA	NA	6.64	6.57	6.47	6.49	6.47	6.53	-0.0591863	6.52982	-0.864615	0.411695	0.752508
A_09_P005106	NP12807559	NA	NA	NA	NA	NA	NA	NA	NA	NA	6.53	6.5	6.49	6.4	6.44	6.41	-0.0877069	6.46262	-1.46823	0.179124	0.490937
A_09_P005111	NP12807948	NA	NA	NA	NA	NA	NA	NA	NA	NA	6.54	6.46	6.35	6.53	6.43	6.54	0.049746	6.47484	0.674624	0.518378	0.828073
A_09_P005116	NP12807627	NA	NA	NA	NA	NA	NA	NA	NA	NA	6.31	6.31	6.41	6.47	6.41	6.42	0.0857002	6.38843	1.33738	0.216813	0.546099
A_09_P005121	NP12807630	NA	NA	NA	NA	NA	NA	NA	NA	NA	7.14	6.93	7.34	6.82	6.67	6.72	-0.398475	6.9386	-3.76309	0.00522505	0.0435106
A_09_P005126	TC251565	NA	NA	NA	NA	NA	NA	NA	NA	NA	6.48	6.72	6.52	6.54	6.64	6.52	-0.00845944	6.57322	-0.102574	0.920752	0.981923
A_09_P005131	NP12808004	NA	NA	NA	NA	NA	NA	NA	NA	NA	8.21	8.31	8.39	8.31	8.17	8.2	-0.0746897	8.26647	-1.00422	0.343827	0.69385
A_09_P005136	NP12808005	NA	NA	NA	NA	NA	NA	NA	NA	NA	6.67	6.61	6.68	6.86	6.58	6.69	0.0525282	6.68148	0.636775	0.541542	0.840996
A_09_P005141	FBtr0114056	FBtr0114056	FBgn0085612	CG41320	CG41320		3LHet	1	1532480	1545940	9.29	9.17	9.44	9.34	9.22	9.43	0.0297533	9.3134	0.333888	0.746798	0.932939
A_09_P005146	NP12807624	NA	NA	NA	NA	NA	NA	NA	NA	NA	6.48	6.61	6.65	6.62	6.49	6.56	-0.0243978	6.56835	-0.331009	0.748893	0.933427
A_09_P005151	NP12807622	NA	NA	NA	NA	NA	NA	NA	NA	NA	6.64	6.62	6.66	6.75	6.66	6.68	0.0590767	6.668	0.950597	0.368836	0.716499
A_09_P005156	NP12807665	NA	NA	NA	NA	NA	NA	NA	NA	NA	6.56	6.56	6.52	6.47	6.66	6.48	-0.0067533	6.5404	-0.0911495	0.929549	0.983882
A_09_P005161	NP12807664	NA	NA	NA	NA	NA	NA	NA	NA	NA	6.35	6.37	6.52	6.34	6.36	6.58	0.0148357	6.42064	0.171854	0.867695	0.96722
A_09_P005166	NP12807985	NA	NA	NA	NA	NA	NA	NA	NA	NA	6.63	6.67	6.66	6.65	6.68	6.55	-0.0200966	6.63982	-0.308745	0.765172	0.939047
A_09_P005171	TC254781	NA	NA	NA	NA	NA	NA	NA	NA	NA	6.64	6.42	6.54	6.67	6.52	6.48	0.02186	6.54459	0.259037	0.801956	0.951358
A_09_P005176	NM_001015177	NA	NA	NA	NA	NA	NA	NA	NA	NA	7.78	8.34	7.75	7.74	8.27	7.27	-0.196773	7.85628	-0.789875	0.451715	0.781688
A_09_P005181	NP12807655	NA	NA	NA	NA	NA	NA	NA	NA	NA	6.52	6.61	6.51	6.65	6.46	6.5	-0.00889794	6.54341	-0.118638	0.908401	0.979238
A_09_P005186	NP12807532	NA	NA	NA	NA	NA	NA	NA	NA	NA	6.47	6.56	6.49	6.45	6.55	6.51	-0.000368958	6.50503	-0.00572904	0.995565	0.999116
A_09_P005191	NP12807534	NA	NA	NA	NA	NA	NA	NA	NA	NA	6.59	6.55	6.64	6.73	6.61	6.64	0.0655095	6.62496	0.981498	0.354264	0.704488
A_09_P005196	TC245201	NA	NA	NA	NA	NA	NA	NA	NA	NA	6.3	6.37	6.31	6.43	6.47	6.41	0.110989	6.38272	1.78724	0.110592	0.36631
A_09_P005201	NP12807536	NA	NA	NA	NA	NA	NA	NA	NA	NA	6.55	6.58	6.53	6.63	6.59	6.54	0.0344561	6.56896	0.550082	0.596845	0.870238
A_09_P005206	TC243961	NA	NA	NA	NA	NA	NA	NA	NA	NA	8.67	8.26	8.88	9.16	9.11	9.12	0.529409	8.86566	3.75719	0.00527018	0.0437983
A_09_P005211	NP12807617	NA	NA	NA	NA	NA	NA	NA	NA	NA	6.46	6.42	6.47	6.49	6.53	6.38	0.0137509	6.45845	0.203285	0.843839	0.960689
A_09_P005216	NM_001110928	NA	NA	NA	NA	NA	NA	NA	NA	NA	6.49	6.37	6.37	6.46	6.36	6.36	-0.0166258	6.40389	-0.240406	0.815885	0.954485
A_09_P005221	NP12807608	NA	NA	NA	NA	NA	NA	NA	NA	NA	6.57	6.46	6.58	6.46	6.58	6.51	-0.0219921	6.52476	-0.318597	0.757953	0.936435
A_09_P005226	NP12807610	NA	NA	NA	NA	NA	NA	NA	NA	NA	6.62	6.59	6.6	6.66	6.57	6.58	-0.0044667	6.60461	-0.0718557	0.944429	0.988269
A_09_P005231	FBtr0336454	NA	NA	NA	NA	NA	NA	NA	NA	NA	6.88	7.03	7.06	7.18	7.06	7.36	0.210252	7.09617	2.27531	0.0515061	0.219119
A_09_P005236	NP12807956	NA	NA	NA	NA	NA	NA	NA	NA	NA	6.31	6.41	6.43	6.31	6.34	6.34	-0.052321	6.35718	-0.812228	0.439478	0.772292
A_09_P005241	TC257847	NA	NA	NA	NA	NA	NA	NA	NA	NA	6.54	6.49	6.59	6.65	6.51	6.44	-0.00689875	6.53665	-0.0924118	0.928577	0.983825
A_09_P005246	NP12807926	NA	NA	NA	NA	NA	NA	NA	NA	NA	6.33	6.31	6.27	6.37	6.29	6.39	0.0477671	6.32786	0.749632	0.474318	0.798513
A_09_P005251	NP12807545	NA	NA	NA	NA	NA	NA	NA	NA	NA	6.51	6.66	6.54	6.45	6.5	6.56	-0.0695112	6.53722	-0.982678	0.353716	0.703822
A_09_P005256	NP12807644	NA	NA	NA	NA	NA	NA	NA	NA	NA	6.54	6.61	6.64	6.49	6.64	6.69	0.01199	6.60174	0.162496	0.874827	0.969693
A_09_P005261	FBtr0329920	FBtr0329920	FBgn0003256	CG12559	rl	rolled [Source:FlyBase gene name;Acc:FBgn0003256]	2RHet	1	198176	251950	8.46	8.44	8.68	8.16	8.03	8.09	-0.433241	8.31019	-5.20217	0.000744757	0.0113092
A_09_P005266	NP12807780	NA	NA	NA	NA	NA	NA	NA	NA	NA	9.25	9.23	9.58	9.45	9.23	9.27	-0.0348434	9.33556	-0.319778	0.757089	0.936066
A_09_P005271	TC248926	NA	NA	NA	NA	NA	NA	NA	NA	NA	6.68	6.68	6.69	6.71	6.67	6.62	-0.0133978	6.67491	-0.21869	0.832207	0.95716
A_09_P005276	NM_001110991	NA	NA	NA	NA	NA	NA	NA	NA	NA	6.48	6.4	6.4	6.59	6.35	6.34	0.00215107	6.42714	0.0255333	0.980237	0.996875
A_09_P005281	NP12807554	NA	NA	NA	NA	NA	NA	NA	NA	NA	10.26	10.54	10.02	10.24	10.22	10	-0.119929	10.214	-0.903319	0.391981	0.735261
A_09_P005286	NP12807620	NA	NA	NA	NA	NA	NA	NA	NA	NA	6.57	6.69	6.74	6.47	6.73	6.76	-0.0118263	6.65695	-0.126006	0.902746	0.976793
A_09_P005291	FBtr0114088	FBtr0114088	FBgn0085644	CG41423	CG41423		U	1	2927697	2928954	6.48	6.39	6.4	6.34	6.47	6.39	-0.0204085	6.41249	-0.304181	0.768525	0.940143
A_09_P005296	A_09_P005296	NA	NA	NA	NA	NA	NA	NA	NA	NA	8.4	8.25	8.21	8.06	8	7.77	-0.343354	8.115	-3.63883	0.00626934	0.0495095
A_09_P005301	TC241546	NA	NA	NA	NA	NA	NA	NA	NA	NA	6.56	6.44	6.44	6.55	6.42	6.44	-0.0131446	6.47434	-0.186036	0.856912	0.96474
A_09_P005306	NP12807967	NA	NA	NA	NA	NA	NA	NA	NA	NA	6.61	6.62	6.47	6.59	6.58	6.48	-0.0205585	6.55795	-0.286817	0.781328	0.944975
A_09_P005311	NP12807938	NA	NA	NA	NA	NA	NA	NA	NA	NA	6.45	6.42	6.38	6.43	6.46	6.4	0.0156194	6.4219	0.253947	0.805754	0.95158
A_09_P005316	NP12807597	NA	NA	NA	NA	NA	NA	NA	NA	NA	7.83	7.78	8.1	7.69	7.67	7.76	-0.197014	7.80418	-2.1421	0.063556	0.252907
A_09_P005321	TC233997	NA	NA	NA	NA	NA	NA	NA	NA	NA	6.55	6.78	6.9	6.64	6.79	6.86	0.0192324	6.75196	0.189413	0.854349	0.964072
A_09_P005326	NP12807959	NA	NA	NA	NA	NA	NA	NA	NA	NA	6.63	6.72	6.7	6.49	6.62	6.68	-0.0873774	6.64098	-1.19695	0.264602	0.60891
A_09_P005331	NP12807994	NA	NA	NA	NA	NA	NA	NA	NA	NA	6.59	6.57	6.68	6.59	6.51	6.64	-0.0362155	6.59781	-0.531131	0.609333	0.876527
A_09_P005336	NP12807971	NA	NA	NA	NA	NA	NA	NA	NA	NA	6.3	6.59	6.52	6.34	6.56	6.55	0.0108827	6.47684	0.111883	0.913592	0.980717
A_09_P005341	NP12807970	NA	NA	NA	NA	NA	NA	NA	NA	NA	6.63	6.33	6.56	6.84	6.52	6.52	0.119129	6.56651	1.05332	0.322081	0.671185
A_09_P005346	A_09_P005346	NA	NA	NA	NA	NA	NA	NA	NA	NA	6.45	6.5	6.52	6.71	6.47	6.46	0.056239	6.51763	0.684368	0.512515	0.824299
A_09_P005356	TC253041	NA	NA	NA	NA	NA	NA	NA	NA	NA	6.41	6.58	6.53	6.45	6.5	6.6	0.010383	6.51117	0.137749	0.893743	0.97426
A_09_P005361	FBtr0114103	FBtr0114103	FBgn0085658	CG41497	CG41497		U	-1	1683806	1684225	6.51	6.42	6.34	6.43	6.35	6.35	-0.0468593	6.3997	-0.667525	0.522676	0.830538
A_09_P005366	TC257350	NA	NA	NA	NA	NA	NA	NA	NA	NA	6.53	6.58	6.39	6.57	6.48	6.39	-0.0183459	6.49187	-0.231988	0.822201	0.955446
A_09_P005371	NP12807949	NA	NA	NA	NA	NA	NA	NA	NA	NA	7.04	6.85	6.99	7.12	7.08	6.99	0.0999395	7.01179	1.32562	0.220513	0.551017
A_09_P005376	TC247536	NA	NA	NA	NA	NA	NA	NA	NA	NA	11.83	11.23	11.86	11.22	11.18	11.16	-0.451239	11.414	-2.90241	0.0191935	0.109402
A_09_P005381	NP12807928	NA	NA	NA	NA	NA	NA	NA	NA	NA	6.49	6.46	6.51	6.57	6.41	6.48	0.00103504	6.48477	0.0152684	0.988181	0.997894
A_09_P005386	FBtr0302253	FBtr0302253	FBgn0085663	CG41518	CG41518		U	-1	2334098	2334341	6.49	6.54	6.52	6.55	6.56	6.46	0.00793398	6.51872	0.124712	0.903738	0.977034
A_09_P005391	NM_001110869	NA	NA	NA	NA	NA	NA	NA	NA	NA	6.49	6.42	6.44	6.47	6.33	6.35	-0.0679676	6.41524	-0.998663	0.346359	0.69646
A_09_P005396	NM_001110870	NA	NA	NA	NA	NA	NA	NA	NA	NA	6.65	6.56	6.59	6.64	6.69	6.52	0.0180013	6.60903	0.25549	0.804603	0.951485
A_09_P005401	FBtr0114111	FBtr0114111	FBgn0087011	CG41520	CG41520		U	1	1242085	1369506	7.51	7.44	7.52	7.33	7.33	7.36	-0.151887	7.41561	-2.47537	0.0375421	0.176087
A_09_P005406	A_09_P005406	NA	NA	NA	NA	NA	NA	NA	NA	NA	6.56	6.78	6.77	6.59	6.77	6.72	-0.0119123	6.69636	-0.138979	0.892801	0.973718
A_09_P005411	A_09_P005411	NA	NA	NA	NA	NA	NA	NA	NA	NA	6.57	6.55	6.52	6.62	6.75	6.63	0.119053	6.60666	1.81308	0.106269	0.356725
A_09_P005416	NP12807914	NA	NA	NA	NA	NA	NA	NA	NA	NA	6.36	6.47	6.44	6.35	6.58	6.38	0.00951646	6.42945	0.118544	0.908474	0.979238
A_09_P005421	NP12807906	NA	NA	NA	NA	NA	NA	NA	NA	NA	9.44	9.41	9.85	9.36	9.17	9.4	-0.255802	9.43981	-2.04418	0.0741356	0.281406
A_09_P005426	NP12807902	NA	NA	NA	NA	NA	NA	NA	NA	NA	6.52	6.36	6.48	6.32	6.49	6.39	-0.0509545	6.42728	-0.670768	0.52071	0.829441
A_09_P005431	NP12807901	NA	NA	NA	NA	NA	NA	NA	NA	NA	6.41	6.69	6.45	6.4	6.53	6.55	-0.0227395	6.50318	-0.252018	0.807195	0.951964
A_09_P005437	A_09_P005437	NA	NA	NA	NA	NA	NA	NA	NA	NA	6.42	6.32	6.29	6.28	6.27	6.44	-0.0154811	6.33815	-0.206531	0.841385	0.960305
A_09_P005441	FBtr0302342	FBtr0302342	FBgn0261399	CG41534	Pp1-Y1		U	1	8549518	8550146	6.59	6.5	6.42	6.5	6.48	6.44	-0.0348013	6.48962	-0.502671	0.628344	0.885768
A_09_P005446	JV208113	NA	NA	NA	NA	NA	NA	NA	NA	NA	8.34	9.14	7.7	8.39	8.93	7.81	-0.0143554	8.38594	-0.0386152	0.970116	0.994672
A_09_P005451	NP12807783	NA	NA	NA	NA	NA	NA	NA	NA	NA	6.44	6.49	6.49	6.44	6.48	6.44	-0.018586	6.46299	-0.306259	0.766998	0.939594
A_09_P005456	NP12807782	NA	NA	NA	NA	NA	NA	NA	NA	NA	6.99	7	7.08	7.03	7.22	7	0.0588733	7.05624	0.754346	0.471633	0.796628
A_09_P005461	A_09_P005461	NA	NA	NA	NA	NA	NA	NA	NA	NA	6.45	6.54	6.53	6.57	6.56	6.47	0.027352	6.52082	0.416438	0.687719	0.911008
A_09_P005466	NP12807745	NA	NA	NA	NA	NA	NA	NA	NA	NA	6.39	6.49	6.53	6.6	6.46	6.5	0.050086	6.49365	0.694227	0.506625	0.820325
A_09_P005471	NP12807740	NA	NA	NA	NA	NA	NA	NA	NA	NA	7.8	7.56	7.75	7.96	7.79	8.01	0.217226	7.8125	2.39064	0.0429225	0.193506
A_09_P005476	NP12807757	NA	NA	NA	NA	NA	NA	NA	NA	NA	6.42	6.53	6.49	6.41	6.47	6.39	-0.0553415	6.45223	-0.850493	0.419061	0.757778
A_09_P005481	NP12807752	NA	NA	NA	NA	NA	NA	NA	NA	NA	6.35	6.35	6.39	6.56	6.34	6.39	0.0658154	6.39655	0.881086	0.403221	0.74516
A_09_P005486	TC250344	NA	NA	NA	NA	NA	NA	NA	NA	NA	7.06	6.94	7.05	7.01	6.92	7.05	-0.0225731	7.00521	-0.324138	0.753903	0.935059
A_09_P005491	NP12807741	NA	NA	NA	NA	NA	NA	NA	NA	NA	13.17	13.39	13.59	13.26	12.86	13.03	-0.338406	13.2174	-2.59549	0.031058	0.153864
A_09_P005496	TC249530	NA	NA	NA	NA	NA	NA	NA	NA	NA	6.48	6.53	6.55	6.49	6.5	6.5	-0.0228114	6.50868	-0.377038	0.715664	0.921033
A_09_P005501	FBtr0079667	FBtr0079667	FBgn0027932	CG13388	Akap200	A kinase anchor protein 200 [Source:FlyBase gene name;Acc:FBgn0027932]	2L	1	8415690	8430984	11.54	11.73	11.9	11.93	12.12	12.01	0.296549	11.8736	2.95788	0.0176071	0.102515
A_09_P005506	A_09_P005506	NA	NA	NA	NA	NA	NA	NA	NA	NA	6.67	7.13	6.72	6.74	6.73	6.77	-0.0982374	6.79356	-0.838976	0.425135	0.761378
A_09_P005511	NP12807882	NA	NA	NA	NA	NA	NA	NA	NA	NA	8.1	8.19	8.45	8.49	8.11	8.07	-0.0213282	8.23585	-0.160721	0.876181	0.97009
A_09_P005516	NP12807884	NA	NA	NA	NA	NA	NA	NA	NA	NA	6.52	6.69	6.67	6.66	6.79	6.68	0.0877969	6.67016	1.16376	0.277087	0.623892
A_09_P005521	TC256082	NA	NA	NA	NA	NA	NA	NA	NA	NA	11.62	11.41	11.9	11.16	11.3	11.29	-0.387314	11.4467	-3.22348	0.011696	0.0767531
A_09_P005526	TC257670	NA	NA	NA	NA	NA	NA	NA	NA	NA	6.67	6.46	6.54	6.59	6.44	6.42	-0.0731846	6.52062	-0.903334	0.391973	0.735261
A_09_P005531	FBtr0114141	FBtr0114141	FBgn0085692	CG41561	CG41561		U	-1	4051664	4052829	6.45	6.55	6.44	6.49	6.5	6.44	-0.00253633	6.47903	-0.0393986	0.96951	0.994672
A_09_P005536	FBtr0114142	FBtr0114142	FBgn0085693	CG41562	CG41562		U	1	5467096	5467810	7.56	6.99	6.94	7.63	7.5	7.53	0.38759	7.35794	2.53364	0.0342413	0.16483
A_09_P005546	NP12807860	NA	NA	NA	NA	NA	NA	NA	NA	NA	6.5	6.5	6.51	6.37	6.37	6.5	-0.0861287	6.45779	-1.31028	0.22542	0.558117
A_09_P005551	NP12807855	NA	NA	NA	NA	NA	NA	NA	NA	NA	6.39	6.6	6.64	6.43	6.51	6.51	-0.0605495	6.51328	-0.750357	0.473905	0.798101
A_09_P005556	TC248631	NA	NA	NA	NA	NA	NA	NA	NA	NA	12.14	12.28	12.54	11.93	11.99	11.73	-0.432212	12.1012	-3.77571	0.00512985	0.0429539
A_09_P005561	FBtr0088633	FBtr0088633	FBgn0033373	CG8080	CG8080		2R	-1	4977279	4980474	11.44	11.17	11	10.82	10.86	10.87	-0.352947	11.0287	-3.26757	0.010936	0.0730624
A_09_P005567	FBtr0088632	FBtr0088632	FBgn0033374	CG13741	CG13741		2R	-1	4980008	4982173	8.53	8.11	8.54	8.5	8.51	8.7	0.175764	8.48481	1.4169	0.193167	0.51251
A_09_P005571	FBtr0088631	FBtr0088631	FBgn0033375	CG8078	CG8078		2R	-1	4984436	4985972	8.94	9.06	8.59	8.57	8.42	8.09	-0.502054	8.6107	-3.29068	0.0105586	0.0711925
A_09_P005576	FBtr0088565	FBtr0088565	FBgn0033376	CG8777	CG8777		2R	1	4986044	4990658	11.17	11.02	10.98	10.96	11.13	11.15	0.0266915	11.0681	0.320532	0.756538	0.935933
A_09_P005581	FBtr0088630	FBtr0088630	FBgn0033377	CG8073	Pmm45A	Phosphomannomutase 45A [Source:FlyBase gene name;Acc:FBgn0033377]	2R	-1	4994656	4997228	13.53	13.4	13.76	13.65	13.73	13.69	0.129356	13.6273	1.36409	0.208605	0.534978
A_09_P005586	FBtr0088567	FBtr0088567	FBgn0033378	CG8781	tsu	tsunagi [Source:FlyBase gene name;Acc:FBgn0033378]	2R	1	4998306	4999083	11.67	12.13	11.86	12.29	12.19	12	0.273166	12.0229	2.19418	0.058546	0.239379
A_09_P005591	FBtr0088628	FBtr0088628	FBgn0033379	CG8070	Mys45A	Mystery 45A [Source:FlyBase gene name;Acc:FBgn0033379]	2R	-1	4999010	5001458	10.99	10.94	10.94	10.93	10.86	10.95	-0.0417225	10.9334	-0.664434	0.524554	0.831915
A_09_P005596	FBtr0088569	NA	NA	NA	NA	NA	NA	NA	NA	NA	11	11.33	11	11.44	11.72	11.58	0.46829	11.3446	4.22212	0.00271622	0.0275407
A_09_P005601	FBtr0088579	FBtr0088579	FBgn0033381	CG11784	CG11784		2R	1	5009630	5010814	12.05	11.89	11.71	12.03	12.04	12.02	0.145289	11.9564	1.60661	0.145682	0.435934
A_09_P005606	FBtr0088580	FBtr0088580	FBgn0033382	CG8058	Hydr1	alpha/beta hydrolase 1 [Source:FlyBase gene name;Acc:FBgn0033382]	2R	1	5019992	5022958	11.31	11.49	11.09	11.16	11.14	11.21	-0.128223	11.2332	-1.27888	0.235755	0.572038
A_09_P005611	FBtr0088624	FBtr0088624	FBgn0260972	CG8057	alc	alicorn [Source:FlyBase gene name;Acc:FBgn0260972]	2R	-1	5022880	5025455	12.47	12.78	12.49	12.71	12.79	12.69	0.149765	12.6549	1.58699	0.150052	0.443564
A_09_P005616	FBtr0088622	FBtr0088622	FBgn0033387	CG8008	CG8008		2R	-1	5045412	5048940	6.55	6.39	6.42	6.57	6.39	6.44	0.0126215	6.45961	0.161911	0.875273	0.969705
A_09_P005621	FBtr0088621	FBtr0088621	FBgn0033388	CG8046	CG8046		2R	-1	5049542	5052455	8.26	8.18	8.23	7.66	7.61	7.68	-0.574521	7.93623	-9.16307	1.33e-05	0.000922039
A_09_P005626	FBtr0301527	FBtr0301527	FBgn0033389	CG2412	Rad51C	Rad51C [Source:FlyBase gene name;Acc:FBgn0033389]	2R	1	5053240	5054371	8.63	8.62	8.69	8.32	8.49	8.5	-0.215731	8.54294	-2.95672	0.0176387	0.102622
A_09_P005631	FBtr0088611	FBtr0088611	FBgn0033391	CG8026	CG8026		2R	-1	5074175	5079600	12.79	12.85	12.64	12.89	12.82	12.77	0.0707686	12.7956	0.929212	0.379178	0.725727
A_09_P005636	FBtr0088609	FBtr0088609	FBgn0033392	CG8027	CG8027		2R	-1	5091913	5094626	10.22	9.93	10.11	9.85	9.93	10	-0.163712	10.0056	-1.87335	0.0968011	0.336175
A_09_P005641	FBtr0088588	FBtr0088588	FBgn0262515	CG8029	VhaAC45	Vacuolar H[+] ATPase accessory protein AC45 [Source:FlyBase gene name;Acc:FBgn0262515]	2R	1	5095067	5097169	14.98	14.59	14.73	14.49	14.51	14.59	-0.234628	14.6495	-2.30695	0.048994	0.212173
A_09_P005646	FBtr0088591	FBtr0088591	FBgn0033395	CG1944	Cyp4p2	Cyp4p2 [Source:FlyBase gene name;Acc:FBgn0033395]	2R	1	5125035	5127336	6.65	6.74	6.63	6.62	6.71	6.8	0.03267	6.69208	0.449575	0.6646	0.902441
A_09_P005651	FBtr0088593	FBtr0088593	FBgn0033397	CG10843	Cyp4p3	Cyp4p3 [Source:FlyBase gene name;Acc:FBgn0033397]	2R	1	5129846	5131915	6.82	6.72	6.75	6.57	6.54	6.47	-0.239739	6.64308	-3.64717	0.00619271	0.0490293
A_09_P005656	FBtr0088600	FBtr0088600	FBgn0033400	CG2063	CG2063		2R	-1	5172815	5174139	10.46	10.73	10.45	10.57	10.66	10.56	0.050524	10.5704	0.560872	0.589796	0.867354
A_09_P005661	FBtr0088596	FBtr0088596	FBgn0033401	CG1968	CG1968		2R	1	5174332	5176532	8.87	9.49	9.06	9.19	9.26	9.21	0.0839026	9.18068	0.596428	0.566899	0.855372
A_09_P005666	FBtr0088598	FBtr0088598	FBgn0033402	CG2078	Myd88	Myd88 [Source:FlyBase gene name;Acc:FBgn0033402]	2R	-1	5190328	5196227	12.67	12.24	12.52	12.16	12.24	12.29	-0.244825	12.3527	-2.25351	0.0533112	0.224536
A_09_P005671	FBtr0088558	FBtr0088558	FBgn0033403	CG13739	CG13739		2R	-1	5196801	5239160	6.63	6.8	6.75	6.62	6.79	6.87	0.0327251	6.74426	0.379794	0.713694	0.920177
A_09_P005676	FBtr0088503	FBtr0088503	FBgn0033404	CG1978	Or45a	Odorant receptor 45a [Source:FlyBase gene name;Acc:FBgn0033404]	2R	1	5232854	5236368	6.34	6.37	6.42	6.43	6.38	6.39	0.024124	6.38863	0.391576	0.705297	0.91722
A_09_P005681	NM_001103769	NA	NA	NA	NA	NA	NA	NA	NA	NA	6.88	6.97	6.9	7.16	7.1	7.11	0.208732	7.02007	3.32776	0.00998116	0.0685595
A_09_P005686	FBtr0088555	FBtr0088555	FBgn0033408	CG8800	CG8800		2R	-1	5282834	5283602	8.43	8.15	8.39	7.34	7.33	7.32	-0.995355	7.8268	-11.7485	1.96e-06	0.000302571
A_09_P005691	FBtr0088551	FBtr0088551	FBgn0033412	CG13955	CG13955		2R	-1	5309477	5311193	6.82	6.66	6.78	6.82	6.95	6.88	0.132492	6.81893	1.82492	0.104344	0.352704
A_09_P005696	FBtr0333003	FBtr0333003	FBgn0033413	CG8806	prel	preli-like [Source:FlyBase gene name;Acc:FBgn0033413]	2R	1	5311592	5313612	11.21	11.66	11.42	11.26	11.28	11.34	-0.139265	11.3621	-1.26711	0.23973	0.577538
A_09_P005701	TC230519	NA	NA	NA	NA	NA	NA	NA	NA	NA	6.97	7.14	7.11	6.95	6.99	7.04	-0.0791304	7.03163	-1.10517	0.300285	0.650048
A_09_P005706	TC233511	NA	NA	NA	NA	NA	NA	NA	NA	NA	6.54	6.54	6.49	6.49	6.41	6.49	-0.0587558	6.49557	-0.936251	0.37575	0.722305
A_09_P005711	FBtr0300527	FBtr0300527	FBgn0259234	CG42332	Camta	Calmodulin-binding transcription activator [Source:FlyBase gene name;Acc:FBgn0259234]	2R	1	5333551	5365595	8.27	7.97	8.17	8.37	8.2	8.24	0.132566	8.20196	1.44651	0.184951	0.50009
A_09_P005716	FBtr0305060	FBtr0305060	FBgn0259246	CG42344	brp	bruchpilot [Source:FlyBase gene name;Acc:FBgn0259246]	2R	1	5391293	5428822	6.79	7.02	6.93	6.61	6.87	6.93	-0.110472	6.85944	-1.08858	0.307128	0.656198
A_09_P005721	FBtr0088547	FBtr0088547	FBgn0033421	CG1888	CG1888		2R	-1	5429624	5435640	11.4	11.6	11.28	12.14	12.25	12.27	0.793571	11.8224	8.64541	2.06e-05	0.00118887
A_09_P005726	FBtr0088519	FBtr0088519	FBgn0033422	CG12931	Or45b	Odorant receptor 45b [Source:FlyBase gene name;Acc:FBgn0033422]	2R	1	5447103	5448573	7.34	7.35	7.59	7.39	7.55	7.64	0.0980967	7.47723	1.03548	0.329857	0.67911
A_09_P005731	FBtr0088520	FBtr0088520	FBgn0033423	CG1809	CG1809		2R	1	5449143	5451376	9.86	9.75	9.85	9.09	9.2	9.24	-0.643104	9.49755	-9.08045	1.42e-05	0.000962955
A_09_P005736	FBtr0088522	FBtr0088522	FBgn0033426	CG1814	CG1814		2R	1	5464932	5469352	11.34	11.39	11.03	10.77	10.64	10.71	-0.547304	10.9776	-5.45819	0.000543331	0.00923117
A_09_P005741	FBtr0088542	FBtr0088542	FBgn0033427	CG1868	CG1868		2R	-1	5469261	5472050	8.92	9.37	9.03	9.25	9.26	9.14	0.11007	9.16114	0.971551	0.358907	0.70897
A_09_P005746	FBtr0088524	FBtr0088524	FBgn0033428	CG1818	Updo	Updo [Source:FlyBase gene name;Acc:FBgn0033428]	2R	1	5472172	5473623	12.33	12.51	12.51	12.42	12.49	12.36	-0.028677	12.4373	-0.37028	0.720505	0.923103
A_09_P005751	FBtr0088541	FBtr0088541	FBgn0033429	CG12929	CG12929		2R	-1	5473615	5474180	11.96	11.96	11.83	11.91	11.99	11.78	-0.024425	11.9065	-0.31117	0.763393	0.938398
A_09_P005761	FBtr0339392	NA	NA	NA	NA	NA	NA	NA	NA	NA	12.25	12.38	12.19	12.63	12.62	12.62	0.351608	12.4495	4.97587	0.000991743	0.0136426
A_09_P005766	FBtr0305178	FBtr0305178	FBgn0261016	CG42600	clos	closca [Source:FlyBase gene name;Acc:FBgn0261016]	2R	-1	5475458	5487237	7.84	7.5	7.62	7.41	7.4	7.51	-0.215456	7.54593	-2.27425	0.0515924	0.21937
A_09_P005771	FBtr0088532	FBtr0088532	FBgn0033434	CG1902	CG1902		2R	1	5481588	5493129	12.05	11.89	12.05	11.87	11.73	11.85	-0.181618	11.9066	-2.36672	0.0445768	0.198213
A_09_P005776	FBtr0088502	FBtr0088502	FBgn0033437	CG12926	CG12926		2R	-1	5495633	5497792	6.98	7.19	6.87	7.12	7.19	6.95	0.072543	7.05144	0.716856	0.493265	0.81116
A_09_P005781	FBtr0088501	FBtr0088501	FBgn0033438	CG1794	Mmp2	Matrix metalloproteinase 2 [Source:FlyBase gene name;Acc:FBgn0033438]	2R	-1	5498644	5571356	11.49	11.27	11.74	11.3	11.33	11.4	-0.156148	11.421	-1.37576	0.205105	0.529954
A_09_P005786	FBtr0088467	FBtr0088467	FBgn0033439	CG1773	CG1773		2R	1	5593789	5595085	6.32	6.28	6.07	6.48	6.24	6.21	0.0859207	6.26787	0.856644	0.415841	0.755675
A_09_P005791	FBtr0088468	FBtr0088468	FBgn0033440	CG10459	CG10459		2R	1	5595076	5596227	6.42	6.57	6.52	6.54	6.56	7.24	0.273359	6.63896	1.57758	0.152191	0.44697
A_09_P005796	NM_136670	NA	NA	NA	NA	NA	NA	NA	NA	NA	6.82	6.73	6.72	6.74	6.86	6.7	0.00974029	6.76265	0.136597	0.894626	0.974363
A_09_P005801	FBtr0336936	NA	NA	NA	NA	NA	NA	NA	NA	NA	6.49	6.68	6.52	6.51	6.54	6.54	-0.0348051	6.54671	-0.482084	0.642283	0.891924
A_09_P005806	FBtr0088474	FBtr0088474	FBgn0033443	CG1698	CG1698		2R	1	5680848	5685512	6.79	6.67	6.68	6.81	6.71	6.74	0.040312	6.73327	0.586476	0.573257	0.858654
A_09_P005811	FBtr0088493	FBtr0088493	FBgn0033446	CG1648	CG1648		2R	-1	5698890	5707556	14.59	14.79	14.83	14.46	14.46	14.18	-0.370474	14.5519	-3.60735	0.00656769	0.0511345
A_09_P005816	FBtr0309880	FBtr0309880	FBgn0033447	CG1625	dila	dilatory [Source:FlyBase gene name;Acc:FBgn0033447]	2R	-1	5710582	5714988	6.49	6.3	6.41	6.49	6.31	6.37	-0.00928599	6.39352	-0.116578	0.909984	0.979744
A_09_P005821	FBtr0088487	FBtr0088487	FBgn0033448	CG1623	hebe	hebe [Source:FlyBase gene name;Acc:FBgn0033448]	2R	-1	5715606	5724147	8.08	7.87	7.85	7.94	7.94	7.96	0.0110257	7.93918	0.140609	0.891554	0.973718
A_09_P005826	FBtr0088477	FBtr0088477	FBgn0033449	CG1663	CG1663		2R	1	5724535	5725986	6.69	6.51	6.53	6.56	6.5	6.5	-0.0542346	6.5496	-0.745443	0.476713	0.799584
A_09_P005831	FBtr0088485	FBtr0088485	FBgn0033450	CG12924	Lsm11	Lsm11 [Source:FlyBase gene name;Acc:FBgn0033450]	2R	-1	5725939	5727005	8	8.02	7.83	8.18	8.12	8.07	0.177438	8.03734	2.33226	0.0470726	0.206148
A_09_P005836	FBtr0088478	FBtr0088478	FBgn0033451	CG1665	CG1665		2R	1	5727283	5728667	10.92	10.65	10.63	10.87	10.94	10.95	0.1876	10.8237	2.09022	0.0689639	0.267844
A_09_P005841	FBtr0089394	FBtr0089394	FBgn0033452	CG1599	CG1599		2R	-1	5728585	5730014	12.96	13.32	13.17	13.4	13.44	13.46	0.281626	13.2933	2.98101	0.0169863	0.0999583
A_09_P005846	FBtr0088479	FBtr0088479	FBgn0033453	CG1667	CG1667		2R	1	5730192	5733017	14.61	14.47	14.46	14.06	14.04	14.02	-0.469597	14.2761	-6.89487	0.00010842	0.00340528
A_09_P005851	FBtr0088373	FBtr0088373	FBgn0033454	CG1671	CG1671		2R	1	5735566	5738147	12.84	13.05	12.92	12.64	12.83	12.83	-0.168376	12.8548	-1.98824	0.080928	0.298864
A_09_P005856	FBtr0088375	FBtr0088375	FBgn0033457	CG1675	Ntmt	N-terminal methyltransferase [Source:FlyBase gene name;Acc:FBgn0033457]	2R	1	5753137	5754189	12.21	11.96	12.24	12.08	12.16	12.19	0.00869448	12.1394	0.100464	0.922376	0.98252
A_09_P005861	FBtr0088376	FBtr0088376	FBgn0033458	CG18446	CG18446		2R	1	5758975	5761151	6.61	6.63	6.61	6.7	6.98	6.69	0.169592	6.70453	1.90433	0.0922504	0.325681
A_09_P005866	FBtr0088377	FBtr0088377	FBgn0033459	CG12744	CG12744		2R	1	5762789	5763747	9.39	9.63	9.2	9.51	9.53	9.49	0.105348	9.4581	1.00427	0.343805	0.69385
A_09_P005871	FBtr0088451	FBtr0088451	FBgn0033460	CG1472	sec24	sec24 [Source:FlyBase gene name;Acc:FBgn0033460]	2R	-1	5763737	5769858	10.88	10.75	11.17	11.12	11.26	11.09	0.220346	11.0444	1.97555	0.0825508	0.302048
A_09_P005876	FBtr0331953	FBtr0331953	FBgn0033461	CG12923	CG12923		2R	1	5775153	5778646	6.36	6.43	6.6	6.41	6.48	6.49	-0.00253906	6.46106	-0.0321956	0.975082	0.995763
A_09_P005881	FBtr0088450	FBtr0088450	FBgn0033463	CG1513	CG1513		2R	-1	5770077	5779194	10.73	10.66	11.24	11.09	11.16	11.31	0.310793	11.0319	2.11292	0.066544	0.261244
A_09_P005886	FBtr0088448	FBtr0088448	FBgn0033464	CG1441	CG1441		2R	-1	5786523	5790788	6.82	6.59	6.61	6.77	6.52	6.59	-0.0460859	6.65018	-0.494747	0.633691	0.888138
A_09_P005891	FBtr0088384	FBtr0088384	FBgn0033465	CG12140	CG12140		2R	1	5798398	5800993	12.26	12.2	12.16	12.4	12.53	12.6	0.300584	12.3601	4.059	0.00341527	0.0323949
A_09_P005896	FBtr0088385	FBtr0088385	FBgn0033466	CG12130	Pal1	Peptidyl-alpha-hydroxyglycine-alpha-amidating lyase 1 [Source:FlyBase gene name;Acc:FBgn0033466]	2R	1	5847054	5851358	7.34	7.44	7.13	7.93	7.58	7.62	0.407045	7.50649	3.52744	0.00739474	0.0553179
A_09_P005901	FBtr0088441	FBtr0088441	FBgn0033467	CG15863	CG15863		2R	-1	5846624	5847206	10.96	11.03	10.69	11.26	11.27	11.12	0.325372	11.053	3.29164	0.0105432	0.0711481
A_09_P005906	FBtr0088440	FBtr0088440	FBgn0033468	CG1418	CG1418		2R	-1	5851342	5852567	11.12	10.89	10.85	11.01	10.91	11	0.0205082	10.961	0.237219	0.818275	0.954781
A_09_P005911	FBtr0339424	NA	NA	NA	NA	NA	NA	NA	NA	NA	7.1	6.94	7.01	6.95	6.73	6.87	-0.167303	6.93452	-2.05143	0.0732971	0.279112
A_09_P005916	FBtr0088388	FBtr0088388	FBgn0033471	CG12134	CG12134		2R	1	5858648	5860285	10.7	11.02	11	11.27	11.18	11.17	0.30004	11.0571	3.09187	0.0143114	0.0886015
A_09_P005921	FBtr0088393	FBtr0088393	FBgn0033473	CG12128	CG12128		2R	1	5914346	5918173	11.47	11.5	11.49	11.44	11.36	11.34	-0.10588	11.4338	-1.69524	0.127348	0.400865
A_09_P005926	FBtr0088394	FBtr0088394	FBgn0033473	CG12128	CG12128		2R	1	5914346	5918173	7.13	6.97	7.05	7.18	7.09	7.24	0.120848	7.10803	1.65621	0.135144	0.415694
A_09_P005931	FBtr0088435	FBtr0088435	FBgn0033474	CG1407	CG1407		2R	-1	5915948	5920393	6.66	6.62	6.65	6.79	6.68	6.78	0.108041	6.69735	1.68388	0.129574	0.405151
A_09_P005936	FBtr0088436	FBtr0088436	FBgn0033474	CG1407	CG1407		2R	-1	5915948	5920393	12.29	12.01	12.5	12.03	12.01	12.02	-0.244869	12.1446	-2.12339	0.0654571	0.258502
A_09_P005941	FBtr0088395	FBtr0088395	FBgn0033475	CG12129	CG12129		2R	1	5920799	5922203	8.91	9.15	8.73	9.15	9.01	8.99	0.120424	8.98895	1.10381	0.300844	0.650749
A_09_P005946	FBtr0088434	FBtr0088434	FBgn0033476	CG18445	oys	oysgedart [Source:FlyBase gene name;Acc:FBgn0033476]	2R	-1	5923268	5936123	13.27	12.82	13.25	13.23	13.27	13.22	0.125759	13.1766	1.05483	0.321429	0.670675
A_09_P005951	FBtr0088433	FBtr0088433	FBgn0263260	CG12918	sel	seele [Source:FlyBase gene name;Acc:FBgn0263260]	2R	-1	5938367	5939682	11.6	11.69	11.77	11.57	11.45	11.39	-0.214653	11.5778	-2.7907	0.0228522	0.123712
A_09_P005956	FBtr0088401	FBtr0088401	FBgn0262169	CG2264	magu	magu [Source:FlyBase gene name;Acc:FBgn0262169]	2R	1	5940048	5951218	9.3	8.95	9.38	9.58	9.57	9.44	0.317315	9.36888	2.80439	0.0223677	0.121662
A_09_P005961	FBtr0088431	FBtr0088431	FBgn0033479	CG2292	CG2292		2R	-1	5950890	5954060	9.39	9.34	9.32	9.08	8.7	9.13	-0.378651	9.16018	-3.36705	0.00940551	0.0659041
A_09_P005966	FBtr0088403	FBtr0088403	FBgn0033480	CG12921	mRpL42	mitochondrial ribosomal protein L42 [Source:FlyBase gene name;Acc:FBgn0033480]	2R	1	5954154	5954747	11.98	12.1	12.07	12.55	12.72	12.63	0.581348	12.3413	8.03227	3.57e-05	0.00168645
A_09_P005971	FBtr0088404	FBtr0088404	FBgn0033481	CG12920	CG12920		2R	1	5956614	5958572	6.62	6.58	6.4	6.59	6.8	6.51	0.100749	6.58096	1.03862	0.328477	0.677558
A_09_P005976	FBtr0088428	FBtr0088428	FBgn0033482	CG1371	CG1371		2R	-1	5958476	5963147	12.35	12.67	12.15	12.45	12.59	12.49	0.120527	12.4504	0.961155	0.363808	0.712971
A_09_P005981	FBtr0088405	FBtr0088405	FBgn0033483	CG12919	egr	eiger [Source:FlyBase gene name;Acc:FBgn0033483]	2R	1	5965870	5971715	9.82	9.54	10.1	9.77	10.01	10	0.105535	9.87247	0.763218	0.466606	0.793234
A_09_P005986	FBtr0088409	FBtr0088409	FBgn0033484	CG2269	CG2269		2R	1	5972774	5983921	7.13	7.07	7	6.96	7.03	7.03	-0.0606479	7.03648	-0.910551	0.388374	0.732436
A_09_P005991	FBtr0088425	FBtr0088425	FBgn0033485	CG1381	RpLP0-like	Ribosomal protein LP0-like [Source:FlyBase gene name;Acc:FBgn0033485]	2R	-1	5986023	5987091	13.42	13.64	13.62	13.83	13.83	13.61	0.195309	13.6586	2.146	0.0631666	0.251992
A_09_P005996	FBtr0088423	FBtr0088423	FBgn0033486	CG11866	CG11866		2R	1	6005199	6008956	13.16	13.05	13.29	12.69	12.4	12.94	-0.489699	12.9222	-3.70258	0.00570833	0.0462875
A_09_P006001	FBtr0290287	FBtr0290287	FBgn0033490	CG12917	CG12917		2R	1	6025161	6026772	6.68	6.8	6.73	6.46	6.75	6.7	-0.0997216	6.68555	-1.12111	0.293826	0.643429
A_09_P006006	FBtr0088332	FBtr0088332	FBgn0033491	CG18011	CG18011		2R	1	6029845	6033711	8.2	7.99	8.28	8.44	8.41	8.36	0.242113	8.28044	2.81095	0.0221393	0.120808
A_09_P006011	FBtr0299832	FBtr0299832	FBgn0033494	CG33135	KCNQ	KCNQ potassium channel [Source:FlyBase gene name;Acc:FBgn0033494]	2R	-1	6033402	6079899	7.18	7.38	7.39	7.04	7.08	7.09	-0.24805	7.19284	-3.23807	0.0114385	0.0755565
A_09_P006016	FBtr0088369	FBtr0088369	FBgn0033495	CG12214	CG12214		2R	-1	6043421	6046436	12.31	11.86	11.88	11.99	12.03	12.08	0.0183206	12.0227	0.153597	0.88162	0.97133
A_09_P006021	FBtr0088365	FBtr0088365	FBgn0033497	CG12912	CG12912		2R	-1	6120971	6122112	6.42	6.53	6.64	6.62	6.59	6.66	0.0926395	6.57645	1.2548	0.243949	0.582903
A_09_P006026	FBtr0088364	FBtr0088364	FBgn0033498	CG12209	CG12209		2R	-1	6133576	6134977	6.58	6.47	6.47	6.53	6.46	6.48	-0.0159421	6.4982	-0.243664	0.813444	0.953901
A_09_P006031	FBtr0088334	FBtr0088334	FBgn0033499	CG12914	CG12914		2R	1	6135319	6136909	6.48	6.46	6.39	6.53	6.49	6.55	0.0782989	6.48424	1.23787	0.249849	0.590784
A_09_P006036	FBtr0088335	FBtr0088335	FBgn0033500	CG12913	CG12913		2R	1	6136762	6142479	6.68	6.87	6.83	6.96	6.92	6.79	0.0986694	6.84176	1.23917	0.249393	0.590319
A_09_P006041	FBtr0088336	FBtr0088336	FBgn0033501	CG12911	CG12911		2R	1	6144194	6148781	6.9	6.92	6.84	6.91	6.81	6.77	-0.0582164	6.857	-0.867747	0.410075	0.751457
A_09_P006046	FBtr0088337	FBtr0088337	FBgn0033502	CG12910	CG12910		2R	1	6152581	6156710	10.27	10.36	10.06	9.88	9.93	9.79	-0.363539	10.0479	-4.02766	0.00357048	0.0333848
A_09_P006051	FBtr0088341	FBtr0088341	FBgn0033504	CG18408	CAP	CAP [Source:FlyBase gene name;Acc:FBgn0033504]	2R	1	6156528	6194529	11.52	11.53	12.12	11.63	11.71	11.71	-0.0411279	11.7014	-0.272315	0.792075	0.948638
A_09_P006056	FBtr0088348	FBtr0088348	FBgn0033507	CG12909	CG12909		2R	1	6197629	6198648	13.17	13.08	13.11	13.07	13.13	13.11	-0.0193129	13.1114	-0.309201	0.764838	0.939017
A_09_P006061	FBtr0088359	FBtr0088359	FBgn0033508	CG12905	Obp46a	Odorant-binding protein 46a [Source:FlyBase gene name;Acc:FBgn0033508]	2R	-1	6198677	6199528	6.61	6.5	6.51	6.62	6.46	6.53	0.00240209	6.53762	0.0338421	0.973808	0.995488
A_09_P006066	FBtr0088351	FBtr0088351	FBgn0250840	CG12907	CG12907		2R	1	6240873	6241889	6.48	6.47	6.45	6.45	6.41	6.54	0.00250978	6.46601	0.0386431	0.970094	0.994672
A_09_P006071	FBtr0088356	FBtr0088356	FBgn0033512	CG12902	CG12902		2R	-1	6242229	6243336	6.35	6.38	6.48	6.59	6.39	6.49	0.0861243	6.44724	1.13833	0.286974	0.635834
A_09_P006076	FBtr0303084	FBtr0303084	FBgn0261686	CG42733	CG42733		2R	-1	6243676	6244305	6.42	6.4	6.42	6.47	6.36	6.35	-0.0226536	6.40422	-0.351449	0.734063	0.927534
A_09_P006086	FBtr0088323	FBtr0088323	FBgn0033515	CG12900	Ir47a	Ionotropic receptor 47a [Source:FlyBase gene name;Acc:FBgn0033515]	2R	-1	6264633	6267614	6.38	6.49	6.41	6.36	6.42	6.48	-0.00635606	6.42335	-0.094476	0.926987	0.983357
A_09_P006091	FBtr0088321	FBtr0088321	FBgn0033516	CG12898	CG12898		2R	-1	6294480	6294950	6.43	6.3	6.28	6.53	6.42	6.36	0.100843	6.38644	1.32866	0.219551	0.549767
A_09_P006096	IP06528	NA	NA	NA	NA	NA	NA	NA	NA	NA	6.57	6.47	6.41	6.43	6.46	6.4	-0.0536049	6.4577	-0.783063	0.45549	0.783938
A_09_P006101	FBtr0088259	FBtr0088259	FBgn0033518	CG11765	Prx2540-2	Peroxiredoxin 2540-2 [Source:FlyBase gene name;Acc:FBgn0033518]	2R	1	6306223	6307266	10.41	10.74	10.22	10.62	11.2	11.05	0.499538	10.7083	2.91181	0.0189146	0.108205
A_09_P006106	FBtr0088316	FBtr0088316	FBgn0033519	CG11825	CG11825		2R	-1	6307919	6309196	10.18	10.41	9.33	10.64	11.13	11.02	0.955883	10.4529	3.71226	0.00562794	0.0458358
A_09_P006111	FBtr0088315	FBtr0088315	FBgn0033521	CG12896	CG12896		2R	-1	6314385	6315418	9.04	9.13	8.6	8.95	9.44	9.25	0.289978	9.068	1.78983	0.110152	0.365341
A_09_P006116	FBtr0100460	FBtr0100460	FBgn0262114	CG42236	RanBPM	Ran-binding protein M [Source:FlyBase gene name;Acc:FBgn0262114]	2R	1	6317217	6324086	9.97	9.96	10.11	10.15	10.01	10.19	0.101137	10.0656	1.29886	0.229132	0.563325
A_09_P006121	FBtr0088314	FBtr0088314	FBgn0033523	CG12895	CG12895		2R	-1	6324103	6324893	9.14	9.35	9.33	9.72	9.72	9.66	0.425205	9.48835	5.54024	0.000492044	0.00858195
A_09_P006126	FBtr0088311	FBtr0088311	FBgn0033524	CG18377	Cyp49a1	Cyp49a1 [Source:FlyBase gene name;Acc:FBgn0033524]	2R	-1	6336855	6346397	8.19	7.96	7.97	7.64	7.74	7.7	-0.34611	7.86717	-4.29489	0.00245552	0.0256041
A_09_P006131	FBtr0088310	FBtr0088310	FBgn0033526	CG12892	Caf1-105	Caf1-105 [Source:FlyBase gene name;Acc:FBgn0033526]	2R	-1	6353506	6356045	12.35	12.18	12.54	12.24	12.32	12.38	-0.0419685	12.3345	-0.42926	0.67873	0.90736
A_09_P006136	FBtr0088273	FBtr0088273	FBgn0033527	CG11777	CG11777		2R	1	6356121	6357148	8.17	8.29	8.23	8.69	8.5	8.49	0.327359	8.39493	4.22823	0.00269324	0.0274027
A_09_P006141	FBtr0088306	FBtr0088306	FBgn0033528	CG11761	trsn	translin [Source:FlyBase gene name;Acc:FBgn0033528]	2R	-1	6366516	6367612	13.82	13.98	13.78	13.84	13.87	13.81	-0.017797	13.8486	-0.241789	0.814848	0.954387
A_09_P006146	FBtr0088274	FBtr0088274	FBgn0033529	CG17765	CG17765		2R	1	6367665	6369391	14.08	14.05	13.59	14.14	14.12	14.1	0.213179	14.0131	1.70335	0.125782	0.397933
A_09_P006151	FBtr0088283	FBtr0088283	FBgn0033538	CG11883	CG11883		2R	1	6505169	6528718	10.54	10.3	10.3	10.48	10.45	10.46	0.079427	10.4202	0.96826	0.360453	0.710355
A_09_P006156	FBtr0088258	FBtr0088258	FBgn0033539	CG16728	Git		2R	-1	6529323	6532925	13.82	13.48	13.6	13.56	13.56	13.61	-0.0600295	13.6028	-0.657993	0.528481	0.834742
A_09_P006161	FBtr0088212	FBtr0088212	FBgn0033540	CG11887	Elp2	Elongator complex protein 2 [Source:FlyBase gene name;Acc:FBgn0033540]	2R	1	6533230	6536139	8.57	8.69	8.67	8.81	8.86	8.98	0.238047	8.76396	3.23202	0.0115446	0.0760235
A_09_P006166	FBtr0088213	FBtr0088213	FBgn0033541	CG12934	CG12934		2R	1	6536388	6537250	6.73	6.56	6.62	6.61	6.54	6.56	-0.065639	6.60193	-0.939421	0.374214	0.721163
A_09_P006171	FBtr0088215	FBtr0088215	FBgn0033542	CG12309	CG12309		2R	1	6612775	6614783	6.51	6.61	6.87	6.55	6.54	6.57	-0.108247	6.60884	-1.14013	0.286265	0.635417
A_09_P006176	FBtr0088256	FBtr0088256	FBgn0033543	CG12338	CG12338		2R	-1	6617080	6618419	8.65	8.84	8.64	9.07	9.11	9.17	0.407388	8.91516	5.35196	0.0006186	0.00999347
A_09_P006181	FBtr0339465	NA	NA	NA	NA	NA	NA	NA	NA	NA	12.06	11.86	11.91	11.71	11.69	11.77	-0.217551	11.835	-2.95024	0.0178173	0.103343
A_09_P006186	FBtr0088221	FBtr0088221	FBgn0033547	CG12935	CG12935		2R	1	6696902	6698160	8.32	8.68	8.33	8.76	8.81	8.61	0.279473	8.58406	2.57238	0.0322103	0.158039
A_09_P006191	FBtr0088252	FBtr0088252	FBgn0033548	CG7637	CG7637		2R	-1	6698061	6698441	13.95	14.03	13.84	14.22	14.24	14.14	0.260583	14.0686	3.52825	0.00738591	0.055278
A_09_P006196	FBtr0088222	FBtr0088222	FBgn0033549	CG12936	mms4		2R	1	6698583	6699720	9.88	9.53	9.6	9.68	9.74	9.71	0.0384309	9.69123	0.403033	0.697172	0.914513
A_09_P006201	FBtr0088251	FBtr0088251	FBgn0033550	CG12341	CG12341		2R	-1	6699662	6700815	10.28	9.87	10.09	10.05	10.07	10.18	0.0215173	10.0903	0.203511	0.843669	0.960689
A_09_P006206	FBtr0088223	FBtr0088223	FBgn0033551	CG7222	CG7222		2R	1	6701054	6703286	11.54	11.73	11.38	11.58	11.66	11.6	0.0681302	11.5815	0.73121	0.484909	0.805102
A_09_P006211	FBtr0088250	FBtr0088250	FBgn0086898	CG12342	dgo	diego [Source:FlyBase gene name;Acc:FBgn0086898]	2R	-1	6703531	6707378	9.43	9.14	9.14	9.4	9.63	9.62	0.312747	9.39356	2.98094	0.0169881	0.0999583
A_09_P006216	FBtr0088248	FBtr0088248	FBgn0033554	CG12938	Lsm10	Lsm10 [Source:FlyBase gene name;Acc:FBgn0033554]	2R	-1	6708690	6709145	11.17	11.18	11.06	10.75	10.8	10.71	-0.380385	10.9441	-5.66512	0.000423861	0.0078256
A_09_P006221	FBtr0088226	FBtr0088226	FBgn0033555	CG12324	RpS15Ab	Ribosomal protein S15Ab [Source:FlyBase gene name;Acc:FBgn0033555]	2R	1	6709176	6709914	14.54	14.92	14.59	14.75	14.61	14.56	-0.0465229	14.6618	-0.426098	0.680941	0.908204
A_09_P006226	NM_136773	NA	NA	NA	NA	NA	NA	NA	NA	NA	6.75	6.94	6.71	7.11	6.87	6.7	0.0966887	6.84457	0.847157	0.420814	0.759113
A_09_P006231	FBtr0088227	FBtr0088227	FBgn0033557	CG12325	CG12325		2R	1	6711105	6715149	10.6	10.63	10.56	10.89	10.68	10.85	0.209293	10.6994	2.80177	0.0224596	0.122042
A_09_P006236	FBtr0088246	FBtr0088246	FBgn0033558	CG12344	CG12344		2R	-1	6714934	6721741	7.54	7.58	7.23	7.65	7.55	7.72	0.188857	7.54378	1.84144	0.101711	0.346711
A_09_P006241	FBtr0088228	FBtr0088228	FBgn0263510	CG6751	nclb	no child left behind [Source:FlyBase gene name;Acc:FBgn0263510]	2R	1	6763259	6764801	13.75	13.77	13.56	13.66	13.68	13.73	0.000491109	13.6919	0.00641444	0.995035	0.999116
A_09_P006246	FBtr0100230	FBtr0100230	FBgn0061356	CG18003	CG18003		2R	1	6767458	6772441	6.59	6.54	6.51	6.63	6.86	6.5	0.117792	6.6053	1.24033	0.248983	0.589807
A_09_P006251	FBtr0089729	FBtr0089729	FBgn0033566	CG18004	CG18004		2R	1	6772524	6773880	11.41	11.37	11.43	11.51	11.63	11.51	0.152082	11.4756	2.31814	0.0481352	0.209574
A_09_P006256	FBtr0088236	FBtr0088236	FBgn0033569	CG12942	CG12942		2R	1	6781964	6784727	9.65	9.66	9.25	9.64	9.62	9.56	0.0884972	9.56527	0.788933	0.452236	0.781853
A_09_P006261	FBtr0088238	FBtr0088238	FBgn0033570	CG7712	CG7712		2R	-1	6784649	6785390	6.51	6.41	6.4	6.49	6.48	6.48	0.0451015	6.46073	0.708239	0.498326	0.814597
A_09_P006266	FBtr0088237	FBtr0088237	FBgn0033571	CG11979	Rpb5	Rpb5 [Source:FlyBase gene name;Acc:FBgn0033571]	2R	-1	6785536	6786565	9.33	9.78	9.66	10.03	10.11	9.92	0.426566	9.80411	3.6261	0.00638822	0.0501851
A_09_P006271	FBtr0088198	FBtr0088198	FBgn0033572	CG12943	CG12943		2R	1	6791075	6793068	6.46	6.43	6.51	6.54	6.29	6.41	-0.0550396	6.43943	-0.705245	0.500092	0.815592
A_09_P006276	FBtr0088199	FBtr0088199	FBgn0033573	CG12944	Obp47a	Odorant-binding protein 47a [Source:FlyBase gene name;Acc:FBgn0033573]	2R	1	6797428	6797990	6.48	6.44	6.53	6.49	6.51	6.6	0.052577	6.50704	0.80395	0.443983	0.775901
A_09_P006281	FBtr0088211	FBtr0088211	FBgn0033574	CG7722	Spn47C	Serpin 47C [Source:FlyBase gene name;Acc:FBgn0033574]	2R	-1	6827693	6829206	6.61	6.53	6.59	6.61	6.47	6.56	-0.0288521	6.56242	-0.428276	0.679418	0.907527
A_09_P006286	FBtr0088202	FBtr0088202	FBgn0033578	CG13232	BBS4	BBS4 [Source:FlyBase gene name;Acc:FBgn0033578]	2R	1	7023433	7026766	6.53	6.66	6.65	6.72	6.69	6.87	0.144603	6.68795	1.9179	0.0903208	0.32109
A_09_P006291	FBtr0088206	FBtr0088206	FBgn0033579	CG13229	CG13229		2R	-1	7026809	7059711	6.74	6.57	6.74	6.66	6.71	6.61	-0.0240936	6.67312	-0.330655	0.749151	0.933489
A_09_P006296	FBtr0088203	FBtr0088203	FBgn0033580	CG13231	CG13231		2R	1	7033794	7034633	7.14	7.37	7.59	7.29	7.46	7.55	0.0670904	7.40102	0.551586	0.59586	0.869788
A_09_P006301	FBtr0088205	FBtr0088205	FBgn0033581	CG12391	CG12391		2R	-1	7035107	7037561	8.68	8.89	8.65	9.25	9.31	9.27	0.534176	9.00662	6.71604	0.000130722	0.00377066
A_09_P006306	FBtr0088197	FBtr0088197	FBgn0033582	CG9084	CG9084		2R	-1	7104921	7106769	6.63	6.53	6.46	6.36	6.56	6.49	-0.0670441	6.5063	-0.845723	0.421569	0.759793
A_09_P006311	FBtr0088105	FBtr0088105	FBgn0033584	CG7737	CG7737		2R	1	7110376	7114251	8.91	8.96	8.62	9.76	9.61	9.68	0.849982	9.25666	8.51933	2.3e-05	0.00128133
A_09_P006316	FBtr0088195	FBtr0088195	FBgn0033587	CG13218	CG13218		2R	-1	7120769	7121209	6.29	6.37	6.38	6.36	6.4	6.34	0.0224134	6.35705	0.357775	0.729497	0.92621
A_09_P006321	FBtr0088106	FBtr0088106	FBgn0033588	CG13228	CG13228		2R	1	7121508	7121915	7.67	7.43	7.67	7.84	7.48	7.74	0.0956349	7.63903	0.86675	0.41059	0.751545
A_09_P006326	FBtr0088107	FBtr0088107	FBgn0033589	CG13227	CG13227		2R	1	7122759	7123260	6.55	6.51	6.45	6.65	6.52	6.49	0.0493241	6.52757	0.693628	0.506981	0.820336
A_09_P006331	FBtr0088194	FBtr0088194	FBgn0033590	CG13217	CG13217		2R	-1	7123708	7124188	6.49	6.56	6.45	6.46	6.45	6.46	-0.0471409	6.47813	-0.753676	0.472014	0.796946
A_09_P006336	FBtr0088193	FBtr0088193	FBgn0033591	CG13216	CG13216		2R	-1	7125613	7126499	6.55	6.48	6.42	6.42	6.48	6.45	-0.0313095	6.46609	-0.477123	0.645664	0.893809
A_09_P006341	FBtr0088192	FBtr0088192	FBgn0033592	CG13215	CG13215		2R	-1	7126999	7127619	7.17	7.18	7.27	6.8	6.71	6.89	-0.407125	7.00203	-5.62826	0.000442845	0.00802226
A_09_P006346	FBtr0088191	FBtr0088191	FBgn0033593	CG9080	Listericin	Listericin [Source:FlyBase gene name;Acc:FBgn0033593]	2R	-1	7129250	7129700	6.48	6.57	6.57	6.56	6.66	6.65	0.0871921	6.58259	1.32811	0.219726	0.549818
A_09_P006351	FBtr0088108	FBtr0088108	FBgn0033594	CG13226	CG13226		2R	1	7131795	7132508	6.52	6.64	6.74	6.59	6.86	6.79	0.116137	6.69054	1.26091	0.241847	0.579791
A_09_P006356	FBtr0088190	FBtr0088190	FBgn0033597	CG9079	Cpr47Ea	Cuticular protein 47Ea [Source:FlyBase gene name;Acc:FBgn0033597]	2R	-1	7139256	7140903	6.78	6.98	6.9	6.78	7	6.99	0.0374459	6.90295	0.427604	0.679888	0.907702
A_09_P006361	FBtr0088112	FBtr0088112	FBgn0033598	CG13224	Cpr47Eb	Cuticular protein 47Eb [Source:FlyBase gene name;Acc:FBgn0033598]	2R	1	7142674	7143488	11.77	11.83	11.73	10.57	10.53	10.43	-1.26352	11.1425	-18.2211	5.94e-08	5.17e-05
A_09_P006366	FBtr0088113	FBtr0088113	FBgn0033599	CG13223	CG13223		2R	1	7144012	7146272	6.42	6.43	6.36	6.29	6.43	6.4	-0.0277369	6.38827	-0.40681	0.694503	0.91369
A_09_P006371	FBtr0088189	FBtr0088189	FBgn0033600	CG9077	Cpr47Ec	Cuticular protein 47Ec [Source:FlyBase gene name;Acc:FBgn0033600]	2R	-1	7146822	7147344	8.76	8.91	8.69	8.37	8.44	8.55	-0.33198	8.62147	-4.06615	0.00338088	0.0321704
A_09_P006376	FBtr0088188	FBtr0088188	FBgn0033601	CG9076	Cpr47Ed	Cuticular protein 47Ed [Source:FlyBase gene name;Acc:FBgn0033601]	2R	-1	7148818	7149295	6.51	6.6	6.58	6.44	6.57	6.54	-0.0436648	6.54161	-0.650737	0.532926	0.836708
A_09_P006381	FI11945	NA	NA	NA	NA	NA	NA	NA	NA	NA	6.57	6.54	6.4	6.47	6.58	6.44	-0.0122697	6.49932	-0.163193	0.874296	0.969581
A_09_P006386	FBtr0302718	FBtr0302718	FBgn0033603	CG13214	Cpr47Ef	Cuticular protein 47Ef [Source:FlyBase gene name;Acc:FBgn0033603]	2R	-1	7154420	7160019	7.09	7.04	7.2	7.08	7.15	7.29	0.0601313	7.14251	0.760304	0.468253	0.793631
A_09_P006391	TC233537	NA	NA	NA	NA	NA	NA	NA	NA	NA	6.58	6.47	6.46	6.52	6.39	6.43	-0.0595546	6.47464	-0.853895	0.417278	0.756577
A_09_P006396	FBtr0088182	FBtr0088182	FBgn0033605	CG9067	CG9067		2R	-1	7166398	7167188	10.99	11.18	10.87	11.33	11.33	11.18	0.268607	11.1473	2.91608	0.0187892	0.10766
A_09_P006401	FBtr0088181	FBtr0088181	FBgn0033607	CG9062	CG9062		2R	-1	7167989	7171476	7.25	7.45	7.24	7.56	7.51	7.49	0.205988	7.41791	2.67113	0.0275699	0.141172
A_09_P006406	FBtr0088116	FBtr0088116	FBgn0033608	CG13220	CG13220		2R	1	7171788	7172603	13.4	13.46	13.07	13.74	13.85	13.61	0.422073	13.5211	3.71963	0.00556752	0.0454589
A_09_P006411	FBtr0088180	FBtr0088180	FBgn0033609	CG13213	fbl6		2R	-1	7172653	7177253	10.72	10.63	10.58	10.26	10.17	10.24	-0.417488	10.4339	-6.08475	0.000260662	0.00561761
A_09_P006416	FBtr0088177	FBtr0088177	FBgn0033610	CG18335	CG18335		2R	-1	7177193	7178541	8.36	8.29	8.18	7.88	7.92	15.06	2.01225	9.28221	1.20903	0.260174	0.602915
A_09_P006421	TC245067	NA	NA	NA	NA	NA	NA	NA	NA	NA	6.7	6.75	6.66	6.57	6.58	6.63	-0.111501	6.64694	-1.76406	0.114608	0.374749
A_09_P006426	FBtr0303157	FBtr0303157	FBgn0259238	CG42336	CG42336		2R	-1	7182041	7185041	11.65	11.56	11.39	11.97	12.11	11.89	0.45594	11.7598	4.99002	0.000973925	0.0134838
A_09_P006436	FBtr0088171	FBtr0088171	FBgn0033614	CG13208	Obp47b	Odorant-binding protein 47b [Source:FlyBase gene name;Acc:FBgn0033614]	2R	-1	7189752	7190492	7	6.88	6.82	7.03	7.24	7.15	0.238839	7.0208	2.92721	0.0184665	0.106133
A_09_P006441	FBtr0088118	FBtr0088118	FBgn0033615	CG7741	CG7741		2R	1	7189426	7193112	10.73	11.11	10.53	9.86	9.89	9.85	-0.92393	10.3294	-6.95059	0.000102356	0.00329527
A_09_P006446	FBtr0088119	FBtr0088119	FBgn0033616	CG7745	CG7745		2R	1	7195389	7197334	10.85	10.67	10.83	10.77	10.71	10.85	-0.00214984	10.7791	-0.0284836	0.977954	0.996545
A_09_P006451	FBtr0088157	FBtr0088157	FBgn0033623	CG13202	CG13202		2R	-1	7243619	7243998	6.41	6.48	6.34	6.43	6.46	6.51	0.0556394	6.43844	0.826902	0.431569	0.766171
A_09_P006456	FBtr0088155	FBtr0088155	FBgn0033624	CG12384	CG12384		2R	-1	7245407	7246674	14.72	14.74	14.57	14.36	14.36	14.35	-0.31473	14.5164	-4.50365	0.00184627	0.0208058
A_09_P006461	FBtr0088128	FBtr0088128	FBgn0033627	CG13204	CG13204		2R	1	7254216	7257789	12.34	12.71	12.24	12.53	12.66	12.64	0.180492	12.5207	1.50035	0.170803	0.477104
A_09_P006466	FBtr0304901	FBtr0304901	FBgn0033628	CG13203	CG13203		2R	1	7261112	7264614	6.62	6.71	6.61	6.67	6.46	6.55	-0.0879205	6.60276	-1.15833	0.279177	0.626405
A_09_P006471	FBtr0088151	FBtr0088151	FBgn0033629	CG9033	Tsp47F	Tetraspanin 47F [Source:FlyBase gene name;Acc:FBgn0033629]	2R	-1	7264967	7266682	6.34	6.47	6.47	6.28	6.38	6.54	-0.0265529	6.41332	-0.316088	0.759789	0.937048
A_09_P006476	FBtr0089939	FBtr0089939	FBgn0033631	CG9027	Sod3	Superoxide dismutase 3 [Source:FlyBase gene name;Acc:FBgn0033631]	2R	-1	7267849	7271613	7.25	6.93	7.13	7.64	7.74	7.8	0.624369	7.41291	6.75286	0.000125745	0.00368662
A_09_P006481	FBtr0110897	FBtr0110897	FBgn0033631	CG9027	Sod3	Superoxide dismutase 3 [Source:FlyBase gene name;Acc:FBgn0033631]	2R	-1	7267849	7271613	6.48	6.37	6.44	6.53	6.52	6.52	0.0944594	6.47654	1.51171	0.167943	0.472811
A_09_P006486	FBtr0088133	FBtr0088133	FBgn0033633	CG7759	CG7759		2R	1	7293191	7295584	6.52	6.4	6.6	6.46	6.42	6.54	-0.0329351	6.48973	-0.431959	0.676845	0.906931
A_09_P006491	FBtr0088136	FBtr0088136	FBgn0033635	CG7777	CG7777		2R	1	7323751	7329720	8.95	8.9	8.73	7.67	7.76	7.61	-1.17625	8.27044	-14.5959	3.52e-07	0.000125866
A_09_P006496	FBtr0088091	FBtr0088091	FBgn0033636	CG10897	tou	toutatis [Source:FlyBase gene name;Acc:FBgn0033636]	2R	-1	7464990	7503550	11.34	11.64	11.92	11.77	11.85	11.82	0.181137	11.7234	1.38678	0.201846	0.525691
A_09_P006501	FBtr0088089	FBtr0088089	FBgn0033638	CG9005	CG9005		2R	-1	7506984	7528418	9.16	8.87	9.33	8.89	8.88	8.92	-0.224232	9.00715	-2.00907	0.0783313	0.29199
A_09_P006506	FBtr0113069	FBtr0113069	FBgn0033639	CG9003	CG9003		2R	-1	7528982	7539127	9.96	9.68	9.55	9.46	9.55	9.65	-0.175309	9.64061	-1.60163	0.146779	0.437791
A_09_P006511	FBtr0088072	FBtr0088072	FBgn0033640	CG13198	CG13198		2R	1	7542403	7543267	6.42	6.41	6.47	6.47	6.65	6.38	0.0671824	6.46634	0.813917	0.438563	0.77146
A_09_P006516	TC229163	NA	NA	NA	NA	NA	NA	NA	NA	NA	6.51	6.53	6.59	6.53	6.49	6.57	-0.013798	6.53615	-0.218364	0.832453	0.957248
A_09_P006521	FBtr0088084	FBtr0088084	FBgn0033645	CG13196	CG13196		2R	-1	7571654	7573937	6.81	6.66	6.68	6.86	6.65	6.7	0.0191401	6.72701	0.239597	0.816491	0.954566
A_09_P006526	FBtr0088080	FBtr0088080	FBgn0033648	CG13195	Ir48b	Ionotropic receptor 48b [Source:FlyBase gene name;Acc:FBgn0033648]	2R	-1	7588152	7589954	6.5	6.71	6.64	6.34	6.76	6.64	-0.0320343	6.59804	-0.282933	0.784201	0.945928
A_09_P006531	FBtr0113070	FBtr0113070	FBgn0033649	CG13194	pyr	pyramus [Source:FlyBase gene name;Acc:FBgn0033649]	2R	1	7599767	7613850	6.67	6.57	6.52	6.51	6.34	6.38	-0.176902	6.49865	-2.36685	0.0445671	0.198198
A_09_P006536	FBtr0088029	FBtr0088029	FBgn0033650	CG13193	CG13193		2R	1	7655958	7657066	6.47	6.42	6.4	6.41	6.48	6.54	0.0488869	6.45147	0.737771	0.481119	0.80238
A_09_P006541	FBtr0088065	FBtr0088065	FBgn0033651	CG12444	Tango3	Transport and Golgi organization 3 [Source:FlyBase gene name;Acc:FBgn0033651]	2R	-1	7675313	7676998	6.52	6.67	6.72	6.49	6.66	6.64	-0.0381228	6.61654	-0.464302	0.654444	0.898345
A_09_P006546	FBtr0088030	FBtr0088030	FBgn0033652	CG12443	ths	thisbe [Source:FlyBase gene name;Acc:FBgn0033652]	2R	1	7658042	7701667	8.52	8.5	8.89	7.78	7.63	7.82	-0.895035	8.19029	-7.82603	4.32e-05	0.00189235
A_09_P006551	FBtr0088031	FBtr0088031	FBgn0033653	CG13192	CG13192		2R	1	7712870	7714602	9.42	9.01	9.6	9.31	9.37	9.49	0.0436652	9.36713	0.311576	0.763095	0.938314
A_09_P006556	FBtr0088064	FBtr0088064	FBgn0033654	CG8991	Sobp	Sine oculis-binding protein [Source:FlyBase gene name;Acc:FBgn0033654]	2R	-1	7714668	7727035	8.58	8.42	8.83	8.07	8.22	8.14	-0.465586	8.37564	-4.36547	0.00222821	0.0238879
A_09_P006561	FBtr0088063	FBtr0088063	FBgn0033656	CG8988	S2P	site-2 protease [Source:FlyBase gene name;Acc:FBgn0033656]	2R	-1	7729608	7731743	11.76	11.64	11.43	11.53	11.69	11.67	0.0180997	11.6177	0.190279	0.853692	0.963892
A_09_P006566	FBtr0088032	FBtr0088032	FBgn0033657	CG8271	Sln	Silnoon [Source:FlyBase gene name;Acc:FBgn0033657]	2R	1	7732831	7739829	7.38	7.38	7.25	6.92	6.92	6.87	-0.432498	7.12069	-6.38612	0.000186381	0.00466852
A_09_P006571	FBtr0088062	FBtr0088062	FBgn0033658	CG8986	TwdlBeta	TwdlBeta [Source:FlyBase gene name;Acc:FBgn0033658]	2R	-1	7750042	7750757	6.79	6.36	6.44	6.49	6.47	6.29	-0.113397	6.47773	-0.963152	0.362863	0.712191
A_09_P006576	FBtr0088061	FBtr0088061	FBgn0033659	CG18188	Damm	Death associated molecule related to Mch2 [Source:FlyBase gene name;Acc:FBgn0033659]	2R	-1	7752681	7753888	7.46	7.39	7.35	7.79	7.72	7.88	0.396085	7.60002	5.64753	0.000432807	0.00792166
A_09_P006581	FBtr0310323	FBtr0310323	FBgn0033661	CG13185	CG13185		2R	-1	7755381	7773055	9.66	9.48	9.67	9.86	9.69	9.67	0.133514	9.67052	1.5795	0.151752	0.44613
A_09_P006586	FBtr0088034	FBtr0088034	FBgn0260932	CG13190	cuff	cutoff [Source:FlyBase gene name;Acc:FBgn0260932]	2R	1	7773572	7775108	7.45	7.68	7.44	7.87	7.87	7.87	0.341825	7.696	4.23288	0.00267587	0.0272605
A_09_P006591	FBtr0088058	FBtr0088058	FBgn0033663	CG8983	ERp60	ERp60 [Source:FlyBase gene name;Acc:FBgn0033663]	2R	-1	7775073	7778520	15.59	15.48	15.85	15.34	15.45	15.48	-0.216659	15.5327	-2.1521	0.0625622	0.250327
A_09_P006596	FBtr0301429	FBtr0301429	FBgn0260959	CG42572	MCPH1	Microcephalin [Source:FlyBase gene name;Acc:FBgn0260959]	2R	-1	7783499	7791429	11.11	10.94	11.12	10.72	10.73	10.8	-0.306273	10.9017	-4.14214	0.00303754	0.0297301
A_09_P006601	FBtr0088038	FBtr0088038	FBgn0033665	CG13189	CG13189		2R	1	7787024	7788899	11.13	11.09	11	10.97	10.97	10.92	-0.11697	11.0133	-1.77857	0.112079	0.369863
A_09_P006606	FBtr0088054	FBtr0088054	FBgn0033667	CG13183	CG13183		2R	-1	7791828	7800280	6.81	6.79	6.6	6.57	6.7	6.55	-0.130789	6.66949	-1.6119	0.144522	0.433391
A_09_P006611	FBtr0088039	FBtr0088039	FBgn0033668	CG13188	CG13188		2R	1	7826989	7854942	6.69	6.6	6.65	6.65	6.57	6.66	-0.0199491	6.63818	-0.311174	0.76339	0.938398
A_09_P006616	FBtr0088040	FBtr0088040	FBgn0033668	CG13188	CG13188		2R	1	7826989	7854942	6.48	6.43	6.47	6.49	6.46	6.46	0.011392	6.46433	0.190287	0.853686	0.963892
A_09_P006621	FBtr0088052	FBtr0088052	FBgn0033669	CG8979	PI31		2R	-1	7854848	7857591	11.48	11.38	11.56	11.65	11.45	11.54	0.0702106	11.5101	0.882568	0.402465	0.74466
A_09_P006626	FBtr0088045	FBtr0088045	FBgn0033672	CG8972	rho-7	rhomboid-7 [Source:FlyBase gene name;Acc:FBgn0033672]	2R	-1	7874223	7876261	11.02	11.37	11	11.4	11.37	11.25	0.205586	11.2351	1.93961	0.0873161	0.313387
A_09_P006631	FBtr0088043	FBtr0088043	FBgn0033673	CG8298	CG8298		2R	1	7876638	7879471	11.37	10.82	11.28	10.77	10.64	10.86	-0.403283	10.9556	-2.89573	0.0193943	0.110205
A_09_P006636	FBtr0088027	FBtr0088027	FBgn0033674	CG8964	CG8964		2R	-1	7910651	7912775	11.81	11.82	12.01	11.92	11.99	12.01	0.0928809	11.9265	1.22074	0.25594	0.597572
A_09_P006641	FBtr0088025	FBtr0088025	FBgn0259985	CG8889	Mppe	Metallophosphoesterase [Source:FlyBase gene name;Acc:FBgn0259985]	2R	-1	7913004	7915212	9.54	9.39	9.51	9.44	9.42	9.48	-0.0323661	9.46355	-0.472112	0.649089	0.895308
A_09_P006646	FBtr0087974	FBtr0087974	FBgn0260012	CG17509	pds5		2R	1	7915484	7921230	12.99	12.73	12.77	12.53	12.53	12.42	-0.339446	12.6612	-3.96793	0.0038876	0.0353403
A_09_P006651	FBtr0087975	FBtr0087975	FBgn0033677	CG8321	CG8321		2R	1	7921453	7923765	12.2	12.24	12.07	11.88	11.99	11.96	-0.223452	12.0564	-3.09987	0.0141361	0.0877461
A_09_P006656	FBtr0088022	FBtr0088022	FBgn0033679	CG8888	CG8888		2R	-1	7952070	7967048	6.46	6.26	6.44	6.36	6.39	6.35	-0.0192603	6.37538	-0.258709	0.802201	0.951358
A_09_P006661	FBtr0087981	FBtr0087981	FBgn0033680	CG13186	CG13186		2R	1	7968781	7969562	6.46	6.84	6.73	6.51	6.7	6.74	-0.0299107	6.66329	-0.269789	0.793952	0.949543
A_09_P006666	FBtr0087982	FBtr0087982	FBgn0033683	CG18343	CG18343		2R	1	8026200	8026829	13.21	13.31	13.25	13.15	13.16	12.96	-0.168547	13.1721	-2.21223	0.0569018	0.234844
A_09_P006671	FBtr0088019	FBtr0088019	FBgn0033685	CG13178	CG13178		2R	-1	8030696	8032038	6.81	6.62	6.86	6.71	6.72	6.75	-0.0350124	6.74327	-0.446071	0.667027	0.902807
A_09_P006676	FBtr0087984	FBtr0087984	FBgn0033686	CG12367	Hen1		2R	1	8033215	8040257	9.01	8.92	9.01	8.57	8.68	8.59	-0.363696	8.79619	-5.47843	0.000530155	0.00908565
A_09_P006681	FBtr0087985	FBtr0087985	FBgn0033687	CG8407	CG8407		2R	1	8040576	8041768	6.67	6.52	6.54	6.67	6.57	6.6	0.0353196	6.59509	0.502411	0.628519	0.885791
A_09_P006686	FBtr0088016	FBtr0088016	FBgn0033688	CG8877	Prp8	pre-mRNA processing factor 8 [Source:FlyBase gene name;Acc:FBgn0033688]	2R	-1	8041763	8050503	12.81	12.91	12.92	12.83	12.72	12.92	-0.0606342	12.8533	-0.803443	0.44426	0.776069
A_09_P006691	FBtr0088012	FBtr0088012	FBgn0033690	CG8862	EndoG	Endonuclease G [Source:FlyBase gene name;Acc:FBgn0033690]	2R	-1	8064935	8066035	9.15	9.47	9	9.4	9.01	9.01	-0.0640393	9.17237	-0.44195	0.669888	0.903958
A_09_P006696	FBtr0088011	FBtr0088011	FBgn0033691	CG8860	CG8860		2R	-1	8066988	8067392	15.07	14.83	14.72	15	15	14.91	0.0932893	14.9223	0.977904	0.355937	0.706133
A_09_P006701	TC227712	NA	NA	NA	NA	NA	NA	NA	NA	NA	9.46	9.71	9.58	9.6	9.67	9.56	0.0294814	9.59679	0.365253	0.724114	0.924092
A_09_P006706	FBtr0100143	FBtr0100143	FBgn0033693	CG13175	CG13175		2R	1	8070144	8073011	9.84	9.95	9.63	10.05	9.96	9.89	0.15917	9.88731	1.70315	0.125821	0.398017
A_09_P006711	FBtr0088009	FBtr0088009	FBgn0033696	CG8859	Cyp6g2	Cyp6g2 [Source:FlyBase gene name;Acc:FBgn0033696]	2R	-1	8075843	8077882	7.46	7.57	7.6	7.6	7.89	7.84	0.23273	7.65792	2.59453	0.031105	0.15405
A_09_P006716	FBtr0087993	FBtr0087993	FBgn0033697	CG8457	Cyp6t3	Cyp6t3 [Source:FlyBase gene name;Acc:FBgn0033697]	2R	1	8078187	8079941	6.47	6.43	6.37	6.63	6.53	6.45	0.109005	6.48074	1.51966	0.165968	0.469758
A_09_P006721	FBtr0088008	FBtr0088008	FBgn0033698	CG8858	CG8858		2R	-1	8079872	8086343	11.01	11.32	10.91	11.04	11.11	11.03	-0.0217729	11.0705	-0.2051	0.842467	0.96049
A_09_P006726	FBtr0088007	FBtr0088007	FBgn0033699	CG8857	RpS11	Ribosomal protein S11 [Source:FlyBase gene name;Acc:FBgn0033699]	2R	-1	8086524	8088333	9.36	10.02	9.69	9.36	9.46	9.2	-0.351401	9.51505	-2.27648	0.0514109	0.218832
A_09_P006731	FBtr0087995	FBtr0087995	FBgn0033701	CG13171	CG13171		2R	1	8101509	8101900	6.38	6.69	6.42	6.35	6.62	6.56	0.0136546	6.50541	0.129579	0.900005	0.975926
A_09_P006736	FBtr0114562	FBtr0114562	FBgn0033702	CG8854	CG8854		2R	-1	8111966	8116815	6.46	6.4	6.53	6.34	6.42	6.49	-0.0442414	6.44094	-0.620375	0.551767	0.8472
A_09_P006741	FBtr0087996	FBtr0087996	FBgn0033703	CG13170	CG13170		2R	1	8127914	8128267	8.34	8.47	8.1	8.41	8.37	8.11	-0.00295862	8.30045	-0.0256682	0.980132	0.996875
A_09_P006746	FBtr0306902	FBtr0306902	FBgn0263021	CG43316	CG43316		2R	1	8130051	8130778	6.43	6.5	6.52	6.39	6.46	6.41	-0.0648217	6.44997	-1.0274	0.333426	0.683165
A_09_P006751	FBtr0087998	FBtr0087998	FBgn0033705	CG13168	CG13168		2R	1	8141497	8143197	7.38	7.25	7.21	7.03	7.02	6.97	-0.277082	7.14437	-3.94419	0.00402189	0.0361615
A_09_P006756	FBtr0088000	FBtr0088000	FBgn0033706	CG13167	Vha36-2	Vacuolar H[+] ATPase subunit 36-2 [Source:FlyBase gene name;Acc:FBgn0033706]	2R	1	8144787	8146157	6.5	6.46	6.48	6.49	6.46	6.44	-0.0161598	6.47283	-0.268568	0.79486	0.949886
A_09_P006761	FBtr0302923	FBtr0302923	FBgn0261611	CG42700	CG42700		2R	1	8167278	8185752	6.42	6.31	6.32	6.27	6.43	6.49	0.0462047	6.37392	0.594539	0.568103	0.855976
A_09_P006766	FBtr0087972	FBtr0087972	FBgn0033708	CG8850	CG8850		2R	-1	8186283	8189741	6.37	6.39	6.38	6.45	6.45	6.53	0.0955609	6.4269	1.55025	0.158557	0.457531
A_09_P006771	FBtr0087893	FBtr0087893	FBgn0033710	CG17739	CG17739		2R	1	8194029	8197917	6.98	6.98	6.96	6.85	7.01	6.87	-0.0666531	6.94171	-0.973143	0.358161	0.708393
A_09_P006776	FBtr0087896	FBtr0087896	FBgn0033712	CG13163	CG13163		2R	1	8208798	8210017	9.13	9.16	8.91	9.31	9.3	9.24	0.213302	9.17482	2.64177	0.0288739	0.145872
A_09_P006781	FBtr0087964	FBtr0087964	FBgn0033713	CG8841	CG8841		2R	-1	8210012	8213763	10.17	10.07	10.03	10	9.94	10.09	-0.0808658	10.0467	-1.11243	0.297329	0.646916
A_09_P006786	FBtr0087897	FBtr0087897	FBgn0264560	CG8487	garz	gartenzwerg [Source:FlyBase gene name;Acc:FBgn0264560]	2R	1	8214179	8221324	11.77	11.62	11.66	11.59	11.54	11.69	-0.0744465	11.644	-1.0182	0.337523	0.687486
A_09_P006791	FBtr0087898	FBtr0087898	FBgn0264560	CG8487	garz	gartenzwerg [Source:FlyBase gene name;Acc:FBgn0264560]	2R	1	8214179	8221324	6.53	6.44	6.43	6.56	6.47	6.5	0.0417439	6.4899	0.631569	0.544776	0.84313
A_09_P006796	FBtr0087899	FBtr0087899	FBgn0033715	CG8490	CG8490		2R	1	8222822	8223710	6.62	6.46	6.55	6.75	6.56	6.45	0.0439223	6.56403	0.486767	0.639098	0.890923
A_09_P006801	FBtr0087902	FBtr0087902	FBgn0033716	CG8493	Den1	Deneddylase 1 [Source:FlyBase gene name;Acc:FBgn0033716]	2R	1	8225307	8227050	10.74	11.02	10.78	10.91	10.75	10.9	0.0108582	10.8494	0.118458	0.90854	0.979238
A_09_P006806	FBtr0087960	FBtr0087960	FBgn0033717	CG8839	CG8839		2R	-1	8227115	8232118	13.27	13.34	13.16	12.91	13.07	13.14	-0.216821	13.1493	-2.5506	0.0333365	0.161682
A_09_P006811	FBtr0087904	FBtr0087904	FBgn0033718	CG13162	ana3	anastral spindle 3 [Source:FlyBase gene name;Acc:FBgn0033718]	2R	1	8232591	8238583	10.1	10.11	10.36	10.36	10.53	10.51	0.274975	10.3285	2.99126	0.0167184	0.0989416
A_09_P006816	NM_165890	NA	NA	NA	NA	NA	NA	NA	NA	NA	6.59	7.01	6.78	6.63	6.84	6.81	-0.0324727	6.7793	-0.286551	0.781524	0.944975
A_09_P006821	RE25177	NA	NA	NA	NA	NA	NA	NA	NA	NA	6.54	6.85	6.86	6.65	6.77	6.86	0.00794357	6.75684	0.0772818	0.940242	0.98685
A_09_P006826	FBtr0087956	FBtr0087956	FBgn0033723	CG13155	CG13155		2R	-1	8267119	8267931	6.55	6.56	6.53	6.48	6.54	6.6	-0.00415966	6.54345	-0.0649691	0.949746	0.989883
A_09_P006831	FBtr0087915	FBtr0087915	FBgn0033724	CG8501	CG8501		2R	1	8270550	8272025	6.59	6.63	6.56	6.86	6.58	6.58	0.079558	6.6334	0.898555	0.39437	0.737341
A_09_P006836	FBtr0087916	FBtr0087916	FBgn0033725	CG8502	Cpr49Ac	Cuticular protein 49Ac [Source:FlyBase gene name;Acc:FBgn0033725]	2R	1	8274472	8277562	7.41	7.35	7.17	7.35	7.38	7.26	0.0189395	7.31817	0.232224	0.822024	0.955446
A_09_P006841	FBtr0087955	FBtr0087955	FBgn0033726	CG8836	Cpr49Ad	Cuticular protein 49Ad [Source:FlyBase gene name;Acc:FBgn0033726]	2R	-1	8278538	8279159	6.86	7.03	7.04	7.16	7.26	7.14	0.205141	7.08113	2.70215	0.0262575	0.136363
A_09_P006846	FBtr0087918	FBtr0087918	FBgn0033727	CG13158	Or49a	Odorant receptor 49a [Source:FlyBase gene name;Acc:FBgn0033727]	2R	1	8280988	8282347	6.4	6.41	6.47	6.44	6.44	6.45	0.0187683	6.43557	0.310032	0.764228	0.938994
A_09_P006851	FBtr0087920	FBtr0087920	FBgn0033728	CG8505	Cpr49Ae	Cuticular protein 49Ae [Source:FlyBase gene name;Acc:FBgn0033728]	2R	1	8289720	8292620	6.5	6.62	6.53	6.47	6.56	6.53	-0.0327365	6.5339	-0.495525	0.633165	0.888138
A_09_P006856	FBtr0087921	FBtr0087921	FBgn0033729	CG8510	Cpr49Af	Cuticular protein 49Af [Source:FlyBase gene name;Acc:FBgn0033729]	2R	1	8293510	8293948	6.4	6.45	6.37	6.41	6.31	6.37	-0.0426652	6.38429	-0.668587	0.522032	0.830363
A_09_P006861	NM_136932	NA	NA	NA	NA	NA	NA	NA	NA	NA	7.24	7.01	7.05	7.22	7.05	7.05	0.00290865	7.10263	0.0338024	0.973839	0.995488
A_09_P006866	FBtr0087924	FBtr0087924	FBgn0033731	CG8515	Cpr49Ah	Cuticular protein 49Ah [Source:FlyBase gene name;Acc:FBgn0033731]	2R	1	8301467	8302675	6.52	6.52	6.64	6.49	6.49	6.53	-0.0515449	6.53291	-0.790643	0.451291	0.781396
A_09_P006871	FBtr0087925	FBtr0087925	FBgn0033732	CG13157	CG13157		2R	1	8303960	8305647	6.53	6.53	6.4	6.37	6.5	6.49	-0.0308591	6.46955	-0.427771	0.679771	0.907622
A_09_P006876	FBtr0113073	FBtr0113073	FBgn0033733	CG8834	CG8834		2R	-1	8307316	8310040	6.73	6.71	6.73	6.51	6.73	6.68	-0.0869763	6.6802	-1.1581	0.279263	0.626511
A_09_P006881	FBtr0087926	FBtr0087926	FBgn0033734	CG8520	CG8520		2R	1	8310490	8312964	10.33	10.44	9.92	10.51	10.43	10.49	0.246216	10.3523	1.95024	0.08588	0.309954
A_09_P006886	FBtr0087927	FBtr0087927	FBgn0033735	CG8525	CG8525		2R	1	8312988	8314480	11.01	10.87	10.93	11.06	10.95	10.99	0.0657331	10.9686	0.955726	0.366387	0.71499
A_09_P006891	FBtr0087953	FBtr0087953	FBgn0033736	CG13154	CG13154		2R	-1	8314388	8315366	6.59	6.43	6.46	6.43	6.48	6.4	-0.0562501	6.46515	-0.797453	0.447541	0.778591
A_09_P006896	FBtr0087952	FBtr0087952	FBgn0033737	CG8831	Nup54	Nucleoporin 54 [Source:FlyBase gene name;Acc:FBgn0033737]	2R	-1	8315954	8318600	11.08	11.35	11.24	11.14	11.14	11.26	-0.0417875	11.2016	-0.486455	0.639311	0.891034
A_09_P006901	FBtr0087950	FBtr0087950	FBgn0033738	CG8830	CG8830		2R	-1	8319407	8324082	10.67	10.08	10.49	9.93	10.02	9.9	-0.461238	10.1813	-3.3954	0.00901192	0.0640556
A_09_P006906	FBtr0100298	FBtr0100298	FBgn0033739	CG8529	Dyb	Dystrobrevin-like [Source:FlyBase gene name;Acc:FBgn0033739]	2R	1	8324840	8340421	9.5	9.92	9.54	9.58	9.43	9.57	-0.130283	9.58977	-1.1308	0.289955	0.638945
A_09_P006911	FBtr0113074	FBtr0113074	FBgn0033739	CG8529	Dyb	Dystrobrevin-like [Source:FlyBase gene name;Acc:FBgn0033739]	2R	1	8324840	8340421	6.73	6.46	6.83	6.53	6.62	6.68	-0.0650196	6.64323	-0.643653	0.537287	0.838784
A_09_P006916	FBtr0087948	FBtr0087948	FBgn0033740	CG8828	dgt5	dim gamma-tubulin 5 [Source:FlyBase gene name;Acc:FBgn0033740]	2R	-1	8353177	8359280	10.02	9.98	9.86	9.94	10.13	10.06	0.0899446	9.99665	1.1456	0.284119	0.63264
A_09_P006921	FBtr0087934	FBtr0087934	FBgn0033741	CG8545	CG8545		2R	1	8356145	8359227	7.68	7.76	7.6	8.14	7.99	7.76	0.283704	7.8212	2.78635	0.0230082	0.124385
A_09_P006926	FBtr0087935	FBtr0087935	FBgn0033742	CG8550	CG8550		2R	1	8359420	8361321	6.68	6.77	6.86	6.6	6.64	6.62	-0.151627	6.69678	-2.19426	0.0585384	0.239378
A_09_P006931	FBtr0087936	FBtr0087936	FBgn0033744	CG12370	Dh44-R2	Diuretic hormone 44 receptor 2 [Source:FlyBase gene name;Acc:FBgn0033744]	2R	1	8361949	8375491	8.34	8.03	8.1	8.2	8.22	8.23	0.0591317	8.1848	0.673844	0.51885	0.828275
A_09_P006936	FBtr0113075	FBtr0113075	FBgn0033744	CG12370	Dh44-R2	Diuretic hormone 44 receptor 2 [Source:FlyBase gene name;Acc:FBgn0033744]	2R	1	8361949	8375491	6.9	6.89	6.8	7.36	7.31	7.2	0.427952	7.07713	5.98949	0.000290499	0.0060551
A_09_P006941	FBtr0087945	FBtr0087945	FBgn0033748	CG8821	vis	vismay [Source:FlyBase gene name;Acc:FBgn0033748]	2R	-1	8395396	8398311	10.07	9.95	9.71	9.5	9.62	9.5	-0.369336	9.72638	-3.7671	0.00519464	0.0433498
A_09_P006948	FBtr0087942	FBtr0087942	FBgn0033749	CG8819	achi	achintya [Source:FlyBase gene name;Acc:FBgn0033749]	2R	-1	8399035	8402556	9.24	8.91	9.09	8.85	8.89	8.9	-0.19929	8.97821	-2.21069	0.0570406	0.235258
A_09_P006951	FBtr0087939	FBtr0087939	FBgn0033750	CG13151	CG13151		2R	1	8402884	8404789	12.14	12.45	12.22	11.92	12.02	11.91	-0.31533	12.1116	-3.49418	0.0077709	0.0574546
A_09_P006956	NM_136950	NA	NA	NA	NA	NA	NA	NA	NA	NA	14.37	14.07	14.17	14.27	14.37	14.37	0.132502	14.2689	1.49885	0.171185	0.477838
A_09_P006961	FBtr0087940	FBtr0087940	FBgn0033752	CG8569	CG8569		2R	1	8406654	8409131	9.88	9.68	9.8	9.58	9.43	9.64	-0.236779	9.66829	-2.86396	0.0203792	0.114044
A_09_P006966	FBtr0087824	FBtr0087824	FBgn0033753	CG8587	Cyp301a1	Cyp301a1 [Source:FlyBase gene name;Acc:FBgn0033753]	2R	1	8453692	8456566	6.75	6.59	6.65	6.8	6.76	6.76	0.11388	6.71953	1.6812	0.130104	0.406136
A_09_P006971	FBtr0087891	FBtr0087891	FBgn0033754	CG8816	Ak6	Adenylate kinase 6 [Source:FlyBase gene name;Acc:FBgn0033754]	2R	-1	8456518	8457372	8.72	9.31	8.68	9.03	9.03	8.7	0.0152807	8.91095	0.0893334	0.930949	0.98438
A_09_P006976	FBtr0087826	FBtr0087826	FBgn0033755	CG8594	ClC-b	Chloride channel-b [Source:FlyBase gene name;Acc:FBgn0033755]	2R	1	8459617	8462801	11.2	11.36	11.35	11.03	11.08	11.22	-0.196596	11.2083	-2.4685	0.0379518	0.177482
A_09_P006981	FBtr0110824	FBtr0110824	FBgn0033756	CG17760	CG17760		2R	1	8513313	8516124	7.28	7.46	7.27	6.9	6.85	7.11	-0.384413	7.1443	-4.20625	0.00277694	0.0279712
A_09_P006986	FBtr0087885	FBtr0087885	FBgn0033757	CG8811	muskelin	muskelin [Source:FlyBase gene name;Acc:FBgn0033757]	2R	-1	8516202	8519883	10.63	10.11	10.5	10.18	10.16	10.19	-0.239767	10.294	-1.93404	0.0880783	0.315243
A_09_P006991	FBtr0087881	FBtr0087881	FBgn0033760	CG8785	CG8785		2R	-1	8528195	8535729	6.92	7.01	6.92	6.88	7.02	6.95	-0.00124123	6.94911	-0.0180082	0.98606	0.997726
A_09_P006996	FBtr0087880	FBtr0087880	FBgn0033761	CG8778	CG8778		2R	-1	8538806	8539987	10.96	10.96	10.79	11.09	10.93	11.04	0.120082	10.9632	1.52722	0.164108	0.466834
A_09_P007001	FBtr0087844	FBtr0087844	FBgn0033762	CG8632	CG8632		2R	1	8540312	8543248	10.66	11.08	10.45	10.67	10.73	10.7	-0.0336085	10.7149	-0.235834	0.819314	0.95525
A_09_P007006	FBtr0301237	FBtr0301237	FBgn0033763	CG8646	CG8646		2R	1	8543461	8546846	6.31	6.41	6.36	6.34	6.29	6.39	-0.0183124	6.35183	-0.282263	0.784697	0.945989
A_09_P007011	FBtr0087868	FBtr0087868	FBgn0261673	CG8776	nemy	no extended memory [Source:FlyBase gene name;Acc:FBgn0261673]	2R	-1	8547002	8557722	9.52	9.75	9.29	9.68	9.73	9.65	0.165063	9.6027	1.4927	0.172754	0.480176
A_09_P007016	FBtr0302978	FBtr0302978	FBgn0261625	CG42708	CG42708		2R	-1	8557988	8567094	10.01	9.9	10.02	10.84	10.93	11.06	0.968733	10.4612	12.3827	1.3e-06	0.000235775
A_09_P007021	FBtr0306684	FBtr0306684	FBgn0033766	CG8771	CG8771		2R	-1	8567472	8573670	11.16	10.89	11.43	11.17	11.22	11.34	0.083665	11.2024	0.648071	0.534565	0.837558
A_09_P007026	FBtr0087848	FBtr0087848	FBgn0033767	CG13148	CG13148		2R	1	8573754	8576291	8.14	8.13	7.88	8.22	8.26	8.22	0.181953	8.14123	2.17472	0.060371	0.244325
A_09_P007031	FBtr0087871	FBtr0087871	FBgn0033769	CG8768	CG8768		2R	-1	8578813	8580193	10.41	10.18	10.11	10.12	10.22	10.11	-0.0848742	10.1904	-0.941144	0.373382	0.720291
A_09_P007036	FBtr0113076	FBtr0113076	FBgn0033770	CG12442	wuc	Wake-up-call [Source:FlyBase gene name;Acc:FBgn0033770]	2R	1	8587586	8588356	6.57	6.26	6.37	6.6	6.39	6.41	0.066309	6.43321	0.672931	0.519401	0.828558
A_09_P007041	TC249662	NA	NA	NA	NA	NA	NA	NA	NA	NA	6.84	7.02	7.09	6.94	6.89	7.13	0.000767766	6.98618	0.008252	0.993612	0.999116
A_09_P007046	FBtr0302645	FBtr0302645	FBgn0261545	CG42663	CG42663		2R	1	8592679	8639050	10.65	10.97	10.55	10.54	10.49	10.53	-0.203716	10.6218	-1.93681	0.0876987	0.314409
A_09_P007051	FBtr0087865	FBtr0087865	FBgn0033773	CG8767	mos	mos [Source:FlyBase gene name;Acc:FBgn0033773]	2R	-1	8638988	8640441	6.93	6.97	7.1	6.87	7.01	7	-0.0437864	6.97979	-0.580516	0.577083	0.860862
A_09_P007056	FBtr0087854	FBtr0087854	FBgn0033774	CG12374	CG12374		2R	1	8649617	8651330	6.65	6.73	6.72	6.84	6.72	6.62	0.025846	6.71223	0.345698	0.738224	0.929266
A_09_P007061	FBtr0087820	FBtr0087820	FBgn0033775	CG17577	Cyp9h1	Cyp9h1 [Source:FlyBase gene name;Acc:FBgn0033775]	2R	-1	8728318	8730063	12.07	12.29	12.28	11.81	11.84	12.02	-0.327134	12.0509	-3.67643	0.00593178	0.0474927
A_09_P007066	FBtr0087819	FBtr0087819	FBgn0250842	CG17575	CG17575		2R	-1	8733049	8734101	6.53	7.46	6.52	6.69	6.56	6.54	-0.236377	6.71848	-1.03594	0.329652	0.678805
A_09_P007071	FBtr0331979	FBtr0331979	FBgn0033777	CG17574	CG17574		2R	-1	8736863	8756928	9.88	10.19	9.55	9.28	9.32	9.34	-0.560791	9.59312	-3.99454	0.00374274	0.0344024
A_09_P007076	FBtr0087815	FBtr0087815	FBgn0033778	CG3790	CG3790		2R	-1	8760292	8762517	6.42	6.44	6.49	6.41	6.52	6.43	0.00660196	6.45156	0.102551	0.92077	0.981923
A_09_P007081	FBtr0087788	FBtr0087788	FBgn0033781	CG13319	CG13319		2R	1	8811409	8812169	6.57	6.36	6.51	6.42	6.46	6.41	-0.0497775	6.45561	-0.684045	0.512709	0.824426
A_09_P007086	FBtr0087789	FBtr0087789	FBgn0033782	CG3850	sug	sugarbabe [Source:FlyBase gene name;Acc:FBgn0033782]	2R	1	8812072	8818149	7.56	7.39	7.45	7.65	7.77	7.62	0.212091	7.57364	2.82053	0.0218098	0.119528
A_09_P007091	FBtr0087806	FBtr0087806	FBgn0033783	CG17019	CG17019		2R	-1	8818417	8821550	10.5	10.58	10.56	10.63	10.63	10.64	0.0891828	10.5926	1.46214	0.180742	0.493777
A_09_P007096	FBtr0087803	FBtr0087803	FBgn0033784	CG13322	CG13322		2R	-1	8821739	8824032	11.07	11.11	11.05	11.07	11.05	11.04	-0.0218781	11.0633	-0.362546	0.726061	0.924815
A_09_P007101	FBtr0087790	FBtr0087790	FBgn0033785	CG13320	Sans	Sans ortholog [Source:FlyBase gene name;Acc:FBgn0033785]	2R	1	8824400	8827917	11.58	11.32	11.45	12.22	12.31	12.2	0.79348	11.8447	9.56498	9.6e-06	0.000758396
A_09_P007106	FBtr0339105	NA	NA	NA	NA	NA	NA	NA	NA	NA	6.59	6.55	6.59	6.66	6.66	6.65	0.0813234	6.61553	1.36369	0.208729	0.535209
A_09_P007111	FBtr0339106	NA	NA	NA	NA	NA	NA	NA	NA	NA	6.69	6.46	6.65	6.52	6.61	6.51	-0.0511357	6.57345	-0.640331	0.53934	0.840053
A_09_P007116	FBtr0087792	FBtr0087792	FBgn0033787	CG13321	CG13321		2R	1	8841061	8842675	7.14	7.12	7.17	6.69	6.75	6.79	-0.398081	6.94241	-6.30869	0.000202942	0.00490904
A_09_P007121	FBtr0087797	FBtr0087797	FBgn0033788	CG13323	CG13323		2R	-1	8934238	8934793	6.57	6.71	6.67	6.58	6.7	6.54	-0.0433124	6.62812	-0.590513	0.570673	0.857422
A_09_P007126	FBtr0087796	FBtr0087796	FBgn0033789	CG13324	CG13324		2R	-1	8936647	8937123	6.45	6.35	6.29	6.41	6.37	6.37	0.0195882	6.37182	0.29151	0.77786	0.944097
A_09_P007131	FBtr0087794	FBtr0087794	FBgn0033791	CG3915	Drl-2	Derailed 2 [Source:FlyBase gene name;Acc:FBgn0033791]	2R	-1	8944081	8967043	6.62	6.46	6.56	6.57	6.59	6.66	0.0602978	6.57569	0.8752	0.406235	0.747744
A_09_P007136	FBtr0087722	FBtr0087722	FBgn0033792	CG13325	CG13325		2R	1	9003810	9013285	6.58	6.44	6.54	6.54	6.45	6.48	-0.0292673	6.50453	-0.428031	0.679589	0.907586
A_09_P007141	FBtr0087780	FBtr0087780	FBgn0033793	CG3955	CG3955		2R	-1	9015417	9016559	6.85	6.72	6.62	6.8	6.77	6.72	0.03432	6.74456	0.447731	0.665877	0.90268
A_09_P007146	FBtr0087779	FBtr0087779	FBgn0033794	CG13326	CG13326		2R	-1	9017016	9019960	6.82	6.7	6.65	6.75	6.77	6.73	0.0290285	6.73777	0.423552	0.682725	0.909041
A_09_P007151	FBtr0087772	FBtr0087772	FBgn0033799	CG4604	GLaz	Glial Lazarillo [Source:FlyBase gene name;Acc:FBgn0033799]	2R	-1	9051559	9055535	9.64	9.61	9.48	9.85	9.79	9.78	0.228061	9.69274	3.2778	0.0107672	0.0721447
A_09_P007156	FBtr0087771	FBtr0087771	FBgn0033802	CG17724	CG17724		2R	-1	9063599	9073317	12.17	11.57	12.2	12.05	12.1	12.18	0.128921	12.0454	0.827394	0.431306	0.766009
A_09_P007161	FBtr0087737	FBtr0087737	FBgn0033806	CG4616	FLASH	FLASH ortholog [Source:FlyBase gene name;Acc:FBgn0033806]	2R	1	9094250	9097974	9.86	10.06	10.04	10.45	10.45	10.51	0.4813	10.2255	6.47174	0.000169781	0.00441681
A_09_P007166	FBtr0087766	FBtr0087766	FBgn0033807	CG12251	AQP	aquaporin [Source:FlyBase gene name;Acc:FBgn0033807]	2R	-1	9099910	9102001	8.55	8.27	8.33	8.29	8.08	8.29	-0.166068	8.30282	-1.72161	0.12232	0.390011
A_09_P007171	FBtr0087738	FBtr0087738	FBgn0033808	CG4627	CG4627		2R	1	9102211	9103265	8.7	8.63	8.81	8.97	9.06	9.19	0.357771	8.89335	4.37113	0.002211	0.023743
A_09_P007176	FBtr0087765	FBtr0087765	FBgn0033809	CG4630	CG4630		2R	-1	9103164	9106752	8.37	8.9	8.64	8.52	8.6	8.38	-0.13165	8.57017	-1.01996	0.336737	0.686765
A_09_P007181	FBtr0087764	FBtr0087764	FBgn0033810	CG4646	CG4646		2R	-1	9106999	9107733	9.89	10.05	9.91	10.26	10.4	10.22	0.343027	10.1199	4.3948	0.00214054	0.0231157
A_09_P007186	FBtr0087761	FBtr0087761	FBgn0033812	CG4663	Pex13	Peroxin 13 [Source:FlyBase gene name;Acc:FBgn0033812]	2R	-1	9115781	9117739	10.75	10.62	10.47	10.75	10.92	10.72	0.184365	10.7046	1.99271	0.0803638	0.297557
A_09_P007191	FBtr0087742	FBtr0087742	FBgn0033813	CG12765	fsd	fates-shifted [Source:FlyBase gene name;Acc:FBgn0033813]	2R	1	9118088	9119168	11.55	11.67	11.5	11.78	11.98	11.86	0.299821	11.7231	3.74461	0.00536786	0.0443801
A_09_P007196	FBtr0087760	FBtr0087760	FBgn0033814	CG4670	CG4670		2R	-1	9119263	9122551	11.78	11.67	11.71	11.75	11.68	11.7	-0.014854	11.7153	-0.231051	0.822905	0.95546
A_09_P007201	FBtr0087743	FBtr0087743	FBgn0033815	CG4676	CG4676		2R	1	9123485	9124560	6.81	6.65	6.82	6.85	6.92	7.02	0.169187	6.84504	2.16984	0.0608367	0.245778
A_09_P007206	FBtr0087759	FBtr0087759	FBgn0033816	CG4679	CG4679		2R	-1	9124761	9126973	9.53	9.9	9.44	10.28	10.29	10.19	0.630661	9.93864	5.3632	0.000610115	0.00993515
A_09_P007211	RH27559	NA	NA	NA	NA	NA	NA	NA	NA	NA	6.7	6.53	6.51	6.54	6.51	6.6	-0.0263333	6.56438	-0.351691	0.733889	0.927534
A_09_P007216	FBtr0087757	FBtr0087757	FBgn0033818	CG4712	CG4712		2R	-1	9136399	9139214	6.58	7.07	6.56	6.63	6.71	6.66	-0.0676786	6.70095	-0.519194	0.61727	0.880265
A_09_P007221	FBtr0087756	FBtr0087756	FBgn0033819	CG4714	CG4714		2R	-1	9139351	9141842	6.52	6.49	6.51	6.53	6.54	6.62	0.0562008	6.53415	0.901045	0.39312	0.736261
A_09_P007231	FBtr0087748	FBtr0087748	FBgn0033821	CG10799	CG10799		2R	1	9145391	9145997	6.62	6.5	6.48	6.51	6.51	6.5	-0.0246068	6.51785	-0.372909	0.71862	0.922387
A_09_P007236	FBtr0299739	FBtr0299739	FBgn0259219	CG42319	CG42319		2R	1	9147606	9153841	6.58	6.66	6.62	6.51	6.57	6.53	-0.084119	6.57944	-1.35579	0.211127	0.538301
A_09_P007241	FBtr0299740	FBtr0299740	FBgn0259219	CG42319	CG42319		2R	1	9147606	9153841	6.45	6.43	6.57	6.64	6.64	6.56	0.127795	6.54759	1.8706	0.0972153	0.337001
A_09_P007246	FBtr0087754	FBtr0087754	FBgn0033826	CG4734	CG4734		2R	-1	9184707	9185972	6.66	6.77	6.59	6.51	6.52	6.67	-0.108708	6.62206	-1.39741	0.198745	0.521502
A_09_P007251	FBtr0087753	FBtr0087753	FBgn0033827	CG17047	CG17047		2R	1	9187107	9189045	6.58	6.48	6.64	6.57	6.54	6.5	-0.0323725	6.55328	-0.475055	0.647076	0.89445
A_09_P007256	FBtr0087721	FBtr0087721	FBgn0033828	CG17048	CG17048		2R	-1	9241231	9241973	6.39	6.46	6.52	6.37	6.56	6.5	0.0159115	6.46581	0.211545	0.837598	0.958916
A_09_P007261	FBtr0087720	FBtr0087720	FBgn0033830	CG10814	CG10814		2R	-1	9263476	9265219	6.86	6.75	6.68	6.7	6.51	6.52	-0.18891	6.67055	-2.32229	0.0478207	0.208561
A_09_P007266	FBtr0310562	FBtr0310562	FBgn0263774	CG43691	CG43691		2R	-1	9277178	9280723	6.39	6.41	6.41	6.33	6.48	6.38	-0.00302934	6.39978	-0.0457817	0.964574	0.993507
A_09_P007271	FBtr0310562	FBtr0310562	FBgn0263774	CG43691	CG43691		2R	-1	9277178	9280723	6.51	6.52	6.56	6.51	6.47	6.53	-0.0276677	6.51942	-0.452324	0.662698	0.901976
A_09_P007276	FBtr0087717	FBtr0087717	FBgn0033834	CG4744	CG4744		2R	-1	9282120	9286873	6.71	6.49	6.44	6.5	6.49	6.53	-0.0395782	6.52721	-0.480984	0.643032	0.892123
A_09_P007281	FBtr0087654	FBtr0087654	FBgn0033835	CG18279	IM10	Immune induced molecule 10 [Source:FlyBase gene name;Acc:FBgn0033835]	2R	1	9294511	9295608	6.75	6.63	6.64	6.74	6.61	6.64	-0.0108127	6.6691	-0.152519	0.882443	0.971699
A_09_P007291	FBtr0299757	FBtr0299757	FBgn0259221	CG42321	CG42321		2R	-1	9302483	9326550	10.61	10.46	10.04	10.17	10.16	10.19	-0.199264	10.2711	-1.50305	0.17012	0.476105
A_09_P007296	FBtr0087666	FBtr0087666	FBgn0086757	CG4840	cbs	centrosomin's beautiful sister [Source:FlyBase gene name;Acc:FBgn0086757]	2R	1	9338169	9340898	10.55	10.28	10.06	10.21	10.23	10.27	-0.0574786	10.2653	-0.497912	0.631552	0.887428
A_09_P007301	FBtr0087701	FBtr0087701	FBgn0033842	CG5970	cbc	crowded by cid [Source:FlyBase gene name;Acc:FBgn0033842]	2R	-1	9371017	9372901	10.79	10.55	10.81	10.8	10.76	10.81	0.0760708	10.7521	0.912632	0.38734	0.731835
A_09_P007306	FBtr0087699	FBtr0087699	FBgn0033844	CG6016	bbc	bb in a boxcar [Source:FlyBase gene name;Acc:FBgn0033844]	2R	-1	9374139	9382367	10.93	11.15	11.05	11.05	11.12	11.06	0.0370655	11.0617	0.497231	0.632013	0.887594
A_09_P007311	FBtr0087668	FBtr0087668	FBgn0033845	CG17064	mars	mars [Source:FlyBase gene name;Acc:FBgn0033845]	2R	1	9390080	9393516	11.77	11.82	11.93	12.01	12.02	12.1	0.204663	11.9426	2.93245	0.0183167	0.105536
A_09_P007316	FBtr0087669	FBtr0087669	FBgn0033846	CG6061	mip120	Myb-interacting protein 120 [Source:FlyBase gene name;Acc:FBgn0033846]	2R	1	9393947	9400617	11.77	11.65	11.38	11.4	11.33	11.44	-0.208916	11.4938	-2.0319	0.0755783	0.285232
A_09_P007321	FBtr0087671	FBtr0087671	FBgn0033848	CG13330	CG13330		2R	1	9402764	9404957	6.77	6.81	6.62	6.62	6.65	6.66	-0.0885553	6.68628	-1.24415	0.247646	0.587804
A_09_P007326	FBtr0087673	FBtr0087673	FBgn0033850	CG13331	CG13331		2R	1	9409484	9410806	7.86	7.66	7.78	7.63	7.67	7.74	-0.085894	7.72368	-1.14332	0.285012	0.633968
A_09_P007331	FBtr0087674	FBtr0087674	FBgn0033851	CG13332	CG13332		2R	1	9412882	9413953	7.38	7.29	7.45	7.23	7.31	7.28	-0.100243	7.32331	-1.45366	0.183016	0.497059
A_09_P007336	LP03268	NA	NA	NA	NA	NA	NA	NA	NA	NA	7.73	7.7	7.69	7.98	7.87	7.97	0.23018	7.82449	3.58659	0.00677274	0.0521986
A_09_P007341	FBtr0087676	FBtr0087676	FBgn0033855	CG13333	CG13333		2R	1	9443398	9444847	6.78	6.76	6.8	6.82	6.73	6.81	0.0113286	6.78465	0.181532	0.860333	0.965503
A_09_P007346	FBtr0087677	FBtr0087677	FBgn0033856	CG13334	CG13334		2R	1	9446050	9448273	6.42	6.49	6.36	6.31	6.56	6.36	-0.0124559	6.41829	-0.149125	0.885038	0.972201
A_09_P007351	FBtr0303819	FBtr0303819	FBgn0261989	CG42807	CG42807		2R	-1	9459029	9460045	6.8	6.61	6.63	6.61	6.56	6.62	-0.0863318	6.63755	-1.18226	0.270071	0.61542
A_09_P007356	FBtr0087623	FBtr0087623	FBgn0033859	CG6197	CG6197		2R	1	9481154	9484068	9.27	9.33	9.61	9.4	9.48	9.57	0.0780571	9.44471	0.779224	0.457626	0.785987
A_09_P007361	FBtr0087624	FBtr0087624	FBgn0033860	CG18369	S-Lap5	Sperm-Leucylaminopeptidase 5 [Source:FlyBase gene name;Acc:FBgn0033860]	2R	1	9484182	9486255	6.98	7.13	6.92	6.49	6.71	6.56	-0.424031	6.79836	-4.93947	0.0010392	0.0140255
A_09_P007366	FBtr0087652	FBtr0087652	FBgn0033861	CG12464	CG12464		2R	-1	9496178	9496683	6.71	6.69	6.58	6.57	6.59	6.56	-0.0855054	6.61787	-1.30603	0.226797	0.560019
A_09_P007371	FBtr0087651	FBtr0087651	FBgn0033862	CG6209	CG6209		2R	-1	9549000	9551103	6.58	6.57	6.49	6.53	6.46	6.26	-0.132382	6.48185	-1.56969	0.154005	0.450447
A_09_P007376	FBtr0087626	FBtr0087626	FBgn0033863	CG13337	CG13337		2R	1	9552619	9555184	6.47	6.53	6.58	6.35	6.6	6.56	-0.0278639	6.51282	-0.335325	0.745752	0.932293
A_09_P007381	FBtr0087627	FBtr0087627	FBgn0033864	CG18368	CG18368		2R	1	9555241	9558824	6.59	6.38	6.47	6.56	6.4	6.36	-0.041399	6.46018	-0.495428	0.63323	0.888138
A_09_P007386	FBtr0087650	FBtr0087650	FBgn0033865	CG6220	CG6220		2R	-1	9579212	9580874	6.69	6.88	6.82	6.6	6.83	6.83	-0.0421557	6.77232	-0.473777	0.64795	0.894889
A_09_P007391	FBtr0087628	FBtr0087628	FBgn0033866	CG6280	CG6280		2R	1	9642849	9646362	6.5	6.51	6.47	6.54	6.54	6.42	0.00290794	6.49816	0.0443916	0.965649	0.993933
A_09_P007396	FBtr0087629	FBtr0087629	FBgn0033867	CG13338	Cpr50Ca	Cuticular protein 50Ca [Source:FlyBase gene name;Acc:FBgn0033867]	2R	1	9657420	9675307	6.52	6.57	6.56	6.67	6.6	6.6	0.0683293	6.58621	1.10909	0.298689	0.648426
A_09_P007401	FBtr0087649	FBtr0087649	FBgn0033868	CG13340	S-Lap7	Sperm-Leucylaminopeptidase 7 [Source:FlyBase gene name;Acc:FBgn0033868]	2R	-1	9665629	9667750	6.38	6.39	6.44	6.46	6.44	6.42	0.0381461	6.41843	0.628507	0.546683	0.844051
A_09_P007406	FBtr0087630	FBtr0087630	FBgn0033869	CG6305	Cpr50Cb	Cuticular protein 50Cb [Source:FlyBase gene name;Acc:FBgn0033869]	2R	1	9682282	9692736	6.69	6.64	6.68	6.67	6.54	6.66	-0.0456527	6.64674	-0.681911	0.51399	0.825337
A_09_P007411	FBtr0087631	FBtr0087631	FBgn0261041	CG12295	stj	straightjacket [Source:FlyBase gene name;Acc:FBgn0261041]	2R	1	9692979	9707076	10.67	10.47	10.58	10.37	10.48	10.48	-0.130559	10.5087	-1.70614	0.125247	0.396748
A_09_P007416	FBtr0087632	FBtr0087632	FBgn0033871	CG13339	CG13339		2R	1	9712397	9713082	8.34	8.37	8.22	8.57	8.33	8.45	0.145743	8.37994	1.78414	0.111121	0.367553
A_09_P007421	FBtr0087633	FBtr0087633	FBgn0033872	CG6329	CG6329		2R	1	9713880	9720419	7.3	7.31	7.19	7.29	7.27	7.21	-0.00875338	7.26199	-0.129262	0.900248	0.975926
A_09_P007426	FBtr0087635	FBtr0087635	FBgn0033872	CG6329	CG6329		2R	1	9713880	9720419	6.9	6.84	6.77	7.1	7.09	6.96	0.214463	6.94332	2.99952	0.0165058	0.0981755
A_09_P007431	FBtr0087646	FBtr0087646	FBgn0033873	CG6337	CG6337		2R	-1	9721359	9722593	6.72	6.27	6.39	6.75	6.46	6.44	0.0881059	6.50792	0.674726	0.518317	0.828073
A_09_P007436	FBtr0087637	FBtr0087637	FBgn0033874	CG6347	CG6347		2R	1	9723926	9726869	6.88	6.7	6.79	6.82	6.72	6.83	0.00410062	6.78998	0.0554813	0.957076	0.992087
A_09_P007441	FBtr0087638	FBtr0087638	FBgn0033875	CG6357	CG6357		2R	1	9727581	9729248	10.98	10.9	10.78	11.56	11.4	11.38	0.55987	11.1656	6.85144	0.000113422	0.00347351
A_09_P007446	FBtr0087645	FBtr0087645	FBgn0033876	CG10808	synaptogyrin	synaptogyrin [Source:FlyBase gene name;Acc:FBgn0033876]	2R	-1	9729255	9733757	11.86	11.7	11.64	11.78	11.74	11.87	0.0651251	11.7638	0.827148	0.431437	0.766157
A_09_P007451	FBtr0087644	FBtr0087644	FBgn0033879	CG6543	CG6543		2R	-1	9740452	9741836	15.72	15.41	15.55	16.16	16.29	16.27	0.679959	15.8986	7.51177	5.84e-05	0.00231583
A_09_P007456	FBtr0087642	FBtr0087642	FBgn0033880	CG6553	CG6553		2R	-1	9742083	9743270	6.67	6.36	6.46	6.46	6.38	6.45	-0.0674465	6.46226	-0.772233	0.461534	0.789441
A_09_P007461	FBtr0087585	FBtr0087585	FBgn0263697	CG13343	Uba3	Ubiquitin activating enzyme 3 [Source:FlyBase gene name;Acc:FBgn0263697]	2R	1	9746462	9747937	12.12	12.16	12	12.32	12.33	12.32	0.231531	12.2091	3.42025	0.00868123	0.0623645
A_09_P007466	FBtr0087622	FBtr0087622	FBgn0033883	CG16935	CG16935		2R	-1	9747854	9749507	10.58	10.79	10.41	10.89	10.98	10.89	0.326291	10.7561	3.31523	0.0101725	0.0694179
A_09_P007471	FBtr0087586	FBtr0087586	FBgn0033884	CG13344	CG13344		2R	1	9749517	9751661	9.66	9.99	9.44	9.64	9.79	9.58	-0.0260343	9.68423	-0.195951	0.849391	0.962482
A_09_P007476	FBtr0087615	FBtr0087615	FBgn0033885	CG6646	DJ-1alpha	DJ-1alpha [Source:FlyBase gene name;Acc:FBgn0033885]	2R	-1	9830039	9830882	6.66	6.52	6.53	6.57	6.55	6.56	-0.011768	6.56574	-0.177402	0.863473	0.965951
A_09_P007481	FBtr0087610	FBtr0087610	FBgn0033886	CG13349	CG13349		2R	-1	9846033	9847909	11.84	12.22	11.88	11.93	11.93	11.71	-0.124556	11.9178	-1.08509	0.308585	0.65757
A_09_P007486	FBtr0087609	FBtr0087609	FBgn0033887	CG6704	St4	Sulfotransferase 4 [Source:FlyBase gene name;Acc:FBgn0033887]	2R	-1	9857415	9858662	6.87	6.89	6.84	7.06	7.07	6.94	0.154361	6.94386	2.32755	0.0474245	0.207209
A_09_P007491	FBtr0087608	FBtr0087608	FBgn0033888	CG18568	CG18568		2R	-1	9859106	9860336	6.54	6.43	6.51	6.59	6.46	6.51	0.021548	6.50621	0.315275	0.760384	0.937327
A_09_P007496	FBtr0303990	FBtr0303990	FBgn0033889	CG6701	CG6701		2R	-1	9860504	9867670	9.34	9.56	9.31	9.71	9.49	9.51	0.166473	9.48654	1.75843	0.115603	0.376979
A_09_P007501	FBtr0087606	FBtr0087606	FBgn0033890	CG13350	Ctf4		2R	-1	9867867	9870979	9.49	9.7	9.62	10.12	10.07	10.04	0.477332	9.83954	6.47278	0.000169591	0.00441681
A_09_P007506	FBtr0087595	FBtr0087595	FBgn0033891	CG8067	CG8067		2R	1	9871070	9872398	10.54	10.64	10.6	11	10.92	10.83	0.323102	10.7558	4.50921	0.00183247	0.0207156
A_09_P007516	FBtr0299668	FBtr0299668	FBgn0259184	CG42288	CG42288		2R	1	9978536	9979319	6.56	6.54	6.52	6.57	6.46	6.53	-0.0191426	6.53233	-0.301081	0.770805	0.941001
A_09_P007521	FBtr0087583	FBtr0087583	FBgn0033897	CG8233	Rcd1	Reduction in Cnn dots 1 [Source:FlyBase gene name;Acc:FBgn0033897]	2R	-1	10035768	10040624	13.16	13.39	12.92	12.74	12.76	12.82	-0.381173	12.963	-3.39375	0.00903444	0.0641567
A_09_P007526	FBtr0087518	FBtr0087518	FBgn0086895	CG8241	pea	peanuts [Source:FlyBase gene name;Acc:FBgn0086895]	2R	1	10040661	10044611	11.19	11.03	11.27	11.26	11.24	11.38	0.129583	11.2266	1.54896	0.158865	0.457788
A_09_P007531	FBtr0087519	FBtr0087519	FBgn0033899	CG13016	CG13016		2R	1	10045276	10046939	13.25	12.91	13.05	12.69	12.72	12.77	-0.34635	12.9002	-3.78825	0.00503712	0.0423207
A_09_P007536	FBtr0087580	FBtr0087580	FBgn0033900	CG8257	CG8257		2R	-1	10046896	10048754	10.13	10.1	10.21	10.02	10.08	10.1	-0.0828622	10.1052	-1.28313	0.234332	0.569649
A_09_P007541	FBtr0087520	FBtr0087520	FBgn0033901	CG12366	O-fut1	O-fucosyltransferase 1 [Source:FlyBase gene name;Acc:FBgn0033901]	2R	1	10048940	10050326	11.93	11.87	12.06	12.34	12.29	12.44	0.400264	12.1574	5.24837	0.000703078	0.0108349
A_09_P007546	FBtr0087579	FBtr0087579	FBgn0033902	CG8309	Tango7	Transport and Golgi organization 7 [Source:FlyBase gene name;Acc:FBgn0033902]	2R	-1	10050571	10052374	15.25	15.31	15.29	15.34	15.36	15.26	0.0344692	15.2997	0.539116	0.604054	0.874012
A_09_P007551	FBtr0087521	FBtr0087521	FBgn0033903	CG8323	CG8323		2R	1	10052560	10054496	9.75	9.41	9.26	9.18	9.27	9.24	-0.241819	9.35358	-2.05485	0.0729051	0.27818
A_09_P007556	FBtr0087522	FBtr0087522	FBgn0033904	CG18327	CG18327		2R	1	10054487	10055738	8	7.77	8.01	7.93	7.79	7.81	-0.0813967	7.88396	-0.94322	0.37238	0.719483
A_09_P007561	FBtr0087524	FBtr0087524	FBgn0033905	CG18324	CG18324		2R	1	10056361	10057738	11.15	11.06	11	10.84	10.83	10.98	-0.187701	10.979	-2.52911	0.034487	0.165671
A_09_P007566	FBtr0087525	FBtr0087525	FBgn0033906	CG8331	CG8331		2R	1	10057971	10060503	16.08	15.93	15.83	15.68	15.85	15.74	-0.189983	15.852	-2.21839	0.0563511	0.233312
A_09_P007571	NM_079013	NA	NA	NA	NA	NA	NA	NA	NA	NA	11.18	11.49	11.19	11.46	11.53	11.44	0.188593	11.3823	1.99495	0.0800821	0.297105
A_09_P007576	FBtr0087577	FBtr0087577	FBgn0033911	CG8394	VGAT	Vesicular GABA Transporter [Source:FlyBase gene name;Acc:FBgn0033911]	2R	-1	10085983	10088699	6.52	6.56	6.55	6.29	6.54	6.57	-0.0775325	6.50586	-0.913628	0.386847	0.73161
A_09_P007581	FBtr0087575	FBtr0087575	FBgn0033912	CG8415	RpS23	Ribosomal protein S23 [Source:FlyBase gene name;Acc:FBgn0033912]	2R	-1	10102740	10104132	17.09	17.18	16.97	17.04	17.1	16.97	-0.0407306	17.0567	-0.530768	0.609573	0.876608
A_09_P007586	FBtr0087534	FBtr0087534	FBgn0033913	CG8468	CG8468		2R	1	10107425	10118131	10.54	10.9	10.72	10.16	10.23	10.24	-0.512705	10.4654	-5.39718	0.00058525	0.00968252
A_09_P007591	FBtr0087569	FBtr0087569	FBgn0033915	CG8485	CG8485		2R	-1	10123286	10127203	10.53	10.48	10.46	10.46	10.51	10.42	-0.0299455	10.4766	-0.472053	0.64913	0.895308
A_09_P007596	FBtr0087535	FBtr0087535	FBgn0033916	CG8494	CG8494		2R	1	10127442	10131167	11.55	11.57	11.35	11.76	11.61	11.67	0.186981	11.5858	2.30429	0.0492007	0.212687
A_09_P007601	FBtr0087536	FBtr0087536	FBgn0033917	CG8503	CG8503		2R	1	10131192	10133571	6.82	6.95	6.9	7.13	7.07	7.07	0.19712	6.99005	3.004	0.0163917	0.0977366
A_09_P007606	FBtr0087538	FBtr0087538	FBgn0033918	CG8531	CG8531		2R	1	10143966	10146292	14.17	14.08	14.16	14.21	14.15	14.3	0.0838795	14.1792	1.19865	0.263975	0.608136
A_09_P007611	FBtr0301204	FBtr0301204	FBgn0033919	CG8547	CG8547		2R	-1	10148711	10155419	12.7	12.73	12.75	12.49	12.47	12.57	-0.211683	12.6198	-3.35941	0.00951467	0.066411
A_09_P007616	FBtr0087540	FBtr0087540	FBgn0261269	CG8561	conv	convoluted [Source:FlyBase gene name;Acc:FBgn0261269]	2R	1	10158306	10162377	10.98	10.92	11.1	10.75	10.85	10.95	-0.150844	10.9258	-1.87353	0.0967734	0.336125
A_09_P007621	FBtr0087562	FBtr0087562	FBgn0033921	CG8589	tej	tejas [Source:FlyBase gene name;Acc:FBgn0033921]	2R	-1	10187608	10189858	6.83	6.66	6.74	6.86	6.84	6.83	0.0994494	6.79346	1.4489	0.184302	0.499286
A_09_P007626	FBtr0087546	FBtr0087546	FBgn0033924	CG8613	CG8613		2R	1	10239744	10243180	10.34	10.14	9.97	10.17	10.15	10.1	-0.00830944	10.1445	-0.0867139	0.932968	0.984811
A_09_P007631	FBtr0087561	FBtr0087561	FBgn0033925	CG8617	CG8617		2R	-1	10243274	10244789	11.25	11.34	11.29	11.27	11.42	11.26	0.0228535	11.305	0.318296	0.758173	0.936462
A_09_P007636	FBtr0087560	FBtr0087560	FBgn0033926	CG12505	Arc1	Activity-regulated cytoskeleton associated protein 1 [Source:FlyBase gene name;Acc:FBgn0033926]	2R	-1	10245432	10247799	15.79	16.1	15.85	16.13	15.75	15.76	-0.0329214	15.8987	-0.264159	0.79814	0.950816
A_09_P007643	NM_145334	NA	NA	NA	NA	NA	NA	NA	NA	NA	6.65	6.75	6.69	6.7	6.78	6.69	0.0271865	6.71175	0.413494	0.68979	0.911648
A_09_P007646	FBtr0087547	FBtr0087547	FBgn0033928	CG13941	Arc2	Arc2 [Source:FlyBase gene name;Acc:FBgn0033928]	2R	1	10249449	10250330	11.05	10.98	11.06	11.47	11.38	11.35	0.369141	11.216	5.63617	0.000438695	0.0079849
A_09_P007651	FBtr0087550	FBtr0087550	FBgn0033929	CG8151	Tfb1	Tfb1 [Source:FlyBase gene name;Acc:FBgn0033929]	2R	1	10250548	10252978	9.8	10.32	10	10.24	10.22	10.18	0.173296	10.1253	1.42427	0.191093	0.509401
A_09_P007656	FBtr0087556	FBtr0087556	FBgn0033931	CG13939	Obp50e	Odorant-binding protein 50e [Source:FlyBase gene name;Acc:FBgn0033931]	2R	-1	10262077	10262836	6.67	6.7	6.71	6.65	6.66	6.64	-0.0440527	6.67129	-0.741713	0.478852	0.801134
A_09_P007661	FBtr0087485	FBtr0087485	FBgn0033932	CG8422	Dh44-R1	Diuretic hormone 44 receptor 1 [Source:FlyBase gene name;Acc:FBgn0033932]	2R	1	10265630	10272864	6.57	6.65	6.56	6.53	6.54	6.55	-0.0561556	6.56525	-0.911085	0.388108	0.732285
A_09_P007666	FBtr0087486	FBtr0087486	FBgn0033933	CG10104	CG10104		2R	1	10278291	10279831	6.53	6.63	6.51	6.71	6.46	6.42	-0.0275508	6.54401	-0.307654	0.765973	0.939421
A_09_P007671	FBtr0087517	FBtr0087517	FBgn0033934	CG17385	CG17385		2R	-1	10297522	10299077	13.63	13.46	13.73	13.69	13.82	13.82	0.170428	13.6897	1.97515	0.0826018	0.3022
A_09_P007676	FBtr0087487	FBtr0087487	FBgn0033935	CG10105	Sin1	SAPK-interacting protein 1 [Source:FlyBase gene name;Acc:FBgn0033935]	2R	1	10299316	10301356	11.68	11.51	11.4	11.52	11.59	11.59	0.0327472	11.5506	0.395121	0.702779	0.91659
A_09_P007681	FBtr0087488	FBtr0087488	FBgn0033936	CG17386	CG17386		2R	1	10307846	10312099	6.4	6.36	6.35	6.32	6.41	6.45	0.0245742	6.38123	0.375352	0.716871	0.921502
A_09_P007686	FBtr0302927	FBtr0302927	FBgn0261613	CG42702	Oaz	O/E-associated zinc finger protein [Source:FlyBase gene name;Acc:FBgn0261613]	2R	1	10323404	10353386	7.35	7.18	7.56	8.25	7.58	6.95	0.230589	7.4772	0.826021	0.432041	0.766383
A_09_P007691	TC244266	NA	NA	NA	NA	NA	NA	NA	NA	NA	6.53	6.74	6.59	6.7	6.79	6.59	0.0754054	6.65388	0.905741	0.39077	0.734324
A_09_P007696	FBtr0302927	FBtr0302927	FBgn0261613	CG42702	Oaz	O/E-associated zinc finger protein [Source:FlyBase gene name;Acc:FBgn0261613]	2R	1	10323404	10353386	6.63	6.54	6.65	6.47	6.69	6.6	-0.016676	6.59869	-0.216513	0.833849	0.957478
A_09_P007701	FBtr0087514	FBtr0087514	FBgn0033942	CG10112	Cpr51A	Cuticular protein 51A [Source:FlyBase gene name;Acc:FBgn0033942]	2R	-1	10400047	10402713	7.69	7.67	7.34	8.05	8.08	7.95	0.458568	7.79698	4.46616	0.00194237	0.0215432
A_09_P007706	FBtr0087496	FBtr0087496	FBgn0033943	CG12869	CG12869		2R	1	10478708	10483126	9.47	9.77	9.68	9.44	9.53	9.56	-0.128793	9.57685	-1.45542	0.182543	0.496341
A_09_P007711	FBtr0301735	FBtr0301735	FBgn0033945	CG12868	CG12868		2R	-1	10492052	10492840	11.61	11.91	11.81	11.44	11.31	11.16	-0.474206	11.5407	-4.68256	0.00145337	0.0176589
A_09_P007716	FBtr0087500	FBtr0087500	FBgn0033948	CG12863	CG12863		2R	-1	10507303	10508820	8.59	8.77	8.53	8.9	8.98	8.96	0.315325	8.78829	3.97056	0.003873	0.035263
A_09_P007721	FBtr0087499	FBtr0087499	FBgn0033949	CG10131	CG10131		2R	1	10517418	10518526	6.41	6.44	6.46	6.51	6.39	6.46	0.0178611	6.44692	0.279551	0.786706	0.946203
A_09_P007726	SD10285	NA	NA	NA	NA	NA	NA	NA	NA	NA	6.31	6.59	6.73	6.57	6.62	6.61	0.0581705	6.57105	0.561331	0.589498	0.867311
A_09_P007731	FBtr0087484	FBtr0087484	FBgn0033950	CG12862	CG12862		2R	-1	10527719	10528131	6.41	6.42	6.46	6.45	6.49	6.55	0.0676495	6.46222	1.07014	0.314879	0.66377
A_09_P007736	FBtr0087433	FBtr0087433	FBgn0033951	CG10139	CG10139		2R	1	10532776	10533676	13.03	13.06	13.18	13.12	13.31	13.19	0.115695	13.1468	1.48863	0.173798	0.482036
A_09_P007741	FBtr0087482	FBtr0087482	FBgn0033952	CG10143	Adgf-E	Adenosine deaminase-related growth factor E [Source:FlyBase gene name;Acc:FBgn0033952]	2R	-1	10544303	10546260	6.84	6.54	6.42	6.6	6.55	6.62	-0.0113792	6.59482	-0.107866	0.91668	0.980954
A_09_P007746	FBtr0087481	FBtr0087481	FBgn0033953	CG12861	CG12861		2R	-1	10551751	10552856	6.44	6.61	6.57	6.39	6.43	6.69	-0.0369522	6.5229	-0.390004	0.706415	0.917968
A_09_P007751	FBtr0087480	FBtr0087480	FBgn0033954	CG12860	CG12860		2R	-1	10553146	10554322	6.52	6.35	6.44	6.56	6.44	6.49	0.0614952	6.46764	0.861806	0.413153	0.75362
A_09_P007756	FBtr0300765	FBtr0300765	FBgn0033955	CG12866	CG12866		2R	1	10555896	10559180	6.43	6.49	6.54	6.38	6.56	6.48	-0.0143404	6.48017	-0.199432	0.846755	0.961697
A_09_P007761	NM_137138	NA	NA	NA	NA	NA	NA	NA	NA	NA	6.36	6.4	6.33	6.49	6.63	6.4	0.143255	6.43326	1.89939	0.0929619	0.327152
A_09_P007766	FBtr0087476	FBtr0087476	FBgn0033958	CG12858	CG12858		2R	-1	10626864	10632834	6.6	6.52	6.55	6.56	6.41	6.53	-0.0574358	6.52775	-0.845194	0.421848	0.759924
A_09_P007771	FBtr0087473	FBtr0087473	FBgn0033960	CG10151	CG10151		2R	-1	10640842	10643793	7.93	7.89	8.02	7.74	7.61	7.63	-0.289288	7.80345	-4.11745	0.0031448	0.03052
A_09_P007776	FBtr0087440	FBtr0087440	FBgn0033961	CG12859	CG12859		2R	1	10644020	10644577	9.57	10.09	9.64	10.23	10.28	10.11	0.43957	9.98799	3.30278	0.0103663	0.0703974
A_09_P007781	FBtr0087470	FBtr0087470	FBgn0033962	CG10153	CG10153		2R	-1	10644569	10645358	12.87	12.96	12.92	12.94	13.07	12.85	0.0377303	12.9332	0.497561	0.631789	0.887428
A_09_P007786	FBtr0087469	FBtr0087469	FBgn0033963	CG12857	CG12857		2R	-1	10645412	10647107	6.95	6.88	6.79	7.13	6.78	6.73	0.00161997	6.87668	0.0145793	0.988714	0.997894
A_09_P007791	FBtr0305590	FBtr0305590	FBgn0259112	CG42254	CG42254		2R	-1	10657104	10658804	11.91	11.75	11.95	11.48	11.51	11.47	-0.381253	11.6779	-5.19724	0.000749353	0.0113683
A_09_P007796	A_09_P007796	NA	NA	NA	NA	NA	NA	NA	NA	NA	6.59	6.54	6.51	6.43	6.41	6.35	-0.149491	6.47172	-2.37885	0.0437295	0.195609
A_09_P007801	FBtr0087445	FBtr0087445	FBgn0033968	CG10200	CG10200		2R	1	10695925	10697436	6.75	6.56	6.62	6.41	6.53	6.7	-0.0971687	6.59379	-1.05423	0.321686	0.670864
A_09_P007806	FBtr0087464	FBtr0087464	FBgn0033969	CG10202	CG10202		2R	-1	10705362	10707492	6.51	6.5	6.44	6.51	6.54	6.44	0.0148386	6.49126	0.231079	0.822885	0.95546
A_09_P007811	FBtr0087447	FBtr0087447	FBgn0033970	CG10205	CG10205		2R	1	10720338	10721456	6.5	6.73	6.62	6.54	6.57	6.67	-0.0201261	6.60479	-0.252294	0.806989	0.95187
A_09_P007816	FBtr0087462	FBtr0087462	FBgn0033971	CG10209	CG10209		2R	-1	10733569	10735878	11.85	11.67	11.63	11.92	11.8	11.86	0.145479	11.7878	1.85341	0.099841	0.343175
A_09_P007821	FBtr0087460	FBtr0087460	FBgn0033972	CG12797	Ciao1	Ciao1 [Source:FlyBase gene name;Acc:FBgn0033972]	2R	-1	10741368	10742573	10.36	10.38	10.53	10.43	10.36	10.43	-0.0134265	10.4125	-0.188771	0.854836	0.964138
A_09_P007826	FBtr0087449	FBtr0087449	FBgn0033973	CG12855	HPS1	Hermansky-Pudlak Syndrome 1 ortholog [Source:FlyBase gene name;Acc:FBgn0033973]	2R	1	10742947	10745007	10.65	10.56	10.25	10.15	10.2	10.17	-0.314871	10.3314	-3.06573	0.0148999	0.0911916
A_09_P007831	FBtr0087452	FBtr0087452	FBgn0033978	CG10242	Cyp6a23	Cyp6a23 [Source:FlyBase gene name;Acc:FBgn0033978]	2R	1	10763338	10765159	9.15	8.75	9.08	9.36	9.28	9.41	0.356205	9.1732	3.31933	0.0101095	0.0691643
A_09_P007836	FBtr0087453	FBtr0087453	FBgn0033979	CG10243	Cyp6a19	Cyp6a19 [Source:FlyBase gene name;Acc:FBgn0033979]	2R	1	10765293	10767257	6.44	6.42	6.42	6.5	6.68	6.46	0.118467	6.48602	1.58817	0.149786	0.443186
A_09_P007841	FBtr0300127	FBtr0300127	FBgn0033980	CG10245	Cyp6a20	Cyp6a20 [Source:FlyBase gene name;Acc:FBgn0033980]	2R	1	10769625	10771551	12.87	12.67	13.16	13	12.76	12.8	-0.0437157	12.8763	-0.348541	0.736166	0.928303
A_09_P007846	FBtr0087456	FBtr0087456	FBgn0033981	CG10247	Cyp6a21	Cyp6a21 [Source:FlyBase gene name;Acc:FBgn0033981]	2R	-1	10772769	10774456	6.87	6.69	6.66	6.71	6.65	6.8	-0.0180521	6.73046	-0.225978	0.826719	0.95601
A_09_P007851	FBtr0087405	FBtr0087405	FBgn0033982	CG17453	Cyp317a1	Cyp317a1 [Source:FlyBase gene name;Acc:FBgn0033982]	2R	1	10787000	10788556	6.62	6.6	6.67	6.52	6.56	6.64	-0.059434	6.60048	-0.913841	0.386741	0.731595
A_09_P007856	FBtr0087428	FBtr0087428	FBgn0033983	CG10253	CG10253		2R	-1	10817588	10822366	6.7	6.41	6.56	6.67	6.66	6.66	0.110161	6.60928	1.32205	0.221647	0.55269
A_09_P007861	FBtr0087407	FBtr0087407	FBgn0033984	CG10255	Lap1	Lap1 [Source:FlyBase gene name;Acc:FBgn0033984]	2R	1	10823182	10827807	10.62	10.27	10.61	10.04	10.15	10.31	-0.330034	10.3332	-2.88584	0.0196954	0.111365
A_09_P007866	FBtr0087408	FBtr0087408	FBgn0033985	CG10257	CG10257		2R	1	10830116	10831974	6.7	6.41	6.49	6.6	6.46	6.46	-0.026474	6.51925	-0.296383	0.774266	0.942574
A_09_P007871	FBtr0087409	FBtr0087409	FBgn0033987	CG12424	ckn	caskin [Source:FlyBase gene name;Acc:FBgn0033987]	2R	1	10850819	10868089	10.51	10.4	10.25	10.46	10.34	10.38	0.00215183	10.3909	0.026097	0.979801	0.996848
A_09_P007876	FBtr0301507	FBtr0301507	FBgn0033988	CG7761	pcs	parcas [Source:FlyBase gene name;Acc:FBgn0033988]	2R	1	10868782	10878841	11.77	11.36	11.77	11.37	11.42	11.32	-0.266637	11.5017	-2.32839	0.0473612	0.207014
A_09_P007881	FBtr0087424	FBtr0087424	FBgn0033989	CG7639	CG7639		2R	-1	10875170	10879728	12.08	12.13	11.84	11.83	11.92	11.77	-0.173329	11.929	-1.91179	0.0911853	0.323236
A_09_P007886	FBtr0087421	FBtr0087421	FBgn0033990	CG10265	CG10265		2R	-1	10879837	10881340	12.53	12.7	12.49	12.43	12.5	12.52	-0.0909139	12.5285	-1.18137	0.270404	0.615698
A_09_P007891	FBtr0087418	FBtr0087418	FBgn0033993	CG8089	CG8089		2R	-1	11033330	11035329	8.07	8.41	8.01	8.21	8.15	8.12	-0.00538419	8.16127	-0.0499376	0.961361	0.99305
A_09_P007896	FBtr0087417	FBtr0087417	FBgn0033994	CG7544	CG7544		2R	1	11035365	11037214	7.11	7.24	7.11	7.45	7.27	7.22	0.160156	7.2323	1.96271	0.0842235	0.306245
A_09_P007901	FBtr0087404	FBtr0087404	FBgn0033995	CG8090	CG8090		2R	-1	11086570	11088681	12.43	12.19	12.47	12	12.11	12.09	-0.296287	12.2162	-3.37805	0.00925069	0.0651315
A_09_P007906	FBtr0087363	FBtr0087363	FBgn0033996	CG11807	CG11807		2R	1	11088801	11091971	11.92	11.72	11.5	11.62	11.67	11.62	-0.0747784	11.6738	-0.72076	0.490983	0.809812
A_09_P007911	FBtr0087402	FBtr0087402	FBgn0033998	CG8092	row	relative of woc [Source:FlyBase gene name;Acc:FBgn0033998]	2R	-1	11094032	11101137	13.86	13.91	13.79	13.39	13.4	13.64	-0.378195	13.666	-4.4749	0.00191949	0.0213689
A_09_P007916	FBtr0087403	FBtr0087403	FBgn0033998	CG8092	row	relative of woc [Source:FlyBase gene name;Acc:FBgn0033998]	2R	-1	11094032	11101137	9.7	9.62	9.23	9.16	9.12	9.16	-0.373566	9.32973	-3.18321	0.0124385	0.0804117
A_09_P007921	FBtr0087401	FBtr0087401	FBgn0033999	CG8093	CG8093		2R	-1	11101786	11103191	6.4	6.31	6.44	6.49	6.4	6.36	0.0324857	6.39879	0.468328	0.651681	0.897106
A_09_P007926	FBtr0087366	FBtr0087366	FBgn0034000	CG11808	CG11808		2R	1	11103716	11104575	10.25	10.69	10.34	10.06	10.11	10.08	-0.340921	10.2564	-3.0577	0.0150857	0.0919504
A_09_P007931	FBtr0087400	FBtr0087400	FBgn0034001	CG12954	mRpL41	mitochondrial ribosomal protein L41 [Source:FlyBase gene name;Acc:FBgn0034001]	2R	-1	11104529	11105118	10.14	10.38	10.04	10.29	10.12	10.04	-0.0351315	10.1678	-0.333117	0.747358	0.93307
A_09_P007936	FBtr0087368	FBtr0087368	FBgn0034002	CG8079	CG8079		2R	1	11105886	11111329	11.35	11.7	11.1	10.75	10.75	10.71	-0.645883	11.0594	-4.74541	0.00133768	0.0167207
A_09_P007941	FBtr0087398	FBtr0087398	FBgn0259878	CG33466	Fs	Follistatin [Source:FlyBase gene name;Acc:FBgn0259878]	2R	-1	11111061	11129084	11.65	11.2	11.44	11.26	11.2	11.3	-0.177779	11.3418	-1.59874	0.147419	0.438847
A_09_P007946	FBtr0087371	FBtr0087371	FBgn0034005	CG16827	alphaPS4	alphaPS4 [Source:FlyBase gene name;Acc:FBgn0034005]	2R	1	11146272	11150371	6.42	6.43	6.39	6.58	6.47	6.36	0.0567486	6.44057	0.778352	0.458113	0.786287
A_09_P007951	FBtr0087394	FBtr0087394	FBgn0034007	CG8102	CG8102		2R	-1	11184269	11185834	6.45	6.41	6.52	6.42	6.49	6.46	-0.00225315	6.46096	-0.0349391	0.972959	0.995311
A_09_P007956	FBtr0087392	FBtr0087392	FBgn0034008	CG8152	CG8152		2R	-1	11197436	11198634	7.37	7.37	7.47	7.72	7.67	7.58	0.249805	7.53029	3.66179	0.00606084	0.0482377
A_09_P007961	FBtr0087391	FBtr0087391	FBgn0034009	CG8155	CG8155		2R	-1	11205349	11209674	11.25	10.94	10.98	11.1	11.08	11.14	0.0506863	11.0793	0.559665	0.590583	0.867674
A_09_P007966	FBtr0087390	FBtr0087390	FBgn0034010	CG8157	CG8157		2R	-1	11213338	11213888	6.81	6.76	6.62	6.6	6.72	6.64	-0.0785147	6.69167	-1.06087	0.318833	0.668076
A_09_P007971	FBtr0087389	FBtr0087389	FBgn0034011	CG8160	CG8160		2R	-1	11214638	11215770	6.44	6.69	6.69	6.51	6.6	6.5	-0.0685735	6.57249	-0.807121	0.442254	0.774289
A_09_P007976	FBtr0114456	FBtr0114456	FBgn0034012	CG16801	Hr51	Hormone receptor 51 [Source:FlyBase gene name;Acc:FBgn0034012]	2R	1	11219106	11226825	7.56	7.43	7.46	7.1	7.12	7.08	-0.381255	7.2915	-5.79615	0.000363265	0.00703392
A_09_P007981	FBtr0087382	FBtr0087382	FBgn0034013	CG8166	unc-5	unc-5 [Source:FlyBase gene name;Acc:FBgn0034013]	2R	1	11237659	11255807	11.45	11.9	11.55	11.86	11.78	11.94	0.223917	11.7477	1.93099	0.0884973	0.31611
A_09_P007986	FBtr0330011	FBtr0330011	FBgn0263980	CG43729	CG43729		2R	1	11288601	11358596	6.81	6.83	6.84	6.89	7.08	6.83	0.110064	6.88007	1.38637	0.201968	0.525881
A_09_P007991	FBtr0087359	FBtr0087359	FBgn0034021	CG8180	CG8180		2R	-1	11359970	11370338	8.65	8.45	8.54	8.41	8.46	8.54	-0.07275	8.50828	-0.952591	0.367883	0.71578
A_09_P007996	FBtr0273307	FBtr0273307	FBgn0034022	CG12964	CG12964		2R	-1	11373457	11384712	6.83	6.65	6.77	6.74	6.45	6.68	-0.120888	6.6865	-1.3084	0.226029	0.559066
A_09_P008001	FBtr0273302	FBtr0273302	FBgn0034023	CG12960	Ir52a	Ionotropic receptor 52a [Source:FlyBase gene name;Acc:FBgn0034023]	2R	1	11387137	11388936	6.42	6.4	6.32	6.46	6.35	6.26	-0.0206804	6.36753	-0.279908	0.786442	0.946203
A_09_P008006	FBtr0087332	FBtr0087332	FBgn0034025	CG8182	GalNAc-T1	GalNAc-T1 [Source:FlyBase gene name;Acc:FBgn0034025]	2R	1	11399215	11403102	8.87	8.99	9.07	9.22	9.5	9.42	0.406812	9.17952	4.45288	0.0019777	0.0218131
A_09_P008011	FBtr0087355	FBtr0087355	FBgn0034027	CG8187	CG8187		2R	-1	11427059	11428840	9.58	9.29	9.15	9.3	9.38	9.33	-0.00192612	9.33906	-0.0178395	0.986191	0.997726
A_09_P008016	FBtr0087336	FBtr0087336	FBgn0034029	CG8190	eIF2B-gamma	eIF2B-gamma [Source:FlyBase gene name;Acc:FBgn0034029]	2R	1	11430175	11431922	11.61	11.62	11.99	11.89	12.05	12.06	0.259892	11.8679	2.33064	0.0471936	0.206512
A_09_P008021	FBtr0087354	FBtr0087354	FBgn0034030	CG8192	CG8192		2R	-1	11431820	11437485	6.51	6.58	6.62	6.51	6.67	6.59	0.0244499	6.57781	0.347985	0.736569	0.928577
A_09_P008026	FBtr0306568	FBtr0306568	FBgn0034031	CG12963	CG12963		2R	1	11442951	11449941	7	6.82	6.94	7.01	6.94	6.92	0.0404008	6.93929	0.558349	0.591441	0.868145
A_09_P008031	FBtr0087353	FBtr0087353	FBgn0034032	CG8195	CG8195		2R	-1	11450201	11453291	9.66	9.58	9.42	9.45	9.67	9.54	0.000308922	9.55513	0.00348523	0.997302	0.999166
A_09_P008036	FBtr0087349	FBtr0087349	FBgn0034033	CG8204	CG8204		2R	-1	11460641	11461496	6.48	6.47	6.55	6.48	6.53	6.51	0.00417942	6.50518	0.0676645	0.947665	0.989218
A_09_P008041	FBtr0087342	FBtr0087342	FBgn0034035	CG8207	CG8207		2R	-1	11564723	11566444	9.6	9.86	9.28	9.56	9.67	9.39	-0.0394883	9.56057	-0.274686	0.790315	0.948012
A_09_P008046	FBtr0087320	FBtr0087320	FBgn0034037	CG8214	CG8214		2R	-1	11574893	11576490	6.55	6.53	6.47	6.49	6.39	6.43	-0.0794944	6.4764	-1.24408	0.247672	0.587804
A_09_P008051	FBtr0087310	FBtr0087310	FBgn0034045	CG8249	CG8249		2R	-1	11730265	11734865	7.21	7.06	7.06	6.93	6.92	6.95	-0.172133	7.02128	-2.52433	0.0347483	0.166554
A_09_P008056	FBtr0087287	FBtr0087287	FBgn0034046	CG8253	tun	tungus [Source:FlyBase gene name;Acc:FBgn0034046]	2R	1	11736111	11743150	12.21	12.17	12.07	12.14	12.24	12.3	0.0776133	12.1888	1.06819	0.315705	0.664714
A_09_P008061	FBtr0308816	FBtr0308816	FBgn0034047	CG12970	CG12970		2R	1	11743466	11745027	6.88	6.79	6.83	6.63	6.5	6.65	-0.24148	6.71545	-3.45154	0.00828287	0.0601069
A_09_P008066	FBtr0087299	FBtr0087299	FBgn0034049	CG8291	bdg	bedraggled [Source:FlyBase gene name;Acc:FBgn0034049]	2R	-1	11810545	11819434	12.98	12.7	12.77	12.58	12.49	12.72	-0.221462	12.7065	-2.34953	0.0458046	0.202142
A_09_P008071	FBtr0087290	FBtr0087290	FBgn0034050	CG8297	CG8297		2R	1	11822373	11823443	10.12	10.44	10.22	10.33	10.23	10.25	0.0104235	10.2648	0.114292	0.91174	0.98042
A_09_P008076	FBtr0087293	FBtr0087293	FBgn0034051	CG8295	Mlf	Myelodysplasia/myeloid leukemia factor [Source:FlyBase gene name;Acc:FBgn0034051]	2R	-1	11823398	11827578	11.56	11.59	11.35	11.47	11.32	11.29	-0.144946	11.4312	-1.65366	0.135668	0.416986
A_09_P008081	FBtr0087291	FBtr0087291	FBgn0034052	CG8299	CG8299		2R	-1	11828206	11828988	6.52	6.45	6.49	6.43	6.5	6.5	-0.00673666	6.48215	-0.107113	0.91726	0.98117
A_09_P008086	FBtr0114558	FBtr0114558	FBgn0034053	CG8302	Cyp4aa1	Cyp4aa1 [Source:FlyBase gene name;Acc:FBgn0034053]	2R	1	11830386	11834772	6.54	6.66	6.67	6.68	6.74	6.64	0.0615294	6.65395	0.900434	0.393427	0.736519
A_09_P008091	FBtr0087201	FBtr0087201	FBgn0034054	CG8366	CG8366		2R	1	11842547	11844143	12.57	12.47	12.42	12.38	12.46	12.57	-0.0158637	12.4794	-0.205627	0.842068	0.96042
A_09_P008096	FBtr0336652	NA	NA	NA	NA	NA	NA	NA	NA	NA	6.69	6.86	6.94	6.7	6.95	6.93	0.0301486	6.84609	0.313086	0.761988	0.938074
A_09_P008101	FBtr0087268	FBtr0087268	FBgn0034057	CG8314	CG8314		2R	-1	11877188	11878787	13.41	13.53	13.25	13.56	13.72	13.61	0.232333	13.5141	2.64989	0.0285068	0.144674
A_09_P008106	FBtr0087267	FBtr0087267	FBgn0034058	CG8315	Pex11	Peroxin 11 [Source:FlyBase gene name;Acc:FBgn0034058]	2R	-1	11878872	11879856	12.38	12.38	12.38	12.76	12.82	12.69	0.377056	12.5686	5.83742	0.0003462	0.00683607
A_09_P008111	FBtr0087202	FBtr0087202	FBgn0034059	CG8320	CG8320		2R	1	11879915	11881212	11.8	11.92	11.81	11.5	11.58	11.4	-0.349982	11.6657	-4.74637	0.00133599	0.0167061
A_09_P008116	FBtr0087203	FBtr0087203	FBgn0034060	CG8370	CG8370		2R	1	11888628	11894413	12.45	12.57	12.28	12.44	12.45	12.44	0.00920319	12.4392	0.110884	0.91436	0.980741
A_09_P008121	FBtr0087264	FBtr0087264	FBgn0034061	CG8386	CG8386		2R	-1	11894396	11895160	8.5	8.67	8.46	9.02	8.95	8.75	0.362325	8.72606	3.88645	0.0043697	0.0382774
A_09_P008126	FBtr0087263	FBtr0087263	FBgn0034062	CG8388	CG8388		2R	-1	11896906	11898850	9.6	9.44	9.9	9.73	9.83	9.84	0.150316	9.72152	1.34053	0.21583	0.544686
A_09_P008131	FBtr0087205	FBtr0087205	FBgn0034063	CG8389	CG8389		2R	1	11895877	11901329	11.61	11.61	11.46	11.01	11.14	11.11	-0.475994	11.3241	-6.43178	0.000177317	0.00450999
A_09_P008141	FBtr0087261	FBtr0087261	FBgn0034066	CG8397	CG8397		2R	-1	11903547	11904659	13.89	14.29	14.06	14.19	14.3	14.24	0.162231	14.1618	1.57675	0.152381	0.447418
A_09_P008146	FBtr0087207	FBtr0087207	FBgn0034067	CG8399	CG8399		2R	1	11905244	11912139	14.47	14.49	14.32	14.02	14.06	14.14	-0.355301	14.2487	-4.7885	0.00126416	0.0160703
A_09_P008151	FBtr0087260	FBtr0087260	FBgn0034068	CG8400	casp	caspar [Source:FlyBase gene name;Acc:FBgn0034068]	2R	-1	11912133	11915666	9.86	10	9.81	10.09	9.83	9.76	0.00453534	9.89015	0.0458678	0.964507	0.993507
A_09_P008156	FBtr0301196	FBtr0301196	FBgn0034069	CG8401	CG8401		2R	1	11916108	11917596	6.92	6.74	6.85	6.76	6.8	6.84	-0.0384545	6.81507	-0.545336	0.59996	0.871728
A_09_P008161	FBtr0087209	FBtr0087209	FBgn0034070	CG8403	SP2353	SP2353 [Source:FlyBase gene name;Acc:FBgn0034070]	2R	1	11919465	11933760	6.57	6.49	6.64	6.76	6.64	6.65	0.119118	6.62459	1.68734	0.128892	0.40388
A_09_P008166	FBtr0087210	FBtr0087210	FBgn0034071	CG8405	CG8405		2R	1	11935177	11946972	8.1	8.13	8.32	8.21	8.4	8.33	0.128801	8.24772	1.50805	0.16886	0.473846
A_09_P008171	FBtr0087258	FBtr0087258	FBgn0034072	CG18250	Dg	Dystroglycan [Source:FlyBase gene name;Acc:FBgn0034072]	2R	-1	11968681	11986045	14.75	14.84	14.52	14.8	14.6	14.75	0.0135042	14.7095	0.138183	0.893411	0.974063
A_09_P008176	FBtr0087255	FBtr0087255	FBgn0034073	CG8414	CG8414		2R	-1	11986811	11990108	10.65	10.92	10.64	10.72	10.92	10.85	0.0951411	10.7827	1.00283	0.344459	0.694273
A_09_P008181	FBtr0305091	FBtr0305091	FBgn0034075	CG8421	Asph	Aspartyl beta-hydroxylase [Source:FlyBase gene name;Acc:FBgn0034075]	2R	1	11997990	12004501	9.57	9.47	9.23	9.4	9.54	9.52	0.0660919	9.45698	0.690909	0.508602	0.821704
A_09_P008186	FBtr0300575	FBtr0300575	FBgn0034075	CG8421	Asph	Aspartyl beta-hydroxylase [Source:FlyBase gene name;Acc:FBgn0034075]	2R	1	11997990	12004501	6.73	6.6	6.67	6.65	6.72	6.73	0.0326781	6.67989	0.490333	0.636679	0.889863
A_09_P008191	FBtr0087222	FBtr0087222	FBgn0034076	CG8424	Jhedup	Juvenile hormone esterase duplication [Source:FlyBase gene name;Acc:FBgn0034076]	2R	1	12004614	12006654	6.55	6.55	6.51	6.48	6.62	6.52	0.00738909	6.53964	0.112198	0.91335	0.980717
A_09_P008196	FBtr0087250	FBtr0087250	FBgn0034082	CG10734	CG10734		2R	-1	12044772	12046299	6.6	6.59	6.61	6.53	6.58	6.56	-0.0448941	6.57933	-0.749182	0.474575	0.798562
A_09_P008201	FBtr0302084	FBtr0302084	FBgn0034083	CG8434	lbk	lambik [Source:FlyBase gene name;Acc:FBgn0034083]	2R	1	12037628	12057024	12.5	12.46	12.51	12.41	12.37	12.47	-0.0760019	12.4541	-1.20106	0.263091	0.606996
A_09_P008206	FBtr0087249	FBtr0087249	FBgn0034084	CG8435	CG8435		2R	-1	12057105	12058366	11.76	11.63	11.6	11.57	11.81	11.62	0.00165884	11.6644	0.0196183	0.984814	0.997726
A_09_P008211	FBtr0289985	FBtr0289985	FBgn0034085	CG18243	Ptp52F	Ptp52F [Source:FlyBase gene name;Acc:FBgn0034085]	2R	-1	12058617	12065812	6.63	6.6	6.7	6.61	6.61	6.67	-0.0110558	6.63572	-0.172627	0.867107	0.967008
A_09_P008216	LD38910	NA	NA	NA	NA	NA	NA	NA	NA	NA	13.02	12.79	12.74	12.96	12.94	12.91	0.0870061	12.8925	1.02865	0.332871	0.682159
A_09_P008221	FBtr0087242	FBtr0087242	FBgn0034087	CG8443	clu	clueless [Source:FlyBase gene name;Acc:FBgn0034087]	2R	1	12074089	12081782	9.75	10.26	9.67	10.03	10.13	10.06	0.178948	9.98307	1.23811	0.249765	0.590691
A_09_P008226	FBtr0087245	FBtr0087245	FBgn0262166	CG8445	calypso	calypso [Source:FlyBase gene name;Acc:FBgn0262166]	2R	-1	12081562	12083807	7.79	8.13	7.81	8.04	8.36	8.23	0.296713	8.05762	2.56627	0.0325224	0.159144
A_09_P008231	FBtr0303860	FBtr0303860	FBgn0262026	CG42837	CG42837		2R	1	12084553	12086883	9.95	9.88	9.64	9.71	9.77	9.74	-0.0840037	9.78271	-0.946299	0.370898	0.718322
A_09_P008236	FBtr0113084	FBtr0113084	FBgn0034091	CG8448	mrj	mrj [Source:FlyBase gene name;Acc:FBgn0034091]	2R	-1	12090834	12109298	9.14	9.37	8.93	9.55	9.48	9.33	0.30653	9.30003	2.64	0.0289544	0.146058
A_09_P008241	FBtr0087192	FBtr0087192	FBgn0034092	CG7798	CG7798		2R	-1	12109617	12110132	6.93	6.84	6.91	6.49	6.82	6.62	-0.245819	6.76903	-2.71458	0.0257498	0.134489
A_09_P008246	FBtr0087191	FBtr0087191	FBgn0034093	CG15706	CG15706		2R	-1	12110719	12118189	11.11	11.2	11.06	11.49	11.47	11.57	0.387167	11.3149	5.64075	0.000436309	0.00796399
A_09_P008251	FBtr0087130	FBtr0087130	FBgn0034094	CG3666	Tsf3	Transferrin 3 [Source:FlyBase gene name;Acc:FBgn0034094]	2R	1	12114031	12117379	6.35	6.46	6.56	7.36	6.55	6.79	0.442137	6.67957	2.42302	0.0407805	0.186888
A_09_P008256	FBtr0087131	FBtr0087131	FBgn0034095	CG15701	CG15701		2R	1	12117722	12121591	7.52	7.5	7.26	7.49	7.62	7.6	0.142751	7.49938	1.642	0.138089	0.421303
A_09_P008261	FBtr0087190	FBtr0087190	FBgn0034096	CG7786	CG7786		2R	-1	12121863	12122441	6.48	6.61	6.69	6.57	6.62	6.6	0.00625743	6.59498	0.0850886	0.934221	0.985273
A_09_P008266	FBtr0087132	FBtr0087132	FBgn0034097	CG3687	CG3687		2R	1	12124277	12124986	6.59	6.67	6.59	6.53	6.61	6.88	0.0567123	6.64778	0.593314	0.568884	0.85612
A_09_P008271	FBtr0087189	FBtr0087189	FBgn0034098	CG15707	krimp	krimper [Source:FlyBase gene name;Acc:FBgn0034098]	2R	-1	12125608	12128222	12.59	12.57	12.6	12.56	12.61	12.66	0.0197355	12.5985	0.314751	0.760768	0.937465
A_09_P008276	FBtr0087188	FBtr0087188	FBgn0034099	CG15708	CG15708		2R	-1	12128441	12129439	6.86	6.52	6.76	6.5	6.4	6.45	-0.262881	6.5822	-2.77767	0.0233234	0.125481
A_09_P008281	TC234986	NA	NA	NA	NA	NA	NA	NA	NA	NA	6.5	6.41	6.54	6.45	6.49	6.51	0.00116278	6.48592	0.0177239	0.986281	0.997726
A_09_P008286	FBtr0087136	FBtr0087136	FBgn0034103	CG15704	CG15704		2R	1	12167520	12167975	6.48	6.38	6.36	6.4	6.29	6.34	-0.0616228	6.37488	-0.911763	0.387771	0.732197
A_09_P008291	FBtr0087137	FBtr0087137	FBgn0034104	CG15705	CG15705		2R	1	12168455	12169134	6.52	6.56	6.56	6.47	6.53	6.48	-0.0524859	6.5181	-0.856925	0.415695	0.755642
A_09_P008296	FBtr0087182	FBtr0087182	FBgn0034105	CG7755	CG7755		2R	-1	12169135	12170451	6.66	6.56	6.59	6.57	6.58	6.65	-0.00353046	6.60039	-0.0545318	0.95781	0.992473
A_09_P008301	FBtr0087138	FBtr0087138	FBgn0034106	CG9068	CG9068		2R	1	12170940	12174955	6.82	6.86	6.81	6.97	6.83	6.91	0.0721824	6.86773	1.08895	0.306975	0.656198
A_09_P008306	FBtr0087179	FBtr0087179	FBgn0034109	CG7747	CG7747		2R	-1	12179769	12181631	12.1	12.2	12.03	12.07	11.95	12.01	-0.101623	12.0591	-1.40786	0.195736	0.51628
A_09_P008311	FBtr0087141	FBtr0087141	FBgn0034110	CG3615	Atg9	Autophagy-specific gene 9 [Source:FlyBase gene name;Acc:FBgn0034110]	2R	1	12181903	12184737	9.99	10.28	9.96	9.97	10.08	9.92	-0.0840691	10.0328	-0.860798	0.413677	0.754171
A_09_P008316	FBtr0087178	FBtr0087178	FBgn0034113	CG8060	CG8060		2R	-1	12203817	12208222	12.51	12.26	12.37	11.65	11.65	11.76	-0.692104	12.0326	-8.46892	2.41e-05	0.00132122
A_09_P008321	FBtr0087144	FBtr0087144	FBgn0034114	CG4282	CG4282		2R	1	12209693	12212306	11.02	11.26	10.8	10.94	11.07	11.15	0.028948	11.0416	0.245379	0.81216	0.953442
A_09_P008326	LD13649	NA	NA	NA	NA	NA	NA	NA	NA	NA	9.94	10.1	9.71	9.61	9.63	9.69	-0.272846	9.77962	-2.70567	0.0261127	0.13583
A_09_P008331	FBtr0087150	FBtr0087150	FBgn0034118	CG6251	Nup62	Nucleoporin 62 [Source:FlyBase gene name;Acc:FBgn0034118]	2R	1	12231882	12233333	13.64	13.56	13.58	13.81	13.82	13.8	0.216891	13.6997	3.53717	0.00728841	0.0548327
A_09_P008336	FBtr0087169	FBtr0087169	FBgn0034120	CG15710	CG15710		2R	-1	12235119	12236032	6.42	6.35	6.24	6.41	6.19	6.29	-0.0374437	6.31641	-0.451102	0.663543	0.902107
A_09_P008341	FBtr0087151	FBtr0087151	FBgn0034121	CG6262	CG6262		2R	1	12247235	12251029	6.47	6.35	6.48	6.48	6.33	6.35	-0.0470089	6.41118	-0.636716	0.541579	0.840996
A_09_P008351	FBtr0087167	FBtr0087167	FBgn0034122	CG15711	CG15711		2R	-1	12251056	12251812	6.48	6.39	6.42	6.55	6.35	6.46	0.025084	6.44215	0.339108	0.743004	0.931139
A_09_P008356	FBtr0087157	FBtr0087157	FBgn0034126	CG4398	CG4398		2R	1	12319749	12320688	7.78	7.57	7.74	8.16	8.26	8.27	0.533344	7.96364	6.88503	0.000109531	0.00341494
A_09_P008361	FBtr0087160	FBtr0087160	FBgn0034127	CG7848	CG7848		2R	-1	12321353	12323459	6.46	6.43	6.52	6.45	6.4	6.46	-0.0309049	6.45301	-0.494403	0.633924	0.888138
A_09_P008366	FBtr0113085	FBtr0113085	FBgn0034128	CG4409	CG4409		2R	1	12330741	12332350	6.79	6.74	6.63	6.67	6.76	6.67	-0.0166889	6.71123	-0.236908	0.818508	0.954781
A_09_P008371	FBtr0087159	FBtr0087159	FBgn0034129	CG15925	CG15925		2R	1	12333491	12335019	6.51	6.46	6.4	6.39	6.56	6.39	-0.0117206	6.45248	-0.157689	0.878495	0.970833
A_09_P008376	FBtr0087127	FBtr0087127	FBgn0034131	CG15712	CG15712		2R	-1	12372346	12373057	6.46	6.49	6.41	6.45	6.43	6.78	0.101053	6.50356	1.01908	0.337129	0.68709
A_09_P008381	FBtr0087087	FBtr0087087	FBgn0034132	CG4439	S-Lap8	Sperm-Leucylaminopeptidase 8 [Source:FlyBase gene name;Acc:FBgn0034132]	2R	1	12378605	12380738	6.5	6.41	6.39	6.41	6.35	6.33	-0.0678255	6.39898	-1.03476	0.330173	0.679485
A_09_P008386	FBtr0087126	FBtr0087126	FBgn0034133	CG7813	CG7813		2R	-1	12384394	12386934	6.6	6.63	6.52	6.6	6.55	6.63	0.0129316	6.5879	0.199203	0.846929	0.961733
A_09_P008391	FBtr0087092	FBtr0087092	FBgn0259795	CG4750	loopin-1	loopin-1 [Source:FlyBase gene name;Acc:FBgn0259795]	2R	1	12422455	12424591	7.43	7.05	7.17	6.65	6.36	6.55	-0.699455	6.86862	-6.10663	0.000254296	0.0055675
A_09_P008396	FBtr0087093	FBtr0087093	FBgn0034135	CG4905	Syn2	Syntrophin-like 2 [Source:FlyBase gene name;Acc:FBgn0034135]	2R	1	12439765	12445991	7.39	7.19	7.26	7.51	7.53	7.55	0.246656	7.40439	3.45591	0.00822885	0.0597958
A_09_P008401	FBtr0087125	FBtr0087125	FBgn0034136	CG8380	DAT	Dopamine transporter [Source:FlyBase gene name;Acc:FBgn0034136]	2R	-1	12446072	12452763	7.13	7.02	7.07	7.09	7.02	7.04	-0.0196743	7.0641	-0.307565	0.766038	0.939421
A_09_P008406	FBtr0087100	FBtr0087100	FBgn0034137	CG4945	CG4945		2R	1	12453552	12457625	10.26	10.37	10.44	9.82	9.86	9.93	-0.48857	10.1124	-6.68369	0.000135273	0.00384674
A_09_P008411	FBtr0087124	FBtr0087124	FBgn0034138	CG8332	RpS15	Ribosomal protein S15 [Source:FlyBase gene name;Acc:FBgn0034138]	2R	-1	12457618	12458756	16.86	16.54	16.68	16.61	16.5	16.49	-0.165059	16.6126	-1.80915	0.106918	0.358196
A_09_P008416	FBtr0100547	FBtr0100547	FBgn0034139	CG4927	CG4927		2R	1	12459604	12461659	7.41	7.4	7.44	7.36	7.38	7.44	-0.0219758	7.40603	-0.354053	0.732183	0.927324
A_09_P008421	FBtr0087122	FBtr0087122	FBgn0034140	CG8317	CG8317		2R	-1	12462084	12464087	10.42	10.4	10.22	10.48	10.36	10.45	0.0835945	10.3868	1.06597	0.316652	0.665595
A_09_P008426	FBtr0087121	FBtr0087121	FBgn0034141	CG8311	CG8311		2R	-1	12474550	12476686	9.79	9.92	10.03	10.26	10.3	10.39	0.405429	10.1154	5.02366	0.00093296	0.0131547
A_09_P008431	FBtr0087120	FBtr0087120	FBgn0034142	CG8306	CG8306		2R	-1	12477023	12482218	11.63	11.92	11.78	11.58	11.75	11.75	-0.086455	11.7364	-0.945869	0.371104	0.718527
A_09_P008436	FBtr0273388	FBtr0273388	FBgn0034143	CG8303	CG8303		2R	-1	12482533	12492716	6.63	6.68	6.63	6.75	6.56	6.72	0.0275384	6.6599	0.377434	0.715381	0.920988
A_09_P008441	FBtr0087107	FBtr0087107	FBgn0034144	CG5089	CG5089		2R	1	12486253	12487916	6.73	6.43	6.36	6.41	6.39	6.22	-0.167437	6.42209	-1.56746	0.15452	0.45142
A_09_P008446	FBtr0087108	FBtr0087108	FBgn0034145	CG5065	CG5065		2R	1	12495159	12512399	6.6	6.72	6.79	6.77	6.87	6.82	0.119814	6.76027	1.63931	0.138653	0.422129
A_09_P008451	FBtr0087083	FBtr0087083	FBgn0034151	CG15617	CG15617		2R	-1	12632728	12634067	6.62	6.48	6.46	6.55	6.52	6.42	-0.0279019	6.5076	-0.380306	0.713328	0.919961
A_09_P008456	FBtr0087082	FBtr0087082	FBgn0034152	CG8626	Acp53C14a	Acp53C14a [Source:FlyBase gene name;Acc:FBgn0034152]	2R	-1	12635565	12636077	6.46	6.34	6.43	6.4	6.38	6.51	0.0177395	6.41911	0.254489	0.805349	0.951485
A_09_P008461	FBtr0087081	FBtr0087081	FBgn0034153	CG15616	Acp53C14b	Acp53C14b [Source:FlyBase gene name;Acc:FBgn0034153]	2R	-1	12636411	12636952	6.89	6.58	6.69	6.64	6.45	6.39	-0.228415	6.60798	-2.27826	0.0512664	0.218483
A_09_P008466	FBtr0087021	FBtr0087021	FBgn0034154	CG5267	CG5267		2R	1	12642606	12643328	6.54	6.48	6.42	6.43	6.43	6.36	-0.0741333	6.44448	-1.1325	0.289278	0.638468
A_09_P008471	FBtr0087079	FBtr0087079	FBgn0034155	CG8566	unc-104	unc-104 [Source:FlyBase gene name;Acc:FBgn0034155]	2R	-1	12639004	12660002	9.3	9.16	8.99	9.47	9.44	9.54	0.333927	9.31423	3.80218	0.00493612	0.0417778
A_09_P008476	FBtr0305319	FBtr0305319	FBgn0034156	CG5348	CG5348		2R	1	12654342	12656743	6.64	6.51	6.4	6.64	6.49	6.49	0.0209747	6.52985	0.252523	0.806818	0.95187
A_09_P008481	FBtr0087024	FBtr0087024	FBgn0034157	CG15920	resilin	resilin [Source:FlyBase gene name;Acc:FBgn0034157]	2R	1	12667410	12670676	7.26	6.92	7.35	6.98	6.98	7.01	-0.180342	7.08339	-1.65131	0.136152	0.417967
A_09_P008486	FBtr0087030	FBtr0087030	FBgn0034158	CG5522	CG5522		2R	1	12671196	12679981	12.05	12.44	11.92	11.43	11.52	11.43	-0.672259	11.7994	-5.35634	0.000615274	0.00996834
A_09_P008491	FBtr0300552	FBtr0300552	FBgn0034159	CG15615	CG15615		2R	-1	12680621	12683912	6.5	6.28	6.33	6.44	6.45	6.35	0.0456419	6.39362	0.579121	0.577981	0.861362
A_09_P008496	FBtr0087033	FBtr0087033	FBgn0034160	CG5550	CG5550		2R	1	12704096	12705082	6.64	6.71	6.57	6.56	6.52	6.58	-0.0868997	6.5966	-1.31067	0.225294	0.557996
A_09_P008501	FBtr0087042	FBtr0087042	FBgn0034162	CG6426	CG6426		2R	1	12756897	12759359	9.37	9.24	9.35	8.85	8.9	8.89	-0.438415	9.10052	-6.622	0.000144443	0.00399449
A_09_P008506	FBtr0087045	FBtr0087045	FBgn0034165	CG6435	CG6435		2R	1	12761284	12762453	6.48	6.37	6.39	6.47	6.47	6.53	0.0742983	6.44942	1.14437	0.284599	0.633268
A_09_P008511	FBtr0087046	FBtr0087046	FBgn0034166	CG6472	CG6472		2R	1	12767778	12772005	6.53	6.51	6.47	6.42	6.45	6.42	-0.0730428	6.46762	-1.20494	0.261666	0.605099
A_09_P008516	IP04864	NA	NA	NA	NA	NA	NA	NA	NA	NA	6.4	6.39	6.34	6.42	6.22	6.24	-0.0798416	6.33547	-1.05991	0.319244	0.668416
A_09_P008521	FBtr0087070	FBtr0087070	FBgn0262513	CG9013	Vha16-4	Vacuolar H[+] ATPase subunit 16-4 [Source:FlyBase gene name;Acc:FBgn0262513]	2R	-1	12835163	12835729	6.5	6.3	6.37	6.34	6.37	6.4	-0.0180705	6.38164	-0.253298	0.806239	0.951682
A_09_P008526	FBtr0087053	FBtr0087053	FBgn0034172	CG6665	CG6665		2R	1	12845007	12846436	10.76	10.74	10.56	10.66	10.52	10.63	-0.0810011	10.6449	-1.02169	0.335964	0.686062
A_09_P008531	FBtr0087067	FBtr0087067	FBgn0034173	CG9010	CG9010		2R	-1	12846448	12847652	6.6	6.54	6.44	6.41	6.54	6.51	-0.0369074	6.50471	-0.511361	0.622507	0.882763
A_09_P008536	FBtr0087060	FBtr0087060	FBgn0034175	CG9001	ste24b	ste24b prenyl protease type I [Source:FlyBase gene name;Acc:FBgn0034175]	2R	-1	12886115	12887631	9.15	9.15	8.8	8.89	8.94	8.98	-0.0956318	8.98503	-0.927746	0.379894	0.726007
A_09_P008541	FBtr0087059	FBtr0087059	FBgn0034176	CG9000	ste24a	prenyl protease type I [Source:FlyBase gene name;Acc:FBgn0034176]	2R	-1	12887745	12889431	6.75	6.79	6.72	6.76	6.66	6.68	-0.0528665	6.72693	-0.834091	0.42773	0.763172
A_09_P008546	FBtr0087057	FBtr0087057	FBgn0034177	CG6796	CG6796		2R	1	12889519	12891107	8.49	8.36	8.28	8.96	8.94	8.95	0.574776	8.66041	7.90788	4.01e-05	0.00180931
A_09_P008551	FBtr0086966	FBtr0086966	FBgn0034179	CG6805	CG6805		2R	1	12892958	12895006	11.7	11.47	11.4	11.23	11.12	11.33	-0.295679	11.3773	-3.07914	0.0145948	0.089906
A_09_P008556	FBtr0114627	FBtr0114627	FBgn0034180	CG15609	Ehbp1	Eps15 homology domain containing protein-binding protein 1 [Source:FlyBase gene name;Acc:FBgn0034180]	2R	-1	12895411	12903391	11.17	10.88	11.29	10.88	10.68	10.83	-0.316038	10.9542	-2.87124	0.020149	0.113134
A_09_P008561	FBtr0087017	FBtr0087017	FBgn0034181	CG8963	CG8963		2R	-1	12903851	12907057	14.38	14.3	14.49	13.94	14.24	13.97	-0.343521	14.2191	-3.52457	0.00742644	0.0554431
A_09_P008566	FBtr0086972	FBtr0086972	FBgn0034182	CG9640	CG9640		2R	1	12932248	12934273	10.24	10.73	10.08	9.88	9.94	9.9	-0.444425	10.1281	-2.96878	0.0173116	0.10125
A_09_P008571	FBtr0086973	FBtr0086973	FBgn0034183	CG9642	CG9642		2R	1	12934344	12936299	6.53	6.52	6.63	6.74	6.49	6.53	0.0284771	6.57353	0.346126	0.737914	0.929133
A_09_P008576	FBtr0086974	FBtr0086974	FBgn0034184	CG9646	CG9646		2R	1	12936380	12941360	10.91	11.05	10.83	11	11.04	11.02	0.0915508	10.9758	1.22503	0.254404	0.595586
A_09_P008581	FBtr0087013	FBtr0087013	FBgn0034186	CG8950	CG8950		2R	-1	12947213	12950139	10.57	10.56	10.51	10.53	10.6	10.61	0.0358302	10.5634	0.574714	0.580823	0.8622
A_09_P008586	FBtr0300277	FBtr0300277	FBgn0034187	CG6967	CG6967		2R	1	12950282	12954051	7.84	7.79	7.56	7.99	7.89	7.85	0.178939	7.82007	2.02944	0.0758703	0.286066
A_09_P008591	FBtr0086979	FBtr0086979	FBgn0034191	CG6984	CG6984		2R	1	12979515	12980575	7.54	7.57	7.58	7.7	7.78	7.67	0.154649	7.64127	2.43438	0.0400544	0.184613
A_09_P008596	FBtr0086982	FBtr0086982	FBgn0034194	CG15611	CG15611		2R	1	12996352	13001866	10.58	10.6	10.43	10.11	10.38	10.25	-0.288817	10.3954	-3.27391	0.0108311	0.0724671
A_09_P008601	FBtr0110777	FBtr0110777	FBgn0034195	CG10956	Spn53F	Serpin 53F [Source:FlyBase gene name;Acc:FBgn0034195]	2R	-1	13010398	13011742	6.66	6.5	6.6	6.38	6.45	6.47	-0.150517	6.5102	-2.15998	0.0617905	0.248372
A_09_P008606	FBtr0087002	FBtr0087002	FBgn0034196	CG15605	CG15605		2R	-1	13013912	13014528	6.42	7.04	6.38	6.26	6.42	6.46	-0.229242	6.4966	-1.38551	0.202219	0.526145
A_09_P008611	FBtr0086984	FBtr0086984	FBgn0034197	CG15918	Cda9	Chitin deacetylase-like 9 [Source:FlyBase gene name;Acc:FBgn0034197]	2R	1	13016338	13017839	6.37	6.38	6.32	6.34	6.28	6.32	-0.0429786	6.33435	-0.699836	0.503292	0.818011
A_09_P008616	FBtr0086985	FBtr0086985	FBgn0034198	CG11400	CG11400		2R	1	13021662	13022357	6.42	6.44	6.36	6.47	6.46	6.52	0.0772645	6.44605	1.23823	0.249723	0.590691
A_09_P008621	FBtr0086986	FBtr0086986	FBgn0034199	CG15917	Gbp	Growth-blocking peptide [Source:FlyBase gene name;Acc:FBgn0034199]	2R	1	13023962	13024408	9.79	10.14	9.7	9.89	9.87	9.8	-0.0237911	9.86496	-0.212719	0.836711	0.958208
A_09_P008626	FBtr0086987	FBtr0086987	FBgn0034200	CG11395	CG11395		2R	1	13024746	13026337	6.49	6.55	6.48	6.32	6.45	6.45	-0.0985884	6.45684	-1.46613	0.17968	0.491861
A_09_P008631	FBtr0086989	FBtr0086989	FBgn0034201	CG17290	CG17290		2R	1	13042204	13042815	8.04	8.03	7.88	7.37	7.31	7.4	-0.624792	7.67454	-8.76217	1.86e-05	0.00112108
A_09_P008636	FBtr0087000	FBtr0087000	FBgn0034202	CG17287	CG17287		2R	-1	13044039	13045821	6.59	6.6	6.57	6.51	6.58	6.58	-0.0314589	6.5708	-0.511982	0.622091	0.882527
A_09_P008641	FBtr0086997	FBtr0086997	FBgn0034204	CG10953	CG10953		2R	-1	13052589	13054148	6.42	6.77	6.62	6.42	6.61	6.68	-0.0355055	6.58836	-0.333592	0.747013	0.932948
A_09_P008646	FBtr0086990	FBtr0086990	FBgn0034205	CG10950	CG10950		2R	1	13082708	13084664	7.11	6.69	6.64	6.75	6.63	6.56	-0.167776	6.72841	-1.33595	0.217262	0.546937
A_09_P008651	FBtr0086996	FBtr0086996	FBgn0034206	CG18469	CG18469		2R	-1	13133274	13133782	6.36	6.4	6.33	6.52	6.41	6.26	0.0343002	6.382	0.430672	0.677743	0.907061
A_09_P008656	FBtr0086964	FBtr0086964	FBgn0034210	CG6568	CG6568		2R	-1	13292809	13294930	12.47	12.59	12.62	12.8	12.78	12.82	0.241366	12.6803	3.58366	0.00680222	0.0523631
A_09_P008661	FBtr0086961	FBtr0086961	FBgn0034214	CG6550	CG6550		2R	-1	13313175	13314984	10.46	10.56	10.25	10.44	10.64	10.54	0.116642	10.4838	1.22596	0.254069	0.595362
A_09_P008666	FBtr0086916	FBtr0086916	FBgn0034215	CG4802	CG4802		2R	1	13315447	13316820	10.94	11.01	10.94	11.04	11.2	11.05	0.132242	11.0313	1.9028	0.0924695	0.326174
A_09_P008671	FBtr0086917	FBtr0086917	FBgn0034217	CG18468	Lhr	Lethal hybrid rescue [Source:FlyBase gene name;Acc:FBgn0034217]	2R	1	13318545	13319724	10.45	10.48	10.26	10.88	11	10.93	0.541642	10.6672	6.8129	0.000118074	0.00355762
A_09_P008676	FBtr0086918	FBtr0086918	FBgn0034218	CG18467	CG18467		2R	1	13328109	13329994	6.56	6.48	6.5	6.57	6.51	6.52	0.0181148	6.52178	0.290149	0.778865	0.944522
A_09_P008681	FBtr0086957	FBtr0086957	FBgn0034219	CG6536	mthl4	methuselah-like 4 [Source:FlyBase gene name;Acc:FBgn0034219]	2R	-1	13332688	13334988	11.56	11.38	11.62	11.21	11.23	11.21	-0.302992	11.3694	-3.92096	0.00415812	0.0370967
A_09_P008686	FBtr0086919	FBtr0086919	FBgn0034221	CG10764	CG10764		2R	1	13340924	13343234	6.76	6.72	6.62	6.73	6.74	6.56	-0.0240808	6.68642	-0.315559	0.760176	0.937238
A_09_P008691	FBtr0086954	FBtr0086954	FBgn0034223	CG6522	Tes	Testin ortholog [Source:FlyBase gene name;Acc:FBgn0034223]	2R	-1	13353384	13356681	13.14	13.18	12.88	13.11	13.19	13.2	0.101837	13.1166	1.11431	0.29657	0.646062
A_09_P008696	FBtr0086953	FBtr0086953	FBgn0034224	CG6520	CG6520		2R	-1	13362719	13363566	7.24	7.14	7.16	7.37	7.36	7.41	0.200954	7.28181	3.20057	0.0121126	0.0788715
A_09_P008701	FBtr0086926	FBtr0086926	FBgn0034225	CG4827	veil	veil [Source:FlyBase gene name;Acc:FBgn0034225]	2R	1	13366629	13369633	6.61	6.52	6.45	6.63	6.52	6.56	0.0447086	6.54919	0.635921	0.542072	0.841253
A_09_P008706	A_09_P008706	NA	NA	NA	NA	NA	NA	NA	NA	NA	6.61	6.7	6.52	6.72	6.72	6.76	0.118051	6.67284	1.69099	0.128177	0.402344
A_09_P008711	FBtr0086935	FBtr0086935	FBgn0034229	CG4847	CG4847		2R	1	13399028	13401364	8.53	8.69	8.73	8.79	8.41	8.78	0.008026	8.65481	0.0716438	0.944593	0.988289
A_09_P008716	FBtr0086939	FBtr0086939	FBgn0034230	CG4853	CG4853		2R	1	13401710	13404950	10.84	10.62	10.64	10.56	10.51	10.5	-0.180616	10.6118	-2.32629	0.047519	0.207481
A_09_P008721	FBtr0086951	FBtr0086951	FBgn0034231	CG11419	Apc10	Anaphase promoting complex subunit 10 [Source:FlyBase gene name;Acc:FBgn0034231]	2R	-1	13404766	13405688	12.01	11.92	12.1	12.38	12.34	12.4	0.362956	12.1935	5.22393	0.000724798	0.0110741
A_09_P008726	FBtr0086940	FBtr0086940	FBgn0034232	CG4866	CG4866		2R	1	13405728	13406532	9.34	9.66	9.28	9.97	9.95	9.88	0.505418	9.67875	4.89355	0.00110264	0.014642
A_09_P008731	FBtr0086942	FBtr0086942	FBgn0034237	CG4878	eIF3-S9	eIF3-S9 [Source:FlyBase gene name;Acc:FBgn0034237]	2R	1	13423718	13426647	10.69	10.83	10.94	11.09	11.21	10.91	0.248742	10.9449	2.50745	0.0356865	0.169605
A_09_P008736	FBtr0307337	FBtr0307337	FBgn0263113	CG43370	CG43370		2R	1	13426827	13431858	6.5	6.51	6.51	6.55	6.57	6.49	0.0263092	6.52241	0.428502	0.67926	0.907489
A_09_P008741	FBtr0307337	FBtr0307337	FBgn0263113	CG43370	CG43370		2R	1	13426827	13431858	7.21	7.46	7.4	7.34	7.31	7.3	-0.0407387	7.33578	-0.521808	0.615527	0.879145
A_09_P008746	FBtr0113090	FBtr0113090	FBgn0034240	CG4903	MESR4	Misexpression suppressor of ras 4 [Source:FlyBase gene name;Acc:FBgn0034240]	2R	1	13435329	13443644	11.33	11.07	11.28	11.2	11.08	11.17	-0.0768204	11.1874	-0.896053	0.39563	0.738539
A_09_P008751	FBtr0086827	FBtr0086827	FBgn0034242	CG14480	CG14480		2R	1	13451845	13453357	11.11	11.29	11.07	11.46	11.31	11.28	0.192912	11.2537	2.27355	0.05165	0.219528
A_09_P008756	FBtr0086906	FBtr0086906	FBgn0034243	CG6501	ns2	nucleostemin 2 [Source:FlyBase gene name;Acc:FBgn0034243]	2R	-1	13453284	13455950	13.13	13.06	12.95	12.6	12.48	12.66	-0.468744	12.8137	-5.99715	0.000287966	0.00601792
A_09_P008761	FBtr0086905	FBtr0086905	FBgn0034245	CG14482	CG14482		2R	-1	13459601	13460287	13.77	14.02	13.55	14.25	14.38	14.08	0.460004	14.0084	3.61367	0.00650664	0.0508052
A_09_P008766	FBtr0086904	FBtr0086904	FBgn0034246	CG6493	Dcr-2	Dicer-2 [Source:FlyBase gene name;Acc:FBgn0034246]	2R	-1	13462484	13469031	11.55	11.26	11.75	11.94	11.94	11.94	0.42094	11.7293	3.67067	0.0059822	0.047813
A_09_P008771	FBtr0086903	FBtr0086903	FBgn0034247	CG6484	CG6484		2R	-1	13469512	13471514	6.63	6.65	6.55	6.7	6.69	6.71	0.0857292	6.6548	1.37359	0.205751	0.530876
A_09_P008776	FBtr0086902	FBtr0086902	FBgn0034248	CG14483	CG14483		2R	-1	13473140	13473824	6.77	6.92	6.77	6.91	7.03	6.97	0.150038	6.89472	2.06138	0.0721612	0.276102
A_09_P008781	FBtr0086900	FBtr0086900	FBgn0034249	CG6477	RhoGAP54D	RhoGAP54D [Source:FlyBase gene name;Acc:FBgn0034249]	2R	-1	13473930	13478387	12.71	12.56	12.8	12.68	12.82	12.86	0.0946324	12.738	1.11574	0.295989	0.645615
A_09_P008786	FBtr0086901	FBtr0086901	FBgn0034249	CG6477	RhoGAP54D	RhoGAP54D [Source:FlyBase gene name;Acc:FBgn0034249]	2R	-1	13473930	13478387	8.87	8.6	8.57	8.36	8.39	8.39	-0.299531	8.52906	-3.35242	0.00961576	0.0669254
A_09_P008791	FBtr0086834	FBtr0086834	FBgn0034251	CG11423	CG11423		2R	1	13482772	13484914	6.89	6.71	7.13	6.88	7.06	7.07	0.0908204	6.95573	0.815302	0.437813	0.770859
A_09_P008796	FBtr0086895	FBtr0086895	FBgn0034253	CG10936	CG10936		2R	-1	13492456	13526639	8.84	8.72	8.63	8.72	8.65	8.67	-0.0493332	8.70317	-0.667007	0.522991	0.83064
A_09_P008801	FBtr0086896	FBtr0086896	FBgn0034255	CG18186	CG18186		2R	-1	13521302	13521680	10.88	10.98	10.9	11.4	11.27	11.3	0.403221	11.1197	5.95272	0.000303005	0.00623098
A_09_P008806	FBtr0086836	FBtr0086836	FBgn0034258	CG4954	eIF3-S8	eIF3-S8 [Source:FlyBase gene name;Acc:FBgn0034258]	2R	1	13553183	13556749	15.01	14.95	14.86	14.85	14.9	14.87	-0.0689124	14.905	-1.02465	0.334648	0.684507
A_09_P008811	FBtr0086892	FBtr0086892	FBgn0034259	CG6459	P32		2R	-1	13558814	13560148	15.92	15.89	15.85	15.77	15.85	15.89	-0.0517956	15.8615	-0.794121	0.449374	0.780049
A_09_P008816	FBtr0301266	FBtr0301266	FBgn0260764	CG42562	CG42562		2R	1	13573348	13573915	7.23	7.06	7.04	7.01	7.12	7.11	-0.0333812	7.09427	-0.43615	0.673922	0.905829
A_09_P008821	FBtr0086840	FBtr0086840	FBgn0034261	CG4966	HPS4	Hermansky-Pudlak Syndrome 4 ortholog [Source:FlyBase gene name;Acc:FBgn0034261]	2R	1	13571102	13578327	7.05	7.14	7.07	7.23	7.25	7.24	0.155346	7.16336	2.50488	0.0358317	0.169958
A_09_P008826	FBtr0086889	FBtr0086889	FBgn0034262	CG14485	swi2	swi2 [Source:FlyBase gene name;Acc:FBgn0034262]	2R	-1	13577779	13582856	6.54	6.27	6.42	6.47	6.59	6.42	0.0839722	6.45243	0.950493	0.368886	0.716519
A_09_P008831	FBtr0086859	FBtr0086859	FBgn0034263	CG10934	CG10934		2R	1	13609844	13610886	6.62	6.73	6.75	6.59	6.63	6.68	-0.0655112	6.66593	-0.956985	0.365788	0.714311
A_09_P008836	FBtr0086860	FBtr0086860	FBgn0034264	CG10933	CG10933		2R	1	13610818	13612561	7.43	7.07	7.41	7.55	7.6	7.6	0.280666	7.44519	2.80164	0.022464	0.122042
A_09_P008841	FBtr0086885	FBtr0086885	FBgn0034265	CG6410	Snx16	Sorting nexin 16 [Source:FlyBase gene name;Acc:FBgn0034265]	2R	-1	13612535	13614305	9.71	9.88	9.76	9.96	9.87	9.86	0.114829	9.84141	1.60471	0.146099	0.436615
A_09_P008846	FBtr0086861	FBtr0086861	FBgn0034266	CG4975	CG4975		2R	1	13614443	13620492	11.2	11.22	11.36	11.03	11.14	11.22	-0.130682	11.194	-1.66124	0.134116	0.414086
A_09_P008851	FBtr0086862	FBtr0086862	FBgn0034267	CG4984	CG4984		2R	1	13614477	13620492	7.46	7.45	7.28	8.1	8.25	8.14	0.763799	7.78029	9.81815	7.86e-06	0.000672312
A_09_P008856	FBtr0086883	FBtr0086883	FBgn0034269	CG6406	CG6406		2R	-1	13621924	13624769	10.88	10.64	10.81	10.7	10.83	10.89	0.027906	10.7945	0.323363	0.754469	0.935229
A_09_P008861	FBtr0086882	FBtr0086882	FBgn0034270	CG6401	CG6401		2R	-1	13625357	13627162	10.03	9.78	9.76	10.1	10.31	10.13	0.325539	10.0192	3.37569	0.00928376	0.0653214
A_09_P008866	FBtr0086864	FBtr0086864	FBgn0034271	CG4996	CG4996		2R	1	13627398	13631480	11.5	11.25	11.13	11.04	11.02	11.14	-0.226242	11.1803	-2.27926	0.0511854	0.218419
A_09_P008871	FBtr0086865	FBtr0086865	FBgn0034272	CG14487	Ir54a	Ionotropic receptor 54a [Source:FlyBase gene name;Acc:FBgn0034272]	2R	1	13631606	13633366	6.6	6.6	6.52	6.56	6.58	6.46	-0.0380645	6.55461	-0.570003	0.583868	0.864327
A_09_P008876	FBtr0089545	FBtr0089545	FBgn0034274	CG10931	CG10931		2R	1	13636440	13637644	6.58	6.49	6.51	6.63	6.54	6.46	0.0186618	6.53322	0.266118	0.796682	0.950405
A_09_P008881	FBtr0089546	FBtr0089546	FBgn0034275	CG5002	CG5002		2R	1	13637803	13640719	7.26	7.48	7.35	7.6	7.71	7.63	0.285959	7.50524	3.69339	0.00578581	0.0466608
A_09_P008886	FBtr0089560	FBtr0089560	FBgn0034276	CG6385	CG6385		2R	-1	13641052	13643923	6.7	6.79	6.82	6.61	6.81	6.77	-0.0396835	6.75026	-0.514001	0.62074	0.881887
A_09_P008891	FBtr0089559	FBtr0089559	FBgn0034277	CG6370	CG6370		2R	-1	13652077	13654712	10.25	10.43	10.29	10.31	10.35	10.12	-0.0579696	10.2915	-0.670575	0.520827	0.829497
A_09_P008896	FBtr0089558	FBtr0089558	FBgn0034278	CG14488	CG14488		2R	-1	13654670	13655263	6.42	6.37	6.33	6.51	6.35	6.34	0.0236213	6.38718	0.325963	0.752571	0.934457
A_09_P008901	FBtr0089557	FBtr0089557	FBgn0034279	CG18635	CG18635		2R	-1	13655313	13657411	7.12	7.06	6.95	6.83	7.12	7.07	-0.0398538	7.02634	-0.427302	0.680099	0.907761
A_09_P008906	FBtr0086801	FBtr0086801	FBgn0034281	CG14490	CG14490		2R	1	13748304	13749018	8.1	7.74	7.86	8.16	7.58	7.81	-0.0491445	7.87559	-0.328469	0.750744	0.933987
A_09_P008911	FBtr0113091	FBtr0113091	FBgn0034282	CG5784	Mapmodulin	Mapmodulin [Source:FlyBase gene name;Acc:FBgn0034282]	2R	-1	13753827	13759515	14.25	14.17	14.06	14.34	14.55	13.92	0.11039	14.2166	0.754306	0.471656	0.796628
A_09_P008916	FBtr0086818	FBtr0086818	FBgn0034283	CG14492	CG14492		2R	-1	13781187	13781847	6.41	6.4	6.37	6.46	6.35	6.4	0.00734962	6.39705	0.11701	0.909652	0.979649
A_09_P008921	FBtr0086803	FBtr0086803	FBgn0034284	CG14491	CG14491		2R	1	13782583	13783083	6.5	6.38	6.44	6.51	6.41	6.44	0.0160212	6.44737	0.237234	0.818263	0.954781
A_09_P008926	FBtr0300215	FBtr0300215	FBgn0034286	CG33996	dpr13	dpr13 [Source:FlyBase gene name;Acc:FBgn0034286]	2R	-1	13862622	13895370	6.66	6.54	6.53	6.65	6.64	6.69	0.0853291	6.61923	1.29245	0.23124	0.565908
A_09_P008931	FBtr0086804	FBtr0086804	FBgn0034288	CG5084	CG5084		2R	1	13906171	13907297	6.76	6.53	6.56	6.5	6.43	6.47	-0.149854	6.54119	-1.89983	0.0928985	0.327097
A_09_P008936	FBtr0089630	FBtr0089630	FBgn0034289	CG10910	CG10910		2R	1	13907754	13909911	6.64	6.55	6.58	6.52	6.7	6.54	-0.000981884	6.58757	-0.0135075	0.989544	0.998172
A_09_P008941	FBtr0086813	FBtr0086813	FBgn0034290	CG5773	CG5773		2R	-1	13930409	13931249	6.81	6.71	6.72	6.68	6.6	6.7	-0.0868621	6.70142	-1.30653	0.226633	0.559842
A_09_P008946	FBtr0086812	FBtr0086812	FBgn0034291	CG5770	CG5770		2R	-1	13931551	13932565	6.48	6.57	6.55	6.47	6.52	6.5	-0.03505	6.51328	-0.557711	0.591857	0.86828
A_09_P008951	FBtr0086811	FBtr0086811	FBgn0034292	CG5767	CG5767		2R	-1	13933903	13934989	6.71	6.84	6.87	6.72	6.88	6.98	0.0565384	6.83184	0.663142	0.525341	0.832528
A_09_P008956	FBtr0086810	FBtr0086810	FBgn0034293	CG14495	CG14495		2R	-1	13936309	13937230	6.63	6.79	6.66	6.51	6.86	6.93	0.0726997	6.73111	0.649477	0.5337	0.836984
A_09_P008961	FBtr0086809	FBtr0086809	FBgn0034294	CG5765	Muc55B	Mucin 55B [Source:FlyBase gene name;Acc:FBgn0034294]	2R	-1	13937731	13939610	6.54	6.41	6.39	6.43	6.28	6.29	-0.112545	6.3895	-1.4905	0.173317	0.481025
A_09_P008966	FBtr0086808	FBtr0086808	FBgn0034295	CG10911	CG10911		2R	-1	13940052	13941569	6.64	6.43	6.38	6.57	6.48	6.41	0.00201225	6.4856	0.0231708	0.982065	0.997065
A_09_P008971	FBtr0086807	FBtr0086807	FBgn0034296	CG10912	CG10912		2R	-1	13943568	13944564	6.46	6.51	6.53	6.6	6.39	6.52	0.00126502	6.50398	0.0169913	0.986847	0.997726
A_09_P008976	FBtr0086787	FBtr0086787	FBgn0034299	CG5757	CG5757		2R	-1	13981228	13982405	12.9	13.18	12.89	12.43	12.57	12.49	-0.491128	12.7435	-5.34851	0.000621228	0.010015
A_09_P008981	FBtr0086732	FBtr0086732	FBgn0034300	CG5098	CG5098		2R	1	13982457	13988536	10.82	10.88	10.49	10.42	10.4	10.45	-0.306635	10.5772	-2.97372	0.0171795	0.100808
A_09_P008986	FBtr0330001	FBtr0330001	FBgn0034301	CG5756	CG5756		2R	-1	13988566	13995891	6.55	6.68	6.58	6.51	6.58	6.46	-0.0866893	6.55959	-1.25761	0.24298	0.58154
A_09_P008991	FBtr0329999	FBtr0329999	FBgn0034304	CG5742	CG5742		2R	-1	14035601	14038892	10.93	10.82	11.02	10.83	10.76	10.85	-0.112458	10.869	-1.53934	0.161164	0.461565
A_09_P008996	FBtr0086745	FBtr0086745	FBgn0034307	CG10914	CG10914		2R	1	14045762	14047815	7.73	7.71	7.34	7.45	7.48	7.6	-0.0818098	7.5492	-0.737035	0.481543	0.802622
A_09_P009001	FBtr0086746	FBtr0086746	FBgn0034308	CG10915	CG10915		2R	1	14048225	14051714	11.09	10.83	11.23	10.83	10.91	10.93	-0.161804	10.972	-1.57489	0.152806	0.448203
A_09_P009006	FBtr0086775	FBtr0086775	FBgn0034310	CG5733	Nup75	Nucleoporin 75 [Source:FlyBase gene name;Acc:FBgn0034310]	2R	-1	14052199	14054645	12.95	13.01	12.85	12.98	13.12	13.03	0.106485	12.9905	1.4668	0.179504	0.491729
A_09_P009011	FBtr0300662	FBtr0300662	FBgn0260392	CG42518	CG42518		2R	1	14054732	14055885	13.94	13.98	14.01	14.14	14.13	14.17	0.169267	14.0602	2.78629	0.0230107	0.124385
A_09_P009016	FBtr0086749	FBtr0086749	FBgn0034312	CG10916	CG10916		2R	1	14061174	14062749	13.01	12.99	13.02	13.14	13	13.08	0.0665383	13.0406	1.02087	0.336332	0.686539
A_09_P009021	FBtr0086772	FBtr0086772	FBgn0034313	CG5726	CG5726		2R	-1	14062760	14067702	11.33	11.31	10.91	11.07	10.95	11.04	-0.166263	11.1021	-1.45311	0.183164	0.497251
A_09_P009026	FBtr0086750	FBtr0086750	FBgn0034314	CG5140	nopo	no poles [Source:FlyBase gene name;Acc:FBgn0034314]	2R	1	14068001	14070024	10.33	10.46	10.21	10.46	10.4	10.42	0.0958563	10.3787	1.22561	0.254195	0.595454
A_09_P009031	FBtr0086771	FBtr0086771	FBgn0034315	CG5721	CG5721		2R	-1	14069940	14071595	12.91	12.88	13.03	13.33	13.44	13.36	0.436202	13.1578	6.08821	0.000259643	0.00561476
A_09_P009036	FBtr0086752	FBtr0086752	FBgn0034318	CG14500	CG14500		2R	1	14076483	14077159	6.33	6.33	6.42	6.33	6.46	6.4	0.0400988	6.37872	0.598462	0.565604	0.854799
A_09_P009041	FBtr0086757	FBtr0086757	FBgn0034321	CG14502	CG14502		2R	1	14176593	14182217	7.64	7.6	7.44	7.12	7.06	7.06	-0.48199	7.3204	-6.56957	0.000152778	0.00411872
A_09_P009046	FBtr0086758	FBtr0086758	FBgn0034322	CG18536	CG18536		2R	1	14182264	14183163	8.95	8.88	8.64	7.81	7.76	7.75	-1.04729	8.298	-11.8118	1.88e-06	0.000294349
A_09_P009051	FBtr0086759	FBtr0086759	FBgn0034323	CG18537	CG18537		2R	1	14183433	14184161	6.74	6.71	6.53	6.7	6.89	6.56	0.0560527	6.68932	0.563945	0.587798	0.866466
A_09_P009056	FBtr0086760	FBtr0086760	FBgn0034324	CG18538	CG18538		2R	1	14184575	14185256	6.53	6.68	6.67	6.72	6.7	6.82	0.123106	6.68601	1.7066	0.125159	0.396548
A_09_P009061	FBtr0307184	FBtr0307184	FBgn0034325	CG18539	CG18539		2R	1	14185686	14186408	6.52	6.59	6.47	6.74	6.69	6.55	0.135131	6.59193	1.80421	0.107735	0.359699
A_09_P009066	FBtr0307185	FBtr0307185	FBgn0034326	CG18540	CG18540		2R	1	14186822	14187577	6.65	6.66	6.76	6.55	6.74	6.71	-0.0270738	6.67836	-0.359371	0.728347	0.925783
A_09_P009071	FBtr0110803	FBtr0110803	FBgn0034327	CG14505	CG14505		2R	-1	14190450	14191482	6.69	6.54	6.58	6.64	6.54	6.53	-0.0277132	6.58568	-0.392541	0.704611	0.916958
A_09_P009076	FBtr0086729	FBtr0086729	FBgn0034328	CG15066	IM23	Immune induced molecule 23 [Source:FlyBase gene name;Acc:FBgn0034328]	2R	-1	14270209	14270737	6.7	6.7	6.78	6.7	6.7	6.89	0.0390153	6.74311	0.514152	0.620638	0.881785
A_09_P009081	FBtr0086662	FBtr0086662	FBgn0034329	CG18108	IM1	Immune induced molecule 1 [Source:FlyBase gene name;Acc:FBgn0034329]	2R	1	14271457	14271883	6.56	6.53	6.62	6.44	6.56	6.67	-0.0130698	6.56452	-0.169426	0.869544	0.967983
A_09_P009086	FBtr0086663	FBtr0086663	FBgn0034330	CG18107	CG18107		2R	1	14272070	14272416	6.49	6.33	6.34	6.51	6.46	6.38	0.0638019	6.41743	0.864285	0.411866	0.752511
A_09_P009091	FBtr0086728	FBtr0086728	FBgn0034331	CG15067	CG15067		2R	-1	14272417	14273093	7.08	6.92	7.02	6.81	6.86	6.78	-0.188572	6.91201	-2.70551	0.0261194	0.135843
A_09_P009096	FBtr0086669	FBtr0086669	FBgn0034335	CG5164	GstE1	Glutathione S transferase E1 [Source:FlyBase gene name;Acc:FBgn0034335]	2R	1	14285898	14286728	11.38	11.59	11.76	12.02	12.13	12.02	0.47906	11.8166	4.78555	0.00126904	0.0160938
A_09_P009102	FBtr0086684	FBtr0086684	FBgn0034345	CG5174	CG5174		2R	1	14308915	14313732	13.53	13.01	13.51	13.49	13.45	13.49	0.12556	13.4135	0.954261	0.367086	0.715282
A_09_P009106	FBtr0086688	FBtr0086688	FBgn0034345	CG5174	CG5174		2R	1	14308915	14313732	7.32	7.15	7.33	7.29	7.25	7.32	0.0213564	7.27894	0.295275	0.775082	0.942829
A_09_P009111	FBtr0086690	FBtr0086690	FBgn0034345	CG5174	CG5174		2R	1	14308915	14313732	11.13	11.29	11.3	11.13	11.19	11.08	-0.110957	11.1878	-1.52014	0.165848	0.469668
A_09_P009116	FBtr0086691	FBtr0086691	FBgn0034346	CG12263	CG12263		2R	1	14313935	14317838	12.27	12.3	12.15	12.11	12.2	12.24	-0.0560193	12.2115	-0.77642	0.459191	0.787444
A_09_P009121	FBtr0086694	FBtr0086694	FBgn0034350	CG5189	CG5189		2R	1	14334075	14336925	9.75	9.81	9.64	9.8	9.77	9.57	-0.0210748	9.72488	-0.24767	0.810446	0.952967
A_09_P009126	FBtr0086696	FBtr0086696	FBgn0034351	CG5190	CG5190		2R	1	14338773	14340241	8.76	8.74	8.63	9.16	8.44	8.76	0.0741184	8.75098	0.46201	0.65602	0.899204
A_09_P009131	FBtr0086722	FBtr0086722	FBgn0034352	CG17669	CG17669		2R	-1	14340242	14341967	6.66	6.61	6.44	6.37	6.42	6.29	-0.209694	6.46699	-2.63768	0.0290605	0.146409
A_09_P009136	FBtr0086697	FBtr0086697	FBgn0034354	CG5224	CG5224		2R	1	14391115	14392349	13.36	13.5	13.63	13.92	13.84	13.78	0.348503	13.6703	4.07554	0.00333627	0.0318401
A_09_P009141	FBtr0304865	FBtr0304865	FBgn0262476	CG43066	CG43066		2R	1	14402081	14413944	9.78	9.38	9.53	9.27	9.34	9.36	-0.240461	9.44228	-2.35381	0.045496	0.201271
A_09_P009146	FBtr0086699	FBtr0086699	FBgn0034356	CG10924	CG10924		2R	1	14414937	14423263	6.84	6.69	6.77	6.89	6.84	6.89	0.103337	6.81831	1.53499	0.162216	0.46338
A_09_P009151	FBtr0086705	FBtr0086705	FBgn0034360	CG10927	CG10927		2R	1	14500587	14501759	9.29	9.34	9.2	9.61	9.58	9.65	0.336947	9.44529	5.04531	0.000907592	0.0129478
A_09_P009156	FBtr0086714	FBtr0086714	FBgn0034361	CG5497	mRpS28	mitochondrial ribosomal protein S28 [Source:FlyBase gene name;Acc:FBgn0034361]	2R	-1	14501715	14502521	7.71	7.81	7.77	8.17	8.21	7.99	0.359714	7.94347	4.63253	0.00155322	0.018498
A_09_P009161	FBtr0086706	FBtr0086706	FBgn0034362	CG5323	CG5323		2R	1	14502587	14503504	13.68	13.7	13.78	14.08	14	13.86	0.264669	13.8497	3.48057	0.00793058	0.0581805
A_09_P009166	FBtr0086707	FBtr0086707	FBgn0034363	CG5327	CG5327		2R	1	14503493	14505823	6.62	6.4	6.51	6.57	6.59	6.48	0.038052	6.52742	0.488832	0.637697	0.890288
A_09_P009171	FBtr0086713	FBtr0086713	FBgn0034364	CG5493	CG5493		2R	-1	14504197	14506832	6.72	6.61	6.81	6.42	6.73	6.56	-0.146717	6.64114	-1.56499	0.155094	0.452275
A_09_P009176	FBtr0086708	FBtr0086708	FBgn0034365	CG5335	CG5335		2R	1	14509050	14510491	7.47	7.65	7.61	8.1	8.2	8.28	0.618989	7.886	7.91229	3.99e-05	0.00180695
A_09_P009181	FBtr0086712	FBtr0086712	FBgn0034366	CG5489	Atg7	Autophagy-specific gene 7 [Source:FlyBase gene name;Acc:FBgn0034366]	2R	-1	14507971	14512553	10.73	10.62	10.9	10.59	10.47	10.77	-0.142842	10.6821	-1.40569	0.196359	0.517557
A_09_P009186	FBtr0086709	FBtr0086709	FBgn0034367	CG5341	sec6	sec6 [Source:FlyBase gene name;Acc:FBgn0034367]	2R	1	14512772	14515223	12.1	11.96	11.85	12.02	12.14	12.11	0.117722	12.0304	1.44569	0.185176	0.500413
A_09_P009191	FBtr0086661	FBtr0086661	FBgn0034368	CG5482	CG5482		2R	-1	14517420	14519403	13.68	13.46	13.31	13.49	13.33	13.55	-0.0273729	13.4708	-0.260708	0.800711	0.951266
A_09_P009196	FBtr0086658	FBtr0086658	FBgn0034371	CG5473	SP2637	SP2637 [Source:FlyBase gene name;Acc:FBgn0034371]	2R	-1	14528476	14545706	9.21	9.32	9.49	9.82	9.83	9.83	0.489381	9.58498	6.08401	0.000260882	0.00561761
A_09_P009201	FBtr0086654	FBtr0086654	FBgn0034372	CG5469	Gint3	GDI interacting protein 3 [Source:FlyBase gene name;Acc:FBgn0034372]	2R	-1	14545920	14549053	14.41	14.26	14.27	14.26	14.26	14.3	-0.0401997	14.2947	-0.584789	0.574339	0.859317
A_09_P009206	FBtr0299528	FBtr0299528	FBgn0034374	CG15086	CG15086		2R	-1	14566185	14574280	6.49	6.46	6.49	6.34	6.47	6.42	-0.0669017	6.44709	-1.03546	0.329863	0.67911
A_09_P009211	FBtr0304024	FBtr0304024	FBgn0262103	CG42856	Sik3	Salt-inducible kinase 3 [Source:FlyBase gene name;Acc:FBgn0262103]	2R	1	14575637	14593310	6.57	6.5	6.44	6.44	6.52	6.53	-0.00940477	6.50033	-0.139988	0.892029	0.973718
A_09_P009216	FBtr0086605	FBtr0086605	FBgn0034377	CG15071	CG15071		2R	1	14584139	14584759	6.76	6.55	6.53	6.79	6.5	6.57	0.00813104	6.61479	0.0825398	0.936186	0.985908
A_09_P009221	FBtr0304026	FBtr0304026	FBgn0262103	CG42856	Sik3	Salt-inducible kinase 3 [Source:FlyBase gene name;Acc:FBgn0262103]	2R	1	14575637	14593310	12.07	11.89	11.8	11.49	11.43	11.55	-0.428433	11.7053	-5.11785	0.000827919	0.0121921
A_09_P009226	FBtr0086607	FBtr0086607	FBgn0034379	CG15073	CG15073		2R	1	14593487	14595728	7.66	7.69	7.51	7.44	7.65	7.38	-0.13254	7.55617	-1.45688	0.182149	0.49585
A_09_P009231	FBtr0086647	FBtr0086647	FBgn0034380	CG15087	CG15087		2R	-1	14595652	14598365	9.26	9.49	9.06	9.31	9.37	9.33	0.0635098	9.30229	0.606927	0.560236	0.85182
A_09_P009236	FBtr0300864	FBtr0300864	FBgn0034381	CG15088	List	Lithium-inducible SLC6 transporter [Source:FlyBase gene name;Acc:FBgn0034381]	2R	-1	14615328	14617763	6.29	6.45	6.2	6.23	6.25	6.32	-0.0469839	6.28941	-0.588157	0.57218	0.858223
A_09_P009241	FBtr0086643	FBtr0086643	FBgn0034382	CG18609	CG18609		2R	-1	14630022	14631121	6.57	6.55	6.55	6.6	6.59	6.54	0.0204925	6.56532	0.338193	0.743668	0.931365
A_09_P009246	FBtr0086642	FBtr0086642	FBgn0034383	CG17821	CG17821		2R	-1	14631311	14632501	6.52	6.43	6.46	6.39	6.54	6.43	-0.0181764	6.46269	-0.263439	0.798676	0.950816
A_09_P009251	FBtr0086609	FBtr0086609	FBgn0034387	CG15077	Cyp12b2	Cyp12b2 [Source:FlyBase gene name;Acc:FBgn0034387]	2R	1	14642500	14644588	8.04	8.25	7.93	8.16	8.28	8.17	0.126352	8.13776	1.37066	0.206629	0.532245
A_09_P009256	FBtr0299942	FBtr0299942	FBgn0259682	CG42351	CG42351		2R	-1	14644579	14648587	6.72	6.59	6.61	6.55	6.48	6.51	-0.129862	6.57592	-1.94843	0.0861221	0.310313
A_09_P009261	FBtr0330004	FBtr0330004	FBgn0034389	CG15078	Mctp	Multiple C2 domain and transmembrane region protein [Source:FlyBase gene name;Acc:FBgn0034389]	2R	1	14649263	14662172	7.36	7.08	7.32	7.15	7.25	7.28	-0.0247118	7.24002	-0.278546	0.787451	0.946281
A_09_P009266	FBtr0086639	FBtr0086639	FBgn0034390	CG15093	CG15093		2R	-1	14663174	14664481	14.11	14.04	13.81	14.77	14.87	14.71	0.796128	14.3864	8.57901	2.19e-05	0.00122666
A_09_P009271	FBtr0086613	FBtr0086613	FBgn0034391	CG15080	CG15080		2R	1	14670806	14682105	7.08	7.07	6.97	7.18	7.19	7.2	0.154508	7.11433	2.42225	0.0408302	0.187009
A_09_P009276	FBtr0086637	FBtr0086637	FBgn0034392	CG15094	MFS15	Major Facilitator Superfamily Transporter 15 [Source:FlyBase gene name;Acc:FBgn0034392]	2R	-1	14682123	14684181	10.05	10.02	9.67	10.08	10.11	10.17	0.206772	10.0153	1.9798	0.0820031	0.301071
A_09_P009281	FBtr0086632	FBtr0086632	FBgn0034394	CG15096	CG15096		2R	-1	14695841	14702514	7.16	6.94	6.89	6.96	6.71	6.61	-0.236869	6.87829	-2.16784	0.0610295	0.246277
A_09_P009286	FBtr0086630	FBtr0086630	FBgn0034396	CG15097	CG15097		2R	-1	14709693	14717204	10.21	9.87	10.08	10.04	10.1	10.14	0.040308	10.0728	0.437649	0.672879	0.905373
A_09_P009291	FBtr0086617	FBtr0086617	FBgn0034397	CG15082	CG15082		2R	1	14717836	14720746	6.61	6.5	6.67	6.59	6.68	6.64	0.043379	6.61424	0.606891	0.560259	0.85182
A_09_P009296	FBtr0086629	FBtr0086629	FBgn0034398	CG15098	CG15098		2R	-1	14720877	14722276	15.46	15.19	15.51	15.25	15.32	15.28	-0.099995	15.3366	-1.09093	0.306153	0.655684
A_09_P009301	FBtr0086618	FBtr0086618	FBgn0034399	CG15083	CG15083		2R	1	14722771	14724347	15.25	15	15.02	14.73	14.7	14.75	-0.360294	14.9071	-4.41736	0.00207564	0.022637
A_09_P009306	FBtr0086628	FBtr0086628	FBgn0034400	CG15099	CG15099		2R	-1	14724326	14734124	13.23	13.12	13.08	12.95	12.8	12.97	-0.23529	13.0243	-3.10533	0.014018	0.087374
A_09_P009311	FBtr0086627	FBtr0086627	FBgn0034401	CG15100	CG15100		2R	-1	14734363	14738184	13.05	13.08	12.99	13.3	13.21	13.14	0.177273	13.1286	2.59514	0.0310748	0.153924
A_09_P009316	FBtr0086619	FBtr0086619	FBgn0034402	CG15084	CG15084		2R	1	14738366	14739468	11.54	11.72	11.52	11.5	11.69	11.51	-0.0275485	11.582	-0.326066	0.752496	0.934457
A_09_P009321	FBtr0273238	FBtr0273238	FBgn0034403	CG18190	CG18190		2R	-1	14739390	14740494	13.87	13.85	13.88	13.23	13.19	13.27	-0.635097	13.5492	-10.4025	5.04e-06	0.000523676
A_09_P009326	FBtr0089970	FBtr0089970	FBgn0034405	CG15102	Jheh2	Juvenile hormone epoxide hydrolase 2 [Source:FlyBase gene name;Acc:FBgn0034405]	2R	-1	14743272	14745443	14	13.84	13.96	13.93	13.95	14.08	0.054449	13.9594	0.720431	0.491175	0.809904
A_09_P009331	FBtr0086622	FBtr0086622	FBgn0034406	CG15106	Jheh3	Juvenile hormone epoxide hydrolase 3 [Source:FlyBase gene name;Acc:FBgn0034406]	2R	-1	14747880	14749576	6.81	6.78	6.81	6.91	6.86	6.88	0.0829147	6.84242	1.3861	0.202045	0.525954
A_09_P009341	FBtr0086566	FBtr0086566	FBgn0034408	CG12758	sano	serrano [Source:FlyBase gene name;Acc:FBgn0034408]	2R	1	14765899	14847000	14.58	14.45	14.66	13.87	13.96	13.88	-0.663399	14.2343	-8.85056	1.73e-05	0.00106537
A_09_P009346	FBtr0086570	FBtr0086570	FBgn0034410	CG15104	Topors	Topoisomerase I-interacting protein [Source:FlyBase gene name;Acc:FBgn0034410]	2R	1	14860117	14864767	10.82	10.9	10.75	10.96	10.89	10.98	0.118108	10.8849	1.72233	0.122184	0.389812
A_09_P009351	FBtr0302494	FBtr0302494	FBgn0034411	CG18605	CG18605		2R	1	14865019	14866784	8.81	8.8	8.95	9.31	9.58	9.59	0.639434	9.17424	6.87431	0.000110757	0.0034384
A_09_P009356	FBtr0086572	FBtr0086572	FBgn0034412	CG15105	abba	another B-box affiliate [Source:FlyBase gene name;Acc:FBgn0034412]	2R	1	14874846	14896469	7.24	7.2	7.09	6.97	6.77	6.96	-0.275208	7.03839	-3.41521	0.00874724	0.0626707
A_09_P009361	FBtr0086597	FBtr0086597	FBgn0034413	CG15115	CG15115		2R	-1	14922997	14923892	6.51	6.6	6.58	6.47	6.64	6.61	0.00762525	6.56854	0.106098	0.91804	0.981224
A_09_P009366	FBtr0086596	FBtr0086596	FBgn0034415	CG15116	CG15116		2R	-1	14942736	14943429	6.38	6.39	6.41	6.64	7.29	6.38	0.370603	6.58186	1.88362	0.0952692	0.332904
A_09_P009371	FBtr0086574	FBtr0086574	FBgn0034416	CG15109	CG15109		2R	1	14946926	14948575	6.24	6.3	6.33	6.41	6.33	6.27	0.0441105	6.31439	0.655332	0.530109	0.835394
A_09_P009376	FBtr0086593	FBtr0086593	FBgn0034417	CG15117	CG15117		2R	-1	15009735	15016746	10.72	10.8	10.63	9.93	10.11	10.05	-0.685956	10.3744	-8.79178	1.82e-05	0.00109913
A_09_P009381	FBtr0113096	FBtr0113096	FBgn0034418	CG15118	CG15118		2R	-1	15021222	15031646	13	12.82	12.87	12.83	13.01	13.1	0.0851624	12.9376	0.969316	0.359957	0.709702
A_09_P009386	FBtr0086580	FBtr0086580	FBgn0034419	CG15111	CG15111		2R	1	15024882	15028539	11.22	11.02	11.26	11.41	11.46	11.55	0.304763	11.3201	3.63206	0.00633233	0.0498672
A_09_P009391	FBtr0100282	FBtr0100282	FBgn0034420	CG10737	CG10737		2R	1	15051652	15065728	8.89	8.91	9.42	8.49	8.6	8.71	-0.472716	8.83532	-3.34221	0.0097653	0.0675568
A_09_P009396	FBtr0086504	FBtr0086504	FBgn0263395	CG7097	hppy	happyhour [Source:FlyBase gene name;Acc:FBgn0263395]	2R	1	15066259	15114705	12.39	12.47	12.1	11.85	11.73	11.78	-0.535086	12.0539	-5.33903	0.00062851	0.0100894
A_09_P009401	FBtr0086505	FBtr0086505	FBgn0034422	CG7137	CG7137		2R	1	15114835	15116118	10.43	10.72	10.42	10.49	10.53	10.49	-0.0195733	10.5123	-0.216577	0.833801	0.957478
A_09_P009406	FBtr0086511	FBtr0086511	FBgn0034423	CG7229	CG7229		2R	1	15147414	15149799	6.47	6.4	6.35	6.42	6.5	6.39	0.0259917	6.42271	0.381163	0.712716	0.919728
A_09_P009411	FBtr0086563	FBtr0086563	FBgn0034425	CG11906	CG11906		2R	-1	15168923	15171476	11.35	11.44	11.15	10.85	10.89	10.83	-0.458158	11.0846	-5.38705	0.000592543	0.00975565
A_09_P009416	FBtr0086562	FBtr0086562	FBgn0034426	CG10476	CG10476		2R	-1	15172056	15172724	6.84	6.58	6.76	6.69	6.79	6.79	0.0319546	6.74275	0.381067	0.712784	0.919779
A_09_P009421	FBtr0086561	FBtr0086561	FBgn0034427	CG10474	CG10474		2R	-1	15172900	15174235	6.63	6.49	6.6	6.74	6.6	6.6	0.0712428	6.60943	0.96713	0.360985	0.710658
A_09_P009426	FBtr0300592	FBtr0300592	FBgn0034428	CG18606	CG18606		2R	1	15175488	15176500	6.71	6.82	6.65	6.74	6.74	6.81	0.0400109	6.74607	0.567507	0.585485	0.865234
A_09_P009431	FBtr0086514	FBtr0086514	FBgn0034429	CG18607	CG18607		2R	1	15176614	15177357	6.38	6.54	6.53	6.4	6.6	6.58	0.0385144	6.50431	0.471123	0.649766	0.895668
A_09_P009436	FBtr0086560	FBtr0086560	FBgn0034430	CG15119	mip40	Myb-interacting protein 40 [Source:FlyBase gene name;Acc:FBgn0034430]	2R	-1	15178610	15179708	12.5	12.49	12.37	12.77	12.62	12.72	0.249682	12.5776	3.47672	0.00797638	0.0584365
A_09_P009441	FBtr0300283	FBtr0300283	FBgn0034432	CG7461	CG7461		2R	1	15192668	15194689	6.46	6.5	6.57	6.54	6.49	6.52	0.008879	6.51398	0.139624	0.892308	0.973718
A_09_P009446	FBtr0086558	FBtr0086558	FBgn0034433	CG9834	endoB	endophilin B [Source:FlyBase gene name;Acc:FBgn0034433]	2R	-1	15194952	15198197	8.61	8.64	8.34	8.59	8.56	8.64	0.0709012	8.5635	0.793134	0.449917	0.780359
A_09_P009451	FBtr0334283	NA	NA	NA	NA	NA	NA	NA	NA	NA	8.07	8	7.97	7.87	7.81	7.83	-0.173694	7.92454	-2.74789	0.024438	0.129784
A_09_P009456	FBtr0086518	FBtr0086518	FBgn0034435	CG9975	CG9975		2R	1	15229314	15233259	6.7	6.81	6.7	6.58	6.76	6.71	-0.0566191	6.7107	-0.755909	0.470744	0.796134
A_09_P009461	FBtr0086520	FBtr0086520	FBgn0034436	CG11961	CG11961		2R	1	15245037	15250629	11.44	11.13	11.29	11.18	11.2	11.26	-0.0751408	11.2483	-0.863038	0.412513	0.753184
A_09_P009466	FBtr0086521	FBtr0086521	FBgn0034437	CG10051	CG10051		2R	1	15251146	15254799	6.95	6.83	6.71	6.83	6.64	6.62	-0.131833	6.76354	-1.47097	0.178401	0.489567
A_09_P009471	FBtr0086555	FBtr0086555	FBgn0034438	CG9416	CG9416		2R	-1	15254753	15261207	10.02	10.15	9.76	10.02	10.08	10.13	0.0952446	10.0261	0.946307	0.370894	0.718322
A_09_P009476	FBtr0086522	FBtr0086522	FBgn0034439	CG10062	CG10062		2R	1	15262818	15267679	9.42	9.22	9.17	8.74	8.77	8.72	-0.524001	9.00672	-6.56175	0.000154066	0.00413611
A_09_P009481	FBtr0086523	FBtr0086523	FBgn0034440	CG10073	CG10073		2R	1	15268048	15272470	6.54	6.6	6.49	6.46	6.52	6.61	-0.0164912	6.537	-0.238708	0.817158	0.954768
A_09_P009486	FBtr0086524	FBtr0086524	FBgn0034441	CG10081	CG10081		2R	1	15273428	15276823	6.83	6.71	6.74	6.78	6.73	6.77	0.000470021	6.7596	0.00720909	0.994419	0.999116
A_09_P009491	FBtr0086525	FBtr0086525	FBgn0034442	CG11257	CG11257		2R	1	15277633	15279405	8.49	8.27	8.31	8.58	8.65	8.74	0.300369	8.50601	3.62461	0.00640228	0.0502516
A_09_P009496	FBtr0086551	FBtr0086551	FBgn0034443	CG10460	cer	crammer [Source:FlyBase gene name;Acc:FBgn0034443]	2R	-1	15283720	15284279	6.7	6.54	6.63	6.7	6.65	6.61	0.0239299	6.63889	0.344234	0.739285	0.929424
A_09_P009501	FBtr0086534	FBtr0086534	FBgn0034446	CG7735	CG7735		2R	1	15331687	15332563	6.7	6.73	6.66	6.74	6.8	6.66	0.040098	6.71358	0.598969	0.565282	0.854616
A_09_P009506	FBtr0083542	FBtr0083542	FBgn0003499	CG7847	sr	stripe [Source:FlyBase gene name;Acc:FBgn0003499]	3R	1	13916525	13959471	6.64	6.61	6.5	6.53	6.57	6.6	-0.0138036	6.57568	-0.205513	0.842155	0.96042
A_09_P009511	FBtr0100508	FBtr0100508	FBgn0262733	CG7524	Src64B	Src oncogene at 64B [Source:FlyBase gene name;Acc:FBgn0262733]	3L	-1	4592447	4626196	11.63	11.81	11.82	12.05	12.18	11.9	0.289136	11.8975	3.14254	0.0132386	0.08392
A_09_P009516	FBtr0112835	FBtr0112835	FBgn0003502	CG8049	Btk29A	Btk family kinase at 29A [Source:FlyBase gene name;Acc:FBgn0003502]	2L	-1	8258755	8301079	9.08	8.94	9.14	9.14	8.84	8.78	-0.134966	8.98748	-1.26479	0.240522	0.57841
A_09_P009521	FBtr0083215	FBtr0083215	FBgn0003507	CG3992	srp	serpent [Source:FlyBase gene name;Acc:FBgn0003507]	3R	1	11811923	11829803	6.7	6.49	6.75	6.46	6.54	6.61	-0.107437	6.59198	-1.24126	0.24866	0.589387
A_09_P009526	FBtr0085557	FBtr0085557	FBgn0003510	CG17957	Sry-alpha	Serendipity alpha [Source:FlyBase gene name;Acc:FBgn0003510]	3R	1	25866937	25868808	9.75	9.39	9.47	9.39	9.39	9.39	-0.139368	9.46263	-1.45267	0.183283	0.497389
A_09_P009531	FBtr0085556	FBtr0085556	FBgn0003511	CG7938	Sry-beta	Serendipity beta [Source:FlyBase gene name;Acc:FBgn0003511]	3R	1	25865454	25866753	10.24	10.49	10.4	10.58	10.69	10.47	0.205727	10.4794	2.29985	0.049547	0.213667
A_09_P009536	FBtr0085558	FBtr0085558	FBgn0003512	CG17958	Sry-delta	Serendipity delta [Source:FlyBase gene name;Acc:FBgn0003512]	3R	1	25869068	25870613	10.79	10.53	10.55	11.37	11.35	11.37	0.743488	10.9923	9.00976	1.51e-05	0.000988027
A_09_P009541	NM_001260211	NA	NA	NA	NA	NA	NA	NA	NA	NA	6.49	6.45	6.62	6.55	6.47	6.58	0.0137332	6.52802	0.188843	0.854782	0.964138
A_09_P009546	FBtr0070877	FBtr0070877	FBgn0003514	CG3595	sqh	spaghetti squash [Source:FlyBase gene name;Acc:FBgn0003514]	X	-1	6117094	6119196	15.74	15.41	15.53	15.6	15.55	15.61	0.0281433	15.574	0.314252	0.761134	0.937699
A_09_P009551	FBtr0075391	FBtr0075391	FBgn0003515	CG4314	st	scarlet [Source:FlyBase gene name;Acc:FBgn0003515]	3L	1	16490751	16493563	6.86	7.09	6.97	6.85	6.95	7.06	-0.0206833	6.96414	-0.240531	0.815791	0.954485
A_09_P009556	FBtr0070289	FBtr0070289	FBgn0003517	CG14792	sta	stubarista [Source:FlyBase gene name;Acc:FBgn0003517]	X	-1	1375830	1377446	18.27	18.09	17.99	18.11	17.91	17.97	-0.12393	18.0562	-1.34586	0.214178	0.542032
A_09_P009561	FBtr0086783	FBtr0086783	FBgn0003520	CG5753	stau	staufen [Source:FlyBase gene name;Acc:FBgn0003520]	2R	-1	14005401	14013337	12.49	12.42	12.35	12.38	12.44	12.47	0.00550537	12.4263	0.0814444	0.937031	0.986054
A_09_P009566	FBtr0085397	FBtr0085397	FBgn0003525	CG1395	stg	string [Source:FlyBase gene name;Acc:FBgn0003525]	3R	-1	25077540	25081502	12.76	13.04	12.98	13.39	13.21	13.23	0.351157	13.1025	3.82948	0.00474453	0.0404972
A_09_P009571	FBtr0087825	FBtr0087825	FBgn0003527	CG8592	stil	stand still [Source:FlyBase gene name;Acc:FBgn0003527]	2R	1	8457861	8459388	6.56	6.52	6.54	6.53	6.55	6.59	0.0154657	6.5481	0.254817	0.805105	0.951485
A_09_P009576	FBtr0086881	FBtr0086881	FBgn0003545	CG12298	sub	subito [Source:FlyBase gene name;Acc:FBgn0003545]	2R	-1	13633000	13635616	6.45	6.68	6.56	6.32	6.44	6.45	-0.158917	6.48434	-1.98864	0.0808775	0.298746
A_09_P009581	FBtr0077822	FBtr0077822	FBgn0003557	CG4244	Su(dx)	Suppressor of deltex [Source:FlyBase gene name;Acc:FBgn0003557]	2L	1	2037802	2044373	11.57	11.27	11.32	11.43	11.43	11.53	0.080393	11.4258	0.886032	0.400701	0.743429
A_09_P009586	FBtr0306545	FBtr0306545	FBgn0003559	CG17170	su(f)	suppressor of forked [Source:FlyBase gene name;Acc:FBgn0003559]	XHet	1	69195	80249	12.96	12.74	12.87	12.28	12.39	12.31	-0.529036	12.5897	-6.84979	0.000113616	0.00347351
A_09_P009591	NM_001015242	NA	NA	NA	NA	NA	NA	NA	NA	NA	9.58	9.7	9.61	9.56	9.53	9.65	-0.0536393	9.60638	-0.789457	0.451947	0.781688
A_09_P009596	FBtr0082945	FBtr0082945	FBgn0003567	CG8573	su(Hw)	suppressor of Hairy wing [Source:FlyBase gene name;Acc:FBgn0003567]	3R	-1	10130177	10134309	8.68	8.69	8.72	9.03	9.02	9.06	0.34023	8.86515	5.69198	0.000410592	0.00763321
A_09_P009601	FBtr0070120	FBtr0070120	FBgn0003575	CG6222	su(s)	suppressor of sable [Source:FlyBase gene name;Acc:FBgn0003575]	X	1	529920	537793	11.12	11.26	10.85	10.81	10.78	10.8	-0.279871	10.9374	-2.73382	0.0249834	0.13181
A_09_P009606	FBtr0082736	FBtr0082736	FBgn0003598	CG8599	Su(var)3-7	Suppressor of variegation 3-7 [Source:FlyBase gene name;Acc:FBgn0003598]	3R	1	9090077	9095760	9.49	9.13	9.44	9.89	9.88	9.97	0.561417	9.63106	5.61517	0.000449805	0.0081091
A_09_P009611	FBtr0310385	FBtr0310385	FBgn0263755	CG43664	Su(var)3-9	Suppressor of variegation 3-9 [Source:FlyBase gene name;Acc:FBgn0263755]	3R	-1	11085586	11089196	11.33	10.97	11.26	10.87	10.88	10.76	-0.346361	11.0121	-3.44636	0.00834748	0.0604583
A_09_P009616	FBtr0310386	FBtr0310386	FBgn0263740	CG43665	eIF-2gamma	Eukaryotic initiation factor 2gamma [Source:FlyBase gene name;Acc:FBgn0263740]	3R	-1	11083661	11089196	12.43	12.5	12.31	12.71	12.43	12.57	0.157281	12.4922	1.73391	0.120036	0.385674
A_09_P009621	FBtr0079635	FBtr0079635	FBgn0003607	CG8409	Su(var)205	Suppressor of variegation 205 [Source:FlyBase gene name;Acc:FBgn0003607]	2L	-1	8209626	8211122	14.63	14.57	14.57	14.7	14.76	14.73	0.138084	14.6589	2.2332	0.0550484	0.229662
A_09_P009626	FBtr0088571	FBtr0088571	FBgn0003612	CG8068	Su(var)2-10	Suppressor of variegation 2-10 [Source:FlyBase gene name;Acc:FBgn0003612]	2R	1	5003631	5009507	9.54	9.32	9.42	9.93	9.91	9.96	0.510466	9.68044	6.94663	0.000102775	0.0033016
A_09_P009631	FBtr0088575	FBtr0088575	FBgn0003612	CG8068	Su(var)2-10	Suppressor of variegation 2-10 [Source:FlyBase gene name;Acc:FBgn0003612]	2R	1	5003631	5009507	10.14	10.13	10.38	10.37	10.45	10.51	0.227	10.3304	2.63984	0.0289614	0.146058
A_09_P009636	FBtr0299571	FBtr0299571	FBgn0259144	CG42259	CG42259		X	1	940257	941042	11.61	11.75	11.79	12.09	12.33	12.29	0.523886	11.9766	6.033	0.00027643	0.00584519
A_09_P009641	FBtr0070178	FBtr0070178	FBgn0003638	CG3019	su(w[a])	suppressor of white-apricot [Source:FlyBase gene name;Acc:FBgn0003638]	X	1	906812	940075	7.83	7.78	8.1	8.5	8.49	8.31	0.529157	8.16718	5.26356	0.000689941	0.0106888
A_09_P009646	FBtr0082563	FBtr0082563	FBgn0003651	CG11502	svp	seven up [Source:FlyBase gene name;Acc:FBgn0003651]	3R	1	8084471	8128507	6.49	6.46	6.49	6.46	6.48	6.48	-0.00614711	6.47745	-0.103718	0.919871	0.981843
A_09_P009651	FBtr0082564	FBtr0082564	FBgn0003651	CG11502	svp	seven up [Source:FlyBase gene name;Acc:FBgn0003651]	3R	1	8084471	8128507	7.1	6.79	6.9	7.07	6.98	6.81	0.0220318	6.94259	0.219461	0.831626	0.956985
A_09_P009656	FBtr0089401	FBtr0089401	FBgn0003654	CG18000	sw	short wing [Source:FlyBase gene name;Acc:FBgn0003654]	X	-1	20099034	20107456	12.9	12.76	13.22	13.21	13.4	13.23	0.319851	13.1211	2.70125	0.0262948	0.136512
A_09_P009661	FBtr0070922	FBtr0070922	FBgn0003655	CG3429	swa	swallow [Source:FlyBase gene name;Acc:FBgn0003655]	X	-1	6257451	6259742	6.74	6.63	6.58	6.76	6.63	6.62	0.018295	6.66013	0.244171	0.813064	0.953884
A_09_P009666	FBtr0071125	FBtr0071125	FBgn0003656	CG2212	sws	swiss cheese [Source:FlyBase gene name;Acc:FBgn0003656]	X	-1	7850853	7862269	11.37	11	10.94	10.78	10.59	10.7	-0.412817	10.897	-3.51797	0.00749988	0.0559136
A_09_P009671	FBtr0336727	NA	NA	NA	NA	NA	NA	NA	NA	NA	8.46	8.84	8.33	8.36	8.03	8.17	-0.354087	8.3658	-2.56078	0.0328054	0.159983
A_09_P009676	FBtr0331254	FBtr0331254	FBgn0264270	CG43770	Sxl	Sex lethal [Source:FlyBase gene name;Acc:FBgn0264270]	X	-1	6968583	6992089	9.77	9.77	9.73	9.45	9.51	9.24	-0.355652	9.57783	-4.29476	0.00245596	0.0256041
A_09_P009681	FBtr0331251	FBtr0331251	FBgn0264270	CG43770	Sxl	Sex lethal [Source:FlyBase gene name;Acc:FBgn0264270]	X	-1	6968583	6992089	8.1	7.83	7.76	7.08	7.06	7.03	-0.839366	7.47493	-8.93527	1.61e-05	0.00102689
A_09_P009686	FBtr0088362	FBtr0088362	FBgn0003660	CG12210	Syb	Synaptobrevin [Source:FlyBase gene name;Acc:FBgn0003660]	2R	-1	6136940	6139914	15.06	14.84	14.88	15.05	15.05	15.05	0.123757	14.9887	1.65626	0.135133	0.415694
A_09_P009691	FBtr0088363	FBtr0088363	FBgn0003660	CG12210	Syb	Synaptobrevin [Source:FlyBase gene name;Acc:FBgn0003660]	2R	-1	6136940	6139914	6.86	6.88	6.98	7.41	7.38	7.45	0.5099	7.16001	7.69794	4.88e-05	0.00204986
A_09_P009696	FBtr0084291	FBtr0084291	FBgn0003676	CG5374	T-cp1	Tcp1-like [Source:FlyBase gene name;Acc:FBgn0003676]	3R	-1	18314807	18317153	16.17	15.87	15.79	15.82	16.07	15.95	0.000722403	15.9443	0.00639983	0.995046	0.999116
A_09_P009701	FBtr0075112	FBtr0075112	FBgn0003683	CG4216	term	terminus [Source:FlyBase gene name;Acc:FBgn0003683]	3L	-1	18585403	18586871	6.95	7.12	7.09	7	6.94	6.92	-0.102026	7.00439	-1.43029	0.189413	0.506931
A_09_P009706	FBtr0071679	FBtr0071679	FBgn0003687	CG9874	Tbp	TATA binding protein [Source:FlyBase gene name;Acc:FBgn0003687]	2R	-1	17573705	17575145	13.13	13.3	13.1	13.37	13.4	13.37	0.20504	13.2766	2.81031	0.0221613	0.120867
A_09_P009711	FBtr0075500	FBtr0075500	FBgn0260635	CG12284	th	thread [Source:FlyBase gene name;Acc:FBgn0260635]	3L	-1	16031510	16044134	14.9	14.75	14.72	14.51	14.38	14.51	-0.325539	14.6293	-4.27854	0.00251166	0.0260581
A_09_P009716	FBtr0086825	FBtr0086825	FBgn0003701	CG5785	thr	three rows [Source:FlyBase gene name;Acc:FBgn0003701]	2R	-1	13748998	13753397	11.17	11.08	11.24	11.06	11.1	11.03	-0.099271	11.1145	-1.44665	0.184915	0.50009
A_09_P009721	FBtr0073219	FBtr0073219	FBgn0003710	CG1232	tipE	temperature-induced paralytic E [Source:FlyBase gene name;Acc:FBgn0003710]	3L	1	4188499	4193788	9.37	9.17	9.26	9.65	9.4	9.42	0.220169	9.38017	2.4539	0.0388377	0.180427
A_09_P009726	FBtr0070459	FBtr0070459	FBgn0003714	CG7925	tko	technical knockout [Source:FlyBase gene name;Acc:FBgn0003714]	X	-1	2336346	2338009	12.24	12.15	12.03	12.23	12.24	12.19	0.0791217	12.1801	1.08685	0.307851	0.656789
A_09_P009731	FBtr0330231	FBtr0330231	FBgn0003715	CG16778	CG16778		2R	-1	20973303	20986711	9.1	8.85	9.35	9.18	9.1	9.14	0.043968	9.12076	0.375117	0.717038	0.921534
A_09_P009736	FBtr0079089	FBtr0079089	FBgn0003716	CG14026	tkv	thickveins [Source:FlyBase gene name;Acc:FBgn0003716]	2L	-1	5218996	5271353	13.03	12.39	13.13	12.49	12.42	12.35	-0.434499	12.635	-2.50689	0.0357181	0.169635
A_09_P009741	FBtr0085059	FBtr0085059	FBgn0262473	CG5490	Tl	Toll [Source:FlyBase gene name;Acc:FBgn0262473]	3R	1	22624765	22668125	10.4	10.31	10.01	10.25	10.27	10.44	0.0782915	10.2805	0.716842	0.493274	0.81116
A_09_P009746	FBtr0084691	FBtr0084691	FBgn0003719	CG6868	tld	tolloid [Source:FlyBase gene name;Acc:FBgn0003719]	3R	1	20575455	20579232	8.39	8.59	8.33	8.41	8.5	8.38	-0.00632214	8.43227	-0.0753467	0.941735	0.987612
A_09_P009751	FBtr0085709	FBtr0085709	FBgn0003720	CG1378	tll	tailless [Source:FlyBase gene name;Acc:FBgn0003720]	3R	1	26678037	26680095	6.55	6.53	6.48	6.45	6.45	6.4	-0.0842982	6.47651	-1.36184	0.209288	0.535641
A_09_P009756	FBtr0089957	FBtr0089957	FBgn0003721	CG4898	Tm1	Tropomyosin 1 [Source:FlyBase gene name;Acc:FBgn0003721]	3R	1	11107093	11134501	6.91	6.94	7.1	6.91	6.96	7.11	0.00858969	6.98723	0.104434	0.919321	0.981756
A_09_P009761	FBtr0089959	FBtr0089959	FBgn0003721	CG4898	Tm1	Tropomyosin 1 [Source:FlyBase gene name;Acc:FBgn0003721]	3R	1	11107093	11134501	7.74	7.63	7.82	7.47	7.24	7.28	-0.405074	7.52954	-4.74773	0.00133361	0.0166829
A_09_P009766	FBtr0089960	FBtr0089960	FBgn0003721	CG4898	Tm1	Tropomyosin 1 [Source:FlyBase gene name;Acc:FBgn0003721]	3R	1	11107093	11134501	12.92	12.76	13.04	12.97	13.18	13.03	0.1538	12.9856	1.65726	0.134928	0.415269
A_09_P009771	FBtr0089962	FBtr0089962	FBgn0003721	CG4898	Tm1	Tropomyosin 1 [Source:FlyBase gene name;Acc:FBgn0003721]	3R	1	11107093	11134501	11.19	10.87	11.26	11.07	10.96	10.92	-0.124482	11.0455	-1.16389	0.277038	0.623892
A_09_P009781	FBtr0071654	FBtr0071654	FBgn0003731	CG10079	Egfr	Epidermal growth factor receptor [Source:FlyBase gene name;Acc:FBgn0003731]	2R	1	17410510	17446932	8.52	8.36	8.54	8.83	8.97	9.05	0.47984	8.71212	5.73883	0.000388521	0.00736335
A_09_P009786	FBtr0081287	FBtr0081287	FBgn0003732	CG10223	Top2	Topoisomerase 2 [Source:FlyBase gene name;Acc:FBgn0003732]	2L	-1	19447365	19453490	11.58	11.78	11.56	11.85	11.7	11.76	0.129127	11.7042	1.56919	0.154121	0.450662
A_09_P009791	FBtr0088938	FBtr0088938	FBgn0003733	CG1389	tor	torso [Source:FlyBase gene name;Acc:FBgn0003733]	2R	-1	3590680	3597042	9.86	9.41	9.83	9.36	9.37	9.5	-0.293279	9.55585	-2.42571	0.040607	0.18631
A_09_P009796	FBtr0100244	FBtr0100244	FBgn0003741	CG16724	tra	transformer [Source:FlyBase gene name;Acc:FBgn0003741]	3L	-1	16583159	16584150	12.11	12.04	12.04	12.15	12.25	12.1	0.105298	12.1146	1.55148	0.158267	0.4571
A_09_P009801	FBtr0089619	FBtr0089619	FBgn0003742	CG10128	tra2	transformer 2 [Source:FlyBase gene name;Acc:FBgn0003742]	2R	-1	10489509	10491857	10.35	10.18	10.27	10.47	10.46	10.35	0.159457	10.3451	2.179	0.0599649	0.243141
A_09_P009806	FBtr0074922	FBtr0074922	FBgn0003744	CG8637	trc	tricornered [Source:FlyBase gene name;Acc:FBgn0003744]	3L	-1	19823964	19827404	8.81	8.7	8.93	9.17	9.08	9.16	0.322458	8.97551	4.11673	0.00314798	0.0305232
A_09_P009811	FBtr0070802	FBtr0070802	FBgn0003747	CG15779	Gr5a	Gustatory receptor 5a [Source:FlyBase gene name;Acc:FBgn0003747]	X	1	5574650	5576521	6.99	6.91	7.08	6.93	7.11	7.13	0.0630935	7.02451	0.786729	0.453456	0.78291
A_09_P009816	FBtr0071536	FBtr0071536	FBgn0003748	CG9364	Treh	Trehalase [Source:FlyBase gene name;Acc:FBgn0003748]	2R	1	16961523	16976450	11.14	10.95	10.88	11.88	11.96	11.88	0.915763	11.4478	11.3358	2.59e-06	0.000351109
A_09_P009821	FBtr0304120	FBtr0304120	FBgn0262139	CG42865	trh	trachealess [Source:FlyBase gene name;Acc:FBgn0262139]	3L	-1	366524	392633	8.07	7.75	7.66	7.57	7.72	7.62	-0.19319	7.73114	-1.76839	0.113848	0.373289
A_09_P009826	FBtr0080078	FBtr0080078	FBgn0003751	CG5619	trk	trunk [Source:FlyBase gene name;Acc:FBgn0003751]	2L	-1	10271443	10272324	9.26	9.2	9.11	8.16	8.03	8.03	-1.11939	8.63221	-15.331	2.38e-07	0.000112417
A_09_P009831	FBtr0085513	FBtr0085513	FBgn0003861	CG7875	trp	transient receptor potential [Source:FlyBase gene name;Acc:FBgn0003861]	3R	-1	25740243	25746011	6.71	6.52	6.59	6.67	6.55	6.64	0.0100186	6.61411	0.134469	0.896256	0.974726
A_09_P009836	FBtr0082947	FBtr0082947	FBgn0003862	CG8651	trx	trithorax [Source:FlyBase gene name;Acc:FBgn0003862]	3R	-1	10089080	10112623	14.22	14.16	14.07	13.53	13.62	13.5	-0.600439	13.851	-8.48516	2.37e-05	0.00131012
A_09_P009841	FBtr0100277	FBtr0100277	FBgn0003862	CG8651	trx	trithorax [Source:FlyBase gene name;Acc:FBgn0003862]	3R	-1	10089080	10112623	13.18	13.14	13.08	12.64	12.72	12.48	-0.517887	12.874	-6.5669	0.000153215	0.00412705
A_09_P009846	NM_057423	NA	NA	NA	NA	NA	NA	NA	NA	NA	6.54	6.44	6.48	6.55	6.39	6.42	-0.0307866	6.46796	-0.43264	0.676369	0.906693
A_09_P009851	FBtr0073582	FBtr0073582	FBgn0003865	CG1502	tsg	twisted gastrulation [Source:FlyBase gene name;Acc:FBgn0003865]	X	-1	11882095	11882981	6.48	7.25	6.6	6.42	6.54	6.59	-0.260904	6.64569	-1.43855	0.187131	0.503219
A_09_P009856	FBtr0085906	FBtr0085906	FBgn0003866	CG1374	tsh	teashirt [Source:FlyBase gene name;Acc:FBgn0003866]	2L	1	21828593	21837011	11.87	11.95	12.47	11.89	11.93	11.9	-0.188203	12.0032	-1.3127	0.224639	0.556927
A_09_P009861	FBtr0084164	FBtr0084164	FBgn0003867	CG6705	tsl	torso-like [Source:FlyBase gene name;Acc:FBgn0003867]	3R	-1	17603836	17608256	12.06	12.22	12.07	12.63	12.61	12.55	0.481912	12.3571	6.86399	0.000111951	0.00345103
A_09_P009866	FBtr0085829	FBtr0085829	FBgn0003870	CG1856	ttk	tramtrack [Source:FlyBase gene name;Acc:FBgn0003870]	3R	1	27539591	27561114	8.34	8.4	8.49	8.09	8.18	8.17	-0.26602	8.27749	-3.85173	0.00459418	0.0395603
A_09_P009871	FBtr0085830	FBtr0085830	FBgn0003870	CG1856	ttk	tramtrack [Source:FlyBase gene name;Acc:FBgn0003870]	3R	1	27539591	27561114	8.73	8.82	8.99	8.82	8.67	8.82	-0.0751819	8.80756	-0.864441	0.411785	0.752508
A_09_P009876	FBtr0302338	FBtr0302338	FBgn0003882	CG10520	tub	tube [Source:FlyBase gene name;Acc:FBgn0003882]	3R	1	212967	215535	13.63	13.77	13.51	13.62	13.6	13.65	-0.0130302	13.6288	-0.166759	0.871577	0.968713
A_09_P009881	FBtr0081639	FBtr0081639	FBgn0003884	CG1913	alphaTub84B	alpha-Tubulin at 84B [Source:FlyBase gene name;Acc:FBgn0003884]	3R	1	2912321	2914561	16.63	16.89	16.78	16.76	16.66	16.75	-0.0426013	16.7448	-0.518057	0.618029	0.880372
A_09_P009886	FBtr0081538	FBtr0081538	FBgn0003885	CG2512	alphaTub84D	alpha-Tubulin at 84D [Source:FlyBase gene name;Acc:FBgn0003885]	3R	1	3356478	3358454	14.41	14.28	14.33	13.99	13.97	13.9	-0.386399	14.1454	-5.73642	0.000389622	0.00737553
A_09_P009891	FBtr0082087	FBtr0082087	FBgn0003886	CG9476	alphaTub85E	alpha-Tubulin at 85E [Source:FlyBase gene name;Acc:FBgn0003886]	3R	-1	5556943	5558987	10	10.37	10.18	10.96	10.86	10.85	0.707596	10.5354	7.16448	8.23e-05	0.00286857
A_09_P009896	FBtr0086537	FBtr0086537	FBgn0003887	CG9277	betaTub56D	beta-Tubulin at 56D [Source:FlyBase gene name;Acc:FBgn0003887]	2R	-1	15334824	15339122	18.53	18.11	18.38	18.38	18.38	18.43	0.056848	18.3679	0.543977	0.600853	0.872228
A_09_P009901	FBtr0072270	FBtr0072270	FBgn0003888	CG3401	betaTub60D	beta-Tubulin at 60D [Source:FlyBase gene name;Acc:FBgn0003888]	2R	1	20193405	20200626	13.87	13.59	13.37	13.78	13.78	13.83	0.182122	13.7035	1.56028	0.156194	0.453826
A_09_P009906	FBtr0082046	FBtr0082046	FBgn0003889	CG9359	betaTub85D	beta-Tubulin at 85D [Source:FlyBase gene name;Acc:FBgn0003889]	3R	-1	5234105	5236004	6.53	6.31	6.37	6.54	6.4	6.36	0.0272494	6.41897	0.324481	0.753653	0.93493
A_09_P009911	FBtr0300611	FBtr0300611	FBgn0003890	CG4869	betaTub97EF	beta-Tubulin at 97EF [Source:FlyBase gene name;Acc:FBgn0003890]	3R	-1	23792730	23814089	11.95	11.8	11.94	10.88	10.85	11.01	-0.986157	11.404	-13.0183	8.73e-07	0.00020055
A_09_P009916	FBtr0071582	FBtr0071582	FBgn0003891	CG9450	tud	tudor [Source:FlyBase gene name;Acc:FBgn0003891]	2R	1	17070937	17079903	15.04	14.98	14.84	15.18	15.17	15.02	0.170185	15.0361	2.11918	0.065892	0.259519
A_09_P009921	FBtr0089427	FBtr0089427	FBgn0003892	CG2411	ptc	patched [Source:FlyBase gene name;Acc:FBgn0003892]	2R	1	4537140	4552728	12.85	12.51	12.54	12.3	12.11	12.31	-0.393065	12.4358	-3.7215	0.00555231	0.0453692
A_09_P009926	FBtr0081112	FBtr0081112	FBgn0003896	CG10619	tup	tailup [Source:FlyBase gene name;Acc:FBgn0003896]	2L	-1	18859500	18881256	6.74	6.53	6.41	6.62	6.42	6.42	-0.0742232	6.52313	-0.746296	0.476225	0.79937
A_09_P009931	FBtr0071953	FBtr0071953	FBgn0003900	CG2956	twi	twist [Source:FlyBase gene name;Acc:FBgn0003900]	2R	1	18933631	18935849	13.9	13.52	13.73	13.84	13.95	14.06	0.233981	13.8315	2.19705	0.0582815	0.238814
A_09_P009936	FBtr0077470	FBtr0077470	FBgn0003941	CG2960	RpL40	Ribosomal protein L40 [Source:FlyBase gene name;Acc:FBgn0003941]	2L	1	4227642	4228563	17.58	17.2	17.37	17.29	17.35	17.31	-0.0674197	17.3512	-0.701595	0.50225	0.817137
A_09_P009941	FBtr0080016	FBtr0080016	FBgn0003942	CG5271	RpS27A	Ribosomal protein S27A [Source:FlyBase gene name;Acc:FBgn0003942]	2L	1	10408352	10410456	15.13	15.7	15.29	15.46	15.27	15.33	-0.0234631	15.3618	-0.170029	0.869085	0.967716
A_09_P009946	FBtr0073178	FBtr0073178	FBgn0003943	CG11624	Ubi-p63E	Ubiquitin-63E [Source:FlyBase gene name;Acc:FBgn0003943]	3L	-1	3899259	3903184	14.01	14.33	14.21	14.07	14.11	13.93	-0.147343	14.109	-1.53039	0.163334	0.465333
A_09_P009951	X76210	NA	NA	NA	NA	NA	NA	NA	NA	NA	6.35	6.52	6.41	6.51	6.43	6.23	-0.0352476	6.40977	-0.389508	0.706767	0.918067
A_09_P009956	FBtr0077259	FBtr0077259	FBgn0003950	CG1501	unc	uncoordinated [Source:FlyBase gene name;Acc:FBgn0003950]	X	-1	20982441	20987534	9.05	8.51	8.79	8.91	8.69	8.78	0.00997128	8.78691	0.0764158	0.94091	0.987197
A_09_P009961	FBtr0079486	FBtr0079486	FBgn0003961	CG7171	Uro	Urate oxidase [Source:FlyBase gene name;Acc:FBgn0003961]	2L	1	7780085	7781415	7.32	7.17	7.17	7.28	7.37	7.26	0.0858142	7.25977	1.18526	0.268946	0.614116
A_09_P009966	FBtr0078063	FBtr0078063	FBgn0003963	CG2762	ush	u-shaped [Source:FlyBase gene name;Acc:FBgn0003963]	2L	1	476220	540560	9.64	9.62	9.28	9.19	9.2	9.29	-0.289285	9.36985	-2.78136	0.023189	0.125093
A_09_P009971	FBtr0070346	FBtr0070346	FBgn0003964	CG4380	usp	ultraspiracle [Source:FlyBase gene name;Acc:FBgn0003964]	X	-1	1932829	1936344	6.79	6.81	6.79	6.94	6.94	6.92	0.137544	6.86738	2.32268	0.0477905	0.208497
A_09_P009976	FBtr0073386	FBtr0073386	FBgn0003965	CG2155	v	vermilion [Source:FlyBase gene name;Acc:FBgn0003965]	X	1	10818005	10819664	6.53	6.36	6.48	6.45	6.44	6.46	-0.0100073	6.45358	-0.146187	0.887285	0.972516
A_09_P009981	FBtr0074142	FBtr0074142	FBgn0003969	CG9209	vap	vacuolar peduncle [Source:FlyBase gene name;Acc:FBgn0003969]	X	-1	15894167	15899877	12.77	12.75	12.82	12.66	12.62	12.73	-0.10739	12.7247	-1.6621	0.13394	0.413731
A_09_P009986	FBtr0304854	FBtr0304854	FBgn0262526	CG43081	vas	vasa [Source:FlyBase gene name;Acc:FBgn0262526]	2L	1	15061656	15074383	6.92	6.87	7.07	7.29	6.91	6.9	0.0804315	6.99451	0.705818	0.499753	0.815524
A_09_P009991	FBtr0087785	FBtr0087785	FBgn0003975	CG3830	vg	vestigial [Source:FlyBase gene name;Acc:FBgn0003975]	2R	1	8771706	8786899	8.42	8.37	8.29	8.18	8.12	8.24	-0.181051	8.27101	-2.62499	0.0296468	0.148428
A_09_P009996	FBtr0072037	FBtr0072037	FBgn0003977	CG3496	vir	virilizer [Source:FlyBase gene name;Acc:FBgn0003977]	2R	-1	19247786	19253777	11.31	11.16	11.63	11.32	11.45	11.58	0.0811305	11.411	0.647543	0.53489	0.837615
A_09_P010001	FBtr0081347	FBtr0081347	FBgn0003978	CG10728	vls	valois [Source:FlyBase gene name;Acc:FBgn0003978]	2L	-1	20064261	20065691	11.06	11.33	10.87	11.09	11.03	10.98	-0.0523404	11.0606	-0.462603	0.655612	0.899054
A_09_P010006	FBtr0079239	FBtr0079239	FBgn0003979	CG9048	Vm26Aa	Vitelline membrane 26Aa [Source:FlyBase gene name;Acc:FBgn0003979]	2L	-1	5959596	5960340	6.78	6.75	6.63	6.58	6.6	6.7	-0.0921485	6.67379	-1.27633	0.236613	0.572706
A_09_P010011	FBtr0079171	FBtr0079171	FBgn0003980	CG9046	Vm26Ab	Vitelline membrane 26Ab [Source:FlyBase gene name;Acc:FBgn0003980]	2L	1	5957004	5957628	6.56	6.54	6.4	6.66	6.52	6.48	0.0532397	6.52678	0.678576	0.515996	0.826551
A_09_P010016	NM_057437	NA	NA	NA	NA	NA	NA	NA	NA	NA	6.55	6.79	6.81	6.67	6.7	6.78	-0.00343569	6.71684	-0.0398317	0.969175	0.994672
A_09_P010021	FBtr0077082	FBtr0077082	FBgn0003984	CG10491	vn	vein [Source:FlyBase gene name;Acc:FBgn0003984]	3L	-1	5806438	5838764	6.83	6.68	6.69	7.17	6.79	6.94	0.229878	6.84939	2.23608	0.0547988	0.228904
A_09_P010026	FBtr0070110	FBtr0070110	FBgn0261930	CG6172	vnd	ventral nervous system defective [Source:FlyBase gene name;Acc:FBgn0261930]	X	1	476732	491855	6.65	6.69	6.72	6.58	6.61	6.72	-0.0494237	6.66431	-0.732293	0.484282	0.804697
A_09_P010031	FBtr0070490	FBtr0070490	FBgn0003996	CG2759	w	white [Source:FlyBase gene name;Acc:FBgn0003996]	X	-1	2684632	2690499	9.58	9.12	9.68	9.68	9.79	9.66	0.249814	9.58514	1.82582	0.104199	0.352391
A_09_P010036	FBtr0075133	FBtr0075133	FBgn0003997	CG5123	W	Wrinkled [Source:FlyBase gene name;Acc:FBgn0003997]	3L	-1	18160842	18178741	11.91	11.71	11.88	11.88	11.81	11.92	0.0343276	11.8515	0.452	0.662922	0.901984
A_09_P010041	FBtr0302731	FBtr0302731	FBgn0261563	CG42677	wb	wing blister [Source:FlyBase gene name;Acc:FBgn0261563]	2L	1	14263027	14328262	12.16	12.17	11.73	11.86	11.92	11.86	-0.141652	11.9505	-1.18969	0.267292	0.612066
A_09_P010046	FBtr0086510	FBtr0086510	FBgn0004003	CG7225	wbl	windbeutel [Source:FlyBase gene name;Acc:FBgn0004003]	2R	1	15137266	15138419	6.49	6.42	6.46	6.46	6.59	6.58	0.0821047	6.50132	1.22473	0.25451	0.595618
A_09_P010051	FBtr0079432	FBtr0079432	FBgn0004009	CG4889	wg	wingless [Source:FlyBase gene name;Acc:FBgn0004009]	2L	1	7307161	7316265	6.57	6.62	6.56	6.51	6.55	6.52	-0.0566432	6.55403	-0.936358	0.375698	0.722291
A_09_P010057	FBtr0074520	FBtr0074520	FBgn0004028	CG7178	wupA	wings up A [Source:FlyBase gene name;Acc:FBgn0004028]	X	-1	17999586	18010855	6.63	6.47	6.44	6.6	6.47	6.71	0.0817344	6.55483	0.953182	0.3676	0.715631
A_09_P010061	FBtr0074523	FBtr0074523	FBgn0004028	CG7178	wupA	wings up A [Source:FlyBase gene name;Acc:FBgn0004028]	X	-1	17999586	18010855	6.82	6.71	6.73	6.71	6.73	6.75	-0.0230348	6.74142	-0.357443	0.729736	0.926235
A_09_P010066	FBtr0074524	FBtr0074524	FBgn0004028	CG7178	wupA	wings up A [Source:FlyBase gene name;Acc:FBgn0004028]	X	-1	17999586	18010855	6.79	6.49	6.85	6.86	7.01	7	0.242664	6.83435	2.34289	0.046288	0.20371
A_09_P010071	FBtr0070071	FBtr0070071	FBgn0004034	CG3757	y	yellow [Source:FlyBase gene name;Acc:FBgn0004034]	X	1	250542	255278	6.55	6.55	6.33	6.38	6.44	6.41	-0.0658697	6.44316	-0.830783	0.429494	0.764522
A_09_P010076	FBtr0071419	FBtr0071419	FBgn0004045	CG2985	Yp1	Yolk protein 1 [Source:FlyBase gene name;Acc:FBgn0004045]	X	1	9947885	9949531	6.64	6.46	6.41	6.67	6.56	6.49	0.0728833	6.53911	0.860152	0.414013	0.754675
A_09_P010081	FBtr0073821	FBtr0073821	FBgn0004047	CG11129	Yp3	Yolk protein 3 [Source:FlyBase gene name;Acc:FBgn0004047]	X	1	13653578	13655200	6.74	6.7	6.74	6.55	6.54	6.64	-0.148106	6.65137	-2.33498	0.0468705	0.205548
A_09_P010086	FBtr0082793	FBtr0082793	FBgn0004049	CG9764	yrt	yurt [Source:FlyBase gene name;Acc:FBgn0004049]	3R	-1	9254589	9260704	10.39	10.14	10.65	10.58	10.65	10.68	0.244661	10.5145	2.04786	0.073709	0.280343
A_09_P010091	FBtr0070435	FBtr0070435	FBgn0004050	CG7803	z	zeste [Source:FlyBase gene name;Acc:FBgn0004050]	X	1	2341802	2344583	13.29	13.5	13.24	13.11	13.25	13.16	-0.168997	13.2579	-1.99037	0.0806583	0.298416
A_09_P010096	FBtr0075549	FBtr0075549	FBgn0004052	CG17962	Z600	Z600 [Source:FlyBase gene name;Acc:FBgn0004052]	3L	1	15502161	15502613	7.17	7.14	7.05	7.01	7.02	6.96	-0.122086	7.05672	-1.87921	0.095923	0.334281
A_09_P010101	FBtr0081670	FBtr0081670	FBgn0004053	CG1046	zen	zerknullt [Source:FlyBase gene name;Acc:FBgn0004053]	3R	-1	2578586	2579916	6.6	7.04	6.86	6.6	6.85	6.7	-0.11815	6.77649	-1.00463	0.343642	0.693847
A_09_P010106	FBtr0081671	FBtr0081671	FBgn0004054	CG1048	zen2	zerknullt-related [Source:FlyBase gene name;Acc:FBgn0004054]	3R	-1	2568854	2569862	6.75	6.62	6.66	6.81	6.77	6.79	0.114848	6.73243	1.7706	0.113462	0.372553
A_09_P010111	FBtr0072397	FBtr0072397	FBgn0004055	CG3533	uzip	unzipped [Source:FlyBase gene name;Acc:FBgn0004055]	2R	1	20899573	20917609	12.92	12.59	12.97	12.44	12.27	12.49	-0.42558	12.6116	-3.82623	0.00476689	0.0406773
A_09_P010116	FBtr0074748	FBtr0074748	FBgn0004057	CG12529	Zw	Zwischenferment [Source:FlyBase gene name;Acc:FBgn0004057]	X	1	19561266	19566385	11.56	11.15	11.39	11.54	11.46	11.31	0.0729064	11.4032	0.64418	0.536962	0.838623
A_09_P010121	FBtr0074210	FBtr0074210	FBgn0004066	CG3422	Pros28.1	Proteasome 28kD subunit 1 [Source:FlyBase gene name;Acc:FBgn0004066]	X	1	16170305	16171620	15.46	15.22	15.35	15.21	15.23	15.25	-0.113423	15.2869	-1.48719	0.17417	0.482555
A_09_P010126	FBtr0110910	FBtr0110910	FBgn0004087	CG14887	Dhfr	Dihydrofolate reductase [Source:FlyBase gene name;Acc:FBgn0004087]	3R	1	12306921	12307601	10.49	10.92	10.52	11.17	11.14	11.12	0.504061	10.8942	4.44205	0.00200702	0.0220307
A_09_P010131	FBtr0072271	FBtr0072271	FBgn0004101	CG3411	bs	blistered [Source:FlyBase gene name;Acc:FBgn0004101]	2R	1	20230389	20263998	9.47	9.63	9.44	9.31	9.25	9.15	-0.27541	9.37487	-3.47184	0.00803478	0.0587707
A_09_P010136	FBtr0331737	FBtr0331737	FBgn0004102	CG12154	oc	ocelliless [Source:FlyBase gene name;Acc:FBgn0004102]	X	-1	8524192	8544714	11.08	11.4	11.24	10.78	10.78	10.82	-0.446325	11.0167	-5.14131	0.000803813	0.0119135
A_09_P010141	FBtr0082595	FBtr0082595	FBgn0004103	CG5650	Pp1-87B	Protein phosphatase 1 at 87B [Source:FlyBase gene name;Acc:FBgn0004103]	3R	-1	8249343	8251639	14.59	14.31	14.24	14.46	14.52	14.5	0.113443	14.4357	1.19784	0.264274	0.60859
A_09_P010146	FBtr0080051	FBtr0080051	FBgn0004106	CG5363	cdc2	cdc2 [Source:FlyBase gene name;Acc:FBgn0004106]	2L	-1	10384739	10386262	12.81	12.87	12.71	12.92	12.95	12.81	0.0975382	12.8434	1.33429	0.217779	0.547374
A_09_P010151	FBtr0083922	FBtr0083922	FBgn0004107	CG10498	cdc2c	cdc2c [Source:FlyBase gene name;Acc:FBgn0004107]	3R	1	16561342	16563260	13.22	13.08	13.33	12.7	12.84	12.84	-0.415007	13.0017	-4.92741	0.00105547	0.0141856
A_09_P010156	FBtr0075322	FBtr0075322	FBgn0004108	CG9704	Nrt	Neurotactin [Source:FlyBase gene name;Acc:FBgn0004108]	3L	1	16759172	16770565	11.76	11.86	11.76	11.3	11.44	11.35	-0.432544	11.5781	-6.1665	0.00023773	0.0053393
A_09_P010161	FBtr0084086	FBtr0084086	FBgn0004110	CG7895	tin	tinman [Source:FlyBase gene name;Acc:FBgn0004110]	3R	1	17204701	17207692	6.29	6.47	6.35	6.33	6.39	6.46	0.0238477	6.37929	0.320423	0.756617	0.935933
A_09_P010166	FBtr0083078	FBtr0083078	FBgn0004117	CG4843	Tm2	Tropomyosin 2 [Source:FlyBase gene name;Acc:FBgn0004117]	3R	1	11135915	11140919	6.74	6.8	6.64	6.67	6.79	6.79	0.0216406	6.73903	0.298241	0.772897	0.94173
A_09_P010171	FBtr0084682	FBtr0084682	FBgn0004118	CG6798	nAcRbeta-96A	nicotinic Acetylcholine Receptor beta 96A [Source:FlyBase gene name;Acc:FBgn0004118]	3R	-1	20334937	20340823	9.98	10.12	9.62	10.16	10.26	10.17	0.289799	10.052	2.4063	0.0418727	0.19024
[truncated: 30,163 more rows]
