# Supplementary material for: A cis-regulatory element promoting increased transcription at low temperature in cultured ectothermic Drosophila cells
Source: BMC Genomics. 2021 Oct 28;22:771. doi: 10.1186/s12864-021-08057-4 (PMC8555087; doi:10.1186/s12864-021-08057-4)
Supplement: Supplementary file 8 — Additional file 8: Table S6. Excel file with 3′ RNA-Seq count data from the analysis of temperature effects on the use of alternative polyadenylation sites in S2R+ cells (worksheet 1) and adult male flies (worksheet 2). [file 12864_2021_8057_MOESM8_ESM.xlsx]

## Sheet: APA_genes_cells
chr	strand	gene_id	gene_name	proximal_pos	11R1	11R2	11R3	14R1	14R2	14R3	25R1	25R2	25R3	30R1	30R2	30R3	distal_pos	11R1	11R2	11R3	14R1	14R2	14R3	25R1	25R2	25R3	30R1	30R2	30R3
4	-	FBgn0052016	4E-T	952102	5.89567	0	3.72793	5.03091	3.77996	3.68554	8.33798	5.73999	8.55619	5.66923	13.993	5.61075	18248842	871.577	680.732	1723.24	1109.32	1193.52	1102.9	1463.91	1554.1	1553.8	2056.8	1990.3	1573.42
4	-	FBgn0039890	ABCD	184560	13.7566	12.9526	5.5919	21.3814	34.0196	23.0346	17.8671	41.615	15.4011	28.3461	18.9317	33.6645	10108474	1861.07	1371.54	2890.08	1586	1301.25	1528.58	2272.7	2155.37	2133.06	2403.75	2224.06	2156.13
4	+	FBgn0052000	anne	134158	31.4436	16.5506	27.9595	35.2164	28.3497	43.3051	38.1165	43.05	46.2034	20.4092	25.5166	24.8476	951560	15.7218	13.6722	44.7352	27.67	23.6247	26.7202	41.6899	43.05	24.813	43.0861	29.6322	18.4353
4	+	FBgn0087002	apolpp	1069048	68.7828	56.8476	67.1028	95.5873	64.2593	81.0818	132.217	96.1449	82.995	70.2984	58.4414	56.1075	8445993	42.2523	47.4929	47.5311	33.9587	45.3595	63.5755	41.6899	34.44	24.813	19.2754	29.6322	28.0538
4	+	FBgn0013749	Arf102F	1125113	257.444	205.803	309.418	340.844	299.562	301.293	445.487	459.2	473.157	447.869	404.974	506.571	9424780	20.6349	18.7093	38.2113	26.4123	33.0746	29.4843	40.4988	30.135	24.813	22.6769	13.1699	8.8169
4	-	FBgn0039889	Arl4	184075	56.9915	55.4084	67.1028	110.68	80.3241	69.1038	85.7621	87.5349	99.2518	79.3692	83.958	97.7874	1623302	137.566	137.442	161.233	134.577	142.693	151.107	229.89	252.56	248.985	337.886	358.056	307.79
4	-	FBgn0039908	Asator	480764	21.6175	30.2228	35.4154	38.9896	55.7544	59.89	78.6153	80.3599	80.4282	78.2353	87.2505	84.1613	184400	5.89567	4.31754	2.79595	12.5773	10.3949	14.7422	3.57342	0	2.56686	4.53538	2.46935	4.00768
4	+	FBgn0010217	ATPsynbeta	1033566	260.392	392.176	40.0753	197.463	207.898	153.871	210.832	223.86	191.659	265.32	265.867	229.239	16616275	205.366	208.681	320.602	233.937	239.082	225.739	214.405	215.25	188.236	126.991	97.951	88.169
4	-	FBgn0026262	bip2	464336	102.192	97.8642	50.3271	134.577	90.719	103.195	140.555	127.715	152.3	150.801	153.923	151.49	13483533	140.514	132.404	177.077	152.185	148.363	150.186	182.244	192.29	188.236	163.274	155.569	192.369
4	+	FBgn0005666	bt	732166	4.91306	3.59795	5.5919	3.77318	6.61493	5.52831	9.52912	4.305	5.13371	5.66923	2.46935	3.20615	4235040	25.5479	25.9052	38.2113	20.1237	40.6346	39.6195	64.3216	70.3149	78.717	80.503	93.0123	77.749
4	+	FBgn0053653	Cadps	1233811	7.8609	15.1114	9.31983	11.3196	10.3949	7.37108	11.9114	7.17499	11.123	15.8738	18.1086	25.6492	15511306	4.91306	7.19589	4.65992	10.0618	10.3949	11.0566	9.52912	0	3.42248	6.80307	5.76182	3.20615
4	-	FBgn0039928	Cals	1117371	13.7566	5.03713	23.2996	25.1546	18.8998	19.3491	4.76456	5.73999	5.13371	4.53538	2.46935	3.20615	21647096	8.84351	2.15877	2.79595	16.3505	2.83497	6.44969	39.3076	38.745	34.2248	44.22	45.2715	40.8784
4	+	FBgn0016126	CaMKI	453259	15.7218	12.9526	17.7077	27.67	22.6798	19.3491	38.1165	48.79	46.2034	51.023	52.6795	51.2983	19977959	100.226	78.4353	181.737	67.9173	66.1493	95.824	35.7342	47.355	32.5135	30.6138	32.1016	31.2599
4	-	FBgn0264607	CaMKII	1040238	44.2175	30.9423	46.5992	21.3814	22.6798	35.0126	3.57342	4.305	2.56686	5.66923	3.29247	4.00768	7975368	4.91306	10.0743	1.86397	5.03091	6.61493	7.37108	5.9557	5.73999	3.42248	4.53538	4.93871	10.42
4	-	FBgn0039929	CG11076	1029968	73.6959	59.0063	21.4356	71.6905	74.6542	66.3397	58.3659	76.0549	77.8613	75.9676	75.7268	57.7106	21271208	982.612	1062.83	1347.65	530.761	434.695	534.403	393.076	348.705	356.793	307.272	325.955	638.023
4	+	FBgn0039920	CG11360	671460	88.4351	87.7899	85.7424	86.7832	81.2691	106.881	58.3659	60.2699	47.059	43.0861	46.0946	54.5045	31798352	88.4351	65.4826	66.1708	54.0823	62.3693	72.7894	92.909	109.06	82.995	92.9753	97.1279	91.3751
4	+	FBgn0039897	CG1674	231649	21.6175	18.7093	13.0478	26.4123	23.6247	20.2705	23.8228	22.96	29.091	41.9523	45.2715	38.4737	12511728	3.93045	2.15877	7.45586	10.0618	9.4499	5.52831	13.1025	7.17499	10.2674	3.40154	4.11559	4.80922
4	-	FBgn0051998	CG31998	205342	10.8087	3.59795	5.5919	25.1546	11.3399	15.6635	17.8671	22.96	9.41181	10.2046	4.11559	3.20615	19048726	110.053	88.5095	188.261	80.4946	117.179	150.186	134.599	132.02	118.075	176.88	136.638	103.398
4	-	FBgn0052017	CG32017	1172468	56.0089	63.3239	98.7902	79.2369	72.7642	58.0472	88.1444	80.3599	74.4389	82.7707	83.1349	87.3675	5892348	15.7218	12.9526	13.9797	16.3505	17.0098	16.5849	35.7342	14.35	12.8343	10.2046	11.5236	9.61844
4	+	FBgn0052850	CG32850	328243	20.6349	25.1856	39.1433	33.9587	34.9646	30.4057	64.3216	73.1849	58.1821	89.5738	40.3328	44.0845	8682790	190.627	176.299	276.799	272.927	209.788	239.56	210.832	208.075	204.493	167.809	128.406	205.995
4	+	FBgn0262731	CG33941	467666	21.6175	15.1114	28.8915	16.3505	36.8546	28.5629	13.1025	11.48	18.8236	4.53538	12.3468	10.42	6014035	5.89567	5.03713	1.86397	3.77318	4.72495	0	2.38228	12.915	10.2674	7.93692	6.58494	8.8169
4	-	FBgn0262636	dati	395288	9.82612	3.59795	9.31983	13.835	5.66994	10.1352	5.9557	8.60999	8.55619	6.80307	6.58494	12.8246	5904450	5107.62	6056.06	7964.73	4745.41	6908.82	6848.65	5584.07	6542.16	6565.16	6084.21	6261.46	5876.06
4	-	FBgn0027101	Dyrk3	1226457	60.9219	33.1011	54.987	30.1855	17.9548	28.5629	5.9557	2.87	10.2674	5.66923	2.46935	5.61075	2025108	79.5916	55.4084	128.614	70.4328	58.5894	71.868	113.158	93.2749	91.5512	58.9599	79.8424	64.9244
4	-	FBgn0023213	eIF4G1	926044	32.4262	46.0537	7.45586	35.2164	41.5796	28.5629	29.7785	33.005	35.936	36.283	53.5026	35.2676	8237108	254.496	220.194	180.805	177.34	135.134	150.186	178.671	173.635	177.969	146.266	178.617	211.606
4	+	FBgn0025936	Eph	612186	3.93045	5.03713	4.65992	8.8041	8.50491	8.29246	30.9697	37.31	23.9573	37.4169	40.3328	40.0768	18088417	109.07	87.7899	113.702	98.1028	74.6542	92.1385	70.2773	94.7099	87.2731	64.6292	49.3871	62.5198
4	+	FBgn0040324	Ephrin	577537	34.3914	33.1011	22.3676	62.8864	38.7446	35.934	41.6899	30.135	33.3691	49.8892	32.1016	44.886	1785718	4.91306	6.47631	2.79595	1.25773	8.50491	4.60692	7.14684	2.87	6.84495	7.93692	9.05429	3.20615
4	-	FBgn0051992	gw	649978	1527.96	1629.15	1873.29	1235.09	1161.39	1320.34	1075.6	938.489	1001.93	961.501	1079.11	1128.56	24613905	51.0958	43.1754	46.5992	51.5669	36.8546	39.6195	53.6013	54.5299	51.3371	22.6769	45.2715	45.6876
4	-	FBgn0039936	Gyf	861993	70.7481	53.2496	46.5992	45.2782	49.1395	60.8114	61.9393	44.485	41.0697	53.2907	45.2715	71.3367	11977719	75.6611	71.2394	86.6744	59.1132	52.9194	69.1038	41.6899	45.92	46.2034	37.4169	51.8564	38.4737
4	+	FBgn0039904	Hcf	361245	111.035	112.976	150.981	100.618	134.189	147.422	50.0279	48.79	53.904	34.0154	27.1629	25.6492	17752080	11.7913	18.7093	20.5036	8.8041	15.1198	17.5063	8.33798	5.73999	9.41181	4.53538	1.64624	5.61075
4	-	FBgn0039907	lgs	459886	493.271	271.285	475.311	638.926	495.175	510.447	712.302	625.659	675.939	640.623	637.916	516.189	22543697	41.2697	48.9321	58.7149	28.9277	28.3497	39.6195	27.3962	28.7	32.5135	19.2754	21.4011	21.6415
4	-	FBgn0039923	MED26	780160	34.3914	33.1011	15.8437	31.4432	18.8998	37.7768	14.2937	27.265	25.6686	23.8107	15.6392	22.443	10889224	24.5653	25.1856	10.2518	23.8968	15.1198	20.2705	27.3962	22.96	13.6899	27.2123	31.2785	20.0384
4	+	FBgn0263112	Mitf	1223467	20.6349	18.7093	27.9595	46.5359	34.9646	29.4843	29.7785	47.355	34.2248	31.7477	36.2172	34.4661	17018967	40.2871	35.9795	76.4226	55.34	31.1847	42.3837	82.1887	91.8399	71.872	106.581	72.4343	88.9705
4	-	FBgn0026199	myo	694226	33.4088	27.3444	11.1838	30.1855	40.6346	35.0126	65.5127	40.18	65.027	68.0307	65.0263	72.9398	21437870	50.1132	33.8207	105.314	75.4637	60.4793	80.1605	89.3355	50.225	65.8827	61.2276	40.3328	45.6876
4	+	FBgn0085432	pan	94952	242.705	248.978	233.928	288.02	261.762	286.551	264.433	242.515	214.76	246.044	260.928	240.461	14320198	55.0263	36.6991	62.4429	38.9896	35.9096	42.3837	38.1165	31.57	32.5135	29.48	18.9317	19.2369
4	-	FBgn0002521	pho	1174595	31.4436	28.7836	18.6397	25.1546	21.7348	11.0566	7.14684	18.655	12.8343	19.2754	16.4624	21.6415	4246870	85.4872	62.6043	95.0623	119.484	85.9941	85.6888	50.0279	63.1399	44.4922	32.8815	32.9247	28.0538
4	-	FBgn0039924	PIP4K	1195074	19.6522	23.0269	11.1838	11.3196	18.8998	14.7422	7.14684	22.96	14.5455	17.0077	12.3468	15.2292	23689639	32.4262	21.5877	57.7829	54.0823	39.6896	43.3051	53.6013	41.615	41.9253	41.9523	50.2102	32.0615
4	-	FBgn0025741	PlexA	1024923	17.687	17.2701	9.31983	13.835	19.8448	9.21385	4.76456	18.655	13.6899	15.8738	12.3468	20.0384	2772120	82.5394	138.881	108.11	75.4637	96.389	94.9026	89.3355	99.0149	81.2838	91.8415	103.713	95.3828
4	-	FBgn0025740	PlexB	40961	6.87828	10.0743	7.45586	13.835	5.66994	8.29246	4.76456	1.435	7.70057	7.93692	5.76182	4.00768	2155388	20.6349	15.831	36.3473	40.2473	32.1297	27.6415	54.7925	53.0949	54.7596	58.9599	45.2715	47.2906
4	-	FBgn0259214	PMCA	330764	15.7218	7.19589	18.6397	11.3196	14.1748	19.3491	33.3519	15.785	19.6792	32.8815	30.4554	28.8553	8430975	469.688	246.819	939.439	651.503	477.22	492.941	1228.07	1188.18	1153.37	1479.67	888.967	698.94
4	+	FBgn0022361	Pur-alpha	560018	32.4262	37.4187	8.38785	25.1546	29.2947	28.5629	19.0582	21.525	26.5242	26.0784	42.8021	36.0691	7372782	245.653	182.776	324.33	183.628	201.283	220.211	227.508	258.3	255.83	189.352	215.657	181.147
4	+	FBgn0026777	Rad23	310279	213.227	181.337	229.268	149.67	129.464	147.422	166.76	130.585	148.022	163.274	174.501	210.003	16105657	33.4088	31.6619	89.4704	65.4019	51.0295	60.8114	22.6317	28.7	17.968	17.0077	9.87741	4.80922
4	+	FBgn0024728	Slip1	669373	17.687	20.1485	13.9797	17.6082	18.8998	19.3491	20.2494	18.655	17.968	28.3461	31.2785	40.8784	26254681	259.41	222.353	593.673	430.143	326.021	338.148	337.093	304.22	279.787	264.186	214.834	181.949
4	-	FBgn0026869	Thd1	549421	54.0437	53.9692	18.6397	54.0823	40.6346	43.3051	44.0722	28.7	35.0804	45.3538	46.0946	44.0845	7466885	108.087	159.029	145.389	104.391	147.418	140.05	166.76	143.5	124.065	226.769	194.256	262.102
4	-	FBgn0025726	unc-13	882461	0	0.719589	4.65992	5.03091	1.88998	3.68554	11.9114	15.785	13.6899	35.1492	28.8091	32.863	23705470	68.7828	62.6043	65.2388	41.505	58.5894	51.5975	50.0279	51.6599	35.0804	57.8261	57.6182	89.7721
4	-	FBgn0039902	Zip102B	313641	52.0784	37.4187	47.5311	49.0514	37.7996	44.2265	41.6899	44.485	21.3905	29.48	28.8091	44.0845	27696467	1096.59	1134.07	1286.14	973.482	878.841	939.812	880.253	908.354	878.721	632.686	657.671	694.13
4	-	FBgn0011642	Zyx	1059700	3.93045	3.59795	0	5.03091	8.50491	4.60692	4.76456	4.305	5.13371	5.66923	3.29247	4.00768	19429223	25.5479	30.9423	40.0753	23.8968	31.1847	39.6195	17.8671	20.09	25.6686	27.2123	23.0473	22.443
2L	-	FBgn0027780	Aasdh	8449690	22.6001	15.831	41.9392	20.1237	22.6798	29.4843	17.8671	15.785	16.2568	9.07076	4.93871	12.8246	29599215	602.341	532.496	729.743	654.019	464.935	585.079	475.265	419.02	502.248	371.901	325.955	333.439
2L	+	FBgn0023416	Ac3	21640375	23.5827	17.2701	26.0955	42.7628	28.3497	27.6415	21.4405	12.915	17.968	7.93692	11.5236	8.8169	23318659	100.226	81.3136	141.661	113.196	110.564	121.623	201.303	176.505	205.349	156.471	159.685	152.292
2L	+	FBgn0263198	Acn	19046182	33.4088	33.1011	15.8437	31.4432	34.0196	33.1698	29.7785	20.09	25.6686	41.9523	50.2102	53.7029	7509343	34.3914	71.9589	114.634	36.4741	39.6896	27.6415	11.9114	7.17499	8.55619	11.3385	5.76182	4.00768
2L	-	FBgn0002856	Acp26Ab	5892882	5.89567	5.03713	9.31983	13.835	5.66994	4.60692	11.9114	8.60999	9.41181	5.66923	3.29247	8.01536	10299518	46.1828	56.128	65.2388	42.7628	69.9292	74.6321	51.219	81.7949	93.2625	86.1722	102.067	173.933
2L	+	FBgn0031392	AIF	2151943	48.148	45.3341	49.3951	32.7009	37.7996	45.1478	35.7342	20.09	35.0804	26.0784	25.5166	32.0615	20316020	114.966	124.489	130.478	76.7214	66.1493	82.0032	85.7621	133.455	112.086	69.1646	64.2032	72.9398
2L	+	FBgn0027932	Akap200	8415933	220.105	214.438	164.029	211.298	250.422	220.211	270.389	334.355	356.793	323.146	415.674	419.204	1778945	235.827	179.897	371.861	242.742	258.927	273.651	343.048	325.745	318.29	219.966	214.011	136.261
2L	+	FBgn0032779	Alp12	19426552	155.253	193.57	55.919	123.257	165.373	152.95	57.1747	99.0149	71.0164	43.0861	58.4414	84.1613	19750166	47.1654	46.7733	47.5311	46.5359	45.3595	63.5755	50.0279	48.79	49.6259	35.1492	28.8091	37.6722
2L	-	FBgn0000097	aop	2178030	352.758	526.02	133.274	187.401	256.092	240.481	189.391	220.99	201.07	136.061	175.324	190.766	17673759	172.94	165.506	207.832	124.515	134.189	172.299	146.51	152.11	180.536	134.928	148.161	173.132
2L	-	FBgn0264855	AP-2alpha	414434	7.8609	15.1114	6.52388	15.0927	9.4499	8.29246	13.1025	10.045	11.9787	14.74	17.2855	16.8323	6765260	339.001	643.313	759.566	249.03	623.693	639.441	171.524	341.53	359.36	182.549	285.622	217.216
2L	-	FBgn0026150	ApepP	16908985	2.94784	10.0743	3.72793	8.8041	5.66994	0.921385	3.57342	7.17499	7.70057	7.93692	13.1699	12.023	13830748	295.766	316.619	428.712	228.907	228.688	263.516	172.715	144.935	148.022	116.786	111.944	104.2
2L	+	FBgn0032859	Arpc2	20422558	111.035	93.5466	149.117	144.639	137.969	151.107	122.687	134.89	130.91	70.2984	77.3731	50.4968	12597919	6.87828	8.63507	5.5919	6.28864	5.66994	8.29246	3.57342	7.17499	4.2781	13.6061	10.7005	8.01536
2L	-	FBgn0029095	aru	868672	187.679	171.982	274.003	196.206	194.668	190.727	153.657	170.765	156.578	196.155	204.133	205.995	17571857	89.4177	120.891	166.825	130.804	142.693	140.972	146.51	134.89	178.824	181.415	177.793	151.49
2L	-	FBgn0086443	AsnRS	19133022	462.81	332.45	412.868	462.844	458.32	457.928	509.808	499.38	536.473	575.993	547.373	696.535	143122	167.044	138.161	186.397	285.504	231.523	191.648	191.774	206.64	209.627	235.84	250.228	283.744
2L	+	FBgn0051739	AspRS-m	16831704	102.192	69.0806	189.193	139.608	151.198	148.343	194.156	195.16	204.493	174.612	186.848	112.215	6992765	8.84351	5.03713	12.1158	6.28864	8.50491	5.52831	8.33798	24.395	11.123	4.53538	5.76182	8.8169
2L	+	FBgn0020762	Atet	4345137	11.7913	16.5506	5.5919	16.3505	10.3949	8.29246	14.2937	17.22	20.5349	12.4723	15.6392	18.4353	16417162	147.392	145.357	246.044	198.721	165.373	219.29	260.86	233.905	264.386	322.012	328.424	244.469
2L	-	FBgn0032935	Atg18b	21220342	5.89567	5.03713	1.86397	6.28864	9.4499	5.52831	4.76456	1.435	5.13371	3.40154	7.40806	8.8169	21070675	400.906	415.203	446.42	399.958	376.106	334.463	167.951	150.675	145.455	95.243	94.6585	55.306
2L	+	FBgn0031298	Atg4a	1083225	163.114	137.442	106.246	150.927	210.733	207.312	153.657	192.29	185.669	120.188	152.277	155.498	2157433	273.166	310.863	280.527	217.587	227.743	222.975	154.848	165.025	140.322	138.329	137.461	120.23
2L	+	FBgn0031420	Atxn7	2376758	1.96522	1.43918	2.79595	6.28864	10.3949	7.37108	8.33798	8.60999	4.2781	5.66923	4.11559	4.80922	15542769	181.783	164.066	260.023	251.546	224.908	185.198	390.694	459.2	444.066	625.883	681.541	537.831
2L	-	FBgn0023407	B4	13504210	27.5131	12.9526	32.6194	26.4123	14.1748	18.4277	4.76456	1.435	4.2781	1.13385	2.46935	0	5712634	70.7481	87.7899	32.6194	59.1132	69.9292	65.4183	76.233	91.8399	84.7063	114.518	143.222	151.49
2L	+	FBgn0031453	Bacc	2756364	1240.06	1146.31	926.391	1499.21	1753.9	1580.17	2525.22	2740.85	2635.31	3511.52	3455.45	3121.18	9116837	22.6001	22.3073	31.6874	22.6391	20.7898	17.5063	23.8228	24.395	14.5455	15.8738	14.8161	16.0307
2L	+	FBgn0025109	Bem46	2989599	49.1306	47.4929	54.055	37.7318	47.2495	35.934	73.8507	64.5749	61.6046	70.2984	76.5499	65.726	23961641	16.7044	5.75672	40.0753	71.6905	21.7348	20.2705	94.1001	60.2699	59.8933	98.6445	49.3871	20.0384
2L	-	FBgn0000183	BicD	17468848	31.4436	25.9052	26.0955	30.1855	18.8998	28.5629	28.5874	33.005	29.9467	23.8107	27.986	30.4584	408882	124.792	103.621	162.165	159.731	124.739	157.557	156.039	146.37	142.888	140.597	86.4273	118.627
2L	+	FBgn0010300	brat	19136407	2.94784	2.87836	2.79595	10.0618	7.55992	5.52831	5.9557	11.48	9.41181	10.2046	9.05429	8.8169	22464602	126.757	140.32	199.444	106.907	106.784	134.522	151.275	119.105	130.054	151.935	100.42	125.841
2L	+	FBgn0000114	bru1	12206077	7.8609	5.75672	12.1158	6.28864	6.61493	7.37108	9.52912	2.87	4.2781	4.53538	4.11559	4.00768	16908468	0.982612	5.03713	2.79595	8.8041	4.72495	0.921385	2.38228	8.60999	7.70057	9.07076	7.40806	5.61075
2L	-	FBgn0284256	bsf	18450863	72.7133	109.378	29.8235	54.0823	75.5992	66.3397	73.8507	53.0949	72.7276	75.9676	77.3731	103.398	14945180	4.91306	3.59795	2.79595	3.77318	3.77996	0	8.33798	15.785	10.2674	6.80307	7.40806	5.61075
2L	+	FBgn0261822	Bsg	8084189	109.07	81.3136	115.566	118.226	101.114	100.431	119.114	111.93	121.498	103.18	101.243	100.994	1076205	60.9219	39.5774	57.7829	81.7523	49.1395	52.5189	106.012	54.5299	56.4709	52.1569	32.9247	36.8707
2L	-	FBgn0000228	Bsg25D	5274923	37.3393	35.9795	27.0275	10.0618	30.2397	14.7422	21.4405	14.35	13.6899	22.6769	18.9317	30.4584	12239310	15.7218	10.0743	6.52388	16.3505	10.3949	16.5849	10.7203	15.785	19.6792	17.0077	13.1699	12.023
2L	-	FBgn0000229	bsk	10250344	16.7044	17.2701	5.5919	11.3196	17.9548	14.7422	9.52912	8.60999	6.84495	3.40154	7.40806	11.2215	10894777	77.6263	70.5198	95.0623	77.9791	85.0491	105.038	84.571	90.4049	104.386	88.4399	91.3661	111.414
2L	+	FBgn0032600	BuGZ	16752012	6.87828	3.59795	6.52388	10.0618	9.4499	9.21385	44.0722	38.745	35.936	51.023	32.9247	26.4507	23599525	1.96522	1.43918	7.45586	6.28864	2.83497	5.52831	5.9557	7.17499	4.2781	7.93692	4.11559	4.80922
2L	-	FBgn0259176	bun	12465527	28.4957	17.9897	14.9117	30.1855	20.7898	23.956	39.3076	28.7	40.2141	28.3461	40.3328	45.6876	8818790	1064.17	792.988	836.921	856.513	739.927	873.473	672.994	618.484	663.105	672.37	600.053	722.184
2L	-	FBgn0000239	bur	21174838	14.7392	12.9526	3.72793	7.54637	11.3399	11.0566	10.7203	10.045	4.2781	12.4723	7.40806	10.42	1125259	181.783	164.786	249.771	330.783	215.458	245.088	213.214	245.385	193.37	198.423	146.515	181.949
2L	-	FBgn0032078	C1GalTA	8953480	36.3566	23.0269	62.4429	51.5669	47.2495	55.2831	57.1747	40.18	44.4922	54.4246	43.6252	40.8784	22868507	702.568	456.22	1465.08	1492.92	989.404	826.482	1847.46	1773.66	1399.79	1955.88	1075.81	861.652
2L	-	FBgn0025678	CaBP1	16400174	95.3134	82.0332	158.437	67.9173	93.554	101.352	159.613	121.975	128.343	107.715	142.399	98.589	22714590	127.74	138.881	188.261	129.546	146.473	177.827	156.039	123.41	127.487	80.503	87.2505	76.9475
2L	-	FBgn0000250	cact	16315992	11.7913	12.233	7.45586	8.8041	20.7898	16.5849	13.1025	10.045	8.55619	14.74	24.6935	18.4353	11232971	71.7307	52.53	77.3546	41.505	47.2495	55.2831	51.219	40.18	53.904	44.22	46.0946	69.7337
2L	+	FBgn0040233	cana	11274071	0.982612	2.87836	2.79595	6.28864	6.61493	4.60692	4.76456	4.305	6.84495	5.66923	4.11559	6.41229	528027	4.91306	7.91548	11.1838	3.77318	4.72495	5.52831	5.9557	8.60999	5.13371	10.2046	17.2855	9.61844
2L	+	FBgn0031883	Caper	7035115	188.661	199.326	302.894	199.979	193.723	201.783	176.289	146.37	173.691	134.928	148.161	140.269	18130535	17.687	10.7938	14.9117	17.6082	13.2299	21.1918	8.33798	14.35	21.3905	10.2046	7.40806	10.42
2L	-	FBgn0286781	cass	17478441	296.749	342.525	426.848	347.133	398.786	448.714	460.971	505.12	516.794	505.695	539.142	541.839	178876	11.7913	12.233	12.1158	7.54637	15.1198	7.37108	35.7342	17.22	23.1017	51.023	44.4484	43.283
2L	+	FBgn0002022	Catsup	19043415	8.84351	9.35466	11.1838	5.03091	12.2849	9.21385	5.9557	11.48	6.84495	6.80307	13.993	10.42	8129172	60.9219	51.8104	96.9262	70.4328	57.6444	82.9246	65.5127	80.3599	64.1714	57.8261	52.6795	42.4814
2L	-	FBgn0043364	cbt	479119	32.4262	61.8847	61.5109	32.7009	42.5245	49.7548	58.3659	60.2699	53.904	98.6445	112.767	116.223	3466299	78.609	59.7259	139.797	115.711	148.363	167.692	198.92	231.035	231.017	190.486	218.126	176.338
2L	+	FBgn0031488	Ccdc85	2999980	429.401	718.15	533.094	275.442	410.126	354.733	221.552	238.21	262.675	230.171	233.765	292.561	16548784	136.583	94.2662	262.819	485.483	461.155	374.082	646.789	592.654	585.243	467.144	303.73	163.513
2L	+	FBgn0028509	CenG1A	13870817	14.7392	15.1114	12.1158	12.5773	25.5147	25.7988	21.4405	18.655	9.41181	28.3461	27.1629	29.6568	8113505	1304.91	1462.21	1422.21	940.781	1116.03	1151.73	982.691	1030.33	1102.04	780.085	850.28	981.882
2L	+	FBgn0031575	Cep97	3870029	0.982612	5.03713	3.72793	6.28864	5.66994	5.52831	7.14684	7.17499	4.2781	7.93692	6.58494	9.61844	15735776	318.366	343.244	443.624	316.947	353.426	373.161	353.769	320.005	386.74	335.618	334.186	282.141
2L	-	FBgn0000286	Cf2	4880168	56.9915	56.128	42.8712	55.34	53.8644	75.5535	57.1747	73.1849	65.8827	88.4399	89.7198	92.1767	20423021	337.036	273.444	365.337	280.473	265.542	316.956	363.298	364.49	349.093	396.846	367.934	382.333
2L	-	FBgn0032801	CG10165	19545375	175.888	141.759	191.057	143.381	134.189	133.601	161.995	157.85	136.043	131.526	125.114	102.597	15835711	461.828	425.277	662.64	431.401	458.32	465.299	354.96	407.54	414.12	225.635	323.485	331.035
2L	-	FBgn0032790	CG10194	19491646	52.0784	45.3341	58.7149	89.2987	72.7642	79.2391	97.6735	76.0549	68.4495	91.8415	74.0806	100.994	13473217	15.7218	16.5506	13.0478	18.8659	11.3399	13.8208	20.2494	27.265	15.4011	27.2123	31.2785	32.0615
2L	-	FBgn0032787	CG10195	19488681	125.774	141.04	167.757	128.288	147.418	189.805	196.538	169.33	167.701	134.928	140.753	171.529	6080837	159.183	145.357	141.661	140.866	125.684	152.95	125.07	124.845	131.765	89.5738	137.461	103.398
2L	-	FBgn0032811	CG10268	19580611	53.061	58.2867	72.6947	32.7009	44.4145	38.6982	47.6456	73.1849	60.749	73.6999	69.965	72.9398	9983188	37.3393	29.5032	35.4154	28.9277	22.6798	43.3051	22.6317	27.265	34.2248	12.4723	11.5236	10.42
2L	+	FBgn0032690	CG10333	18607720	26.5305	29.5032	12.1158	12.5773	29.2947	27.6415	15.4848	22.96	17.1124	18.1415	28.8091	26.4507	868183	47.1654	71.2394	27.9595	51.5669	49.1395	53.4403	46.4545	47.355	56.4709	27.2123	26.3398	42.4814
2L	+	FBgn0032701	CG10341	18700108	10.8087	7.91548	11.1838	13.835	19.8448	11.0566	23.8228	7.17499	11.123	11.3385	9.05429	14.4277	8114314	2.94784	2.87836	2.79595	7.54637	6.61493	3.68554	15.4848	5.73999	19.6792	14.74	14.8161	19.2369
2L	+	FBgn0032746	CG10470	19049356	23.5827	28.7836	27.9595	33.9587	24.5697	27.6415	27.3962	20.09	25.6686	35.1492	31.2785	38.4737	471291	20.6349	15.831	47.5311	50.3091	35.9096	29.4843	34.5431	30.135	41.0697	47.6215	27.986	35.2676
2L	-	FBgn0032717	CG10600	18838783	69.7654	70.5198	51.2591	50.3091	53.8644	58.9686	33.3519	57.3999	47.9147	30.6138	38.6865	24.8476	19620203	17.687	20.1485	13.0478	20.1237	13.2299	14.7422	47.6456	37.31	31.6579	78.2353	53.5026	60.1152
2L	-	FBgn0032721	CG10602	18858021	62.8872	36.6991	89.4704	51.5669	50.0845	53.4403	73.8507	86.0999	88.1288	103.18	98.7741	117.826	19129861	282.01	229.549	411.936	311.917	260.817	236.796	345.431	354.445	349.948	352.626	335.832	276.53
2L	-	FBgn0032726	CG10621	18955480	164.096	141.04	257.227	220.102	296.727	249.695	248.948	284.13	255.83	258.517	233.765	197.178	16116991	23.5827	23.7465	20.5036	23.8968	15.1198	22.1132	39.3076	17.22	15.4011	17.0077	18.9317	12.8246
2L	-	FBgn0032817	CG10631	19749019	27.5131	21.5877	14.9117	15.0927	17.9548	16.5849	22.6317	18.655	23.1017	24.9446	17.2855	25.6492	12883167	1554.49	1251.37	2198.55	1402.37	1193.52	1318.5	1521.09	1367.55	1334.77	1391.23	1212.45	1011.54
2L	-	FBgn0031395	CG10874	2192524	44.2175	38.8578	30.7554	55.34	35.9096	35.934	82.1887	41.615	32.5135	44.22	41.979	35.2676	16832076	13.7566	10.7938	19.5716	7.54637	12.2849	16.5849	3.57342	4.305	7.70057	0	6.58494	0.801536
2L	-	FBgn0031398	CG10880	2216502	140.514	138.161	204.104	153.443	169.153	221.132	132.217	154.98	137.755	125.857	113.59	132.253	14512492	35.374	30.9423	39.1433	36.4741	16.0648	28.5629	59.557	41.615	60.749	53.2907	46.9177	51.2983
2L	+	FBgn0031736	CG11030	5760046	313.453	223.073	424.052	371.03	324.132	324.327	347.813	315.7	291.766	316.343	261.751	230.842	4345410	234.844	201.485	290.779	215.072	141.748	168.613	301.359	262.605	257.541	316.343	271.629	355.081
2L	+	FBgn0031836	CG11050	6613483	11.7913	17.2701	4.65992	17.6082	21.7348	12.8994	8.33798	4.305	10.2674	4.53538	8.23118	7.21383	1243835	54.0437	39.5774	43.8032	35.2164	28.3497	26.7202	25.014	14.35	26.5242	5.66923	10.7005	20.0384
2L	+	FBgn0031217	CG11377	103488	110.053	82.0332	110.906	148.412	131.354	137.286	65.5127	38.745	48.7703	19.2754	8.23118	12.8246	5154749	42.2523	30.9423	79.2186	99.3605	101.114	100.431	114.349	114.8	91.5512	114.518	84.7811	84.9629
2L	+	FBgn0031247	CG11562	293059	63.8698	67.6414	112.77	59.1132	49.1395	65.4183	67.895	81.7949	68.4495	75.9676	90.5429	79.3521	12785127	167.044	141.04	129.546	104.391	119.069	106.881	145.319	126.28	104.386	108.849	115.236	102.597
2L	-	FBgn0031244	CG11601	283384	26.5305	32.3815	43.8032	22.6391	20.7898	31.3271	35.7342	33.005	32.5135	21.5431	22.2242	20.8399	7835258	67.8002	74.1177	100.654	60.371	51.9744	72.7894	30.9697	20.09	33.3691	14.74	19.7548	19.2369
2L	-	FBgn0031391	CG11723	2145711	2.94784	5.75672	8.38785	3.77318	7.55992	4.60692	11.9114	5.73999	5.98933	4.53538	5.76182	9.61844	8352816	102.192	101.462	165.893	108.165	113.399	152.95	117.923	76.0549	96.685	81.6369	97.951	88.169
2L	+	FBgn0031620	CG11929	4685558	10.8087	11.5134	1.86397	10.0618	4.72495	9.21385	10.7203	7.17499	5.98933	6.80307	12.3468	4.80922	5670301	39.3045	33.8207	41.0073	20.1237	29.2947	26.7202	33.3519	34.44	30.8023	37.4169	35.3941	29.6568
2L	-	FBgn0032620	CG12288	16902070	34.3914	22.3073	7.45586	16.3505	18.8998	25.7988	13.1025	12.915	10.2674	14.74	22.2242	12.8246	8191084	21.6175	15.1114	27.0275	11.3196	7.55992	12.8994	10.7203	12.915	14.5455	6.80307	16.4624	14.4277
2L	+	FBgn0032780	CG13085	19429377	113	110.817	189.193	128.288	169.153	185.198	125.07	159.285	134.332	90.7076	96.3048	75.3444	21215033	20.6349	43.1754	43.8032	10.0618	18.8998	22.1132	38.1165	34.44	21.3905	10.2046	6.58494	12.8246
2L	-	FBgn0032050	CG13096	8511699	187.679	238.184	62.4429	182.371	219.238	186.12	176.289	176.505	161.712	171.211	184.378	186.758	1083373	16.7044	16.5506	17.7077	15.0927	15.1198	18.4277	25.014	35.875	40.2141	62.3615	67.4956	87.3675
2L	-	FBgn0032051	CG13097	8514345	218.14	246.819	194.784	194.948	194.668	179.67	123.879	175.07	154.011	178.014	171.208	227.636	7319711	132.653	115.134	109.042	74.206	74.6542	118.859	51.219	54.5299	47.059	53.2907	72.4343	62.5198
2L	-	FBgn0032084	CG13101	8985935	0.982612	0.719589	8.38785	10.0618	8.50491	6.44969	7.14684	10.045	5.98933	6.80307	8.23118	7.21383	10765192	83.522	82.7528	88.5384	66.6596	67.0943	83.846	51.219	60.2699	55.6152	70.2984	48.5639	59.3137
2L	-	FBgn0032156	CG13124	9908829	193.575	169.823	212.492	158.474	205.063	197.176	212.023	177.94	224.172	243.777	236.235	215.613	24634491	71.7307	97.8642	121.158	79.2369	77.4892	70.0252	61.9393	43.05	53.0484	53.2907	59.2645	69.7337
2L	+	FBgn0032036	CG13384	8385236	12.774	24.466	22.3676	17.6082	33.0746	32.2485	10.7203	20.09	15.4011	11.3385	21.4011	12.023	21642598	182.766	177.019	287.051	197.463	206.008	246.01	182.244	146.37	148.878	164.408	127.583	117.024
2L	-	FBgn0032042	CG13398	8413349	88.4351	104.34	93.1983	77.9791	90.719	81.0818	77.4241	86.0999	85.5619	85.0384	96.3048	106.604	9262589	2124.41	1567.27	3454.86	3448.69	3482.29	2685.84	2194.08	2448.11	2223.75	1538.63	1347.44	908.942
2L	-	FBgn0031252	CG13690	420894	1179.13	1011.02	934.779	797.4	898.685	773.963	820.696	919.834	882.143	806.164	935.062	1189.48	11864526	4.91306	4.31754	11.1838	6.28864	9.4499	11.0566	17.8671	12.915	11.123	7.93692	13.1699	13.6261
2L	-	FBgn0031897	CG13784	7220368	135.6	95.7054	160.301	149.67	97.334	128.994	148.893	104.755	154.011	129.258	143.222	148.284	13437960	16.7044	21.5877	0.931983	16.3505	37.7996	23.0346	23.8228	14.35	17.968	18.1415	26.3398	30.4584
2L	-	FBgn0031937	CG13795	7723495	84.5046	112.256	145.389	74.206	110.564	116.094	122.687	149.24	159.145	145.132	150.631	178.743	20976233	50.1132	28.064	30.7554	30.1855	18.8998	23.956	70.2773	83.2299	65.8827	96.3768	97.951	70.5352
2L	-	FBgn0250847	CG14034	5218999	13.7566	8.63507	16.7757	27.67	28.3497	25.7988	46.4545	21.525	20.5349	27.2123	23.0473	17.6338	15993802	932.499	1118.24	1543.36	777.276	862.776	906.642	809.976	827.994	817.116	582.796	688.126	753.444
2L	+	FBgn0032022	CG14275	8329389	36.3566	35.9795	10.2518	22.6391	23.6247	23.0346	14.2937	20.09	9.41181	17.0077	22.2242	18.4353	1034549	2225.62	2095.44	4016.85	1999.79	2122.45	2351.37	2676.49	2802.55	3086.22	2477.45	2559.07	2503.2
2L	+	FBgn0032688	CG15160	18594942	1.96522	0	1.86397	2.51546	0.94499	1.84277	5.9557	8.60999	5.13371	12.4723	8.23118	5.61075	5615932	240.74	243.221	265.615	221.36	207.898	225.739	301.359	295.61	349.093	302.737	382.75	383.936
2L	+	FBgn0031603	CG15432	4442559	13.7566	17.2701	10.2518	18.8659	16.0648	17.5063	13.1025	15.785	6.84495	12.4723	26.3398	23.2446	15417276	88.4351	89.2291	165.893	183.628	146.473	137.286	153.657	153.545	160.001	176.88	104.536	90.5736
2L	-	FBgn0032479	CG16974	13197101	99.2438	83.4724	123.954	83.0101	86.9391	77.3963	79.8064	83.2299	67.5939	62.3615	70.7881	71.3367	2380505	36.3566	28.064	52.191	47.7937	50.0845	56.2045	46.4545	44.485	41.0697	44.22	36.2172	32.0615
2L	+	FBgn0031494	CG17219	3030421	56.0089	39.5774	65.2388	111.938	83.1591	94.9026	133.408	133.455	141.177	141.731	149.807	150.689	4227373	25.5479	20.8681	52.191	44.0205	34.9646	54.3617	70.2773	81.7949	71.0164	81.6369	87.2505	80.9552
2L	+	FBgn0031490	CG17264	3021317	17.687	18.7093	18.6397	26.4123	29.2947	33.1698	34.5431	21.525	28.2354	22.6769	22.2242	18.4353	30035310	285.94	267.687	410.073	391.153	350.591	384.217	297.785	340.095	373.906	357.161	330.07	267.713
2L	+	FBgn0040009	CG17490	22539070	48.148	37.4187	51.2591	56.5978	36.8546	51.5975	57.1747	34.44	35.936	31.7477	30.4554	37.6722	4641523	38.3219	51.0909	71.7627	36.4741	24.5697	21.1918	14.2937	17.22	10.2674	7.93692	15.6392	28.8553
2L	+	FBgn0040010	CG17493	22550778	18.6696	20.1485	7.45586	25.1546	18.8998	19.3491	17.8671	22.96	11.123	26.0784	20.5779	30.4584	13503102	7.8609	3.59795	3.72793	11.3196	6.61493	7.37108	21.4405	18.655	13.6899	12.4723	13.1699	12.023
2L	+	FBgn0264494	CG17646	1737743	8.84351	6.47631	5.5919	22.6391	6.61493	11.0566	26.2051	14.35	10.2674	9.07076	6.58494	11.2215	13666890	1339.3	1230.5	1795	989.832	1014.92	1195.96	1174.46	1269.97	1391.24	1357.21	1638	1448.38
2L	-	FBgn0031356	CG17660	1711301	61.9046	45.3341	66.1708	35.2164	41.5796	50.6762	30.9697	43.05	37.6472	45.3538	38.6865	49.6953	1067505	27.5131	6.47631	5.5919	2.51546	4.72495	2.76415	8.33798	2.87	6.84495	12.4723	12.3468	7.21383
2L	+	FBgn0028394	CG17834	8536006	15.7218	17.9897	22.3676	13.835	13.2299	17.5063	8.33798	20.09	8.55619	10.2046	11.5236	10.42	8962789	114.966	116.573	197.58	71.6905	93.554	103.195	88.1444	91.8399	88.9844	131.526	115.236	175.536
2L	-	FBgn0032955	CG2201	21614765	72.7133	59.7259	124.886	203.752	132.299	139.129	183.436	144.935	151.445	120.188	63.3801	56.9091	2756662	428.419	252.576	857.424	924.43	893.015	773.042	1675.93	1693.3	1565.78	1690.56	1206.69	962.645
2L	-	FBgn0032957	CG2225	21677912	40.2871	32.3815	54.987	51.5669	43.4695	46.0692	25.014	22.96	16.2568	20.4092	14.8161	20.8399	16648843	1259.71	1437.74	1900.31	994.863	987.514	1114.88	1001.75	1030.33	981.395	994.382	1010.79	1995.83
2L	+	FBgn0032873	CG2614	20658154	12.774	19.4289	10.2518	18.8659	13.2299	22.1132	15.4848	25.83	13.6899	14.74	18.9317	28.0538	21421389	85.4872	114.415	72.6947	69.175	73.7092	55.2831	97.6735	100.45	77.8613	107.715	103.713	111.414
2L	+	FBgn0031566	CG2818	3713627	9.82612	8.63507	2.79595	7.54637	14.1748	10.1352	11.9114	5.73999	9.41181	6.80307	11.5236	8.8169	17200727	39.3045	43.1754	68.9667	49.0514	56.6994	66.3397	69.0861	47.355	63.3158	46.4877	67.4956	64.9244
2L	+	FBgn0031474	CG2991	2862698	57.9741	56.8476	63.3748	50.3091	43.4695	65.4183	63.1304	99.0149	73.5832	83.9045	108.652	95.3828	13487181	758.576	716.711	956.215	1018.76	995.074	1050.38	961.25	938.489	928.347	933.155	937.531	1405.89
2L	-	FBgn0031457	CG3077	2767285	158.201	140.32	188.261	137.092	194.668	159.4	220.361	261.17	225.883	261.918	258.459	274.927	14479887	7.8609	4.31754	6.52388	6.28864	14.1748	6.44969	2.38228	7.17499	1.71124	5.66923	2.46935	1.60307
2L	-	FBgn0051601	CG31601	22042434	34.3914	46.0537	19.5716	50.3091	55.7544	38.6982	39.3076	55.9649	28.2354	46.4877	46.9177	51.2983	21373144	163.114	127.367	245.112	223.876	187.108	197.176	217.979	253.995	233.584	196.155	200.018	173.132
2L	-	FBgn0051612	CG31612	21786903	2.94784	2.87836	2.79595	2.51546	4.72495	11.0566	15.4848	12.915	18.8236	21.5431	19.7548	16.0307	5566764	38.3219	37.4187	49.3951	27.67	27.4047	46.9906	47.6456	41.615	53.0484	78.2353	69.1419	70.5352
2L	-	FBgn0051635	CG31635	6647204	11.7913	15.1114	8.38785	11.3196	16.0648	11.0566	7.14684	5.73999	10.2674	13.6061	17.2855	16.8323	2148464	340.966	243.941	421.256	415.05	335.471	370.397	320.417	243.95	306.312	226.769	224.711	224.43
2L	+	FBgn0051637	CG31637	6508608	62.8872	61.8847	57.7829	52.8246	73.7092	70.9466	61.9393	99.0149	100.963	79.3692	116.883	140.269	15926849	714.359	822.491	616.973	426.37	564.159	494.784	420.473	400.365	425.243	336.752	376.988	383.936
2L	-	FBgn0025683	CG3164	129049	17.687	44.6145	7.45586	46.5359	30.2397	16.5849	21.4405	21.525	23.1017	40.8184	26.3398	28.0538	15028708	184.731	186.374	165.893	142.123	134.189	121.623	129.834	121.975	159.145	143.998	162.154	210.804
2L	-	FBgn0051678	CG31678	20678920	105.139	69.8002	106.246	96.8451	85.0491	105.038	71.4684	45.92	60.749	30.6138	22.2242	44.0845	8655594	281.027	314.461	82.0145	198.721	213.568	194.412	194.156	182.245	171.979	143.998	156.392	154.697
2L	+	FBgn0031449	CG31689	2739611	7.8609	12.233	11.1838	6.28864	9.4499	18.4277	10.7203	7.17499	6.84495	12.4723	11.5236	17.6338	2989746	11.7913	16.5506	22.3676	18.8659	19.8448	22.1132	16.676	17.22	12.8343	9.07076	10.7005	10.42
2L	-	FBgn0051694	CG31694	2877090	48.148	69.8002	82.9465	62.8864	50.0845	45.1478	66.7039	110.495	99.2518	56.6923	95.4816	69.7337	13999446	903.02	1046.28	778.206	763.441	758.827	800.683	655.127	535.254	676.795	655.362	706.235	973.867
2L	-	FBgn0051710	CG31710	9705329	23.5827	28.064	22.3676	12.5773	14.1748	15.6635	11.9114	22.96	14.5455	12.4723	22.2242	24.8476	9438866	41.2697	22.3073	39.1433	12.5773	14.1748	20.2705	2.38228	5.73999	5.98933	4.53538	4.93871	2.40461
2L	+	FBgn0051729	CG31729	13290419	12.774	3.59795	0.931983	11.3196	20.7898	6.44969	14.2937	11.48	5.98933	10.2046	13.993	17.6338	29032664	193.575	198.607	194.784	125.773	153.088	136.365	144.128	130.585	133.477	120.188	130.876	146.681
2L	-	FBgn0051803	CG31803	17413247	34.3914	36.6991	65.2388	23.8968	45.3595	34.0912	45.2633	51.6599	54.7596	53.2907	60.0876	60.1152	17669260	51.0958	48.2125	45.6672	37.7318	33.0746	33.1698	77.4241	71.7499	57.3265	159.872	107.005	109.009
2L	+	FBgn0051855	CG31855	13369862	14.7392	10.7938	15.8437	12.5773	21.7348	15.6635	47.6456	44.485	36.7916	52.1569	55.1489	56.9091	19449197	25.5479	16.5506	11.1838	20.1237	19.8448	17.5063	15.4848	20.09	22.2461	20.4092	15.6392	26.4507
2L	-	FBgn0032079	CG31886	8957879	56.9915	47.4929	52.191	50.3091	43.4695	52.5189	50.0279	44.485	61.6046	71.4322	65.8494	84.1613	24313098	1256.76	1056.36	1863.03	1071.58	946.88	1069.73	1206.63	1046.11	992.518	1191.67	1021.49	1331.35
2L	-	FBgn0051908	CG31908	7030492	65.835	49.6517	95.9943	45.2782	46.3045	38.6982	67.895	34.44	54.7596	51.023	51.0333	61.7183	12871354	7843.21	8006.15	10267.7	6093.69	6409.87	6858.79	6073.63	6380	6695.22	5056.95	5803.8	5480.91
2L	-	FBgn0051921	CG31921	330920	14.7392	8.63507	5.5919	8.8041	4.72495	5.52831	14.2937	11.48	10.2674	2.26769	8.23118	2.40461	17461430	83.522	88.5095	77.3546	79.2369	51.0295	71.868	60.7482	50.225	62.4602	55.5584	51.0333	64.1229
2L	-	FBgn0051988	CG31988	21202642	6.87828	3.59795	11.1838	11.3196	8.50491	7.37108	16.676	4.305	10.2674	4.53538	4.11559	4.00768	11694735	389.114	379.943	548.938	371.03	443.2	443.186	509.808	563.954	568.131	496.624	590.175	471.303
2L	+	FBgn0052982	CG32982	9152263	6.87828	2.15877	3.72793	6.28864	2.83497	2.76415	7.14684	8.60999	5.98933	1.13385	10.7005	6.41229	27287387	147.392	205.803	188.261	139.608	137.969	161.242	225.126	256.865	259.253	291.398	311.962	363.096
2L	+	FBgn0053116	CG33116	19536606	22.6001	35.9795	36.3473	45.2782	62.3693	54.3617	42.8811	33.005	31.6579	20.4092	16.4624	24.8476	16186165	294.784	266.248	325.262	212.556	226.798	244.167	241.802	289.87	308.878	281.194	291.384	379.127
2L	-	FBgn0053129	CG33129	10973442	146.409	141.759	172.417	176.082	197.503	184.277	163.186	199.465	183.102	213.163	223.065	238.056	6239998	10.8087	10.0743	28.8915	21.3814	16.0648	12.8994	50.0279	31.57	25.6686	45.3538	45.2715	30.4584
2L	+	FBgn0032120	CG33298	9495842	51.0958	71.2394	38.2113	35.2164	52.9194	58.0472	26.2051	33.005	37.6472	58.9599	55.972	59.3137	461539	249.583	164.066	204.104	265.381	212.623	236.796	296.594	262.605	309.734	331.083	325.131	319.813
2L	-	FBgn0053303	CG33303	10384738	138.548	141.759	218.084	193.69	210.733	206.39	293.021	315.7	298.611	311.807	265.044	288.553	5497532	2654.03	2028.52	3973.98	2314.22	2086.54	2301.62	2940.93	2768.11	2976.7	2427.56	2374.69	2403.01
2L	+	FBgn0083962	CG34126	4981859	7.8609	16.5506	3.72793	13.835	14.1748	4.60692	7.14684	10.045	10.2674	14.74	6.58494	10.42	5650704	2.94784	2.15877	3.72793	7.54637	5.66994	6.44969	3.57342	8.60999	5.13371	3.40154	6.58494	4.00768
2L	-	FBgn0085208	CG34179	6048027	7.8609	9.35466	14.9117	28.9277	26.4597	24.8774	44.0722	44.485	53.904	28.3461	29.6322	37.6722	7580650	203.401	298.63	302.894	132.061	167.263	175.984	131.025	142.065	131.765	77.1015	101.243	68.1306
2L	+	FBgn0031875	CG3430	6957629	2.94784	5.03713	0	12.5773	5.66994	4.60692	8.33798	18.655	20.5349	15.8738	23.0473	17.6338	22802179	1549.58	1655.06	2348.6	1306.78	1359.84	1586.62	1727.15	1633.03	1729.21	1652.01	1540.88	1894.03
2L	+	FBgn0085339	CG34310	6669074	9.82612	10.0743	4.65992	23.8968	14.1748	5.52831	11.9114	2.87	9.41181	4.53538	8.23118	5.61075	19828733	98.2612	91.3879	137.002	72.9482	89.774	79.2391	78.6153	61.7049	73.5832	58.9599	46.0946	66.5275
2L	+	FBgn0031229	CG3436	156029	1282.31	1385.21	2013.08	1022.53	1263.45	1207.94	1658.07	1783.7	1887.5	2094.21	2110.47	2295.6	27942777	67.8002	56.8476	70.8307	38.9896	48.1945	44.2265	48.8368	48.79	51.3371	55.5584	41.979	52.0999
2L	+	FBgn0031492	CG3542	3025311	95.3134	138.881	83.8785	81.7523	102.059	93.9812	104.82	110.495	78.717	85.0384	94.6585	125.841	9105535	11.7913	7.19589	6.52388	8.8041	5.66994	4.60692	5.9557	4.305	5.98933	14.74	11.5236	8.8169
2L	+	FBgn0025681	CG3558	2997443	22.6001	15.1114	34.4834	36.4741	39.6896	30.4057	22.6317	30.135	20.5349	15.8738	9.87741	3.20615	20612539	433.332	443.267	666.368	387.38	372.326	433.972	350.195	335.79	320.857	323.146	372.049	306.187
2L	+	FBgn0032981	CG3635	22180350	7.8609	3.59795	6.52388	6.28864	4.72495	4.60692	21.4405	12.915	5.13371	15.8738	6.58494	8.01536	16261533	58.9567	29.5032	62.4429	51.5669	40.6346	48.8334	108.394	101.885	146.311	136.061	126.76	165.116
2L	+	FBgn0032974	CG3651	22125239	3.93045	5.75672	5.5919	10.0618	1.88998	4.60692	10.7203	10.045	13.6899	11.3385	22.2242	11.2215	22905469	40.2871	25.9052	39.1433	70.4328	54.8094	44.2265	55.9836	63.1399	77.8613	83.9045	68.3188	57.7106
2L	-	FBgn0031227	CG3709	155045	82.5394	77.7157	58.7149	90.5564	86.9391	78.3177	92.909	88.9699	95.8293	140.597	134.991	161.109	1664868	15.7218	5.03713	27.9595	21.3814	21.7348	20.2705	9.52912	11.48	16.2568	10.2046	7.40806	5.61075
2L	+	FBgn0028507	CG3793	15765862	50.1132	45.3341	53.123	64.1441	55.7544	65.4183	38.1165	30.135	42.781	32.8815	45.2715	34.4661	7272544	147.392	190.691	174.281	137.092	185.218	211.918	227.508	231.035	230.162	267.587	274.921	332.638
2L	-	FBgn0058006	CG40006	22734923	15.7218	25.1856	3.72793	13.835	15.1198	11.0566	11.9114	12.915	5.98933	14.74	13.1699	28.0538	19178410	93.3481	80.594	103.45	61.6287	60.4793	38.6982	27.3962	21.525	17.968	32.8815	38.6865	20.8399
2L	-	FBgn0087041	CG42231	16352213	27.5131	25.9052	13.9797	21.3814	15.1198	24.8774	16.676	21.525	23.9573	23.8107	28.8091	27.2522	24529545	70.7481	49.6517	70.8307	52.8246	61.4243	70.0252	52.4102	80.3599	65.8827	61.2276	75.7268	72.1383
2L	-	FBgn0250867	CG42238	21051718	40.2871	87.7899	33.5514	81.7523	113.399	60.8114	57.1747	76.0549	79.5726	72.5661	76.5499	86.5659	5790191	64.8524	46.7733	78.2866	81.7523	101.114	84.7674	78.6153	45.92	47.9147	41.9523	30.4554	69.7337
2L	+	FBgn0031384	CG4238	2030540	6.87828	2.15877	9.31983	11.3196	5.66994	8.29246	14.2937	7.17499	14.5455	11.3385	3.29247	0.801536	17375317	7.8609	5.03713	16.7757	7.54637	6.61493	12.8994	9.52912	10.045	8.55619	15.8738	17.2855	18.4353
2L	-	FBgn0259818	CG42399	152142	5.89567	5.03713	4.65992	5.03091	2.83497	3.68554	5.9557	7.17499	5.13371	4.53538	1.64624	20.0384	15971530	2.94784	8.63507	5.5919	5.03091	5.66994	7.37108	10.7203	10.045	2.56686	4.53538	9.05429	9.61844
2L	+	FBgn0259989	CG42486	11843667	118.896	100.023	141.661	93.0719	72.7642	105.038	126.261	77.4899	83.8507	66.8969	60.0876	76.9475	12210776	9.82612	4.31754	13.9797	28.9277	12.2849	22.1132	21.4405	12.915	29.9467	37.4169	35.3941	30.4584
2L	-	FBgn0260228	CG42502	18829011	231.896	278.481	211.56	206.267	326.021	287.472	328.755	364.49	361.071	378.704	440.368	496.151	10324154	463.793	454.061	293.575	479.194	453.595	463.456	459.78	469.245	461.179	638.355	653.555	883.293
2L	-	FBgn0265263	CG42688	19183092	73.6959	36.6991	59.6469	61.6287	45.3595	65.4183	102.438	67.4449	49.6259	46.4877	56.7951	36.0691	24328231	28.4957	28.064	31.6874	26.4123	41.5796	38.6982	25.014	22.96	24.813	13.6061	25.5166	17.6338
2L	+	FBgn0261802	CG42748	22139485	7.8609	12.233	11.1838	11.3196	5.66994	5.52831	30.9697	17.22	14.5455	38.5507	23.8704	33.6645	18449573	494.254	436.791	735.335	455.298	457.375	461.614	444.295	437.675	431.232	377.57	435.429	391.15
2L	-	FBgn0031287	CG4291	861848	23.5827	21.5877	44.7352	30.1855	30.2397	40.5409	36.9254	30.135	44.4922	24.9446	18.9317	12.023	8109432	520.784	463.416	573.17	549.627	434.695	440.422	319.226	301.35	273.798	301.603	293.03	225.232
2L	-	FBgn0031258	CG4297	471608	9.82612	20.1485	7.45586	6.28864	13.2299	17.5063	5.9557	8.60999	9.41181	11.3385	10.7005	17.6338	5273761	130.687	84.192	226.472	143.381	134.189	126.23	127.452	142.065	122.354	115.652	97.1279	76.9475
2L	-	FBgn0263051	CG43346	21174181	56.0089	53.9692	91.3343	69.175	68.9843	62.6541	82.1887	87.5349	77.8613	88.4399	75.7268	84.9629	10247502	169.009	220.194	292.643	169.793	188.998	199.94	148.893	177.94	150.589	128.125	146.515	126.643
2L	-	FBgn0032138	CG4364	9709383	73.6959	100.743	91.3343	72.9482	77.4892	85.6888	57.1747	71.7499	74.4389	85.0384	78.1962	105.001	761875	14.7392	7.19589	6.52388	15.0927	5.66994	8.29246	21.4405	10.045	7.70057	7.93692	9.87741	5.61075
2L	-	FBgn0263996	CG43739	20917393	48.148	36.6991	45.6672	61.6287	43.4695	52.5189	42.8811	43.05	46.2034	60.0938	35.3941	48.0922	10771689	93.3481	81.3136	88.5384	70.4328	66.1493	58.0472	54.7925	53.0949	65.8827	43.0861	55.1489	56.1075
2L	+	FBgn0264364	CG43816	16005326	14.7392	16.5506	15.8437	21.3814	23.6247	14.7422	40.4988	14.35	17.968	24.9446	18.9317	13.6261	3154816	81.5568	76.2765	127.682	90.5564	124.739	116.094	134.599	139.195	171.124	131.526	143.222	134.658
2L	+	FBgn0264743	CG44001	5046363	90.4003	96.425	116.498	110.68	116.234	102.274	133.408	152.11	115.509	115.652	133.345	157.101	13613227	107.105	100.023	164.029	89.2987	95.444	93.9812	191.774	167.895	174.546	212.029	214.011	281.339
2L	+	FBgn0264894	CG44085	13279360	12.774	4.31754	7.45586	13.835	8.50491	8.29246	13.1025	4.305	5.13371	9.07076	5.76182	7.21383	16753703	16.7044	7.91548	29.8235	21.3814	14.1748	18.4277	13.1025	12.915	14.5455	20.4092	11.5236	9.61844
2L	-	FBgn0031894	CG4496	7190430	3.93045	0.719589	4.65992	3.77318	12.2849	6.44969	8.33798	11.48	18.8236	21.5431	8.23118	12.023	12461124	229.931	414.484	175.213	148.412	167.263	149.264	103.629	96.1449	94.9737	105.448	116.883	89.7721
2L	-	FBgn0031896	CG4502	7195184	70.7481	58.2867	36.3473	51.5669	34.9646	47.912	51.219	43.05	43.6366	37.4169	37.0403	31.2599	21174461	48.148	47.4929	9.31983	25.1546	23.6247	37.7768	32.1608	22.96	25.6686	28.3461	34.5709	27.2522
2L	+	FBgn0266445	CG45075	6095732	17.687	17.2701	14.9117	13.835	6.61493	10.1352	14.2937	10.045	14.5455	18.1415	9.87741	8.8169	21078938	7.8609	14.3918	13.0478	11.3196	12.2849	8.29246	21.4405	12.915	15.4011	13.6061	9.87741	11.2215
2L	+	FBgn0267964	CG46244	19611388	338.018	333.89	277.731	339.587	281.607	301.293	288.256	312.83	357.649	329.949	372.872	282.942	9104005	46.1828	50.3713	57.7829	40.2473	37.7996	45.1478	44.0722	63.1399	61.6046	58.9599	38.6865	49.6953
2L	+	FBgn0283651	CG46301	14114105	10.8087	7.19589	9.31983	8.8041	8.50491	8.29246	8.33798	5.73999	4.2781	13.6061	16.4624	15.2292	9275647	17.687	10.7938	33.5514	67.9173	69.9292	46.0692	133.408	104.755	117.22	141.731	88.0736	60.1152
2L	+	FBgn0284223	CG46307	21108210	71.7307	60.4455	62.4429	84.2678	65.2043	73.7108	55.9836	70.3149	65.027	99.7784	88.8967	140.269	9317917	172.94	169.823	286.119	172.309	180.493	178.749	219.17	248.255	226.739	246.044	237.881	282.141
2L	+	FBgn0284224	CG46308	13473195	1.96522	9.35466	7.45586	5.03091	8.50491	8.29246	4.76456	8.60999	1.71124	5.66923	2.46935	4.80922	8943644	22.6001	20.8681	17.7077	13.835	29.2947	34.0912	21.4405	34.44	31.6579	23.8107	39.5096	46.4891
2L	-	FBgn0284225	CG46309	16249532	96.296	124.489	42.8712	96.8451	83.1591	85.6888	76.233	83.2299	87.2731	87.3061	73.2575	113.017	6781415	371.427	238.904	623.497	376.061	397.841	379.61	323.99	279.825	281.499	197.289	159.685	113.017
2L	+	FBgn0032354	CG4788	11180177	2.94784	1.43918	0.931983	7.54637	8.50491	8.29246	17.8671	14.35	12.8343	12.4723	15.6392	27.2522	29815046	105.139	88.5095	159.369	137.092	138.914	146.5	140.555	153.545	153.156	161.006	134.991	148.284
2L	+	FBgn0031319	CG4896	1181231	34.3914	64.7631	40.0753	21.3814	44.4145	35.0126	39.3076	37.31	34.2248	36.283	37.8634	60.9168	16354943	1411.03	1307.49	2239.56	1386.02	1267.23	1336.93	1543.72	1710.52	1540.97	1819.82	1993.59	1996.63
2L	+	FBgn0031322	CG5001	1190674	25.5479	23.0269	31.6874	15.0927	9.4499	20.2705	9.52912	14.35	9.41181	19.2754	13.993	13.6261	16314192	20.6349	25.1856	27.0275	25.1546	18.8998	37.7768	57.1747	18.655	30.8023	46.4877	36.2172	48.8937
2L	+	FBgn0032644	CG5131	17484652	96.296	83.4724	54.055	85.5255	103.004	94.9026	152.466	179.375	146.311	163.274	200.018	223.629	11948824	30.461	19.4289	18.6397	30.1855	30.2397	25.7988	60.7482	76.0549	55.6152	74.8338	99.5972	78.5506
2L	-	FBgn0031909	CG5181	7408818	0.982612	7.91548	5.5919	5.03091	6.61493	5.52831	1.19114	5.73999	8.55619	5.66923	10.7005	8.01536	1234648	6.87828	5.03713	10.2518	8.8041	10.3949	10.1352	11.9114	11.48	23.1017	37.4169	24.6935	27.2522
2L	+	FBgn0032478	CG5458	13183494	75.6611	77.7157	119.294	138.35	120.014	128.994	92.909	86.0999	72.7276	66.8969	101.243	80.9552	8605123	83.522	69.8002	110.906	60.371	77.4892	96.7454	177.48	195.16	207.915	207.494	221.419	151.49
2L	-	FBgn0032200	CG5676	10256318	125.774	101.462	113.702	75.4637	66.1493	86.6101	64.3216	51.6599	53.0484	53.2907	55.972	64.9244	8688675	110.053	94.2662	159.369	89.2987	85.9941	93.0598	94.1001	110.495	103.53	112.251	92.1892	92.1767
2L	-	FBgn0032196	CG5708	10224663	197.505	146.077	363.473	210.041	242.862	260.752	234.655	262.605	279.787	187.084	153.1	145.078	17091934	56.9915	50.3713	102.518	52.8246	48.1945	61.7328	57.1747	83.2299	69.3051	52.1569	57.6182	56.9091
2L	-	FBgn0032450	CG5776	12701422	20.6349	7.19589	13.9797	16.3505	23.6247	23.956	9.52912	17.22	9.41181	15.8738	10.7005	6.41229	19430563	578.758	534.655	608.585	438.947	455.485	479.12	314.461	256.865	325.135	234.706	188.494	255.69
2L	-	FBgn0032454	CG5787	12713275	116.931	109.378	129.546	110.68	94.499	118.859	157.231	143.5	124.92	168.943	204.956	173.132	16328522	120.861	100.023	156.573	93.0719	68.9843	86.6101	55.9836	50.225	54.7596	30.6138	31.2785	40.0768
2L	-	FBgn0032587	CG5953	16524939	55.0263	73.3981	33.5514	27.67	33.0746	38.6982	33.3519	30.135	18.8236	26.0784	13.1699	23.2446	1115034	13.7566	12.233	9.31983	18.8659	12.2849	12.8994	33.3519	37.31	28.2354	47.6215	46.0946	48.0922
2L	+	FBgn0031914	CG5973	7439444	10.8087	10.0743	12.1158	5.03091	2.83497	7.37108	1.19114	0	4.2781	1.13385	11.5236	7.21383	16194191	13.7566	10.0743	21.4356	27.67	27.4047	23.0346	21.4405	12.915	27.3798	37.4169	27.1629	30.4584
2L	-	FBgn0027582	CG6230	11120641	147.392	129.526	180.805	162.247	136.079	157.557	72.6596	68.8799	71.872	82.7707	66.6725	111.414	12274620	350.792	265.529	140.729	291.793	245.697	308.664	268.007	264.04	296.9	249.446	243.643	246.072
2L	-	FBgn0032388	CG6686	11985541	73.6959	114.415	24.2316	77.9791	98.2789	82.9246	82.1887	61.7049	56.4709	54.4246	55.972	52.9014	453946	52.0784	45.3341	55.919	67.9173	55.7544	70.9466	48.8368	43.05	33.3691	18.1415	21.4011	25.6492
2L	-	FBgn0032305	CG6700	10843013	4.91306	5.75672	4.65992	6.28864	0.94499	6.44969	7.14684	4.305	8.55619	6.80307	3.29247	4.00768	1036909	17.687	4.31754	8.38785	26.4123	9.4499	15.6635	36.9254	33.005	35.0804	35.1492	40.3328	26.4507
2L	-	FBgn0032398	CG6766	12040300	20.6349	30.9423	18.6397	22.6391	22.6798	24.8774	21.4405	21.525	14.5455	14.74	27.986	28.0538	9479008	5.89567	6.47631	6.52388	10.0618	6.61493	7.37108	5.9557	10.045	3.42248	9.07076	9.05429	8.01536
2L	+	FBgn0032517	CG7099	13389065	0.982612	2.15877	4.65992	3.77318	6.61493	6.44969	3.57342	5.73999	1.71124	6.80307	7.40806	8.8169	11277845	8.84351	3.59795	6.52388	17.6082	13.2299	14.7422	33.3519	24.395	26.5242	45.3538	32.9247	20.0384
2L	+	FBgn0032521	CG7110	13403856	7.8609	14.3918	6.52388	15.0927	13.2299	4.60692	10.7203	5.73999	11.9787	5.66923	12.3468	13.6261	16563465	16.7044	16.5506	15.8437	8.8041	9.4499	3.68554	4.76456	10.045	2.56686	5.66923	3.29247	4.80922
2L	+	FBgn0031947	CG7154	7783491	20.6349	15.831	12.1158	15.0927	29.2947	8.29246	26.2051	7.17499	22.2461	13.6061	19.7548	13.6261	7788134	59.9393	61.1651	102.518	173.566	141.748	121.623	232.272	195.16	157.434	278.926	193.433	153.093
2L	+	FBgn0032002	CG8353	8214598	21.6175	14.3918	29.8235	20.1237	18.8998	21.1918	13.1025	2.87	11.9787	6.80307	6.58494	8.01536	10307023	132.653	134.563	187.329	96.8451	130.409	132.679	116.732	123.41	133.477	94.1091	91.3661	89.7721
2L	-	FBgn0031995	CG8475	8200464	159.183	176.299	230.2	198.721	187.108	172.299	120.305	129.15	143.744	125.857	100.42	137.864	7037612	115.948	61.8847	279.595	216.329	223.963	176.906	204.876	192.29	186.525	249.446	151.454	130.65
2L	+	FBgn0032938	CG8671	21273404	501.132	561.28	474.379	446.493	439.42	410.938	328.755	361.62	325.991	314.075	301.261	254.889	13142819	306.575	313.021	292.643	318.205	339.251	363.947	298.976	390.32	414.12	416.121	477.408	495.349
2L	-	FBgn0028920	CG8997	13844376	57.9741	32.3815	41.0073	71.6905	47.2495	36.8554	63.1304	37.31	46.2034	37.4169	39.5096	32.0615	18668344	53.061	51.0909	79.2186	74.206	71.8192	82.0032	42.8811	40.18	49.6259	31.7477	30.4554	20.8399
2L	+	FBgn0031769	CG9135	6053479	44.2175	48.2125	42.8712	26.4123	32.1297	35.0126	25.014	22.96	34.2248	36.283	37.0403	30.4584	19569400	33.4088	30.9423	43.8032	31.4432	28.3497	33.1698	33.3519	25.83	33.3691	39.6846	27.986	32.0615
2L	-	FBgn0031738	CG9171	5799898	10.8087	12.9526	6.52388	17.6082	9.4499	6.44969	5.9557	10.045	6.84495	7.93692	11.5236	12.023	9852884	37.3393	23.7465	42.8712	44.0205	52.9194	35.934	36.9254	22.96	25.6686	19.2754	13.1699	27.2522
2L	+	FBgn0032925	CG9246	21163995	29.4784	25.9052	22.3676	45.2782	41.5796	23.956	17.8671	21.525	28.2354	40.8184	36.2172	27.2522	21783539	40.2871	38.1382	67.1028	13.835	16.0648	19.3491	11.9114	5.73999	1.71124	11.3385	8.23118	4.00768
2L	+	FBgn0032919	CG9253	21144184	8.84351	7.91548	5.5919	3.77318	6.61493	7.37108	3.57342	0	1.71124	5.66923	4.11559	1.60307	16024654	36.3566	29.5032	18.6397	31.4432	42.5245	35.0126	46.4545	25.83	33.3691	22.6769	18.9317	10.42
2L	+	FBgn0032886	CG9328	20798342	148.374	133.844	99.7222	98.1028	117.179	130.837	89.3355	129.15	122.354	97.5107	115.236	128.246	17475100	42.2523	20.1485	37.2793	80.4946	42.5245	48.8334	108.394	113.365	109.519	75.9676	84.7811	58.5122
2L	-	FBgn0032485	CG9426	13216784	11.7913	13.6722	11.1838	13.835	22.6798	14.7422	33.3519	22.96	31.6579	45.3538	37.0403	27.2522	7815710	848.977	888.693	1496.76	947.069	1236.05	1188.59	1344.8	1363.25	1423.75	1328.87	1344.15	1219.94
2L	-	FBgn0032077	CG9515	8943454	442.175	531.777	676.62	443.978	563.214	569.416	690.861	848.084	847.063	791.424	907.076	999.516	19043607	98.2612	101.462	201.308	105.649	159.703	109.645	132.217	159.285	130.054	180.281	166.27	174.735
2L	-	FBgn0031818	CG9536	6474737	5.89567	10.0743	5.5919	10.0618	5.66994	3.68554	5.9557	5.73999	1.71124	5.66923	8.23118	9.61844	16291830	24.5653	20.8681	19.5716	36.4741	20.7898	39.6195	34.5431	22.96	29.9467	30.6138	29.6322	40.0768
2L	-	FBgn0032101	CG9586	9165646	37.3393	45.3341	61.5109	41.505	39.6896	35.0126	28.5874	33.005	24.813	37.4169	32.1016	58.5122	13483699	11.7913	15.831	18.6397	18.8659	33.0746	23.956	36.9254	41.615	42.781	43.0861	52.6795	75.3444
2L	-	FBgn0031516	CG9663	3296304	21.6175	15.1114	12.1158	13.835	7.55992	6.44969	8.33798	1.435	5.98933	21.5431	8.23118	8.8169	8428272	136.583	154.712	154.709	166.02	145.528	119.78	98.8647	107.625	112.086	109.983	111.944	96.1844
2L	-	FBgn0262160	CG9932	13033271	4.91306	7.91548	2.79595	2.51546	8.50491	3.68554	5.9557	7.17499	2.56686	6.80307	3.29247	3.20615	16994702	6.87828	2.15877	4.65992	10.0618	4.72495	4.60692	7.14684	2.87	5.98933	5.66923	4.11559	1.60307
2L	-	FBgn0032467	CG9934	13019574	321.314	399.372	507.931	279.216	321.297	358.419	259.669	242.515	256.686	235.84	222.242	235.652	4658082	173.922	143.198	199.444	140.866	120.959	123.466	207.258	154.98	203.637	185.951	162.977	131.452
2L	-	FBgn0031413	CG9967	2345129	4.91306	5.75672	3.72793	3.77318	5.66994	4.60692	1.19114	7.17499	4.2781	7.93692	8.23118	4.80922	13453392	24.5653	17.2701	23.2996	26.4123	25.5147	24.8774	34.5431	43.05	37.6472	48.7553	41.979	57.7106
2L	-	FBgn0031317	Charon	1182296	8.84351	11.5134	14.9117	15.0927	16.0648	11.978	20.2494	14.35	23.9573	14.74	19.7548	20.8399	476449	110.053	102.182	159.369	74.206	84.1041	111.488	100.056	100.45	86.4175	138.329	132.522	177.941
2L	-	FBgn0250786	Chd1	2981063	126.757	163.347	169.621	89.2987	90.719	80.1605	64.3216	91.8399	74.4389	86.1722	78.1962	103.398	3016060	35.374	74.1177	86.6744	37.7318	54.8094	46.0692	27.3962	25.83	30.8023	15.8738	19.7548	18.4353
2L	-	FBgn0000308	chic	5973328	1630.15	1419.75	2064.34	1632.53	1757.68	1470.53	1903.44	1915.72	1862.68	1983.1	1525.24	1289.67	15374236	108.087	66.9218	170.553	98.1028	96.389	113.33	127.452	94.7099	93.2625	114.518	91.3661	80.1536
2L	-	FBgn0000307	chif	16347333	157.218	138.161	216.22	110.68	122.849	168.613	113.158	116.235	136.899	115.652	126.76	137.063	7245772	29.4784	35.2599	16.7757	23.8968	33.0746	14.7422	25.014	14.35	15.4011	20.4092	23.0473	14.4277
2L	+	FBgn0086758	chinmo	1698616	690.776	559.841	753.974	491.772	361.931	468.985	434.766	345.835	375.617	399.113	389.335	349.47	19699936	378.306	342.525	510.727	449.009	363.821	416.466	450.251	403.235	441.499	462.609	410.736	395.959
2L	-	FBgn0001977	CIAPIN1	15044962	18.6696	11.5134	22.3676	35.2164	36.8546	25.7988	42.8811	44.485	39.3585	44.22	35.3941	29.6568	16438825	301.662	456.939	370.929	270.412	295.782	369.475	312.079	276.955	353.371	325.414	396.743	472.105
2L	+	FBgn0044323	Cka	8038497	149.357	124.489	233.928	186.144	162.538	151.107	173.907	187.985	180.536	158.738	160.508	119.429	8631693	5.89567	2.87836	7.45586	11.3196	3.77996	7.37108	9.52912	15.785	6.84495	12.4723	9.87741	6.41229
2L	-	FBgn0032979	Clamp	22189525	26.5305	24.466	21.4356	31.4432	28.3497	27.6415	20.2494	18.655	9.41181	36.283	11.5236	12.8246	4945476	41.2697	30.9423	80.1505	67.9173	68.0393	39.6195	64.3216	51.6599	68.4495	75.9676	77.3731	57.7106
2L	+	FBgn0020503	CLIP-190	17385276	184.731	204.363	204.104	217.587	253.257	224.818	273.962	246.82	270.376	287.997	269.159	246.072	19045975	40.2871	37.4187	73.6267	40.2473	32.1297	26.7202	26.2051	17.22	15.4011	17.0077	18.9317	11.2215
2L	+	FBgn0015621	Clp	821049	4.91306	2.15877	1.86397	2.51546	5.66994	0.921385	13.1025	12.915	12.8343	11.3385	15.6392	28.0538	21522445	3.93045	7.19589	7.45586	12.5773	10.3949	12.8994	23.8228	31.57	33.3691	23.8107	31.2785	29.6568
2L	-	FBgn0040232	cmet	11264082	12.774	28.7836	13.9797	21.3814	28.3497	35.0126	28.5874	21.525	29.9467	15.8738	25.5166	24.8476	20738413	0.982612	3.59795	6.52388	5.03091	1.88998	0.921385	4.76456	1.435	4.2781	7.93692	4.11559	6.41229
2L	-	FBgn0000339	cni	16313035	81.5568	80.594	103.45	71.6905	40.6346	63.5755	26.2051	35.875	30.8023	26.0784	29.6322	30.4584	11139688	226.001	243.221	289.847	172.309	223.963	228.503	188.2	205.205	234.44	180.281	167.916	181.147
2L	+	FBgn0051716	Cnot4	10400268	68.7828	69.8002	54.987	49.0514	64.2593	58.0472	65.5127	53.0949	52.1928	55.5584	46.9177	67.3291	16585265	4.91306	2.15877	3.72793	3.77318	7.55992	9.21385	8.33798	8.60999	5.13371	12.4723	5.76182	8.01536
2L	+	FBgn0000299	Col4a1	5036925	51.0958	238.184	130.478	26.4123	168.208	175.984	33.3519	97.5799	115.509	44.22	190.963	100.994	15569529	72.7133	92.827	126.75	118.226	96.389	88.4529	121.496	120.54	120.642	143.998	125.114	127.444
2L	-	FBgn0019830	colt	2770883	45.2001	46.7733	99.7222	83.0101	95.444	79.2391	90.5267	83.2299	64.1714	64.6292	48.5639	60.1152	5307466	34.3914	53.2496	68.0348	36.4741	45.3595	44.2265	41.6899	40.18	38.5029	30.6138	40.3328	34.4661
2L	+	FBgn0031830	COX5B	6559148	1015.04	1015.34	1373.74	872.863	792.846	944.419	987.455	1030.33	1043	981.91	1044.54	1025.16	9434673	1001.28	1117.52	2124.92	935.75	1101.86	1098.29	1179.23	1390.51	1412.63	1517.08	1457.74	1172.65
2L	+	FBgn0011570	cpb	1706776	578.758	655.546	1122.11	426.37	579.279	631.148	401.414	515.164	580.965	401.381	429.667	544.243	23124216	183.748	164.066	208.764	123.257	152.143	147.422	157.231	150.675	136.043	129.258	125.114	125.04
2L	+	FBgn0000370	crc	21311005	41.2697	42.4558	12.1158	35.2164	33.0746	24.8774	28.5874	21.525	25.6686	30.6138	35.3941	29.6568	13898711	9.82612	10.0743	17.7077	18.8659	17.0098	19.3491	11.9114	18.655	16.2568	17.0077	15.6392	9.61844
2L	-	FBgn0020309	crol	11803533	366.514	473.49	125.818	251.546	259.872	313.271	283.491	255.43	259.253	256.249	326.778	228.438	15128024	21.6175	13.6722	17.7077	16.3505	51.0295	41.4623	58.3659	71.7499	66.7383	73.6999	63.3801	53.7029
2L	-	FBgn0001994	crp	16264841	103.174	141.04	52.191	83.0101	83.1591	59.89	129.834	84.6649	88.1288	96.3768	80.6655	92.1767	3871424	14.7392	8.63507	20.5036	10.0618	12.2849	20.2705	34.5431	14.35	34.2248	34.0154	24.6935	19.2369
2L	-	FBgn0015924	crq	448714	267.27	326.694	398.889	327.009	382.721	418.309	503.852	535.254	485.992	344.689	418.967	353.478	4877898	25.5479	28.7836	19.5716	25.1546	35.9096	23.956	19.0582	34.44	23.9573	29.48	32.1016	40.0768
2L	-	FBgn0022213	Cse1	16825085	22.6001	42.4558	13.0478	22.6391	26.4597	24.8774	20.2494	22.96	23.1017	21.5431	44.4484	33.6645	14182837	6.87828	7.91548	13.0478	5.03091	5.66994	6.44969	14.2937	18.655	16.2568	46.4877	42.8021	51.2983
2L	+	FBgn0000384	cta	22990104	164.096	141.04	129.546	174.824	171.988	171.378	154.848	153.545	141.177	181.415	178.617	240.461	28607942	133.635	118.013	123.954	59.1132	85.0491	80.1605	83.3798	70.3149	79.5726	61.2276	57.6182	84.9629
2L	+	FBgn0032956	Cul2	21662958	230.914	179.897	229.268	279.216	243.807	262.595	179.862	202.335	219.894	210.895	231.296	186.758	7250969	17.687	17.2701	9.31983	26.4123	26.4597	22.1132	28.5874	35.875	23.1017	26.0784	33.7478	32.863
2L	-	FBgn0261268	Cul3	15266028	49.1306	43.895	70.8307	88.041	100.169	95.824	84.571	54.5299	72.7276	39.6846	41.979	37.6722	7184254	3.93045	2.87836	4.65992	5.03091	10.3949	1.84277	2.38228	4.305	12.8343	9.07076	12.3468	5.61075
2L	+	FBgn0031452	Cwc25	2745941	20.6349	20.8681	27.9595	30.1855	23.6247	31.3271	32.1608	45.92	31.6579	35.1492	48.5639	29.6568	7126318	5.89567	7.19589	15.8437	17.6082	14.1748	9.21385	11.9114	8.60999	13.6899	14.74	11.5236	8.8169
2L	-	FBgn0010382	CycE	15742042	34.3914	25.9052	24.2316	27.67	18.8998	23.0346	42.8811	53.0949	52.1928	46.4877	60.9107	60.1152	6956950	153.287	116.573	172.417	118.226	129.464	136.365	140.555	149.24	153.156	184.817	186.848	197.178
2L	-	FBgn0025674	CycK	22128263	658.35	780.035	1063.39	607.483	659.603	662.475	758.756	826.559	781.18	857.187	1046.18	1050.01	6949617	5.89567	10.7938	0.931983	2.51546	6.61493	4.60692	3.57342	5.73999	5.13371	6.80307	2.46935	1.60307
2L	-	FBgn0032210	CYLD	10299178	31.4436	43.895	23.2996	28.9277	31.1847	37.7768	10.7203	7.17499	9.41181	11.3385	6.58494	7.21383	21657419	117.913	130.246	139.797	77.9791	72.7642	87.5315	82.1887	73.1849	68.4495	89.5738	93.8354	68.9321
2L	+	FBgn0267821	da	10388358	104.157	163.347	32.6194	66.6596	77.4892	70.9466	60.7482	58.8349	43.6366	44.22	44.4484	39.2753	12390683	22.6001	19.4289	31.6874	15.0927	16.0648	15.6635	22.6317	22.96	17.1124	15.8738	16.4624	16.8323
2L	-	FBgn0023388	Dap160	21141850	307.558	449.743	263.751	221.36	271.212	233.11	195.347	212.38	209.627	266.454	344.886	319.813	14646170	76.6437	68.361	79.2186	75.4637	100.169	107.802	96.4824	81.7949	102.674	77.1015	81.4886	120.23
2L	+	FBgn0031461	daw	2809274	46.1828	34.5403	31.6874	41.505	32.1297	42.3837	15.4848	14.35	11.9787	12.4723	10.7005	8.01536	19527280	95.3134	92.1075	138.865	148.412	154.033	152.028	217.979	248.255	252.408	322.012	310.315	383.936
2L	+	FBgn0067779	dbr	70015	7.8609	11.5134	2.79595	10.0618	8.50491	9.21385	7.14684	4.305	8.55619	1.13385	7.40806	4.80922	13386258	8.84351	4.31754	6.52388	16.3505	4.72495	4.60692	15.4848	5.73999	12.8343	5.66923	10.7005	4.80922
2L	-	FBgn0086251	del	21154292	126.757	112.256	164.029	153.443	137.024	132.679	139.363	136.325	136.899	150.801	147.338	137.864	23602523	155.253	200.046	356.018	182.371	214.513	272.73	158.422	281.26	288.344	112.251	183.555	249.278
2L	-	FBgn0022893	Df31	21628073	3239.67	3587.15	3788.51	2202.28	2531.63	2320.97	2572.86	3059.42	2903.12	3514.92	4095.83	4131.92	19488973	6.87828	10.0743	1.86397	10.0618	5.66994	5.52831	4.76456	4.305	5.98933	7.93692	9.05429	8.8169
2L	+	FBgn0032390	dgt2	11990833	127.74	125.209	143.525	119.484	138.914	128.072	159.613	146.37	121.498	140.597	145.692	162.712	19482871	45.2001	31.6619	36.3473	52.8246	52.9194	42.3837	66.7039	57.3999	65.8827	69.1646	49.3871	52.0999
2L	+	FBgn0011202	dia	20766940	36.3566	35.9795	58.7149	44.0205	52.9194	47.912	44.0722	40.18	38.5029	36.283	27.986	31.2599	23766746	4.91306	2.87836	4.65992	13.835	2.83497	8.29246	8.33798	12.915	5.98933	18.1415	9.87741	22.443
2L	-	FBgn0260632	dl	17454262	26.5305	41.0166	41.9392	22.6391	38.7446	37.7768	33.3519	12.915	32.5135	115.652	157.215	131.452	13411379	30.461	20.1485	27.0275	8.8041	17.0098	26.7202	23.8228	18.655	22.2461	14.74	22.2242	28.8553
2L	-	FBgn0032363	Dlg5	11515183	24.5653	40.297	13.0478	26.4123	23.6247	25.7988	17.8671	15.785	21.3905	21.5431	14.8161	24.8476	6378245	27.5131	16.5506	27.0275	46.5359	37.7996	40.5409	35.7342	34.44	33.3691	24.9446	33.7478	16.0307
2L	+	FBgn0010497	dmGlut	12028064	17.687	34.5403	22.3676	16.3505	26.4597	33.1698	15.4848	47.355	28.2354	26.0784	28.8091	42.4814	23691779	26.5305	20.1485	19.5716	18.8659	22.6798	23.0346	20.2494	22.96	12.8343	22.6769	20.5779	28.0538
2L	-	FBgn0027453	Dnz1	10856796	304.61	351.16	418.46	186.144	375.161	378.689	481.221	581.174	557.864	507.963	651.086	527.411	19579317	8.84351	5.75672	6.52388	5.03091	5.66994	7.37108	7.14684	11.48	11.123	9.07076	9.87741	7.21383
2L	+	FBgn0010583	dock	832730	14.7392	15.831	18.6397	25.1546	22.6798	25.7988	21.4405	20.09	22.2461	11.3385	12.3468	11.2215	16350791	50.1132	37.4187	82.9465	35.2164	38.7446	40.5409	35.7342	33.005	39.3585	29.48	24.6935	36.8707
2L	-	FBgn0053196	dpy	4577718	162.131	256.174	291.711	124.515	158.758	210.076	151.275	132.02	163.423	164.408	189.317	240.461	16645713	6.87828	6.47631	3.72793	6.28864	9.4499	9.21385	9.52912	7.17499	10.2674	10.2046	13.993	15.2292
2L	-	FBgn0015664	Dref	9964279	93.3481	125.928	181.737	80.4946	123.794	132.679	201.303	208.075	195.937	189.352	238.704	254.889	18609539	95.3134	78.4353	117.43	104.391	79.3791	101.352	92.909	86.0999	73.5832	74.8338	65.0263	64.9244
2L	-	FBgn0026479	Drp1	2581622	9.82612	22.3073	24.2316	7.54637	17.9548	18.4277	8.33798	2.87	11.9787	7.93692	6.58494	6.41229	18700644	115.948	84.9116	192.92	128.288	123.794	117.937	84.571	104.755	97.5406	91.8415	104.536	114.62
2L	+	FBgn0023090	dtr	21366808	18.6696	7.19589	11.1838	10.0618	4.72495	4.60692	0	7.17499	1.71124	6.80307	2.46935	1.60307	11852727	8.84351	2.87836	10.2518	26.4123	13.2299	14.7422	29.7785	25.83	18.8236	26.0784	8.23118	9.61844
2L	-	FBgn0016930	Dyrk2	14185661	8.84351	7.19589	4.65992	3.77318	5.66994	4.60692	9.52912	8.60999	4.2781	4.53538	5.76182	11.2215	23731498	102.192	64.7631	251.635	104.391	67.0943	80.1605	102.438	87.5349	102.674	155.337	162.977	183.552
2L	-	FBgn0020445	E23	3358639	76.6437	46.7733	77.3546	44.0205	32.1297	31.3271	34.5431	33.005	31.6579	36.283	27.986	28.0538	5351902	12.774	5.03713	10.2518	17.6082	11.3399	13.8208	20.2494	35.875	27.3798	37.4169	46.9177	64.9244
2L	+	FBgn0028539	Eato	13789963	6.87828	36.6991	11.1838	23.8968	22.6798	13.8208	13.1025	20.09	11.123	19.2754	13.993	22.443	25260964	254.496	377.065	444.556	255.319	399.731	313.271	400.223	452.025	444.066	479.616	604.168	682.107
2L	+	FBgn0263933	ebi	418409	33.4088	35.2599	41.0073	25.1546	33.0746	35.0126	51.219	30.135	48.7703	28.3461	32.9247	33.6645	8011993	75.6611	104.34	118.362	55.34	77.4892	93.9812	55.9836	55.9649	47.9147	40.8184	43.6252	47.2906
2L	+	FBgn0032480	Edem2	13196247	6.87828	7.91548	6.52388	5.03091	9.4499	5.52831	8.33798	4.305	3.42248	6.80307	2.46935	4.00768	7917606	16.7044	11.5134	3.72793	15.0927	18.8998	11.978	30.9697	24.395	28.2354	35.1492	23.0473	32.863
2L	-	FBgn0000559	eEF2	21740040	341.949	241.782	732.539	784.822	546.204	414.623	491.941	477.855	444.922	481.884	255.166	201.186	19049883	429.401	416.642	488.359	381.092	446.98	472.67	408.561	436.24	426.098	416.121	449.422	521.8
2L	-	FBgn0015834	eIF3i	4967831	276.114	193.57	328.99	251.546	192.778	209.154	289.447	209.51	278.076	238.107	265.044	243.667	21516987	19.6522	30.9423	29.8235	26.4123	46.3045	22.1132	28.5874	31.57	45.3478	58.9599	45.2715	48.8937
2L	+	FBgn0001942	eIF4A	5985558	1354.04	1278.71	2224.64	1264.02	1406.14	1402.35	1415.07	1403.43	1409.2	1144.05	1112.86	936.996	21007538	193.575	167.664	241.384	147.154	170.098	179.67	150.084	149.24	137.755	132.66	127.583	201.186
2L	+	FBgn0020497	emb	8408093	174.905	160.468	196.648	110.68	105.839	120.701	136.981	129.15	168.557	70.2984	57.6182	32.863	8403941	33.4088	24.466	57.7829	84.2678	69.9292	65.4183	82.1887	110.495	108.664	58.9599	59.2645	67.3291
2L	-	FBgn0032292	EMC3	10733292	232.879	243.941	334.582	198.721	239.082	246.01	293.021	305.655	360.216	293.666	367.934	319.813	18835577	49.1306	63.3239	54.055	30.1855	26.4597	35.0126	27.3962	14.35	20.5349	30.6138	15.6392	35.2676
2L	-	FBgn0000579	Eno	1725169	85.4872	97.8642	159.369	70.4328	66.1493	109.645	114.349	106.19	112.086	143.998	158.039	172.33	18855139	151.322	133.844	202.24	143.381	145.528	162.164	166.76	209.51	225.028	189.352	196.725	206.796
2L	+	FBgn0263916	Ent2	6564251	78.609	102.901	151.913	98.1028	133.244	92.1385	144.128	177.94	147.166	221.1	218.949	180.346	12474425	309.523	328.852	520.979	308.143	356.261	372.239	332.328	377.405	382.462	317.477	334.186	324.622
2L	+	FBgn0020443	eRF3	12434929	72.7133	90.6683	32.6194	47.7937	70.8742	47.912	57.1747	68.8799	60.749	63.4953	74.0806	92.9782	18952212	17.687	18.7093	12.1158	18.8659	11.3399	12.8994	32.1608	15.785	15.4011	15.8738	14.8161	12.8246
2L	+	FBgn0004583	ex	431620	66.8176	63.3239	61.5109	30.1855	20.7898	39.6195	17.8671	18.655	23.9573	36.283	14.8161	44.0845	19742818	21.6175	30.9423	59.6469	42.7628	28.3497	35.934	54.7925	27.265	37.6472	41.9523	47.7408	25.6492
2L	-	FBgn0025608	Faf2	18706260	97.2786	88.5095	183.601	120.742	115.289	111.488	96.4824	101.885	142.888	96.3768	103.713	88.169	19178222	38.3219	27.3444	39.1433	31.4432	28.3497	19.3491	21.4405	11.48	22.2461	15.8738	28.8091	20.8399
2L	+	FBgn0283427	FASN1	3057088	73.6959	87.7899	92.2663	75.4637	52.9194	60.8114	45.2633	61.7049	66.7383	70.2984	51.8564	205.193	3490912	115.948	76.9961	123.954	109.422	106.784	138.208	84.571	110.495	88.1288	133.794	125.937	155.498
2L	+	FBgn0042627	FASN2	3047181	7.8609	11.5134	15.8437	11.3196	4.72495	8.29246	1.19114	0	0.855619	1.13385	0.823118	0	9857594	14.7392	10.0743	13.9797	15.0927	17.9548	14.7422	27.3962	25.83	25.6686	36.283	27.1629	28.8553
2L	-	FBgn0267828	Fatp1	10511252	287.905	382.102	374.657	343.36	452.65	436.736	358.533	375.97	382.462	315.209	388.512	343.859	2190099	83.522	69.8002	76.4226	75.4637	87.8841	100.431	79.8064	88.9699	85.5619	82.7707	106.182	84.1613
2L	+	FBgn0029174	Fkbp59	9889821	26.5305	33.8207	43.8032	17.6082	23.6247	20.2705	52.4102	48.79	61.6046	85.0384	111.944	103.398	2215184	44.2175	50.3713	51.2591	38.9896	51.0295	35.934	51.219	55.9649	54.7596	70.2984	74.9037	74.5429
2L	-	FBgn0263773	fok	20084846	43.2349	43.1754	41.0073	40.2473	30.2397	46.9906	40.4988	17.22	24.813	27.2123	29.6322	28.0538	11559871	19.6522	12.9526	20.5036	33.9587	24.5697	23.0346	36.9254	41.615	35.936	27.2123	25.5166	30.4584
2L	-	FBgn0032773	fon	19387049	33.4088	20.8681	35.4154	46.5359	28.3497	31.3271	36.9254	28.7	25.6686	20.4092	19.7548	18.4353	8032144	42.2523	25.9052	64.3068	33.9587	48.1945	39.6195	47.6456	38.745	31.6579	46.4877	44.4484	36.8707
2L	+	FBgn0031815	frj	6456426	2.94784	17.9897	1.86397	8.8041	4.72495	7.37108	4.76456	8.60999	5.13371	4.53538	5.76182	3.20615	18164251	9.82612	6.47631	8.38785	23.8968	15.1198	13.8208	15.4848	8.60999	14.5455	7.93692	9.87741	8.01536
2L	+	FBgn0262743	Fs(2)Ket	20740435	68.7828	60.4455	63.3748	72.9482	81.2691	90.2957	123.879	154.98	155.723	241.509	202.487	218.819	18174837	20.6349	17.2701	20.5036	28.9277	28.3497	15.6635	23.8228	21.525	17.968	24.9446	14.8161	14.4277
2L	-	FBgn0004811	fs(2)ltoPP43	19793631	57.9741	47.4929	69.8987	62.8864	65.2043	53.4403	71.4684	86.0999	77.0057	79.3692	69.965	78.5506	7887271	30.461	25.1856	36.3473	33.9587	32.1297	33.1698	25.014	17.22	26.5242	26.0784	22.2242	25.6492
2L	-	FBgn0000053	Gart	7024828	142.479	116.573	144.457	172.309	179.548	186.12	223.934	190.855	240.429	269.855	217.303	260.499	17621261	6.87828	4.31754	0.931983	2.51546	1.88998	6.44969	1.19114	1.435	3.42248	5.66923	8.23118	11.2215
2L	+	FBgn0032223	GATAd	10336230	6.87828	12.9526	2.79595	13.835	11.3399	9.21385	5.9557	10.045	6.84495	12.4723	7.40806	7.21383	12825030	2.94784	4.31754	13.9797	6.28864	7.55992	3.68554	9.52912	11.48	12.8343	17.0077	17.2855	8.8169
2L	-	FBgn0064115	GatC	13834249	43.2349	38.8578	37.2793	41.505	39.6896	48.8334	61.9393	71.7499	67.5939	58.9599	86.4273	81.7567	5799536	136.583	121.611	142.593	108.165	112.454	141.893	97.6735	88.9699	109.519	83.9045	86.4273	104.2
2L	-	FBgn0004868	Gdi	9491944	97.2786	151.833	80.1505	90.5564	97.334	74.6321	116.732	121.975	98.3962	105.448	123.468	110.612	4339911	33.4088	41.0166	60.5789	55.34	58.5894	66.3397	120.305	113.365	132.621	156.471	161.331	206.796
2L	+	FBgn0267252	Ggamma30A	9291797	70.7481	68.361	61.5109	46.5359	54.8094	69.1038	96.4824	54.5299	50.4815	53.2907	47.7408	28.0538	5761756	36.3566	39.5774	27.9595	36.4741	27.4047	26.7202	9.52912	4.305	8.55619	7.93692	7.40806	5.61075
2L	+	FBgn0001114	Glt	8675757	70.7481	244.66	29.8235	62.8864	174.823	141.893	54.7925	144.935	110.375	46.4877	135.814	54.5045	6616929	10.8087	9.35466	12.1158	8.8041	7.55992	14.7422	8.33798	2.87	7.70057	6.80307	11.5236	8.01536
2L	-	FBgn0015391	glu	16736948	37.3393	48.9321	44.7352	31.4432	69.9292	63.5755	95.2912	106.19	77.8613	77.1015	125.114	109.81	1029716	478.532	297.91	546.142	596.163	531.084	571.258	645.598	667.274	665.672	647.426	623.923	485.731
2L	+	FBgn0004507	GlyP	2137042	20.6349	17.9897	58.7149	38.9896	42.5245	58.0472	27.3962	37.31	37.6472	41.9523	33.7478	24.0461	24881477	56.9915	45.3341	85.7424	96.8451	83.1591	93.9812	159.613	140.63	148.022	154.203	133.345	145.078
2L	+	FBgn0001128	Gpdh1	5947604	9.82612	9.35466	10.2518	8.8041	7.55992	15.6635	17.8671	7.17499	8.55619	12.4723	9.87741	8.01536	11124109	247.618	312.302	301.962	140.866	188.053	187.962	166.76	114.8	153.156	124.723	148.161	137.864
2L	-	FBgn0085423	GramD1B	3360529	11.7913	12.233	8.38785	7.54637	13.2299	5.52831	3.57342	2.87	5.13371	2.26769	2.46935	2.40461	22867487	938.394	1059.96	1290.8	884.183	991.294	1030.11	877.871	850.954	936.903	825.439	945.762	1183.87
2L	-	FBgn0001137	grk	8434057	79.5916	61.1651	95.9943	60.371	64.2593	87.5315	79.8064	55.9649	68.4495	92.9753	84.7811	86.5659	7459728	58.9567	43.895	53.123	35.2164	22.6798	16.5849	7.14684	28.7	15.4011	5.66923	2.46935	5.61075
2L	+	FBgn0001142	Gs1	133994	283.975	386.42	366.269	284.247	308.067	363.947	357.342	386.015	397.863	488.687	645.324	694.13	13684491	4.91306	12.9526	12.1158	13.835	11.3399	8.29246	14.2937	17.22	20.5349	17.0077	20.5779	21.6415
2L	-	FBgn0028375	heix	16301655	452.001	384.261	631.884	457.813	483.835	429.365	421.664	407.54	440.644	267.587	246.935	226.835	5221508	10.8087	6.47631	18.6397	12.5773	9.4499	9.21385	7.14684	7.17499	8.55619	4.53538	9.87741	5.61075
2L	-	FBgn0014189	Hel25E	5539499	147.392	148.955	219.016	143.381	154.033	168.613	136.981	173.635	177.969	85.0384	109.475	91.3751	24922384	23.5827	23.0269	39.1433	42.7628	34.0196	32.2485	30.9697	43.05	35.936	48.7553	23.0473	42.4814
2L	-	FBgn0031817	HemK1	6468537	350.792	528.179	575.966	298.082	481.945	460.692	497.897	575.434	539.04	509.096	711.997	696.535	22178166	42.2523	40.297	40.0753	55.34	46.3045	42.3837	58.3659	50.225	32.5135	29.48	29.6322	45.6876
2L	+	FBgn0001185	her	16679251	10.8087	7.19589	14.9117	10.0618	13.2299	13.8208	20.2494	12.915	7.70057	19.2754	17.2855	10.42	20621685	151.322	110.097	137.002	145.896	128.519	137.286	126.261	110.495	129.198	140.597	131.699	101.795
2L	-	FBgn0031950	Herp	7796731	126.757	132.404	196.648	162.247	190.888	178.749	140.555	147.805	137.755	151.935	138.284	151.49	22736353	13.7566	10.7938	13.0478	8.8041	5.66994	5.52831	2.38228	1.435	1.71124	1.13385	0	0.801536
2L	-	FBgn0004914	Hnf4	8699246	34.3914	62.6043	15.8437	49.0514	47.2495	43.3051	61.9393	61.7049	49.6259	55.5584	62.5569	92.1767	21683230	3.93045	5.03713	5.5919	11.3196	8.50491	7.37108	8.33798	24.395	19.6792	34.0154	22.2242	18.4353
2L	-	FBgn0041150	hoe1	4933046	9.82612	7.19589	13.0478	23.8968	11.3399	18.4277	20.2494	14.35	11.9787	7.93692	7.40806	7.21383	13047524	194.557	238.904	327.126	230.164	270.267	308.664	239.419	213.815	241.285	221.1	184.378	245.27
2L	+	FBgn0004838	Hrb27C	6926805	566.967	296.471	891.908	1246.41	620.858	660.633	1008.9	625.659	782.891	950.162	497.163	320.615	4816024	276.114	264.089	446.42	399.958	380.831	350.126	271.58	289.87	299.467	320.878	271.629	323.019
2L	-	FBgn0031294	IA-2	1012314	46.1828	25.1856	24.2316	40.2473	33.0746	25.7988	64.3216	40.18	20.5349	52.1569	27.1629	16.0307	21302479	69.7654	53.9692	72.6947	80.4946	78.4342	61.7328	78.6153	66.0099	66.7383	49.8892	65.8494	48.0922
2L	+	FBgn0020414	Idgf3	16453041	432.349	615.249	817.349	427.628	646.373	669.847	414.517	526.644	534.762	422.924	451.892	460.082	4553456	140.514	131.685	228.336	174.824	208.843	227.582	294.212	298.48	330.269	280.06	303.73	298.172
2L	+	FBgn0086657	IKKepsilon	20678852	35.374	18.7093	41.9392	41.505	33.0746	40.5409	22.6317	30.135	40.2141	22.6769	23.8704	22.443	690649	3.93045	1.43918	2.79595	8.8041	5.66994	6.44969	13.1025	14.35	15.4011	10.2046	13.993	6.41229
2L	+	FBgn0025366	Ip259	10408934	157.218	207.961	102.518	149.67	197.503	161.242	96.4824	120.54	118.931	117.92	139.107	180.346	22733443	112.018	66.9218	126.75	62.8864	45.3595	64.4969	82.1887	84.6649	61.6046	65.763	74.0806	64.9244
2L	-	FBgn0259683	Ir40a	22203611	226.983	200.765	47.5311	206.267	147.418	151.107	215.596	123.41	111.23	162.14	93.8354	79.3521	6558622	14.7392	7.19589	10.2518	15.0927	6.61493	8.29246	20.2494	10.045	11.9787	15.8738	6.58494	4.00768
2L	-	FBgn0028425	JhI-21	12055815	12.774	9.35466	12.1158	11.3196	3.77996	6.44969	10.7203	8.60999	7.70057	13.6061	25.5166	19.2369	104141	116.931	93.5466	148.185	163.505	162.538	174.142	245.375	216.685	251.552	414.987	388.512	358.287
2L	-	FBgn0031654	Jon25Bii	4954278	22.6001	20.8681	10.2518	23.8968	32.1297	32.2485	42.8811	21.525	14.5455	26.0784	16.4624	17.6338	1213524	15.7218	15.831	20.5036	23.8968	24.5697	15.6635	40.4988	38.745	40.2141	29.48	47.7408	46.4891
2L	+	FBgn0267330	KdelR	10428105	295.766	412.325	351.358	319.463	353.426	349.205	259.669	309.96	292.622	316.343	347.356	405.577	20780822	11.7913	19.4289	13.9797	20.1237	23.6247	17.5063	35.7342	34.44	35.0804	47.6215	28.8091	36.0691
2L	-	FBgn0015399	kek1	12993756	173.922	168.384	330.854	211.298	265.542	220.211	221.552	220.99	183.102	265.32	258.459	315.004	1356472	296.749	256.893	343.902	255.319	330.746	338.148	284.683	311.395	391.874	323.146	351.471	277.332
2L	+	FBgn0032243	Klp31E	10416523	7.8609	6.47631	7.45586	21.3814	12.2849	16.5849	7.14684	7.17499	14.5455	7.93692	10.7005	12.023	19862599	5.89567	7.19589	7.45586	13.835	10.3949	12.8994	27.3962	18.655	34.2248	37.4169	30.4554	25.6492
2L	+	FBgn0259984	kuz	13551038	180.801	189.252	141.661	172.309	181.438	154.793	191.774	231.035	203.637	198.423	223.888	196.376	22071414	15.7218	9.35466	7.45586	10.0618	6.61493	15.6635	25.014	7.17499	21.3905	28.3461	29.6322	15.2292
2L	-	FBgn0002031	l(2)37Cc	19123997	104.157	102.182	163.097	139.608	152.143	110.566	148.893	175.07	154.011	180.281	175.324	150.689	3090099	76.6437	70.5198	65.2388	85.5255	86.9391	93.0598	159.613	180.81	161.712	193.888	223.888	263.705
2L	+	FBgn0261983	l(2)gd1	11110501	29.4784	19.4289	28.8915	23.8968	26.4597	30.4057	11.9114	12.915	19.6792	7.93692	5.76182	7.21383	3128671	43.2349	38.1382	68.9667	84.2678	79.3791	73.7108	44.0722	31.57	27.3798	19.2754	17.2855	18.4353
2L	-	FBgn0002121	l(2)gl	13463	5.89567	6.47631	6.52388	10.0618	12.2849	9.21385	9.52912	18.655	14.5455	6.80307	9.87741	16.0307	293221	16.7044	20.8681	27.9595	22.6391	21.7348	28.5629	19.0582	15.785	11.9787	11.3385	17.2855	12.023
2L	+	FBgn0002524	lace	15504570	841.116	982.24	1559.21	764.699	959.165	946.262	569.365	604.134	630.591	498.892	516.918	698.138	4281739	47.1654	66.2022	49.3951	57.8555	53.8644	66.3397	47.6456	48.79	48.7703	64.6292	50.2102	71.3367
2L	+	FBgn0002525	Lam	5546021	311.488	464.855	139.797	259.092	313.737	319.72	323.99	406.105	302.889	409.318	547.373	539.434	4261651	11.7913	14.3918	22.3676	18.8659	17.0098	20.2705	25.014	30.135	42.781	29.48	42.8021	36.0691
2L	+	FBgn0032949	Lamp1	21576918	360.619	305.106	562.918	548.369	515.019	457.007	550.307	575.434	574.12	511.364	421.436	411.99	281970	44.2175	23.0269	47.5311	59.1132	52.9194	41.4623	63.1304	58.8349	51.3371	45.3538	39.5096	32.0615
2L	+	FBgn0261800	LanB1	7814853	116.931	315.9	128.614	93.0719	218.293	194.412	148.893	291.305	199.359	253.981	495.517	284.545	5356744	613.15	615.969	715.763	508.122	563.214	586.001	638.451	631.399	695.618	600.938	605.815	674.092
2L	+	FBgn0000464	Lar	19596064	15.7218	23.0269	6.52388	8.8041	17.0098	11.978	20.2494	20.09	17.968	35.1492	20.5779	28.0538	6283468	15.7218	11.5134	0	2.51546	3.77996	0.921385	7.14684	4.305	1.71124	10.2046	4.11559	7.21383
2L	-	FBgn0031759	lid	5990440	327.21	283.518	354.154	226.391	216.403	232.189	254.904	259.735	266.098	250.58	297.969	224.43	5397728	42.2523	24.466	50.3271	21.3814	17.0098	12.8994	11.9114	12.915	11.123	7.93692	7.40806	10.42
2L	+	FBgn0041111	lilli	2897050	7.8609	18.7093	8.38785	3.77318	9.4499	10.1352	11.9114	14.35	7.70057	14.74	18.1086	12.8246	2145496	49.1306	64.7631	95.9943	60.371	54.8094	54.3617	41.6899	37.31	51.3371	55.5584	42.8021	54.5045
2L	+	FBgn0046704	Liprin-alpha	6731342	23.5827	22.3073	34.4834	37.7318	40.6346	32.2485	29.7785	43.05	43.6366	43.0861	46.0946	40.0768	8720338	18.6696	12.9526	17.7077	36.4741	36.8546	24.8774	21.4405	17.22	18.8236	9.07076	10.7005	8.8169
2L	-	FBgn0250903	lmgA	8526543	60.9219	71.9589	94.1303	76.7214	67.0943	70.9466	25.014	20.09	23.9573	19.2754	13.1699	24.0461	24934918	355.706	325.254	568.51	383.607	382.721	339.991	308.505	340.095	344.814	299.335	362.172	323.821
2L	+	FBgn0032515	loqs	13384434	25.5479	20.8681	20.5036	28.9277	28.3497	30.4057	64.3216	30.135	33.3691	31.7477	31.2785	29.6568	10469635	26.5305	28.7836	30.7554	42.7628	28.3497	35.0126	53.6013	35.875	47.059	45.3538	39.5096	44.886
2L	-	FBgn0032633	Lrch	17409697	350.792	338.207	458.536	353.422	345.866	395.274	516.955	539.559	562.997	661.032	723.52	775.086	19154257	89.4177	78.4353	119.294	62.8864	63.3143	74.6321	36.9254	38.745	34.2248	26.0784	21.4011	23.2446
2L	-	FBgn0067622	LSm-4	10404386	12.774	16.5506	14.9117	27.67	32.1297	23.956	45.2633	41.615	35.0804	14.74	26.3398	36.0691	25053073	216.175	205.803	303.826	243.999	225.853	315.114	309.697	288.435	291.766	402.515	339.948	468.899
2L	-	FBgn0261068	LSm7	16742569	55.0263	34.5403	52.191	55.34	55.7544	50.6762	59.557	50.225	66.7383	70.2984	84.7811	76.9475	15217069	40.2871	48.2125	60.5789	42.7628	62.3693	72.7894	45.2633	64.5749	59.8933	55.5584	67.4956	72.1383
2L	+	FBgn0002566	lt	22939470	131.67	100.743	49.3951	155.958	188.053	126.23	151.275	192.29	173.691	281.194	222.242	282.141	25260523	10.8087	5.75672	0.931983	12.5773	8.50491	3.68554	4.76456	8.60999	5.98933	7.93692	4.93871	5.61075
2L	-	FBgn0010602	lwr	542785	346.862	277.042	565.714	442.72	446.035	411.859	394.268	299.915	359.36	378.704	323.485	299.775	29108023	9.82612	15.1114	18.6397	13.835	10.3949	7.37108	5.9557	2.87	9.41181	7.93692	6.58494	1.60307
2L	+	FBgn0010100	mAcon1	21173016	415.645	453.341	845.309	377.318	448.87	393.431	628.922	561.084	566.42	704.118	661.787	600.351	29147023	126.757	134.563	212.492	169.793	190.888	211.918	209.641	200.9	201.07	161.006	181.086	169.926
2L	-	FBgn0011648	Mad	3159137	17.687	17.9897	15.8437	18.8659	15.1198	18.4277	13.1025	17.22	15.4011	18.1415	27.986	21.6415	10641701	7.8609	3.59795	11.1838	11.3196	11.3399	12.8994	9.52912	12.915	3.42248	1.13385	6.58494	0.801536
2L	+	FBgn0039972	Marf1	22358072	7.8609	7.91548	6.52388	11.3196	7.55992	11.0566	34.5431	24.395	29.091	17.0077	32.1016	21.6415	4687231	80.5742	47.4929	96.9262	177.34	115.289	115.173	102.438	88.9699	100.107	73.6999	83.1349	64.1229
2L	-	FBgn0086912	mbm	272725	12.774	18.7093	6.52388	18.8659	19.8448	16.5849	14.2937	5.73999	17.1124	11.3385	13.1699	12.8246	8990572	4.91306	5.03713	6.52388	5.03091	11.3399	10.1352	3.57342	4.305	8.55619	5.66923	0.823118	4.80922
2L	+	FBgn0032929	Mcm10	21181942	8.84351	5.03713	8.38785	10.0618	14.1748	11.0566	27.3962	22.96	21.3905	20.4092	21.4011	22.443	5128450	5.89567	15.831	3.72793	11.3196	6.61493	5.52831	10.7203	11.48	7.70057	2.26769	9.05429	4.80922
2L	-	FBgn0262782	Mdh1	10403196	247.618	289.275	331.786	264.123	263.652	272.73	264.433	248.255	292.622	250.58	329.247	381.531	1868681	222.07	200.046	321.534	222.618	200.338	191.648	229.89	187.985	188.236	208.628	214.834	233.247
2L	+	FBgn0004797	mdy	16825719	4.91306	5.75672	2.79595	11.3196	11.3399	9.21385	8.33798	4.305	12.8343	9.07076	9.05429	8.8169	31228213	12.774	11.5134	18.6397	27.67	23.6247	12.8994	10.7203	8.60999	12.8343	9.07076	5.76182	4.80922
2L	-	FBgn0013531	MED20	8074116	81.5568	89.9487	128.614	67.9173	80.3241	73.7108	69.0861	76.0549	73.5832	78.2353	65.8494	85.7644	8590770	24.5653	23.7465	37.2793	27.67	44.4145	26.7202	55.9836	33.005	79.5726	71.4322	58.4414	40.0768
2L	+	FBgn0031981	Megf8	8053298	7.8609	8.63507	2.79595	10.0618	9.4499	3.68554	4.76456	10.045	7.70057	5.66923	7.40806	6.41229	1491369	74.6785	56.128	108.11	114.453	108.674	109.645	148.893	123.41	136.899	126.991	111.121	99.3905
2L	+	FBgn0032694	MESR3	18640842	187.679	243.221	155.641	163.505	152.143	163.085	107.203	159.285	123.209	106.581	153.1	157.101	13161691	29.4784	27.3444	41.9392	41.505	39.6896	33.1698	48.8368	37.31	44.4922	40.8184	46.9177	37.6722
2L	-	FBgn0025684	MFS18	4449294	21.6175	8.63507	35.4154	18.8659	25.5147	17.5063	20.2494	27.265	28.2354	31.7477	17.2855	11.2215	1555633	11.7913	12.233	0.931983	11.3196	8.50491	12.8994	14.2937	12.915	4.2781	13.6061	13.1699	12.023
2L	+	FBgn0086442	mib2	19041134	11.7913	22.3073	17.7077	18.8659	16.0648	12.8994	3.57342	4.305	7.70057	17.0077	10.7005	24.8476	1600820	18.6696	32.3815	22.3676	40.2473	28.3497	37.7768	66.7039	77.4899	88.9844	100.912	125.937	111.414
2L	+	FBgn0031893	MICU1	7183070	64.8524	79.8744	87.6064	85.5255	115.289	111.488	106.012	110.495	100.963	106.581	128.406	113.017	8559048	14.7392	13.6722	9.31983	23.8968	15.1198	18.4277	15.4848	7.17499	11.9787	10.2046	7.40806	8.01536
2L	+	FBgn0262872	milt	7054846	56.0089	46.7733	66.1708	75.4637	79.3791	56.2045	82.1887	74.6199	59.0377	47.6215	52.6795	47.2906	9228801	117.913	97.8642	209.696	181.113	169.153	182.434	163.186	170.765	156.578	172.344	150.631	132.253
2L	+	FBgn0031885	Mnn1	7056552	71.7307	54.6888	56.851	71.6905	62.3693	68.1825	33.3519	55.9649	50.4815	52.1569	47.7408	57.7106	10028497	163.114	148.235	185.465	191.175	138.914	159.4	152.466	172.2	182.247	164.408	158.862	177.941
2L	-	FBgn0031985	mon2	8125667	55.0263	59.0063	95.0623	64.1441	71.8192	87.5315	65.5127	66.0099	76.1501	64.6292	78.1962	84.1613	5240010	7.8609	5.03713	7.45586	13.835	8.50491	4.60692	17.8671	4.305	9.41181	7.93692	7.40806	2.40461
2L	-	FBgn0032940	Mondo	21305309	6.87828	6.47631	12.1158	7.54637	11.3399	8.29246	10.7203	11.48	6.84495	1.13385	9.87741	6.41229	4631374	16.7044	8.63507	31.6874	25.1546	17.9548	31.3271	39.3076	27.265	30.8023	32.8815	27.1629	30.4584
2L	+	FBgn0020270	mre11	11283949	14.7392	17.9897	3.72793	28.9277	18.8998	23.0346	20.2494	22.96	22.2461	20.4092	20.5779	19.2369	2596966	20.6349	19.4289	23.2996	33.9587	43.4695	36.8554	40.4988	66.0099	56.4709	64.6292	66.6725	56.9091
2L	+	FBgn0032456	MRP	12744595	28.4957	37.4187	14.9117	25.1546	20.7898	25.7988	27.3962	25.83	26.5242	47.6215	26.3398	52.0999	11964768	57.9741	66.9218	90.4024	65.4019	75.5992	78.3177	75.0419	66.0099	65.027	65.763	79.8424	75.3444
2L	-	FBgn0005617	msl-1	18690903	115.948	184.934	165.893	145.896	168.208	180.591	139.363	137.76	154.867	115.652	124.291	228.438	17434476	8.84351	16.5506	18.6397	25.1546	16.0648	17.5063	26.2051	25.83	11.123	20.4092	15.6392	7.21383
2L	+	FBgn0261836	Msp300	5173022	51.0958	30.2228	22.3676	90.5564	42.5245	62.6541	63.1304	60.2699	66.7383	97.5107	79.8424	88.9705	5913077	29.4784	14.3918	18.6397	18.8659	23.6247	12.8994	9.52912	11.48	15.4011	10.2046	8.23118	12.8246
2L	-	FBgn0086681	Mst36Fa	18679630	9.82612	13.6722	20.5036	13.835	19.8448	23.956	47.6456	54.5299	49.6259	61.2276	60.0876	57.7106	27919844	17.687	17.9897	22.3676	12.5773	26.4597	23.956	47.6456	47.355	41.9253	36.283	49.3871	45.6876
2L	+	FBgn0259735	mtgo	16602174	142.479	139.6	69.8987	134.577	132.299	133.601	142.937	144.935	149.733	183.683	189.317	154.697	12705811	71.7307	79.8744	102.518	86.7832	108.674	124.387	188.2	198.03	202.782	255.115	357.233	332.638
2L	-	FBgn0261938	mtRNApol	1114653	9.82612	5.75672	34.4834	56.5978	23.6247	20.2705	57.1747	47.355	36.7916	56.6923	22.2242	16.0307	16900877	5.89567	5.03713	5.5919	7.54637	5.66994	10.1352	3.57342	10.045	2.56686	3.40154	6.58494	3.20615
2L	+	FBgn0004177	mts	7832048	1067.12	1016.06	1372.81	802.431	859.941	895.586	898.12	865.304	922.357	829.975	764.676	819.972	26234446	46.1828	48.2125	57.7829	30.1855	23.6247	35.934	15.4848	28.7	25.6686	36.283	24.6935	23.2446
2L	+	FBgn0283658	muc	7429906	26.5305	33.1011	15.8437	18.8659	14.1748	22.1132	19.0582	10.045	12.8343	18.1415	21.4011	28.8553	15582372	45.2001	47.4929	27.9595	50.3091	46.3045	38.6982	39.3076	30.135	57.3265	57.8261	51.8564	47.2906
2L	+	FBgn0002887	mus201	8440230	14.7392	17.2701	4.65992	12.5773	14.1748	19.3491	21.4405	12.915	9.41181	29.48	27.1629	27.2522	15132297	24.5653	21.5877	11.1838	21.3814	27.4047	23.0346	21.4405	14.35	17.968	10.2046	23.8704	16.8323
2L	-	FBgn0031637	mxt	4844798	7.8609	10.7938	4.65992	11.3196	7.55992	10.1352	5.9557	14.35	14.5455	7.93692	13.1699	9.61844	10827486	72.7133	74.1177	84.8105	111.938	95.444	120.701	59.557	40.18	77.8613	35.1492	32.1016	49.6953
2L	-	FBgn0086347	Myo31DF	10507858	33.4088	24.466	41.9392	31.4432	31.1847	41.4623	22.6317	17.22	29.9467	5.66923	9.87741	9.61844	10822403	185.714	171.982	256.295	198.721	175.768	209.154	177.48	157.85	135.188	142.864	149.807	136.261
2L	-	FBgn0015772	Nak	18971992	36.3566	48.2125	46.5992	33.9587	34.9646	43.3051	58.3659	60.2699	65.8827	70.2984	74.0806	71.3367	10827566	6.87828	0.719589	13.0478	8.8041	11.3399	12.8994	5.9557	11.48	6.84495	6.80307	7.40806	4.80922
2L	-	FBgn0086707	ncm	18445553	63.8698	56.8476	117.43	60.371	61.4243	64.4969	90.5267	71.7499	84.7063	83.9045	87.2505	82.5582	11147807	138.548	112.256	177.077	99.3605	108.674	115.173	242.993	278.39	290.055	362.83	442.837	504.968
2L	-	FBgn0031698	Ncoa6	5326199	76.6437	73.3981	93.1983	46.5359	39.6896	40.5409	25.014	33.005	42.781	30.6138	44.4484	33.6645	22440200	460.845	328.852	503.271	543.339	474.385	556.516	458.589	383.145	450.056	431.995	436.252	415.997
2L	-	FBgn0031684	ND-13A	5099499	233.862	247.539	397.957	174.824	189.943	206.39	204.876	262.605	283.21	266.454	261.751	328.63	3415099	10.8087	5.75672	9.31983	13.835	10.3949	11.978	14.2937	11.48	12.8343	11.3385	11.5236	10.42
2L	+	FBgn0031228	ND-15	122732	19.6522	20.1485	24.2316	27.67	42.5245	58.9686	44.0722	33.005	41.9253	29.48	25.5166	48.8937	22474881	48.148	42.4558	95.0623	80.4946	91.664	79.2391	145.319	107.625	125.776	119.054	91.3661	88.9705
2L	-	FBgn0259111	Ndae1	7234531	17.687	25.1856	11.1838	21.3814	15.1198	15.6635	22.6317	24.395	9.41181	9.07076	13.993	4.00768	15342948	100.226	111.536	175.213	154.701	162.538	185.198	129.834	119.105	145.455	80.503	91.3661	93.7798
2L	-	FBgn0032511	ND-B22	13371426	297.731	225.951	337.378	308.143	260.817	302.214	251.331	231.035	211.338	212.029	237.881	201.987	10264541	14.7392	20.8681	27.9595	11.3196	8.50491	11.0566	35.7342	40.18	44.4922	49.8892	62.5569	60.1152
2L	+	FBgn0043456	Ndf	10004193	55.0263	56.8476	67.1028	79.2369	60.4793	66.3397	71.4684	43.05	71.872	78.2353	100.42	84.1613	5518755	209.296	219.475	257.227	233.937	269.322	261.673	291.829	258.3	257.541	232.438	181.909	235.652
2L	+	FBgn0032816	Nf-YB	19736955	3.93045	2.87836	5.5919	12.5773	18.8998	13.8208	17.8671	27.265	14.5455	7.93692	8.23118	7.21383	22914756	16.7044	15.1114	46.5992	31.4432	33.0746	23.956	46.4545	50.225	43.6366	82.7707	67.4956	77.749
2L	-	FBgn0026787	Nhe1	115364	249.583	200.046	315.01	147.154	112.454	185.198	16.676	4.305	6.84495	3.40154	1.64624	3.20615	1349915	27.5131	25.9052	40.0753	44.0205	90.719	69.1038	40.4988	41.615	41.0697	10.2046	18.1086	13.6261
2L	-	FBgn0028703	Nhe3	6679526	81.5568	84.192	98.7902	81.7523	68.0393	77.3963	16.676	24.395	41.0697	12.4723	14.8161	3.20615	10332694	12.774	10.0743	15.8437	23.8968	25.5147	28.5629	36.9254	43.05	35.0804	56.6923	44.4484	47.2906
2L	-	FBgn0053126	NLaz	1380082	77.6263	91.3879	152.845	55.34	53.8644	53.4403	41.6899	45.92	40.2141	61.2276	65.0263	52.9014	27710849	28.4957	23.0269	30.7554	22.6391	31.1847	34.0912	29.7785	35.875	27.3798	43.0861	37.0403	35.2676
2L	-	FBgn0005322	nmd	10302737	8.84351	27.3444	9.31983	16.3505	19.8448	13.8208	15.4848	12.915	10.2674	9.07076	13.993	14.4277	9788851	98.2612	48.2125	224.608	252.803	165.373	136.365	226.317	200.9	157.434	182.549	74.0806	64.9244
2L	-	FBgn0022069	Nnp-1	13363652	12.774	4.31754	8.38785	13.835	12.2849	23.956	3.57342	0	12.8343	2.26769	0.823118	4.00768	9783053	28.4957	18.7093	28.8915	15.0927	14.1748	12.8994	8.33798	10.045	11.9787	15.8738	18.9317	15.2292
2L	+	FBgn0051619	nolo	21687351	326.227	282.799	348.562	296.824	318.462	327.092	154.848	139.195	155.723	136.061	132.522	167.521	19430269	11.7913	15.831	24.2316	20.1237	23.6247	19.3491	8.33798	8.60999	11.9787	3.40154	3.29247	8.8169
2L	-	FBgn0026196	nop5	6917029	317.384	255.454	292.643	285.504	324.132	282.865	215.596	238.21	242.14	205.226	240.35	204.392	8509250	1552.53	1136.23	1575.05	1589.77	1462.84	1407.88	1434.13	1565.58	1584.61	1443.38	1495.6	1174.25
2L	-	FBgn0015776	nrv1	6779745	35.374	52.53	41.0073	32.7009	18.8998	24.8774	11.9114	21.525	21.3905	23.8107	37.8634	35.2676	8512178	1345.2	1022.54	1278.68	1152.08	1030.98	1009.84	913.605	1076.25	1091.77	1116.84	1245.38	1169.44
2L	-	FBgn0015777	nrv2	6799945	70.7481	48.9321	61.5109	85.5255	54.8094	58.0472	102.438	66.0099	65.8827	74.8338	57.6182	48.8937	8977880	42.2523	51.8104	67.1028	41.505	33.0746	23.0346	17.8671	28.7	36.7916	13.6061	24.6935	20.8399
2L	-	FBgn0031848	Nse1	6677834	16.7044	15.1114	42.8712	23.8968	29.2947	50.6762	52.4102	31.57	41.0697	31.7477	24.6935	28.0538	9903385	304.61	246.1	342.97	333.298	320.352	341.834	306.123	302.785	325.135	280.06	268.336	250.079
2L	-	FBgn0031886	Nuf2	7069535	58.9567	20.8681	54.055	75.4637	22.6798	22.1132	29.7785	11.48	17.968	17.0077	4.11559	11.2215	11695696	7.8609	5.03713	6.52388	8.8041	6.61493	5.52831	13.1025	7.17499	9.41181	17.0077	9.87741	18.4353
2L	+	FBgn0002973	numb	9463123	5.89567	5.03713	18.6397	17.6082	14.1748	13.8208	20.2494	18.655	11.123	17.0077	13.1699	6.41229	11370280	2.94784	3.59795	10.2518	2.51546	3.77996	7.37108	8.33798	7.17499	7.70057	14.74	9.87741	12.8246
2L	+	FBgn0011818	oaf	2497356	8.84351	9.35466	20.5036	11.3196	8.50491	14.7422	14.2937	11.48	12.8343	7.93692	10.7005	12.023	11139334	44.2175	33.8207	41.9392	28.9277	21.7348	30.4057	48.8368	41.615	49.6259	51.023	58.4414	76.146
2L	-	FBgn0041789	Pax	19423138	277.097	307.984	73.6267	182.371	213.568	206.39	131.025	156.415	157.434	132.66	135.814	190.766	13666936	8.84351	7.91548	5.5919	10.0618	6.61493	9.21385	10.7203	10.045	4.2781	10.2046	9.05429	3.20615
2L	-	FBgn0085370	Pde11	18564534	51.0958	55.4084	41.0073	37.7318	38.7446	24.8774	28.5874	40.18	29.9467	29.48	32.1016	35.2676	13864155	23.5827	35.2599	43.8032	25.1546	31.1847	45.1478	39.3076	35.875	36.7916	27.2123	35.3941	39.2753
2L	-	FBgn0264815	Pde1c	11827203	34.3914	39.5774	55.919	55.34	54.8094	57.1258	90.5267	110.495	99.2518	81.6369	108.652	101.795	611146	20.6349	14.3918	21.4356	16.3505	19.8448	18.4277	32.1608	31.57	35.936	36.283	55.972	49.6953
2L	+	FBgn0265778	PDZ-GEF	6332239	37.3393	35.9795	51.2591	51.5669	53.8644	54.3617	78.6153	77.4899	64.1714	69.1646	90.5429	84.9629	8388801	151.322	163.347	338.31	148.412	219.238	176.906	200.112	222.425	183.958	137.195	126.76	83.3598
2L	+	FBgn0011207	pelo	9707268	10.8087	13.6722	15.8437	8.8041	8.50491	13.8208	13.1025	7.17499	12.8343	20.4092	28.8091	20.0384	8412407	590.55	520.263	652.388	457.813	383.666	431.208	470.5	417.585	486.847	388.909	415.674	466.494
2L	+	FBgn0267727	Pen	10057680	841.116	800.903	1224.63	776.018	1001.69	1071.57	1226.87	1450.78	1480.22	1035.2	1301.35	803.139	5656166	37.3393	45.3341	60.5789	89.2987	88.829	60.8114	140.555	142.065	91.5512	165.541	134.168	124.238
2L	-	FBgn0031969	pes	7993848	65.835	74.8373	72.6947	51.5669	55.7544	59.89	70.2773	81.7949	59.0377	61.2276	55.972	48.8937	24583541	24.5653	31.6619	20.5036	16.3505	17.0098	13.8208	15.4848	31.57	18.8236	22.6769	23.8704	22.443
2L	-	FBgn0031681	Pgant5	5073482	64.8524	64.7631	62.4429	83.0101	86.9391	91.2171	141.746	166.46	158.29	181.415	226.357	212.407	24770924	176.87	180.617	263.751	208.783	182.383	178.749	196.538	248.255	252.408	225.635	249.405	219.621
2L	+	FBgn0020622	Pi3K21B	304029	50.1132	48.2125	53.123	41.505	34.9646	41.4623	42.8811	43.05	51.3371	82.7707	55.972	75.3444	25214366	17.687	14.3918	30.7554	23.8968	29.2947	36.8554	47.6456	34.44	38.5029	49.8892	43.6252	41.6799
2L	+	FBgn0264953	Piezo	8167861	5.89567	8.63507	6.52388	2.51546	3.77996	5.52831	3.57342	4.305	9.41181	3.40154	4.11559	6.41229	418434	26.5305	13.6722	27.0275	22.6391	17.9548	23.0346	82.1887	84.6649	61.6046	113.385	88.8967	76.146
2L	-	FBgn0032455	Pih1D1	12720614	1.96522	2.87836	8.38785	7.54637	11.3399	11.978	9.52912	10.045	11.123	2.26769	9.87741	19.2369	7219545	69.7654	84.9116	43.8032	75.4637	69.9292	63.5755	66.7039	58.8349	59.0377	68.0307	58.4414	50.4968
2L	-	FBgn0000273	Pka-C1	9684040	118.896	113.695	80.1505	84.2678	89.774	108.723	106.012	86.0999	95.8293	97.5107	108.652	98.589	7723317	6.87828	15.831	15.8437	2.51546	7.55992	9.21385	3.57342	11.48	7.70057	12.4723	13.993	14.4277
2L	+	FBgn0004611	Plc21C	334542	15.7218	17.2701	23.2996	17.6082	22.6798	14.7422	9.52912	14.35	8.55619	13.6061	11.5236	20.0384	20309031	296.749	261.931	369.065	110.68	86.9391	94.9026	102.438	84.6649	79.5726	71.4322	59.2645	64.1229
2L	+	FBgn0053526	PNUTS	874105	37.3393	36.6991	54.987	91.8142	90.719	95.824	109.585	110.495	79.5726	108.849	80.6655	86.5659	207393	5.89567	8.63507	7.45586	13.835	17.9548	14.7422	15.4848	11.48	9.41181	10.2046	9.87741	11.2215
2L	-	FBgn0011230	poe	8067354	47.1654	41.0166	25.1635	62.8864	46.3045	30.4057	44.0722	43.05	39.3585	60.0938	50.2102	47.2906	839746	1461.14	1270.08	1759.58	1285.4	1164.23	1282.57	1365.05	1271.41	1323.64	1316.39	1228.91	1394.67
2L	+	FBgn0032884	Pomp	20788646	417.61	467.014	629.089	428.885	419.575	401.724	409.752	427.63	435.51	333.35	325.131	383.936	705991	50.1132	37.4187	81.0825	65.4019	58.5894	49.7548	55.9836	43.05	49.6259	46.4877	45.2715	46.4891
2L	-	FBgn0004363	porin	10847714	410.732	443.987	552.666	255.319	239.082	330.777	625.349	650.054	672.517	729.062	914.484	833.598	1600311	59.9393	69.0806	67.1028	32.7009	28.3497	24.8774	44.0722	35.875	34.2248	40.8184	33.7478	39.2753
2L	-	FBgn0069354	Porin2	10847226	553.211	472.77	818.281	457.813	446.035	471.749	374.018	371.665	397.007	386.641	441.191	425.616	5215211	6.87828	4.31754	7.45586	5.03091	3.77996	7.37108	7.14684	5.73999	5.13371	11.3385	4.11559	5.61075
2L	-	FBgn0032059	PrBP	8687225	262.357	267.687	466.923	360.968	354.371	362.104	302.55	370.23	386.74	397.98	381.927	396.76	2324748	7.8609	5.75672	9.31983	10.0618	7.55992	3.68554	1.19114	1.435	1.71124	2.26769	4.11559	1.60307
2L	+	FBgn0285971	prg	8466550	165.079	175.58	210.628	118.226	134.189	134.522	134.599	120.54	141.177	126.991	139.93	161.109	18802494	107.105	54.6888	120.226	69.175	77.4892	58.9686	61.9393	50.225	57.3265	48.7553	31.2785	28.0538
2L	-	FBgn0024734	PRL-1	16255712	3.93045	11.5134	12.1158	6.28864	1.88998	3.68554	4.76456	5.73999	6.84495	9.07076	9.05429	11.2215	20025953	11.7913	5.75672	11.1838	11.3196	4.72495	11.0566	11.9114	17.22	12.8343	17.0077	19.7548	7.21383
2L	-	FBgn0261976	Psf2	4392769	215.192	234.586	356.018	215.072	236.247	246.01	234.655	229.6	275.509	297.067	311.138	370.31	19518401	56.0089	53.9692	55.919	36.4741	67.0943	50.6762	51.219	48.79	54.7596	55.5584	71.6112	68.1306
2L	-	FBgn0026379	Pten	10261794	38.3219	34.5403	55.919	13.835	21.7348	15.6635	22.6317	15.785	14.5455	27.2123	25.5166	24.8476	8332910	199.47	152.553	221.812	207.525	171.043	166.771	125.07	106.19	143.744	124.723	93.0123	113.017
2L	-	FBgn0085407	Pvf3	7157311	25.5479	28.7836	28.8915	37.7318	20.7898	16.5849	10.7203	11.48	11.123	9.07076	4.11559	8.01536	18899324	7.8609	6.47631	2.79595	0	2.83497	2.76415	7.14684	5.73999	4.2781	5.66923	1.64624	4.80922
2L	-	FBgn0032006	Pvr	8228345	74.6785	118.013	65.2388	85.5255	132.299	117.016	76.233	74.6199	86.4175	80.503	64.2032	62.5198	17669368	17.687	10.0743	12.1158	28.9277	34.9646	27.6415	29.7785	41.615	41.0697	31.7477	29.6322	38.4737
2L	+	FBgn0031951	r2d2	7801574	16.7044	23.7465	29.8235	31.4432	37.7996	34.0912	52.4102	28.7	32.5135	64.6292	64.2032	76.146	8438429	12.774	7.19589	12.1158	21.3814	21.7348	14.7422	21.4405	15.785	14.5455	18.1415	25.5166	23.2446
2L	-	FBgn0031882	Rab30	7031276	4.91306	8.63507	6.52388	7.54637	14.1748	6.44969	8.33798	8.60999	2.56686	2.26769	4.11559	5.61075	14582171	36.3566	36.6991	63.3748	42.7628	35.9096	43.3051	41.6899	54.5299	49.6259	40.8184	43.6252	54.5045
2L	-	FBgn0014010	Rab5	2360319	204.383	175.58	428.712	290.535	326.021	288.393	269.198	285.565	289.199	178.014	158.039	133.055	6851930	142.479	117.293	158.437	106.907	145.528	140.05	154.848	156.415	164.279	117.92	129.229	141.07
2L	-	FBgn0015797	Rab6	12108833	33.4088	78.4353	23.2996	25.1546	41.5796	48.8334	25.014	45.92	35.936	22.6769	46.9177	39.2753	6838187	32.4262	26.6248	29.8235	26.4123	23.6247	28.5629	33.3519	31.57	41.0697	28.3461	31.2785	29.6568
2L	-	FBgn0020618	Rack1	7825629	3560.99	3980.77	6547.18	3277.64	3940.61	3654.21	2794.42	3408.12	3167.5	2960.47	3291.65	3556.42	6718562	12.774	13.6722	7.45586	11.3196	2.83497	5.52831	8.33798	2.87	6.84495	15.8738	19.7548	19.2369
2L	+	FBgn0003346	RanGAP	19446436	15.7218	20.1485	8.38785	12.5773	16.0648	13.8208	26.2051	17.22	14.5455	35.1492	23.8704	36.8707	6694393	101.209	87.0703	84.8105	83.0101	110.564	83.846	88.1444	78.9249	72.7276	71.4322	72.4343	77.749
2L	+	FBgn0031868	Rat1	6909598	3.93045	7.19589	7.45586	5.03091	11.3399	4.60692	4.76456	5.73999	5.13371	3.40154	4.11559	8.01536	4829934	230.914	137.442	272.139	349.648	350.591	354.733	565.792	561.084	509.093	563.521	413.205	385.539
2L	-	FBgn0003209	raw	8732552	4.91306	10.7938	10.2518	12.5773	15.1198	11.978	15.4848	14.35	15.4011	22.6769	12.3468	22.443	17465739	132.653	112.256	233.928	47.7937	54.8094	70.9466	57.1747	47.355	47.9147	62.3615	47.7408	77.749
2L	+	FBgn0021800	Reph	3809561	3.93045	3.59795	3.72793	13.835	11.3399	6.44969	10.7203	5.73999	15.4011	12.4723	9.05429	8.01536	22447212	2.94784	3.59795	5.5919	8.8041	6.61493	7.37108	5.9557	7.17499	8.55619	4.53538	4.93871	5.61075
2L	-	FBgn0032341	Reps	11101562	24.5653	23.0269	4.65992	16.3505	26.4597	21.1918	20.2494	14.35	16.2568	20.4092	24.6935	32.863	4230931	82.5394	89.2291	153.777	81.7523	85.0491	95.824	95.2912	94.7099	90.6956	87.3061	102.89	125.841
2L	+	FBgn0032202	REPTOR-BP	10264565	24.5653	55.4084	27.9595	30.1855	39.6896	30.4057	33.3519	31.57	16.2568	39.6846	43.6252	60.1152	4392001	52.0784	55.4084	84.8105	83.0101	84.1041	76.4749	64.3216	51.6599	64.1714	24.9446	23.8704	25.6492
2L	-	FBgn0031814	retm	6455645	10.8087	14.3918	2.79595	6.28864	3.77996	3.68554	4.76456	10.045	6.84495	7.93692	12.3468	6.41229	4817996	23.5827	22.3073	32.6194	23.8968	16.0648	25.7988	36.9254	24.395	35.0804	30.6138	46.0946	48.8937
2L	-	FBgn0021906	RFeSP	1612685	118.896	117.293	166.825	95.5873	96.389	93.9812	120.305	150.675	128.343	134.928	195.902	169.124	5564132	80.5742	66.9218	109.042	81.7523	89.774	109.645	106.012	81.7949	85.5619	74.8338	88.8967	91.3751
2L	-	FBgn0031359	Rim2	1724180	5.89567	12.233	6.52388	0	1.88998	3.68554	9.52912	2.87	4.2781	4.53538	4.11559	5.61075	10878241	182.766	125.928	166.825	149.67	121.904	148.343	46.4545	53.0949	46.2034	27.2123	23.8704	18.4353
2L	-	FBgn0032189	Ripalpha	10202519	175.888	214.438	229.268	189.917	264.597	256.145	188.2	189.42	189.092	183.683	187.671	205.995	1876682	223.053	233.147	324.33	250.288	266.487	246.01	196.538	243.95	226.739	176.88	190.963	210.804
2L	-	FBgn0002543	robo2	1420092	137.566	195.728	61.5109	106.907	120.959	106.881	106.012	107.625	117.22	162.14	163.8	219.621	21328002	21.6175	20.8681	31.6874	32.7009	29.2947	29.4843	35.7342	25.83	25.6686	27.2123	35.3941	16.8323
2L	-	FBgn0032906	RPA2	20926318	9.82612	5.75672	8.38785	5.03091	11.3399	7.37108	17.8671	11.48	16.2568	11.3385	21.4011	10.42	3190802	17.687	25.9052	36.3473	18.8659	31.1847	35.0126	30.9697	38.745	33.3691	30.6138	45.2715	46.4891
2L	-	FBgn0283652	Rpp30	252588	76.6437	81.3136	118.362	90.5564	91.664	106.881	106.012	88.9699	80.4282	89.5738	85.6042	106.604	3333206	61.9046	53.9692	143.525	113.196	74.6542	92.1385	131.025	162.155	171.979	136.061	139.93	111.414
2L	+	FBgn0003942	RpS27A	10409825	16.7044	32.3815	9.31983	18.8659	30.2397	15.6635	17.8671	20.09	17.1124	21.5431	23.0473	26.4507	4005576	4.91306	10.7938	11.1838	13.835	5.66994	9.21385	20.2494	17.22	18.8236	31.7477	22.2242	20.0384
2L	-	FBgn0004584	Rrp1	2974858	48.148	45.3341	55.919	59.1132	58.5894	70.0252	88.1444	88.9699	82.995	106.581	94.6585	76.9475	4094425	8.84351	12.9526	5.5919	10.0618	13.2299	7.37108	28.5874	17.22	11.123	20.4092	8.23118	8.01536
2L	-	FBgn0011305	Rsf1	10262664	75.6611	105.06	114.634	84.2678	93.554	89.3743	64.3216	80.3599	90.6956	54.4246	56.7951	53.7029	4242602	31.4436	15.1114	34.4834	11.3196	20.7898	20.2705	32.1608	27.265	35.936	43.0861	36.2172	28.0538
2L	+	FBgn0015803	RtGEF	20361439	35.374	35.9795	47.5311	37.7318	43.4695	39.6195	50.0279	53.0949	47.9147	38.5507	28.8091	40.8784	18822193	65.835	43.895	76.4226	38.9896	41.5796	38.6982	29.7785	20.09	27.3798	28.3461	26.3398	22.443
2L	-	FBgn0053113	Rtnl1	5009351	20.6349	30.2228	1.86397	16.3505	21.7348	13.8208	7.14684	8.60999	11.123	19.2754	18.9317	16.0307	18833372	678.002	490.76	1519.13	1128.18	950.66	962.847	1280.48	1107.82	1034.44	1532.96	881.559	687.718
2L	-	FBgn0003310	S	1051016	29.4784	20.1485	25.1635	13.835	11.3399	18.4277	20.2494	14.35	19.6792	23.8107	21.4011	12.8246	18971477	6.87828	6.47631	6.52388	8.8041	13.2299	14.7422	13.1025	18.655	11.9787	5.66923	4.11559	6.41229
2L	+	FBgn0020616	SA	6954326	4.91306	7.91548	12.1158	7.54637	7.55992	10.1352	14.2937	12.915	16.2568	21.5431	18.1086	16.8323	19122232	334.088	311.582	481.835	353.422	302.397	346.441	217.979	216.685	207.915	252.847	232.119	320.615
2L	+	FBgn0005278	Sam-S	114209	270.218	192.85	450.148	416.308	347.756	362.104	569.365	482.16	503.96	473.947	425.552	444.051	9883346	2.94784	7.19589	3.72793	1.25773	4.72495	6.44969	20.2494	15.785	16.2568	29.48	30.4554	25.6492
2L	-	FBgn0032330	Samuel	11057232	9.82612	25.1856	13.0478	13.835	13.2299	12.8994	16.676	15.785	21.3905	26.0784	27.986	25.6492	18595068	6.87828	10.0743	9.31983	7.54637	6.61493	4.60692	3.57342	2.87	5.13371	2.26769	2.46935	3.20615
2L	+	FBgn0267378	sau	2226778	85.4872	128.087	88.5384	64.1441	82.2141	85.6888	86.9533	93.2749	92.4069	105.448	106.182	129.849	10778980	24.5653	38.8578	61.5109	40.2473	35.9096	47.912	5.9557	15.785	16.2568	1.13385	1.64624	4.00768
2L	+	FBgn0041781	SCAR	10981691	10.8087	25.9052	4.65992	10.0618	18.8998	20.2705	15.4848	11.48	7.70057	6.80307	7.40806	19.2369	6809075	59.9393	88.5095	74.5586	127.031	127.574	115.173	151.275	159.285	158.29	174.612	214.011	261.301
2L	+	FBgn0011232	scat	9435189	103.174	90.6683	137.933	108.165	77.4892	104.116	64.3216	61.7049	78.717	63.4953	72.4343	95.3828	21030091	4.91306	0.719589	3.72793	7.54637	7.55992	4.60692	11.9114	8.60999	6.84495	14.74	9.05429	16.8323
2L	-	FBgn0262126	Sec24CD	2231757	354.723	255.454	506.999	664.08	602.904	507.683	443.104	417.585	404.708	315.209	286.445	219.621	10206592	28.4957	44.6145	41.0073	41.505	53.8644	58.0472	71.4684	87.5349	83.8507	68.0307	79.0193	68.1306
2L	+	FBgn0028538	Sec71	13799366	2.94784	0.719589	7.45586	1.25773	4.72495	5.52831	9.52912	4.305	6.84495	2.26769	3.29247	6.41229	9555689	9.82612	5.75672	9.31983	7.54637	3.77996	11.0566	23.8228	28.7	19.6792	27.2123	25.5166	29.6568
2L	+	FBgn0011259	Sema1a	8543804	4.91306	10.0743	2.79595	6.28864	7.55992	6.44969	0	4.305	6.84495	5.66923	4.11559	9.61844	21026216	213.227	193.57	273.071	164.762	170.098	189.805	315.652	298.48	308.878	291.398	330.07	374.317
2L	-	FBgn0031497	SerRS	3036955	9.82612	16.5506	6.52388	13.835	12.2849	9.21385	4.76456	11.48	5.98933	17.0077	8.23118	4.80922	4442984	69.7654	56.8476	60.5789	50.3091	71.8192	84.7674	60.7482	67.4449	72.7276	65.763	72.4343	56.1075
2L	-	FBgn0031493	Sf3b2	3028631	43.2349	71.9589	33.5514	36.4741	54.8094	43.3051	52.4102	54.5299	53.904	41.9523	63.3801	59.3137	30423230	40.2871	28.7836	53.123	64.1441	71.8192	74.6321	65.5127	81.7949	75.2945	72.5661	47.7408	41.6799
2L	-	FBgn0032475	Sfmbt	13170113	8.84351	6.47631	9.31983	5.03091	10.3949	15.6635	27.3962	8.60999	21.3905	19.2754	23.8704	24.0461	13341008	15.7218	13.6722	17.7077	10.0618	9.4499	13.8208	5.9557	11.48	10.2674	13.6061	4.11559	18.4353
2L	+	FBgn0263873	sick	19958173	17.687	10.7938	19.5716	13.835	9.4499	11.0566	9.52912	8.60999	10.2674	3.40154	9.05429	13.6261	13675595	25.5479	17.9897	27.0275	13.835	19.8448	13.8208	10.7203	8.60999	10.2674	10.2046	3.29247	4.00768
2L	+	FBgn0024291	Sirt1	13165984	65.835	94.2662	78.2866	50.3091	51.9744	40.5409	35.7342	41.615	42.781	36.283	49.3871	57.7106	5759317	18.6696	28.064	28.8915	32.7009	20.7898	30.4057	36.9254	25.83	41.0697	34.0154	27.986	24.0461
2L	-	FBgn0032901	sky	20916974	314.436	306.545	260.023	202.494	212.623	229.425	173.907	160.72	204.493	181.415	190.963	172.33	11809787	11.7913	7.91548	11.1838	18.8659	18.8998	28.5629	45.2633	34.44	40.2141	36.283	35.3941	46.4891
2L	+	FBgn0040011	Slmap	22584666	24.5653	25.9052	13.9797	28.9277	33.0746	33.1698	45.2633	37.31	31.6579	40.8184	38.6865	44.886	2172998	53.061	51.0909	51.2591	30.1855	42.5245	37.7768	34.5431	44.485	33.3691	32.8815	34.5709	52.0999
2L	-	FBgn0019890	Smg5	13899379	55.0263	48.9321	57.7829	22.6391	35.9096	42.3837	36.9254	28.7	33.3691	31.7477	21.4011	28.8553	24943434	57.9741	48.9321	58.7149	47.7937	48.1945	56.2045	30.9697	33.005	20.5349	17.0077	23.0473	19.2369
2L	+	FBgn0051660	smog	4875232	55.0263	74.1177	65.2388	44.0205	46.3045	74.6321	60.7482	61.7049	50.4815	35.1492	36.2172	60.9168	15854969	12.774	9.35466	9.31983	21.3814	18.8998	14.7422	16.676	17.22	23.9573	15.8738	19.7548	18.4353
2L	-	FBgn0264922	smt3	6968710	226.983	155.431	268.411	194.948	160.648	170.456	80.9976	93.2749	84.7063	126.991	124.291	100.994	7538243	440.21	469.172	526.57	391.153	453.595	472.67	406.179	452.025	420.965	442.2	454.361	550.655
2L	-	FBgn0085450	Snoo	7986785	78.609	43.1754	117.43	75.4637	75.5992	63.5755	78.6153	66.0099	56.4709	51.023	36.2172	29.6568	7516979	39.3045	35.9795	39.1433	30.1855	39.6896	39.6195	39.3076	37.31	31.6579	27.2123	41.979	37.6722
2L	-	FBgn0016978	snRNP-U1-70K	6969824	32.4262	25.1856	52.191	98.1028	102.059	103.195	114.349	126.28	122.354	133.794	101.243	77.749	7494005	612.167	555.523	872.336	510.638	568.884	583.236	868.341	882.524	977.973	1064.68	1191.87	1363.41
2L	-	FBgn0041184	Socs36E	18157109	64.8524	69.0806	87.6064	76.7214	96.389	110.566	82.1887	126.28	112.086	88.4399	103.713	111.414	13299901	185.714	211.559	274.935	127.031	132.299	162.164	225.126	222.425	244.707	221.1	226.357	264.507
2L	+	FBgn0015546	spel1	14365473	8.84351	7.19589	5.5919	12.5773	10.3949	4.60692	11.9114	12.915	15.4011	12.4723	6.58494	2.40461	10598225	23.5827	25.9052	44.7352	26.4123	23.6247	37.7768	20.2494	25.83	23.9573	23.8107	17.2855	12.023
2L	+	FBgn0016977	spen	190272	310.505	250.417	253.499	271.669	188.998	244.167	189.391	226.73	226.739	272.123	237.881	229.239	10870610	50.1132	38.8578	69.8987	45.2782	45.3595	63.5755	29.7785	44.485	49.6259	21.5431	25.5166	27.2522
2L	-	FBgn0005672	spi	19571681	4.91306	10.0743	2.79595	3.77318	12.2849	12.8994	16.676	4.305	7.70057	13.6061	18.1086	12.023	13380159	54.0437	56.8476	90.4024	60.371	76.5442	59.89	63.1304	70.3149	65.8827	109.983	137.461	133.857
2L	-	FBgn0031549	Spindly	3528166	0.982612	4.31754	1.86397	2.51546	4.72495	5.52831	1.19114	1.435	5.13371	3.40154	4.11559	4.00768	28817353	213.227	184.215	236.724	261.607	240.027	257.066	187.009	205.205	225.028	172.344	207.426	157.101
2L	+	FBgn0003475	spir	20311340	29.4784	17.2701	6.52388	25.1546	9.4499	12.8994	11.9114	4.305	11.123	14.74	11.5236	13.6261	28824457	57.9741	66.2022	77.3546	56.5978	70.8742	104.116	88.1444	74.6199	63.3158	69.1646	76.5499	66.5275
2L	+	FBgn0267347	squ	16680955	5.89567	10.7938	2.79595	6.28864	9.4499	11.0566	3.57342	7.17499	7.70057	3.40154	4.93871	3.20615	9811023	6.87828	9.35466	5.5919	21.3814	7.55992	11.978	15.4848	17.22	11.9787	7.93692	9.05429	4.80922
2L	-	FBgn0032723	ssp3	18940462	10.8087	2.15877	4.65992	10.0618	17.0098	8.29246	11.9114	20.09	15.4011	10.2046	12.3468	8.8169	9710328	43.2349	28.7836	56.851	38.9896	31.1847	36.8554	33.3519	43.05	50.4815	44.22	53.5026	40.0768
2L	+	FBgn0266521	stai	6123357	119.879	125.928	104.382	110.68	129.464	93.9812	173.907	165.025	173.691	265.32	269.983	265.309	9681059	20.6349	23.0269	22.3676	10.0618	25.5147	22.1132	21.4405	22.96	29.091	41.9523	21.4011	20.8399
2L	+	FBgn0027363	Stam	10858629	40.2871	71.2394	25.1635	25.1546	50.0845	35.0126	25.014	33.005	27.3798	13.6061	28.8091	25.6492	13401223	183.748	192.13	307.554	201.237	219.238	225.739	315.652	312.83	326.846	328.815	283.152	382.333
2L	+	FBgn0001978	stc	15117720	10.8087	8.63507	4.65992	7.54637	6.61493	6.44969	1.19114	4.305	5.13371	4.53538	6.58494	4.00768	245902	9.82612	11.5134	11.1838	17.6082	17.9548	15.6635	36.9254	31.57	46.2034	52.1569	72.4343	91.3751
2L	-	FBgn0086779	step	21741222	53.061	39.5774	47.5311	38.9896	23.6247	29.4843	14.2937	17.22	18.8236	10.2046	10.7005	3.20615	7283514	149.357	261.211	117.43	96.8451	135.134	95.824	83.3798	114.8	105.241	120.188	131.699	128.246
2L	+	FBgn0024352	Stip1	297201	40.2871	44.6145	41.9392	45.2782	77.4892	80.1605	23.8228	47.355	45.3478	35.1492	32.1016	36.8707	13184962	56.9915	44.6145	102.518	90.5564	87.8841	102.274	65.5127	51.6599	80.4282	60.0938	59.2645	50.4968
2L	+	FBgn0003557	Su(dx)	2038020	33.4088	30.9423	35.4154	26.4123	26.4597	34.0912	29.7785	35.875	17.1124	17.0077	32.1016	35.2676	6988920	52.0784	70.5198	89.4704	59.1132	62.3693	57.1258	75.0419	73.1849	69.3051	80.503	86.4273	81.7567
2L	+	FBgn0004837	Su(H)	15039865	57.9741	60.4455	47.5311	51.5669	53.8644	78.3177	51.219	64.5749	66.7383	78.2353	63.3801	69.7337	12930956	134.618	117.293	191.989	139.608	120.959	131.758	61.9393	66.0099	50.4815	41.9523	54.3258	41.6799
2L	-	FBgn0003607	Su(var)205	8212038	469.688	622.445	715.763	363.483	526.359	584.158	617.011	731.849	728.132	608.875	819.825	810.353	11615127	377.323	281.359	399.821	313.174	309.012	346.441	389.503	363.055	388.451	266.454	304.554	256.492
2L	-	FBgn0032731	Swip-1	18977750	1025.85	1204.59	1478.13	1007.44	1200.14	1090.92	800.446	982.974	900.967	744.936	881.559	796.727	20254795	23.5827	27.3444	33.5514	16.3505	17.0098	24.8774	13.1025	12.915	10.2674	6.80307	6.58494	7.21383
2L	+	FBgn0002044	swm	19497551	199.47	194.289	204.104	147.154	190.888	175.984	101.247	87.5349	128.343	86.1722	83.1349	76.9475	23085533	31.4436	30.2228	59.6469	44.0205	84.1041	58.9686	45.2633	38.745	34.2248	19.2754	14.8161	14.4277
2L	+	FBgn0041092	tai	9176591	657.367	875.021	692.463	569.751	645.428	565.73	562.218	711.759	721.287	666.701	798.424	777.49	23080870	8.84351	13.6722	17.7077	7.54637	12.2849	14.7422	8.33798	7.17499	9.41181	14.74	10.7005	4.80922
2L	+	FBgn0286898	Tango1	6650882	7.8609	9.35466	1.86397	7.54637	7.55992	5.52831	5.9557	8.60999	10.2674	11.3385	3.29247	7.21383	11230621	28.4957	12.9526	33.5514	67.9173	57.6444	44.2265	89.3355	91.8399	67.5939	103.18	63.3801	47.2906
2L	+	FBgn0031233	Tbc1d15-17	210357	11.7913	5.75672	8.38785	11.3196	10.3949	16.5849	8.33798	7.17499	5.13371	3.40154	3.29247	3.20615	3030615	24.5653	32.3815	39.1433	33.9587	36.8546	22.1132	21.4405	34.44	20.5349	21.5431	12.3468	20.8399
2L	+	FBgn0027509	TBCD	2149673	4.91306	5.03713	9.31983	5.03091	6.61493	4.60692	9.52912	1.435	10.2674	9.07076	7.40806	5.61075	11465850	18.6696	13.6722	19.5716	16.3505	21.7348	19.3491	38.1165	50.225	32.5135	44.22	50.2102	43.283
2L	+	FBgn0004915	TfIIB	10432636	46.1828	37.4187	56.851	60.371	50.0845	79.2391	103.629	139.195	112.942	96.3768	114.413	113.818	3021505	321.314	255.454	371.861	474.164	397.841	380.532	390.694	358.75	331.125	200.691	163.8	167.521
2L	+	FBgn0031975	Tg	8014861	58.9567	51.0909	27.9595	81.7523	28.3497	31.3271	36.9254	27.265	32.5135	26.0784	14.8161	12.8246	20819627	107.105	84.192	164.029	162.247	134.189	138.208	127.452	87.5349	107.808	63.4953	58.4414	37.6722
2L	-	FBgn0031390	tho2	2139283	38.3219	39.5774	50.3271	47.7937	52.9194	40.5409	21.4405	15.785	17.968	15.8738	17.2855	12.023	11355295	17.687	21.5877	32.6194	21.3814	22.6798	24.8774	34.5431	25.83	29.9467	17.0077	30.4554	25.6492
2L	+	FBgn0027081	ThrRS	12104501	26.5305	30.2228	26.0955	41.505	34.0196	34.0912	57.1747	64.5749	41.0697	57.8261	46.9177	55.306	23716688	191.609	129.526	190.125	186.144	164.428	187.041	203.685	209.51	236.151	207.494	173.678	214.812
2L	+	FBgn0032988	Tif-IA	22257961	3.93045	20.8681	9.31983	16.3505	9.4499	8.29246	13.1025	11.48	10.2674	11.3385	12.3468	28.8553	22540596	28.4957	33.1011	32.6194	33.9587	26.4597	31.3271	21.4405	18.655	18.8236	26.0784	19.7548	27.2522
2L	-	FBgn0003716	tkv	5271727	6.87828	12.9526	19.5716	18.8659	12.2849	19.3491	17.8671	5.73999	23.9573	32.8815	20.5779	11.2215	22551661	215.192	132.404	260.023	221.36	156.868	214.683	303.741	241.08	226.739	269.855	212.364	234.85
2L	-	FBgn0032880	TM9SF2	20730644	461.828	482.845	398.889	482.968	543.369	465.299	493.132	565.389	575.832	579.395	548.196	569.892	5611584	43.2349	32.3815	38.2113	75.4637	61.4243	69.1038	170.333	166.46	184.814	275.524	230.473	208.399
2L	-	FBgn0015600	toc	3118432	8.84351	5.75672	3.72793	1.25773	3.77996	5.52831	9.52912	5.73999	7.70057	5.66923	4.93871	3.20615	27972766	59.9393	54.6888	50.3271	84.2678	73.7092	68.1825	48.8368	31.57	41.9253	65.763	63.3801	64.9244
2L	-	FBgn0032397	Tom70	12036117	4.91306	5.75672	4.65992	15.0927	8.50491	8.29246	13.1025	10.045	15.4011	21.5431	11.5236	8.01536	4817260	36.3566	18.7093	42.8712	44.0205	44.4145	45.1478	67.895	57.3999	54.7596	47.6215	62.5569	32.863
2L	-	FBgn0284220	Top2	19448856	38.3219	44.6145	31.6874	28.9277	33.0746	31.3271	36.9254	31.57	27.3798	43.0861	45.2715	37.6722	16994675	177.853	143.198	265.615	246.515	236.247	297.607	128.643	127.715	133.477	58.9599	63.3801	66.5275
2L	+	FBgn0021796	Tor	13006073	4.91306	2.15877	2.79595	1.25773	5.66994	3.68554	5.9557	7.17499	6.84495	10.2046	4.93871	7.21383	12849387	316.401	319.498	355.086	197.463	211.678	224.818	209.641	185.115	199.359	168.943	185.201	224.43
2L	-	FBgn0015553	tos	18683719	67.8002	60.4455	97.8582	54.0823	37.7996	43.3051	29.7785	27.265	21.3905	26.0784	15.6392	17.6338	22535149	26.5305	25.9052	28.8915	33.9587	23.6247	17.5063	4.76456	2.87	8.55619	9.07076	13.1699	5.61075
2L	+	FBgn0032586	Tpr2	16492598	8.84351	20.1485	13.9797	17.6082	13.2299	10.1352	13.1025	11.48	11.123	14.74	24.6935	22.443	13294486	69.7654	79.1548	121.158	55.34	83.1591	71.868	109.585	140.63	111.23	155.337	143.222	157.101
2L	+	FBgn0026319	Traf4	4372249	17.687	42.4558	2.79595	18.8659	18.8998	21.1918	29.7785	31.57	28.2354	20.4092	17.2855	22.443	1750610	4.91306	5.03713	7.45586	11.3196	5.66994	8.29246	1.19114	4.305	6.84495	5.66923	12.3468	5.61075
2L	-	FBgn0003751	trk	10271589	11.7913	10.0743	8.38785	11.3196	12.2849	9.21385	9.52912	5.73999	11.9787	9.07076	12.3468	20.8399	1707506	15.7218	20.1485	20.5036	8.8041	17.9548	28.5629	20.2494	15.785	18.8236	15.8738	22.2242	24.8476
2L	+	FBgn0011584	Trp1	10011164	253.514	260.491	319.67	256.577	353.426	339.991	281.109	304.22	325.135	241.509	297.145	370.31	4132730	32.4262	25.1856	8.38785	37.7318	59.5344	50.6762	33.3519	44.485	49.6259	54.4246	62.5569	52.0999
2L	+	FBgn0003866	tsh	21832268	10.8087	8.63507	15.8437	11.3196	7.55992	12.8994	8.33798	15.785	17.968	30.6138	29.6322	40.8784	1968275	13.7566	6.47631	11.1838	13.835	14.1748	9.21385	23.8228	24.395	18.8236	21.5431	10.7005	8.8169
2L	+	FBgn0032943	Tsp39D	21345667	2.94784	5.75672	8.38785	23.8968	14.1748	14.7422	15.4848	30.135	26.5242	18.1415	9.05429	11.2215	1594728	22.6001	24.466	10.2518	18.8659	22.6798	15.6635	7.14684	15.785	20.5349	22.6769	19.7548	20.8399
2L	+	FBgn0026147	TTLL4A	10997699	95.3134	69.0806	97.8582	124.515	114.344	123.466	136.981	120.54	123.209	113.385	107.828	96.1844	23749045	7.8609	3.59795	24.2316	30.1855	23.6247	17.5063	17.8671	24.395	9.41181	17.0077	10.7005	8.8169
2L	-	FBgn0015320	Ubc2	10765397	114.966	82.0332	150.049	132.061	107.729	128.072	164.377	152.11	148.878	131.526	131.699	122.635	9255614	62.8872	73.3981	60.5789	35.2164	59.5344	74.6321	44.0722	41.615	53.0484	36.283	24.6935	42.4814
2L	-	FBgn0032208	Ufd4	10292678	1.96522	7.91548	5.5919	6.28864	4.72495	2.76415	2.38228	7.17499	5.13371	4.53538	3.29247	5.61075	12628071	25.5479	41.7362	4.65992	36.4741	38.7446	34.0912	28.5874	25.83	22.2461	23.8107	29.6322	31.2599
2L	+	FBgn0015663	Ugt36A1	3621137	4.91306	2.87836	4.65992	2.51546	4.72495	5.52831	10.7203	5.73999	6.84495	14.74	14.8161	14.4277	17801545	3.93045	6.47631	13.0478	11.3196	18.8998	11.0566	20.2494	20.09	25.6686	13.6061	20.5779	12.023
2L	+	FBgn0003963	ush	490361	34.3914	33.1011	33.5514	16.3505	27.4047	20.2705	44.0722	68.8799	47.9147	108.849	121.821	112.215	8537931	115.948	71.2394	147.253	167.278	126.629	118.859	106.012	106.19	101.819	80.503	76.5499	56.1075
2L	-	FBgn0260749	Utx	10272651	6.87828	6.47631	11.1838	18.8659	17.0098	13.8208	25.014	31.57	45.3478	39.6846	39.5096	52.9014	14832188	169.992	73.3981	161.233	171.051	120.959	113.33	151.275	140.63	154.867	182.549	163.8	137.864
2L	+	FBgn0032464	Vha68-3	12978873	0.982612	3.59795	3.72793	7.54637	9.4499	5.52831	3.57342	5.73999	4.2781	2.26769	0.823118	4.80922	10383057	178.835	155.431	249.771	169.793	169.153	205.469	157.231	147.805	185.669	112.251	98.7741	74.5429
2L	-	FBgn0027779	VhaSFD	16723267	237.792	292.153	167.757	274.185	279.717	249.695	201.303	187.985	177.113	166.675	144.869	127.444	8717031	52.0784	43.895	64.3068	61.6287	25.5147	37.7768	51.219	48.79	72.7276	75.9676	60.9107	96.9859
2L	-	FBgn0024183	vig	15064901	95.3134	113.695	82.0145	90.5564	95.444	108.723	77.4241	64.5749	80.4282	82.7707	91.3661	79.3521	4673637	87.4525	71.2394	143.525	202.494	197.503	199.019	247.757	199.465	200.215	224.501	215.657	176.338
2L	-	FBgn0043841	vir-1	12421721	346.862	386.42	140.729	259.092	259.872	257.988	284.683	242.515	237.862	342.421	398.389	388.745	8721496	137.566	98.5838	162.165	129.546	139.858	134.522	85.7621	67.4449	99.2518	74.8338	76.5499	79.3521
2L	-	FBgn0016075	vkg	5040647	158.201	128.087	204.104	202.494	155.923	169.535	183.436	159.285	172.835	143.998	128.406	124.238	16358149	127.74	119.452	205.968	144.639	153.088	177.827	424.046	469.245	468.024	834.51	815.71	827.185
2L	+	FBgn0016076	vri	5291872	7.8609	8.63507	12.1158	13.835	13.2299	12.8994	13.1025	11.48	12.8343	2.26769	7.40806	5.61075	18994281	2.94784	1.43918	0.931983	3.77318	4.72495	4.60692	2.38228	15.785	8.55619	17.0077	14.8161	26.4507
2L	+	FBgn0261563	wb	14263482	11.7913	30.2228	14.9117	5.03091	15.1198	20.2705	2.38228	4.305	10.2674	5.66923	7.40806	8.8169	18781292	12.774	12.9526	22.3676	13.835	14.1748	13.8208	29.7785	21.525	25.6686	39.6846	31.2785	24.0461
2L	+	FBgn0031374	Wdr62	1884968	402.871	310.143	246.975	238.968	204.118	228.503	198.92	189.42	197.648	219.966	231.296	175.536	482797	19.6522	18.7093	43.8032	64.1441	38.7446	35.0126	50.0279	47.355	43.6366	44.22	36.2172	32.863
2L	-	FBgn0011737	Wee1	6911523	14.7392	27.3444	22.3676	28.9277	21.7348	37.7768	19.0582	21.525	33.3691	23.8107	21.4011	25.6492	11889179	160.166	139.6	246.975	205.01	186.163	174.142	178.671	153.545	160.856	139.463	129.229	148.284
2L	-	FBgn0031972	Wwox	8001124	3.93045	3.59795	5.5919	2.51546	7.55992	11.0566	4.76456	5.73999	3.42248	5.66923	9.05429	4.00768	11871167	29.4784	21.5877	33.5514	26.4123	22.6798	23.956	33.3519	33.005	44.4922	41.9523	41.1559	47.2906
2L	-	FBgn0028554	x16	6914740	39.3045	38.8578	44.7352	52.8246	50.0845	58.0472	34.5431	28.7	37.6472	20.4092	9.87741	25.6492	16983511	22.6001	20.8681	20.5036	26.4123	18.8998	23.956	9.52912	24.395	20.5349	10.2046	6.58494	11.2215
2L	+	FBgn0032321	YL-1	10970675	67.8002	100.023	74.5586	61.6287	85.9941	68.1825	84.571	83.2299	89.84	103.18	106.182	114.62	9124525	31.4436	48.2125	52.191	26.4123	17.0098	11.0566	4.76456	5.73999	2.56686	1.13385	0.823118	0.801536
2L	+	FBgn0270924	zf30C	9762189	74.6785	68.361	88.5384	57.8555	65.2043	76.4749	57.1747	60.2699	62.4602	75.9676	71.6112	93.7798	19741445	19.6522	33.1011	27.0275	31.4432	36.8546	35.934	45.2633	63.1399	52.1928	62.3615	60.9107	69.7337
2L	+	FBgn0031216	Zir	96157	3.93045	7.91548	0.931983	2.51546	5.66994	4.60692	4.76456	4.305	4.2781	6.80307	7.40806	8.01536	11629987	104.157	88.5095	161.233	99.3605	105.839	90.2957	108.394	116.235	107.808	130.392	125.937	112.215
2L	-	FBgn0260486	Ziz	7495862	44.2175	74.8373	54.055	47.7937	31.1847	23.956	16.676	22.96	21.3905	21.5431	19.7548	26.4507	7814744	337.036	274.883	442.692	303.112	241.917	274.573	374.018	285.565	272.942	292.532	221.419	238.056
2R	+	FBgn0004907	14-3-3zeta	10104323	39404.7	42724.2	18544.6	28758	26985.1	25570.3	25373.7	29368.7	28551.2	30769.2	35334	37121.6	21614765	95.3134	83.4724	148.185	67.9173	73.7092	84.7674	67.895	67.4449	47.059	56.6923	41.979	58.5122
2R	-	FBgn0033246	ACC	7987765	23.5827	31.6619	31.6874	18.8659	26.4597	18.4277	9.52912	12.915	14.5455	17.0077	4.93871	21.6415	9605622	671.124	656.266	872.336	765.956	716.302	620.092	649.172	632.834	692.196	595.269	613.223	640.428
2R	-	FBgn0033749	achi	12514358	6.87828	2.87836	4.65992	6.28864	11.3399	4.60692	5.9557	7.17499	7.70057	4.53538	2.46935	5.61075	31751002	613.15	687.928	588.081	485.483	495.175	495.705	846.901	921.269	824.817	1071.48	1279.12	1118.94
2R	+	FBgn0263120	Acsl	8682329	56.9915	24.466	61.5109	94.3296	81.2691	86.6101	107.203	90.4049	98.3962	85.0384	64.2032	84.9629	7077790	1255.78	1111.77	1829.48	1220	1390.08	1456.71	1617.57	1529.71	1542.68	1725.71	1494.78	1992.62
2R	-	FBgn0000043	Act42A	6015418	17.687	25.1856	7.45586	23.8968	11.3399	13.8208	10.7203	15.785	17.968	19.2754	18.1086	20.0384	7071623	36.3566	28.7836	39.1433	25.1546	31.1847	27.6415	30.9697	40.18	34.2248	21.5431	27.986	44.886
2R	+	FBgn0035039	Adck	24613436	3.93045	6.47631	0.931983	6.28864	3.77996	3.68554	4.76456	7.17499	10.2674	5.66923	6.58494	12.023	30176189	15.7218	25.1856	27.0275	25.1546	26.4597	44.2265	34.5431	35.875	35.0804	24.9446	18.9317	35.2676
2R	+	FBgn0026573	ADD1	11975266	10.8087	14.3918	20.5036	30.1855	17.0098	34.0912	26.2051	35.875	27.3798	26.0784	38.6865	29.6568	7063212	2.94784	7.91548	3.72793	2.51546	5.66994	6.44969	14.2937	8.60999	5.13371	12.4723	4.93871	4.00768
2R	-	FBgn0010548	Aldh-III	7467181	94.3307	124.489	119.294	104.391	123.794	130.837	113.158	119.105	124.065	94.1091	104.536	105.803	8712483	90.4003	102.182	129.546	145.896	150.253	141.893	203.685	199.465	222.461	234.706	237.881	290.156
2R	-	FBgn0011297	Alg3	23709213	2.94784	6.47631	13.9797	5.03091	2.83497	3.68554	14.2937	8.60999	4.2781	10.2046	10.7005	20.8399	29491243	5.89567	5.03713	4.65992	13.835	6.61493	11.0566	7.14684	12.915	3.42248	2.26769	7.40806	8.8169
2R	+	FBgn0027356	Amph	12597008	4.91306	5.75672	3.72793	5.03091	5.66994	4.60692	7.14684	8.60999	4.2781	2.26769	8.23118	7.21383	3040376	15.7218	12.233	27.0275	26.4123	29.2947	16.5849	25.014	20.09	27.3798	37.4169	23.0473	26.4507
2R	-	FBgn0267978	ap	5714018	249.583	344.683	313.146	254.061	300.507	298.529	339.475	495.075	411.553	481.884	606.638	564.282	5656237	615.115	621.006	841.581	510.638	519.744	599.821	485.985	490.77	485.992	468.278	500.456	484.929
2R	-	FBgn0261854	aPKC	14945993	52.0784	56.8476	24.2316	46.5359	43.4695	38.6982	41.6899	40.18	29.091	47.6215	41.1559	28.0538	1339460	97.2786	46.7733	109.974	142.123	100.169	92.1385	156.039	162.155	176.258	180.281	154.746	124.238
2R	+	FBgn0015903	apt	23565293	3.93045	5.75672	2.79595	11.3196	8.50491	11.0566	7.14684	12.915	15.4011	28.3461	17.2855	36.8707	13095713	4.91306	4.31754	8.38785	8.8041	6.61493	7.37108	14.2937	12.915	15.4011	26.0784	18.1086	24.8476
2R	-	FBgn0000119	arr	13483511	47.1654	30.9423	123.022	129.546	119.069	85.6888	163.186	160.72	159.145	139.463	99.5972	59.3137	21614233	35.374	43.895	61.5109	80.4946	80.3241	64.4969	67.895	67.4449	64.1714	64.6292	34.5709	44.0845
2R	-	FBgn0033062	Ars2	6081126	54.0437	44.6145	57.7829	64.1441	47.2495	46.0692	110.776	111.93	114.653	157.604	149.807	173.933	30456489	41.2697	44.6145	47.5311	37.7318	34.0196	44.2265	52.4102	63.1399	79.5726	70.2984	83.958	84.9629
2R	-	FBgn0050372	Asap	8119125	5.89567	10.0743	3.72793	8.8041	12.2849	8.29246	8.33798	8.60999	6.84495	3.40154	7.40806	4.80922	21674804	43.2349	42.4558	47.5311	75.4637	59.5344	55.2831	63.1304	58.8349	65.8827	65.763	87.2505	77.749
2R	+	FBgn0034075	Asph	16112219	4.91306	12.233	13.9797	8.8041	8.50491	6.44969	9.52912	12.915	11.9787	10.2046	5.76182	8.8169	30592971	2.94784	3.59795	10.2518	8.8041	7.55992	8.29246	8.33798	12.915	18.8236	22.6769	20.5779	27.2522
2R	+	FBgn0002069	AspRS	12882986	131.67	127.367	158.437	160.989	201.283	176.906	139.363	196.595	198.504	82.7707	76.5499	115.421	11606496	16.7044	26.6248	30.7554	25.1546	34.0196	32.2485	33.3519	18.655	43.6366	23.8107	30.4554	34.4661
2R	+	FBgn0261823	Asx	14511763	6.87828	11.5134	2.79595	6.28864	6.61493	8.29246	7.14684	11.48	5.13371	7.93692	9.05429	13.6261	1305284	49.1306	35.9795	62.4429	28.9277	37.7996	39.6195	76.233	67.4449	66.7383	82.7707	83.958	100.994
2R	+	FBgn0033010	Atf6	5153139	14.7392	13.6722	2.79595	10.0618	17.0098	17.5063	13.1025	8.60999	4.2781	12.4723	11.5236	11.2215	8260652	2.94784	4.31754	4.65992	3.77318	4.72495	2.76415	7.14684	4.305	4.2781	5.66923	0.823118	4.00768
2R	+	FBgn0040780	Atg10	7834933	48.148	41.7362	46.5992	25.1546	27.4047	41.4623	14.2937	8.60999	9.41181	12.4723	10.7005	4.80922	5539773	6.87828	3.59795	4.65992	7.54637	1.88998	7.37108	5.9557	10.045	5.98933	4.53538	9.87741	14.4277
2R	-	FBgn0259221	ATP8A	13439313	165.079	203.644	248.839	168.536	172.933	195.334	244.184	210.945	219.894	276.658	199.194	197.979	20659217	70.7481	42.4558	71.7627	74.206	45.3595	58.0472	69.0861	54.5299	75.2945	63.4953	53.5026	56.1075
2R	-	FBgn0020236	ATPCL	16006892	173.922	143.918	221.812	152.185	169.153	180.591	179.862	208.075	211.338	202.958	241.173	266.912	7916549	44.2175	29.5032	87.6064	96.8451	89.774	76.4749	70.2773	66.0099	51.3371	41.9523	34.5709	36.8707
2R	+	FBgn0011300	babo	8961155	70.7481	87.7899	41.9392	31.4432	42.5245	52.5189	55.9836	73.1849	82.995	94.1091	91.3661	110.612	8019138	6.87828	9.35466	2.79595	21.3814	31.1847	11.0566	9.52912	17.22	15.4011	11.3385	17.2855	9.61844
2R	-	FBgn0033844	bbc	13489687	87.4525	105.78	82.0145	172.309	160.648	123.466	72.6596	61.7049	65.027	53.2907	51.8564	79.3521	24960513	234.844	218.036	312.214	222.618	250.422	233.11	92.909	109.06	118.931	58.9599	52.6795	86.5659
2R	-	FBgn0034049	bdg	15932169	306.575	308.704	398.889	269.154	265.542	267.202	352.578	324.31	350.804	397.98	416.498	447.257	24946957	55.0263	45.3341	42.8712	49.0514	35.9096	40.5409	33.3519	31.57	33.3691	36.283	33.7478	44.0845
2R	-	FBgn0284243	betaTub56D	19451492	9.82612	7.91548	1.86397	7.54637	6.61493	5.52831	7.14684	8.60999	5.98933	6.80307	7.40806	8.01536	3716804	12.774	23.0269	32.6194	27.67	25.5147	37.7768	58.3659	47.355	54.7596	52.1569	39.5096	48.8937
2R	+	FBgn0003888	betaTub60D	24306334	113.983	92.1075	135.138	106.907	126.629	127.151	134.599	132.02	148.022	119.054	125.937	111.414	2281341	178.835	150.394	224.608	90.5564	86.9391	106.881	92.909	84.6649	77.8613	87.3061	83.958	66.5275
2R	+	FBgn0000181	bic	12871191	354.723	591.503	377.453	365.999	498.01	300.371	357.342	375.97	311.445	340.154	274.098	288.553	10328945	95.3134	74.8373	114.634	98.1028	123.794	92.1385	86.9533	58.8349	56.4709	54.4246	43.6252	38.4737
2R	+	FBgn0263144	bin3	6239808	163.114	181.337	78.2866	134.577	143.638	117.937	73.8507	86.0999	112.086	123.589	125.114	116.223	2271019	114.966	112.256	211.56	135.835	143.638	130.837	233.464	223.86	255.83	368.5	342.417	366.302
2R	-	FBgn0004133	blow	7587772	10.8087	6.47631	17.7077	22.6391	17.9548	23.0346	22.6317	17.22	19.6792	19.2754	27.986	21.6415	2265418	123.809	125.928	107.178	84.2678	76.5442	95.824	73.8507	66.0099	79.5726	73.6999	93.0123	81.7567
2R	+	FBgn0011211	blw	22801843	497.202	520.263	636.544	403.731	452.65	529.796	515.764	546.734	626.313	369.634	593.468	508.174	5582467	204.383	251.856	225.54	164.762	210.733	241.403	154.848	200.9	173.691	165.541	192.61	220.422
2R	-	FBgn0033155	Br140	7317923	65.835	48.9321	57.7829	33.9587	27.4047	48.8334	5.9557	7.17499	5.13371	6.80307	2.46935	3.20615	3932155	49.1306	51.0909	70.8307	59.1132	75.5992	74.6321	57.1747	58.8349	47.9147	35.1492	46.9177	35.2676
2R	+	FBgn0050169	Brca2	24527860	5.89567	8.63507	8.38785	3.77318	5.66994	6.44969	3.57342	5.73999	9.41181	3.40154	7.40806	8.01536	2868547	6.87828	10.0743	12.1158	17.6082	4.72495	11.0566	25.014	14.35	15.4011	18.1415	9.87741	11.2215
2R	+	FBgn0012051	CalpA	19429052	83.522	74.1177	102.518	137.092	110.564	123.466	82.1887	73.1849	76.1501	58.9599	52.6795	56.9091	10839105	205.366	223.792	266.547	208.783	264.597	243.246	187.009	175.07	159.145	56.6923	69.1419	44.886
2R	-	FBgn0262166	calypso	16199425	160.166	105.06	225.54	199.979	187.108	158.478	245.375	200.9	196.792	213.163	188.494	117.826	10893183	53.061	46.0537	89.4704	42.7628	34.9646	35.934	26.2051	22.96	45.3478	38.5507	27.1629	31.2599
2R	+	FBgn0000253	Cam	12273923	1891.53	2166.68	411.936	1748.24	1912.66	1781.96	1517.51	1742.09	1499.04	1615.73	1774.64	1667.2	12317502	6.87828	6.47631	8.38785	0	7.55992	7.37108	9.52912	7.17499	4.2781	3.40154	8.23118	2.40461
2R	+	FBgn0259234	Camta	9478830	2.94784	1.43918	2.79595	8.8041	2.83497	3.68554	9.52912	5.73999	6.84495	13.6061	7.40806	8.8169	14198367	43.2349	15.1114	47.5311	33.9587	9.4499	17.5063	20.2494	14.35	21.3905	15.8738	13.1699	8.01536
2R	+	FBgn0015614	CanB2	7787847	904.986	951.297	901.228	1175.98	1310.7	1196.88	382.356	347.27	427.81	111.117	127.583	124.238	15762043	4.91306	7.91548	10.2518	3.77318	7.55992	11.978	7.14684	7.17499	4.2781	6.80307	9.05429	19.2369
2R	+	FBgn0033504	CAP	10295936	29.4784	22.3073	6.52388	13.835	16.0648	11.978	11.9114	18.655	18.8236	26.0784	17.2855	20.8399	18632328	284.957	268.407	410.073	196.206	206.953	239.56	229.89	239.645	299.467	230.171	267.513	244.469
2R	+	FBgn0259876	Cap-G	13141943	192.592	199.326	288.915	210.041	225.853	275.494	275.153	289.87	327.702	227.903	236.235	198.781	6974045	33.4088	45.3341	52.191	65.4019	58.5894	58.0472	98.8647	71.7499	90.6956	121.321	170.385	190.766
2R	-	FBgn0034068	casp	16024819	15.7218	14.3918	16.7757	6.28864	7.55992	10.1352	5.9557	1.435	6.84495	4.53538	0.823118	1.60307	23690282	12.774	24.466	22.3676	21.3814	17.0098	22.1132	42.8811	40.18	43.6366	31.7477	46.9177	47.2906
2R	-	FBgn0029093	cathD	7822138	696.672	762.045	1283.34	913.111	1117.92	969.297	1137.54	1226.92	1188.45	1161.06	1113.68	963.447	244060	4.91306	2.87836	7.45586	2.51546	7.55992	7.37108	14.2937	10.045	22.2461	21.5431	14.8161	11.2215
2R	-	FBgn0033842	cbc	13486633	411.714	415.923	593.673	240.226	226.798	270.887	220.361	219.555	261.819	277.792	251.874	508.174	21148733	20.6349	20.8681	22.3676	17.6082	13.2299	27.6415	22.6317	20.09	22.2461	7.93692	19.7548	12.023
2R	+	FBgn0004580	Cbp53E	16984319	1.96522	3.59795	3.72793	10.0618	4.72495	5.52831	10.7203	5.73999	4.2781	4.53538	4.93871	3.20615	24930066	24.5653	16.5506	17.7077	27.67	18.8998	18.4277	32.1608	18.655	15.4011	10.2046	13.1699	9.61844
2R	+	FBgn0086757	cbs	13452208	31.4436	44.6145	42.8712	46.5359	65.2043	49.7548	45.2633	43.05	49.6259	30.6138	29.6322	28.0538	25254518	10.8087	4.31754	4.65992	23.8968	14.1748	19.3491	8.33798	4.305	9.41181	5.66923	4.11559	2.40461
2R	+	FBgn0016131	Cdk4	16581938	3.93045	7.91548	6.52388	13.835	7.55992	5.52831	5.9557	1.435	8.55619	3.40154	0.823118	0.801536	13849826	299.697	147.516	381.181	231.422	128.519	142.815	146.51	71.7499	100.963	121.321	53.5026	57.7106
2R	-	FBgn0013762	Cdk5	15569853	13.7566	12.233	22.3676	23.8968	19.8448	20.2705	30.9697	27.265	27.3798	17.0077	35.3941	28.8553	14035006	55.0263	66.2022	75.4906	45.2782	44.4145	43.3051	28.5874	22.96	36.7916	32.8815	28.8091	30.4584
2R	-	FBgn0029092	ced-6	9441390	104.157	164.786	82.9465	100.618	124.739	88.4529	91.7178	162.155	129.198	98.6445	153.923	105.001	23972232	83.522	113.695	145.389	61.6287	91.664	81.0818	71.4684	53.0949	71.0164	113.385	103.713	107.406
2R	+	FBgn0000289	cg	14182631	207.331	195.009	331.786	150.927	158.758	177.827	107.203	124.845	133.477	130.392	114.413	126.643	2764084	104.157	118.732	71.7627	67.9173	101.114	110.566	115.541	97.5799	83.8507	74.8338	79.0193	84.9629
2R	+	FBgn0034644	CG10082	21653039	34.3914	32.3815	36.3473	42.7628	17.9548	28.5629	42.8811	51.6599	39.3585	37.4169	44.4484	36.8707	29903227	109.07	66.9218	126.75	77.9791	58.5894	59.89	83.3798	50.225	43.6366	41.9523	33.7478	47.2906
2R	+	FBgn0033951	CG10139	14645712	30.461	28.7836	26.0955	28.9277	31.1847	35.0126	28.5874	35.875	29.9467	34.0154	42.8021	59.3137	5095084	129.705	139.6	248.839	408.762	419.575	385.139	356.151	351.575	392.729	354.894	300.438	270.919
2R	+	FBgn0033019	CG10395	5351728	23.5827	16.5506	21.4356	27.67	25.5147	28.5629	32.1608	25.83	28.2354	17.0077	24.6935	22.443	25055082	18.6696	18.7093	27.9595	26.4123	35.9096	33.1698	33.3519	35.875	47.9147	38.5507	46.0946	31.2599
2R	-	FBgn0034634	CG10494	21517154	7.8609	5.75672	10.2518	12.5773	22.6798	17.5063	14.2937	7.17499	23.9573	11.3385	17.2855	22.443	18406157	53.061	45.3341	74.5586	50.3091	27.4047	54.3617	77.4241	53.0949	60.749	56.6923	47.7408	68.9321
2R	+	FBgn0034570	CG10543	20996747	162.131	182.056	66.1708	104.391	105.839	128.994	123.879	113.365	149.733	117.92	127.583	120.23	23983231	157.218	121.611	154.709	129.546	100.169	114.252	109.585	61.7049	97.5406	137.195	97.951	132.253
2R	+	FBgn0034420	CG10737	19165280	17.687	10.0743	18.6397	16.3505	16.0648	12.8994	10.7203	10.045	8.55619	18.1415	12.3468	16.8323	23606646	959.029	1147.03	380.249	563.462	680.393	686.431	601.526	664.404	659.682	786.889	908.722	802.338
2R	+	FBgn0034308	CG10915	18161864	27.5131	27.3444	11.1838	17.6082	14.1748	13.8208	9.52912	14.35	15.4011	11.3385	18.9317	18.4353	22618299	16.7044	7.91548	14.9117	22.6391	9.4499	16.5849	19.0582	15.785	10.2674	6.80307	7.40806	10.42
2R	+	FBgn0034312	CG10916	18174681	321.314	305.826	299.167	243.999	256.092	235.874	241.802	213.815	206.204	167.809	152.277	206.796	18658919	41.2697	37.4187	40.0753	20.1237	17.0098	20.2705	19.0582	8.60999	19.6792	28.3461	19.7548	24.8476
2R	-	FBgn0034253	CG10936	17628489	19.6522	24.466	31.6874	15.0927	23.6247	35.934	45.2633	67.4449	54.7596	102.046	111.944	138.666	10707404	24.5653	23.0269	41.9392	44.0205	45.3595	58.0472	44.0722	76.0549	41.0697	55.5584	65.0263	68.1306
2R	-	FBgn0033177	CG11141	7460321	184.731	197.887	230.2	221.36	188.998	218.368	201.303	162.155	211.338	149.668	143.222	161.109	6643345	8.84351	4.31754	5.5919	7.54637	2.83497	7.37108	10.7203	2.87	7.70057	4.53538	4.93871	2.40461
2R	-	FBgn0034705	CG11170	22189816	95.3134	84.192	136.07	162.247	84.1041	97.6668	127.452	86.0999	104.386	44.22	20.5779	30.4584	26107442	485.41	505.871	498.611	430.143	384.611	375.004	397.841	396.06	362.782	412.72	330.893	397.562
2R	-	FBgn0034528	CG11180	20622387	59.9393	44.6145	41.0073	64.1441	72.7642	60.8114	46.4545	37.31	48.7703	57.8261	62.5569	52.0999	24878826	14.7392	7.91548	11.1838	6.28864	11.3399	11.978	23.8228	35.875	19.6792	55.5584	55.1489	59.3137
2R	-	FBgn0034688	CG11474	22071557	9.82612	18.7093	11.1838	7.54637	4.72495	13.8208	9.52912	11.48	11.123	7.93692	9.87741	17.6338	7813008	18.6696	10.7938	24.2316	35.2164	21.7348	23.956	35.7342	20.09	23.9573	26.0784	31.2785	22.443
2R	+	FBgn0033527	CG11777	10469502	0.982612	2.15877	2.79595	1.25773	6.61493	5.52831	3.57342	4.305	5.13371	5.66923	10.7005	5.61075	25117430	8.84351	6.47631	10.2518	12.5773	8.50491	14.7422	15.4848	20.09	21.3905	39.6846	27.986	39.2753
2R	+	FBgn0034000	CG11808	15216435	14.7392	13.6722	13.0478	15.0927	18.8998	18.4277	13.1025	18.655	15.4011	27.2123	19.7548	28.8553	4465618	89.4177	87.0703	107.178	167.278	201.283	202.705	77.4241	91.8399	80.4282	18.1415	27.986	28.8553
2R	+	FBgn0033538	CG11883	10640993	69.7654	67.6414	68.9667	106.907	128.519	119.78	216.788	187.985	261.819	125.857	145.692	155.498	22042269	26.5305	23.0269	9.31983	27.67	21.7348	11.978	35.7342	21.525	23.9573	37.4169	29.6322	38.4737
2R	+	FBgn0033473	CG12128	10028202	28.4957	41.0166	24.2316	20.1237	33.0746	30.4057	29.7785	30.135	26.5242	30.6138	34.5709	40.8784	21773088	0	5.03713	1.86397	3.77318	4.72495	4.60692	5.9557	2.87	5.98933	9.07076	4.11559	11.2215
2R	+	FBgn0033557	CG12325	10824515	7.8609	5.75672	7.45586	7.54637	6.61493	11.0566	11.9114	4.305	6.84495	6.80307	3.29247	6.41229	6646768	44.2175	51.0909	69.8987	38.9896	47.2495	43.3051	66.7039	31.57	44.4922	43.0861	44.4484	30.4584
2R	-	FBgn0033556	CG12343	10827429	32.4262	32.3815	58.7149	46.5359	34.9646	44.2265	29.7785	43.05	32.5135	31.7477	30.4554	31.2599	6526110	44.2175	61.8847	50.3271	33.9587	62.3693	46.9906	50.0279	58.8349	49.6259	62.3615	75.7268	94.5813
2R	-	FBgn0033558	CG12344	10828105	13.7566	5.75672	22.3676	17.6082	10.3949	9.21385	9.52912	15.785	8.55619	12.4723	15.6392	16.8323	122795	361.601	346.842	589.013	499.318	565.104	503.076	647.98	628.529	627.169	437.664	448.599	387.142
2R	-	FBgn0033581	CG12391	11149884	15.7218	16.5506	9.31983	5.03091	13.2299	11.0566	13.1025	15.785	17.1124	11.3385	15.6392	16.0307	20665728	2.94784	3.59795	0.931983	7.54637	6.61493	2.76415	3.57342	5.73999	4.2781	6.80307	3.29247	4.00768
2R	+	FBgn0062449	CG13197	11695445	101.209	64.7631	136.07	135.835	90.719	82.9246	103.629	91.8399	105.241	81.6369	79.8424	65.726	6720476	20.6349	20.1485	37.2793	28.9277	12.2849	21.1918	14.2937	15.785	12.8343	7.93692	7.40806	8.01536
2R	+	FBgn0033627	CG13204	11367753	9.82612	6.47631	16.7757	8.8041	5.66994	10.1352	4.76456	5.73999	7.70057	2.26769	2.46935	1.60307	2739829	252.531	304.386	438.032	230.164	270.267	266.28	129.834	144.935	176.258	113.385	128.406	143.475
2R	-	FBgn0033579	CG13229	11147598	20.6349	26.6248	37.2793	26.4123	27.4047	30.4057	70.2773	71.7499	77.0057	63.4953	60.9107	73.7413	2872661	11.7913	10.0743	4.65992	10.0618	7.55992	7.37108	7.14684	4.305	11.9787	11.3385	14.8161	8.8169
2R	+	FBgn0033863	CG13337	13665802	22.6001	24.466	27.0275	32.7009	20.7898	18.4277	36.9254	20.09	26.5242	23.8107	9.87741	17.6338	9702963	140.514	148.955	165.893	60.371	95.444	97.6668	63.1304	80.3599	95.8293	81.6369	97.1279	76.146
2R	+	FBgn0033884	CG13344	13863578	6.87828	6.47631	4.65992	5.03091	5.66994	3.68554	7.14684	4.305	10.2674	4.53538	4.11559	5.61075	13301257	0.982612	4.31754	5.5919	12.5773	3.77996	8.29246	5.9557	4.305	6.84495	1.13385	6.58494	5.61075
2R	+	FBgn0027507	CG1344	5655862	158.201	129.526	136.07	154.701	140.803	140.05	114.349	91.8399	118.075	63.4953	90.5429	52.0999	17411654	2.94784	4.31754	1.86397	2.51546	2.83497	5.52831	7.14684	0	5.98933	10.2046	5.76182	4.80922
2R	-	FBgn0034501	CG13868	20325843	104.157	96.425	117.43	103.134	100.169	124.387	116.732	100.45	133.477	131.526	117.706	135.46	13370160	109.07	84.9116	136.07	76.7214	91.664	110.566	78.6153	66.0099	77.0057	58.9599	60.0876	61.7183
2R	+	FBgn0033000	CG14464	4829773	77.6263	54.6888	94.1303	149.67	123.794	115.173	95.2912	90.4049	99.2518	64.6292	53.5026	62.5198	8954757	5.89567	13.6722	4.65992	7.54637	5.66994	7.37108	3.57342	4.305	5.13371	3.40154	4.11559	4.80922
2R	+	FBgn0028953	CG14478	17462535	166.061	177.019	129.546	88.041	96.389	121.623	72.6596	101.885	70.1608	64.6292	65.8494	72.1383	7025045	6.87828	8.63507	11.1838	17.6082	20.7898	23.956	9.52912	11.48	11.123	6.80307	4.93871	8.01536
2R	-	FBgn0034396	CG15097	18829550	3.93045	6.47631	7.45586	7.54637	1.88998	3.68554	5.9557	4.305	4.2781	7.93692	1.64624	4.80922	330713	6.87828	5.03713	10.2518	7.54637	6.61493	7.37108	11.9114	4.305	1.71124	9.07076	6.58494	4.80922
2R	-	FBgn0034398	CG15098	18836820	252.531	233.147	272.139	222.618	257.037	286.551	245.375	304.22	287.488	244.911	274.098	214.01	6668539	72.7133	70.5198	97.8582	104.391	104.894	103.195	95.2912	106.19	97.5406	75.9676	91.3661	77.749
2R	-	FBgn0041702	CG15107	18972000	7.8609	6.47631	2.79595	3.77318	5.66994	1.84277	1.19114	7.17499	1.71124	6.80307	4.11559	2.40461	21201534	27.5131	18.7093	14.9117	36.4741	20.7898	16.5849	50.0279	18.655	21.3905	23.8107	21.4011	18.4353
2R	-	FBgn0034417	CG15117	19133726	66.8176	49.6517	81.0825	60.371	61.4243	46.9906	83.3798	58.8349	88.9844	54.4246	83.1349	77.749	200311	0	5.03713	1.86397	6.28864	1.88998	4.60692	4.76456	4.305	10.2674	6.80307	5.76182	10.42
2R	-	FBgn0033463	CG1513	9899017	17.687	8.63507	12.1158	8.8041	4.72495	4.60692	2.38228	8.60999	3.42248	4.53538	3.29247	4.00768	1137834	7.8609	7.19589	11.1838	11.3196	3.77996	10.1352	19.0582	4.305	8.55619	27.2123	8.23118	8.01536
2R	-	FBgn0033104	CG15237	6810010	199.47	162.627	295.439	238.968	240.972	228.503	272.771	284.13	291.766	266.454	260.105	264.507	9359882	19.6522	24.466	27.9595	23.8968	27.4047	31.3271	40.4988	28.7	37.6472	45.3538	48.5639	43.283
2R	-	FBgn0035084	CG15861	24946560	75.6611	53.2496	80.1505	72.9482	76.5442	83.846	53.6013	35.875	47.059	41.9523	54.3258	52.9014	10640441	19.6522	20.1485	36.3473	22.6391	27.4047	19.3491	11.9114	7.17499	11.123	3.40154	2.46935	3.20615
2R	-	FBgn0033191	CG1598	7564433	285.94	253.295	371.861	288.02	291.057	289.315	349.004	325.745	367.916	399.113	427.198	375.921	12746769	36.3566	39.5774	42.8712	32.7009	34.9646	27.6415	23.8228	11.48	29.091	18.1415	18.1086	17.6338
2R	-	FBgn0033186	CG1602	7522436	36.3566	27.3444	41.9392	27.67	34.9646	45.1478	97.6735	88.9699	92.4069	121.321	100.42	94.5813	12745153	8.84351	2.87836	4.65992	5.03091	3.77996	7.37108	4.76456	5.73999	5.13371	5.66923	4.93871	1.60307
2R	-	FBgn0033183	CG1620	7496701	229.931	200.765	403.549	257.834	303.342	317.878	855.239	850.954	1025.89	1025	1022.31	803.139	15143066	108.087	100.023	164.961	91.8142	89.774	92.1385	129.834	103.32	113.797	136.061	159.685	157.903
2R	-	FBgn0033446	CG1648	9821167	4.91306	15.1114	19.5716	12.5773	14.1748	20.2705	29.7785	27.265	33.3691	26.0784	41.1559	33.6645	16588140	4.91306	3.59795	7.45586	3.77318	9.4499	2.76415	9.52912	14.35	8.55619	10.2046	11.5236	8.01536
2R	+	FBgn0033122	CG17002	6987285	6.87828	4.31754	8.38785	7.54637	6.61493	7.37108	19.0582	11.48	8.55619	20.4092	34.5709	24.0461	17436658	5.89567	11.5134	3.72793	8.8041	8.50491	6.44969	4.76456	8.60999	6.84495	9.07076	13.993	5.61075
2R	-	FBgn0033783	CG17019	12934233	101.209	69.0806	111.838	77.9791	72.7642	99.5095	101.247	94.7099	93.2625	91.8415	96.3048	85.7644	6660710	10.8087	8.63507	6.52388	5.03091	2.83497	4.60692	2.38228	7.17499	1.71124	5.66923	6.58494	4.80922
2R	+	FBgn0039970	CG17508	5609993	325.245	281.359	607.653	383.607	423.355	381.453	397.841	344.4	349.948	385.507	298.792	347.065	3716742	29.4784	46.7733	18.6397	35.2164	41.5796	30.4057	14.2937	20.09	20.5349	29.48	19.7548	20.8399
2R	-	FBgn0261387	CG17528	4821646	46.1828	42.4558	16.7757	54.0823	60.4793	46.0692	34.5431	53.0949	45.3478	55.5584	50.2102	72.9398	3471586	292.818	252.576	412.868	274.185	223.018	237.717	296.594	246.82	269.52	287.997	266.69	298.973
2R	-	FBgn0033777	CG17574	12868854	14.7392	10.0743	20.5036	20.1237	20.7898	16.5849	11.9114	14.35	20.5349	4.53538	3.29247	7.21383	3171764	105.139	112.256	191.989	128.288	148.363	135.444	156.039	153.545	152.3	126.991	122.645	125.841
2R	+	FBgn0262115	CG17683	4131224	3.93045	2.15877	0.931983	5.03091	6.61493	7.37108	7.14684	5.73999	6.84495	6.80307	11.5236	9.61844	3169079	128.722	74.1177	126.75	119.484	68.0393	79.2391	84.571	53.0949	67.5939	48.7553	24.6935	26.4507
2R	-	FBgn0263780	CG17684	1973867	5.89567	2.87836	1.86397	15.0927	5.66994	4.60692	22.6317	8.60999	9.41181	27.2123	4.93871	6.41229	321427	36.3566	47.4929	62.4429	76.7214	79.3791	81.0818	38.1165	30.135	36.7916	21.5431	36.2172	28.8553
2R	+	FBgn0039993	CG17691	1594105	16.7044	19.4289	15.8437	23.8968	39.6896	40.5409	21.4405	35.875	31.6579	9.07076	10.7005	7.21383	7805815	74.6785	65.4826	77.3546	41.505	26.4597	31.3271	28.5874	38.745	35.0804	40.8184	46.0946	68.9321
2R	+	FBgn0033756	CG17760	12626104	110.053	94.9858	87.6064	91.8142	84.1041	85.6888	94.1001	93.2749	104.386	78.2353	84.7811	69.7337	5900906	655.402	533.935	737.199	700.555	649.208	703.938	689.67	744.764	764.923	644.024	753.153	662.871
2R	+	FBgn0040005	CG17883	4673218	4.91306	5.75672	4.65992	10.0618	11.3399	5.52831	9.52912	14.35	12.8343	13.6061	21.4011	25.6492	20511099	124.792	135.283	184.533	149.67	126.629	118.859	86.9533	100.45	100.107	61.2276	65.8494	70.5352
2R	-	FBgn0027561	CG18659	9130836	5.89567	9.35466	12.1158	8.8041	7.55992	6.44969	8.33798	17.22	15.4011	17.0077	10.7005	8.8169	20470168	67.8002	84.9116	130.478	80.4946	81.2691	84.7674	83.3798	70.3149	77.8613	70.2984	45.2715	75.3444
2R	+	FBgn0033226	CG1882	7814617	188.661	227.39	283.323	139.608	118.124	144.657	89.3355	87.5349	80.4282	58.9599	64.2032	65.726	21692803	7.8609	7.19589	7.45586	8.8041	15.1198	17.5063	11.9114	17.22	12.8343	9.07076	9.05429	12.8246
2R	-	FBgn0042180	CG18870	21617060	56.0089	43.895	55.919	96.8451	101.114	104.116	181.053	157.85	196.792	184.817	213.187	235.652	3058646	12.774	22.3073	4.65992	12.5773	3.77996	12.8994	13.1025	17.22	6.84495	17.0077	18.1086	24.0461
2R	+	FBgn0033434	CG1902	9605006	94.3307	71.2394	133.274	74.206	77.4892	105.959	142.937	144.935	160.001	136.061	170.385	201.987	21062373	32.4262	22.3073	13.9797	12.5773	12.2849	11.0566	11.9114	10.045	4.2781	2.26769	4.93871	0.801536
2R	-	FBgn0033279	CG2291	8262673	0.982612	5.03713	5.5919	10.0618	4.72495	4.60692	5.9557	5.73999	8.55619	6.80307	4.11559	1.60307	21205311	103.174	121.611	158.437	111.938	86.9391	99.5095	132.217	104.755	135.188	145.132	157.215	253.285
2R	-	FBgn0035087	CG2765	24964249	102.192	116.573	130.478	88.041	80.3241	99.5095	86.9533	90.4049	103.53	85.0384	80.6655	142.673	18390555	73.6959	56.8476	102.518	42.7628	39.6896	54.3617	63.1304	80.3599	68.4495	100.912	95.4816	86.5659
2R	-	FBgn0027599	CG2790	24947107	82.5394	85.6311	54.987	41.505	62.3693	48.8334	35.7342	31.57	32.5135	37.4169	46.0946	36.8707	13122923	113.983	82.7528	236.724	173.566	115.289	110.566	223.934	193.725	180.536	285.729	143.222	118.627
2R	-	FBgn0050015	CG30015	10874627	590.55	1086.58	513.523	514.411	651.098	445.95	308.505	380.275	355.938	212.029	199.194	253.285	10482496	56.0089	94.9858	94.1303	27.67	59.5344	45.1478	55.9836	68.8799	66.7383	27.2123	72.4343	44.0845
2R	+	FBgn0050020	CG30020	10892780	13.7566	27.3444	40.0753	26.4123	25.5147	25.7988	27.3962	34.44	33.3691	47.6215	36.2172	33.6645	9503014	94.3307	90.6683	73.6267	125.773	106.784	112.409	254.904	189.42	179.68	274.391	248.582	184.353
2R	+	FBgn0050046	CG30046	12317226	1.96522	5.75672	5.5919	2.51546	0.94499	11.0566	5.9557	1.435	9.41181	2.26769	6.58494	6.41229	5071960	201.435	211.559	158.437	85.5255	106.784	101.352	44.0722	57.3999	45.3478	57.8261	58.4414	63.3214
2R	+	FBgn0050069	CG30069	14188642	28.4957	20.1485	6.52388	15.0927	8.50491	16.5849	21.4405	17.22	19.6792	12.4723	9.87741	13.6261	4914743	16.7044	23.7465	21.4356	17.6082	12.2849	18.4277	2.38228	1.435	0	0	0.823118	1.60307
2R	+	FBgn0050089	CG30089	15749041	1.96522	5.75672	6.52388	7.54637	10.3949	11.978	8.33798	8.60999	12.8343	14.74	15.6392	24.8476	2782993	4.91306	1.43918	7.45586	1.25773	1.88998	6.44969	5.9557	7.17499	2.56686	4.53538	2.46935	4.00768
2R	-	FBgn0050122	CG30122	18632653	181.783	215.157	265.615	208.783	243.807	237.717	42.8811	50.225	50.4815	18.1415	13.1699	21.6415	1674120	63.8698	81.3136	88.5384	35.2164	46.3045	59.89	23.8228	18.655	22.2461	12.4723	10.7005	19.2369
2R	-	FBgn0050157	CG30157	6975284	79.5916	79.1548	111.838	64.1441	61.4243	69.1038	86.9533	68.8799	82.995	85.0384	87.2505	93.7798	1392835	24.5653	12.233	39.1433	22.6391	13.2299	23.956	19.0582	15.785	6.84495	12.4723	7.40806	12.8246
2R	-	FBgn0050183	CG30183	23692466	22.6001	23.7465	28.8915	17.6082	18.8998	20.2705	10.7203	10.045	11.123	12.4723	10.7005	12.8246	328458	35.374	36.6991	73.6267	23.8968	43.4695	27.6415	19.0582	14.35	11.9787	6.80307	6.58494	5.61075
2R	-	FBgn0050389	CG30389	21150851	118.896	112.256	86.6744	70.4328	65.2043	75.5535	53.6013	50.225	37.6472	64.6292	43.6252	44.0845	15964731	46.1828	54.6888	54.055	31.4432	58.5894	52.5189	80.9976	53.0949	88.1288	69.1646	90.5429	105.803
2R	-	FBgn0043792	CG30427	24939705	38.3219	39.5774	44.7352	23.8968	29.2947	32.2485	44.0722	40.18	43.6366	53.2907	58.4414	76.9475	9163715	20.6349	16.5506	35.4154	7.54637	19.8448	11.978	8.33798	11.48	9.41181	4.53538	3.29247	5.61075
2R	+	FBgn0050428	CG30428	25254114	5.89567	2.15877	9.31983	3.77318	7.55992	3.68554	7.14684	7.17499	4.2781	6.80307	6.58494	6.41229	21197413	136.583	159.029	187.329	153.443	183.328	197.176	113.158	130.585	137.755	56.6923	53.5026	78.5506
2R	+	FBgn0050484	CG30484	13846885	43.2349	24.466	8.38785	26.4123	9.4499	17.5063	15.4848	5.73999	5.13371	11.3385	3.29247	10.42	5326788	29.4784	35.2599	41.0073	52.8246	36.8546	41.4623	51.219	45.92	49.6259	56.6923	51.0333	42.4814
2R	+	FBgn0034946	CG3065	23972019	18.6696	15.831	27.9595	21.3814	20.7898	19.3491	22.6317	44.485	38.5029	13.6061	29.6322	44.886	25099784	65.835	46.0537	100.654	80.4946	76.5442	80.1605	39.3076	31.57	41.0697	28.3461	23.8704	17.6338
2R	+	FBgn0033005	CG3107	5092067	91.3829	132.404	58.7149	164.762	159.703	163.085	142.937	139.195	144.6	117.92	143.222	165.116	19537362	67.8002	55.4084	109.974	96.8451	98.2789	116.094	83.3798	91.8399	93.2625	69.1646	55.972	60.9168
2R	-	FBgn0053144	CG33144	10778031	18.6696	17.9897	15.8437	21.3814	24.5697	20.2705	19.0582	15.785	18.8236	28.3461	27.986	36.0691	10966353	571.88	699.441	601.129	555.916	706.852	659.711	495.514	618.484	567.275	493.223	519.387	432.028
2R	+	FBgn0033117	CG3358	6924741	87.4525	71.2394	111.838	86.7832	76.5442	87.5315	65.5127	67.4449	73.5832	51.023	51.8564	52.9014	10752310	15.7218	12.9526	16.7757	8.8041	15.1198	16.5849	23.8228	15.785	15.4011	15.8738	14.8161	18.4353
2R	-	FBgn0250824	CG33655	21319433	26.5305	17.9897	16.7757	35.2164	41.5796	34.0912	50.0279	71.7499	60.749	61.2276	65.0263	56.1075	16496559	82.5394	62.6043	99.7222	99.3605	70.8742	93.0598	86.9533	101.885	93.2625	114.518	106.182	109.81
2R	+	FBgn0034997	CG3376	24258319	3.93045	5.75672	4.65992	2.51546	7.55992	0.921385	2.38228	2.87	5.98933	3.40154	4.93871	4.80922	22867534	371.427	289.995	540.55	338.329	292.947	319.72	371.636	417.585	407.275	375.303	349.002	371.111
2R	+	FBgn0053964	CG33964	12183869	1.96522	5.03713	7.45586	6.28864	7.55992	11.0566	1.19114	1.435	2.56686	4.53538	2.46935	8.01536	225604	199.47	167.664	260.023	189.917	189.943	243.246	277.536	258.3	247.274	257.383	228.004	203.59
2R	+	FBgn0054045	CG34045	19332877	5.89567	16.5506	10.2518	7.54637	6.61493	14.7422	16.676	4.305	9.41181	10.2046	10.7005	15.2292	9520695	79.5916	84.9116	128.614	60.371	85.9941	82.0032	60.7482	44.485	56.4709	55.5584	56.7951	62.5198
2R	+	FBgn0085223	CG34194	17544352	31.4436	25.9052	60.5789	26.4123	9.4499	14.7422	5.9557	4.305	7.70057	1.13385	3.29247	1.60307	10374171	713.376	623.884	1150.07	731.998	753.157	732.501	624.158	562.519	566.42	691.646	667.548	738.215
2R	-	FBgn0028497	CG3530	23389438	42.2523	38.1382	55.919	28.9277	50.0845	46.9906	19.0582	21.525	24.813	14.74	13.993	14.4277	14889063	36.3566	28.064	49.3951	40.2473	35.9096	38.6982	20.2494	33.005	29.9467	26.0784	22.2242	19.2369
2R	+	FBgn0035063	CG3594	24781636	7.8609	2.15877	4.65992	3.77318	7.55992	9.21385	7.14684	4.305	4.2781	4.53538	5.76182	5.61075	24364288	20.6349	19.4289	14.9117	26.4123	25.5147	22.1132	38.1165	28.7	20.5349	17.0077	28.8091	20.8399
2R	-	FBgn0034750	CG3732	22639321	14.7392	34.5403	15.8437	15.0927	13.2299	21.1918	17.8671	18.655	21.3905	31.7477	37.0403	44.886	9627320	136.583	113.695	153.777	120.742	111.509	118.859	98.8647	87.5349	92.4069	92.9753	94.6585	105.803
2R	-	FBgn0034933	CG3735	23939298	9.82612	8.63507	11.1838	12.5773	13.2299	11.0566	7.14684	7.17499	10.2674	9.07076	16.4624	13.6261	25493578	79.5916	100.743	116.498	66.6596	89.774	92.1385	20.2494	45.92	45.3478	29.48	29.6322	22.443
2R	+	FBgn0035059	CG3894	24766545	2.94784	7.19589	0.931983	7.54637	9.4499	3.68554	10.7203	5.73999	14.5455	20.4092	23.8704	16.8323	5930119	236.809	303.667	411.936	182.371	213.568	250.617	170.333	176.505	201.07	147.4	159.685	167.521
2R	-	FBgn0034958	CG3907	24021940	0	10.7938	3.72793	8.8041	5.66994	7.37108	4.76456	4.305	7.70057	9.07076	8.23118	4.80922	6924928	16.7044	17.9897	25.1635	5.03091	13.2299	13.8208	9.52912	11.48	6.84495	11.3385	9.87741	12.023
2R	+	FBgn0058191	CG40191	1266161	6.87828	2.87836	9.31983	13.835	13.2299	11.0566	19.0582	14.35	20.5349	26.0784	20.5779	17.6338	21317994	12.774	6.47631	2.79595	6.28864	6.61493	5.52831	2.38228	1.435	5.13371	4.53538	4.11559	2.40461
2R	-	FBgn0085638	CG41378	2784221	80.5742	78.4353	41.0073	109.422	107.729	83.846	92.909	110.495	76.1501	150.801	158.862	140.269	24264751	8.84351	7.19589	9.31983	3.77318	7.55992	8.29246	3.57342	1.435	1.71124	3.40154	3.29247	4.00768
2R	+	FBgn0259709	CG42363	21664946	8.84351	3.59795	4.65992	2.51546	1.88998	1.84277	5.9557	4.305	4.2781	1.13385	5.76182	4.80922	680659	3.93045	15.1114	17.7077	18.8659	12.2849	14.7422	20.2494	25.83	29.9467	14.74	34.5709	18.4353
2R	+	FBgn0261545	CG42663	12740475	81.5568	151.833	53.123	98.1028	175.768	120.701	89.3355	133.455	135.188	126.991	151.454	137.864	471474	8.84351	7.19589	20.5036	28.9277	31.1847	23.0346	53.6013	41.615	34.2248	74.8338	66.6725	56.1075
2R	+	FBgn0261554	CG42672	21299037	2.94784	11.5134	19.5716	20.1237	17.9548	19.3491	21.4405	11.48	19.6792	24.9446	13.993	24.0461	12185505	2.94784	5.75672	4.65992	5.03091	8.50491	18.4277	15.4848	12.915	7.70057	15.8738	9.05429	12.023
2R	+	FBgn0261975	CG42806	13964745	95.3134	212.279	55.919	99.3605	186.163	147.422	110.776	136.325	143.744	146.266	226.357	227.636	20392005	77.6263	79.8744	95.9943	69.175	69.9292	70.9466	66.7039	63.1399	63.3158	40.8184	48.5639	32.0615
2R	-	FBgn0261990	CG42808	13580312	55.0263	37.4187	71.7627	33.9587	42.5245	42.3837	76.233	80.3599	64.1714	91.8415	51.8564	85.7644	11983100	19.6522	13.6722	25.1635	13.835	15.1198	18.4277	39.3076	34.44	38.5029	63.4953	59.2645	68.1306
2R	+	FBgn0262026	CG42837	16199194	43.2349	86.3507	32.6194	62.8864	62.3693	54.3617	61.9393	60.2699	38.5029	49.8892	60.0876	61.7183	21738349	26.5305	21.5877	28.8915	31.4432	19.8448	27.6415	36.9254	17.22	23.1017	17.0077	11.5236	12.8246
2R	-	FBgn0262563	CG43103	17140494	4.91306	4.31754	8.38785	3.77318	2.83497	11.0566	25.014	10.045	21.3905	4.53538	18.1086	26.4507	19333792	10.8087	2.87836	6.52388	10.0618	11.3399	15.6635	9.52912	2.87	12.8343	6.80307	12.3468	8.8169
2R	+	FBgn0262817	CG43188	11088060	188.661	116.573	137.002	218.845	174.823	167.692	92.909	64.5749	94.1181	35.1492	45.2715	40.0768	9507524	7.8609	7.19589	0.931983	2.51546	0.94499	2.76415	9.52912	4.305	0.855619	5.66923	7.40806	4.80922
2R	-	FBgn0263324	CG43405	21954241	12.774	5.75672	6.52388	10.0618	1.88998	10.1352	15.4848	5.73999	8.55619	10.2046	8.23118	5.61075	19805241	28.4957	30.9423	27.9595	37.7318	36.8546	33.1698	47.6456	45.92	32.5135	37.4169	60.0876	60.9168
2R	-	FBgn0266486	CG45085	9187713	50.1132	56.128	57.7829	41.505	42.5245	37.7768	33.3519	31.57	37.6472	30.6138	36.2172	48.0922	4992428	14.7392	24.466	2.79595	11.3196	10.3949	9.21385	7.14684	8.60999	8.55619	14.74	9.87741	12.8246
2R	+	FBgn0266487	CG45086	12614159	274.149	238.904	180.805	245.257	243.807	254.302	206.067	183.68	191.659	207.494	170.385	146.681	29874977	25.5479	22.3073	28.8915	27.67	17.9548	17.5063	13.1025	12.915	12.8343	14.74	10.7005	10.42
2R	-	FBgn0266525	CG45092	6715285	6.87828	16.5506	10.2518	10.0618	11.3399	7.37108	4.76456	4.305	2.56686	4.53538	4.11559	9.61844	6046657	112.018	110.817	152.845	114.453	129.464	152.028	154.848	156.415	148.022	139.463	183.555	121.834
2R	+	FBgn0034734	CG4554	22488497	6.87828	5.75672	8.38785	7.54637	8.50491	9.21385	1.19114	2.87	2.56686	6.80307	3.29247	5.61075	17545044	22.6001	9.35466	24.2316	7.54637	7.55992	11.0566	7.14684	4.305	3.42248	1.13385	1.64624	4.00768
2R	-	FBgn0035016	CG4612	24523693	47.1654	35.9795	72.6947	57.8555	56.6994	63.5755	51.219	51.6599	53.904	63.4953	48.5639	52.9014	27164710	2.94784	2.87836	8.38785	3.77318	1.88998	5.52831	4.76456	7.17499	3.42248	12.4723	13.1699	16.0307
2R	+	FBgn0283625	CG46298	10353764	4.91306	5.75672	7.45586	2.51546	2.83497	9.21385	19.0582	14.35	5.98933	10.2046	9.05429	5.61075	6959101	23.5827	13.6722	41.0073	33.9587	44.4145	40.5409	95.2912	114.8	93.2625	117.92	122.645	84.1613
2R	-	FBgn0284231	CG46315	17725029	56.0089	61.1651	58.7149	57.8555	85.0491	66.3397	77.4241	103.32	90.6956	116.786	90.5429	115.421	6674740	54.0437	48.9321	67.1028	56.5978	51.0295	58.0472	51.219	44.485	52.1928	24.9446	28.8091	40.8784
2R	+	FBgn0284235	CG46319	10125835	451.019	320.937	419.392	373.545	343.976	393.431	390.694	391.755	408.986	397.98	425.552	327.828	30058130	101.209	88.5095	109.042	116.969	86.9391	115.173	203.685	163.59	192.514	209.761	221.419	197.979
2R	-	FBgn0286778	CG46385	7771545	351.775	287.836	241.384	329.525	327.911	316.035	338.284	411.845	379.039	470.546	544.081	621.191	31333813	434.314	229.549	231.132	377.318	162.538	169.535	263.242	113.365	119.787	150.801	82.3118	157.903
2R	+	FBgn0286932	CG46429	23714196	28.4957	27.3444	39.1433	28.9277	42.5245	60.8114	73.8507	107.625	102.674	117.92	142.399	109.81	157665	424.488	332.45	423.12	373.545	395.951	445.95	672.994	681.624	715.298	667.835	778.669	739.818
2R	-	FBgn0260456	CG4806	24668410	13.7566	19.4289	22.3676	28.9277	44.4145	40.5409	41.6899	30.135	45.3478	38.5507	35.3941	40.8784	22460748	3.93045	7.19589	11.1838	20.1237	5.66994	10.1352	13.1025	15.785	11.123	13.6061	15.6392	11.2215
2R	+	FBgn0034230	CG4853	17517250	39.3045	30.2228	31.6874	37.7318	56.6994	46.9906	77.4241	84.6649	84.7063	83.9045	97.1279	77.749	18880320	59.9393	82.7528	56.851	64.1441	66.1493	87.5315	58.3659	47.355	53.0484	65.763	51.0333	53.7029
2R	+	FBgn0034267	CG4984	17728630	22.6001	23.7465	26.0955	31.4432	35.9096	34.0912	26.2051	40.18	43.6366	15.8738	35.3941	27.2522	6555290	135.6	197.887	261.887	70.4328	109.619	134.522	71.4684	114.8	101.819	36.283	62.5569	81.7567
2R	+	FBgn0028744	CG5033	17790100	162.131	138.881	106.246	144.639	138.914	127.151	161.995	136.325	134.332	161.006	153.1	151.49	9450784	66.8176	69.8002	79.2186	67.9173	67.0943	58.9686	71.4684	45.92	59.0377	45.3538	37.0403	44.0845
2R	+	FBgn0034345	CG5174	18425652	81.5568	97.1446	122.09	130.804	124.739	131.758	70.2773	68.8799	86.4175	54.4246	34.5709	64.1229	23389011	168.027	163.347	255.363	137.092	145.528	153.871	108.394	84.6649	119.787	133.794	97.951	142.673
2R	+	FBgn0002174	CG5504	23708584	17.687	14.3918	24.2316	36.4741	38.7446	40.5409	32.1608	41.615	40.2141	60.0938	65.0263	75.3444	3025731	38.3219	45.3341	20.5036	36.4741	18.8998	31.3271	41.6899	31.57	30.8023	36.283	35.3941	22.443
2R	+	FBgn0034158	CG5522	16786164	25.5479	34.5403	13.0478	42.7628	53.8644	49.7548	35.7342	44.485	43.6366	36.283	50.2102	54.5045	2998387	36.3566	31.6619	33.5514	22.6391	17.0098	25.7988	7.14684	1.435	5.98933	5.66923	1.64624	2.40461
2R	+	FBgn0034914	CG5554	23846465	6.87828	19.4289	1.86397	10.0618	9.4499	16.5849	4.76456	5.73999	11.9787	14.74	8.23118	8.01536	24781777	93.3481	55.4084	65.2388	86.7832	96.389	93.9812	84.571	55.9649	105.241	88.4399	101.243	110.612
2R	-	FBgn0034304	CG5742	18148826	4.91306	13.6722	2.79595	3.77318	8.50491	3.68554	8.33798	4.305	5.13371	5.66923	3.29247	4.00768	16303307	95.3134	72.6785	123.954	77.9791	103.949	99.5095	92.909	120.54	108.664	99.7784	95.4816	81.7567
2R	-	FBgn0033853	CG6145	13548243	21.6175	10.0743	23.2996	38.9896	29.2947	27.6415	27.3962	20.09	29.9467	27.2123	17.2855	13.6261	22183990	8.84351	6.47631	10.2518	10.0618	4.72495	3.68554	7.14684	14.35	8.55619	10.2046	4.11559	5.61075
2R	-	FBgn0033862	CG6209	13661802	12.774	7.91548	8.38785	7.54637	9.4499	11.978	15.4848	4.305	2.56686	6.80307	5.76182	8.8169	1215657	117.913	137.442	164.029	90.5564	90.719	82.0032	32.1608	20.09	30.8023	21.5431	15.6392	18.4353
2R	+	FBgn0033875	CG6357	13841401	369.462	449.024	193.852	340.844	306.177	339.991	245.375	251.125	237.862	290.264	243.643	318.21	22125737	63.8698	53.2496	160.301	71.6905	55.7544	51.5975	26.2051	15.785	23.9573	37.4169	14.8161	23.2446
2R	-	FBgn0033889	CG6701	13979343	363.566	449.024	280.527	282.989	352.481	302.214	301.359	259.735	253.263	361.697	331.716	331.836	1119377	5.89567	12.233	9.31983	2.51546	4.72495	9.21385	4.76456	12.915	14.5455	4.53538	4.93871	5.61075
2R	+	FBgn0034422	CG7137	19227505	17.687	30.2228	11.1838	23.8968	17.0098	25.7988	10.7203	22.96	22.2461	18.1415	23.8704	23.2446	153582	9.82612	7.91548	13.0478	11.3196	10.3949	20.2705	67.895	76.0549	59.8933	98.6445	115.236	120.23
2R	+	FBgn0033544	CG7220	10737775	119.879	99.3033	153.777	88.041	98.2789	128.072	108.394	81.7949	81.2838	78.2353	75.7268	84.1613	5936792	9.82612	13.6722	9.31983	11.3196	9.4499	11.978	0	7.17499	2.56686	6.80307	4.93871	6.41229
2R	+	FBgn0034432	CG7461	19307183	371.427	388.578	459.468	339.587	382.721	398.038	327.564	334.355	337.97	274.391	282.329	267.713	22638868	26.5305	30.2228	32.6194	20.1237	38.7446	35.0126	41.6899	54.5299	54.7596	60.0938	83.958	84.9629
2R	+	FBgn0033584	CG7737	11226395	23.5827	19.4289	19.5716	21.3814	16.0648	32.2485	26.2051	33.005	39.3585	44.22	36.2172	48.0922	23937371	88.4351	81.3136	108.11	86.7832	93.554	108.723	94.1001	84.6649	97.5406	80.503	84.7811	75.3444
2R	-	FBgn0034117	CG7997	16345837	110.053	101.462	108.11	105.649	106.784	131.758	108.394	132.02	140.322	112.251	148.161	135.46	24876198	7.8609	7.91548	13.0478	7.54637	6.61493	5.52831	9.52912	7.17499	3.42248	7.93692	8.23118	4.00768
2R	-	FBgn0033387	CG8008	9158324	214.209	174.86	268.411	124.515	116.234	129.915	33.3519	55.9649	43.6366	41.9523	39.5096	42.4814	17008638	32.4262	28.7836	26.0955	37.7318	37.7996	36.8554	27.3962	37.31	31.6579	18.1415	23.0473	34.4661
2R	-	FBgn0033388	CG8046	9164561	33.4088	39.5774	22.3676	18.8659	29.2947	26.7202	17.8671	24.395	19.6792	30.6138	23.8704	32.863	6262118	52.0784	54.6888	78.2866	81.7523	63.3143	70.0252	77.4241	67.4449	59.0377	66.8969	48.5639	41.6799
2R	-	FBgn0033375	CG8078	9107150	170.974	173.421	216.22	162.247	176.713	199.019	194.156	220.99	214.76	172.344	216.48	160.307	15766122	49.1306	39.5774	96.9262	104.391	110.564	86.6101	107.203	97.5799	94.9737	119.054	82.3118	71.3367
2R	+	FBgn0034002	CG8079	15222197	51.0958	45.3341	37.2793	35.2164	59.5344	46.0692	58.3659	50.225	37.6472	44.22	37.8634	44.886	14899616	287.905	236.745	360.677	298.082	303.342	303.136	277.536	289.87	278.076	243.777	287.268	319.011
2R	-	FBgn0034008	CG8152	15317816	13.7566	14.3918	22.3676	54.0823	41.5796	26.7202	77.4241	63.1399	47.059	72.5661	47.7408	39.2753	24766749	44.2175	51.8104	49.3951	38.9896	47.2495	57.1258	67.895	53.0949	57.3265	73.6999	51.8564	50.4968
2R	-	FBgn0034009	CG8155	15318406	5.89567	10.7938	8.38785	11.3196	14.1748	19.3491	9.52912	8.60999	10.2674	5.66923	1.64624	2.40461	18895382	36.3566	21.5877	39.1433	17.6082	14.1748	22.1132	32.1608	28.7	30.8023	40.8184	44.4484	41.6799
2R	-	FBgn0034032	CG8195	15566270	110.053	82.7528	231.132	134.577	146.473	112.409	192.965	209.51	196.792	208.628	155.569	102.597	24020108	16.7044	13.6722	12.1158	32.7009	25.5147	20.2705	7.14684	18.655	12.8343	5.66923	2.46935	4.80922
2R	-	FBgn0033356	CG8229	8949507	30.461	27.3444	40.0753	18.8659	26.4597	35.0126	42.8811	22.96	41.0697	53.2907	69.965	70.5352	6526084	51.0958	62.6043	83.8785	50.3091	41.5796	46.9906	38.1165	31.57	42.781	68.0307	77.3731	100.192
2R	-	FBgn0033337	CG8272	8888624	9.82612	6.47631	8.38785	12.5773	7.55992	11.978	9.52912	7.17499	7.70057	5.66923	4.11559	8.01536	22706640	21.6175	15.1114	24.2316	11.3196	11.3399	14.7422	7.14684	12.915	8.55619	14.74	12.3468	9.61844
2R	-	FBgn0034141	CG8311	16587187	41.2697	38.8578	52.191	40.2473	50.0845	59.89	39.3076	43.05	35.936	30.6138	20.5779	40.8784	12749332	17.687	15.831	2.79595	10.0618	8.50491	11.0566	2.38228	4.305	1.71124	1.13385	1.64624	4.00768
2R	+	FBgn0034059	CG8320	15993536	169.009	178.458	229.268	153.443	118.124	157.557	183.436	152.11	204.493	184.817	233.765	356.684	25822843	0	1.43918	0.931983	1.25773	1.88998	5.52831	8.33798	8.60999	10.2674	15.8738	15.6392	22.443
2R	+	FBgn0033903	CG8323	14166560	12.774	9.35466	6.52388	8.8041	9.4499	5.52831	4.76456	4.305	6.84495	4.53538	6.58494	9.61844	1266346	158.201	133.844	215.288	254.061	240.027	234.953	253.713	233.905	235.295	223.367	231.296	233.247
2R	-	FBgn0034073	CG8414	16102326	32.4262	30.2228	13.9797	27.67	21.7348	14.7422	13.1025	12.915	13.6899	17.0077	13.1699	27.2522	9406971	3.93045	8.63507	3.72793	1.25773	0.94499	3.68554	3.57342	8.60999	8.55619	10.2046	9.05429	5.61075
2R	-	FBgn0033915	CG8485	14237030	13.7566	15.1114	4.65992	12.5773	28.3497	9.21385	7.14684	14.35	9.41181	12.4723	8.23118	10.42	12535462	58.9567	38.1382	48.4631	80.4946	49.1395	72.7894	66.7039	63.1399	70.1608	71.4322	81.4886	68.1306
2R	-	FBgn0033919	CG8547	14268771	159.183	118.013	201.308	115.711	123.794	161.242	424.046	413.28	484.28	489.821	534.203	577.908	9398931	61.9046	65.4826	37.2793	16.3505	23.6247	22.1132	13.1025	20.09	14.5455	15.8738	14.8161	16.8323
2R	+	FBgn0033752	CG8569	12521350	18.6696	15.831	12.1158	18.8659	19.8448	11.978	34.5431	15.785	31.6579	39.6846	35.3941	40.8784	5670651	26.5305	24.466	41.9392	16.3505	20.7898	25.7988	41.6899	47.355	38.5029	37.4169	43.6252	40.0768
2R	+	FBgn0033924	CG8613	14355411	21.6175	25.9052	34.4834	18.8659	26.4597	34.0912	25.014	24.395	23.1017	20.4092	13.1699	12.8246	2770381	50.1132	41.0166	74.5586	122	131.354	107.802	150.084	119.105	111.23	187.084	126.76	101.795
2R	-	FBgn0033317	CG8635	8631389	12.774	12.9526	6.52388	6.28864	8.50491	10.1352	5.9557	11.48	6.84495	4.53538	12.3468	17.6338	2066598	54.0437	45.3341	61.5109	98.1028	114.344	119.78	66.7039	53.0949	65.8827	21.5431	13.993	16.8323
2R	+	FBgn0034479	CG8654	19984267	12.774	4.31754	6.52388	6.28864	3.77996	5.52831	8.33798	8.60999	9.41181	5.66923	4.11559	1.60307	16352084	51.0958	57.5672	25.1635	44.0205	38.7446	34.0912	38.1165	21.525	27.3798	54.4246	38.6865	42.4814
2R	-	FBgn0033258	CG8712	8102259	70.7481	54.6888	96.9262	100.618	55.7544	71.868	83.3798	73.1849	54.7596	116.786	99.5972	88.9705	16461228	93.3481	74.8373	25.1635	91.8142	66.1493	91.2171	116.732	106.19	123.209	120.188	135.814	143.475
2R	-	FBgn0033713	CG8841	12324004	8.84351	8.63507	1.86397	5.03091	5.66994	5.52831	3.57342	1.435	2.56686	6.80307	4.93871	5.61075	20971940	32.4262	19.4289	79.2186	54.0823	45.3595	45.1478	67.895	68.8799	47.059	64.6292	65.0263	30.4584
2R	-	FBgn0033698	CG8858	12198712	7.8609	15.1114	1.86397	10.0618	8.50491	11.0566	10.7203	17.22	11.123	19.2754	18.9317	18.4353	2641976	167.044	120.171	253.499	166.02	147.418	152.028	169.142	165.025	164.279	138.329	93.8354	79.3521
2R	-	FBgn0027504	CG8878	12150828	51.0958	50.3713	37.2793	37.7318	35.9096	58.0472	25.014	35.875	29.9467	26.0784	37.8634	33.6645	12477496	5.89567	7.19589	12.1158	13.835	8.50491	13.8208	25.014	21.525	11.9787	28.3461	13.993	15.2292
2R	+	FBgn0034504	CG8929	20329602	80.5742	153.992	108.11	85.5255	103.949	120.701	82.1887	90.4049	104.386	100.912	153.1	153.093	1046914	51.0958	94.9858	113.702	52.8246	94.499	99.5095	44.0722	43.05	32.5135	23.8107	24.6935	32.863
2R	-	FBgn0033639	CG9003	11641945	12.774	14.3918	23.2996	7.54637	4.72495	11.0566	3.57342	5.73999	3.42248	7.93692	4.93871	4.80922	14232282	74.6785	79.1548	106.246	80.4946	79.3791	88.4529	79.8064	103.32	89.84	74.8338	90.5429	104.2
2R	-	FBgn0033638	CG9005	11620314	330.158	339.646	182.669	218.845	213.568	223.896	264.433	169.33	203.637	217.698	183.555	160.307	2655438	6.87828	5.03713	7.45586	5.03091	2.83497	3.68554	4.76456	14.35	11.9787	15.8738	21.4011	21.6415
2R	-	FBgn0033607	CG9062	11285147	39.3045	26.6248	58.7149	36.4741	37.7996	48.8334	67.895	43.05	58.1821	63.4953	39.5096	41.6799	16503150	9.82612	7.91548	2.79595	10.0618	12.2849	11.0566	14.2937	7.17499	10.2674	6.80307	10.7005	11.2215
2R	+	FBgn0033092	CG9422	6677875	13.7566	17.2701	15.8437	11.3196	14.1748	11.978	14.2937	27.265	23.9573	6.80307	11.5236	11.2215	16093218	15.7218	14.3918	4.65992	16.3505	15.1198	8.29246	9.52912	11.48	11.123	7.93692	16.4624	8.01536
2R	+	FBgn0034184	CG9646	17052446	37.3393	43.895	22.3676	49.0514	48.1945	38.6982	21.4405	31.57	26.5242	30.6138	22.2242	20.0384	19161260	98.2612	92.1075	133.274	127.031	125.684	95.824	103.629	113.365	95.8293	119.054	126.76	109.009
2R	-	FBgn0066292	CheB42c	6971137	10.8087	10.0743	8.38785	18.8659	26.4597	11.0566	14.2937	20.09	15.4011	30.6138	11.5236	10.42	21665100	4.91306	7.19589	13.0478	8.8041	8.50491	5.52831	13.1025	12.915	19.6792	11.3385	10.7005	8.01536
2R	+	FBgn0015371	chn	15143621	148.374	146.796	32.6194	110.68	86.9391	69.1038	48.8368	45.92	60.749	45.3538	50.2102	35.2676	2030784	2.94784	5.03713	6.52388	5.03091	0.94499	2.76415	17.8671	8.60999	12.8343	13.6061	11.5236	8.01536
2R	+	FBgn0033313	Cirl	8614845	177.853	205.803	82.0145	160.989	144.583	128.994	223.934	182.245	211.338	198.423	221.419	219.621	144232	15.7218	7.91548	18.6397	7.54637	4.72495	6.44969	3.57342	0	5.13371	3.40154	6.58494	6.41229
2R	-	FBgn0261016	clos	9599668	7.8609	3.59795	8.38785	6.28864	9.4499	6.44969	4.76456	7.17499	6.84495	4.53538	3.29247	4.80922	8154758	2.94784	8.63507	2.79595	10.0618	10.3949	10.1352	25.014	10.045	20.5349	17.0077	17.2855	18.4353
2R	+	FBgn0034087	clu	16190722	51.0958	63.3239	71.7627	72.9482	82.2141	58.0472	82.1887	87.5349	83.8507	108.849	105.359	110.612	3322488	125.774	99.3033	196.648	236.453	251.367	201.783	217.979	179.375	201.926	167.809	175.324	137.864
2R	-	FBgn0034802	CNBP	22935912	3680.86	3645.44	4285.26	2697.83	3286.67	3551.94	2418.02	2703.54	2726	1852.7	1870.12	2038.31	13298832	189.644	184.215	173.349	237.711	168.208	170.456	371.636	190.855	180.536	195.021	153.923	145.078
2R	+	FBgn0259979	Cndp2	5700076	157.218	231.708	128.614	132.061	157.813	154.793	148.893	153.545	146.311	139.463	199.194	246.873	11844060	7.8609	10.0743	17.7077	20.1237	9.4499	15.6635	10.7203	15.785	13.6899	9.07076	6.58494	10.42
2R	-	FBgn0286070	cnk	17425669	57.9741	43.1754	55.919	71.6905	55.7544	70.0252	76.233	71.7499	75.2945	77.1015	68.3188	62.5198	27957383	12.774	11.5134	23.2996	28.9277	33.0746	31.3271	40.4988	40.18	51.3371	41.9523	65.8494	63.3214
2R	+	FBgn0039994	conu	4745698	63.8698	69.0806	39.1433	69.175	62.3693	79.2391	50.0279	48.79	54.7596	90.7076	65.0263	71.3367	3186542	40.2871	26.6248	27.0275	6.28864	5.66994	9.21385	4.76456	2.87	3.42248	0	0.823118	5.61075
2R	+	FBgn0050493	Coq9	7703285	22.6001	12.233	25.1635	8.8041	12.2849	17.5063	36.9254	44.485	41.0697	54.4246	53.5026	80.9552	18810035	143.461	94.2662	99.7222	123.257	81.2691	111.488	250.14	124.845	113.797	119.054	90.5429	81.7567
2R	+	FBgn0010434	cora	19238177	77.6263	105.06	55.919	52.8246	63.3143	58.0472	42.8811	47.355	59.8933	39.6846	55.972	64.9244	14750241	26.5305	30.2228	46.5992	40.2473	45.3595	54.3617	104.82	76.0549	91.5512	133.794	87.2505	104.2
2R	-	FBgn0265935	coro	6862259	594.48	670.657	825.737	537.05	541.479	638.519	565.792	533.819	533.051	403.649	446.953	509.777	29934586	30.461	19.4289	37.2793	30.1855	30.2397	42.3837	60.7482	30.135	69.3051	80.503	67.4956	67.3291
2R	+	FBgn0013770	Cp1	13967785	6135.43	10433.3	5625.45	5224.6	10691.6	7655.78	4613.29	5946.63	5224.41	3362.98	4131.23	3789.66	12820374	35.374	25.9052	22.3676	36.4741	16.0648	20.2705	22.6317	18.655	24.813	29.48	40.3328	39.2753
2R	+	FBgn0034577	cpa	21059296	28.4957	31.6619	36.3473	12.5773	31.1847	23.956	64.3216	84.6649	91.5512	100.912	136.638	151.49	12751544	66.8176	97.8642	144.457	41.505	66.1493	68.1825	50.0279	34.44	53.904	57.8261	67.4956	57.7106
2R	-	FBgn0025335	Cpes	23866647	406.801	440.389	546.142	296.824	404.456	443.186	378.783	430.5	402.141	325.414	376.988	359.89	20324195	141.496	202.205	214.356	145.896	167.263	172.299	108.394	116.235	122.354	80.503	101.243	76.146
2R	-	FBgn0024698	Cpsf160	14500866	14.7392	26.6248	7.45586	11.3196	19.8448	13.8208	19.0582	20.09	13.6899	15.8738	23.0473	16.8323	11227797	37.3393	38.8578	40.0753	45.2782	35.9096	37.7768	66.7039	78.9249	70.1608	53.2907	60.9107	71.3367
2R	-	FBgn0033890	Ctf4	13980498	4.91306	2.15877	3.72793	12.5773	9.4499	13.8208	19.0582	21.525	22.2461	14.74	11.5236	10.42	21309433	137.566	105.06	163.097	154.701	147.418	150.186	135.79	119.105	109.519	91.8415	108.652	90.5736
2R	+	FBgn0015509	Cul1	7920467	266.288	248.258	312.214	152.185	158.758	195.334	63.1304	81.7949	82.995	72.5661	55.972	65.726	20152816	249.583	341.805	458.536	152.185	184.273	201.783	133.408	163.59	155.723	68.0307	79.0193	68.9321
2R	-	FBgn0033260	Cul4	8103183	51.0958	56.128	61.5109	65.4019	65.2043	60.8114	58.3659	61.7049	45.3478	53.2907	79.8424	76.146	1806818	183.748	182.056	205.036	125.773	118.124	120.701	97.6735	84.6649	77.0057	100.912	113.59	146.681
2R	-	FBgn0000405	CycB	22847831	39.3045	33.1011	55.919	71.6905	67.0943	80.1605	98.8647	101.885	94.1181	107.715	114.413	88.9705	19182190	16.7044	19.4289	17.7077	23.8968	14.1748	16.5849	36.9254	15.785	17.968	10.2046	11.5236	8.01536
2R	-	FBgn0053503	Cyp12d1-d	11123788	13.7566	12.9526	21.4356	21.3814	21.7348	23.0346	21.4405	11.48	19.6792	23.8107	22.2242	23.2446	6362894	185.714	159.749	176.145	111.938	125.684	129.915	90.5267	130.585	106.952	120.188	118.529	108.207
2R	-	FBgn0033900	CysRS-m	14159390	20.6349	20.1485	33.5514	37.7318	39.6896	37.7768	47.6456	53.0949	46.2034	49.8892	57.6182	68.9321	15350390	19.6522	13.6722	13.0478	13.835	17.9548	11.0566	15.4848	10.045	19.6792	21.5431	13.1699	20.8399
2R	+	FBgn0264294	Cyt-b5	7535429	5.89567	7.91548	6.52388	7.54637	12.2849	7.37108	7.14684	5.73999	5.13371	4.53538	4.93871	9.61844	22158901	9.82612	13.6722	4.65992	16.3505	7.55992	13.8208	8.33798	5.73999	8.55619	5.66923	9.87741	8.8169
2R	+	FBgn0033015	d4	5260106	332.123	242.502	479.039	417.566	356.261	381.453	469.309	439.11	438.077	614.544	593.468	565.885	15124731	467.723	470.612	480.903	298.082	329.801	324.327	258.477	327.18	289.199	253.981	358.056	354.279
2R	+	FBgn0010316	dap	9715701	74.6785	109.378	124.886	62.8864	84.1041	72.7894	128.643	123.41	139.466	138.329	141.576	177.941	9623242	83.522	79.8744	156.573	96.8451	76.5442	88.4529	97.6735	86.0999	104.386	91.8415	98.7741	96.1844
2R	+	FBgn0010220	Dbp45A	9089512	21.6175	20.8681	7.45586	28.9277	32.1297	17.5063	30.9697	24.395	26.5242	26.0784	34.5709	28.0538	13965454	439.228	456.22	492.087	280.473	331.691	323.406	343.048	434.805	354.226	637.221	761.384	854.438
2R	-	FBgn0034246	Dcr-2	17580933	4.91306	4.31754	7.45586	2.51546	3.77996	1.84277	5.9557	5.73999	2.56686	2.26769	6.58494	7.21383	13573631	2.94784	4.31754	4.65992	6.28864	0.94499	5.52831	8.33798	1.435	2.56686	4.53538	4.93871	3.20615
2R	-	FBgn0010622	DCTN3-p24	23062746	299.697	272.005	319.67	296.824	259.872	235.874	215.596	212.38	222.461	221.1	251.051	253.285	16199377	169.009	144.637	260.023	194.948	204.118	212.84	264.433	243.95	255.83	205.226	195.902	153.895
2R	+	FBgn0029131	Debcl	6652693	34.3914	70.5198	84.8105	71.6905	77.4892	90.2957	46.4545	40.18	60.749	52.1569	49.3871	78.5506	851315	17.687	15.1114	16.7757	17.6082	22.6798	23.956	20.2494	18.655	29.091	29.48	23.0473	33.6645
2R	+	FBgn0026533	Dek	16857795	39.3045	70.5198	36.3473	35.2164	50.0845	43.3051	64.3216	73.1849	47.059	83.9045	72.4343	105.803	460389	2.94784	5.75672	8.38785	5.03091	0.94499	0.921385	5.9557	2.87	3.42248	10.2046	4.93871	8.8169
2R	-	FBgn0034072	Dg	16099305	274.149	158.31	245.112	222.618	154.978	196.255	151.275	147.805	177.113	142.864	164.624	162.712	17139540	10.8087	31.6619	34.4834	11.3196	23.6247	20.2705	23.8228	15.785	21.3905	24.9446	23.0473	25.6492
2R	-	FBgn0085390	Dgk	7915026	172.94	175.58	231.132	145.896	158.758	144.657	177.48	159.285	188.236	201.824	221.419	272.522	11088299	142.479	118.013	124.886	247.772	300.507	257.066	328.755	298.48	302.889	217.698	244.466	174.735
2R	-	FBgn0027836	Dgp-1	18175254	57.9741	59.7259	102.518	71.6905	51.0295	74.6321	84.571	58.8349	74.4389	79.3692	65.0263	59.3137	13096115	48.148	44.6145	27.9595	62.8864	43.4695	45.1478	45.2633	33.005	34.2248	45.3538	36.2172	30.4584
2R	+	FBgn0261397	didum	7500409	47.1654	35.2599	27.0275	47.7937	48.1945	52.5189	59.557	76.0549	59.8933	55.5584	46.9177	32.0615	21166561	12.774	5.75672	8.38785	17.6082	21.7348	15.6635	32.1608	37.31	48.7703	45.3538	51.0333	36.0691
2R	-	FBgn0260775	DnaJ-60	24173664	110.053	98.5838	141.661	119.484	100.169	122.544	103.629	80.3599	92.4069	85.0384	97.1279	85.7644	4223992	68.7828	55.4084	79.2186	85.5255	68.9843	98.5881	78.6153	66.0099	82.1394	52.1569	65.0263	67.3291
2R	+	FBgn0020306	dom	21337369	3.93045	2.15877	4.65992	11.3196	4.72495	14.7422	21.4405	12.915	25.6686	30.6138	19.7548	20.0384	21953615	6.87828	3.59795	0.931983	10.0618	8.50491	15.6635	9.52912	5.73999	11.9787	5.66923	4.93871	2.40461
2R	+	FBgn0011763	Dp	13227744	15.7218	15.831	27.9595	21.3814	25.5147	21.1918	44.0722	20.09	37.6472	39.6846	33.7478	29.6568	6984101	21.6175	12.233	17.7077	22.6391	15.1198	20.2705	30.9697	24.395	18.8236	17.0077	14.8161	15.2292
2R	+	FBgn0027835	Dp1	18420210	71.7307	122.33	144.457	93.0719	112.454	117.937	60.7482	111.93	79.5726	81.6369	74.0806	87.3675	20324282	143.461	84.192	248.839	206.267	120.014	127.151	144.128	110.495	115.509	201.824	105.359	88.9705
2R	-	FBgn0033188	Drat	7529139	1665.53	1978.87	1636.56	577.297	697.403	883.608	656.318	555.344	674.228	801.629	833.818	970.66	9708956	593.498	511.628	705.511	521.957	499.9	566.651	460.971	470.68	496.259	527.238	561.366	529.816
2R	-	FBgn0004638	drk	13496865	161.148	190.691	32.6194	119.484	139.858	129.915	119.114	132.02	124.065	151.935	136.638	123.437	17478299	12.774	5.75672	10.2518	8.8041	8.50491	8.29246	8.33798	8.60999	11.9787	5.66923	7.40806	11.2215
2R	-	FBgn0033159	Dscam1	7381690	356.688	542.57	137.933	314.432	342.086	284.708	254.904	268.345	244.707	317.477	288.091	456.876	4092089	107.105	81.3136	77.3546	137.092	117.179	138.208	176.289	121.975	134.332	178.014	107.828	113.818
2R	-	FBgn0033738	DUBAI	12432913	28.4957	31.6619	9.31983	26.4123	24.5697	22.1132	8.33798	18.655	12.8343	9.07076	11.5236	8.8169	6880709	83.522	102.182	100.654	61.6287	62.3693	64.4969	67.895	77.4899	73.5832	72.5661	59.2645	56.1075
2R	-	FBgn0000996	dup	15380544	17.687	16.5506	8.38785	17.6082	23.6247	11.978	19.0582	24.395	19.6792	14.74	10.7005	23.2446	20872993	41.2697	29.5032	43.8032	52.8246	43.4695	44.2265	39.3076	53.0949	55.6152	51.023	65.8494	57.7106
2R	+	FBgn0033739	Dyb	12439955	12.774	15.831	7.45586	5.03091	15.1198	10.1352	11.9114	15.785	15.4011	21.5431	20.5779	18.4353	16005460	12.774	7.19589	10.2518	12.5773	13.2299	17.5063	19.0582	14.35	16.2568	18.1415	11.5236	4.80922
2R	+	FBgn0000581	E(Pc)	11453475	81.5568	92.1075	44.7352	91.8142	72.7642	75.5535	64.3216	88.9699	60.749	64.6292	84.7811	78.5506	809475	15.7218	15.1114	5.5919	21.3814	8.50491	8.29246	17.8671	4.305	11.123	14.74	6.58494	8.8169
2R	-	FBgn0033166	Eaf	7398226	98.2612	62.6043	131.41	134.577	107.729	107.802	79.8064	78.9249	88.9844	74.8338	62.5569	85.7644	9834344	143.461	99.3033	110.906	122	125.684	143.736	269.198	123.41	133.477	122.455	116.06	96.1844
2R	-	FBgn0000546	EcR	6113380	16.7044	27.3444	23.2996	23.8968	19.8448	18.4277	17.8671	15.785	24.813	24.9446	24.6935	42.4814	16676423	178.835	133.844	300.099	149.67	143.638	165.849	108.394	123.41	134.332	113.385	80.6655	83.3598
2R	-	FBgn0023214	edl	18673341	33.4088	29.5032	25.1635	40.2473	23.6247	18.4277	14.2937	7.17499	14.5455	12.4723	15.6392	12.023	5048360	130.687	123.769	191.057	149.67	151.198	151.107	229.89	219.555	225.028	212.029	195.079	201.987
2R	-	FBgn0027506	EDTP	17445184	41.2697	20.1485	41.0073	55.34	40.6346	32.2485	70.2773	35.875	53.0484	102.046	77.3731	123.437	15508900	89.4177	136.722	178.941	99.3605	158.758	136.365	97.6735	121.975	148.022	75.9676	84.7811	100.994
2R	-	FBgn0000562	egl	23746239	6.87828	10.0743	1.86397	8.8041	15.1198	7.37108	7.14684	2.87	8.55619	6.80307	10.7005	8.01536	13284042	23.5827	14.3918	32.6194	35.2164	20.7898	23.0346	30.9697	18.655	16.2568	38.5507	20.5779	17.6338
2R	+	FBgn0033483	egr	10079572	32.4262	59.0063	27.9595	18.8659	38.7446	32.2485	29.7785	34.44	27.3798	21.5431	18.1086	28.8553	20026503	12.774	9.35466	14.9117	20.1237	22.6798	28.5629	35.7342	41.615	35.0804	31.7477	19.7548	30.4584
2R	-	FBgn0034180	Ehbp1	17008454	42.2523	74.1177	15.8437	36.4741	36.8546	36.8554	21.4405	14.35	35.936	23.8107	26.3398	21.6415	9370299	51.0958	56.128	89.4704	54.0823	59.5344	52.5189	50.0279	57.3999	51.3371	54.4246	43.6252	36.0691
2R	+	FBgn0034858	eIF2Bdelta	23387603	58.9567	63.3239	58.7149	54.0823	61.4243	44.2265	41.6899	48.79	47.059	75.9676	79.8424	75.3444	4929787	128.722	108.658	154.709	103.134	109.619	116.094	132.217	162.155	171.979	198.423	186.848	160.307
2R	+	FBgn0034237	eIF3b	17539009	40.2871	40.297	48.4631	45.2782	42.5245	43.3051	28.5874	28.7	23.9573	10.2046	10.7005	12.8246	9472589	2.94784	5.75672	13.9797	6.28864	13.2299	11.978	19.0582	11.48	18.8236	19.2754	4.11559	8.8169
2R	+	FBgn0034258	eIF3c	17666874	390.097	498.675	477.175	376.061	422.41	362.104	328.755	390.32	351.659	373.035	484.816	484.128	7187371	1.96522	7.19589	3.72793	2.51546	5.66994	9.21385	7.14684	7.17499	5.13371	4.53538	3.29247	4.80922
2R	+	FBgn0027619	eIF3j	9970698	34.3914	17.9897	68.0348	50.3091	58.5894	52.5189	63.1304	100.45	80.4282	96.3768	74.9037	82.5582	7194916	74.6785	71.2394	112.77	100.618	83.1591	71.868	73.8507	50.225	62.4602	56.6923	45.2715	47.2906
2R	+	FBgn0000578	ena	19161964	995.386	1516.89	255.363	938.265	1309.76	1181.21	1176.85	1577.06	1504.18	1415.04	1725.25	1561.39	22732361	36.3566	38.1382	45.6672	25.1546	23.6247	39.6195	14.2937	15.785	17.1124	20.4092	13.993	7.21383
2R	-	FBgn0034433	EndoB	19308145	6.87828	3.59795	7.45586	6.28864	7.55992	6.44969	14.2937	5.73999	10.2674	6.80307	13.1699	12.023	9359950	239.757	123.05	332.718	504.349	372.326	313.271	664.656	575.434	492.837	706.386	451.892	347.065
2R	+	FBgn0034975	enok	24101425	6.87828	9.35466	2.79595	3.77318	7.55992	6.44969	9.52912	12.915	2.56686	7.93692	5.76182	4.80922	15110729	18.6696	27.3444	35.4154	22.6391	29.2947	17.5063	36.9254	21.525	29.091	19.2754	17.2855	50.4968
2R	-	FBgn0085421	Epac	6779748	34.3914	23.7465	31.6874	25.1546	24.5697	42.3837	42.8811	25.83	29.9467	21.5431	26.3398	15.2292	6096497	75.6611	84.192	123.954	88.041	84.1041	95.824	131.025	124.845	109.519	105.448	125.937	113.818
2R	-	FBgn0035060	Eps-15	24775533	56.9915	56.8476	79.2186	70.4328	74.6542	76.4749	77.4241	77.4899	96.685	108.849	120.175	100.192	9187357	23.5827	17.2701	28.8915	31.4432	21.7348	20.2705	25.014	22.96	25.6686	23.8107	30.4554	17.6338
2R	-	FBgn0033663	ERp60	11895996	22.6001	20.8681	40.0753	42.7628	43.4695	35.0126	54.7925	53.0949	66.7383	66.8969	74.0806	46.4891	12619819	47.1654	29.5032	54.987	103.134	72.7642	71.868	27.3962	21.525	32.5135	13.6061	7.40806	1.60307
2R	+	FBgn0286783	Etf-QO	9911236	10.8087	22.3073	1.86397	16.3505	11.3399	17.5063	5.9557	2.87	8.55619	14.74	10.7005	12.8246	6714937	2.94784	7.91548	5.5919	2.51546	0.94499	5.52831	5.9557	5.73999	3.42248	3.40154	9.05429	12.8246
2R	-	FBgn0020440	Fak	19436796	57.9741	60.4455	55.919	75.4637	75.5992	73.7108	76.233	76.0549	69.3051	96.3768	102.89	131.452	11069024	16.7044	27.3444	33.5514	25.1546	29.2947	26.7202	38.1165	50.225	38.5029	38.5507	42.8021	48.8937
2R	+	FBgn0034529	FAM21	20623950	0.982612	5.03713	4.65992	10.0618	10.3949	10.1352	4.76456	7.17499	3.42248	7.93692	11.5236	9.61844	19898538	10.8087	20.1485	23.2996	27.67	24.5697	27.6415	21.4405	34.44	20.5349	39.6846	27.1629	19.2369
2R	-	FBgn0033354	FANCI	8944297	128.722	113.695	258.159	188.659	205.063	212.84	183.436	198.03	217.327	205.226	167.916	173.933	22491299	6.87828	9.35466	13.0478	12.5773	11.3399	15.6635	4.76456	8.60999	7.70057	7.93692	11.5236	19.2369
2R	+	FBgn0026721	fat-spondin	17055686	4.91306	11.5134	13.9797	16.3505	23.6247	16.5849	14.2937	10.045	11.9787	11.3385	12.3468	16.0307	25359748	6.87828	3.59795	5.5919	12.5773	13.2299	6.44969	3.57342	0	0	0	1.64624	0
2R	-	FBgn0033609	Fbl6	11289687	8.84351	10.7938	10.2518	7.54637	19.8448	11.978	16.676	11.48	9.41181	7.93692	10.7005	6.41229	24522586	43.2349	68.361	41.0073	44.0205	45.3595	51.5975	27.3962	22.96	32.5135	37.4169	37.0403	40.0768
2R	-	FBgn0045063	fdl	12487907	8.84351	3.59795	8.38785	7.54637	13.2299	11.0566	23.8228	17.22	13.6899	18.1415	19.7548	12.8246	19731560	26.5305	17.2701	23.2996	31.4432	16.0648	28.5629	19.0582	18.655	30.8023	12.4723	14.8161	18.4353
2R	-	FBgn0034542	Fem-1	20666027	10.8087	12.233	9.31983	13.835	5.66994	8.29246	7.14684	7.17499	6.84495	3.40154	5.76182	3.20615	13026314	340.966	347.562	398.889	291.793	316.572	328.013	362.107	426.195	403.852	426.326	438.722	518.594
2R	+	FBgn0034435	fest	19345055	137.566	120.891	76.4226	55.34	43.4695	58.0472	65.5127	30.135	43.6366	47.6215	29.6322	26.4507	10354383	20.6349	12.9526	10.2518	15.0927	10.3949	14.7422	30.9697	17.22	23.1017	13.6061	10.7005	12.023
2R	-	FBgn0025519	fidipidine	16266959	304.61	238.904	419.392	364.741	358.151	327.092	393.076	371.665	466.312	344.689	299.615	195.575	14115485	6.87828	7.91548	5.5919	1.25773	7.55992	8.29246	1.19114	10.045	5.13371	6.80307	7.40806	6.41229
2R	-	FBgn0039969	Fis1	5604003	1058.27	1063.55	728.811	906.822	886.4	830.167	832.607	704.584	720.431	806.164	761.384	1037.99	16827116	25.5479	23.0269	37.2793	16.3505	17.9548	22.1132	14.2937	12.915	4.2781	11.3385	15.6392	5.61075
2R	-	FBgn0010470	Fkbp14	21487523	723.202	827.528	1015.86	594.905	752.212	773.963	587.232	780.639	704.174	794.825	1035.48	1010.74	21114657	26.5305	30.2228	13.0478	26.4123	25.5147	27.6415	21.4405	14.35	16.2568	21.5431	33.7478	38.4737
2R	-	FBgn0000662	fl(2)d	13823533	9.82612	15.1114	3.72793	5.03091	8.50491	4.60692	5.9557	2.87	9.41181	10.2046	4.93871	5.61075	13499769	5.89567	3.59795	5.5919	3.77318	6.61493	6.44969	5.9557	4.305	2.56686	2.26769	4.11559	2.40461
2R	+	FBgn0033806	FLASH	13207845	7.8609	7.91548	6.52388	17.6082	12.2849	22.1132	10.7203	27.265	28.2354	36.283	27.986	31.2599	16247024	1266.59	1090.9	1137.95	1299.23	1209.59	1240.18	1169.7	1229.79	1232.95	1164.46	1235.5	1259.21
2R	+	FBgn0001122	Galphao	10463711	76.6437	50.3713	68.0348	55.34	58.5894	66.3397	45.2633	48.79	53.0484	54.4246	55.1489	61.7183	23178652	2.94784	4.31754	2.79595	5.03091	4.72495	6.44969	0	4.305	7.70057	4.53538	6.58494	8.8169
2R	+	FBgn0004435	Galphaq	12621248	2.94784	2.15877	3.72793	2.51546	6.61493	2.76415	4.76456	7.17499	5.98933	9.07076	9.87741	15.2292	13590550	27.5131	34.5403	36.3473	35.2164	29.2947	38.6982	30.9697	18.655	23.1017	14.74	21.4011	26.4507
2R	+	FBgn0001123	Galphas	23944851	116.931	115.854	44.7352	99.3605	89.774	99.5095	106.012	111.93	88.9844	111.117	134.991	94.5813	15989024	106.122	97.1446	48.4631	96.8451	93.554	106.881	79.8064	78.9249	73.5832	82.7707	92.1892	102.597
2R	-	FBgn0001091	Gapdh1	7800784	285.94	245.38	369.997	259.092	225.853	256.145	237.037	243.95	233.584	247.178	233.765	241.262	17716202	14.7392	15.831	14.9117	15.0927	16.0648	11.0566	30.9697	15.785	23.1017	18.1415	13.993	15.2292
2R	+	FBgn0264560	garz	12328950	6.87828	8.63507	2.79595	6.28864	9.4499	4.60692	0	7.17499	7.70057	5.66923	8.23118	14.4277	10137471	452.001	548.327	475.311	416.308	558.489	456.085	376.4	439.11	431.232	431.995	408.266	622.794
2R	+	FBgn0005695	gcl	8726765	44.2175	56.8476	35.4154	42.7628	37.7996	45.1478	47.6456	40.18	33.3691	47.6215	50.2102	53.7029	7739099	378.306	394.335	370.929	276.7	278.772	294.843	254.904	281.26	249.841	278.926	270.806	266.912
2R	-	FBgn0042135	Gdap2	7734988	80.5742	68.361	37.2793	62.8864	51.0295	39.6195	51.219	47.355	61.6046	63.4953	75.7268	97.7874	23733182	45.2001	36.6991	70.8307	31.4432	49.1395	57.1258	66.7039	60.2699	62.4602	98.6445	124.291	90.5736
2R	-	FBgn0050115	GEFmeso	18611345	41.2697	64.7631	2.79595	41.505	36.8546	18.4277	50.0279	27.265	34.2248	40.8184	26.3398	40.0768	19543052	3.93045	2.15877	4.65992	8.8041	5.66994	5.52831	10.7203	2.87	5.13371	9.07076	2.46935	2.40461
2R	-	FBgn0261625	GLS	12676567	28.4957	29.5032	28.8915	22.6391	17.9548	16.5849	19.0582	12.915	17.968	14.74	24.6935	14.4277	25677282	3.93045	5.75672	3.72793	8.8041	9.4499	2.76415	5.9557	5.73999	8.55619	7.93692	6.58494	14.4277
2R	-	FBgn0034854	Golgin245	23375066	24.5653	48.2125	16.7757	27.67	30.2397	29.4843	25.014	21.525	28.2354	32.8815	33.7478	31.2599	16796768	20.6349	7.91548	22.3676	26.4123	16.0648	13.8208	29.7785	33.005	26.5242	23.8107	20.5779	17.6338
2R	+	FBgn0266580	Gp210	5762468	56.9915	53.2496	107.178	90.5564	114.344	85.6888	66.7039	74.6199	65.8827	62.3615	29.6322	24.8476	11180429	4.91306	2.15877	5.5919	8.8041	7.55992	8.29246	7.14684	5.73999	4.2781	7.93692	7.40806	4.80922
2R	-	FBgn0260798	Gprk1	4449149	13.7566	15.1114	13.9797	11.3196	5.66994	13.8208	15.4848	12.915	6.84495	5.66923	10.7005	12.023	24667662	20.6349	18.7093	13.0478	33.9587	26.4597	14.7422	21.4405	31.57	23.1017	31.7477	27.986	35.2676
2R	-	FBgn0010226	GstS1	17093619	65.835	62.6043	68.0348	47.7937	50.0845	55.2831	89.3355	38.745	78.717	69.1646	65.0263	65.726	16826493	236.809	390.017	471.583	158.474	314.682	317.878	416.899	549.604	487.703	674.638	739.16	687.718
2R	+	FBgn0050000	GstT1	9607024	42.2523	44.6145	41.0073	49.0514	55.7544	75.5535	59.557	57.3999	41.9253	34.0154	40.3328	29.6568	27966957	92.3655	83.4724	123.954	113.196	120.014	144.657	115.541	117.67	124.065	82.7707	95.4816	84.9629
2R	-	FBgn0026238	gus	5117393	176.87	172.701	232.996	188.659	191.833	206.39	148.893	154.98	163.423	86.1722	85.6042	108.207	17517444	119.879	71.9589	172.417	186.144	179.548	169.535	158.422	139.195	172.835	145.132	148.984	112.215
2R	+	FBgn0046706	Haspin	4018313	9.82612	10.7938	7.45586	15.0927	15.1198	15.6635	16.676	20.09	16.2568	31.7477	17.2855	20.8399	1182453	78.609	59.7259	83.8785	67.9173	89.774	96.7454	97.6735	88.9699	83.8507	145.132	108.652	99.3905
2R	+	FBgn0033686	Hen1	12146459	10.8087	10.7938	7.45586	3.77318	10.3949	5.52831	3.57342	8.60999	7.70057	3.40154	0	2.40461	9067645	6.87828	10.0743	8.38785	5.03091	7.55992	4.60692	7.14684	8.60999	13.6899	9.07076	13.993	11.2215
2R	+	FBgn0004362	HmgD	21716384	4271.41	5377.49	6764.33	2821.08	3973.68	3820.98	4116.58	4986.62	5181.63	5071.69	5811.21	6276.83	16937594	7.8609	10.0743	5.5919	2.51546	9.4499	8.29246	8.33798	2.87	3.42248	7.93692	6.58494	4.00768
2R	-	FBgn0010228	HmgZ	21698169	57.9741	115.134	114.634	74.206	79.3791	72.7894	58.3659	61.7049	65.8827	75.9676	116.883	129.047	27952058	24.5653	24.466	20.5036	16.3505	19.8448	22.1132	51.219	54.5299	47.9147	56.6923	60.9107	61.7183
2R	+	FBgn0267791	HnRNP-K	20595834	34.3914	34.5403	27.9595	36.4741	35.9096	41.4623	33.3519	38.745	47.9147	34.0154	42.8021	44.886	17732986	4.91306	5.75672	7.45586	6.28864	2.83497	1.84277	3.57342	7.17499	5.13371	21.5431	10.7005	15.2292
2R	+	FBgn0263395	hppy	19178918	137.566	133.124	50.3271	72.9482	74.6542	86.6101	65.5127	68.8799	61.6046	58.9599	72.4343	66.5275	1196806	5.89567	5.75672	2.79595	5.03091	8.50491	5.52831	7.14684	1.435	1.71124	1.13385	1.64624	5.61075
2R	+	FBgn0034012	Hr51	15331914	9.82612	2.15877	11.1838	3.77318	1.88998	1.84277	5.9557	0	5.98933	6.80307	8.23118	8.8169	8971751	8.84351	16.5506	37.2793	21.3814	18.8998	17.5063	22.6317	8.60999	10.2674	17.0077	8.23118	11.2215
2R	-	FBgn0015949	hrg	19669489	173.922	237.465	304.758	167.278	193.723	192.569	141.746	180.81	164.279	148.534	207.426	292.561	16231138	25.5479	25.1856	34.4834	26.4123	29.2947	29.4843	20.2494	12.915	12.8343	14.74	13.1699	8.8169
2R	-	FBgn0033028	hrm	5656405	46.1828	31.6619	59.6469	74.206	36.8546	60.8114	127.452	109.06	130.91	226.769	198.371	180.346	25683779	109.07	82.0332	207.832	164.762	143.638	128.072	182.244	183.68	189.947	236.974	172.855	152.292
2R	-	FBgn0001220	Hsc70-5	14253481	49.1306	65.4826	35.4154	33.9587	32.1297	33.1698	35.7342	40.18	36.7916	46.4877	48.5639	43.283	17792447	75.6611	38.1382	122.09	157.216	102.059	105.959	126.261	132.02	131.765	153.069	111.121	81.7567
2R	+	FBgn0034491	Hsl	20261253	6.87828	3.59795	8.38785	6.28864	16.0648	10.1352	17.8671	15.785	16.2568	10.2046	13.993	8.01536	20514605	28.4957	31.6619	42.8712	69.175	74.6542	65.4183	138.172	121.975	112.086	116.786	119.352	114.62
2R	-	FBgn0263391	hts	19398009	97.2786	78.4353	109.042	110.68	76.5442	100.431	52.4102	31.57	41.9253	13.6061	8.23118	7.21383	8989105	34.3914	48.2125	55.919	49.0514	64.2593	72.7894	120.305	73.1849	87.2731	112.251	109.475	113.818
2R	+	FBgn0034853	Ice1	23368863	1.96522	2.15877	0.931983	0	6.61493	3.68554	5.9557	11.48	4.2781	6.80307	12.3468	12.8246	9002565	22.6001	17.9897	14.9117	17.6082	25.5147	23.0346	36.9254	41.615	38.5029	45.3538	63.3801	55.306
2R	+	FBgn0263397	Ih	14298768	6.87828	10.7938	8.38785	7.54637	9.4499	9.21385	8.33798	5.73999	11.9787	5.66923	14.8161	21.6415	20522433	9.82612	17.2701	20.5036	20.1237	34.9646	31.3271	13.1025	25.83	23.1017	6.80307	13.1699	2.40461
2R	+	FBgn0260991	Incenp	7281560	56.0089	80.594	86.6744	72.9482	109.619	114.252	138.172	152.11	186.525	202.958	227.18	188.361	17485623	30.461	23.7465	31.6874	36.4741	37.7996	38.6982	65.5127	48.79	61.6046	69.1646	63.3801	60.1152
2R	-	FBgn0262117	IntS3	4241657	1.96522	2.15877	1.86397	3.77318	10.3949	0	11.9114	11.48	9.41181	18.1415	15.6392	10.42	16153254	81.5568	41.7362	63.3748	50.3091	62.3693	67.2611	60.7482	63.1399	53.904	63.4953	57.6182	58.5122
2R	+	FBgn0040849	Ir41a	4924424	14.7392	17.2701	6.52388	11.3196	11.3399	2.76415	4.76456	4.305	2.56686	3.40154	0	6.41229	18425906	31.4436	41.7362	39.1433	21.3814	28.3497	48.8334	63.1304	47.355	44.4922	43.0861	47.7408	46.4891
2R	+	FBgn0011604	Iswi	12640317	193.575	226.671	200.376	134.577	162.538	135.444	151.275	177.94	147.166	173.478	240.35	279.736	7408610	22.6001	23.0269	41.9392	28.9277	35.9096	26.7202	45.2633	34.44	44.4922	45.3538	31.2785	24.8476
2R	+	FBgn0035023	ITP	24556980	68.7828	30.2228	54.055	55.34	44.4145	42.3837	13.1025	15.785	15.4011	6.80307	10.7005	10.42	20572766	395.01	522.422	562.918	205.01	327.911	293.922	140.555	147.805	140.322	102.046	111.121	88.169
2R	-	FBgn0001276	ix	11370299	870.594	841.2	1059.66	715.647	791.901	815.425	749.227	739.024	731.554	717.724	876.62	868.064	20428212	14.7392	5.75672	26.0955	17.6082	18.8998	19.3491	15.4848	28.7	25.6686	19.2754	23.8704	24.8476
2R	-	FBgn0034405	Jheh2	18857554	142.479	131.685	179.873	123.257	134.189	121.623	156.039	156.415	125.776	133.794	126.76	174.735	11429966	45.2001	37.4187	84.8105	81.7523	71.8192	71.868	89.3355	97.5799	93.2625	119.054	85.6042	97.7874
2R	+	FBgn0086655	jing	6619055	8.84351	10.7938	3.72793	3.77318	10.3949	9.21385	7.14684	7.17499	4.2781	7.93692	9.05429	6.41229	17909490	56.9915	63.3239	65.2388	74.206	58.5894	46.9906	58.3659	50.225	62.4602	70.2984	65.0263	54.5045
2R	-	FBgn0053182	Kdm4B	13202727	22.6001	17.9897	26.0955	27.67	41.5796	36.8554	71.4684	103.32	84.7063	89.5738	94.6585	64.9244	19406293	32.4262	17.9897	43.8032	77.9791	56.6994	61.7328	47.6456	57.3999	44.4922	60.0938	59.2645	74.5429
2R	-	FBgn0041205	key	24788007	284.957	445.426	512.591	111.938	304.287	294.843	88.1444	160.72	131.765	94.1091	128.406	142.673	9999777	7.8609	9.35466	24.2316	16.3505	4.72495	7.37108	15.4848	24.395	11.9787	14.74	13.1699	12.8246
2R	-	FBgn0001308	Khc	16269205	218.14	257.613	262.819	177.34	228.688	199.94	182.244	223.86	190.803	163.274	171.208	191.567	15696564	39.3045	46.0537	87.6064	36.4741	42.5245	58.0472	36.9254	41.615	50.4815	24.9446	39.5096	49.6953
2R	-	FBgn0019968	Khc-73	15523760	289.871	342.525	277.731	217.587	206.953	222.975	181.053	209.51	186.525	167.809	185.201	165.918	26454584	181.783	197.887	293.575	242.742	223.018	221.132	240.61	251.125	284.066	197.289	200.018	229.239
2R	+	FBgn0265003	koi	6814811	359.636	389.298	476.243	314.432	302.397	341.834	251.331	266.91	285.777	218.832	232.119	274.927	26470007	11.7913	8.63507	14.9117	7.54637	9.4499	10.1352	21.4405	12.915	18.8236	36.283	36.2172	40.8784
2R	+	FBgn0022288	l(2)09851	5756048	1352.07	971.446	1298.25	1221.25	1031.93	1100.13	942.192	949.969	1038.72	801.629	745.745	835.201	13184874	10.8087	10.7938	11.1838	25.1546	14.1748	10.1352	20.2494	11.48	12.8343	17.0077	15.6392	12.8246
2R	+	FBgn0034083	lbk	16150355	1600.67	2060.18	1517.27	841.42	1000.74	961.004	717.067	800.729	794.014	780.085	865.92	928.179	23709025	169.009	177.739	200.376	192.432	234.357	211.918	318.035	388.885	334.547	441.066	434.606	380.73
2R	+	FBgn0034657	LBR	21720800	9.82612	12.9526	12.1158	13.835	10.3949	4.60692	10.7203	12.915	13.6899	12.4723	16.4624	23.2446	16792466	180.801	213.718	262.819	242.742	273.102	345.519	210.832	261.17	272.087	243.777	293.03	278.133
2R	-	FBgn0284252	Letm1	24514792	62.8872	69.8002	40.0753	50.3091	36.8546	34.0912	46.4545	28.7	24.813	22.6769	32.1016	38.4737	17856171	12.774	9.35466	26.0955	23.8968	16.0648	16.5849	17.8671	12.915	11.123	12.4723	6.58494	11.2215
2R	+	FBgn0020279	lig	8078526	152.305	193.57	27.0275	90.5564	122.849	105.959	119.114	132.02	138.61	123.589	156.392	114.62	15051494	471.654	515.226	726.947	315.69	309.012	364.868	253.713	238.21	284.066	252.847	311.138	435.234
2R	+	FBgn0015754	Lis-1	16183990	40.2871	26.6248	38.2113	33.9587	36.8546	38.6982	51.219	45.92	49.6259	52.1569	53.5026	41.6799	23847023	139.531	104.34	220.88	186.144	188.998	186.12	183.436	180.81	176.258	188.218	163.8	134.658
2R	-	FBgn0283521	lola	10519130	42.2523	48.9321	78.2866	44.0205	31.1847	31.3271	45.2633	51.6599	73.5832	55.5584	57.6182	62.5198	17802752	40.2871	22.3073	43.8032	56.5978	42.5245	49.7548	30.9697	38.745	46.2034	43.0861	27.1629	24.0461
2R	-	FBgn0022238	lolal	18154431	70.7481	76.2765	118.362	149.67	119.069	119.78	91.7178	80.3599	69.3051	71.4322	55.1489	49.6953	17428731	7.8609	9.35466	25.1635	15.0927	16.0648	17.5063	32.1608	30.135	27.3798	49.8892	34.5709	30.4584
2R	+	FBgn0259795	loopin-1	16536956	14.7392	5.03713	9.31983	16.3505	6.61493	9.21385	19.0582	5.73999	10.2674	6.80307	4.11559	10.42	27586474	26.5305	19.4289	26.0955	27.67	16.0648	11.978	17.8671	5.73999	18.8236	17.0077	8.23118	23.2446
2R	-	FBgn0263593	Lpin	8146917	78.609	79.1548	139.797	164.762	137.969	133.601	116.732	97.5799	99.2518	72.5661	64.2032	79.3521	12133774	38.3219	14.3918	27.9595	44.0205	44.4145	51.5975	47.6456	55.9649	47.059	81.6369	60.0876	60.9168
2R	+	FBgn0263667	Lpt	23901605	14.7392	25.9052	25.1635	17.6082	15.1198	18.4277	17.8671	18.655	24.813	18.1415	16.4624	16.8323	10254735	446.106	446.865	447.352	401.215	422.41	403.566	672.994	652.924	726.421	1000.05	1023.14	1124.56
2R	+	FBgn0053087	LRP1	8174537	7.8609	10.0743	2.79595	10.0618	10.3949	12.8994	8.33798	12.915	8.55619	13.6061	13.993	17.6338	2189165	34.3914	39.5774	44.7352	35.2164	31.1847	23.0346	34.5431	21.525	38.5029	66.8969	55.972	60.9168
2R	-	FBgn0033212	LRR	7698480	51.0958	75.5569	24.2316	41.505	70.8742	72.7894	53.6013	63.1399	44.4922	58.9599	60.0876	89.7721	10224530	25.5479	19.4289	35.4154	11.3196	13.2299	19.3491	21.4405	18.655	21.3905	53.2907	44.4484	69.7337
2R	-	FBgn0027525	LTV1	10837988	21.6175	28.064	16.7757	7.54637	18.8998	11.978	7.14684	12.915	13.6899	11.3385	17.2855	19.2369	24329519	9.82612	10.7938	2.79595	8.8041	15.1198	8.29246	7.14684	14.35	7.70057	10.2046	14.8161	9.61844
2R	-	FBgn0040765	luna	11106547	4557.35	3812.38	4187.4	5283.72	4894.1	5323.76	7993.74	9423.64	9700.15	11954.1	12792.9	15157.1	18148116	25.5479	20.1485	38.2113	25.1546	24.5697	38.6982	26.2051	15.785	25.6686	30.6138	23.0473	29.6568
2R	-	FBgn0267861	Maf1	1520335	55.0263	38.1382	31.6874	49.0514	43.4695	33.1698	47.6456	35.875	27.3798	36.283	46.9177	60.9168	24344189	7.8609	6.47631	6.52388	3.77318	3.77996	3.68554	10.7203	5.73999	8.55619	10.2046	9.05429	12.023
2R	-	FBgn0034590	Magi	21141694	753.663	780.755	539.618	486.741	432.805	446.872	291.829	288.435	303.745	247.178	265.044	333.439	12701035	4.91306	5.03713	6.52388	8.8041	2.83497	7.37108	7.14684	4.305	4.2781	11.3385	4.93871	5.61075
2R	+	FBgn0002736	mago	21129341	178.835	192.13	246.044	122	134.189	166.771	222.743	193.725	273.798	270.989	269.983	371.111	12708982	252.531	251.137	369.997	211.298	221.128	281.944	239.419	243.95	243.851	234.706	233.765	221.224
2R	+	FBgn0034641	mahj	21631147	2.94784	4.31754	2.79595	10.0618	7.55992	9.21385	5.9557	10.045	8.55619	1.13385	2.46935	3.20615	24536314	14.7392	13.6722	28.8915	31.4432	30.2397	21.1918	52.4102	37.31	28.2354	44.22	27.1629	18.4353
2R	-	FBgn0002570	Mal-A1	8455908	6.87828	1.43918	2.79595	3.77318	4.72495	4.60692	13.1025	7.17499	8.55619	12.4723	4.93871	3.20615	24815520	112.018	112.256	61.5109	88.041	93.554	86.6101	85.7621	76.0549	76.1501	74.8338	67.4956	91.3751
2R	+	FBgn0002643	mam	14018454	11.7913	9.35466	5.5919	12.5773	16.0648	11.0566	14.2937	14.35	12.8343	30.6138	16.4624	12.8246	15994128	10.8087	5.03713	17.7077	26.4123	23.6247	17.5063	36.9254	35.875	24.813	40.8184	18.9317	9.61844
2R	-	FBgn0034282	Mapmodulin	17867037	368.479	289.995	212.492	389.896	358.151	363.947	481.221	509.425	468.024	460.341	593.468	386.341	25853988	62.8872	59.7259	72.6947	64.1441	69.9292	66.3397	72.6596	68.8799	68.4495	53.2907	57.6182	66.5275
2R	-	FBgn0024956	Mat1	10739204	16.7044	16.5506	12.1158	11.3196	12.2849	10.1352	11.9114	8.60999	7.70057	13.6061	14.8161	18.4353	23988737	175.888	147.516	279.595	233.937	222.073	227.582	347.813	289.87	338.825	312.941	306.2	262.102
2R	+	FBgn0265487	mbl	17239887	84.5046	57.5672	62.4429	49.0514	39.6896	28.5629	48.8368	28.7	35.0804	37.4169	24.6935	40.0768	27277144	254.496	290.714	242.316	250.288	218.293	225.739	191.774	173.635	165.134	159.872	153.923	173.132
2R	+	FBgn0042083	Mccc2	6747213	17.687	15.831	29.8235	12.5773	9.4499	18.4277	3.57342	4.305	6.84495	4.53538	1.64624	3.20615	11816989	206.349	205.083	287.051	218.845	205.063	242.324	160.804	152.11	126.632	104.314	107.005	143.475
2R	-	FBgn0011656	Mef2	9958361	113	142.479	54.987	106.907	89.774	66.3397	57.1747	61.7049	41.0697	62.3615	60.9107	57.7106	16509129	213.227	194.289	228.336	155.958	144.583	145.579	97.6735	57.3999	89.84	44.22	47.7408	45.6876
2R	+	FBgn0002716	mei-W68	19456591	326.227	359.795	332.718	211.298	215.458	206.39	195.347	187.985	195.081	180.281	211.541	233.247	20474759	165.079	170.543	260.955	159.731	161.593	128.994	88.1444	106.19	107.808	94.1091	106.182	75.3444
2R	+	FBgn0043070	MESK2	21502443	3025.46	2663.2	2853.73	3507.8	3753.5	3586.03	4128.49	4315.04	4233.6	3911.77	4146.04	3449.81	7445268	7.8609	5.75672	22.3676	18.8659	24.5697	16.5849	7.14684	12.915	15.4011	3.40154	17.2855	6.41229
2R	+	FBgn0034240	MESR4	17548901	12.774	13.6722	2.79595	13.835	6.61493	10.1352	16.676	17.22	16.2568	14.74	19.7548	12.8246	24048970	408.767	363.393	341.106	371.03	422.41	417.387	377.592	363.055	367.061	348.09	348.179	376.722
2R	-	FBgn0010651	MFS14	18797268	785.107	793.707	895.636	807.461	829.701	896.507	817.122	1092.03	1018.19	661.032	725.167	1005.93	8602415	52.0784	71.2394	79.2186	104.391	100.169	86.6101	94.1001	90.4049	102.674	73.6999	97.951	105.001
2R	-	FBgn0058263	MFS17	2541003	8.84351	10.7938	21.4356	21.3814	16.0648	19.3491	9.52912	4.305	9.41181	5.66923	7.40806	6.41229	19022596	6.87828	2.87836	11.1838	21.3814	7.55992	11.0566	13.1025	10.045	12.8343	13.6061	9.05429	8.8169
2R	+	FBgn0033846	mip120	13509336	466.741	520.263	597.401	435.174	412.016	451.478	440.722	589.784	635.725	655.362	781.962	659.664	27150541	36.3566	47.4929	55.919	26.4123	30.2397	11.978	14.2937	18.655	13.6899	7.93692	20.5779	16.0307
2R	-	FBgn0034051	Mlf	15936692	3.93045	2.15877	4.65992	5.03091	9.4499	7.37108	13.1025	2.87	5.98933	12.4723	6.58494	7.21383	27115711	162.131	112.256	133.274	96.8451	103.004	121.623	152.466	162.155	173.691	153.069	143.222	129.849
2R	-	FBgn0259483	Mob4	6699694	106.122	89.9487	180.805	89.2987	73.7092	75.5535	44.0722	34.44	41.9253	27.2123	31.2785	44.886	26187306	122.826	89.9487	113.702	133.319	137.024	163.085	103.629	132.02	115.509	138.329	136.638	132.253
2R	+	FBgn0013756	Mtor	11855376	51.0958	40.297	34.4834	36.4741	44.4145	41.4623	48.8368	50.225	43.6366	47.6215	80.6655	67.3291	11620976	8.84351	14.3918	11.1838	5.03091	8.50491	5.52831	30.9697	31.57	23.9573	71.4322	73.2575	85.7644
2R	-	FBgn0033402	Myd88	9308012	138.548	138.881	194.784	120.742	131.354	140.972	111.967	143.5	111.23	88.4399	81.4886	100.192	13537377	155.253	134.563	208.764	188.659	130.409	174.142	197.729	180.81	168.557	162.14	140.753	117.024
2R	-	FBgn0033379	Mys45A	9123303	129.705	123.05	243.248	130.804	179.548	156.635	167.951	163.59	133.477	123.589	107.828	86.5659	11362231	17.687	19.4289	24.2316	20.1237	20.7898	22.1132	11.9114	4.305	17.1124	18.1415	27.986	17.6338
2R	+	FBgn0010488	NAT1	12921731	831.29	1118.24	683.144	508.122	555.654	466.221	379.974	400.365	367.061	367.366	395.92	420.005	13661662	4.91306	3.59795	1.86397	3.77318	4.72495	4.60692	7.14684	11.48	2.56686	1.13385	1.64624	0.801536
2R	+	FBgn0034650	NC2alpha	21670252	49.1306	94.2662	44.7352	41.505	46.3045	55.2831	23.8228	25.83	27.3798	18.1415	30.4554	29.6568	15350020	31.4436	25.9052	44.7352	33.9587	42.5245	30.4057	25.014	31.57	47.059	17.0077	23.8704	23.2446
2R	+	FBgn0085468	ND-MWFE	13159648	530.61	605.175	684.076	337.071	338.306	394.353	552.689	573.999	596.366	741.535	813.24	966.653	11115802	216.175	248.258	307.554	271.669	292.947	309.585	237.037	278.39	245.563	218.832	226.357	234.049
2R	-	FBgn0261673	nemy	12660005	15.7218	20.8681	24.2316	35.2164	22.6798	23.956	16.676	12.915	8.55619	11.3385	8.23118	7.21383	10308443	121.844	179.897	274.935	184.886	178.603	186.12	97.6735	117.67	123.209	78.2353	78.1962	113.818
2R	-	FBgn0053554	Nipped-A	5188596	25.5479	27.3444	30.7554	16.3505	20.7898	21.1918	7.14684	5.73999	7.70057	1.13385	4.93871	2.40461	11059529	68.7828	56.8476	78.2866	88.041	118.124	87.5315	150.084	120.54	131.765	129.258	116.883	144.277
2R	-	FBgn0026401	Nipped-B	4727612	47.1654	38.1382	24.2316	61.6287	73.7092	74.6321	73.8507	80.3599	56.4709	85.0384	73.2575	59.3137	10403607	12.774	14.3918	6.52388	15.0927	14.1748	11.978	13.1025	22.96	17.968	18.1415	25.5166	19.2369
2R	+	FBgn0085442	NKAIN	24884386	77.6263	55.4084	68.9667	64.1441	55.7544	58.0472	20.2494	18.655	19.6792	7.93692	8.23118	4.80922	22016211	14.7392	6.47631	8.38785	16.3505	8.50491	5.52831	11.9114	10.045	10.2674	11.3385	9.87741	10.42
2R	-	FBgn0028473	Non1	9399752	1509.29	1200.99	1855.58	1246.41	1209.59	1394.98	1378.15	1475.18	1460.54	1443.38	1491.49	1794.64	15486598	116.931	87.0703	119.294	79.2369	65.2043	65.4183	46.4545	61.7049	47.9147	44.22	43.6252	52.0999
2R	-	FBgn0033224	Nop17l	7804869	46.1828	43.895	5.5919	15.0927	24.5697	34.0912	27.3962	31.57	27.3798	20.4092	28.8091	12.023	13841736	1415.94	1143.43	2391.47	1526.88	1305.98	1601.37	1436.52	1216.88	1266.32	1145.18	903.783	1068.45
2R	+	FBgn0259937	Nop60B	24177037	1411.03	1129.76	1446.44	1096.74	1124.54	1278.88	1000.56	948.534	1067.81	888.935	1028.07	937.798	10876400	13.7566	13.6722	16.7757	21.3814	22.6798	25.7988	13.1025	18.655	14.5455	17.0077	15.6392	18.4353
2R	-	FBgn0085436	Not1	9581760	127.74	89.9487	126.75	132.061	122.849	136.365	192.965	177.94	213.049	209.761	182.732	197.979	26720324	47.1654	46.7733	84.8105	74.206	68.9843	63.5755	66.7039	73.1849	80.4282	71.4322	47.7408	48.8937
2R	-	FBgn0033029	Not3	5676749	134.618	86.3507	276.799	217.587	191.833	184.277	244.184	223.86	175.402	231.304	111.121	121.032	26715167	7.8609	5.03713	7.45586	21.3814	21.7348	12.8994	29.7785	28.7	19.6792	34.0154	23.0473	20.0384
2R	-	FBgn0034371	Ntan1	18651283	50.1132	80.594	56.851	38.9896	51.9744	51.5975	33.3519	45.92	42.781	36.283	41.1559	64.1229	17238617	193.575	197.887	225.54	138.35	145.528	157.557	215.596	173.635	168.557	275.524	254.343	244.469
2R	-	FBgn0016687	Nurf-38	24567986	2.94784	7.91548	22.3676	22.6391	13.2299	12.8994	36.9254	48.79	55.6152	66.8969	58.4414	43.283	18649403	155.253	136.002	181.737	133.319	137.024	150.186	159.613	173.635	164.279	128.125	148.984	156.3
2R	-	FBgn0033268	Obp44a	8136985	747.768	677.134	902.16	593.648	465.88	425.68	387.121	334.355	320.002	284.595	249.405	436.036	14034636	48.148	48.2125	67.1028	38.9896	57.6444	53.4403	97.6735	81.7949	71.872	92.9753	111.944	90.5736
2R	+	FBgn0266083	ocm	24191628	42.2523	41.7362	23.2996	20.1237	34.0196	29.4843	21.4405	34.44	23.1017	26.0784	38.6865	59.3137	17013207	4.91306	10.7938	19.5716	15.0927	19.8448	19.3491	4.76456	11.48	9.41181	6.80307	5.76182	7.21383
2R	-	FBgn0014184	Oda	12167028	870.594	861.349	701.783	646.472	629.363	547.302	694.435	495.075	531.339	578.261	490.578	457.677	11984334	208.314	191.411	269.343	207.525	209.788	224.818	191.774	143.5	173.691	122.455	102.067	92.9782
2R	+	FBgn0041585	olf186-F	17860283	240.74	261.211	391.433	321.978	367.601	329.856	314.461	340.095	301.178	256.249	232.119	199.583	11220287	59.9393	76.9961	82.9465	38.9896	68.9843	56.2045	181.053	203.77	171.124	218.832	277.391	367.905
2R	-	FBgn0261276	Opa1	14235786	297.731	268.407	445.488	324.494	316.572	273.651	269.198	233.905	253.263	267.587	222.242	217.216	24659369	46.1828	41.7362	52.191	44.0205	44.4145	52.5189	54.7925	38.745	44.4922	39.6846	50.2102	51.2983
2R	-	FBgn0266420	Ote	18278197	55.0263	55.4084	86.6744	42.7628	40.6346	55.2831	48.8368	51.6599	59.8933	49.8892	58.4414	59.3137	10842240	89.4177	87.0703	39.1433	99.3605	98.2789	89.3743	52.4102	81.7949	52.1928	65.763	67.4956	65.726
2R	-	FBgn0011227	ox	12759692	5182.3	5627.19	6860.33	4789.43	4972.54	5036.29	4490.6	4950.75	4853.07	4304.08	4803.71	4254.55	13973159	65.835	87.0703	101.586	52.8246	38.7446	61.7328	17.8671	17.22	18.8236	7.93692	11.5236	8.8169
2R	-	FBgn0033476	oys	10050861	686.846	610.212	898.432	737.029	622.748	651.419	475.265	467.81	474.869	621.347	725.167	735.81	9895427	78.609	83.4724	77.3546	57.8555	85.9941	79.2391	77.4241	64.5749	74.4389	62.3615	57.6182	62.5198
2R	+	FBgn0260799	p120ctn	4608386	473.619	496.517	493.951	592.39	498.01	514.133	650.363	472.115	515.938	591.867	522.68	521.8	17858609	9.82612	13.6722	27.9595	25.1546	34.9646	46.0692	26.2051	33.005	21.3905	12.4723	14.8161	4.80922
2R	+	FBgn0265297	pAbp	18140906	5969.37	5979.07	7721.48	5520.17	5546.15	5286.9	4911.07	5318.1	5517.89	5923.21	6752.86	5998.7	8513878	19.6522	23.0269	33.5514	10.0618	8.50491	6.44969	2.38228	1.435	1.71124	2.26769	0.823118	3.20615
2R	+	FBgn0005648	Pabp2	8133879	198.488	193.57	236.724	191.175	181.438	181.513	195.347	179.375	166.846	119.054	139.107	147.483	12038776	119.879	120.171	207.832	152.185	178.603	207.312	156.039	157.85	160.001	168.943	175.324	188.361
2R	-	FBgn0034617	Panx	21317792	21.6175	17.9897	16.7757	16.3505	9.4499	9.21385	3.57342	7.17499	6.84495	11.3385	4.11559	2.40461	9683695	21.6175	25.1856	30.7554	27.67	27.4047	19.3491	27.3962	38.745	37.6472	47.6215	27.986	45.6876
2R	+	FBgn0260934	par-1	19463258	885.333	971.446	1035.43	571.009	549.984	521.504	483.603	612.744	617.757	693.913	804.186	708.558	11621473	83.522	81.3136	78.2866	81.7523	50.0845	61.7328	70.2773	67.4449	71.872	90.7076	60.9107	60.1152
2R	-	FBgn0264962	Pcf11	14861882	11.7913	9.35466	15.8437	15.0927	17.9548	11.0566	17.8671	7.17499	10.2674	12.4723	16.4624	8.8169	18908973	24.5653	21.5877	52.191	36.4741	42.5245	50.6762	47.6456	58.8349	56.4709	65.763	41.1559	33.6645
2R	+	FBgn0003044	Pcl	18135646	16.7044	26.6248	0.931983	15.0927	20.7898	23.956	22.6317	7.17499	9.41181	10.2046	18.9317	16.0307	17924038	104.157	109.378	113.702	32.7009	42.5245	51.5975	17.8671	12.915	11.123	4.53538	14.8161	11.2215
2R	+	FBgn0033988	pcs	14981592	185.714	157.59	278.663	198.721	163.483	216.525	175.098	134.89	156.578	163.274	155.569	122.635	11748725	17.687	15.1114	23.2996	20.1237	26.4597	32.2485	30.9697	15.785	23.9573	2.26769	4.11559	6.41229
2R	+	FBgn0266377	Pde8	23666276	32.4262	41.0166	61.5109	47.7937	44.4145	45.1478	48.8368	41.615	48.7703	27.2123	30.4554	36.0691	20218504	9.82612	6.47631	7.45586	3.77318	5.66994	4.60692	4.76456	2.87	5.13371	3.40154	1.64624	5.61075
2R	+	FBgn0017558	Pdk	9433229	0	10.7938	0.931983	3.77318	4.72495	3.68554	5.9557	7.17499	5.13371	6.80307	4.11559	4.80922	22586149	351.775	258.333	381.181	389.896	366.656	395.274	418.09	388.885	473.157	420.657	433.783	351.874
2R	+	FBgn0260012	pds5	12033567	17.687	22.3073	13.9797	17.6082	17.9548	15.6635	9.52912	7.17499	8.55619	3.40154	6.58494	10.42	15079340	26.5305	34.5403	37.2793	12.5773	21.7348	12.8994	14.2937	18.655	17.968	31.7477	27.986	28.8553
2R	+	FBgn0086895	pea	14153792	10.8087	16.5506	9.31983	20.1237	22.6798	19.3491	27.3962	34.44	18.8236	20.4092	28.8091	25.6492	8443479	5.89567	2.87836	6.52388	10.0618	3.77996	3.68554	5.9557	12.915	10.2674	4.53538	7.40806	12.8246
2R	+	FBgn0033564	Pex6	10880241	4.91306	6.47631	5.5919	5.03091	8.50491	6.44969	10.7203	4.305	2.56686	6.80307	3.29247	10.42	9089308	77.6263	130.246	164.961	55.34	102.059	117.016	78.6153	86.0999	82.995	46.4877	60.0876	68.1306
2R	+	FBgn0003071	Pfk	10111414	2.94784	5.75672	1.86397	7.54637	4.72495	1.84277	5.9557	4.305	5.13371	6.80307	4.11559	0.801536	207721	0	0.719589	1.86397	5.03091	0	0	7.14684	8.60999	5.13371	6.80307	10.7005	10.42
2R	+	FBgn0033088	PGAP3	6674232	32.4262	19.4289	42.8712	50.3091	47.2495	45.1478	7.14684	8.60999	7.70057	6.80307	7.40806	3.20615	22794029	119.879	126.648	191.057	116.969	134.189	120.701	102.438	87.5349	123.209	129.258	106.182	102.597
2R	+	FBgn0010551	Phb2	18821838	1223.35	1213.23	1684.09	1038.88	1000.74	1125.01	1011.28	995.889	971.983	799.361	843.696	942.607	9143933	8.84351	12.233	9.31983	20.1237	19.8448	19.3491	19.0582	8.60999	13.6899	21.5431	21.4011	15.2292
2R	-	FBgn0035089	Phk-3	24973430	29.4784	26.6248	27.0275	35.2164	17.0098	22.1132	63.1304	20.09	32.5135	26.0784	18.9317	22.443	22375208	4.91306	7.91548	5.5919	6.28864	8.50491	6.44969	16.676	4.305	5.98933	9.07076	4.93871	7.21383
2R	-	FBgn0283509	Phm	23985328	683.898	834.004	985.106	563.462	714.412	819.111	690.861	704.584	684.495	739.267	838.757	924.171	13393949	17.687	14.3918	33.5514	37.7318	51.0295	36.8554	77.4241	81.7949	112.086	120.188	135.814	133.055
2R	-	FBgn0022382	Pka-R2	10024941	62.8872	67.6414	47.5311	32.7009	34.0196	22.1132	28.5874	24.395	14.5455	43.0861	32.1016	35.2676	13410954	34.3914	40.297	72.6947	38.9896	59.5344	62.6541	67.895	45.92	66.7383	45.3538	55.1489	44.886
2R	-	FBgn0020621	Pkn	9285309	55.0263	33.8207	54.987	54.0823	75.5992	59.89	76.233	94.7099	71.0164	95.243	93.0123	77.749	19228612	298.714	259.772	418.46	480.452	375.161	433.972	339.475	388.885	362.782	352.626	325.131	281.339
2R	+	FBgn0286511	Pld	6250690	63.8698	81.3136	53.123	42.7628	53.8644	58.9686	57.1747	47.355	37.6472	45.3538	46.0946	58.5122	7786056	20.6349	18.7093	56.851	36.4741	51.0295	43.3051	60.7482	57.3999	47.059	58.9599	49.3871	42.4814
2R	+	FBgn0013726	pnut	8239370	13.7566	20.8681	15.8437	10.0618	12.2849	11.0566	16.676	11.48	13.6899	13.6061	13.993	24.8476	18218436	0.982612	2.15877	2.79595	3.77318	3.77996	4.60692	1.19114	7.17499	8.55619	6.80307	7.40806	14.4277
2R	+	FBgn0035047	Pof	24671304	39.3045	24.466	34.4834	37.7318	35.9096	34.0912	55.9836	22.96	27.3798	39.6846	36.2172	25.6492	18166109	80.5742	112.256	70.8307	81.7523	84.1041	64.4969	51.219	77.4899	47.059	64.6292	71.6112	69.7337
2R	-	FBgn0020257	Ppa	22686671	4.91306	10.0743	11.1838	7.54637	2.83497	6.44969	13.1025	10.045	5.98933	15.8738	10.7005	12.023	18161497	79.5916	99.3033	117.43	96.8451	111.509	111.488	63.1304	80.3599	66.7383	41.9523	56.7951	61.7183
2R	-	FBgn0034948	PPP1R15	23977114	6.87828	10.0743	3.72793	8.8041	8.50491	8.29246	7.14684	4.305	8.55619	6.80307	6.58494	11.2215	10738369	76.6437	97.8642	124.886	103.134	119.069	99.5095	125.07	107.625	129.198	97.5107	128.406	130.65
2R	+	FBgn0267824	PRAS40	14481501	122.826	192.13	109.042	133.319	147.418	109.645	132.217	119.105	97.5406	94.1091	116.883	113.017	21337991	70.7481	56.128	76.4226	44.0205	46.3045	58.0472	39.3076	34.44	49.6259	52.1569	62.5569	62.5198
2R	+	FBgn0033635	Prip	11439812	11.7913	17.2701	8.38785	7.54637	14.1748	9.21385	4.76456	2.87	5.98933	2.26769	4.11559	6.41229	18861564	36.3566	25.9052	55.919	38.9896	41.5796	33.1698	57.1747	47.355	47.9147	63.4953	45.2715	56.1075
2R	-	FBgn0023175	Prosalpha7	9850702	92.3655	84.9116	192.92	134.577	97.334	105.038	96.4824	68.8799	78.717	60.0938	40.3328	84.1613	18888005	60.9219	53.9692	96.9262	76.7214	79.3791	74.6321	71.4684	64.5749	70.1608	49.8892	65.0263	43.283
2R	-	FBgn0005624	Psc	12980246	403.853	452.622	369.065	168.536	153.088	200.862	178.671	183.68	170.268	197.289	205.779	239.659	22748613	48.148	48.9321	82.9465	51.5669	43.4695	49.7548	48.8368	45.92	40.2141	43.0861	36.2172	32.0615
2R	-	FBgn0014870	Psi	16867466	88.4351	109.378	40.0753	93.0719	93.554	96.7454	94.1001	83.2299	77.0057	80.503	69.1419	63.3214	6178940	20.6349	7.19589	20.5036	21.3814	14.1748	21.1918	14.2937	22.96	16.2568	18.1415	18.1086	14.4277
2R	+	FBgn0263102	psq	10558278	1098.56	938.345	999.086	963.42	879.786	978.51	1027.95	1001.63	1170.49	1241.56	1403.42	1401.09	11563678	67.8002	53.2496	68.9667	47.7937	39.6896	48.8334	41.6899	27.265	41.9253	32.8815	36.2172	39.2753
2R	+	FBgn0003892	ptc	8650182	309.523	369.869	168.689	279.216	344.921	317.878	319.226	370.23	368.772	291.398	334.186	298.973	19182001	37.3393	12.233	81.0825	84.2678	47.2495	59.89	79.8064	57.3999	57.3265	85.0384	88.0736	53.7029
2R	-	FBgn0016641	PTP-ER	21623403	6.87828	9.35466	6.52388	7.54637	4.72495	2.76415	5.9557	2.87	1.71124	2.26769	4.93871	4.80922	7721804	74.6785	56.8476	73.6267	51.5669	51.0295	55.2831	55.9836	44.485	53.904	66.8969	55.972	60.9168
2R	-	FBgn0003175	px	22552422	5.89567	9.35466	8.38785	20.1237	17.9548	11.0566	22.6317	30.135	14.5455	22.6769	15.6392	17.6338	19307440	27.5131	33.8207	54.055	37.7318	36.8546	35.0126	78.6153	91.8399	93.2625	72.5661	95.4816	73.7413
2R	+	FBgn0022987	qkr54B	17469842	9.82612	11.5134	6.52388	6.28864	10.3949	11.978	10.7203	5.73999	3.42248	10.2046	8.23118	11.2215	8134795	27.5131	28.064	18.6397	41.505	46.3045	62.6541	61.9393	45.92	61.6046	53.2907	67.4956	64.9244
2R	-	FBgn0022986	qkr58E-1	22414038	12.774	8.63507	8.38785	13.835	17.0098	12.8994	17.8671	12.915	17.1124	14.74	15.6392	32.863	13008254	136.583	189.972	208.764	128.288	136.079	143.736	67.895	50.225	59.8933	34.0154	52.6795	60.9168
2R	+	FBgn0022985	qkr58E-2	22418174	120.861	110.817	141.661	152.185	169.153	136.365	73.8507	87.5349	92.4069	44.22	40.3328	30.4584	18079226	93.3481	87.0703	95.9943	81.7523	92.609	113.33	63.1304	91.8399	72.7276	85.0384	69.965	86.5659
2R	-	FBgn0022984	qkr58E-3	22409500	38.3219	51.0909	48.4631	57.8555	51.9744	60.8114	83.3798	61.7049	82.1394	106.581	102.067	88.9705	7517233	119.879	114.415	118.362	88.041	85.9941	98.5881	61.9393	57.3999	58.1821	49.8892	45.2715	68.9321
2R	-	FBgn0033814	Qsox1	13237255	103.174	69.8002	142.593	140.866	97.334	140.972	170.333	195.16	189.947	173.478	158.862	157.903	19176783	49.1306	47.4929	76.4226	37.7318	54.8094	56.2045	60.7482	70.3149	88.1288	72.5661	76.5499	64.1229
2R	+	FBgn0014009	Rab2	6699024	1187	1159.98	1529.38	958.389	1154.78	1069.73	1086.32	1152.3	1244.07	1148.59	1268.42	1178.26	17516899	15.7218	47.4929	8.38785	26.4123	37.7996	35.934	21.4405	10.045	34.2248	34.0154	32.1016	40.0768
2R	+	FBgn0016701	Rab4	17574741	12.774	12.9526	17.7077	18.8659	13.2299	11.978	13.1025	15.785	12.8343	10.2046	9.87741	9.61844	29735322	60.9219	51.8104	61.5109	59.1132	62.3693	93.0598	61.9393	55.9649	50.4815	29.48	21.4011	21.6415
2R	-	FBgn0015372	RabX1	23523341	23.5827	32.3815	13.0478	18.8659	30.2397	26.7202	26.2051	21.525	21.3905	21.5431	29.6322	25.6492	21528162	267.27	265.529	380.249	362.226	337.361	388.824	402.605	327.18	326.846	310.674	260.105	327.828
2R	+	FBgn0034728	rad50	22423939	57.9741	54.6888	82.0145	54.0823	55.7544	46.0692	77.4241	78.9249	64.1714	105.448	82.3118	183.552	19995911	19.6522	20.8681	35.4154	30.1855	25.5147	25.7988	20.2494	17.22	12.8343	24.9446	27.1629	16.0307
2R	+	FBgn0262114	RanBPM	10436002	279.062	322.376	348.562	237.711	240.972	249.695	259.669	215.25	264.386	216.564	219.772	200.384	15585441	2.94784	0	6.52388	3.77318	3.77996	1.84277	10.7203	12.915	10.2674	14.74	11.5236	22.443
2R	-	FBgn0033897	Rcd1	14157049	56.9915	51.8104	67.1028	109.422	122.849	129.915	140.555	150.675	130.054	131.526	162.977	146.681	20004754	74.6785	59.0063	69.8987	93.0719	102.059	82.9246	92.909	94.7099	118.931	79.3692	71.6112	75.3444
2R	-	FBgn0027872	rdgBbeta	17703334	7.8609	1.43918	3.72793	3.77318	2.83497	9.21385	19.0582	14.35	15.4011	12.4723	8.23118	7.21383	18590725	26.5305	24.466	28.8915	21.3814	22.6798	28.5629	10.7203	0	5.13371	0	0.823118	1.60307
2R	+	FBgn0261564	ReepA	22928142	9.82612	10.7938	16.7757	13.835	22.6798	9.21385	17.8671	14.35	22.2461	18.1415	21.4011	17.6338	18679220	13.7566	22.3073	11.1838	18.8659	19.8448	11.0566	25.014	20.09	19.6792	28.3461	18.1086	20.8399
2R	+	FBgn0014020	Rho1	16106392	388.132	318.778	494.883	354.679	341.141	349.205	608.673	594.089	657.115	489.821	465.885	429.623	11226739	18.6696	18.7093	29.8235	20.1237	19.8448	26.7202	28.5874	37.31	36.7916	52.1569	51.0333	52.0999
2R	-	FBgn0034249	RhoGAP54D	17588845	0	2.87836	0	7.54637	2.83497	8.29246	3.57342	5.73999	4.2781	9.07076	4.11559	7.21383	9093978	6.87828	4.31754	5.5919	7.54637	8.50491	7.37108	11.9114	4.305	8.55619	9.07076	9.05429	17.6338
2R	+	FBgn0023172	RhoGEF2	17032545	12.774	8.63507	14.9117	1.25773	14.1748	6.44969	32.1608	48.79	56.4709	98.6445	120.175	149.887	17906032	30.461	30.9423	45.6672	33.9587	47.2495	26.7202	30.9697	35.875	31.6579	20.4092	23.0473	27.2522
2R	-	FBgn0265605	Ric	16145903	79.5916	64.7631	80.1505	84.2678	64.2593	68.1825	97.6735	53.0949	54.7596	68.0307	57.6182	54.5045	29801732	1171.27	1165.73	1536.84	929.461	816.471	943.498	969.588	939.924	1048.13	909.344	926.007	1201.5
2R	-	FBgn0250850	rig	20642465	256.462	210.12	298.235	330.783	218.293	282.865	290.638	275.52	276.365	333.35	356.41	332.638	11078735	89.4177	66.9218	78.2866	105.649	91.664	96.7454	104.82	109.06	112.086	133.794	120.998	125.841
2R	+	FBgn0003256	rl	1114359	0.982612	5.03713	4.65992	1.25773	0	2.76415	14.2937	17.22	13.6899	26.0784	27.986	30.4584	15505193	9.82612	11.5134	27.9595	22.6391	6.61493	13.8208	26.2051	22.96	21.3905	18.1415	11.5236	7.21383
2R	-	FBgn0005631	robo1	22700473	58.9567	64.7631	57.7829	33.9587	21.7348	39.6195	15.4848	24.395	12.8343	13.6061	13.993	24.0461	15503731	3.93045	9.35466	12.1158	16.3505	14.1748	13.8208	23.8228	12.915	17.968	18.1415	30.4554	21.6415
2R	-	FBgn0250838	roh	23385881	652.454	700.88	865.812	469.133	601.959	630.227	526.484	614.179	610.912	494.356	632.977	726.192	15579856	89.4177	97.8642	122.09	98.1028	99.2239	98.5881	79.8064	106.19	96.685	85.0384	88.8967	85.7644
2R	+	FBgn0021995	Rs1	8165375	59.9393	58.2867	63.3748	36.4741	51.9744	63.5755	52.4102	60.2699	51.3371	62.3615	49.3871	53.7029	1564127	265.305	248.978	342.038	99.3605	110.564	140.972	57.1747	41.615	56.4709	39.6846	42.8021	46.4891
2R	+	FBgn0034722	Rtf1	22375979	31.4436	33.8207	43.8032	21.3814	25.5147	16.5849	33.3519	28.7	27.3798	21.5431	31.2785	23.2446	19245223	26.5305	24.466	30.7554	28.9277	42.5245	28.5629	45.2633	63.1399	52.1928	80.503	60.0876	49.6953
2R	+	FBgn0034408	sano	18958909	6.87828	12.233	11.1838	5.03091	12.2849	13.8208	4.76456	5.73999	17.968	5.66923	13.1699	9.61844	21527997	7.8609	2.87836	10.2518	13.835	7.55992	7.37108	4.76456	5.73999	4.2781	14.74	4.11559	6.41229
2R	-	FBgn0033052	SCAP	6036120	306.575	333.17	287.051	203.752	216.403	180.591	117.923	136.325	151.445	132.66	134.168	158.704	1666414	10.8087	2.87836	11.1838	1.25773	3.77996	9.21385	7.14684	15.785	9.41181	15.8738	13.993	17.6338
2R	+	FBgn0013732	sced	6660325	24.5653	9.35466	15.8437	22.6391	17.0098	16.5849	20.2494	20.09	18.8236	6.80307	15.6392	21.6415	16341251	28.4957	37.4187	37.2793	47.7937	47.2495	38.6982	51.219	31.57	41.9253	20.4092	19.7548	34.4661
2R	-	FBgn0261439	SdhA	19396214	163.114	195.009	208.764	201.237	273.102	290.236	276.345	259.735	292.622	133.794	134.168	144.277	10663156	66.8176	41.0166	67.1028	55.34	52.9194	58.0472	57.1747	84.6649	59.0377	54.4246	45.2715	36.8707
2R	-	FBgn0033460	Sec24AB	9876874	176.87	210.12	102.518	103.134	145.528	137.286	111.967	111.93	94.1181	146.266	135.814	147.483	9157912	139.531	113.695	224.608	90.5564	62.3693	73.7108	64.3216	53.0949	55.6152	97.5107	83.1349	88.169
2R	+	FBgn0010638	Sec61beta	14619376	102.192	100.023	135.138	140.866	147.418	147.422	90.5267	81.7949	88.9844	31.7477	42.8021	53.7029	13008387	13.7566	16.5506	30.7554	23.8968	20.7898	22.1132	45.2633	27.265	47.9147	38.5507	38.6865	34.4661
2R	-	FBgn0016059	Sema1b	17679200	104.157	120.171	91.3343	38.9896	73.7092	46.9906	54.7925	48.79	59.8933	43.0861	53.5026	87.3675	8667511	26.5305	23.7465	41.0073	41.505	51.0295	39.6195	23.8228	30.135	21.3905	17.0077	14.8161	20.0384
2R	-	FBgn0028991	seq	13186604	36.3566	60.4455	58.7149	28.9277	34.9646	39.6195	27.3962	20.09	23.1017	29.48	44.4484	56.9091	19281910	92.3655	136.722	178.941	96.8451	134.189	130.837	66.7039	81.7949	69.3051	46.4877	63.3801	65.726
2R	-	FBgn0263006	SERCA	23933338	67.8002	69.8002	31.6874	56.5978	63.3143	56.2045	40.4988	61.7049	38.5029	56.6923	57.6182	65.726	9162425	79.5916	70.5198	107.178	221.36	207.898	213.761	232.272	219.555	266.098	150.801	171.208	145.078
2R	-	FBgn0003391	shg	21056631	79.5916	94.9858	72.6947	18.8659	24.5697	24.8774	22.6317	38.745	35.936	55.5584	46.0946	40.8784	14568304	14.7392	27.3444	29.8235	20.1237	23.6247	19.3491	22.6317	24.395	24.813	26.0784	17.2855	16.0307
2R	+	FBgn0003396	shn	11198802	289.871	303.667	376.521	132.061	120.014	166.771	184.627	216.685	196.792	193.888	167.916	205.995	9097306	13.7566	11.5134	13.0478	13.835	24.5697	17.5063	30.9697	34.44	44.4922	37.4169	46.0946	72.1383
2R	-	FBgn0013733	shot	13922096	44.2175	38.8578	51.2591	47.7937	41.5796	40.5409	55.9836	47.355	53.904	48.7553	57.6182	52.0999	15223814	4.91306	5.75672	10.2518	13.835	5.66994	7.37108	9.52912	5.73999	7.70057	13.6061	4.93871	4.80922
2R	-	FBgn0086656	shrb	9143632	149.357	201.485	42.8712	94.3296	122.849	107.802	88.1444	99.0149	94.9737	62.3615	94.6585	73.7413	9870092	380.271	466.294	308.486	320.721	357.206	261.673	251.331	276.955	260.108	278.926	268.336	230.842
2R	+	FBgn0262103	Sik3	18692195	608.237	434.632	1009.34	827.585	762.607	604.428	578.894	536.689	522.783	566.923	414.028	264.507	15699993	25.5479	25.9052	41.0073	31.4432	29.2947	23.0346	16.676	14.35	20.5349	22.6769	30.4554	32.863
2R	-	FBgn0022764	Sin3A	12591929	118.896	154.712	86.6744	172.309	149.308	112.409	159.613	198.03	194.226	207.494	237.058	284.545	15309938	2.94784	7.19589	13.0478	8.8041	8.50491	10.1352	15.4848	17.22	27.3798	34.0154	25.5166	32.0615
2R	-	FBgn0016984	sktl	20831909	165.079	250.417	298.235	118.226	118.124	128.072	84.571	96.1449	119.787	100.912	102.89	96.1844	15318004	29.4784	15.831	25.1635	27.67	24.5697	23.0346	21.4405	17.22	19.6792	21.5431	21.4011	15.2292
2R	-	FBgn0035001	Slik	24401782	27.5131	37.4187	11.1838	22.6391	25.5147	22.1132	28.5874	22.96	20.5349	15.8738	21.4011	20.8399	9527236	282.01	326.694	473.447	298.082	332.636	374.082	270.389	331.485	314.012	331.083	356.41	301.378
2R	+	FBgn0261477	slim	18444954	18.6696	20.1485	15.8437	20.1237	29.2947	32.2485	38.1165	41.615	47.9147	48.7553	51.0333	73.7413	9785387	273.166	282.079	193.852	154.701	167.263	180.591	84.571	86.0999	93.2625	68.0307	49.3871	52.9014
2R	-	FBgn0261698	SLO2	10356170	20.6349	15.1114	14.9117	27.67	18.8998	15.6635	42.8811	21.525	20.5349	28.3461	13.1699	6.41229	17700792	53.061	71.2394	21.4356	67.9173	65.2043	62.6541	76.233	43.05	66.7383	70.2984	54.3258	64.9244
2R	-	FBgn0003435	sm	19530296	25.5479	25.1856	23.2996	30.1855	29.2947	28.5629	53.6013	37.31	33.3691	37.4169	51.8564	41.6799	15562703	4.91306	4.31754	5.5919	13.835	15.1198	10.1352	11.9114	28.7	23.9573	24.9446	14.8161	12.8246
2R	-	FBgn0027783	SMC2	14853862	480.497	487.882	590.877	372.288	432.805	438.579	338.284	332.92	417.542	408.184	450.245	447.257	7977768	64.8524	54.6888	74.5586	49.0514	59.5344	56.2045	67.895	61.7049	65.8827	83.9045	78.1962	72.9398
2R	+	FBgn0029006	Smurf	17603664	20.6349	23.7465	27.0275	22.6391	21.7348	25.7988	5.9557	10.045	3.42248	0	1.64624	3.20615	8752939	31.4436	58.2867	41.9392	31.4432	32.1297	29.4843	27.3962	41.615	42.781	31.7477	40.3328	48.8937
2R	+	FBgn0086129	snama	24089511	8.84351	13.6722	13.0478	7.54637	12.2849	19.3491	13.1025	25.83	19.6792	26.0784	20.5779	21.6415	8948113	296.749	406.568	508.863	255.319	269.322	317.878	216.788	189.42	237.006	195.021	231.296	191.567
2R	+	FBgn0265192	Snp	22061504	26.5305	28.064	17.7077	25.1546	50.0845	35.0126	86.9533	50.225	67.5939	83.9045	88.8967	64.1229	8888415	4.91306	4.31754	7.45586	7.54637	4.72495	6.44969	2.38228	4.305	0.855619	2.26769	4.11559	5.61075
2R	+	FBgn0005612	Sox14	23979847	8.84351	11.5134	3.72793	3.77318	13.2299	5.52831	15.4848	4.305	5.98933	13.6061	9.87741	4.00768	16587045	14.7392	5.75672	11.1838	30.1855	25.5147	12.8994	44.0722	38.745	41.0697	54.4246	43.6252	52.0999
2R	+	FBgn0015544	spag	24159574	0.982612	1.43918	0	3.77318	3.77996	5.52831	8.33798	7.17499	8.55619	6.80307	10.7005	5.61075	9625069	273.166	307.265	454.808	245.257	233.412	241.403	232.272	205.205	252.408	247.178	261.751	236.453
2R	+	FBgn0086676	spin	16125342	12.774	30.9423	23.2996	10.0618	14.1748	8.29246	8.33798	12.915	10.2674	3.40154	9.05429	9.61844	9628675	123.809	120.891	151.913	95.5873	86.9391	102.274	101.247	121.975	131.765	116.786	133.345	168.323
2R	+	FBgn0033170	sPLA2	7442884	110.053	65.4826	92.2663	85.5255	96.389	117.937	108.394	116.235	108.664	129.258	124.291	158.704	15993706	158.201	137.442	189.193	123.257	137.969	157.557	148.893	186.55	163.423	175.746	157.215	204.392
2R	-	FBgn0020767	Spred	14761339	336.053	300.069	499.543	305.628	369.491	343.676	304.932	232.47	249.841	209.761	204.133	177.941	14166758	5.89567	7.91548	9.31983	6.28864	20.7898	12.8994	5.9557	0	2.56686	4.53538	0	1.60307
2R	-	FBgn0082585	sprt	11387159	63.8698	68.361	108.11	75.4637	65.2043	61.7328	126.261	87.5349	81.2838	64.6292	57.6182	79.3521	8215238	124.792	152.553	164.029	122	117.179	130.837	140.555	124.845	130.054	91.8415	65.8494	95.3828
2R	+	FBgn0040273	Spt5	19438275	37.3393	34.5403	45.6672	33.9587	43.4695	46.0692	46.4545	45.92	38.5029	35.1492	48.5639	45.6876	9759308	52.0784	56.8476	98.7902	69.175	56.6994	64.4969	76.233	45.92	59.0377	80.503	79.0193	88.9705
2R	+	FBgn0264959	Src42A	5994043	43.2349	38.8578	13.9797	47.7937	42.5245	33.1698	27.3962	44.485	26.5242	45.3538	65.0263	84.1613	16102016	29.4784	24.466	9.31983	18.8659	17.0098	22.1132	9.52912	12.915	19.6792	26.0784	18.9317	14.4277
2R	+	FBgn0286813	SRPK	15384269	654.42	757.728	825.737	560.947	660.548	690.117	501.47	530.949	586.099	522.703	614.869	650.848	8190953	131.67	124.489	145.389	181.113	155.923	191.648	216.788	167.895	215.616	233.572	253.52	258.095
2R	-	FBgn0010278	Ssrp	23807196	250.566	259.052	287.983	186.144	258.927	195.334	321.608	340.095	374.761	399.113	469.177	403.173	14236046	26.5305	21.5877	13.0478	30.1855	28.3497	24.8774	21.4405	24.395	15.4011	23.8107	22.2242	15.2292
2R	+	FBgn0035028	Start1	24574762	1.96522	3.59795	5.5919	6.28864	5.66994	6.44969	5.9557	7.17499	0.855619	2.26769	6.58494	3.20615	9788893	122.826	117.293	202.24	220.102	221.128	222.054	136.981	193.725	189.947	154.203	149.807	148.284
2R	+	FBgn0033453	Sting	9845154	131.67	102.182	220.88	282.989	202.228	266.28	210.832	200.9	203.637	63.4953	63.3801	57.7106	9792739	8.84351	24.466	16.7757	8.8041	10.3949	18.4277	15.4848	10.045	5.98933	18.1415	13.1699	27.2522
2R	+	FBgn0261041	stj	13818322	24.5653	23.0269	44.7352	122	102.059	91.2171	83.3798	63.1399	73.5832	60.0938	51.0333	49.6953	9797750	119.879	102.901	268.411	110.68	134.189	113.33	119.114	153.545	129.198	165.541	123.468	109.009
2R	+	FBgn0046692	Stlk	4552095	49.1306	30.9423	41.0073	46.5359	27.4047	46.9906	15.4848	22.96	17.968	10.2046	12.3468	23.2446	14261206	21.6175	13.6722	28.8915	18.8659	9.4499	17.5063	21.4405	18.655	13.6899	18.1415	10.7005	20.8399
2R	-	FBgn0033051	Strica	6026272	226.983	184.934	416.596	220.102	207.898	218.368	209.641	127.715	154.011	171.211	108.652	88.169	12521623	6.87828	2.87836	2.79595	1.25773	5.66994	3.68554	7.14684	4.305	11.9787	11.3385	9.87741	6.41229
2R	-	FBgn0265045	Strn-Mlck	15989682	259.41	228.11	308.486	191.175	264.597	298.529	222.743	241.08	257.541	273.257	217.303	216.415	15847852	38.3219	38.1382	44.7352	26.4123	11.3399	25.7988	10.7203	1.435	5.13371	10.2046	5.76182	10.42
2R	+	FBgn0286203	stw	5423259	10.8087	10.7938	11.1838	11.3196	16.0648	16.5849	8.33798	20.09	14.5455	19.2754	18.9317	17.6338	17413794	13.7566	11.5134	21.4356	15.0927	14.1748	16.5849	19.0582	10.045	13.6899	10.2046	11.5236	10.42
2R	+	FBgn0003612	Su(var)2-10	9120103	13.7566	13.6722	19.5716	41.505	50.0845	51.5975	63.1304	61.7049	58.1821	99.7784	75.7268	69.7337	14355663	9.82612	7.91548	24.2316	18.8659	17.0098	20.2705	25.014	21.525	24.813	31.7477	29.6322	35.2676
2R	-	FBgn0026427	Su(var)2-HP2	14614611	100.226	56.128	41.9392	77.9791	64.2593	72.7894	76.233	67.4449	73.5832	83.9045	79.0193	84.9629	8630890	11.7913	20.1485	12.1158	11.3196	16.0648	16.5849	19.0582	21.525	14.5455	26.0784	18.9317	22.443
2R	+	FBgn0265623	Su(z)2	12996671	56.9915	97.8642	44.7352	51.5669	50.0845	45.1478	40.4988	60.2699	48.7703	40.8184	51.8564	44.886	19984749	18.6696	12.9526	12.1158	17.6082	9.4499	7.37108	22.6317	21.525	16.2568	10.2046	10.7005	9.61844
2R	+	FBgn0261403	sxc	5327760	151.322	155.431	115.566	228.907	240.972	213.761	206.067	199.465	180.536	256.249	234.589	208.399	21282513	66.8176	43.895	103.45	70.4328	74.6542	74.6321	65.5127	66.0099	75.2945	55.5584	51.0333	32.0615
2R	+	FBgn0034691	Synj	22085520	66.8176	79.1548	107.178	60.371	110.564	92.1385	86.9533	77.4899	80.4282	60.0938	54.3258	41.6799	8096941	4.91306	12.233	8.38785	12.5773	6.61493	6.44969	17.8671	12.915	15.4011	15.8738	13.993	13.6261
2R	+	FBgn0037084	Syx6	11222120	16.7044	19.4289	36.3473	52.8246	36.8546	46.0692	50.0279	33.005	29.091	31.7477	23.8704	13.6261	13925892	9.82612	15.831	15.8437	5.03091	11.3399	18.4277	17.8671	27.265	24.813	18.1415	15.6392	24.8476
2R	+	FBgn0086358	Tab2	19292684	401.888	495.797	349.494	235.195	242.862	254.302	220.361	200.9	232.728	223.367	218.126	292.561	12322814	18.6696	12.233	30.7554	32.7009	18.8998	5.52831	11.9114	10.045	7.70057	9.07076	8.23118	0.801536
2R	-	FBgn0034631	TAF1C-like	21516773	18.6696	25.9052	28.8915	30.1855	29.2947	35.0126	32.1608	48.79	42.781	58.9599	67.4956	70.5352	12192900	14.7392	10.0743	7.45586	12.5773	11.3399	6.44969	3.57342	4.305	5.98933	6.80307	13.1699	7.21383
2R	-	FBgn0041582	tamo	24135179	49.1306	50.3713	68.0348	51.5669	54.8094	57.1258	107.203	126.28	123.209	119.054	159.685	165.918	12146642	5.89567	22.3073	4.65992	5.03091	5.66994	8.29246	5.9557	1.435	9.41181	2.26769	6.58494	0.801536
2R	-	FBgn0050404	Tango11	21717203	9.82612	12.9526	17.7077	20.1237	30.2397	27.6415	25.014	12.915	18.8236	9.07076	12.3468	16.0307	15944448	0.982612	5.75672	16.7757	18.8659	11.3399	23.0346	27.3962	18.655	18.8236	21.5431	14.8161	9.61844
2R	+	FBgn0027529	tapas	20324633	55.0263	49.6517	77.3546	40.2473	35.9096	35.0126	19.0582	22.96	19.6792	7.93692	4.93871	7.21383	20330720	445.123	503.713	376.521	550.885	538.644	519.661	482.412	536.689	535.618	496.624	604.991	542.64
2R	-	FBgn0026619	Taz	12753189	4.91306	3.59795	2.79595	7.54637	12.2849	9.21385	2.38228	1.435	4.2781	1.13385	1.64624	2.40461	15999696	50.1132	24.466	128.614	103.134	88.829	92.1385	97.6735	109.06	99.2518	96.3768	81.4886	61.7183
2R	-	FBgn0034451	TBCB	19485996	16.7044	41.7362	15.8437	15.0927	22.6798	16.5849	22.6317	22.96	11.9787	17.0077	19.7548	30.4584	13844155	6.87828	6.47631	2.79595	10.0618	5.66994	5.52831	8.33798	8.60999	6.84495	3.40154	4.93871	1.60307
2R	+	FBgn0033055	Tbce	6044823	59.9393	43.1754	67.1028	45.2782	59.5344	49.7548	67.895	53.0949	54.7596	30.6138	34.5709	28.8553	11641804	8.84351	9.35466	7.45586	11.3196	6.61493	9.21385	20.2494	14.35	15.4011	24.9446	25.5166	21.6415
2R	-	FBgn0025790	TBPH	23862961	80.5742	79.1548	145.389	98.1028	96.389	128.994	88.1444	74.6199	79.5726	57.8261	61.7338	58.5122	2374159	20.6349	22.3073	7.45586	26.4123	18.8998	26.7202	22.6317	38.745	34.2248	34.0154	34.5709	39.2753
2R	+	FBgn0285892	tea	9898343	64.8524	44.6145	77.3546	113.196	100.169	91.2171	96.4824	76.0549	83.8507	92.9753	65.0263	42.4814	11619570	150.34	147.516	152.845	149.67	153.088	119.78	146.51	142.065	124.92	123.589	96.3048	76.146
2R	-	FBgn0033636	tou	11616868	339.001	278.481	381.181	343.36	306.177	370.397	478.838	556.779	530.484	543.112	567.128	567.488	11280975	24.5653	20.8681	27.0275	22.6391	25.5147	30.4057	30.9697	31.57	52.1928	55.5584	44.4484	53.7029
2R	-	FBgn0003742	tra2	14602985	13.7566	12.9526	8.38785	11.3196	11.3399	11.0566	35.7342	41.615	23.9573	7.93692	4.93871	12.023	16797512	37.3393	47.4929	35.4154	40.2473	16.0648	22.1132	22.6317	17.22	17.1124	12.4723	21.4011	21.6415
2R	+	FBgn0050035	Tret1-1	11666431	88.4351	56.128	68.9667	108.165	48.1945	46.0692	71.4684	24.395	52.1928	48.7553	26.3398	20.8399	1255970	68.7828	41.7362	57.7829	71.6905	45.3595	46.0692	97.6735	54.5299	64.1714	79.3692	48.5639	27.2522
2R	-	FBgn0265194	Trpm	15266589	13.7566	11.5134	6.52388	7.54637	9.4499	6.44969	22.6317	10.045	17.1124	46.4877	50.2102	55.306	6053869	99.2438	84.9116	173.349	75.4637	53.8644	90.2957	75.0419	78.9249	82.1394	90.7076	66.6725	58.5122
2R	-	FBgn0029507	Tsp42Ed	7009863	183.748	120.891	137.933	153.443	89.774	113.33	131.025	64.5749	88.9844	65.763	46.0946	53.7029	5768292	9.82612	10.7938	2.79595	3.77318	13.2299	4.60692	5.9557	5.73999	5.98933	11.3385	7.40806	2.40461
2R	-	FBgn0033137	Tsp42Ep	7057653	20.6349	20.8681	30.7554	17.6082	36.8546	29.4843	36.9254	27.265	32.5135	34.0154	23.8704	25.6492	21166089	202.418	143.198	171.485	264.123	242.862	210.997	239.419	238.21	251.552	303.871	282.329	239.659
2R	-	FBgn0011726	tsr	24046672	152.305	202.924	65.2388	114.453	98.2789	119.78	89.3355	113.365	100.963	89.5738	106.182	156.3	21144893	2.94784	4.31754	2.79595	3.77318	2.83497	8.29246	5.9557	10.045	2.56686	5.66923	9.05429	4.00768
2R	-	FBgn0284257	Ttd14	18447360	76.6437	101.462	117.43	77.9791	106.784	115.173	133.408	110.495	136.899	137.195	108.652	96.9859	15705985	140.514	112.976	182.669	150.927	85.0491	125.308	227.508	156.415	187.381	204.092	186.848	175.536
2R	+	FBgn0265974	ttv	14577360	69.7654	32.3815	43.8032	91.8142	34.9646	29.4843	67.895	44.485	50.4815	55.5584	25.5166	35.2676	20814330	252.531	263.37	430.576	217.587	226.798	246.931	216.788	249.69	263.531	276.658	255.166	218.018
2R	+	FBgn0003891	tud	21192397	148.374	91.3879	191.057	150.927	133.244	187.041	195.347	142.065	170.268	173.478	153.923	116.223	14767702	32.4262	38.1382	42.8712	51.5669	36.8546	40.5409	41.6899	44.485	41.0697	36.283	42.8021	34.4661
2R	-	FBgn0086356	tum	13860348	194.557	186.374	188.261	162.247	224.908	205.469	179.862	179.375	205.349	166.675	172.855	182.75	9561857	60.9219	43.1754	48.4631	66.6596	59.5344	75.5535	104.82	71.7499	108.664	90.7076	104.536	92.1767
2R	+	FBgn0034046	tun	15849029	21.6175	35.2599	5.5919	18.8659	22.6798	20.2705	15.4848	18.655	11.123	18.1415	22.2242	22.443	9572208	207.331	200.765	283.323	237.711	240.972	225.739	282.3	248.255	262.675	256.249	251.874	231.644
2R	-	FBgn0023143	Uba1	9688662	54.0437	23.0269	46.5992	40.2473	25.5147	36.8554	11.9114	20.09	17.968	10.2046	4.93871	3.20615	6692589	42.2523	36.6991	60.5789	64.1441	39.6896	53.4403	30.9697	43.05	47.9147	22.6769	31.2785	40.0768
2R	-	FBgn0262124	uex	3938413	5.89567	7.91548	12.1158	6.28864	12.2849	8.29246	32.1608	27.265	26.5242	44.22	27.1629	20.0384	14800759	42.2523	46.0537	78.2866	46.5359	43.4695	52.5189	40.4988	47.355	53.904	23.8107	27.986	35.2676
2R	+	FBgn0050438	Ugt50B3	5500148	55.0263	41.7362	51.2591	45.2782	49.1395	55.2831	40.4988	47.355	26.5242	53.2907	31.2785	45.6876	13216295	20.6349	16.5506	54.055	38.9896	38.7446	43.3051	63.1304	54.5299	83.8507	56.6923	53.5026	51.2983
2R	+	FBgn0083123	Uhg5	14621745	221.088	157.59	46.5992	147.154	115.289	98.5881	129.834	130.585	88.1288	171.211	158.862	137.864	8942112	87.4525	66.9218	103.45	83.0101	114.344	119.78	113.158	101.885	104.386	131.526	120.175	151.49
2R	-	FBgn0267002	unc-104	16751848	26.5305	23.7465	30.7554	57.8555	37.7996	31.3271	36.9254	38.745	44.4922	38.5507	27.986	22.443	6474438	60.9219	42.4558	95.9943	55.34	82.2141	74.6321	78.6153	84.6649	78.717	82.7707	70.7881	72.9398
2R	+	FBgn0034013	unc-5	15363245	41.2697	41.7362	61.5109	36.4741	34.9646	30.4057	21.4405	17.22	14.5455	7.93692	11.5236	17.6338	9165441	334.088	255.454	476.243	289.277	261.762	284.708	378.783	331.485	383.317	425.192	367.934	430.425
2R	-	FBgn0034923	Upf3	23896895	52.0784	43.895	69.8987	101.876	87.8841	104.116	90.5267	71.7499	85.5619	81.6369	79.0193	68.9321	16785126	6.87828	5.75672	17.7077	8.8041	14.1748	11.978	25.014	12.915	8.55619	5.66923	2.46935	6.41229
2R	-	FBgn0034245	UQCR-6.4	17574978	92.3655	74.1177	149.117	162.247	137.969	140.05	208.45	185.115	193.37	221.1	179.44	170.727	8267949	58.9567	43.895	47.5311	65.4019	59.5344	69.1038	70.2773	64.5749	61.6046	63.4953	64.2032	60.9168
2R	+	FBgn0035025	uri	24566207	8.84351	10.0743	8.38785	11.3196	15.1198	8.29246	13.1025	12.915	12.8343	7.93692	20.5779	14.4277	17053854	120.861	69.0806	123.022	110.68	107.729	112.409	103.629	76.0549	79.5726	95.243	59.2645	64.1229
2R	+	FBgn0004055	uzip	25029684	30.461	12.9526	54.055	50.3091	51.0295	46.0692	70.2773	64.5749	50.4815	92.9753	65.8494	60.9168	3294932	84.5046	41.0166	102.518	71.6905	54.8094	44.2265	71.4684	57.3999	56.4709	64.6292	49.3871	38.4737
2R	-	FBgn0262736	Vha16-1	6633646	563.037	469.172	850.9	737.029	676.613	699.331	757.565	790.684	773.48	812.967	865.097	770.276	16702872	7.8609	3.59795	6.52388	12.5773	7.55992	10.1352	16.676	12.915	12.8343	6.80307	6.58494	1.60307
2R	-	FBgn0262511	Vha44	16325907	311.488	310.863	351.358	291.793	310.902	325.249	204.876	229.6	205.349	134.928	143.222	157.101	16787577	33.4088	20.1485	46.5992	31.4432	19.8448	30.4057	36.9254	27.265	29.9467	63.4953	54.3258	24.8476
2R	+	FBgn0041174	Vhl	11280712	16.7044	20.1485	15.8437	15.0927	21.7348	23.0346	36.9254	38.745	37.6472	47.6215	71.6112	67.3291	16782418	973.768	858.47	1482.78	818.781	964.835	882.686	1017.23	1051.85	1111.45	1018.19	1142.49	923.37
2R	+	FBgn0259978	vlc	5703800	45.2001	51.8104	40.0753	49.0514	74.6542	36.8554	46.4545	60.2699	55.6152	61.2276	69.1419	82.5582	4329626	4.91306	8.63507	1.86397	6.28864	8.50491	2.76415	4.76456	4.305	5.13371	11.3385	5.76182	9.61844
2R	+	FBgn0033194	Vps13	7570508	25.5479	40.297	31.6874	30.1855	45.3595	32.2485	51.219	37.31	35.0804	57.8261	56.7951	69.7337	4326374	23.5827	24.466	36.3473	28.9277	21.7348	23.956	23.8228	21.525	26.5242	38.5507	18.1086	21.6415
2R	-	FBgn0021814	Vps28	8079236	210.279	220.194	237.656	196.206	228.688	260.752	208.45	246.82	196.792	163.274	200.018	217.216	4436223	14.7392	17.9897	35.4154	33.9587	25.5147	37.7768	69.0861	66.0099	75.2945	55.5584	60.0876	60.9168
2R	-	FBgn0243516	Vrp1	22124566	113.983	126.648	192.92	127.031	139.858	148.343	131.025	154.98	177.113	141.731	187.671	189.163	16310147	56.9915	30.2228	57.7829	37.7318	48.1945	63.5755	52.4102	34.44	51.3371	62.3615	52.6795	42.4814
2R	-	FBgn0034718	wdp	22311762	127.74	253.295	124.886	114.453	159.703	134.522	114.349	143.5	103.53	136.061	158.862	157.903	16321436	1999.62	2040.04	2635.65	1490.41	1835.17	1883.31	1334.08	1314.46	1403.22	1014.79	968.809	1090.09
2R	-	FBgn0259745	wech	7483069	164.096	158.31	62.4429	138.35	122.849	135.444	115.541	136.325	137.755	188.218	130.876	133.055	16331377	120.861	116.573	204.104	172.309	192.778	158.478	209.641	166.46	201.926	154.203	134.168	130.65
2R	+	FBgn0004698	Xpc	15314288	21.6175	10.0743	26.0955	32.7009	27.4047	18.4277	28.5874	11.48	26.5242	22.6769	30.4554	18.4353	13028756	25.5479	18.7093	77.3546	16.3505	28.3497	18.4277	2.38228	1.435	1.71124	0	0	0.801536
2R	-	FBgn0267398	Yeti	1344562	516.854	502.993	472.515	461.586	447.925	479.12	447.869	408.975	430.376	384.374	377.811	391.951	13013387	121.844	133.124	149.117	295.566	314.682	297.607	263.242	301.35	295.189	130.392	150.631	136.261
2R	-	FBgn0034792	YME1L	22887573	113	69.8002	168.689	132.061	166.318	170.456	189.391	198.03	192.514	195.021	194.256	188.361	13718739	120.861	92.1075	130.478	79.2369	79.3791	101.352	95.2912	111.93	100.107	80.503	68.3188	62.5198
2R	-	FBgn0265991	Zasp52	15812751	16.7044	7.19589	17.7077	16.3505	12.2849	19.3491	14.2937	10.045	12.8343	15.8738	16.4624	13.6261	2308807	4.91306	6.47631	11.1838	10.0618	0.94499	6.44969	4.76456	4.305	9.41181	9.07076	10.7005	8.01536
2R	-	FBgn0034368	zda	18629914	190.627	166.945	258.159	194.948	163.483	186.12	195.347	166.46	184.814	120.188	137.461	146.681	16381954	205.366	163.347	406.345	290.535	270.267	259.83	242.993	243.95	195.937	199.557	190.963	170.727
2R	-	FBgn0265434	zip	24990984	225.018	210.84	289.847	348.391	368.546	333.541	209.641	220.99	264.386	112.251	139.93	99.3905	28755547	12.774	12.9526	13.9797	18.8659	9.4499	13.8208	32.1608	17.22	19.6792	19.2754	14.8161	10.42
2R	-	FBgn0025693	ZnT41F	5781016	2.94784	5.03713	1.86397	8.8041	17.9548	11.0566	29.7785	33.005	24.813	49.8892	19.7548	28.0538	1171364	15.7218	7.19589	9.31983	8.8041	9.4499	16.5849	13.1025	8.60999	10.2674	19.2754	6.58494	11.2215
3L	+	FBgn0023129	aay	9424521	57.9741	64.7631	58.7149	50.3091	50.0845	56.2045	50.0279	51.6599	46.2034	32.8815	28.8091	48.0922	21183277	21.6175	24.466	43.8032	44.0205	51.9744	29.4843	61.9393	63.1399	71.872	63.4953	39.5096	30.4584
3L	+	FBgn0035244	ABCB7	1623158	85.4872	87.7899	99.7222	88.041	120.959	122.544	63.1304	66.0099	82.995	39.6846	21.4011	24.8476	15828202	253.514	284.238	106.246	188.659	243.807	178.749	212.023	233.905	251.552	246.044	277.391	214.01
3L	-	FBgn0000017	Abl	16622002	151.322	170.543	54.055	162.247	155.923	164.928	113.158	142.065	104.386	95.243	79.8424	65.726	2980056	11.7913	8.63507	11.1838	7.54637	15.1198	15.6635	8.33798	1.435	6.84495	6.80307	4.11559	4.80922
3L	-	FBgn0036372	Abp1	13483827	18.6696	22.3073	24.2316	22.6391	15.1198	24.8774	3.57342	11.48	11.9787	10.2046	13.1699	10.42	4114705	86.4698	89.2291	95.9943	85.5255	120.959	93.0598	65.5127	74.6199	97.5406	48.7553	50.2102	57.7106
3L	+	FBgn0004852	Ac76E	19939659	7.8609	8.63507	0.931983	13.835	3.77996	9.21385	4.76456	10.045	11.123	15.8738	16.4624	5.61075	6963078	19.6522	32.3815	6.52388	15.0927	30.2397	22.1132	20.2494	24.395	18.8236	15.8738	14.8161	16.8323
3L	-	FBgn0012034	AcCoAS	21280490	85.4872	66.9218	75.4906	77.9791	73.7092	100.431	88.1444	83.2299	91.5512	73.6999	66.6725	75.3444	17091545	78.609	61.8847	97.8582	144.639	135.134	89.3743	110.776	127.715	115.509	86.1722	63.3801	61.7183
3L	-	FBgn0036752	Adgf-A	17754935	8.84351	7.19589	13.0478	12.5773	9.4499	6.44969	21.4405	8.60999	7.70057	9.07076	10.7005	7.21383	7699791	112.018	140.32	81.0825	108.165	101.114	95.824	123.879	149.24	154.011	113.385	115.236	173.132
3L	+	FBgn0005694	Aef1	21436694	90.4003	99.3033	89.4704	72.9482	84.1041	63.5755	47.6456	68.8799	61.6046	49.8892	53.5026	67.3291	5973202	3447.99	2594.12	5421.35	3514.09	3303.68	3417.42	4921.79	4926.35	5048.15	5053.55	4162.51	3422.56
3L	-	FBgn0041171	ago	4247204	44.2175	55.4084	21.4356	32.7009	40.6346	37.7768	22.6317	37.31	27.3798	29.48	29.6322	25.6492	16344871	60.9219	76.9961	48.4631	41.505	58.5894	47.912	27.3962	47.355	41.9253	53.2907	45.2715	73.7413
3L	+	FBgn0250816	AGO3	23654265	29.4784	34.5403	29.8235	47.7937	39.6896	32.2485	38.1165	51.6599	34.2248	56.6923	59.2645	54.5045	1702098	174.905	153.992	248.839	155.958	106.784	164.928	111.967	91.8399	95.8293	90.7076	110.298	81.7567
3L	-	FBgn0035371	AhcyL1	2772559	224.036	256.893	324.33	227.649	300.507	311.428	244.184	284.13	280.643	273.257	309.492	321.416	25323158	166.061	123.769	196.648	162.247	127.574	163.085	151.275	126.28	129.198	130.392	141.576	134.658
3L	+	FBgn0082598	akirin	7370599	48.148	53.9692	70.8307	52.8246	51.0295	31.3271	39.3076	30.135	50.4815	44.22	30.4554	72.9398	18682995	297.731	343.964	341.106	213.814	267.432	235.874	269.198	291.305	266.953	260.784	305.377	374.317
3L	-	FBgn0010215	alpha-Cat	23337949	50.1132	68.361	26.0955	45.2782	45.3595	41.4623	63.1304	51.6599	45.3478	53.2907	60.9107	69.7337	15144782	45.2001	28.064	89.4704	46.5359	36.8546	26.7202	25.014	35.875	27.3798	22.6769	11.5236	15.2292
3L	+	FBgn0250791	alphaSnap	20315686	401.888	333.89	541.482	455.298	543.369	531.639	453.825	507.99	463.746	242.643	281.506	244.469	31204181	3.93045	5.03713	7.45586	6.28864	2.83497	10.1352	11.9114	11.48	7.70057	6.80307	7.40806	5.61075
3L	-	FBgn0250789	alpha-Spec	1779100	184.731	229.549	104.382	139.608	169.153	152.028	175.098	185.115	164.279	167.809	197.548	173.933	12017288	25.5479	22.3073	27.0275	23.8968	14.1748	24.8774	47.6456	40.18	43.6366	35.1492	41.979	42.4814
3L	-	FBgn0260941	app	12265947	69.7654	79.8744	27.0275	62.8864	72.7642	62.6541	79.8064	77.4899	64.1714	79.3692	86.4273	98.589	11496742	8.84351	9.35466	13.0478	10.0618	5.66994	6.44969	9.52912	5.73999	5.13371	14.74	13.1699	12.023
3L	-	FBgn0036111	Aps	10898632	131.67	191.411	26.0955	142.123	157.813	143.736	147.701	140.63	130.91	137.195	158.862	135.46	22874305	130.687	144.637	210.628	103.134	131.354	134.522	148.893	133.455	136.043	125.857	139.93	102.597
3L	-	FBgn0010348	Arf79F	22868762	311.488	235.306	440.828	394.927	345.866	375.004	229.89	248.255	214.76	96.3768	113.59	129.047	15037761	225.018	177.739	246.044	196.206	179.548	206.39	156.039	159.285	183.102	131.526	139.107	142.673
3L	-	FBgn0037182	ArfGAP3	22714721	9.82612	12.9526	7.45586	11.3196	6.61493	11.0566	13.1025	5.73999	5.13371	11.3385	11.5236	18.4353	4110980	203.401	121.611	236.724	93.0719	66.1493	68.1825	41.6899	18.655	16.2568	30.6138	12.3468	11.2215
3L	+	FBgn0041164	armi	3462433	7.8609	5.03713	3.72793	7.54637	11.3399	8.29246	4.76456	10.045	5.13371	10.2046	14.8161	15.2292	258432	54.0437	56.128	59.6469	52.8246	78.4342	80.1605	100.056	77.4899	85.5619	40.8184	70.7881	81.7567
3L	-	FBgn0262716	Arp3	8113831	761.524	571.354	1055.94	1028.82	1163.28	1029.19	624.158	568.259	591.233	225.635	202.487	196.376	30826569	261.375	246.819	408.209	271.669	332.636	273.651	425.237	388.885	402.141	452.404	407.443	373.516
3L	+	FBgn0029094	asf1	19619998	141.496	133.124	205.968	127.031	127.574	145.579	210.832	210.945	211.338	247.178	223.065	236.453	4347271	16.7044	10.7938	10.2518	2.51546	3.77996	8.29246	2.38228	1.435	1.71124	5.66923	6.58494	0.801536
3L	-	FBgn0260945	Atg1	12804598	246.636	239.623	226.472	199.979	164.428	155.714	187.009	149.24	154.867	163.274	205.779	199.583	8624134	61.9046	66.2022	113.702	111.938	90.719	100.431	159.613	146.37	160.001	130.392	123.468	109.009
3L	+	FBgn0035850	Atg18a	8190713	137.566	138.161	219.948	192.432	171.988	191.648	254.904	225.295	264.386	255.115	237.881	224.43	8038913	25.5479	22.3073	32.6194	21.3814	21.7348	22.1132	38.1165	34.44	32.5135	19.2754	30.4554	21.6415
3L	+	FBgn0052446	Atox1	21642296	67.8002	69.0806	74.5586	49.0514	67.0943	47.912	83.3798	73.1849	79.5726	71.4322	68.3188	84.9629	3266625	45.2001	61.8847	27.0275	28.9277	65.2043	38.6982	9.52912	18.655	15.4011	9.07076	9.87741	8.8169
3L	-	FBgn0262870	axo	4685689	1.96522	3.59795	0.931983	2.51546	1.88998	5.52831	8.33798	4.305	4.2781	4.53538	4.93871	9.61844	23103459	744.82	513.787	897.5	715.647	599.124	625.62	779.006	697.409	737.544	755.141	737.513	648.443
3L	-	FBgn0004870	bab1	1079062	12.774	10.7938	5.5919	11.3196	0.94499	3.68554	9.52912	4.305	1.71124	10.2046	8.23118	7.21383	708657	1.96522	2.15877	1.86397	2.51546	2.83497	2.76415	9.52912	17.22	8.55619	24.9446	27.1629	30.4584
3L	-	FBgn0260960	Baldspot	16649866	369.462	388.578	258.159	261.607	270.267	300.371	235.846	235.34	218.183	224.501	275.744	371.913	11797923	75.6611	49.6517	75.4906	56.5978	47.2495	64.4969	20.2494	31.57	38.5029	36.283	46.0946	40.8784
3L	-	FBgn0037081	barc	21438627	78.609	46.7733	82.0145	104.391	75.5992	86.6101	115.541	88.9699	98.3962	137.195	93.0123	78.5506	22165972	232.879	249.698	508.863	261.607	264.597	243.246	157.231	167.895	195.937	149.668	118.529	110.612
3L	-	FBgn0087007	bbg	14540936	23.5827	23.7465	31.6874	18.8659	18.8998	18.4277	22.6317	17.22	17.968	21.5431	5.76182	12.8246	4318472	29.4784	28.064	36.3473	33.9587	21.7348	34.0912	91.7178	111.93	99.2518	83.9045	93.0123	88.169
3L	+	FBgn0040239	bc10	5565965	6.87828	3.59795	11.1838	13.835	4.72495	4.60692	1.19114	0	0	0	0.823118	2.40461	25131149	196.522	155.431	190.125	202.494	158.758	178.749	150.084	156.415	160.856	91.8415	115.236	113.017
3L	-	FBgn0260859	Bet3	9440055	6.87828	6.47631	15.8437	15.0927	11.3399	11.0566	16.676	27.265	12.8343	10.2046	11.5236	10.42	20243625	292.818	409.446	411.005	187.401	294.837	273.651	328.755	449.155	388.451	408.184	524.326	646.038
3L	-	FBgn0035608	blanks	5498414	5886.83	4662.22	6240.56	5562.93	5246.58	5112.76	5437.56	5573.53	5742.06	5055.82	4920.6	4864.52	16095921	45.2001	45.3341	68.9667	66.6596	51.9744	59.89	46.4545	53.0949	29.9467	58.9599	40.3328	28.0538
3L	+	FBgn0035625	Blimp-1	5648934	6.87828	7.19589	4.65992	2.51546	4.72495	5.52831	4.76456	5.73999	4.2781	3.40154	2.46935	3.20615	13812992	1376.64	1260	1737.22	1638.82	1520.49	1578.33	1241.17	1191.05	1223.54	1341.34	1192.7	1232.76
3L	-	FBgn0011206	bol	9130238	14.7392	10.0743	13.9797	11.3196	9.4499	12.8994	21.4405	10.045	8.55619	13.6061	18.9317	21.6415	17401358	226.001	173.421	212.492	163.505	133.244	150.186	156.039	156.415	124.065	134.928	145.692	216.415
3L	+	FBgn0037205	BoYb	22905184	17.687	12.233	6.52388	18.8659	23.6247	16.5849	28.5874	30.135	24.813	35.1492	18.9317	38.4737	9587959	11.7913	10.7938	11.1838	7.54637	3.77996	6.44969	1.19114	0	5.13371	3.40154	3.29247	0.801536
3L	-	FBgn0086694	Bre1	5794404	14.7392	15.831	19.5716	6.28864	6.61493	9.21385	17.8671	14.35	8.55619	5.66923	7.40806	3.20615	821208	24.5653	28.064	44.7352	28.9277	30.2397	42.3837	36.9254	38.745	35.0804	52.1569	28.8091	28.0538
3L	-	FBgn0000212	brm	15973580	44.2175	53.9692	45.6672	44.0205	60.4793	50.6762	63.1304	97.5799	82.995	71.4322	95.4816	97.7874	16194271	47.1654	30.2228	83.8785	83.0101	91.664	56.2045	83.3798	87.5349	107.808	107.715	79.0193	74.5429
3L	+	FBgn0263108	BtbVII	3154211	23.5827	14.3918	33.5514	37.7318	16.0648	31.3271	11.9114	10.045	10.2674	4.53538	4.93871	3.20615	7009310	20.6349	17.9897	23.2996	26.4123	29.2947	23.956	28.5874	37.31	42.781	27.2123	37.0403	42.4814
3L	-	FBgn0042134	Capr	18668706	59.9393	42.4558	92.2663	81.7523	76.5442	93.0598	89.3355	111.93	90.6956	97.5107	103.713	75.3444	11261094	258.427	300.069	404.481	246.515	248.532	308.664	145.319	187.985	170.268	89.5738	92.1892	64.1229
3L	+	FBgn0020224	Cbl	8427551	7.8609	12.9526	21.4356	5.03091	14.1748	16.5849	13.1025	28.7	23.1017	24.9446	26.3398	25.6492	1950261	94.3307	77.7157	116.498	114.453	111.509	143.736	158.422	124.845	165.99	185.951	179.44	239.659
3L	-	FBgn0012058	Cdc27	7249045	27.5131	26.6248	13.0478	21.3814	30.2397	23.0346	20.2494	17.22	11.123	14.74	21.4011	12.8246	22935656	1784.42	2181.08	943.167	1418.72	1583.8	1447.5	1055.35	1350.33	1141.4	904.808	1074.17	883.293
3L	-	FBgn0035918	Cdc6	8633273	13.7566	17.9897	4.65992	11.3196	24.5697	19.3491	19.0582	18.655	29.091	20.4092	26.3398	30.4584	23186415	209.296	185.654	315.01	138.35	137.024	158.478	114.349	96.1449	115.509	113.385	102.067	98.589
3L	+	FBgn0037093	Cdk12	21521996	330.158	284.957	385.841	320.721	350.591	358.419	159.613	160.72	178.824	132.66	157.215	169.124	5700211	1197.8	1034.05	1418.48	1238.86	1224.71	1241.1	1416.27	1397.69	1475.94	1341.34	1401.77	1112.53
3L	+	FBgn0036480	Cep135	15119701	0.982612	3.59795	0.931983	3.77318	4.72495	2.76415	5.9557	4.305	10.2674	5.66923	10.7005	4.00768	16309599	482.462	481.405	630.021	427.628	443.2	407.252	538.396	452.025	432.943	454.672	416.498	488.136
3L	-	FBgn0035722	CG10075	6959553	179.818	215.877	392.365	208.783	271.212	278.258	293.021	304.22	319.146	268.721	254.343	230.842	17413971	115.948	94.9858	137.933	113.196	111.509	141.893	127.452	136.325	162.568	136.061	152.277	136.261
3L	-	FBgn0035720	CG10077	6951962	7.8609	10.7938	10.2518	6.28864	15.1198	13.8208	15.4848	27.265	19.6792	26.0784	17.2855	24.8476	5172479	14.7392	7.19589	20.5036	8.8041	13.2299	11.978	15.4848	11.48	9.41181	11.3385	11.5236	4.80922
3L	-	FBgn0036353	CG10171	13388298	56.0089	64.0435	137.933	69.175	105.839	121.623	86.9533	86.0999	100.963	61.2276	73.2575	64.1229	10402881	56.0089	41.7362	77.3546	57.8555	72.7642	67.2611	65.5127	74.6199	61.6046	70.2984	74.0806	77.749
3L	-	FBgn0036356	CG10222	13411515	0	5.75672	6.52388	12.5773	11.3399	10.1352	14.2937	15.785	7.70057	21.5431	16.4624	19.2369	23015853	52.0784	43.1754	90.4024	49.0514	53.8644	65.4183	41.6899	48.79	48.7703	37.4169	41.979	33.6645
3L	+	FBgn0036286	CG10616	12474283	62.8872	76.2765	69.8987	62.8864	75.5992	73.7108	28.5874	30.135	32.5135	18.1415	12.3468	11.2215	29930552	63.8698	55.4084	82.0145	69.175	74.6542	70.9466	66.7039	87.5349	82.1394	77.1015	70.7881	82.5582
3L	-	FBgn0036052	CG10809	9860216	322.297	282.799	380.249	420.081	423.355	433.972	321.608	226.73	256.686	263.052	208.249	226.835	5037118	80.5742	267.687	381.181	36.4741	268.377	258.909	47.6456	153.545	177.113	74.8338	228.827	153.895
3L	-	FBgn0036316	CG10960	12844253	17.687	14.3918	34.4834	18.8659	30.2397	17.5063	26.2051	33.005	38.5029	61.2276	44.4484	39.2753	2768617	114.966	127.367	123.954	140.866	142.693	168.613	175.098	195.16	183.102	178.014	222.242	239.659
3L	-	FBgn0037199	CG11137	22868379	146.409	92.827	254.431	134.577	99.2239	111.488	86.9533	70.3149	60.749	47.6215	36.2172	36.0691	4387014	48.148	41.0166	85.7424	55.34	56.6994	50.6762	73.8507	43.05	54.7596	61.2276	53.5026	36.0691
3L	-	FBgn0037186	CG11241	22738601	76.6437	74.8373	146.321	64.1441	65.2043	87.5315	95.2912	80.3599	92.4069	99.7784	116.883	103.398	4758047	168.027	141.04	231.132	269.154	272.157	261.673	319.226	324.31	336.258	368.5	354.764	288.553
3L	+	FBgn0037117	CG11248	21682969	5.89567	5.75672	7.45586	10.0618	6.61493	11.978	11.9114	4.305	8.55619	11.3385	5.76182	5.61075	13193188	88.4351	69.0806	96.9262	72.9482	82.2141	74.6321	67.895	67.4449	77.0057	57.8261	46.0946	53.7029
3L	+	FBgn0036342	CG11279	13047124	154.27	215.877	61.5109	138.35	155.923	133.601	95.2912	116.235	108.664	121.321	131.699	189.163	7703500	73.6959	64.7631	82.0145	84.2678	82.2141	73.7108	75.0419	68.8799	71.872	34.0154	29.6322	39.2753
3L	-	FBgn0037070	CG11309	21306137	71.7307	59.7259	100.654	81.7523	56.6994	58.9686	59.557	37.31	57.3265	65.763	73.2575	76.146	19243750	203.401	218.755	420.324	202.494	232.468	270.887	278.727	305.655	341.392	252.847	300.438	243.667
3L	+	FBgn0035558	CG11357	4553008	132.653	179.897	266.547	139.608	157.813	190.727	53.6013	44.485	53.904	10.2046	8.23118	12.8246	19530321	8.84351	12.9526	3.72793	11.3196	15.1198	9.21385	11.9114	7.17499	5.98933	6.80307	11.5236	15.2292
3L	+	FBgn0037185	CG11367	22728358	30.461	56.8476	45.6672	26.4123	20.7898	28.5629	35.7342	37.31	20.5349	46.4877	37.8634	102.597	6862020	232.879	262.65	333.65	188.659	224.908	214.683	161.995	172.2	177.969	111.117	104.536	92.1767
3L	-	FBgn0037021	CG11399	20786339	42.2523	24.466	44.7352	45.2782	37.7996	42.3837	44.0722	35.875	42.781	32.8815	38.6865	33.6645	21061964	87.4525	84.192	154.709	79.2369	99.2239	94.9026	116.732	137.76	124.92	120.188	139.93	105.803
3L	+	FBgn0035397	CG11486	3088906	51.0958	38.8578	77.3546	70.4328	51.9744	42.3837	51.219	41.615	47.9147	32.8815	32.9247	26.4507	6559306	71.7307	66.2022	112.77	59.1132	50.0845	66.3397	75.0419	64.5749	59.0377	102.046	110.298	104.2
3L	-	FBgn0035400	CG11537	3128847	593.498	740.458	513.523	472.906	437.53	391.588	294.212	331.485	266.953	303.871	288.914	338.248	13967980	4705.73	5023.45	10369.2	7639.44	11803.9	9652.42	8000.89	8838.16	8212.23	5202.08	4275.27	3028.2
3L	-	FBgn0035524	CG11583	4282615	7.8609	6.47631	8.38785	5.03091	7.55992	9.21385	7.14684	7.17499	3.42248	4.53538	8.23118	8.8169	22487405	8.84351	16.5506	2.79595	12.5773	14.1748	11.0566	4.76456	8.60999	5.13371	12.4723	4.11559	2.40461
3L	-	FBgn0035520	CG11586	4261838	4.91306	4.31754	3.72793	2.51546	2.83497	8.29246	3.57342	10.045	5.98933	6.80307	9.05429	7.21383	15270948	6.87828	10.7938	1.86397	5.03091	7.55992	10.1352	9.52912	8.60999	5.13371	7.93692	20.5779	16.0307
3L	+	FBgn0035285	CG12025	1868041	29.4784	40.297	18.6397	27.67	32.1297	29.4843	21.4405	25.83	33.3691	31.7477	34.5709	26.4507	21059882	274.149	264.809	500.475	281.731	243.807	274.573	232.272	243.95	208.771	166.675	123.468	125.841
3L	-	FBgn0043458	CG12084	1496852	335.071	316.619	428.712	296.824	288.222	327.092	379.974	327.18	359.36	334.484	330.893	314.202	1706959	1121.16	1041.25	2172.45	962.162	1072.56	1083.55	1066.07	1089.16	1133.7	1168.99	1079.93	1086.88
3L	-	FBgn0035232	CG12099	1558188	22.6001	15.831	13.9797	21.3814	26.4597	19.3491	20.2494	25.83	20.5349	23.8107	15.6392	18.4353	23863125	79.5916	105.06	99.7222	130.804	144.583	156.635	128.643	140.63	150.589	117.92	128.406	148.284
3L	-	FBgn0035238	CG12104	1601040	20.6349	30.2228	13.0478	20.1237	21.7348	29.4843	26.2051	21.525	17.968	19.2754	26.3398	29.6568	29037061	80.5742	79.8744	112.77	101.876	106.784	114.252	120.305	139.195	151.445	151.935	190.963	170.727
3L	-	FBgn0028504	CG12182	2601454	102.192	295.751	246.044	89.2987	223.018	246.01	84.571	177.94	151.445	142.864	323.485	170.727	14498695	204.383	218.755	279.595	222.618	221.128	229.425	272.771	243.95	278.076	223.367	271.629	248.476
3L	-	FBgn0036723	CG12229	17477794	3.93045	5.75672	4.65992	5.03091	4.72495	5.52831	4.76456	5.73999	5.13371	7.93692	2.46935	4.00768	4301543	8.84351	7.19589	8.38785	11.3196	9.4499	8.29246	14.2937	11.48	5.98933	7.93692	10.7005	4.00768
3L	+	FBgn0036514	CG12301	15582086	115.948	72.6785	92.2663	152.185	119.069	115.173	102.438	113.365	142.033	115.652	93.0123	121.834	479998	0.982612	5.75672	6.52388	3.77318	4.72495	4.60692	4.76456	10.045	10.2674	7.93692	12.3468	12.023
3L	-	FBgn0036483	CG12316	15133204	51.0958	64.7631	41.9392	37.7318	60.4793	43.3051	36.9254	51.6599	47.059	41.9523	37.8634	57.7106	4196209	18.6696	14.3918	20.5036	5.03091	3.77996	4.60692	8.33798	7.17499	3.42248	6.80307	9.87741	9.61844
3L	+	FBgn0037206	CG12768	22914417	13.7566	14.3918	11.1838	12.5773	13.2299	14.7422	4.76456	2.87	5.98933	1.13385	2.46935	0.801536	8601230	40.2871	35.2599	61.5109	61.6287	53.8644	43.3051	71.4684	48.79	59.0377	51.023	43.6252	36.8707
3L	+	FBgn0035109	CG13876	207243	0.982612	1.43918	2.79595	1.25773	8.50491	3.68554	8.33798	8.60999	6.84495	29.48	25.5166	30.4584	21312280	156.235	132.404	160.301	128.288	104.894	135.444	90.5267	70.3149	70.1608	35.1492	21.4011	26.4507
3L	+	FBgn0035165	CG13887	839546	1819.8	1493.87	2066.21	1485.38	1306.92	1513.83	609.864	530.949	547.596	251.714	288.091	322.218	18377863	87.4525	51.8104	191.989	120.742	68.9843	143.736	127.452	111.93	115.509	130.392	102.89	67.3291
3L	-	FBgn0035158	CG13895	706523	2.94784	7.19589	0.931983	3.77318	6.61493	4.60692	8.33798	7.17499	4.2781	4.53538	4.11559	8.01536	21568064	275.131	233.147	327.126	299.339	227.743	270.887	366.871	370.23	364.494	403.649	427.198	428.02
3L	+	FBgn0035237	CG13917	1593178	81.5568	91.3879	80.1505	42.7628	25.5147	30.4057	33.3519	34.44	36.7916	44.22	29.6322	33.6645	2734253	24.5653	29.5032	43.8032	28.9277	20.7898	27.6415	35.7342	20.09	31.6579	27.2123	25.5166	25.6492
3L	-	FBgn0036814	CG14073	18803347	180.801	195.728	72.6947	70.4328	65.2043	75.5535	57.1747	61.7049	53.904	49.8892	58.4414	40.8784	5579186	16.7044	10.7938	34.4834	37.7318	51.0295	41.4623	42.8811	35.875	54.7596	57.8261	40.3328	28.8553
3L	-	FBgn0036931	CG14183	20026429	21.6175	17.2701	23.2996	30.1855	17.9548	20.2705	26.2051	20.09	18.8236	27.2123	28.8091	20.0384	11795171	486.393	483.564	818.281	407.504	398.786	418.309	397.841	375.97	397.863	368.5	306.2	261.301
3L	-	FBgn0035414	CG14965	3197044	138.548	155.431	200.376	110.68	101.114	124.387	150.084	159.285	182.247	212.029	236.235	309.393	16264420	359.636	295.032	444.556	252.803	240.027	215.604	319.226	288.435	283.21	311.807	235.412	261.301
3L	-	FBgn0035440	CG14969	3333350	13.7566	7.91548	13.0478	16.3505	19.8448	18.4277	11.9114	12.915	15.4011	6.80307	9.87741	6.41229	448462	9.82612	8.63507	23.2996	22.6391	11.3399	24.8774	46.4545	28.7	40.2141	49.8892	51.0333	40.8784
3L	+	FBgn0035482	CG14985	4004758	155.253	177.739	259.091	267.896	280.662	331.698	293.021	276.955	353.371	298.201	284.799	286.148	17661630	33.4088	38.8578	44.7352	44.0205	51.9744	55.2831	57.1747	48.79	59.0377	54.4246	52.6795	43.283
3L	-	FBgn0035497	CG14995	4094935	14.7392	19.4289	12.1158	15.0927	20.7898	15.6635	32.1608	17.22	14.5455	14.74	19.7548	12.8246	16821156	226.983	210.12	342.038	237.711	280.662	281.944	349.004	391.755	397.863	375.303	422.259	315.004
3L	+	FBgn0035515	CG14997	4242466	9.82612	13.6722	18.6397	11.3196	13.2299	11.978	26.2051	27.265	16.2568	23.8107	27.1629	33.6645	11633941	52.0784	54.6888	41.9392	45.2782	41.5796	35.934	44.0722	21.525	26.5242	32.8815	27.1629	34.4661
3L	-	FBgn0035312	CG15820	2174205	7.8609	17.9897	1.86397	5.03091	7.55992	6.44969	0	7.17499	11.123	4.53538	9.87741	18.4353	2112879	109.07	146.796	80.1505	77.9791	92.609	90.2957	89.3355	100.45	100.963	89.5738	102.89	100.994
3L	+	FBgn0036032	CG16711	9709666	27.5131	27.3444	36.3473	23.8968	36.8546	25.7988	27.3962	33.005	27.3798	46.4877	27.986	31.2599	7676022	8.84351	4.31754	13.9797	7.54637	5.66994	7.37108	16.676	12.915	11.9787	36.283	16.4624	21.6415
3L	+	FBgn0036028	CG16717	9679419	10.8087	21.5877	12.1158	15.0927	13.2299	14.7422	19.0582	8.60999	10.2674	12.4723	11.5236	16.0307	22992917	46.1828	41.0166	48.4631	76.7214	61.4243	65.4183	48.8368	48.79	53.904	57.8261	51.0333	60.1152
3L	+	FBgn0039977	CG17454	23716492	112.018	84.192	46.5992	66.6596	88.829	73.7108	108.394	99.0149	94.9737	108.849	102.89	92.9782	13026273	166.061	133.844	238.588	116.969	89.774	138.208	103.629	110.495	92.4069	117.92	111.944	107.406
3L	-	FBgn0039959	CG17514	28007884	7.8609	4.31754	1.86397	10.0618	12.2849	6.44969	13.1025	15.785	7.70057	17.0077	15.6392	23.2446	7353757	50.1132	38.8578	70.8307	28.9277	30.2397	37.7768	20.2494	15.785	21.3905	19.2754	9.87741	12.8246
3L	+	FBgn0040056	CG17698	23739522	9.82612	8.63507	14.9117	16.3505	8.50491	11.0566	4.76456	10.045	5.13371	12.4723	9.05429	12.023	13980366	62.8872	20.8681	148.185	115.711	121.904	104.116	409.752	407.54	377.328	484.152	309.492	216.415
3L	+	FBgn0036454	CG17839	14805271	22.6001	15.831	24.2316	21.3814	12.2849	13.8208	32.1608	18.655	17.968	19.2754	13.1699	12.023	4699455	1425.77	1174.37	1895.65	1477.83	1279.52	1317.58	1463.91	1526.84	1522.15	1391.23	1421.52	1345.78
3L	-	FBgn0036837	CG18135	18997832	74.6785	46.7733	74.5586	36.4741	34.9646	28.5629	15.4848	10.045	14.5455	3.40154	10.7005	4.00768	15113002	232.879	197.887	421.256	389.896	304.287	315.114	271.58	299.915	277.221	264.186	223.065	190.766
3L	+	FBgn0042138	CG18815	11629837	46.1828	39.5774	45.6672	33.9587	34.9646	48.8334	14.2937	8.60999	15.4011	3.40154	4.93871	6.41229	6668256	31.4436	20.1485	59.6469	57.8555	42.5245	69.1038	48.8368	53.0949	42.781	38.5507	22.2242	19.2369
3L	+	FBgn0035388	CG2162	3038403	12.774	13.6722	7.45586	5.03091	15.1198	8.29246	8.33798	5.73999	12.8343	7.93692	14.8161	12.023	4786321	27.5131	34.5403	25.1635	16.3505	19.8448	35.0126	15.4848	20.09	17.1124	15.8738	10.7005	20.0384
3L	-	FBgn0035213	CG2199	1342492	208.314	153.992	178.941	122	116.234	111.488	102.438	90.4049	112.942	79.3692	84.7811	91.3751	7920951	94.3307	87.0703	103.45	144.639	150.253	128.994	196.538	255.43	210.482	198.423	169.562	161.91
3L	-	FBgn0035204	CG2277	1305525	27.5131	43.1754	56.851	25.1546	31.1847	43.3051	46.4545	55.9649	54.7596	62.3615	89.7198	87.3675	21663209	196.522	181.337	238.588	350.906	260.817	283.786	466.927	460.635	448.344	656.496	544.904	508.976
3L	+	FBgn0052039	CG32039	9359754	2.94784	1.43918	4.65992	2.51546	1.88998	4.60692	2.38228	2.87	4.2781	5.66923	4.11559	10.42	15265740	19.6522	12.233	18.6397	35.2164	24.5697	23.0346	32.1608	28.7	34.2248	54.4246	37.0403	36.8707
3L	-	FBgn0052066	CG32066	10641031	1.96522	4.31754	3.72793	5.03091	5.66994	6.44969	11.9114	11.48	10.2674	4.53538	9.87741	5.61075	8102567	103.174	127.367	158.437	206.267	197.503	203.626	207.258	209.51	221.605	156.471	146.515	161.109
3L	+	FBgn0052109	CG32109	12746552	82.5394	100.023	126.75	101.876	135.134	144.657	117.923	99.0149	125.776	71.4322	67.4956	121.834	13009740	36.3566	38.1382	32.6194	37.7318	25.5147	28.5629	14.2937	27.265	23.1017	27.2123	32.1016	40.8784
3L	+	FBgn0052112	CG32112	12744977	8.84351	3.59795	2.79595	2.51546	4.72495	11.978	15.4848	11.48	4.2781	1.13385	2.46935	13.6261	5692950	13.7566	15.1114	13.0478	26.4123	11.3399	17.5063	16.676	11.48	21.3905	23.8107	20.5779	26.4507
3L	-	FBgn0047178	CG32147	15143723	62.8872	62.6043	93.1983	93.0719	50.0845	58.9686	83.3798	83.2299	94.9737	78.2353	74.9037	109.81	14474424	138.548	135.283	151.913	189.917	214.513	157.557	126.261	182.245	176.258	157.604	176.147	182.75
3L	+	FBgn0052163	CG32163	16587882	43.2349	46.7733	44.7352	49.0514	51.9744	58.0472	46.4545	71.7499	71.0164	62.3615	78.1962	98.589	2746160	42.2523	53.2496	41.0073	37.7318	42.5245	55.2831	59.557	86.0999	53.0484	70.2984	55.1489	63.3214
3L	+	FBgn0052176	CG32176	17433995	5.89567	3.59795	3.72793	8.8041	8.50491	5.52831	8.33798	5.73999	5.98933	11.3385	5.76182	9.61844	10400751	238.775	240.343	540.55	217.587	206.953	211.918	212.023	189.42	172.835	146.266	98.7741	109.009
3L	-	FBgn0052264	CG32264	3781399	32.4262	43.1754	37.2793	27.67	28.3497	28.5629	57.1747	53.0949	52.1928	51.023	60.0876	52.9014	19813791	43.2349	36.6991	51.2591	46.5359	60.4793	62.6541	36.9254	47.355	51.3371	48.7553	50.2102	54.5045
3L	-	FBgn0052267	CG32267	3471834	49.1306	41.7362	26.0955	33.9587	34.0196	36.8554	26.2051	21.525	21.3905	22.6769	24.6935	36.8707	11827082	19.6522	29.5032	52.191	35.2164	39.6896	49.7548	58.3659	67.4449	71.0164	55.5584	47.7408	35.2676
3L	+	FBgn0052278	CG32278	3171484	29.4784	28.064	39.1433	32.7009	23.6247	24.8774	25.014	27.265	29.9467	27.2123	23.8704	25.6492	22803740	24.5653	47.4929	11.1838	38.9896	23.6247	31.3271	26.2051	31.57	23.9573	27.2123	27.986	21.6415
3L	+	FBgn0052280	CG32280	3168733	6.87828	5.75672	9.31983	17.6082	7.55992	9.21385	4.76456	5.73999	4.2781	3.40154	2.46935	4.80922	24868355	20.6349	25.9052	33.5514	30.1855	47.2495	33.1698	36.9254	51.6599	66.7383	66.8969	39.5096	36.8707
3L	-	FBgn0052344	CG32344	324984	77.6263	74.8373	120.226	86.7832	87.8841	86.6101	89.3355	96.1449	88.9844	100.912	81.4886	53.7029	14889077	189.644	147.516	206.9	208.783	185.218	206.39	166.76	208.075	227.595	138.329	145.692	148.284
3L	-	FBgn0052369	CG32369	7809507	115.948	115.854	39.1433	60.371	71.8192	57.1258	75.0419	91.8399	71.872	73.6999	73.2575	66.5275	15727783	2.94784	7.91548	3.72793	10.0618	9.4499	6.44969	14.2937	11.48	11.123	11.3385	8.23118	16.8323
3L	+	FBgn0052409	CG32409	5900014	56.9915	83.4724	49.3951	81.7523	102.059	93.9812	75.0419	64.5749	63.3158	62.3615	62.5569	74.5429	31597574	266.288	267.687	475.311	355.937	344.921	386.06	321.608	373.1	328.558	387.775	386.865	371.111
3L	+	FBgn0052425	CG32425	20497984	50.1132	30.2228	25.1635	30.1855	36.8546	36.8554	45.2633	47.355	47.059	45.3538	40.3328	31.2599	22124630	127.74	76.9961	156.573	115.711	77.4892	90.2957	58.3659	55.9649	46.2034	47.6215	37.0403	40.0768
3L	-	FBgn0052428	CG32428	20470652	14.7392	10.0743	12.1158	20.1237	13.2299	24.8774	11.9114	12.915	15.4011	17.0077	11.5236	18.4353	17551029	160.166	144.637	166.825	101.876	93.554	87.5315	66.7039	70.3149	73.5832	56.6923	79.8424	72.1383
3L	-	FBgn0052447	CG32447	21724325	30.461	35.9795	58.7149	52.8246	48.1945	53.4403	66.7039	58.8349	52.1928	87.3061	79.0193	86.5659	10295865	127.74	115.134	158.437	130.804	123.794	131.758	100.056	78.9249	89.84	57.8261	68.3188	79.3521
3L	-	FBgn0266918	CG32486	3070082	5.89567	5.75672	1.86397	2.51546	8.50491	5.52831	2.38228	4.305	1.71124	4.53538	5.76182	8.8169	16317891	509.976	694.404	628.157	426.37	541.479	548.224	457.398	485.03	467.168	544.246	532.557	691.726
3L	-	FBgn0053054	CG33054	21198260	145.427	128.807	186.397	125.773	143.638	147.422	100.056	99.0149	143.744	109.983	102.067	133.055	11123659	83.522	93.5466	129.546	91.8142	76.5442	113.33	91.7178	109.06	129.198	251.714	333.363	329.431
3L	+	FBgn0053158	CG33158	16462447	34.3914	14.3918	8.38785	26.4123	32.1297	29.4843	22.6317	21.525	22.2461	39.6846	35.3941	30.4584	20658093	85.4872	72.6785	85.7424	83.0101	93.554	109.645	128.643	109.06	127.487	119.054	118.529	132.253
3L	+	FBgn0053170	CG33170	22867156	76.6437	51.8104	109.974	56.5978	59.5344	60.8114	61.9393	76.0549	64.1714	68.0307	38.6865	49.6953	12396458	13.7566	18.7093	19.5716	7.54637	10.3949	7.37108	19.0582	31.57	29.9467	79.3692	102.89	103.398
3L	+	FBgn0053229	CG33229	224998	2018.28	2604.19	1556.41	1672.78	1692.48	1689.82	1449.62	1445.04	1564.07	1128.18	1337.57	1467.61	14159100	80.5742	59.7259	104.382	59.1132	56.6994	46.9906	23.8228	27.265	25.6686	23.8107	37.8634	26.4507
3L	+	FBgn0036018	CG3335	9624738	128.722	115.854	113.702	115.711	116.234	117.937	77.4241	87.5349	88.1288	81.6369	99.5972	133.055	7535763	51.0958	59.7259	85.7424	67.9173	82.2141	90.2957	54.7925	74.6199	78.717	58.9599	68.3188	44.0845
3L	+	FBgn0053523	CG33523	5929901	81.5568	82.0332	68.0348	66.6596	58.5894	53.4403	23.8228	27.265	26.5242	19.2754	13.1699	17.6338	5362756	862.733	825.369	1097.88	582.328	538.644	573.101	533.631	589.784	633.158	655.362	672.487	650.848
3L	-	FBgn0035152	CG3386	682884	309.523	233.867	351.358	359.71	316.572	354.733	350.195	377.405	399.574	365.098	427.198	407.982	9239728	41.2697	76.2765	69.8987	40.2473	60.4793	45.1478	58.3659	64.5749	63.3158	61.2276	64.2032	51.2983
3L	-	FBgn0053969	CG33969	20392532	24.5653	10.7938	25.1635	27.67	25.5147	31.3271	19.0582	14.35	14.5455	6.80307	4.93871	5.61075	6186076	29.4784	46.0537	41.9392	37.7318	49.1395	45.1478	75.0419	68.8799	91.5512	94.1091	169.562	138.666
3L	-	FBgn0036008	CG3408	9507857	10.8087	14.3918	9.31983	7.54637	9.4499	8.29246	14.2937	14.35	13.6899	10.2046	9.05429	12.023	6182176	51.0958	53.9692	66.1708	59.1132	51.0295	59.89	66.7039	74.6199	77.8613	103.18	122.645	97.7874
3L	-	FBgn0083952	CG34116	19806810	31.4436	37.4187	79.2186	33.9587	47.2495	33.1698	41.6899	34.44	45.3478	30.6138	30.4554	52.9014	5295964	561.071	500.115	777.274	558.431	495.175	533.482	491.941	456.33	484.28	538.576	539.142	476.113
3L	+	FBgn0035995	CG3529	9450600	3.93045	10.0743	5.5919	10.0618	6.61493	11.0566	14.2937	12.915	14.5455	6.80307	9.05429	14.4277	10392446	127.74	130.246	129.546	98.1028	91.664	97.6668	79.8064	81.7949	77.8613	54.4246	75.7268	48.8937
3L	-	FBgn0036684	CG3764	17012885	130.687	209.401	228.336	159.731	171.988	149.264	154.848	153.545	159.145	138.329	169.562	154.697	17070407	82.5394	89.9487	141.661	38.9896	40.6346	52.5189	30.9697	30.135	15.4011	19.2754	19.7548	34.4661
3L	-	FBgn0036824	CG3902	18900594	21.6175	24.466	27.0275	18.8659	34.9646	23.0346	63.1304	68.8799	69.3051	72.5661	79.0193	76.146	8891059	21.6175	8.63507	19.5716	13.835	9.4499	12.8994	7.14684	1.435	4.2781	3.40154	4.11559	4.80922
3L	-	FBgn0058178	CG40178	25983397	28.4957	7.91548	13.0478	15.0927	14.1748	17.5063	4.76456	1.435	10.2674	14.74	12.3468	9.61844	9716251	127.74	145.357	182.669	125.773	109.619	127.151	202.494	236.775	228.45	317.477	300.438	335.042
3L	-	FBgn0035986	CG4022	9410337	4.91306	4.31754	3.72793	5.03091	6.61493	4.60692	4.76456	1.435	2.56686	5.66923	11.5236	6.41229	21139589	15.7218	30.2228	3.72793	8.8041	14.1748	8.29246	13.1025	17.22	14.5455	11.3385	19.7548	13.6261
3L	-	FBgn0036301	CG4069	12537512	324.262	397.933	557.326	384.865	450.76	465.299	285.874	284.13	314.868	238.107	215.657	273.324	386432	18.6696	12.233	27.0275	22.6391	10.3949	8.29246	4.76456	2.87	3.42248	12.4723	3.29247	8.01536
3L	-	FBgn0035983	CG4080	9399617	316.401	294.312	413.8	265.381	294.837	330.777	320.417	337.225	382.462	385.507	352.294	375.119	2812144	50.1132	53.9692	120.226	75.4637	47.2495	63.5755	32.1608	18.655	24.813	19.2754	19.7548	19.2369
3L	+	FBgn0250911	CG42245	2638722	309.523	284.957	270.275	221.36	241.917	236.796	227.508	218.12	254.119	209.761	224.711	255.69	9089801	103.174	73.3981	160.301	135.835	110.564	128.072	172.715	175.07	156.578	192.754	194.256	183.552
3L	+	FBgn0259200	CG42304	2655277	17.687	15.1114	14.9117	13.835	5.66994	14.7422	9.52912	7.17499	5.98933	7.93692	4.93871	5.61075	16728940	21.6175	26.6248	1.86397	13.835	22.6798	15.6635	8.33798	11.48	11.9787	6.80307	13.1699	13.6261
3L	-	FBgn0259916	CG42445	8155548	5.89567	1.43918	0.931983	2.51546	6.61493	5.52831	15.4848	4.305	11.123	14.74	11.5236	21.6415	27381006	214.209	197.168	117.43	176.082	215.458	157.557	166.76	149.24	142.033	70.2984	65.8494	63.3214
3L	+	FBgn0259933	CG42456	3320706	6.87828	11.5134	9.31983	13.835	18.8998	11.978	11.9114	2.87	8.55619	13.6061	13.993	15.2292	71389	82.5394	50.3713	122.09	75.4637	43.4695	56.2045	59.557	58.8349	59.0377	94.1091	67.4956	67.3291
3L	-	FBgn0259971	CG42481	13299840	347.845	276.322	258.159	377.318	283.497	285.629	609.864	324.31	278.932	324.28	241.997	218.819	31054110	25.5479	25.1856	42.8712	11.3196	10.3949	22.1132	5.9557	2.87	2.56686	3.40154	4.93871	1.60307
3L	+	FBgn0260026	CG42494	3185282	181.783	166.945	215.288	183.628	174.823	189.805	201.303	192.29	166.846	176.88	161.331	180.346	15821005	117.913	112.256	150.981	122	127.574	140.05	132.217	127.715	143.744	153.069	148.161	133.857
3L	-	FBgn0260233	CG42507	14753349	4.91306	7.19589	11.1838	3.77318	5.66994	6.44969	8.33798	4.305	2.56686	5.66923	6.58494	5.61075	22734141	8.84351	12.9526	1.86397	8.8041	9.4499	8.29246	7.14684	12.915	6.84495	5.66923	3.29247	16.8323
3L	+	FBgn0260965	CG42588	12820202	27.5131	11.5134	13.0478	17.6082	10.3949	14.7422	16.676	15.785	11.9787	27.2123	18.1086	14.4277	17579075	2.94784	6.47631	0.931983	0	6.61493	3.68554	1.19114	1.435	5.13371	9.07076	7.40806	4.80922
3L	+	FBgn0261553	CG42671	11214723	6.87828	6.47631	8.38785	10.0618	5.66994	9.21385	9.52912	8.60999	8.55619	12.4723	13.1699	12.023	13934655	70.7481	44.6145	108.11	98.1028	81.2691	63.5755	79.8064	88.9699	77.8613	74.8338	60.0876	43.283
3L	-	FBgn0261556	CG42674	20168561	158.201	184.934	189.193	133.319	168.208	185.198	132.217	172.2	138.61	109.983	142.399	121.032	23061625	39.3045	33.8207	46.5992	49.0514	58.5894	55.2831	51.219	43.05	46.2034	32.8815	43.6252	48.8937
3L	+	FBgn0261562	CG42676	1804909	16.7044	12.9526	10.2518	31.4432	33.0746	32.2485	30.9697	48.79	45.3478	39.6846	39.5096	56.1075	21323370	45.2001	54.6888	112.77	46.5359	53.8644	43.3051	46.4545	55.9649	60.749	36.283	33.7478	44.0845
3L	+	FBgn0263110	CG43367	4223169	60.9219	76.2765	60.5789	95.5873	96.389	91.2171	90.5267	73.1849	99.2518	92.9753	96.3048	111.414	19829949	33.4088	28.064	41.9392	33.9587	37.7996	31.3271	26.2051	21.525	37.6472	13.6061	20.5779	27.2522
3L	-	FBgn0263387	CG43439	6984386	17.687	7.91548	5.5919	15.0927	7.55992	12.8994	27.3962	7.17499	8.55619	10.2046	7.40806	9.61844	6652841	342.932	405.129	427.78	396.184	395.006	456.085	320.417	361.62	361.927	312.941	308.669	339.851
3L	+	FBgn0264489	CG43897	9829578	6.87828	5.75672	8.38785	11.3196	6.61493	5.52831	14.2937	4.305	9.41181	9.07076	5.76182	2.40461	16860357	212.244	197.887	296.371	203.752	212.623	274.573	332.328	341.53	397.863	344.689	343.24	332.638
3L	-	FBgn0264605	CG43954	16676830	241.723	264.809	141.661	227.649	210.733	191.648	165.569	180.81	154.867	147.4	116.06	100.994	21145141	18.6696	10.7938	11.1838	12.5773	21.7348	18.4277	10.7203	7.17499	10.2674	18.1415	6.58494	11.2215
3L	+	FBgn0035981	CG4452	9370090	11.7913	12.9526	9.31983	17.6082	24.5697	24.8774	26.2051	35.875	29.091	31.7477	24.6935	28.0538	12447606	779.211	865.666	1437.12	1129.44	1043.27	1044.85	1257.84	1159.48	1009.63	1444.52	1061.82	1156.62
3L	+	FBgn0266101	CG44838	9463392	27.5131	30.9423	13.9797	28.9277	28.3497	23.0346	29.7785	31.57	29.9467	23.8107	25.5166	22.443	21626859	2458.5	1988.95	4513.59	2529.29	2506.11	2574.35	4102.29	4230.38	4316.6	4632.89	3750.95	2714
3L	+	FBgn0266441	CG45071	15107111	5.89567	15.1114	5.5919	11.3196	12.2849	13.8208	8.33798	11.48	14.5455	6.80307	13.1699	17.6338	16081667	258.427	168.384	361.609	308.143	281.607	312.349	344.24	317.135	325.991	333.35	253.52	244.469
3L	+	FBgn0266540	CG45101	11066776	3.93045	7.19589	0	6.28864	4.72495	6.44969	7.14684	15.785	7.70057	6.80307	6.58494	15.2292	7885871	35.374	55.4084	40.0753	21.3814	16.0648	21.1918	13.1025	17.22	9.41181	13.6061	9.05429	16.8323
3L	-	FBgn0267429	CG45782	25428140	2.94784	3.59795	0	3.77318	9.4499	4.60692	25.014	14.35	16.2568	12.4723	16.4624	21.6415	18168698	131.67	72.6785	182.669	125.773	60.4793	56.2045	34.5431	27.265	26.5242	31.7477	13.1699	17.6338
3L	-	FBgn0286940	CG46434	19544111	9.82612	0	11.1838	5.03091	5.66994	6.44969	4.76456	11.48	7.70057	20.4092	18.1086	14.4277	5826575	126.757	63.3239	138.865	143.381	90.719	106.881	109.585	133.455	131.765	122.455	107.005	96.1844
3L	-	FBgn0035959	CG4911	9068110	13.7566	12.233	12.1158	10.0618	9.4499	15.6635	16.676	12.915	14.5455	13.6061	9.87741	18.4353	29854986	7.8609	20.1485	8.38785	10.0618	16.0648	5.52831	7.14684	8.60999	5.13371	7.93692	6.58494	11.2215
3L	+	FBgn0035945	CG5026	8971335	11.7913	12.233	7.45586	8.8041	16.0648	9.21385	5.9557	15.785	10.2674	11.3385	7.40806	8.8169	11990977	39.3045	57.5672	72.6947	23.8968	25.5147	18.4277	20.2494	24.395	29.091	17.0077	15.6392	12.8246
3L	+	FBgn0036579	CG5027	16230781	3.93045	4.31754	4.65992	2.51546	3.77996	2.76415	3.57342	10.045	2.56686	9.07076	13.1699	9.61844	25485659	145.427	146.077	58.7149	83.0101	71.8192	65.4183	42.8811	67.4449	53.904	52.1569	42.8021	40.8784
3L	-	FBgn0037007	CG5059	20515064	22.6001	16.5506	28.8915	27.67	28.3497	35.0126	45.2633	48.79	49.6259	55.5584	46.0946	42.4814	4807570	12.774	14.3918	14.9117	8.8041	5.66994	7.37108	4.76456	4.305	2.56686	0	1.64624	2.40461
3L	+	FBgn0035951	CG5068	8988920	6.87828	7.19589	11.1838	8.8041	14.1748	10.1352	7.14684	15.785	14.5455	15.8738	4.93871	8.01536	4227442	191.609	169.823	200.376	169.793	192.778	219.29	185.818	231.035	237.006	163.274	177.793	191.567
3L	+	FBgn0035953	CG5087	9002357	14.7392	15.831	13.9797	15.0927	8.50491	15.6635	11.9114	8.60999	5.98933	4.53538	6.58494	3.20615	20767535	18.6696	14.3918	26.0955	37.7318	43.4695	31.3271	55.9836	48.79	48.7703	48.7553	56.7951	36.8707
3L	+	FBgn0037009	CG5104	20522120	9.82612	4.31754	24.2316	18.8659	16.0648	17.5063	17.8671	21.525	20.5349	10.2046	17.2855	8.8169	16038410	566.967	572.793	965.534	506.864	620.858	642.205	401.414	507.99	529.628	305.004	340.771	412.791
3L	-	FBgn0036576	CG5151	16163743	473.619	554.803	516.319	349.648	337.361	344.598	309.697	318.57	331.125	261.918	246.935	230.842	13368952	124.792	159.029	257.227	83.0101	97.334	109.645	59.557	77.4899	60.749	63.4953	29.6322	52.9014
3L	-	FBgn0036988	CG5262	20430604	129.705	112.256	129.546	94.3296	90.719	131.758	131.025	71.7499	95.8293	89.5738	90.5429	102.597	7508624	106.122	87.0703	162.165	129.546	112.454	151.107	167.951	169.33	179.68	138.329	100.42	117.024
3L	-	FBgn0036772	CG5290	17909678	325.245	267.687	369.065	306.886	299.562	359.34	216.788	245.385	242.14	269.855	260.105	260.499	6736871	64.8524	56.8476	61.5109	41.505	39.6896	46.9906	60.7482	48.79	47.059	70.2984	51.8564	41.6799
3L	-	FBgn0036764	CG5535	17883648	8.84351	4.31754	2.79595	6.28864	4.72495	2.76415	10.7203	4.305	2.56686	5.66923	3.29247	0.801536	3530559	33.4088	31.6619	25.1635	30.1855	18.8998	18.4277	15.4848	25.83	11.123	28.3461	30.4554	21.6415
3L	-	FBgn0036754	CG5589	17802915	20.6349	19.4289	16.7757	21.3814	25.5147	14.7422	16.676	11.48	11.123	11.3385	15.6392	12.023	216477	84.5046	87.0703	134.206	100.618	119.069	110.566	131.025	107.625	127.487	128.125	148.161	173.933
3L	-	FBgn0036254	CG5645	12133903	34.3914	23.7465	12.1158	28.9277	21.7348	23.956	25.014	22.96	28.2354	47.6215	27.1629	36.0691	5849701	84.5046	74.8373	103.45	124.515	122.849	144.657	125.07	132.02	145.455	98.6445	108.652	86.5659
3L	-	FBgn0026593	CG5707	2210872	10.8087	5.75672	7.45586	11.3196	10.3949	8.29246	11.9114	5.73999	10.2674	9.07076	4.11559	5.61075	7060319	34.3914	35.2599	33.5514	47.7937	41.5796	40.5409	66.7039	53.0949	47.9147	46.4877	42.8021	27.2522
3L	-	FBgn0036556	CG5830	16004454	135.6	172.701	74.5586	96.8451	78.4342	87.5315	60.7482	80.3599	95.8293	70.2984	104.536	106.604	7061908	2.94784	3.59795	1.86397	6.28864	5.66994	7.37108	15.4848	7.17499	5.98933	6.80307	8.23118	4.00768
3L	-	FBgn0036211	CG5946	11820336	10.8087	12.233	10.2518	13.835	12.2849	9.21385	14.2937	7.17499	11.123	11.3385	6.58494	8.01536	17450201	210.279	313.021	188.261	134.577	174.823	152.028	102.438	103.32	100.963	82.7707	99.5972	105.803
3L	+	FBgn0036998	CG5969	20474522	124.792	146.796	175.213	144.639	148.363	147.422	125.07	110.495	123.209	131.526	131.699	145.078	11407984	22.6001	31.6619	22.3676	21.3814	34.9646	28.5629	32.1608	44.485	32.5135	41.9523	32.9247	37.6722
3L	-	FBgn0017429	CG5989	8622038	61.9046	59.0063	81.0825	79.2369	68.9843	78.3177	79.8064	68.8799	82.1394	63.4953	79.0193	105.001	11514561	98.2612	115.854	68.9667	86.7832	110.564	98.5881	79.8064	60.2699	69.3051	81.6369	83.1349	112.215
3L	-	FBgn0086254	CG6084	11622093	6.87828	10.7938	8.38785	6.28864	6.61493	4.60692	14.2937	12.915	4.2781	18.1415	22.2242	18.4353	11163412	29.4784	51.0909	37.2793	38.9896	34.9646	36.8554	47.6456	40.18	39.3585	45.3538	32.9247	27.2522
3L	-	FBgn0036155	CG6163	11362470	5.89567	3.59795	4.65992	6.28864	1.88998	5.52831	9.52912	1.435	3.42248	2.26769	4.93871	3.20615	12034093	55.0263	132.404	129.546	51.5669	99.2239	114.252	101.247	114.8	136.899	112.251	130.876	145.88
3L	-	FBgn0036117	CG6321	11062130	226.001	157.59	279.595	236.453	230.578	228.503	232.272	183.68	188.236	229.037	195.902	259.698	9714452	108.087	92.1075	221.812	172.309	171.988	161.242	219.17	186.55	222.461	202.958	156.392	160.307
3L	-	FBgn0036104	CG6418	10880698	38.3219	25.1856	28.8915	41.505	33.0746	36.8554	69.0861	33.005	40.2141	38.5507	35.3941	20.8399	6398118	94.3307	84.9116	54.987	71.6905	89.774	59.89	92.909	100.45	103.53	122.455	142.399	169.124
3L	-	FBgn0036702	CG6512	17238746	572.863	447.585	675.688	509.38	429.97	417.387	323.99	341.53	345.67	202.958	190.14	151.49	5750183	267.27	207.961	290.779	201.237	196.558	203.626	132.217	149.24	166.846	151.935	147.338	149.086
3L	+	FBgn0036402	CG6650	14034315	21.6175	23.0269	20.5036	25.1546	26.4597	26.7202	14.2937	21.525	14.5455	5.66923	11.5236	7.21383	24158317	18.6696	16.5506	14.9117	13.835	20.7898	16.5849	23.8228	24.395	27.3798	20.4092	20.5779	23.2446
3L	-	FBgn0036685	CG6664	17020347	12.774	9.35466	10.2518	12.5773	8.50491	8.29246	20.2494	11.48	8.55619	7.93692	11.5236	8.8169	21666566	33.4088	32.3815	46.5992	35.2164	34.9646	36.8554	39.3076	74.6199	62.4602	48.7553	76.5499	68.1306
3L	-	FBgn0036058	CG6707	9895649	10.8087	7.19589	17.7077	23.8968	8.50491	10.1352	51.219	47.355	54.7596	81.6369	42.8021	40.8784	23355162	43.2349	46.7733	72.6947	38.9896	87.8841	87.5315	127.452	167.895	160.001	165.541	180.263	108.207
3L	+	FBgn0035903	CG6765	8513017	27.5131	18.7093	39.1433	27.67	23.6247	33.1698	28.5874	27.265	19.6792	23.8107	15.6392	16.8323	5895696	27.5131	30.2228	78.2866	41.505	59.5344	49.7548	83.3798	100.45	122.354	149.668	123.468	125.04
3L	-	FBgn0036030	CG6767	9687154	12.774	8.63507	7.45586	8.8041	13.2299	17.5063	26.2051	21.525	14.5455	27.2123	14.8161	26.4507	8237388	105.139	92.1075	137.933	62.8864	48.1945	58.0472	63.1304	70.3149	56.4709	62.3615	42.8021	50.4968
3L	+	FBgn0036828	CG6841	18908569	48.148	45.3341	53.123	47.7937	51.9744	48.8334	36.9254	31.57	23.9573	18.1415	13.1699	18.4353	12708515	16.7044	20.8681	10.2518	28.9277	37.7996	23.0346	22.6317	22.96	25.6686	24.9446	27.1629	20.0384
3L	-	FBgn0036952	CG6933	20233172	11.7913	12.9526	18.6397	10.0618	18.8998	19.3491	10.7203	11.48	19.6792	11.3385	13.1699	12.8246	3290869	5.89567	14.3918	2.79595	2.51546	6.61493	3.68554	11.9114	27.265	17.1124	57.8261	46.9177	66.5275
3L	-	FBgn0035896	CG6983	8443778	39.3045	46.7733	77.3546	38.9896	50.0845	48.8334	23.8228	21.525	21.3905	12.4723	19.7548	26.4507	10854926	28.4957	25.1856	19.5716	23.8968	34.0196	25.7988	60.7482	40.18	55.6152	31.7477	41.1559	32.0615
3L	-	FBgn0027587	CG7028	209842	5.89567	5.75672	8.38785	5.03091	5.66994	3.68554	1.19114	4.305	5.98933	6.80307	5.76182	8.01536	28922771	47.1654	33.1011	78.2866	114.453	84.1041	79.2391	127.452	111.93	122.354	130.392	112.767	83.3598
3L	-	FBgn0037074	CG7324	21338130	88.4351	115.134	123.022	89.2987	90.719	103.195	75.0419	80.3599	74.4389	73.6999	85.6042	61.7183	15068375	4.91306	15.1114	10.2518	18.8659	25.5147	18.4277	25.014	22.96	21.3905	26.0784	32.9247	27.2522
3L	+	FBgn0037188	CG7369	22746959	10.8087	14.3918	2.79595	6.28864	9.4499	6.44969	3.57342	8.60999	8.55619	3.40154	5.76182	9.61844	833240	149.357	103.621	254.431	132.061	98.2789	116.094	110.776	113.365	124.92	129.258	112.767	92.9782
3L	+	FBgn0035689	CG7376	6178759	1.96522	0.719589	5.5919	6.28864	6.61493	7.37108	5.9557	8.60999	10.2674	2.26769	3.29247	0.801536	7328789	5.89567	7.19589	3.72793	8.8041	0.94499	4.60692	5.9557	2.87	5.13371	1.13385	2.46935	2.40461
3L	+	FBgn0036173	CG7394	11563470	63.8698	59.7259	73.6267	79.2369	71.8192	54.3617	73.8507	76.0549	94.9737	71.4322	82.3118	97.7874	21341824	320.331	263.37	406.345	345.875	265.542	337.227	210.832	198.03	217.327	196.155	191.786	183.552
3L	-	FBgn0035812	CG7457	7724155	20.6349	28.7836	10.2518	17.6082	16.0648	14.7422	17.8671	17.22	16.2568	10.2046	20.5779	32.0615	19676063	103.174	95.7054	182.669	159.731	116.234	154.793	161.995	134.89	150.589	111.117	111.121	104.2
3L	-	FBgn0035842	CG7504	8135266	5.89567	4.31754	0.931983	16.3505	5.66994	7.37108	5.9557	5.73999	5.98933	9.07076	9.87741	20.0384	4420256	52.0784	33.1011	47.5311	56.5978	31.1847	37.7768	71.4684	53.0949	49.6259	85.0384	66.6725	65.726
3L	+	FBgn0035793	CG7546	7516545	23.5827	5.03713	18.6397	33.9587	27.4047	28.5629	57.1747	44.485	70.1608	68.0307	67.4956	69.7337	13228197	580.724	509.469	644	354.679	325.077	360.261	366.871	284.13	373.05	352.626	314.431	355.882
3L	+	FBgn0036734	CG7564	17515885	87.4525	81.3136	69.8987	59.1132	68.0393	88.4529	55.9836	83.2299	114.653	53.2907	61.7338	45.6876	18420740	160.166	132.404	245.112	177.34	172.933	131.758	265.624	279.825	261.819	421.79	386.865	294.965
3L	+	FBgn0037094	CG7611	21523586	14.7392	15.1114	17.7077	13.835	21.7348	10.1352	13.1025	15.785	13.6899	17.0077	17.2855	24.0461	20552393	48.148	46.0537	78.2866	30.1855	33.0746	29.4843	28.5874	25.83	33.3691	39.6846	33.7478	32.0615
3L	+	FBgn0036926	CG7646	19995102	3.93045	5.75672	10.2518	10.0618	3.77996	1.84277	1.19114	10.045	6.84495	6.80307	4.93871	12.8246	4479471	128.722	119.452	80.1505	124.515	108.674	149.264	97.6735	129.15	132.621	113.385	151.454	127.444
3L	-	FBgn0036516	CG7656	15586078	126.757	117.293	171.485	118.226	123.794	143.736	145.319	146.37	150.589	99.7784	132.522	133.055	11547330	18.6696	8.63507	8.38785	11.3196	3.77996	10.1352	5.9557	5.73999	7.70057	7.93692	4.93871	8.8169
3L	+	FBgn0036929	CG7668	20004603	1258.73	1514.02	1212.51	1521.85	1351.34	1598.6	1013.66	935.619	941.181	644.024	698.827	605.16	7526229	546.332	505.871	910.547	355.937	375.161	457.928	400.223	350.14	408.986	436.53	474.939	404.776
3L	+	FBgn0036124	CG7839	11077955	440.21	315.18	313.146	451.524	387.446	360.261	316.843	311.395	372.194	326.547	407.443	393.554	1872034	8.84351	6.47631	11.1838	6.28864	13.2299	10.1352	15.4848	21.525	8.55619	19.2754	21.4011	17.6338
3L	-	FBgn0036502	CG7841	15505590	5.89567	7.19589	8.38785	3.77318	1.88998	3.68554	5.9557	1.435	0.855619	11.3385	2.46935	7.21383	9964152	7.8609	16.5506	26.0955	21.3814	22.6798	35.0126	88.1444	84.6649	84.7063	103.18	74.0806	41.6799
3L	-	FBgn0026738	CG7857	15504676	18.6696	25.1856	17.7077	22.6391	20.7898	16.5849	19.0582	40.18	21.3905	31.7477	40.3328	52.9014	13495654	537.489	537.533	624.429	487.999	527.304	520.582	500.279	496.51	578.398	519.301	627.216	574.702
3L	-	FBgn0035235	CG7879	1567816	18.6696	15.831	13.9797	22.6391	22.6798	23.956	33.3519	28.7	43.6366	20.4092	41.979	44.886	2581437	85.4872	107.219	143.525	90.5564	102.059	93.9812	132.217	137.76	149.733	103.18	117.706	109.81
3L	+	FBgn0035254	CG7974	1666285	10.8087	10.0743	12.1158	12.5773	24.5697	18.4277	30.9697	34.44	38.5029	26.0784	32.9247	27.2522	7319553	197.505	155.431	282.391	265.381	233.412	242.324	238.228	220.99	221.605	280.06	210.718	277.332
3L	+	FBgn0036096	CG8003	10662967	10.8087	11.5134	9.31983	15.0927	7.55992	11.978	25.014	28.7	31.6579	38.5507	37.0403	45.6876	27597575	62.8872	62.6043	96.9262	71.6905	68.9843	76.4749	51.219	43.05	59.8933	41.9523	32.1016	22.443
3L	+	FBgn0027567	CG8108	9868334	125.774	205.083	154.709	79.2369	120.014	109.645	70.2773	99.0149	89.84	71.4322	118.529	108.207	11358723	48.148	83.4724	88.5384	37.7318	26.4597	45.1478	38.1165	22.96	37.6472	36.283	26.3398	37.6722
3L	+	FBgn0036043	CG8177	9764009	200.453	159.749	74.5586	135.835	109.619	129.915	77.4241	61.7049	89.84	36.283	32.1016	55.306	16339517	118.896	133.124	102.518	93.0719	82.2141	67.2611	86.9533	67.4449	75.2945	98.6445	97.951	84.1613
3L	+	FBgn0035830	CG8209	7977330	7.8609	13.6722	3.72793	7.54637	11.3399	1.84277	8.33798	2.87	8.55619	4.53538	6.58494	8.01536	6235014	57.9741	41.0166	70.8307	51.5669	40.6346	41.4623	45.2633	28.7	35.0804	44.22	23.8704	36.0691
3L	-	FBgn0036386	CG8833	13962657	16.7044	10.7938	19.5716	17.6082	10.3949	23.0346	22.6317	27.265	31.6579	40.8184	28.8091	36.8707	21367287	27.5131	15.831	35.4154	11.3196	14.1748	12.8994	13.1025	7.17499	6.84495	2.26769	4.93871	2.40461
3L	+	FBgn0035336	CG9004	2373970	25.5479	42.4558	19.5716	51.5669	71.8192	47.912	53.6013	44.485	44.4922	56.6923	60.9107	52.9014	11605782	14.7392	5.03713	9.31983	11.3196	5.66994	11.978	11.9114	5.73999	9.41181	7.93692	8.23118	7.21383
3L	+	FBgn0035198	CG9133	1254229	3.93045	4.31754	4.65992	5.03091	4.72495	5.52831	10.7203	4.305	3.42248	6.80307	6.58494	4.00768	12431926	368.479	351.16	404.481	415.05	419.575	339.991	270.389	301.35	290.91	282.327	309.492	240.461
3L	+	FBgn0036446	CG9384	14762226	22.6001	28.7836	9.31983	30.1855	34.0196	28.5629	26.2051	25.83	18.8236	28.3461	33.7478	28.0538	15379465	4.91306	7.91548	3.72793	5.03091	5.66994	2.76415	4.76456	11.48	5.98933	6.80307	9.05429	11.2215
3L	+	FBgn0036451	CG9425	14799325	133.635	155.431	181.737	119.484	111.509	130.837	113.158	107.625	107.808	114.518	103.713	118.627	12452911	14.7392	15.831	45.6672	13.835	20.7898	19.3491	15.4848	20.09	17.968	30.6138	24.6935	14.4277
3L	-	FBgn0036663	CG9674	16788248	462.81	456.22	495.815	464.102	416.741	374.082	334.71	284.13	296.9	199.557	178.617	206.796	14185030	13.7566	10.7938	12.1158	11.3196	5.66994	6.44969	13.1025	5.73999	12.8343	12.4723	13.1699	20.0384
3L	+	FBgn0036661	CG9705	16780578	188.661	245.38	202.24	129.546	154.978	158.478	163.186	190.855	166.846	170.077	194.256	191.567	1225736	24.5653	11.5134	20.5036	35.2164	20.7898	27.6415	53.6013	45.92	53.904	94.1091	80.6655	83.3598
3L	+	FBgn0021760	chb	21176471	80.5742	94.2662	181.737	81.7523	98.2789	71.868	55.9836	67.4449	67.5939	63.4953	56.7951	66.5275	19595391	24.5653	28.7836	64.3068	40.2473	43.4695	49.7548	42.8811	53.0949	60.749	62.3615	58.4414	52.9014
3L	-	FBgn0035499	Chd64	4119286	57.9741	63.3239	24.2316	47.7937	66.1493	53.4403	29.7785	47.355	41.9253	51.023	32.1016	41.6799	234145	21.6175	7.19589	17.7077	25.1546	20.7898	19.3491	7.14684	2.87	6.84495	7.93692	0	1.60307
3L	-	FBgn0036805	Chmp1	18684258	26.5305	18.7093	54.055	30.1855	27.4047	27.6415	36.9254	37.31	32.5135	49.8892	43.6252	42.4814	11463279	113.983	88.5095	164.961	137.092	92.609	139.129	152.466	146.37	142.033	150.801	124.291	117.826
3L	+	FBgn0036165	chrb	11488070	43.2349	40.297	61.5109	51.5669	24.5697	46.9906	53.6013	31.57	34.2248	55.5584	32.1016	36.8707	8904358	108.087	86.3507	140.729	114.453	77.4892	84.7674	53.6013	55.9649	49.6259	31.7477	36.2172	35.2676
3L	-	FBgn0044324	Chro	22877771	33.4088	66.2022	54.987	23.8968	31.1847	21.1918	36.9254	30.135	33.3691	41.9523	51.8564	72.1383	19627961	27.5131	29.5032	21.4356	16.3505	24.5697	16.5849	15.4848	17.22	7.70057	9.07076	16.4624	9.61844
3L	-	FBgn0035533	Cip4	4366493	26.5305	10.0743	19.5716	13.835	22.6798	17.5063	44.0722	33.005	29.9467	40.8184	43.6252	30.4584	3353701	15.7218	24.466	15.8437	16.3505	5.66994	9.21385	4.76456	10.045	10.2674	10.2046	7.40806	7.21383
3L	+	FBgn0035427	ckd	3264151	15.7218	12.9526	13.9797	12.5773	8.50491	10.1352	9.52912	11.48	14.5455	6.80307	10.7005	14.4277	21620910	219.122	192.85	359.745	305.628	247.587	231.268	313.27	231.035	265.242	250.58	219.772	163.513
3L	+	FBgn0264492	CkIIalpha	23103331	1754.94	1550.72	1553.62	1419.98	1255.89	1280.72	1206.63	1261.36	1297.12	1374.22	1331.8	1587.84	7397470	285.94	213.718	404.481	293.051	239.082	208.233	187.009	213.815	181.391	176.88	155.569	129.849
3L	-	FBgn0025676	CkIIalpha-i3	710819	3.93045	0	9.31983	10.0618	7.55992	4.60692	14.2937	15.785	11.123	14.74	7.40806	6.41229	5607184	48.148	37.4187	49.3951	32.7009	36.8546	34.0912	35.7342	48.79	51.3371	57.8261	59.2645	64.1229
3L	+	FBgn0052251	Claspin	4314512	17.687	9.35466	12.1158	26.4123	13.2299	24.8774	58.3659	53.0949	66.7383	64.6292	51.0333	47.2906	15324914	33.4088	25.9052	50.3271	42.7628	28.3497	22.1132	46.4545	44.485	36.7916	36.283	35.3941	40.0768
3L	+	FBgn0024814	Clc	20243172	26.5305	44.6145	19.5716	23.8968	35.9096	23.956	17.8671	25.83	21.3905	24.9446	26.3398	26.4507	2022651	716.324	698.721	962.738	687.977	744.652	832.01	705.155	723.239	892.411	718.858	868.389	852.033
3L	+	FBgn0036566	ClC-c	16095504	18.6696	14.3918	13.0478	11.3196	13.2299	14.7422	8.33798	11.48	13.6899	6.80307	7.40806	4.80922	13790512	1.96522	4.31754	6.52388	12.5773	10.3949	6.44969	14.2937	10.045	15.4011	13.6061	11.5236	14.4277
3L	+	FBgn0035295	Cnb	1948837	9.82612	5.03713	7.45586	6.28864	7.55992	4.60692	7.14684	7.17499	9.41181	2.26769	8.23118	13.6261	683041	15.7218	26.6248	12.1158	21.3814	17.9548	16.5849	14.2937	14.35	21.3905	14.74	29.6322	20.0384
3L	-	FBgn0037102	CRIF	21568237	105.139	130.965	93.1983	114.453	118.124	100.431	131.025	149.24	151.445	149.668	160.508	203.59	418535	81.5568	89.9487	137.933	57.8555	67.0943	50.6762	57.1747	51.6599	66.7383	95.243	102.89	108.207
3L	-	FBgn0036746	Crtc	17668502	82.5394	102.182	53.123	55.34	62.3693	52.5189	50.0279	55.9649	59.0377	79.3692	74.9037	61.7183	7338286	15.7218	19.4289	10.2518	10.0618	8.50491	8.29246	11.9114	15.785	15.4011	18.1415	18.9317	34.4661
3L	-	FBgn0035769	CTCF	7356443	8.84351	18.7093	5.5919	8.8041	6.61493	5.52831	7.14684	5.73999	8.55619	5.66923	4.93871	5.61075	6090457	22.6001	15.831	11.1838	16.3505	5.66994	8.29246	3.57342	2.87	5.13371	4.53538	6.58494	4.00768
3L	+	FBgn0266452	CTPsyn	15099950	16.7044	22.3073	12.1158	11.3196	9.4499	17.5063	4.76456	5.73999	9.41181	15.8738	17.2855	24.0461	8108573	129.705	115.854	152.845	72.9482	56.6994	94.9026	67.895	43.05	55.6152	61.2276	53.5026	51.2983
3L	-	FBgn0036332	Cul6	13011975	565.002	528.179	552.666	537.05	565.104	532.56	453.825	423.325	471.446	357.161	418.967	431.227	17525557	84.5046	81.3136	31.6874	41.505	30.2397	50.6762	35.7342	27.265	27.3798	30.6138	23.8704	27.2522
3L	-	FBgn0023094	cyc	19815419	8.84351	10.7938	14.9117	15.0927	7.55992	15.6635	8.33798	12.915	11.123	14.74	9.05429	8.8169	1903906	1.96522	2.15877	6.52388	3.77318	5.66994	7.37108	8.33798	11.48	9.41181	3.40154	2.46935	8.8169
3L	-	FBgn0000404	CycA	11833153	121.844	129.526	130.478	128.288	123.794	143.736	167.951	189.42	196.792	187.084	162.154	168.323	13196806	75.6611	66.2022	160.301	132.061	113.399	104.116	80.9976	76.0549	76.1501	86.1722	63.3801	47.2906
3L	-	FBgn0025455	CycT	17552504	50.1132	41.7362	15.8437	30.1855	31.1847	35.0126	47.6456	41.615	50.4815	49.8892	48.5639	35.2676	18673032	8.84351	10.0743	6.52388	13.835	13.2299	8.29246	5.9557	8.60999	9.41181	4.53538	5.76182	9.61844
3L	+	FBgn0035600	Cyt-c1	5362414	751.698	900.926	1003.75	666.596	756.937	777.649	615.82	783.509	837.651	563.521	679.072	808.75	17432173	169.009	140.32	241.384	166.02	152.143	140.05	183.436	167.895	159.145	156.471	139.107	168.323
3L	-	FBgn0022935	D19A	6192123	436.28	364.832	774.478	540.823	545.259	493.862	561.027	634.269	611.768	653.095	572.89	541.839	29222108	14518.1	14092.4	23526	13798.5	13480.3	13439.3	12030.5	12394.1	12580.2	10744.3	12088.3	10581.9
3L	-	FBgn0022699	D19B	6185829	28.4957	17.9897	45.6672	37.7318	41.5796	47.912	41.6899	48.79	41.9253	47.6215	40.3328	32.863	21678096	6725	6233.08	11757	5822.02	6079.12	6797.05	9246.82	9436.55	9995.34	10433.6	11093.2	8323.95
3L	+	FBgn0263930	dally	8827708	61.9046	23.0269	31.6874	37.7318	19.8448	38.6982	23.8228	24.395	21.3905	10.2046	11.5236	6.41229	22608470	66.8176	44.6145	104.382	86.7832	70.8742	81.0818	131.025	97.5799	100.107	120.188	112.767	97.7874
3L	-	FBgn0004556	Dbp73D	16730560	8.84351	12.9526	0	6.28864	13.2299	8.29246	10.7203	10.045	3.42248	7.93692	7.40806	4.80922	2596170	81.5568	97.1446	66.1708	72.9482	94.499	116.094	73.8507	66.0099	100.107	83.9045	97.1279	81.7567
3L	+	FBgn0024804	Dbp80	27295596	54.0437	30.2228	10.2518	75.4637	44.4145	56.2045	61.9393	70.3149	73.5832	131.526	125.114	169.926	23734905	49.1306	56.8476	107.178	74.206	74.6542	60.8114	76.233	70.3149	73.5832	53.2907	54.3258	44.0845
3L	-	FBgn0036534	DCP2	15826279	36.3566	39.5774	13.0478	18.8659	17.9548	20.2705	32.1608	33.005	26.5242	31.7477	42.8021	42.4814	10084184	241.723	305.826	347.63	207.525	242.862	283.786	424.046	434.805	437.221	408.184	468.354	484.128
3L	+	FBgn0001108	DCTN1-p150	13934450	46.1828	54.6888	78.2866	72.9482	62.3693	69.1038	72.6596	57.3999	66.7383	37.4169	41.1559	29.6568	17008236	27.5131	28.7836	44.7352	23.8968	34.9646	35.0126	32.1608	17.22	27.3798	21.5431	37.8634	33.6645
3L	+	FBgn0013799	Deaf1	19829512	15.7218	18.7093	13.9797	25.1546	24.5697	14.7422	17.8671	17.22	23.1017	14.74	20.5779	13.6261	18282409	401.888	281.359	437.1	290.535	264.597	246.931	416.899	360.185	417.542	369.634	330.893	313.401
3L	-	FBgn0261797	Dhc64C	4813385	31.4436	44.6145	5.5919	35.2164	38.7446	29.4843	41.6899	21.525	37.6472	36.283	39.5096	32.0615	16445350	1468.02	1202.43	2380.28	2016.14	1824.78	1771.82	844.519	823.689	856.475	243.777	199.194	147.483
3L	-	FBgn0260635	Diap1	16038624	70.7481	105.78	103.45	55.34	78.4342	110.566	30.9697	44.485	35.936	23.8107	24.6935	32.0615	23389051	146.409	145.357	177.077	130.804	143.638	150.186	127.452	132.02	154.867	148.534	167.916	153.895
3L	-	FBgn0261934	dikar	6744425	148.374	112.976	140.729	105.649	74.6542	105.959	73.8507	80.3599	81.2838	92.9753	116.883	91.3751	1920173	12.774	7.19589	22.3676	36.4741	16.0648	32.2485	48.8368	70.3149	65.027	85.0384	85.6042	53.7029
3L	+	FBgn0035111	Dis3l2	216274	11.7913	5.75672	12.1158	11.3196	17.0098	9.21385	10.7203	21.525	12.8343	14.74	13.1699	11.2215	12525100	1759.86	1689.6	2659.88	1662.72	1752.96	1961.63	1686.65	1902.81	1880.65	1367.42	1519.48	1568.61
3L	-	FBgn0263106	DnaJ-1	5752054	109.07	92.827	57.7829	86.7832	84.1041	78.3177	77.4241	78.9249	77.8613	52.1569	56.7951	50.4968	15257984	546.332	399.372	903.092	706.843	688.898	614.563	824.269	772.029	783.747	789.156	625.569	508.174
3L	-	FBgn0035644	DNApol-epsilon58	5900834	74.6785	151.114	155.641	36.4741	103.004	93.0598	82.1887	149.24	104.386	35.1492	58.4414	48.8937	17539141	352.758	366.991	512.591	304.37	394.061	417.387	491.941	602.699	576.687	564.655	534.203	561.075
3L	+	FBgn0035542	DOR	4417892	126.757	118.013	83.8785	96.8451	103.004	68.1825	188.2	117.67	77.0057	147.4	141.576	157.903	17669177	585.637	669.218	1049.41	646.472	624.638	649.576	767.094	760.549	772.624	820.904	734.221	784.704
3L	-	FBgn0002183	dre4	1875738	34.3914	51.0909	34.4834	25.1546	37.7996	22.1132	53.6013	43.05	42.781	62.3615	61.7338	72.1383	2610059	16.7044	30.9423	4.65992	15.0927	21.7348	17.5063	19.0582	18.655	11.9787	13.6061	12.3468	11.2215
3L	-	FBgn0036180	Duba	11606048	11.7913	21.5877	5.5919	8.8041	17.9548	13.8208	13.1025	10.045	8.55619	11.3385	10.7005	15.2292	4966367	1060.24	1093.78	1334.6	928.203	961.055	1064.2	787.344	793.554	904.389	802.762	836.287	919.362
3L	-	FBgn0000541	E(bx)	238319	16.7044	12.9526	23.2996	31.4432	36.8546	35.0126	63.1304	45.92	57.3265	58.9599	52.6795	52.9014	9970895	749.733	569.915	920.799	623.833	531.084	551.909	500.279	510.86	539.896	416.121	389.335	383.134
3L	-	FBgn0035624	Eaf6	5659699	3.93045	5.03713	3.72793	13.835	13.2299	23.956	35.7342	43.05	29.9467	36.283	55.972	60.9168	5985802	507.028	505.152	715.763	425.112	455.485	471.749	522.911	443.415	483.425	453.538	420.613	387.944
3L	-	FBgn0035153	ebd1	685393	26.5305	28.064	13.0478	28.9277	24.5697	23.956	21.4405	18.655	26.5242	40.8184	38.6865	32.0615	27842708	66.8176	44.6145	24.2316	49.0514	43.4695	45.1478	40.4988	51.6599	42.781	64.6292	52.6795	61.7183
3L	-	FBgn0035766	eco	7341883	6.87828	14.3918	25.1635	6.28864	17.0098	12.8994	3.57342	11.48	11.9787	10.2046	16.4624	24.0461	24063784	82.5394	64.0435	34.4834	66.6596	68.9843	82.9246	82.1887	77.4899	68.4495	88.4399	78.1962	62.5198
3L	+	FBgn0262579	Ect4	8108018	298.714	335.329	352.29	288.02	274.992	285.629	341.857	342.965	283.21	393.444	335.009	488.136	919632	471.654	298.63	412.868	552.143	443.2	494.784	645.598	530.949	609.201	656.496	625.569	500.96
3L	-	FBgn0036735	Edc3	17528344	102.192	128.807	55.919	71.6905	69.9292	64.4969	70.2773	47.355	36.7916	31.7477	43.6252	47.2906	23809835	139.531	95.7054	139.797	135.835	153.088	153.871	172.715	160.72	173.691	189.352	204.956	173.933
3L	-	FBgn0004926	eIF2beta	12526365	1059.26	1078.66	956.215	793.626	815.526	860.573	856.43	901.179	987.384	892.336	1065.11	1258.41	16453381	1166.36	1207.47	1263.77	1065.3	910.97	963.768	864.768	843.779	804.282	819.77	752.329	1102.91
3L	-	FBgn0020660	eIF4B	27844587	28.4957	25.9052	12.1158	17.6082	27.4047	21.1918	29.7785	22.96	21.3905	54.4246	33.7478	39.2753	15987010	523.732	472.77	698.987	532.019	501.79	605.35	459.78	386.015	526.206	353.76	370.403	284.545
3L	-	FBgn0026259	eIF5B	3459129	182.766	212.279	247.907	201.237	171.988	155.714	179.862	189.42	166.846	197.289	179.44	185.956	3434375	229.931	259.772	232.064	160.989	182.383	185.198	145.319	177.94	154.867	198.423	200.841	180.346
3L	+	FBgn0005640	Eip63E	3516067	280.044	336.048	357.881	223.876	257.037	303.136	184.627	216.685	207.06	154.203	249.405	234.049	3608548	474.602	471.331	753.042	467.875	427.135	507.683	482.412	495.075	509.093	402.515	475.762	412.791
3L	+	FBgn0000565	Eip71CD	15511112	19.6522	10.7938	21.4356	20.1237	17.0098	15.6635	15.4848	14.35	15.4011	14.74	17.2855	16.0307	15513201	1.96522	3.59795	2.79595	8.8041	2.83497	4.60692	5.9557	2.87	4.2781	7.93692	1.64624	3.20615
3L	-	FBgn0000567	Eip74EF	17602743	4.91306	5.75672	4.65992	5.03091	4.72495	8.29246	5.9557	5.73999	5.13371	10.2046	8.23118	3.20615	17560157	29.4784	33.1011	107.178	67.9173	73.7092	65.4183	89.3355	104.755	112.942	105.448	109.475	104.2
3L	-	FBgn0000568	Eip75B	18059710	45.2001	53.2496	26.0955	61.6287	41.5796	56.2045	48.8368	31.57	40.2141	63.4953	51.8564	75.3444	17953357	228.949	282.799	215.288	176.082	169.153	131.758	144.128	153.545	171.124	148.534	164.624	111.414
3L	+	FBgn0283649	elgi	15958163	3.93045	0.719589	1.86397	6.28864	10.3949	4.60692	7.14684	2.87	6.84495	9.07076	5.76182	7.21383	22008050	16.7044	14.3918	13.0478	21.3814	29.2947	19.3491	29.7785	17.22	17.968	22.6769	4.11559	9.61844
3L	+	FBgn0000575	emc	749543	8.84351	17.2701	2.79595	10.0618	17.9548	6.44969	4.76456	10.045	11.123	9.07076	10.7005	13.6261	15958432	13.7566	11.5134	16.7757	12.5773	15.1198	15.6635	27.3962	15.785	24.813	22.6769	18.1086	18.4353
3L	+	FBgn0004875	enc	3839600	50.1132	54.6888	62.4429	52.8246	65.2043	81.0818	38.1165	30.135	40.2141	37.4169	46.0946	41.6799	5652832	441.193	317.339	710.171	560.947	564.159	495.705	413.326	456.33	438.077	244.911	180.263	156.3
3L	-	FBgn0264693	ens	4123969	436.28	480.686	246.975	318.205	338.306	346.441	316.843	279.825	309.734	329.949	320.193	416.799	23255070	42.2523	41.7362	60.5789	55.34	37.7996	40.5409	46.4545	30.135	34.2248	37.4169	34.5709	21.6415
3L	+	FBgn0036974	eRF1	20352996	86.4698	53.9692	91.3343	79.2369	82.2141	93.9812	64.3216	51.6599	65.8827	44.22	32.9247	32.863	20578224	266.288	328.133	388.637	255.319	276.882	281.944	151.275	169.33	160.001	112.251	125.937	149.086
3L	+	FBgn0035909	ergic53	8537580	275.131	327.413	329.922	296.824	285.387	321.563	245.375	241.08	258.397	275.524	287.268	277.332	19659406	4.91306	4.31754	15.8437	11.3196	17.9548	9.21385	9.52912	10.045	8.55619	14.74	5.76182	6.41229
3L	+	FBgn0261547	Exn	16970198	92.3655	166.225	27.9595	38.9896	68.9843	84.7674	26.2051	40.18	41.0697	26.0784	33.7478	24.8476	16436886	229.931	259.052	369.997	243.999	237.192	234.032	94.1001	101.885	124.065	85.0384	77.3731	89.7721
3L	+	FBgn0028380	fal	19298443	45.2001	48.2125	60.5789	51.5669	49.1395	58.0472	47.6456	41.615	41.9253	37.4169	32.9247	45.6876	8408835	480.497	347.562	590.877	451.524	411.071	459.771	762.33	704.584	838.507	992.115	934.238	823.178
3L	-	FBgn0040001	FASN3	25798440	26.5305	21.5877	40.0753	26.4123	21.7348	12.8994	58.3659	44.485	47.059	105.448	95.4816	88.169	753484	16.7044	16.5506	16.7757	27.67	36.8546	33.1698	26.2051	27.265	17.968	15.8738	20.5779	12.8246
3L	-	FBgn0014163	fax	16411448	10756.7	9947.6	10715.9	8497.21	9658.74	9877.24	6552.46	7196.52	7857.15	4806.37	4946.11	6413.89	7903249	28.4957	23.7465	41.0073	35.2164	31.1847	28.5629	51.219	53.0949	36.7916	39.6846	64.2032	52.9014
3L	+	FBgn0011205	fbl	20391453	37.3393	33.8207	52.191	40.2473	37.7996	46.9906	29.7785	17.22	19.6792	12.4723	14.8161	16.0307	10731432	176.87	153.273	206.9	149.67	161.593	170.456	141.746	162.155	130.91	133.794	139.107	169.926
3L	+	FBgn0266084	Fhos	8771260	63.8698	37.4187	34.4834	54.0823	34.0196	39.6195	32.1608	27.265	22.2461	34.0154	27.1629	31.2599	19162605	901.055	1184.44	982.31	682.946	844.821	1034.71	1117.29	1189.61	1305.67	1061.28	1391.07	1243.18
3L	-	FBgn0035688	fmt	6168406	87.4525	59.0063	102.518	80.4946	76.5442	109.645	131.025	147.805	125.776	181.415	186.848	149.086	3841141	257.444	236.025	284.255	160.989	147.418	159.4	136.981	130.585	110.375	105.448	115.236	114.62
3L	+	FBgn0024236	foi	8529030	27.5131	29.5032	21.4356	59.1132	54.8094	46.0692	75.0419	78.9249	55.6152	43.0861	47.7408	70.5352	18909833	28.4957	30.2228	20.5036	21.3814	22.6798	26.7202	38.1165	40.18	35.936	30.6138	37.8634	56.9091
3L	-	FBgn0036134	FoxK	11121965	214.209	232.427	284.255	251.546	259.872	290.236	241.802	282.695	296.044	219.966	263.398	308.591	19307452	21.6175	27.3444	38.2113	23.8968	37.7996	34.0912	45.2633	43.05	45.3478	38.5507	32.1016	32.863
3L	-	FBgn0042641	frc	17431549	306.575	312.302	450.148	340.844	429.97	468.063	254.904	304.22	252.408	199.557	186.848	174.735	1724973	756.611	783.633	1294.52	662.823	630.308	763.828	640.834	559.649	597.222	475.081	493.871	480.922
3L	-	FBgn0036964	FRG1	20296782	4.91306	8.63507	5.5919	10.0618	9.4499	8.29246	13.1025	4.305	7.70057	6.80307	9.87741	17.6338	24107031	104.157	105.78	99.7222	57.8555	85.9941	91.2171	52.4102	91.8399	63.3158	63.4953	58.4414	62.5198
3L	+	FBgn0267795	Frl	14053674	1983.89	2304.85	1231.15	1685.36	1966.52	1883.31	1597.32	1683.25	1446	1470.6	1697.27	1296.89	4122954	266.288	258.333	433.372	228.907	218.293	216.525	223.934	246.82	217.327	222.234	177.793	173.132
3L	-	FBgn0016081	fry	9651601	12.774	10.7938	10.2518	13.835	9.4499	11.0566	8.33798	15.785	6.84495	9.07076	6.58494	7.21383	6564394	82.5394	101.462	200.376	120.742	156.868	132.679	145.319	198.03	170.268	133.794	118.529	68.1306
3L	-	FBgn0001078	ftz-f1	18801162	176.87	265.529	48.4631	143.381	173.878	167.692	147.701	167.895	137.755	171.211	200.841	189.964	6761912	20.6349	11.5134	25.1635	44.0205	27.4047	23.0346	15.4848	7.17499	23.1017	11.3385	9.05429	9.61844
3L	-	FBgn0004373	fwd	321232	117.913	104.34	113.702	113.196	117.179	133.601	91.7178	78.9249	117.22	72.5661	102.89	90.5736	620925	70.7481	73.3981	71.7627	84.2678	96.389	82.0032	103.629	111.93	117.22	137.195	162.977	165.116
3L	+	FBgn0001085	fz	14274746	0.982612	1.43918	2.79595	2.51546	4.72495	6.44969	14.2937	2.87	7.70057	14.74	19.7548	13.6261	578520	6.87828	5.75672	15.8437	26.4123	27.4047	18.4277	40.4988	22.96	32.5135	35.1492	19.7548	15.2292
3L	-	FBgn0016797	fz2	19235176	2.94784	5.03713	3.72793	1.25773	5.66994	5.52831	7.14684	10.045	4.2781	10.2046	11.5236	12.8246	24768319	86.4698	110.097	189.193	93.0719	95.444	114.252	111.967	117.67	154.011	122.455	135.814	144.277
3L	-	FBgn0036927	Gabat	20024686	3.93045	3.59795	2.79595	5.03091	4.72495	3.68554	10.7203	4.305	4.2781	11.3385	3.29247	8.8169	20353126	498.184	370.589	723.219	506.864	485.725	530.718	820.696	710.324	813.694	836.778	752.329	506.571
3L	-	FBgn0263199	Galk	8989068	8.84351	3.59795	8.38785	8.8041	1.88998	4.60692	4.76456	7.17499	4.2781	0	3.29247	0.801536	12440601	240.74	190.691	337.378	316.947	298.617	273.651	401.414	417.585	399.574	376.437	303.73	282.942
3L	+	FBgn0035879	GAPcenA	8351720	63.8698	71.9589	83.8785	75.4637	109.619	132.679	91.7178	113.365	100.963	95.243	82.3118	83.3598	8538012	175.888	171.982	303.826	235.195	188.998	191.648	160.804	142.065	145.455	150.801	134.168	141.872
3L	-	FBgn0036428	Gbs-70E	14550611	21.6175	20.1485	20.5036	18.8659	12.2849	15.6635	22.6317	10.045	15.4011	11.3385	14.8161	18.4353	11888850	0	3.59795	0.931983	8.8041	6.61493	6.44969	4.76456	1.435	2.56686	6.80307	4.93871	4.00768
3L	-	FBgn0264561	Glg1	21497917	481.48	462.696	707.375	714.39	748.432	686.431	1043.44	1110.69	1040.43	1163.33	1234.68	978.676	9913487	166.061	200.046	210.628	206.267	188.053	217.447	179.862	202.335	212.194	195.021	182.732	198.781
3L	-	FBgn0026432	Grip163	11998397	118.896	115.134	234.86	153.443	161.593	139.129	202.494	173.635	168.557	219.966	184.378	151.49	24797918	45.2001	22.3073	57.7829	59.1132	30.2397	55.2831	30.9697	33.005	35.936	56.6923	49.3871	61.7183
3L	+	FBgn0010825	Gug	8450276	1087.75	1042.69	1205.99	573.524	558.489	555.595	390.694	419.02	397.007	388.909	432.96	638.023	11430764	107.105	117.293	128.614	109.422	104.894	82.9246	94.1001	73.1849	83.8507	102.046	98.7741	83.3598
3L	-	FBgn0266136	Gyc76C	19790143	65.835	88.5095	52.191	51.5669	67.0943	56.2045	52.4102	51.6599	53.0484	75.9676	84.7811	75.3444	269615	10.8087	13.6722	21.4356	44.0205	32.1297	25.7988	72.6596	40.18	42.781	30.6138	28.8091	32.0615
3L	+	FBgn0001168	h	8676625	24.5653	13.6722	13.0478	21.3814	28.3497	13.8208	8.33798	8.60999	15.4011	17.0077	11.5236	19.2369	448694	73.6959	63.3239	86.6744	59.1132	35.9096	54.3617	41.6899	33.005	50.4815	41.9523	45.2715	49.6953
3L	-	FBgn0011771	Hem	22293043	77.6263	51.8104	178.009	173.566	170.098	148.343	206.067	189.42	196.792	277.792	167.916	93.7798	15996508	45.2001	63.3239	93.1983	49.0514	45.3595	54.3617	54.7925	51.6599	59.0377	65.763	67.4956	57.7106
3L	-	FBgn0036057	Hez	9894806	14.7392	10.7938	27.0275	61.6287	37.7996	41.4623	59.557	48.79	31.6579	39.6846	13.993	14.4277	16994387	99.2438	105.78	186.397	59.1132	79.3791	90.2957	70.2773	66.0099	57.3265	45.3538	42.8021	40.8784
3L	-	FBgn0036309	Hip1	12771029	14.7392	12.9526	11.1838	18.8659	11.3399	10.1352	9.52912	10.045	11.123	6.80307	4.93871	13.6261	26049808	28.4957	24.466	39.1433	64.1441	50.0845	50.6762	107.203	101.885	95.8293	114.518	82.3118	44.0845
3L	+	FBgn0259824	Hip14	15991045	11.7913	14.3918	14.9117	15.0927	14.1748	23.956	2.38228	2.87	3.42248	0	2.46935	0.801536	11559952	146.409	197.168	260.955	111.938	131.354	156.635	237.037	355.88	302.889	269.855	301.261	290.958
3L	+	FBgn0036815	HipHop	18822112	32.4262	30.2228	40.0753	40.2473	49.1395	46.9906	147.701	142.065	140.322	133.794	134.991	229.239	31790680	46.1828	53.9692	83.8785	55.34	61.4243	58.0472	63.1304	57.3999	54.7596	65.763	55.972	63.3214
3L	+	FBgn0035142	Hipk	576054	503.097	554.084	396.093	612.514	627.473	520.582	510.999	509.425	490.27	502.293	440.368	357.485	18706025	73.6959	66.2022	104.382	59.1132	62.3693	55.2831	71.4684	58.8349	58.1821	48.7553	59.2645	47.2906
3L	+	FBgn0037027	HIPP1	20811002	8.84351	14.3918	1.86397	8.8041	17.0098	13.8208	13.1025	5.73999	8.55619	10.2046	6.58494	16.0307	19434885	8.84351	15.831	10.2518	26.4123	17.0098	8.29246	10.7203	12.915	12.8343	27.2123	16.4624	23.2446
3L	+	FBgn0029167	Hml	13855788	8.84351	4.31754	0	2.51546	2.83497	1.84277	7.14684	8.60999	5.98933	3.40154	9.05429	4.00768	19298829	72.7133	67.6414	117.43	137.092	118.124	98.5881	101.247	114.8	108.664	82.7707	74.9037	84.1613
3L	+	FBgn0026418	Hsc70Cb	14037166	78.609	97.8642	56.851	72.9482	64.2593	63.5755	38.1165	43.05	45.3478	40.8184	49.3871	46.4891	20628314	7.8609	10.0743	12.1158	8.8041	9.4499	14.7422	32.1608	33.005	31.6579	24.9446	37.0403	28.0538
3L	+	FBgn0001223	Hsp22	9374123	49.1306	45.3341	55.919	66.6596	34.9646	37.7768	73.8507	63.1399	50.4815	117.92	68.3188	80.9552	8935001	7.8609	10.0743	6.52388	12.5773	13.2299	11.0566	14.2937	22.96	24.813	31.7477	27.986	30.4584
3L	-	FBgn0001225	Hsp26	9377243	24.5653	20.1485	5.5919	12.5773	5.66994	10.1352	10.7203	4.305	7.70057	26.0784	10.7005	16.0307	3068176	1602.64	1621.24	2967.43	1347.03	1380.63	1761.69	1033.91	1130.78	1131.98	845.848	771.261	1438.76
3L	+	FBgn0001233	Hsp83	3195274	1232.2	1640.66	1421.27	994.863	1118.87	914.935	574.13	697.409	647.704	912.745	781.139	920.965	3055600	33.4088	34.5403	25.1635	25.1546	16.0648	21.1918	46.4545	28.7	25.6686	24.9446	18.9317	12.023
3L	-	FBgn0028429	I-2	9835610	4.91306	2.87836	0	7.54637	2.83497	2.76415	14.2937	18.655	11.9787	35.1492	39.5096	71.3367	25754006	6.87828	7.19589	3.72793	5.03091	4.72495	3.68554	8.33798	2.87	5.98933	5.66923	6.58494	1.60307
3L	-	FBgn0001247	Ide	20372082	17.687	21.5877	27.9595	12.5773	17.0098	35.0126	25.014	15.785	26.5242	18.1415	17.2855	13.6261	10510676	34.3914	38.8578	47.5311	42.7628	39.6896	35.934	9.52912	11.48	5.98933	2.26769	2.46935	4.00768
3L	+	FBgn0028427	Ilk	21218997	83.522	80.594	131.41	81.7523	105.839	107.802	58.3659	84.6649	75.2945	38.5507	29.6322	30.4584	17059298	151.322	473.49	337.378	52.8246	304.287	281.022	55.9836	187.985	142.888	130.392	417.321	161.91
3L	-	FBgn0001257	ImpL2	4224709	1117.23	765.643	986.97	1017.5	700.237	799.762	645.598	440.545	475.724	385.507	284.799	371.111	16404729	6829.15	6277.7	7412.99	6087.4	6304.97	6893.8	5425.64	5365.46	6294.79	3756.43	3409.35	3703.9
3L	-	FBgn0036570	IntS9	16106593	111.035	142.479	164.961	124.515	135.134	144.657	123.879	107.625	104.386	124.723	102.89	101.795	20391912	32.4262	32.3815	53.123	55.34	47.2495	43.3051	63.1304	43.05	50.4815	68.0307	62.5569	72.1383
3L	+	FBgn0052082	IRSp53	11158880	12.774	8.63507	13.9797	6.28864	5.66994	10.1352	2.38228	11.48	5.13371	2.26769	4.11559	11.2215	11289108	28.4957	53.9692	35.4154	30.1855	38.7446	23.0346	23.8228	14.35	23.1017	18.1415	27.1629	16.8323
3L	+	FBgn0036004	Jarid2	9479968	123.809	94.9858	104.382	74.206	60.4793	88.4529	69.0861	67.4449	62.4602	69.1646	57.6182	78.5506	9803509	13.7566	10.0743	31.6874	20.1237	11.3399	15.6635	29.7785	24.395	30.8023	28.3461	32.9247	20.8399
3L	-	FBgn0020412	JIL-1	11092514	549.28	489.321	418.46	357.195	342.086	403.566	435.957	469.245	541.607	485.286	533.38	568.289	12487744	22.6001	16.5506	25.1635	51.5669	38.7446	43.3051	55.9836	55.9649	57.3265	64.6292	47.7408	69.7337
3L	-	FBgn0027339	jim	22832847	60.9219	87.7899	38.2113	36.4741	50.0845	48.8334	41.6899	47.355	53.0484	90.7076	80.6655	75.3444	20662481	33.4088	23.0269	38.2113	41.505	28.3497	32.2485	22.6317	18.655	21.3905	35.1492	17.2855	32.0615
3L	-	FBgn0001316	klar	517387	24.5653	30.9423	32.6194	49.0514	40.6346	42.3837	14.2937	15.785	26.5242	10.2046	4.93871	3.20615	10852448	179.818	197.168	272.139	237.711	366.656	360.261	474.074	502.25	474.013	326.547	432.137	333.439
3L	-	FBgn0010235	Klc	12753238	129.705	76.9961	124.886	128.288	120.959	124.387	104.82	86.0999	95.8293	115.652	89.7198	118.627	9393320	124.792	150.394	81.0825	80.4946	69.9292	65.4183	35.7342	45.92	59.0377	72.5661	82.3118	118.627
3L	-	FBgn0004378	Klp61F	1243948	42.2523	60.4455	49.3951	61.6287	56.6994	57.1258	63.1304	64.5749	66.7383	68.0307	70.7881	65.726	30385801	79.5916	85.6311	99.7222	72.9482	92.609	95.824	64.3216	74.6199	80.4282	61.2276	44.4484	65.726
3L	+	FBgn0004381	Klp68D	11798540	3.93045	6.47631	5.5919	5.03091	12.2849	9.21385	9.52912	7.17499	4.2781	6.80307	4.93871	6.41229	30390583	39.3045	30.9423	56.851	37.7318	28.3497	26.7202	34.5431	30.135	28.2354	34.0154	21.4011	19.2369
3L	+	FBgn0004167	kst	3360514	10.8087	35.2599	4.65992	8.8041	23.6247	12.8994	13.1025	11.48	10.2674	5.66923	11.5236	13.6261	19345712	83.522	69.8002	91.3343	49.0514	30.2397	27.6415	51.219	22.96	25.6686	23.8107	24.6935	22.443
3L	+	FBgn0261574	kug	20023681	14.7392	9.35466	7.45586	6.28864	2.83497	11.0566	8.33798	1.435	15.4011	9.07076	9.05429	8.8169	9148094	6.87828	6.47631	2.79595	5.03091	6.61493	7.37108	8.33798	7.17499	6.84495	2.26769	2.46935	0
3L	-	FBgn0010830	l(3)04053	22738976	6.87828	10.0743	3.72793	2.51546	9.4499	10.1352	10.7203	7.17499	11.9787	6.80307	14.8161	11.2215	8798718	50.1132	36.6991	74.5586	31.4432	26.4597	30.4057	46.4545	20.09	23.9573	17.0077	18.1086	16.0307
3L	-	FBgn0263599	l(3)72Ab	15970081	400.906	290.714	433.372	430.143	417.686	398.96	603.908	622.789	618.613	789.156	741.629	593.137	16263281	21.6175	25.9052	16.7757	25.1546	18.8998	19.3491	19.0582	21.525	22.2461	26.0784	13.993	26.4507
3L	-	FBgn0260655	l(3)76BDm	19624405	196.522	211.559	209.696	125.773	82.2141	113.33	88.1444	51.6599	71.0164	41.9523	59.2645	55.306	29779286	10.8087	7.19589	7.45586	7.54637	11.3399	7.37108	9.52912	4.305	12.8343	10.2046	4.93871	4.80922
3L	+	FBgn0035617	l(3)psg2	5590196	188.661	157.59	204.104	167.278	140.803	140.05	102.438	73.1849	102.674	91.8415	80.6655	69.7337	17286263	3138.46	3495.05	3624.48	2941.83	3144.93	2944.75	2015.41	2116.62	1998.73	1562.44	1781.23	2097.62
3L	-	FBgn0002526	LanA	6217899	304.61	795.146	465.992	144.639	316.572	351.048	263.242	388.885	371.339	472.813	828.879	872.072	4487546	128.722	82.7528	156.573	105.649	81.2691	101.352	106.012	97.5799	127.487	111.117	94.6585	101.795
3L	+	FBgn0267348	LanB2	9615145	21.6175	46.0537	27.9595	25.1546	61.4243	38.6982	26.2051	51.6599	44.4922	56.6923	66.6725	39.2753	5603814	1501.43	1152.06	1590.9	1104.29	1054.61	1043.01	1957.04	2003.26	1961.93	2514.87	2718.76	3042.63
3L	+	FBgn0011640	lark	7341748	2.94784	2.15877	6.52388	8.8041	4.72495	5.52831	7.14684	8.60999	10.2674	2.26769	4.11559	4.00768	21487172	3496.13	3728.91	4985.18	2850.01	2984.28	3175.09	2153.58	2341.92	2328.14	2120.29	2318.72	2519.23
3L	+	FBgn0035424	Larp4B	3226426	175.888	202.924	173.349	145.896	159.703	148.343	117.923	114.8	123.209	142.864	126.76	169.926	15332126	705.515	859.909	479.039	578.555	648.263	497.548	532.44	582.609	541.607	611.143	638.739	530.617
3L	+	FBgn0261565	Lmpt	16894928	0.982612	4.31754	3.72793	1.25773	2.83497	2.76415	4.76456	7.17499	6.84495	15.8738	9.05429	7.21383	9890118	754.646	710.235	948.759	665.338	779.617	794.233	663.465	637.139	717.864	555.584	539.142	517.792
3L	+	FBgn0028582	lqf	7537797	2.94784	5.03713	13.0478	17.6082	10.3949	7.37108	16.676	31.57	24.813	46.4877	39.5096	40.8784	13821654	66.8176	69.8002	42.8712	70.4328	62.3693	64.4969	53.6013	67.4449	73.5832	65.763	84.7811	104.2
3L	-	FBgn0262517	Ltn1	19550417	11.7913	7.19589	4.65992	5.03091	7.55992	7.37108	10.7203	5.73999	1.71124	9.07076	8.23118	8.8169	13209817	12.774	10.7938	8.38785	6.28864	11.3399	16.5849	26.2051	14.35	18.8236	31.7477	42.8021	40.8784
3L	-	FBgn0004427	LysD	1218081	4.91306	6.47631	9.31983	17.6082	10.3949	2.76415	17.8671	12.915	8.55619	5.66923	6.58494	5.61075	13693895	130.687	108.658	277.731	153.443	155.923	128.072	82.1887	123.41	94.9737	79.3692	78.1962	40.8784
3L	-	FBgn0017578	Max	19263134	6.87828	8.63507	10.2518	7.54637	11.3399	13.8208	11.9114	15.785	9.41181	7.93692	9.87741	10.42	21345020	11.7913	9.35466	16.7757	25.1546	14.1748	20.2705	21.4405	21.525	16.2568	18.1415	9.87741	3.20615
3L	+	FBgn0262732	mbf1	16576407	868.629	665.62	1024.25	596.163	570.774	574.023	593.188	533.819	598.078	675.772	624.746	692.527	14933925	51.0958	43.895	79.2186	36.4741	45.3595	44.2265	51.219	63.1399	55.6152	49.8892	47.7408	45.6876
3L	+	FBgn0005536	Mbs	16052975	53.061	93.5466	51.2591	32.7009	61.4243	57.1258	36.9254	28.7	36.7916	26.0784	41.979	40.8784	10408064	734.994	611.651	959.011	641.441	661.493	641.284	751.61	664.404	714.442	572.592	543.258	440.845
3L	+	FBgn0042185	MCU	6562803	8.84351	13.6722	15.8437	18.8659	16.0648	22.1132	25.014	30.135	29.091	29.48	20.5779	24.8476	10102467	12.774	4.31754	16.7757	8.8041	10.3949	14.7422	20.2494	17.22	29.091	48.7553	41.1559	55.306
3L	-	FBgn0037109	MED1	21630617	159.183	187.813	248.839	147.154	138.914	152.028	151.275	143.5	147.166	97.5107	133.345	110.612	6167292	9.82612	12.233	19.5716	22.6391	10.3949	13.8208	5.9557	5.73999	5.98933	6.80307	0.823118	2.40461
3L	-	FBgn0036761	MED19	17852623	31.4436	37.4187	54.987	36.4741	68.9843	62.6541	52.4102	63.1399	57.3265	35.1492	32.1016	40.8784	22826161	29.4784	35.2599	62.4429	52.8246	56.6994	62.6541	61.9393	67.4449	70.1608	64.6292	46.0946	54.5045
3L	-	FBgn0040020	MED21	25115174	6.87828	5.03713	3.72793	13.835	12.2849	12.8994	7.14684	11.48	12.8343	15.8738	18.9317	8.01536	8533983	124.792	99.3033	165.893	145.896	178.603	165.849	263.242	268.345	218.183	191.62	174.501	153.093
3L	-	FBgn0035149	MED30	677878	32.4262	29.5032	54.055	44.0205	51.0295	59.89	69.0861	40.18	65.027	43.0861	42.8021	68.9321	20081607	8.84351	0.719589	7.45586	20.1237	9.4499	5.52831	13.1025	4.305	9.41181	11.3385	1.64624	4.80922
3L	+	FBgn0037207	Mes2	22951627	49.1306	79.8744	19.5716	81.7523	103.949	85.6888	90.5267	60.2699	61.6046	62.3615	60.9107	28.8553	19383488	33.4088	26.6248	30.7554	26.4123	21.7348	14.7422	45.2633	17.22	23.1017	46.4877	24.6935	23.2446
3L	+	FBgn0035294	Mfap1	1941670	7.8609	19.4289	2.79595	10.0618	15.1198	11.0566	15.4848	12.915	16.2568	12.4723	18.1086	23.2446	11115018	20.6349	19.4289	9.31983	11.3196	16.0648	21.1918	14.2937	14.35	11.123	13.6061	15.6392	10.42
3L	-	FBgn0262519	Mi-2	19888382	363.566	455.5	442.692	342.102	357.206	380.532	335.902	411.845	391.018	352.626	419.79	359.088	14087976	33.4088	25.1856	38.2113	21.3814	20.7898	14.7422	17.8671	2.87	11.9787	11.3385	13.993	8.8169
3L	-	FBgn0036333	MICAL-like	13017148	237.792	231.708	291.711	246.515	244.752	267.202	322.799	354.445	402.997	325.414	310.315	367.905	18589421	226.983	200.046	220.88	152.185	123.794	138.208	73.8507	73.1849	63.3158	86.1722	61.7338	92.1767
3L	+	FBgn0029002	miple2	274780	115.948	138.881	115.566	88.041	110.564	120.701	96.4824	134.89	122.354	105.448	125.937	122.635	17428943	26.5305	28.064	48.4631	26.4123	15.1198	11.0566	28.5874	28.7	21.3905	29.48	20.5779	15.2292
3L	-	FBgn0035889	mkg-p	8407267	11.7913	12.9526	15.8437	13.835	23.6247	19.3491	11.9114	15.785	15.4011	4.53538	12.3468	16.0307	20296083	1.96522	8.63507	2.79595	3.77318	4.72495	3.68554	7.14684	1.435	7.70057	5.66923	3.29247	9.61844
3L	-	FBgn0036844	Mkp3	19094889	155.253	161.188	219.016	212.556	180.493	197.176	266.815	255.43	242.996	498.892	507.04	642.031	6459007	12.774	10.0743	38.2113	46.5359	34.0196	24.8774	53.6013	34.44	31.6579	32.8815	22.2242	22.443
3L	-	FBgn0029152	Mkrn1	21530369	15.7218	23.0269	37.2793	38.9896	36.8546	34.0912	72.6596	60.2699	54.7596	71.4322	55.1489	48.8937	14070869	233.862	270.566	404.481	327.009	347.756	307.742	293.021	301.35	302.889	310.674	265.867	255.69
3L	+	FBgn0002778	mnd	14987880	31.4436	28.7836	14.9117	13.835	14.1748	19.3491	8.33798	18.655	16.2568	10.2046	17.2855	14.4277	18459755	39.3045	27.3444	21.4356	21.3814	16.0648	27.6415	20.2494	15.785	19.6792	27.2123	23.0473	24.8476
3L	-	FBgn0017572	Mo25	16613866	252.531	277.042	162.165	223.876	226.798	237.717	250.14	236.775	215.616	195.021	227.18	224.43	9640123	16.7044	31.6619	10.2518	26.4123	27.4047	26.7202	19.0582	20.09	24.813	9.07076	10.7005	10.42
3L	-	FBgn0259481	Mob2	11528924	209.296	193.57	192.92	194.948	181.438	198.098	125.07	129.15	150.589	125.857	126.76	140.269	8039947	47.1654	32.3815	39.1433	31.4432	21.7348	32.2485	13.1025	11.48	10.2674	3.40154	4.93871	4.00768
3L	-	FBgn0036448	mop	14770957	18.6696	17.2701	18.6397	15.0927	8.50491	13.8208	5.9557	17.22	8.55619	13.6061	23.0473	20.0384	20750940	116.931	81.3136	133.274	100.618	94.499	90.2957	54.7925	38.745	59.8933	40.8184	49.3871	37.6722
3L	+	FBgn0026409	Mpcp2	14540083	198.488	232.427	267.479	166.02	154.033	169.535	284.683	262.605	252.408	230.171	270.806	220.422	19792797	110.053	77.7157	117.43	69.175	84.1041	83.846	69.0861	64.5749	63.3158	87.3061	79.0193	79.3521
3L	+	FBgn0036135	mRpL2	11120948	3.93045	5.03713	5.5919	5.03091	1.88998	6.44969	5.9557	2.87	2.56686	4.53538	4.93871	8.8169	18800654	565.984	564.158	390.501	358.453	375.161	374.082	296.594	344.4	380.75	408.184	436.252	509.777
3L	-	FBgn0036853	mRpL21	19254243	53.061	37.4187	56.851	56.5978	68.0393	61.7328	51.219	67.4449	68.4495	46.4877	49.3871	55.306	11706584	39.3045	16.5506	61.5109	84.2678	40.6346	62.6541	57.1747	55.9649	58.1821	78.2353	43.6252	28.8553
3L	+	FBgn0044510	mRpS5	24538115	4.91306	7.19589	6.52388	6.28864	2.83497	3.68554	7.14684	14.35	4.2781	4.53538	3.29247	2.40461	25351987	140.514	115.854	109.974	93.0719	94.499	114.252	142.937	91.8399	130.054	124.723	106.182	125.04
3L	-	FBgn0035763	mrva	7326521	70.7481	79.8744	80.1505	85.5255	131.354	121.623	122.687	99.0149	114.653	103.18	114.413	113.017	16381776	125.774	134.563	223.676	188.659	200.338	187.041	141.746	124.845	113.797	126.991	103.713	84.1613
3L	-	FBgn0036486	Msh6	15160875	92.3655	78.4353	108.11	116.969	100.169	93.9812	123.879	123.41	93.2625	129.258	142.399	143.475	1452193	36.3566	20.8681	24.2316	22.6391	12.2849	17.5063	22.6317	2.87	16.2568	6.80307	8.23118	6.41229
3L	+	FBgn0026252	msk	8121102	36.3566	34.5403	44.7352	52.8246	60.4793	55.2831	54.7925	57.3999	61.6046	60.0938	77.3731	79.3521	306226	128.722	141.759	95.0623	81.7523	105.839	88.4529	70.2773	113.365	82.995	105.448	107.828	87.3675
3L	-	FBgn0010909	msn	2585711	51.0958	79.1548	20.5036	55.34	50.0845	58.0472	44.0722	67.4449	34.2248	53.2907	54.3258	64.1229	14368637	3.93045	5.03713	9.31983	2.51546	0	5.52831	10.7203	12.915	11.123	13.6061	18.1086	24.0461
3L	-	FBgn0015766	Msr-110	5567415	9.82612	15.831	10.2518	10.0618	6.61493	13.8208	14.2937	18.655	8.55619	6.80307	11.5236	8.8169	19142897	4.91306	12.233	9.31983	20.1237	5.66994	11.0566	7.14684	7.17499	9.41181	28.3461	22.2242	15.2292
3L	-	FBgn0037008	mTerf3	20522439	26.5305	0	10.2518	35.2164	0.94499	21.1918	36.9254	12.915	32.5135	38.5507	23.0473	6.41229	4667875	0.982612	1.43918	2.79595	6.28864	8.50491	7.37108	5.9557	2.87	5.13371	2.26769	4.11559	2.40461
3L	+	FBgn0040305	MTF-1	9438052	26.5305	17.2701	12.1158	12.5773	16.0648	23.0346	15.4848	24.395	22.2461	26.0784	17.2855	31.2599	13727329	51.0958	35.9795	27.0275	26.4123	35.9096	32.2485	48.8368	54.5299	62.4602	47.6215	49.3871	48.8937
3L	-	FBgn0023000	mth	346776	20.6349	23.7465	10.2518	18.8659	15.1198	21.1918	10.7203	7.17499	13.6899	9.07076	21.4011	15.2292	253801	411.714	449.743	290.779	308.143	251.367	283.786	219.17	271.215	231.873	246.044	282.329	335.844
3L	+	FBgn0052476	mthl14	250001	5.89567	7.19589	2.79595	20.1237	17.0098	11.0566	3.57342	1.435	4.2781	0	0	0.801536	19998103	5.89567	4.31754	8.38785	3.77318	8.50491	0.921385	15.4848	11.48	11.123	6.80307	11.5236	7.21383
3L	-	FBgn0036916	Mtr3	19918241	22.6001	40.297	58.7149	31.4432	39.6896	31.3271	59.557	74.6199	50.4815	75.9676	93.8354	96.9859	8983153	25.5479	15.1114	28.8915	45.2782	30.2397	36.8554	58.3659	70.3149	50.4815	46.4877	50.2102	41.6799
3L	+	FBgn0262737	mub	21926220	18.6696	9.35466	26.0955	30.1855	29.2947	24.8774	39.3076	31.57	41.0697	47.6215	46.0946	28.8553	10464080	173.922	141.04	204.104	152.185	128.519	144.657	202.494	166.46	176.258	192.754	167.093	155.498
3L	+	FBgn0002899	mus301	8141883	7.8609	5.75672	13.9797	15.0927	18.8998	23.0346	44.0722	48.79	49.6259	58.9599	51.0333	55.306	12623194	76.6437	82.7528	163.097	75.4637	68.0393	93.9812	14.2937	14.35	9.41181	9.07076	7.40806	4.80922
3L	+	FBgn0036039	Naa60	9729119	5.89567	2.87836	6.52388	5.03091	8.50491	5.52831	3.57342	4.305	6.84495	5.66923	7.40806	12.023	23946933	102.192	74.8373	160.301	109.422	85.9941	82.0032	127.452	132.02	138.61	147.4	121.821	130.65
3L	+	FBgn0266347	nAChRalpha4	23272257	13.7566	5.75672	10.2518	10.0618	11.3399	11.978	4.76456	5.73999	5.13371	5.66923	4.11559	9.61844	8352278	26.5305	26.6248	41.0073	6.28864	7.55992	9.21385	2.38228	5.73999	5.13371	4.53538	10.7005	2.40461
3L	+	FBgn0010352	Nc73EF	16967728	131.67	133.124	58.7149	116.969	84.1041	82.9246	113.158	100.45	118.075	100.912	90.5429	92.9782	7791948	469.688	549.047	822.941	542.081	466.825	550.067	488.368	477.855	429.521	310.674	335.832	396.76
3L	+	FBgn0013303	Nca	19997389	8.84351	11.5134	4.65992	10.0618	14.1748	7.37108	7.14684	14.35	7.70057	7.93692	5.76182	12.023	7018088	52.0784	49.6517	84.8105	61.6287	58.5894	68.1825	69.0861	97.5799	88.1288	83.9045	106.182	107.406
3L	-	FBgn0266582	ND-30	3163785	28.4957	29.5032	57.7829	50.3091	41.5796	53.4403	42.8811	48.79	51.3371	52.1569	43.6252	32.863	12333813	61.9046	41.7362	149.117	155.958	121.904	109.645	142.937	127.715	123.209	173.478	111.121	84.9629
3L	-	FBgn0052177	Ndfip	17649561	11.7913	5.75672	11.1838	13.835	15.1198	15.6635	11.9114	11.48	11.123	13.6061	13.993	3.20615	10338440	132.653	142.479	103.45	115.711	115.289	97.6668	85.7621	111.93	123.209	105.448	104.536	91.3751
3L	-	FBgn0011455	ND-SGDH	12143445	739.907	633.239	826.669	729.482	674.723	784.098	799.255	816.514	850.485	740.401	746.568	684.512	13831490	28.4957	28.7836	37.2793	33.9587	37.7996	46.0692	52.4102	44.485	47.059	56.6923	51.8564	55.306
3L	+	FBgn0259174	Nedd4	17534124	100.226	133.124	77.3546	91.8142	70.8742	61.7328	57.1747	47.355	58.1821	54.4246	74.9037	55.306	27108470	247.618	364.832	353.222	332.04	399.731	380.532	395.459	360.185	375.617	424.058	455.184	496.953
3L	-	FBgn0026630	nes	19257843	89.4177	83.4724	131.41	130.804	78.4342	98.5881	23.8228	30.135	28.2354	15.8738	11.5236	17.6338	15864543	51.0958	48.2125	54.055	41.505	48.1945	41.4623	88.1444	76.0549	88.1288	87.3061	87.2505	95.3828
3L	-	FBgn0002945	nkd	19045211	29.4784	20.1485	7.45586	18.8659	16.0648	4.60692	10.7203	7.17499	5.98933	4.53538	8.23118	7.21383	8150734	2.94784	7.19589	7.45586	5.03091	17.0098	15.6635	11.9114	11.48	4.2781	7.93692	7.40806	7.21383
3L	+	FBgn0011817	nmo	8051585	32.4262	26.6248	16.7757	23.8968	22.6798	19.3491	15.4848	20.09	21.3905	18.1415	26.3398	17.6338	14541650	14.7392	13.6722	17.7077	21.3814	16.0648	12.8994	22.6317	10.045	17.1124	13.6061	8.23118	16.8323
3L	-	FBgn0013717	not	18668152	141.496	136.002	178.941	95.5873	87.8841	98.5881	131.025	139.195	141.177	164.408	135.814	132.253	11972895	1.96522	1.43918	0.931983	3.77318	3.77996	5.52831	11.9114	7.17499	7.70057	9.07076	4.11559	2.40461
3L	+	FBgn0044028	Notum	16024003	3.93045	6.47631	7.45586	3.77318	8.50491	5.52831	15.4848	10.045	9.41181	13.6061	13.1699	12.023	12015058	25.5479	25.9052	41.9392	45.2782	26.4597	40.5409	60.7482	43.05	37.6472	54.4246	46.9177	32.0615
3L	+	FBgn0013997	Nrx-IV	12156314	97.2786	101.462	78.2866	90.5564	71.8192	88.4529	55.9836	78.9249	54.7596	57.8261	55.1489	63.3214	15305976	20.6349	23.7465	23.2996	16.3505	17.0098	14.7422	11.9114	14.35	13.6899	9.07076	16.4624	6.41229
3L	-	FBgn0036298	nst	12530435	14.7392	17.9897	41.9392	21.3814	18.8998	28.5629	46.4545	34.44	40.2141	55.5584	53.5026	57.7106	8728998	97.2786	89.9487	156.573	93.0719	77.4892	104.116	88.1444	110.495	90.6956	104.314	99.5972	155.498
3L	-	FBgn0052190	NUCB1	17799242	91.3829	98.5838	83.8785	86.7832	119.069	101.352	83.3798	71.7499	75.2945	83.9045	83.1349	86.5659	8102410	46.1828	69.0806	41.0073	18.8659	17.9548	13.8208	14.2937	4.305	10.2674	6.80307	3.29247	15.2292
3L	+	FBgn0021768	nudC	16808816	22.6001	30.2228	9.31983	22.6391	21.7348	11.0566	17.8671	21.525	11.9787	36.283	31.2785	28.8553	31402012	48.148	41.0166	39.1433	67.9173	53.8644	55.2831	84.571	53.0949	68.4495	81.6369	63.3801	79.3521
3L	+	FBgn0036059	nudE	9901929	7.8609	15.831	22.3676	16.3505	17.0098	10.1352	10.7203	14.35	15.4011	17.0077	17.2855	16.8323	11344802	85.4872	103.621	142.593	91.8142	89.774	97.6668	77.4241	97.5799	75.2945	43.0861	45.2715	53.7029
3L	+	FBgn0013718	nuf	14220539	68.7828	51.8104	59.6469	77.9791	59.5344	60.8114	104.82	55.9649	80.4282	51.023	63.3801	72.9398	21600599	272.183	279.201	460.4	259.092	257.037	246.01	466.927	526.644	491.981	726.795	689.773	803.139
3L	+	FBgn0027549	Nulp1	8110832	172.94	226.671	260.023	172.309	208.843	204.547	179.862	198.03	177.113	212.029	254.343	219.621	7718445	87.4525	59.0063	108.11	122	105.839	87.5315	141.746	103.32	100.963	87.3061	60.0876	54.5045
3L	+	FBgn0263232	Nxf3	13972223	3.93045	7.19589	11.1838	7.54637	11.3399	11.0566	14.2937	5.73999	6.84495	12.4723	6.58494	9.61844	9491537	5.89567	8.63507	14.9117	2.51546	7.55992	5.52831	25.014	33.005	23.1017	39.6846	30.4554	19.2369
3L	+	FBgn0036732	Oatp74D	17487857	123.809	170.543	55.919	88.041	87.8841	88.4529	64.3216	54.5299	61.6046	75.9676	83.958	85.7644	18587982	43.2349	49.6517	21.4356	44.0205	47.2495	46.0692	52.4102	67.4449	55.6152	72.5661	55.972	84.9629
3L	-	FBgn0264307	orb2	8952857	4.91306	19.4289	8.38785	12.5773	13.2299	7.37108	4.76456	1.435	5.13371	1.13385	1.64624	6.41229	7149867	30.461	23.7465	39.1433	28.9277	26.4597	23.956	20.2494	14.35	18.8236	15.8738	18.9317	16.0307
3L	-	FBgn0015360	oxt	2263580	147.392	130.965	157.505	203.752	211.678	257.988	290.638	285.565	331.125	332.217	300.438	355.081	9604272	26.5305	23.7465	30.7554	33.9587	47.2495	54.3617	108.394	93.2749	86.4175	111.117	97.1279	120.23
3L	-	FBgn0037138	P5CDh1	21837111	23.5827	15.1114	37.2793	38.9896	31.1847	47.912	65.5127	63.1399	71.872	79.3692	69.965	72.1383	9293164	3.93045	2.87836	5.5919	6.28864	2.83497	5.52831	5.9557	7.17499	5.98933	1.13385	2.46935	1.60307
3L	-	FBgn0036007	path	9506817	11.7913	4.31754	33.5514	28.9277	20.7898	23.956	38.1165	22.96	38.5029	32.8815	37.8634	34.4661	16302720	116.931	108.658	170.553	152.185	103.949	120.701	220.361	142.065	194.226	168.943	154.746	140.269
3L	+	FBgn0011692	pav	4245990	211.262	243.941	279.595	197.463	238.137	237.717	116.732	165.025	163.423	156.471	162.977	152.292	21850754	186.696	235.306	200.376	106.907	86.9391	97.6668	72.6596	88.9699	75.2945	65.763	62.5569	55.306
3L	-	FBgn0036271	Pbgs	12271655	608.237	515.946	622.565	445.236	387.446	418.309	331.137	367.36	388.451	405.917	367.934	444.051	21497578	44.2175	39.5774	49.3951	41.505	53.8644	46.9906	44.0722	43.05	56.4709	39.6846	26.3398	29.6568
3L	-	FBgn0003041	pbl	7911665	6.87828	11.5134	5.5919	5.03091	12.2849	9.21385	20.2494	10.045	16.2568	14.74	30.4554	20.0384	3940490	16.7044	22.3073	27.0275	28.9277	18.8998	24.8774	17.8671	20.09	22.2461	24.9446	18.1086	21.6415
3L	+	FBgn0041342	Pcyt1	1553110	32.4262	22.3073	44.7352	15.0927	16.0648	19.3491	10.7203	10.045	10.2674	11.3385	5.76182	7.21383	12670694	134.618	141.04	188.261	122	88.829	119.78	95.2912	113.365	91.5512	51.023	53.5026	62.5198
3L	-	FBgn0286818	Pdi	15138096	31.4436	25.1856	39.1433	21.3814	24.5697	18.4277	33.3519	43.05	38.5029	86.1722	120.175	137.864	8676576	353.74	814.575	655.184	289.277	776.782	636.677	277.536	487.9	471.446	259.651	479.054	277.332
3L	+	FBgn0020386	Pdk1	129675	58.9567	64.7631	15.8437	44.0205	44.4145	29.4843	30.9697	20.09	28.2354	27.2123	34.5709	32.863	16735137	15.7218	15.831	13.0478	10.0618	19.8448	23.0346	21.4405	30.135	28.2354	27.2123	38.6865	25.6492
3L	-	FBgn0016694	Pdp1	7814610	51.0958	39.5774	59.6469	46.5359	41.5796	50.6762	71.4684	61.7049	64.1714	97.5107	77.3731	97.7874	9929504	108.087	139.6	127.682	64.1441	105.839	84.7674	109.585	76.0549	78.717	99.7784	118.529	118.627
3L	-	FBgn0004401	Pep	17644007	306.575	469.892	233.928	259.092	316.572	321.563	349.004	350.14	369.627	331.083	437.075	387.142	2137295	79.5916	76.2765	124.886	83.0101	62.3693	92.1385	127.452	71.7499	78.717	121.321	106.182	114.62
3L	-	FBgn0037019	Pex16	20780349	41.2697	35.9795	59.6469	38.9896	47.2495	43.3051	25.014	30.135	28.2354	18.1415	20.5779	21.6415	15142124	12.774	23.0269	33.5514	20.1237	17.9548	22.1132	8.33798	18.655	20.5349	15.8738	21.4011	20.8399
3L	-	FBgn0052226	Pex23	20297315	3.93045	7.19589	6.52388	7.54637	11.3399	13.8208	9.52912	10.045	8.55619	11.3385	20.5779	28.8553	15510777	26.5305	32.3815	31.6874	33.9587	37.7996	53.4403	35.7342	44.485	36.7916	26.0784	41.979	27.2522
3L	+	FBgn0036484	Pex3	15146043	12.774	11.5134	18.6397	16.3505	25.5147	21.1918	32.1608	34.44	23.9573	24.9446	24.6935	22.443	23371361	186.696	175.58	249.771	210.041	226.798	230.346	196.538	189.42	222.461	207.494	217.303	215.613
3L	-	FBgn0010741	Pfdn2	11078751	25.5479	29.5032	23.2996	23.8968	23.6247	17.5063	28.5874	24.395	18.8236	31.7477	27.986	25.6492	5772491	445.123	403.69	689.667	466.617	417.686	503.076	546.733	502.25	596.366	622.481	603.345	506.571
3L	+	FBgn0035975	PGRP-LA	9337934	8.84351	13.6722	25.1635	3.77318	16.0648	17.5063	4.76456	7.17499	9.41181	4.53538	7.40806	5.61075	5948199	88.4351	102.901	137.002	71.6905	71.8192	112.409	79.8064	77.4899	79.5726	62.3615	66.6725	82.5582
3L	+	FBgn0035976	PGRP-LC	9346265	4.91306	3.59795	1.86397	2.51546	6.61493	4.60692	3.57342	1.435	3.42248	6.80307	2.46935	5.61075	22386547	19.6522	17.9897	26.0955	27.67	15.1198	23.956	42.8811	31.57	45.3478	35.1492	57.6182	60.9168
3L	+	FBgn0260458	PGRP-LD	5781407	41.2697	28.064	41.9392	61.6287	52.9194	94.9026	120.305	84.6649	87.2731	100.912	111.944	132.253	6448005	350.792	344.683	482.767	232.68	191.833	238.639	173.907	159.285	185.669	197.289	183.555	180.346
3L	-	FBgn0035997	phol	9456341	153.287	138.161	193.852	128.288	127.574	145.579	151.275	133.455	172.835	139.463	147.338	142.673	4322436	133.635	133.844	146.321	134.577	118.124	131.758	234.655	202.335	202.782	331.083	297.145	293.362
3L	+	FBgn0036522	Phs	15621165	16.7044	28.064	16.7757	21.3814	23.6247	20.2705	20.2494	22.96	17.968	15.8738	23.8704	24.0461	31418525	63.8698	66.2022	44.7352	61.6287	86.9391	67.2611	58.3659	45.92	63.3158	51.023	68.3188	67.3291
3L	-	FBgn0015278	Pi3K68D	11789726	474.602	677.134	298.235	410.019	420.52	316.956	335.902	332.92	329.413	411.586	498.809	436.036	15755914	327.21	402.97	367.201	304.37	309.957	350.126	265.624	266.91	301.178	241.509	255.166	283.744
3L	+	FBgn0016696	Pitslre	20774969	61.9046	66.2022	41.0073	59.1132	52.9194	54.3617	55.9836	47.355	55.6152	28.3461	46.9177	59.3137	3359415	11.7913	12.233	9.31983	5.03091	9.4499	5.52831	13.1025	5.73999	6.84495	5.66923	2.46935	0.801536
3L	+	FBgn0259243	Pka-R1	20834970	7.8609	9.35466	17.7077	11.3196	9.4499	9.21385	5.9557	1.435	5.98933	7.93692	2.46935	2.40461	11993513	8.84351	5.75672	13.0478	11.3196	14.1748	14.7422	23.8228	22.96	20.5349	23.8107	18.1086	13.6261
3L	-	FBgn0086690	Plp	15067691	6.87828	7.91548	0.931983	13.835	21.7348	12.8994	8.33798	18.655	9.41181	13.6061	13.993	11.2215	19561341	147.392	142.479	168.689	132.061	165.373	193.491	225.126	246.82	268.664	210.895	241.997	196.376
3L	+	FBgn0035229	pns	1537664	19.6522	28.7836	10.2518	13.835	20.7898	14.7422	13.1025	17.22	15.4011	20.4092	10.7005	11.2215	13740987	3.93045	6.47631	0.931983	5.03091	5.66994	7.37108	3.57342	7.17499	1.71124	5.66923	7.40806	3.20615
3L	+	FBgn0003124	polo	20310287	52.0784	73.3981	24.2316	49.0514	56.6994	48.8334	57.1747	63.1399	53.904	64.6292	66.6725	53.7029	8431098	189.644	197.887	274.935	221.36	195.613	235.874	164.377	124.845	152.3	103.18	99.5972	86.5659
3L	-	FBgn0026189	prominin-like	3128033	243.688	233.867	364.405	130.804	132.299	158.478	95.2912	84.6649	112.086	87.3061	85.6042	110.612	26049910	90.4003	74.1177	213.424	194.948	152.143	128.072	166.76	193.725	183.102	247.178	116.883	105.001
3L	+	FBgn0036487	Prp31	15160953	29.4784	20.1485	27.0275	17.6082	33.0746	28.5629	30.9697	24.395	36.7916	30.6138	20.5779	34.4661	134464	58.9567	105.06	195.716	67.9173	94.499	114.252	122.687	139.195	126.632	162.14	165.447	201.987
3L	-	FBgn0052133	Ptip	14029578	86.4698	70.5198	133.274	60.371	62.3693	87.5315	89.3355	97.5799	116.364	141.731	111.121	130.65	17093246	7.8609	10.7938	21.4356	15.0927	17.0098	11.978	28.5874	14.35	20.5349	18.1415	15.6392	9.61844
3L	-	FBgn0267487	Ptp61F	1343996	147.392	148.955	140.729	109.422	116.234	115.173	108.394	116.235	101.819	92.9753	108.652	100.192	9607159	533.558	508.03	616.973	524.473	472.495	521.504	670.612	599.829	622.035	691.646	637.916	672.489
3L	+	FBgn0014007	Ptp69D	12741275	11.7913	3.59795	13.0478	17.6082	10.3949	5.52831	8.33798	5.73999	11.123	9.07076	6.58494	4.00768	13409322	451.019	429.595	623.497	674.142	586.839	542.696	394.268	297.045	335.403	324.28	279.86	585.122
3L	+	FBgn0261985	Ptpmeg	355738	6.87828	6.47631	4.65992	11.3196	13.2299	23.0346	21.4405	18.655	27.3798	21.5431	33.7478	28.0538	8472661	69.7654	70.5198	120.226	72.9482	61.4243	58.0472	59.557	43.05	64.1714	45.3538	34.5709	24.8476
3L	-	FBgn0011828	Pxn	2629862	38.3219	81.3136	22.3676	25.1546	88.829	70.0252	15.4848	60.2699	32.5135	64.6292	112.767	73.7413	5117034	90.4003	93.5466	88.5384	96.8451	68.9843	78.3177	90.5267	93.2749	84.7063	113.385	118.529	150.689
3L	+	FBgn0259785	pzg	21289791	97.2786	110.817	142.593	98.1028	129.464	114.252	84.571	100.45	125.776	62.3615	72.4343	71.3367	649788	94.3307	71.9589	104.382	95.5873	85.9941	105.959	126.261	120.54	124.92	125.857	111.121	109.009
3L	+	FBgn0019662	qm	7352790	28.4957	34.5403	26.0955	27.67	20.7898	30.4057	21.4405	14.35	32.5135	28.3461	14.8161	17.6338	19776484	4.91306	5.75672	2.79595	5.03091	9.4499	3.68554	5.9557	7.17499	5.13371	10.2046	11.5236	8.01536
3L	-	FBgn0262518	Rab8	19882050	960.994	946.98	1062.46	618.802	587.784	695.645	671.803	710.324	745.244	585.064	728.459	721.383	855628	224.036	174.86	189.193	186.144	163.483	159.4	175.098	162.155	178.824	149.668	154.746	145.078
3L	-	FBgn0010333	Rac1	1301349	754.646	679.292	750.246	763.441	732.367	651.419	748.036	777.769	840.218	953.564	890.613	878.484	6387973	10.8087	6.47631	13.9797	15.0927	19.8448	16.5849	11.9114	11.48	10.2674	6.80307	9.87741	13.6261
3L	-	FBgn0014011	Rac2	7434770	30.461	38.8578	10.2518	17.6082	23.6247	21.1918	19.0582	21.525	28.2354	24.9446	27.1629	12.023	20628900	60.9219	42.4558	100.654	79.2369	59.5344	55.2831	60.7482	61.7049	63.3158	69.1646	67.4956	49.6953
3L	-	FBgn0004636	Rap1	1862880	463.793	403.69	478.107	396.184	355.316	370.397	233.464	226.73	238.718	116.786	123.468	106.604	8679215	81.5568	82.7528	63.3748	71.6905	54.8094	64.4969	73.8507	38.745	35.0804	43.0861	27.1629	40.8784
3L	+	FBgn0003206	Ras64B	4141055	5.89567	7.19589	3.72793	1.25773	6.61493	2.76415	10.7203	8.60999	12.8343	32.8815	32.1016	44.0845	16436163	34.3914	37.4187	22.3676	22.6391	24.5697	21.1918	28.5874	30.135	23.9573	23.8107	23.0473	19.2369
3L	-	FBgn0036973	Rbbp5	20346615	2.94784	5.75672	3.72793	10.0618	8.50491	4.60692	9.52912	12.915	6.84495	7.93692	8.23118	12.8246	4018478	10.8087	8.63507	4.65992	7.54637	17.0098	11.0566	14.2937	10.045	12.8343	23.8107	23.0473	28.8553
3L	+	FBgn0052062	Rbfox1	10517985	65.835	48.2125	64.3068	40.2473	51.9744	50.6762	70.2773	88.9699	77.0057	64.6292	64.2032	72.9398	362457	2.94784	7.19589	3.72793	6.28864	10.3949	6.44969	8.33798	8.60999	13.6899	10.2046	13.1699	10.42
3L	-	FBgn0002638	Rcc1	5930701	11.7913	12.9526	5.5919	5.03091	16.0648	8.29246	13.1025	21.525	9.41181	14.74	10.7005	20.8399	5485314	14.7392	24.466	13.9797	32.7009	25.5147	28.5629	36.9254	50.225	49.6259	29.48	39.5096	32.863
3L	-	FBgn0036463	Reck	15009574	8.84351	20.1485	7.45586	5.03091	17.9548	11.978	16.676	17.22	18.8236	15.8738	13.1699	26.4507	13264717	1366.81	2147.97	1205.99	791.111	985.624	906.642	627.731	645.749	698.185	714.322	758.914	767.07
3L	-	FBgn0040290	RecQ4	8176134	90.4003	89.9487	141.661	138.35	172.933	147.422	172.715	199.465	168.557	122.455	127.583	126.643	30372043	29.4784	44.6145	43.8032	44.0205	28.3497	39.6195	22.6317	21.525	15.4011	3.40154	10.7005	4.00768
3L	+	FBgn0286051	Rexo5	6606355	83.522	113.695	61.5109	44.0205	62.3693	63.5755	71.4684	43.05	58.1821	55.5584	73.2575	63.3214	20929212	17.687	35.2599	31.6874	13.835	15.1198	20.2705	13.1025	10.045	7.70057	7.93692	7.40806	9.61844
3L	-	FBgn0260985	RfC4	4136358	76.6437	71.2394	83.8785	57.8555	74.6542	72.7894	84.571	91.8399	108.664	107.715	138.284	130.65	16296054	79.5916	54.6888	101.586	128.288	150.253	142.815	144.128	144.935	130.91	141.731	111.944	93.7798
3L	-	FBgn0026376	Rgl	13919699	119.879	125.928	117.43	65.4019	91.664	85.6888	65.5127	111.93	95.8293	81.6369	134.991	93.7798	5539334	247.618	234.586	454.808	247.772	241.917	206.39	283.491	308.525	288.344	370.767	317.723	244.469
3L	+	FBgn0261258	rgn	21422118	7.8609	3.59795	9.31983	7.54637	6.61493	5.52831	5.9557	5.73999	2.56686	3.40154	2.46935	3.20615	15983450	104.157	115.854	159.369	101.876	112.454	99.5095	121.496	132.02	123.209	117.92	145.692	109.81
3L	+	FBgn0260442	rhea	8557892	23.5827	22.3073	16.7757	12.5773	16.0648	17.5063	14.2937	11.48	11.123	13.6061	23.0473	17.6338	22284371	130.687	151.114	197.58	128.288	137.969	152.95	154.848	206.64	215.616	185.951	168.739	187.56
3L	+	FBgn0036980	RhoBTB	20379295	4.91306	2.87836	16.7757	8.8041	21.7348	11.0566	4.76456	5.73999	8.55619	3.40154	2.46935	5.61075	6466357	13.7566	22.3073	28.8915	38.9896	40.6346	29.4843	42.8811	50.225	53.0484	36.283	47.7408	45.6876
3L	+	FBgn0036518	RhoGAP71E	15593484	24.5653	38.1382	12.1158	28.9277	25.5147	17.5063	38.1165	47.355	29.091	30.6138	31.2785	36.8707	12150681	12.774	18.7093	17.7077	13.835	16.0648	11.978	7.14684	7.17499	12.8343	5.66923	12.3468	18.4353
3L	+	FBgn0036921	RhoGDI	19932372	224.036	219.475	328.99	208.783	230.578	216.525	151.275	159.285	187.381	122.455	128.406	145.88	13079228	33.4088	34.5403	30.7554	18.8659	25.5147	23.0346	11.9114	10.045	4.2781	6.80307	5.76182	4.00768
3L	+	FBgn0264707	RhoGEF3	304095	16.7044	16.5506	27.9595	13.835	17.9548	15.6635	2.38228	7.17499	8.55619	5.66923	4.11559	3.20615	31850283	19.6522	28.7836	18.6397	18.8659	21.7348	17.5063	23.8228	33.005	28.2354	32.8815	40.3328	31.2599
3L	+	FBgn0010406	RNaseX25	7972299	6.87828	22.3073	15.8437	17.6082	21.7348	21.1918	20.2494	14.35	11.9787	10.2046	13.1699	9.61844	16679382	28.4957	17.2701	21.4356	32.7009	16.0648	20.2705	25.014	18.655	17.1124	36.283	30.4554	47.2906
3L	-	FBgn0036897	Rnf146	19639382	28.4957	23.0269	18.6397	32.7009	36.8546	40.5409	20.2494	38.745	47.059	32.8815	48.5639	54.5045	20412246	68.7828	70.5198	107.178	65.4019	60.4793	84.7674	80.9976	76.0549	91.5512	86.1722	73.2575	72.1383
3L	-	FBgn0035106	rno	189301	28.4957	22.3073	23.2996	25.1546	24.5697	16.5849	22.6317	15.785	9.41181	30.6138	21.4011	32.0615	7796545	13.7566	10.0743	5.5919	16.3505	6.61493	6.44969	9.52912	5.73999	7.70057	5.66923	4.93871	3.20615
3L	+	FBgn0036697	rogdi	17055077	23.5827	23.7465	37.2793	37.7318	37.7996	46.0692	22.6317	20.09	19.6792	26.0784	13.993	8.01536	19906686	90.4003	74.1177	150.049	186.144	128.519	106.881	108.394	130.585	99.2518	96.3768	55.1489	46.4891
3L	-	FBgn0004574	Rop	4153617	82.5394	66.2022	133.274	75.4637	85.9941	89.3743	65.5127	83.2299	88.9844	80.503	88.8967	46.4891	9588273	350.792	349.001	327.126	334.556	358.151	291.158	327.564	340.095	324.28	380.972	390.981	351.874
3L	-	FBgn0036621	roq	16373501	20.6349	12.9526	39.1433	27.67	32.1297	21.1918	16.676	12.915	17.1124	13.6061	7.40806	9.61844	14661176	121.844	105.78	142.593	80.4946	90.719	105.038	119.114	99.0149	100.107	109.983	126.76	126.643
3L	-	FBgn0035422	RpL28	3236804	570.898	464.135	663.572	493.029	484.78	483.727	350.195	334.355	397.007	287.997	309.492	309.393	9893876	4.91306	4.31754	11.1838	1.25773	3.77996	1.84277	4.76456	0	7.70057	17.0077	13.1699	21.6415
3L	-	FBgn0283472	S6k	5798554	56.0089	38.1382	79.2186	100.618	90.719	79.2391	139.363	159.285	143.744	137.195	120.998	72.1383	12768874	14.7392	16.5506	22.3676	35.2164	24.5697	36.8554	22.6317	30.135	35.0804	18.1415	17.2855	23.2446
3L	-	FBgn0026371	SAK	21528217	86.4698	79.8744	133.274	122	103.004	97.6668	82.1887	78.9249	74.4389	85.0384	79.8424	75.3444	15991838	21.6175	14.3918	27.0275	22.6391	26.4597	24.8774	16.676	17.22	19.6792	7.93692	13.1699	8.01536
3L	-	FBgn0261872	scaf6	17040841	66.8176	69.0806	45.6672	79.2369	61.4243	53.4403	52.4102	48.79	47.059	46.4877	51.8564	60.9168	18822352	41.2697	26.6248	62.4429	44.0205	56.6994	45.1478	75.0419	71.7499	88.1288	119.054	65.0263	44.886
3L	-	FBgn0052103	SCaMC	12415025	110.053	100.743	147.253	106.907	99.2239	126.23	126.261	132.02	154.867	138.329	127.583	145.88	577883	1909.21	2372.49	3031.74	1502.99	1957.07	1751.55	1511.56	1772.22	1653.91	1472.86	1757.36	1384.25
3L	+	FBgn0036510	SCCRO	15565271	55.0263	40.297	85.7424	70.4328	84.1041	72.7894	90.5267	91.8399	94.9737	96.3768	102.067	126.643	20811286	213.227	316.619	204.104	130.804	224.908	212.84	154.848	165.025	168.557	188.218	192.61	226.033
3L	+	FBgn0025682	scf	1299996	302.644	346.842	416.596	407.504	455.485	466.221	266.815	275.52	213.049	241.509	257.636	272.522	3792228	1076.94	927.551	876.064	1311.81	1055.55	1023.66	1067.26	1004.5	950.593	959.233	732.575	735.009
3L	+	FBgn0260936	scny	5770498	46.1828	52.53	40.0753	42.7628	32.1297	26.7202	30.9697	28.7	34.2248	29.48	41.1559	42.4814	26869155	201.435	198.607	203.172	128.288	158.758	148.343	295.403	258.3	262.675	295.934	277.391	289.355
3L	+	FBgn0004888	Scsalpha1	3818153	284.957	294.312	375.589	213.814	223.963	252.459	210.832	231.035	239.573	199.557	217.303	222.026	9152527	377.323	321.656	678.484	402.473	387.446	400.802	575.321	546.734	521.928	469.412	383.573	384.737
3L	+	FBgn0041094	scyl	11254860	133.635	138.161	95.0623	81.7523	64.2593	54.3617	65.5127	60.2699	55.6152	75.9676	62.5569	46.4891	18517510	6.87828	10.7938	10.2518	12.5773	6.61493	6.44969	5.9557	1.435	7.70057	10.2046	9.05429	6.41229
3L	-	FBgn0266669	Sec3	17421993	132.653	145.357	170.553	123.257	161.593	144.657	132.217	83.2299	106.952	99.7784	98.7741	124.238	10242381	125.774	110.817	123.954	28.9277	31.1847	39.6195	23.8228	17.22	17.968	12.4723	7.40806	12.8246
3L	-	FBgn0037036	Sems	20960397	38.3219	37.4187	40.0753	61.6287	38.7446	44.2265	95.2912	53.0949	44.4922	49.8892	28.8091	38.4737	21716726	2230.53	2656	3663.63	1841.31	2210.33	2266.61	1836.74	1858.32	1887.5	1303.92	1331.8	1230.36
3L	+	FBgn0040022	Set1	25113319	326.227	215.157	111.838	218.845	172.933	175.063	148.893	154.98	154.867	189.352	186.025	218.018	21697989	130.687	138.881	231.132	182.371	228.688	208.233	185.818	143.5	142.888	281.194	266.69	185.956
3L	-	FBgn0035162	Sf3b3	832484	2.94784	2.15877	0.931983	5.03091	3.77996	4.60692	14.2937	18.655	11.9787	10.2046	12.3468	8.01536	13858595	2.94784	5.03713	6.52388	1.25773	7.55992	2.76415	5.9557	4.305	5.13371	2.26769	2.46935	5.61075
3L	+	FBgn0020251	sfl	6524649	12.774	19.4289	11.1838	18.8659	14.1748	14.7422	25.014	37.31	17.968	30.6138	39.5096	37.6722	648488	63.8698	47.4929	91.3343	54.0823	61.4243	58.0472	71.4684	88.9699	88.1288	63.4953	66.6725	36.0691
3L	-	FBgn0261445	sgl	6964630	12.774	36.6991	21.4356	21.3814	15.1198	18.4277	4.76456	12.915	4.2781	13.6061	18.1086	12.023	8687476	73.6959	79.1548	109.042	60.371	49.1395	79.2391	28.5874	28.7	38.5029	19.2754	21.4011	39.2753
3L	-	FBgn0035772	Sh3beta	7374049	77.6263	76.9961	143.525	140.866	107.729	106.881	160.804	137.76	143.744	136.061	119.352	134.658	8807578	44.2175	36.6991	49.3951	44.0205	31.1847	55.2831	45.2633	44.485	35.936	48.7553	55.1489	59.3137
3L	-	FBgn0005564	Shal	19585092	141.496	166.225	262.819	226.391	244.752	187.962	220.361	225.295	221.605	219.966	186.025	201.186	20606849	123.809	133.844	179.873	115.711	93.554	108.723	157.231	142.065	168.557	138.329	155.569	136.261
3L	-	FBgn0052423	shep	5184149	57.9741	49.6517	31.6874	69.175	50.0845	41.4623	63.1304	67.4449	79.5726	55.5584	55.972	64.1229	4928257	0.982612	10.0743	2.79595	2.51546	6.61493	8.29246	4.76456	12.915	7.70057	11.3385	8.23118	8.8169
3L	+	FBgn0010762	simj	10689247	228.949	255.454	178.941	145.896	149.308	200.862	170.333	152.11	176.258	148.534	158.862	140.269	22079320	117.913	84.192	150.981	88.041	81.2691	85.6888	104.82	76.0549	79.5726	109.983	113.59	95.3828
3L	+	FBgn0003410	sina	16854413	416.627	372.747	418.46	352.164	364.766	326.17	289.447	276.955	256.686	289.131	261.751	188.361	11457005	106.122	110.817	134.206	84.2678	100.169	106.881	109.585	113.365	108.664	133.794	105.359	117.024
3L	+	FBgn0026179	siz	21039611	12.774	28.7836	15.8437	21.3814	28.3497	23.0346	35.7342	34.44	33.3691	36.283	49.3871	60.9168	5268597	37.3393	63.3239	89.4704	54.0823	49.1395	41.4623	27.3962	12.915	22.2461	26.0784	18.1086	17.6338
3L	+	FBgn0052484	Sk2	3049850	40.2871	23.7465	40.0753	47.7937	55.7544	33.1698	44.0722	38.745	58.1821	47.6215	53.5026	71.3367	19227185	81.5568	65.4826	171.485	81.7523	84.1041	82.9246	60.7482	71.7499	70.1608	49.8892	37.0403	28.8553
3L	-	FBgn0003415	skd	21026956	63.8698	66.9218	47.5311	47.7937	58.5894	55.2831	45.2633	53.0949	53.904	66.8969	64.2032	57.7106	15339379	51.0958	50.3713	73.6267	25.1546	18.8998	23.956	20.2494	4.305	16.2568	36.283	17.2855	24.0461
3L	-	FBgn0035968	Slc45-1	9208083	2.94784	9.35466	6.52388	5.03091	1.88998	3.68554	7.14684	11.48	5.98933	18.1415	9.87741	8.01536	6927213	1534.84	1495.31	1791.27	1084.16	1159.5	1347.99	994.602	1011.67	1118.29	994.382	1027.25	1270.44
3L	+	FBgn0037203	slif	22881595	10.8087	6.47631	16.7757	13.835	15.1198	4.60692	8.33798	12.915	8.55619	2.26769	5.76182	7.21383	13656851	121.844	99.3033	140.729	47.7937	65.2043	72.7894	42.8811	25.83	54.7596	61.2276	70.7881	56.9091
3L	-	FBgn0086906	sls	2112258	42.2523	26.6248	9.31983	44.0205	17.0098	19.3491	20.2494	20.09	18.8236	5.66923	12.3468	5.61075	28605776	133.635	183.495	161.233	122	134.189	152.028	141.746	147.805	133.477	183.683	173.678	161.109
3L	+	FBgn0052438	SMC5	21570222	16.7044	23.0269	30.7554	7.54637	13.2299	11.0566	23.8228	21.525	36.7916	49.8892	36.2172	53.7029	19665277	49.1306	51.8104	62.4429	51.5669	55.7544	57.1258	32.1608	48.79	26.5242	18.1415	18.9317	16.0307
3L	-	FBgn0036641	Smn	16586107	185.714	195.728	207.832	194.948	224.908	219.29	184.627	186.55	176.258	192.754	209.895	290.958	5641737	29.4784	39.5774	63.3748	60.371	68.0393	50.6762	44.0722	38.745	48.7703	22.6769	24.6935	26.4507
3L	-	FBgn0052380	SMSr	7381253	5.89567	11.5134	4.65992	3.77318	5.66994	10.1352	11.9114	4.305	5.13371	6.80307	13.993	12.023	19929720	4.91306	4.31754	17.7077	11.3196	6.61493	8.29246	8.33798	8.60999	4.2781	3.40154	8.23118	9.61844
3L	+	FBgn0011288	Snap25	24226041	18.6696	7.91548	11.1838	17.6082	12.2849	14.7422	22.6317	17.22	5.98933	18.1415	11.5236	4.00768	11801936	939.377	1049.16	1104.4	1170.94	1350.39	1087.23	968.397	1034.63	902.678	1314.13	1277.48	1773.8
3L	-	FBgn0036302	sowah	12555750	32.4262	46.0537	32.6194	28.9277	28.3497	30.4057	21.4405	17.22	14.5455	17.0077	22.2242	15.2292	14253106	6.87828	6.47631	10.2518	8.8041	11.3399	5.52831	11.9114	7.17499	12.8343	11.3385	12.3468	9.61844
3L	+	FBgn0037025	Spc105R	20801820	2.94784	11.5134	3.72793	6.28864	17.0098	13.8208	7.14684	5.73999	8.55619	14.74	14.8161	20.8399	14043260	181.783	136.722	182.669	137.092	130.409	132.679	175.098	169.33	190.803	250.58	246.935	200.384
3L	-	FBgn0010905	Spn	2513683	9.82612	6.47631	16.7757	10.0618	4.72495	12.8994	11.9114	8.60999	11.9787	10.2046	9.05429	9.61844	20261724	58.9567	80.594	106.246	59.1132	72.7642	67.2611	66.7039	60.2699	88.1288	91.8415	86.4273	112.215
3L	+	FBgn0052451	SPoCk	22784545	160.166	186.374	53.123	202.494	176.713	140.972	91.7178	116.235	106.097	98.6445	85.6042	126.643	9374963	7.8609	10.0743	12.1158	16.3505	7.55992	8.29246	25.014	14.35	16.2568	15.8738	11.5236	4.00768
3L	+	FBgn0036374	Spt20	13510671	21.6175	19.4289	28.8915	16.3505	17.0098	23.956	17.8671	7.17499	14.5455	12.4723	9.87741	15.2292	9376423	169.992	151.833	203.172	83.0101	55.7544	43.3051	101.247	35.875	56.4709	263.052	128.406	116.223
3L	+	FBgn0029121	Sras	5564922	37.3393	35.9795	50.3271	61.6287	77.4892	78.3177	16.676	12.915	10.2674	10.2046	6.58494	4.00768	3197058	9184.47	8594.78	14276.1	8102.28	8670.28	9018.51	5798.47	6167.62	6684.1	5372.16	4378.99	4356.35
3L	-	FBgn0262733	Src64B	4592888	6.87828	2.87836	11.1838	11.3196	7.55992	11.978	14.2937	15.785	16.2568	13.6061	14.8161	14.4277	14509055	2.94784	0.719589	7.45586	3.77318	4.72495	9.21385	8.33798	11.48	11.9787	5.66923	8.23118	11.2215
3L	+	FBgn0036340	SRm160	13039884	18.6696	20.8681	10.2518	15.0927	15.1198	16.5849	15.4848	15.785	8.55619	11.3385	13.1699	11.2215	19397144	22.6001	17.9897	37.2793	36.4741	33.0746	34.0912	42.8811	41.615	46.2034	58.9599	47.7408	43.283
3L	-	FBgn0011509	SrpRbeta	8719099	115.948	102.182	138.865	145.896	130.409	137.286	182.244	157.85	116.364	98.6445	136.638	157.101	28734350	56.0089	57.5672	85.7424	41.505	56.6994	61.7328	51.219	87.5349	70.1608	63.4953	78.1962	62.5198
3L	-	FBgn0036476	sstn	15093466	7.8609	4.31754	3.72793	8.8041	9.4499	8.29246	11.9114	11.48	5.13371	9.07076	7.40806	5.61075	4810256	10.8087	8.63507	2.79595	6.28864	6.61493	4.60692	3.57342	2.87	1.71124	9.07076	7.40806	4.00768
3L	-	FBgn0002466	sti	12512095	9.82612	11.5134	4.65992	7.54637	8.50491	3.68554	3.57342	12.915	8.55619	17.0077	5.76182	8.8169	15731487	60.9219	41.0166	64.3068	154.701	125.684	85.6888	152.466	114.8	108.664	156.471	100.42	56.1075
3L	-	FBgn0035437	Strip	3322359	3.93045	2.87836	5.5919	3.77318	0.94499	4.60692	13.1025	5.73999	7.70057	11.3385	15.6392	8.01536	9715255	30.461	17.9897	0.931983	20.1237	14.1748	10.1352	8.33798	14.35	12.8343	13.6061	10.7005	24.8476
3L	-	FBgn0014388	sty	3417518	3842.01	3973.57	3673.88	2800.96	2985.22	2940.14	2493.06	2327.57	2638.73	2252.95	2652.91	2075.18	9042348	113.983	99.3033	164.961	69.175	87.8841	93.9812	72.6596	113.365	101.819	89.5738	86.4273	97.7874
3L	-	FBgn0004465	Su(P)	16611018	4.91306	11.5134	3.72793	3.77318	5.66994	4.60692	4.76456	5.73999	3.42248	2.26769	4.11559	4.00768	9834905	31.4436	31.6619	41.9392	30.1855	37.7996	34.0912	21.4405	11.48	21.3905	5.66923	15.6392	10.42
3L	-	FBgn0014037	Su(Tpl)	19891399	1023.88	995.192	1177.09	603.71	585.894	777.649	536.013	474.985	561.286	468.278	525.149	495.349	1010405	6.87828	10.0743	3.72793	11.3196	6.61493	5.52831	15.4848	11.48	7.70057	6.80307	7.40806	8.8169
3L	+	FBgn0260397	Su(var)3-3	20226635	9.82612	10.0743	10.2518	12.5773	11.3399	11.0566	5.9557	11.48	5.98933	11.3385	13.1699	8.8169	23371446	104.157	99.3033	121.158	71.6905	50.0845	82.0032	36.9254	57.3999	60.749	29.48	46.9177	43.283
3L	-	FBgn0020887	Su(z)12	19927193	101.209	110.097	167.757	137.092	132.299	158.478	159.613	179.375	180.536	168.943	179.44	188.361	21132672	44.2175	28.7836	39.1433	51.5669	62.3693	49.7548	60.7482	50.225	51.3371	54.4246	44.4484	51.2983
3L	+	FBgn0036191	Sugb	11688815	7.8609	12.9526	19.5716	18.8659	16.0648	12.8994	25.014	27.265	15.4011	28.3461	19.7548	28.8553	20371674	232.879	195.728	328.99	284.247	222.073	242.324	231.081	209.51	248.13	197.289	211.541	174.735
3L	+	FBgn0266696	Svil	2409110	18.6696	14.3918	33.5514	32.7009	34.9646	25.7988	21.4405	15.785	10.2674	12.4723	4.93871	4.00768	16453256	23.5827	17.2701	62.4429	32.7009	43.4695	26.7202	40.4988	41.615	25.6686	34.0154	35.3941	28.0538
3L	-	FBgn0024187	syd	7926024	52.0784	55.4084	123.954	80.4946	88.829	96.7454	122.687	117.67	94.1181	109.983	112.767	92.1767	19518839	17.687	35.2599	36.3473	31.4432	44.4145	42.3837	19.0582	33.005	31.6579	26.0784	18.1086	23.2446
3L	-	FBgn0261090	Sytbeta	15062187	15.7218	20.8681	15.8437	16.3505	11.3399	18.4277	30.9697	11.48	17.1124	19.2754	18.9317	8.8169	22016549	157.218	135.283	201.308	192.432	166.318	151.107	177.48	146.37	167.701	189.352	139.93	158.704
3L	+	FBgn0035540	Syx17	4403995	9.82612	10.7938	4.65992	1.25773	7.55992	5.52831	7.14684	4.305	2.56686	6.80307	5.76182	4.00768	16752545	7.8609	6.47631	3.72793	20.1237	17.9548	11.0566	9.52912	11.48	5.98933	14.74	11.5236	7.21383
3L	-	FBgn0011836	Taf2	9884822	62.8872	57.5672	59.6469	59.1132	65.2043	70.9466	66.7039	58.8349	74.4389	60.0938	94.6585	76.9475	14299468	14.7392	8.63507	13.0478	6.28864	7.55992	17.5063	11.9114	11.48	17.968	34.0154	27.986	31.2599
3L	+	FBgn0010280	Taf4	16120361	85.4872	74.8373	145.389	66.6596	64.2593	79.2391	67.895	51.6599	53.0484	49.8892	30.4554	43.283	20678978	47.1654	38.8578	102.518	66.6596	76.5442	58.0472	46.4545	66.0099	65.8827	51.023	45.2715	41.6799
3L	+	FBgn0283681	Tcs3	16352774	22.6001	37.4187	31.6874	30.1855	61.4243	53.4403	65.5127	67.4449	55.6152	80.503	75.7268	97.7874	21219239	655.402	747.653	882.588	721.936	738.037	691.038	698.008	754.809	784.603	725.661	674.133	753.444
3L	-	FBgn0035505	Teh2	4186017	68.7828	56.128	90.4024	89.2987	65.2043	90.2957	100.056	84.6649	71.0164	78.2353	74.0806	87.3675	10790639	194.557	153.992	162.165	167.278	139.858	168.613	151.275	179.375	190.803	158.738	162.154	153.895
3L	-	FBgn0004449	Ten-m	22334495	9.82612	9.35466	17.7077	11.3196	17.0098	15.6635	11.9114	17.22	16.2568	28.3461	27.1629	51.2983	4224050	2927.2	2094.01	4089.54	3004.71	1973.14	2132.08	1691.42	1403.43	1399.79	1362.88	913.661	1195.09
3L	-	FBgn0263392	Tet	2818010	27.5131	53.9692	29.8235	33.9587	51.0295	53.4403	44.0722	66.0099	60.749	97.5107	94.6585	137.063	13807632	74.6785	115.134	109.974	81.7523	120.959	91.2171	110.776	93.2749	126.632	112.251	144.046	138.666
3L	+	FBgn0036373	Tgi	13495221	285.94	433.912	562.918	286.762	500.845	459.771	260.86	377.405	325.991	328.815	353.941	418.402	1517136	77.6263	109.378	121.158	134.577	165.373	182.434	101.247	140.63	102.674	91.8415	98.7741	129.047
3L	+	FBgn0026160	tna	10858680	49.1306	59.0063	40.0753	36.4741	41.5796	34.0912	44.0722	51.6599	47.059	52.1569	60.0876	35.2676	7281762	16.7044	20.1485	29.8235	13.835	33.0746	19.3491	35.7342	24.395	26.5242	38.5507	25.5166	30.4584
3L	+	FBgn0024921	Tnpo	6198543	150.34	89.9487	136.07	154.701	105.839	135.444	140.555	120.54	139.466	157.604	125.937	80.9552	19373756	8.84351	11.5134	11.1838	17.6082	13.2299	6.44969	14.2937	12.915	14.5455	6.80307	11.5236	9.61844
3L	+	FBgn0029114	Tollo	15235968	49.1306	76.9961	13.9797	36.4741	54.8094	45.1478	59.557	55.9649	61.6046	55.5584	41.1559	53.7029	21570954	141.496	100.023	163.097	115.711	101.114	105.959	70.2773	76.0549	67.5939	77.1015	52.6795	55.306
3L	-	FBgn0036908	TORIP	19803922	388.132	444.706	662.64	398.7	514.074	454.243	460.971	497.945	538.184	717.724	753.153	981.882	4237420	4.91306	7.91548	3.72793	6.28864	3.77996	7.37108	5.9557	2.87	8.55619	10.2046	6.58494	5.61075
3L	+	FBgn0041775	tral	12519867	272.183	228.829	357.881	187.401	182.383	185.198	109.585	104.755	123.209	78.2353	65.0263	45.6876	5739364	62.8872	64.0435	64.3068	76.7214	77.4892	89.3743	55.9836	54.5299	60.749	56.6923	57.6182	59.3137
3L	-	FBgn0028978	trbl	20401356	4.91306	4.31754	0.931983	7.54637	7.55992	9.21385	3.57342	5.73999	2.56686	7.93692	9.05429	3.20615	16103445	21.6175	30.2228	26.0955	11.3196	34.9646	28.5629	30.9697	41.615	44.4922	38.5507	42.8021	48.8937
3L	-	FBgn0003744	trc	19867487	364.549	284.238	505.135	379.834	333.581	376.846	308.505	287	309.734	258.517	241.997	262.904	10159133	30.461	30.2228	50.3271	55.34	50.0845	47.912	60.7482	55.9649	53.904	47.6215	64.2032	37.6722
3L	-	FBgn0024277	trio	997276	69.7654	79.1548	123.022	135.835	155.923	149.264	251.331	256.865	237.006	133.794	166.27	141.07	7002815	3.93045	7.19589	6.52388	2.51546	6.61493	7.37108	5.9557	8.60999	4.2781	2.26769	5.76182	8.8169
3L	-	FBgn0035121	Tudor-SN	259310	16.7044	17.9897	15.8437	11.3196	10.3949	22.1132	19.0582	12.915	23.9573	13.6061	13.993	5.61075	10409603	2914.43	3082.72	3833.25	2877.68	3027.75	3342.78	2057.1	2185.5	2210.92	2028.45	2387.86	2612.21
3L	+	FBgn0015321	Ubc4	9699904	13.7566	13.6722	18.6397	7.54637	22.6798	19.3491	48.8368	47.355	41.9253	28.3461	37.8634	47.2906	13307373	84.5046	106.499	129.546	67.9173	107.729	96.7454	148.893	166.46	143.744	232.438	277.391	190.766
3L	-	FBgn0003943	Ubi-p63E	3899430	633.785	689.367	765.158	465.359	548.094	621.013	397.841	377.405	374.761	264.186	300.438	296.568	22201404	53.061	21.5877	29.8235	47.7937	18.8998	31.3271	55.9836	50.225	35.0804	32.8815	32.1016	31.2599
3L	-	FBgn0011327	Uch-L5	9475712	64.8524	46.7733	100.654	67.9173	77.4892	58.9686	38.1165	58.8349	53.0484	35.1492	29.6322	27.2522	4931946	8.84351	10.0743	23.2996	15.0927	19.8448	15.6635	5.9557	11.48	10.2674	20.4092	22.2242	8.01536
3L	-	FBgn0035601	Uev1A	5367340	426.454	322.376	451.08	418.823	395.951	427.522	381.165	354.445	351.659	312.941	295.499	315.805	22721340	4.91306	5.75672	6.52388	1.25773	3.77996	3.68554	27.3962	27.265	29.091	27.2123	39.5096	37.6722
3L	+	FBgn0014075	Uggt	18878109	84.5046	75.5569	133.274	133.319	109.619	131.758	79.8064	90.4049	65.027	85.0384	55.972	62.5198	11163983	133.635	119.452	192.92	101.876	76.5442	93.9812	64.3216	47.355	69.3051	39.6846	51.0333	85.7644
3L	-	FBgn0036842	Ugt316A1	19066154	24.5653	45.3341	56.851	3.77318	12.2849	13.8208	2.38228	5.73999	3.42248	6.80307	8.23118	5.61075	12640627	388.132	364.112	554.53	365.999	336.416	338.148	409.752	476.42	505.671	522.703	516.095	409.585
3L	-	FBgn0263352	Unr	8432548	241.723	227.39	236.724	210.041	168.208	219.29	141.746	182.245	158.29	158.738	144.869	149.086	24558579	56.0089	41.0166	30.7554	35.2164	31.1847	35.934	34.5431	47.355	35.0804	39.6846	60.0876	64.1229
3L	+	FBgn0036398	upSET	14016519	111.035	145.357	228.336	70.4328	57.6444	83.846	78.6153	48.79	66.7383	63.4953	56.7951	112.215	11359439	58.9567	62.6043	60.5789	47.7937	65.2043	84.7674	65.5127	63.1399	83.8507	87.3061	93.0123	103.398
3L	-	FBgn0035965	Use1	9135884	9.82612	13.6722	5.5919	3.77318	9.4499	11.0566	11.9114	8.60999	9.41181	9.07076	15.6392	12.023	13331836	15.7218	17.9897	5.5919	16.3505	20.7898	7.37108	3.57342	7.17499	10.2674	11.3385	13.1699	12.8246
3L	+	FBgn0052479	Usp10	893335	64.8524	86.3507	9.31983	74.206	47.2495	58.0472	44.0722	58.8349	53.0484	51.023	73.2575	108.207	5780762	35.374	33.1011	55.919	44.0205	34.0196	37.7768	30.9697	28.7	38.5029	24.9446	33.7478	13.6261
3L	+	FBgn0016756	Usp47	5756125	116.931	155.431	110.906	80.4946	85.9941	87.5315	55.9836	61.7049	55.6152	37.4169	75.7268	93.7798	30038228	32.4262	18.7093	15.8437	25.1546	11.3399	21.1918	45.2633	20.09	27.3798	29.48	20.5779	20.8399
3L	+	FBgn0011335	vers	12117921	4.91306	3.59795	14.9117	10.0618	14.1748	14.7422	27.3962	27.265	41.0697	31.7477	28.8091	53.7029	24252860	24.5653	12.9526	38.2113	35.2164	14.1748	22.1132	38.1165	15.785	29.9467	36.283	16.4624	14.4277
3L	+	FBgn0028663	VhaM9.7-b	21540530	354.723	365.551	384.909	358.453	353.426	361.183	279.918	299.915	275.509	175.746	180.263	264.507	9486528	230.914	176.299	222.744	159.731	132.299	158.478	139.363	183.68	156.578	130.392	125.114	165.116
3L	+	FBgn0264848	vih	12505522	169.009	166.945	153.777	150.927	116.234	134.522	82.1887	93.2749	68.4495	66.8969	43.6252	66.5275	9520937	14.7392	13.6722	26.0955	32.7009	25.5147	34.0912	28.5874	25.83	23.1017	23.8107	27.1629	21.6415
3L	-	FBgn0052418	vito	5777475	38.3219	34.5403	71.7627	40.2473	56.6994	46.0692	83.3798	71.7499	77.0057	73.6999	70.7881	71.3367	18855767	413.68	454.781	630.021	306.886	336.416	376.846	170.333	162.155	160.001	108.849	125.937	141.07
3L	-	FBgn0003984	vn	5815831	4.91306	2.87836	4.65992	5.03091	0	1.84277	4.76456	4.305	5.13371	7.93692	6.58494	11.2215	12052144	107.105	82.7528	143.525	99.3605	92.609	105.038	83.3798	63.1399	76.1501	40.8184	47.7408	42.4814
3L	+	FBgn0052113	Vps13D	12760761	1.96522	2.87836	1.86397	7.54637	7.55992	7.37108	4.76456	2.87	8.55619	10.2046	5.76182	9.61844	25650243	9.82612	24.466	37.2793	21.3814	40.6346	29.4843	50.0279	54.5299	51.3371	51.023	46.0946	44.886
3L	+	FBgn0260987	vtd	27145669	65.835	66.2022	38.2113	80.4946	75.5992	91.2171	59.557	61.7049	79.5726	109.983	98.7741	103.398	11079472	52.0784	49.6517	112.77	79.2369	61.4243	58.0472	84.571	86.0999	106.952	120.188	83.958	70.5352
3L	-	FBgn0036896	wnd	19632583	61.9046	90.6683	41.0073	54.0823	51.9744	37.7768	38.1165	43.05	35.0804	34.0154	34.5709	49.6953	22801659	157.218	181.337	99.7222	101.876	117.179	109.645	107.203	97.5799	114.653	129.258	163.8	173.933
3L	-	FBgn0037098	Wnk	21551969	19.6522	20.8681	3.72793	26.4123	16.0648	14.7422	14.2937	12.915	7.70057	4.53538	10.7005	12.023	6620222	9.82612	14.3918	26.0955	15.0927	10.3949	11.978	14.2937	5.73999	6.84495	13.6061	9.87741	11.2215
3L	-	FBgn0022959	yps	12122258	43.2349	28.7836	43.8032	69.175	51.9744	55.2831	14.2937	15.785	14.5455	1.13385	1.64624	2.40461	24192195	18.6696	14.3918	10.2518	11.3196	16.0648	13.8208	20.2494	25.83	19.6792	12.4723	23.8704	28.8553
3L	-	FBgn0027616	Ythdc1	3371520	21.6175	20.1485	9.31983	17.6082	25.5147	4.60692	10.7203	18.655	9.41181	10.2046	6.58494	12.023	4952249	25.5479	24.466	25.1635	36.4741	23.6247	25.7988	35.7342	20.09	27.3798	19.2754	26.3398	22.443
3L	+	FBgn0035917	Zasp66	8630405	5.89567	2.15877	2.79595	8.8041	3.77996	4.60692	14.2937	5.73999	1.71124	4.53538	6.58494	7.21383	29923760	143.461	125.928	103.45	172.309	119.069	119.78	289.447	154.98	148.878	150.801	118.529	109.81
3L	+	FBgn0036668	Zcchc7	16848970	11.7913	12.9526	3.72793	21.3814	11.3399	8.29246	17.8671	15.785	15.4011	9.07076	15.6392	11.2215	13826045	49.1306	48.9321	70.8307	40.2473	44.4145	46.9906	42.8811	37.31	44.4922	38.5507	48.5639	52.9014
3L	+	FBgn0035432	ZnT63C	3313475	454.949	577.111	346.698	360.968	312.792	330.777	142.937	134.89	142.888	98.6445	116.06	115.421	10361611	80.5742	136.722	138.865	101.876	133.244	164.006	110.776	100.45	101.819	137.195	123.468	88.9705
3R	+	FBgn0020238	14-3-3epsilon	18248578	3657.28	4143.4	2885.42	2258.88	2749.92	2723.61	3351.87	3893.15	3883.65	4205.43	5181.53	4675.36	11591103	1578.07	2121.35	1766.11	1243.89	1666.96	1436.44	1054.16	1191.05	1162.79	808.432	927.654	975.47
3R	+	FBgn0015331	abs	4233434	6.87828	16.5506	13.9797	12.5773	24.5697	14.7422	13.1025	12.915	11.9787	12.4723	13.993	14.4277	9574957	256.462	230.988	369.997	417.566	423.355	375.925	551.498	617.049	622.891	634.953	581.121	503.365
3R	+	FBgn0027620	Acf	31796722	8.84351	10.7938	5.5919	5.03091	9.4499	11.978	11.9114	14.35	8.55619	11.3385	12.3468	14.4277	11792248	282.992	247.539	489.291	323.236	406.346	355.654	343.048	437.675	439.788	368.5	377.811	323.019
3R	-	FBgn0037555	Ada2b	8240746	56.0089	31.6619	99.7222	159.731	64.2593	74.6321	89.3355	61.7049	56.4709	90.7076	53.5026	41.6799	29782334	71.7307	45.3341	43.8032	81.7523	48.1945	44.2265	80.9976	94.7099	88.9844	114.518	136.638	119.429
3R	-	FBgn0038984	AdipoR	22544116	163.114	140.32	236.724	208.783	203.173	189.805	214.405	179.375	248.13	249.446	232.942	188.361	10428368	20.6349	15.831	51.2591	32.7009	22.6798	23.956	35.7342	28.7	36.7916	41.9523	46.9177	43.283
3R	-	FBgn0042094	Adk3	10889767	120.861	115.854	135.138	122	126.629	134.522	156.039	137.76	142.033	137.195	221.419	192.369	9063244	301.662	313.741	476.243	150.927	186.163	207.312	215.596	185.115	225.028	198.423	216.48	261.301
3R	-	FBgn0038467	AdSL	17019471	103.174	93.5466	106.246	96.8451	90.719	92.1385	83.3798	103.32	102.674	71.4322	78.1962	68.9321	13192366	35.374	25.9052	19.5716	44.0205	22.6798	36.8554	20.2494	27.265	19.6792	19.2754	22.2242	41.6799
3R	-	FBgn0038223	Afti	14321363	34.3914	28.064	42.8712	40.2473	24.5697	35.0126	27.3962	22.96	30.8023	17.0077	23.8704	21.6415	6360626	223.053	325.254	142.593	183.628	179.548	146.5	182.244	198.03	177.113	202.958	193.433	195.575
3R	+	FBgn0010379	Akt1	16103257	2.94784	2.87836	4.65992	3.77318	11.3399	16.5849	21.4405	24.395	32.5135	12.4723	19.7548	16.0307	12822427	92.3655	122.33	136.07	62.8864	97.334	114.252	89.3355	88.9699	109.519	91.8415	102.89	96.9859
3R	-	FBgn0000064	Ald1	26255213	1679.28	1819.12	1640.29	1509.27	1340	1455.79	1397.21	1183.87	1167.06	1221.15	1427.29	1422.73	19384783	45.2001	34.5403	20.5036	50.3091	32.1297	30.4057	46.4545	50.225	47.9147	58.9599	65.8494	85.7644
3R	-	FBgn0086346	ALiX	27703378	27.5131	31.6619	25.1635	69.175	43.4695	54.3617	77.4241	67.4449	76.1501	81.6369	76.5499	90.5736	24785516	116.931	106.499	233.928	236.453	190.888	199.019	215.596	199.465	191.659	137.195	124.291	109.81
3R	+	FBgn0086361	alph	29598957	139.531	148.955	103.45	162.247	189.943	152.95	147.701	124.845	159.145	141.731	129.229	109.81	16267103	16.7044	25.1856	7.45586	11.3196	20.7898	11.0566	11.9114	21.525	13.6899	11.3385	13.993	10.42
3R	-	FBgn0015576	alpha-Est8	7518819	9.82612	3.59795	5.5919	5.03091	0.94499	3.68554	9.52912	5.73999	11.9787	11.3385	10.7005	4.80922	15517708	226.001	179.897	384.909	357.195	211.678	198.098	232.272	249.69	222.461	218.832	180.263	105.803
3R	-	FBgn0038535	alt	17674675	150.34	157.59	151.913	119.484	128.519	124.387	107.203	133.455	137.755	99.7784	126.76	162.712	14723673	788.055	947.699	574.102	436.432	393.116	365.79	215.596	218.12	257.541	183.683	261.751	302.981
3R	+	FBgn0000071	Ama	6765109	341.949	656.266	723.219	217.587	544.314	565.73	372.827	657.229	658.827	310.674	450.245	337.447	5378094	41.2697	48.9321	40.0753	47.7937	33.0746	52.5189	28.5874	30.135	35.0804	48.7553	46.9177	50.4968
3R	-	FBgn0260642	Antp	7064185	0.982612	0.719589	2.79595	6.28864	4.72495	1.84277	7.14684	2.87	5.98933	11.3385	4.93871	4.00768	458986	13.7566	22.3073	19.5716	23.8968	20.7898	27.6415	33.3519	43.05	35.936	26.0784	27.986	23.2446
3R	+	FBgn0000083	AnxB9	21069753	453.967	388.578	634.68	537.05	474.385	475.434	636.069	579.739	567.275	583.93	465.885	517.792	12746620	206.349	143.198	296.371	235.195	185.218	215.604	246.566	228.165	239.573	176.88	172.855	169.124
3R	-	FBgn0038349	AOX3	15543905	25.5479	31.6619	14.9117	23.8968	19.8448	20.2705	39.3076	55.9649	35.936	55.5584	62.5569	79.3521	12007594	34.3914	43.895	57.7829	20.1237	22.6798	30.4057	10.7203	10.045	15.4011	5.66923	4.11559	3.20615
3R	+	FBgn0039132	AP-1sigma	23960168	46.1828	70.5198	71.7627	59.1132	49.1395	59.89	15.4848	12.915	10.2674	4.53538	2.46935	3.20615	11130237	33.4088	43.895	53.123	61.6287	49.1395	46.9906	34.5431	34.44	30.8023	20.4092	13.993	14.4277
3R	+	FBgn0263351	AP-2mu	22464444	4.91306	2.87836	11.1838	7.54637	9.4499	6.44969	5.9557	10.045	15.4011	23.8107	18.9317	8.8169	10418990	6.87828	7.91548	15.8437	8.8041	11.3399	12.8994	10.7203	21.525	5.98933	23.8107	13.1699	7.21383
3R	-	FBgn0286516	aqz	8819171	1861.07	1583.82	1198.53	1604.86	1279.52	1602.29	1154.22	1136.52	1127.71	1000.05	1009.97	1175.05	2599445	43.2349	67.6414	82.9465	72.9482	81.2691	92.1385	75.0419	101.885	82.995	75.9676	85.6042	64.1229
3R	-	FBgn0037884	Arfip	11240040	15.7218	9.35466	12.1158	6.28864	10.3949	13.8208	21.4405	11.48	17.1124	14.74	8.23118	12.023	1241797	561.071	681.451	777.274	574.782	667.163	647.733	758.756	934.184	954.015	956.965	1072.52	968.256
3R	+	FBgn0037551	Arl8	8128923	25.5479	36.6991	22.3676	59.1132	51.0295	35.934	41.6899	27.265	31.6579	47.6215	31.2785	28.8553	11798874	32.4262	35.2599	61.5109	50.3091	60.4793	51.5975	66.7039	40.18	62.4602	61.2276	50.2102	52.0999
3R	+	FBgn0038369	Arpc3A	15835564	57.9741	39.5774	68.0348	46.5359	53.8644	67.2611	90.5267	97.5799	77.0057	47.6215	55.1489	72.1383	27550277	16.7044	33.8207	17.7077	20.1237	21.7348	16.5849	13.1025	10.045	11.123	12.4723	15.6392	17.6338
3R	-	FBgn0037770	Art4	9983338	9.82612	7.91548	9.31983	5.03091	3.77996	5.52831	3.57342	8.60999	6.84495	15.8738	7.40806	5.61075	6818192	182.766	155.431	249.771	137.092	154.033	137.286	139.363	110.495	113.797	79.3692	86.4273	61.7183
3R	+	FBgn0261108	Atg13	8350050	42.2523	64.7631	27.0275	31.4432	46.3045	42.3837	22.6317	35.875	26.5242	14.74	31.2785	39.2753	5595893	1444.44	1190.2	1963.69	1138.24	1205.81	1429.99	881.444	846.649	1061.82	901.407	791.016	817.567
3R	+	FBgn0037363	Atg17	5669992	67.8002	77.7157	67.1028	51.5669	45.3595	53.4403	47.6456	63.1399	55.6152	54.4246	58.4414	61.7183	23999028	215.192	263.37	111.838	104.391	111.509	93.0598	75.0419	67.4449	65.027	30.6138	28.8091	49.6953
3R	+	FBgn0039213	atl	24634318	471.654	495.797	591.809	515.669	471.55	438.579	476.456	486.465	536.473	468.278	487.286	634.015	32045317	9.82612	5.03713	16.7757	7.54637	17.0098	20.2705	30.9697	35.875	35.936	51.023	38.6865	40.8784
3R	+	FBgn0037671	ATP6AP2	9262417	2329.77	2743.79	2887.28	2140.65	2206.55	2347.69	428.811	505.12	525.35	174.612	179.44	169.124	3368132	67.8002	70.5198	138.865	208.783	234.357	175.984	83.3798	137.76	118.075	80.503	51.8564	36.8707
3R	+	FBgn0002921	Atpalpha	20958181	56.0089	56.128	52.191	26.4123	39.6896	57.1258	33.3519	25.83	30.8023	32.8815	35.3941	49.6953	20024593	242.705	109.378	205.968	199.979	151.198	210.997	148.893	139.195	130.91	111.117	102.067	66.5275
3R	+	FBgn0019637	Atu	5614369	11.7913	16.5506	13.0478	18.8659	12.2849	9.21385	13.1025	28.7	17.1124	14.74	18.9317	24.8476	17083298	2.94784	5.03713	0	3.77318	7.55992	2.76415	7.14684	10.045	5.98933	6.80307	10.7005	12.8246
3R	+	FBgn0041188	Atx2	15416111	188.661	182.056	163.097	230.164	219.238	189.805	195.347	245.385	199.359	159.872	181.909	140.269	13551229	1115.26	948.419	1304.78	1511.79	1704.76	1328.64	1492.5	1769.35	1695.84	1771.07	1843.78	1166.24
3R	+	FBgn0037218	aux	4227030	23.5827	10.7938	29.8235	17.6082	37.7996	27.6415	9.52912	12.915	12.8343	3.40154	7.40806	10.42	2241590	54.0437	63.3239	53.123	57.8555	80.3241	54.3617	36.9254	38.745	37.6472	34.0154	42.8021	44.0845
3R	+	FBgn0026597	Axn	30034910	17.687	25.1856	12.1158	28.9277	31.1847	19.3491	22.6317	22.96	16.2568	23.8107	27.1629	28.8553	14224731	120.861	149.675	207.832	115.711	131.354	147.422	142.937	142.065	149.733	124.723	136.638	139.467
3R	+	FBgn0004587	B52	13666661	74.6785	71.9589	106.246	105.649	152.143	178.749	78.6153	81.7949	117.22	26.0784	30.4554	31.2599	7941479	276.114	275.603	450.148	166.02	249.477	297.607	266.815	242.515	296.9	286.863	317.723	246.072
3R	-	FBgn0263231	bel	8660045	170.974	205.083	180.805	138.35	158.758	152.95	152.466	169.33	156.578	113.385	120.175	110.612	22505567	2.94784	1.43918	1.86397	3.77318	4.72495	5.52831	13.1025	11.48	7.70057	11.3385	10.7005	3.20615
3R	-	FBgn0039625	beta4GalNAcTB	29037057	72.7133	84.9116	86.6744	62.8864	66.1493	89.3743	91.7178	123.41	124.92	104.314	112.767	133.055	9551148	376.34	374.906	652.388	456.555	451.705	442.265	362.107	380.275	401.285	380.972	364.641	383.936
3R	-	FBgn0039509	bigmax	27291534	11.7913	4.31754	22.3676	21.3814	3.77996	2.76415	23.8228	11.48	17.968	26.0784	8.23118	12.8246	14204186	8.84351	7.91548	16.7757	7.54637	7.55992	10.1352	4.76456	2.87	7.70057	4.53538	1.64624	2.40461
3R	-	FBgn0024491	Bin1	16197999	265.305	405.848	444.556	177.34	238.137	316.035	215.596	261.17	241.285	284.595	362.995	384.737	5756213	39.3045	33.1011	19.5716	33.9587	22.6798	25.7988	63.1304	47.355	58.1821	108.849	121.821	89.7721
3R	-	FBgn0014135	bnl	19836311	66.8176	82.7528	37.2793	56.5978	52.9194	50.6762	41.6899	64.5749	44.4922	39.6846	45.2715	79.3521	19122025	497.202	520.263	648.66	350.906	372.326	436.736	403.797	364.49	368.772	366.232	365.464	398.364
3R	+	FBgn0039560	BOD1	27942297	45.2001	62.6043	59.6469	52.8246	50.0845	50.6762	22.6317	22.96	24.813	12.4723	11.5236	7.21383	11110642	17.687	9.35466	17.7077	17.6082	23.6247	16.5849	23.8228	28.7	18.8236	20.4092	23.0473	14.4277
3R	+	FBgn0023097	bon	20595025	25.5479	33.1011	18.6397	36.4741	35.9096	21.1918	27.3962	28.7	23.9573	41.9523	42.8021	81.7567	11029	45.2001	28.7836	53.123	56.5978	32.1297	41.4623	36.9254	24.395	18.8236	4.53538	9.87741	5.61075
3R	-	FBgn0040237	bor	16263372	10.8087	4.31754	1.86397	16.3505	12.2849	6.44969	7.14684	15.785	6.84495	7.93692	9.87741	7.21383	22738845	19.6522	17.2701	26.0955	16.3505	10.3949	32.2485	21.4405	12.915	12.8343	14.74	17.2855	17.6338
3R	-	FBgn0038499	Brf	17376853	6.87828	15.831	13.0478	6.28864	2.83497	5.52831	3.57342	10.045	1.71124	6.80307	6.58494	12.023	17536938	16.7044	12.9526	21.4356	18.8659	12.2849	17.5063	11.9114	5.73999	5.13371	3.40154	4.11559	4.00768
3R	-	FBgn0266717	Bruce	10324354	97.2786	97.8642	84.8105	80.4946	100.169	82.9246	102.438	117.67	85.5619	131.526	110.298	144.277	15960839	447.088	392.896	526.57	437.689	458.32	421.994	475.265	496.51	436.366	430.861	466.708	298.973
3R	+	FBgn0011785	BRWD3	24319859	14.7392	25.9052	25.1635	25.1546	27.4047	17.5063	17.8671	30.135	22.2461	22.6769	31.2785	13.6261	19613678	212.244	182.056	231.132	181.113	172.933	182.434	157.231	144.935	165.134	156.471	172.032	163.513
3R	+	FBgn0000247	ca	29814839	7.8609	10.0743	13.9797	27.67	13.2299	13.8208	11.9114	15.785	17.968	17.0077	9.87741	14.4277	14642796	232.879	213.718	335.514	199.979	203.173	222.054	204.876	195.16	177.113	158.738	175.324	197.979
3R	-	FBgn0037963	Cad87A	11954162	160.166	36.6991	84.8105	101.876	26.4597	30.4057	102.438	83.2299	112.942	392.31	158.862	104.2	27267211	8.84351	22.3073	6.52388	28.9277	29.2947	17.5063	14.2937	24.395	15.4011	29.48	23.8704	28.0538
3R	+	FBgn0038478	cal1	17091803	23.5827	16.5506	21.4356	21.3814	16.0648	22.1132	15.4848	30.135	29.9467	26.0784	15.6392	28.0538	11766395	66.8176	50.3713	92.2663	72.9482	74.6542	66.3397	111.967	81.7949	82.1394	80.503	61.7338	53.7029
3R	-	FBgn0013759	CASK	21815069	42.2523	48.2125	30.7554	21.3814	34.9646	25.7988	36.9254	58.8349	26.5242	38.5507	43.6252	60.9168	5590389	5.89567	5.03713	10.2518	15.0927	18.8998	16.5849	22.6317	27.265	26.5242	41.9523	17.2855	20.0384
3R	+	FBgn0038331	Ccm3	15373493	44.2175	41.7362	77.3546	71.6905	68.9843	57.1258	52.4102	88.9699	67.5939	43.0861	43.6252	36.0691	15505016	271.201	240.343	523.774	241.484	213.568	197.176	173.907	187.985	180.536	148.534	101.243	88.9705
3R	+	FBgn0265082	Cdep	4938269	20.6349	15.1114	10.2518	16.3505	19.8448	20.2705	21.4405	17.22	23.1017	17.0077	23.8704	24.8476	5546641	178.835	163.347	368.133	223.876	238.137	236.796	359.724	357.315	394.44	360.563	423.906	339.851
3R	-	FBgn0004876	cdi	19094393	304.61	302.947	436.168	289.277	276.882	259.83	284.683	325.745	365.349	270.989	302.084	256.492	21577102	3076.56	2750.27	5657.14	4086.36	3988.8	3532.59	4620.43	4632.18	4336.28	4536.51	3575.62	2722.82
3R	+	FBgn0004107	Cdk2	20737249	39.3045	28.064	35.4154	16.3505	33.0746	37.7768	27.3962	25.83	37.6472	30.6138	35.3941	33.6645	6209351	19.6522	52.53	13.9797	20.1237	22.6798	19.3491	27.3962	21.525	23.1017	48.7553	65.0263	98.589
3R	+	FBgn0039056	CenB1A	23124036	158.201	142.479	193.852	138.35	126.629	162.164	139.363	150.675	148.022	91.8415	88.0736	80.9552	7820770	174.905	334.609	347.63	143.381	280.662	320.642	216.788	317.135	317.435	383.24	628.862	416.799
3R	-	FBgn0039590	CG10011	28634609	45.2001	56.8476	30.7554	28.9277	17.9548	22.1132	17.8671	31.57	15.4011	14.74	25.5166	16.8323	9623979	245.653	462.696	488.359	184.886	400.676	418.309	260.86	410.41	337.97	435.397	544.904	400.768
3R	+	FBgn0037492	CG10050	7250817	1.96522	2.87836	3.72793	11.3196	8.50491	9.21385	14.2937	7.17499	7.70057	10.2046	9.87741	9.61844	7199703	1.96522	4.31754	13.0478	6.28864	1.88998	2.76415	5.9557	1.435	5.13371	6.80307	3.29247	2.40461
3R	-	FBgn0037482	CG10055	7184419	8.84351	9.35466	3.72793	5.03091	11.3399	5.52831	5.9557	7.17499	16.2568	17.0077	12.3468	13.6261	19604802	28.4957	12.9526	17.7077	13.835	21.7348	16.5849	23.8228	24.395	20.5349	28.3461	23.8704	18.4353
3R	-	FBgn0037473	CG10068	7126628	9.82612	12.233	29.8235	13.835	17.9548	11.978	11.9114	11.48	17.1124	14.74	5.76182	8.01536	7341886	66.8176	59.7259	79.2186	55.34	41.5796	61.7328	88.1444	93.2749	92.4069	63.4953	99.5972	99.3905
3R	-	FBgn0038033	CG10097	12390877	45.2001	42.4558	48.4631	26.4123	26.4597	25.7988	39.3076	24.395	26.5242	22.6769	19.7548	21.6415	28319374	310.505	285.677	269.343	169.793	146.473	140.05	57.1747	51.6599	41.0697	35.1492	27.1629	27.2522
3R	-	FBgn0039094	CG10184	23605750	3509.89	3295.72	4291.78	2450.05	2495.72	2875.64	2836.11	2779.59	2891.14	3147.55	3601.96	3431.38	3232557	172.94	187.813	150.049	149.67	137.969	124.387	114.349	119.105	142.888	132.66	165.447	151.49
3R	-	FBgn0039115	CG10214	23768398	44.2175	51.8104	58.7149	31.4432	37.7996	34.0912	85.7621	77.4899	79.5726	124.723	155.569	137.063	16169518	508.01	468.453	835.057	362.226	340.196	375.004	302.55	334.355	326.846	350.358	340.771	323.821
3R	-	FBgn0027514	CG1024	6389161	102.192	85.6311	244.18	171.051	131.354	130.837	173.907	129.15	173.691	233.572	148.984	136.261	21724054	135.6	114.415	219.016	196.206	218.293	222.054	343.048	325.745	373.906	353.76	280.683	271.721
3R	-	FBgn0027512	CG10254	23692419	3.93045	12.233	5.5919	11.3196	4.72495	4.60692	2.38228	12.915	5.13371	17.0077	13.993	4.80922	7924418	32.4262	20.1485	41.0073	35.2164	60.4793	40.5409	60.7482	87.5349	92.4069	86.1722	88.8967	63.3214
3R	-	FBgn0038420	CG10311	16354324	2.94784	2.87836	9.31983	8.8041	3.77996	9.21385	7.14684	10.045	4.2781	2.26769	6.58494	3.20615	24509763	197.505	157.59	205.968	173.566	129.464	159.4	122.687	73.1849	88.9844	48.7553	55.972	50.4968
3R	-	FBgn0038454	CG10324	16645931	6.87828	9.35466	1.86397	2.51546	7.55992	10.1352	7.14684	4.305	9.41181	19.2754	6.58494	9.61844	442277	230.914	227.39	164.029	221.36	197.503	195.334	183.436	149.24	198.504	165.541	185.201	164.315
3R	+	FBgn0039109	CG10365	23726036	3.93045	4.31754	6.52388	6.28864	3.77996	4.60692	2.38228	7.17499	9.41181	15.8738	24.6935	12.8246	13093985	215.192	150.394	381.181	206.267	193.723	201.783	235.846	229.6	233.584	190.486	161.331	177.941
3R	-	FBgn0039304	CG10425	25261094	21.6175	38.1382	54.987	35.2164	33.0746	50.6762	8.33798	21.525	17.968	5.66923	6.58494	6.41229	5989975	224.036	199.326	230.2	218.845	185.218	160.321	184.627	170.765	179.68	193.888	195.902	190.766
3R	-	FBgn0037539	CG10435	8016209	177.853	164.066	236.724	296.824	300.507	291.158	353.769	302.785	286.632	246.044	181.086	176.338	8078814	168.027	131.685	286.119	212.556	204.118	193.491	306.123	325.745	317.435	326.547	246.112	222.026
3R	-	FBgn0037531	CG10445	7919053	19.6522	30.9423	15.8437	15.0927	28.3497	29.4843	46.4545	27.265	29.091	31.7477	36.2172	42.4814	24805667	52.0784	56.8476	70.8307	56.5978	37.7996	53.4403	57.1747	33.005	46.2034	45.3538	51.8564	50.4968
3R	+	FBgn0037911	CG10898	11559631	173.922	151.833	222.744	257.834	274.047	248.774	223.934	255.43	252.408	199.557	209.072	211.606	2925481	17.687	19.4289	26.0955	10.0618	13.2299	18.4277	15.4848	11.48	12.8343	23.8107	30.4554	22.443
3R	+	FBgn0037543	CG10903	8032010	32.4262	30.2228	36.3473	47.7937	51.0295	47.912	26.2051	37.31	41.0697	27.2123	17.2855	21.6415	12585425	37.3393	33.8207	13.0478	32.7009	22.6798	24.8774	27.3962	17.22	20.5349	11.3385	26.3398	13.6261
3R	+	FBgn0037379	CG10979	5798977	7.8609	3.59795	6.52388	10.0618	15.1198	6.44969	8.33798	14.35	4.2781	5.66923	6.58494	12.023	6732753	42.2523	25.9052	65.2388	35.2164	36.8546	23.956	41.6899	28.7	31.6579	32.8815	33.7478	28.0538
3R	+	FBgn0037235	CG1103	4338693	33.4088	25.9052	40.0753	59.1132	39.6896	47.912	38.1165	38.745	24.813	21.5431	16.4624	25.6492	16184789	190.627	159.749	239.52	149.67	121.904	156.635	123.879	124.845	107.808	113.385	96.3048	91.3751
3R	+	FBgn0039241	CG11089	24880211	6.87828	10.7938	4.65992	16.3505	13.2299	13.8208	11.9114	8.60999	17.1124	19.2754	12.3468	16.0307	11752496	1047.46	739.018	1740.01	1564.61	1482.69	1444.73	1499.65	1406.3	1455.41	1230.22	1006.67	827.987
3R	+	FBgn0037297	CG1116	5221364	27.5131	48.2125	52.191	37.7318	45.3595	48.8334	34.5431	63.1399	42.781	65.763	59.2645	68.1306	13679428	11.7913	12.9526	18.6397	20.1237	39.6896	36.8554	35.7342	48.79	51.3371	18.1415	24.6935	36.0691
3R	+	FBgn0039249	CG11168	24919755	6.87828	6.47631	2.79595	7.54637	3.77996	11.978	5.9557	5.73999	10.2674	1.13385	8.23118	3.20615	8525631	14.7392	14.3918	29.8235	16.3505	9.4499	16.5849	29.7785	20.09	15.4011	20.4092	15.6392	16.8323
3R	+	FBgn0037279	CG1129	4815805	88.4351	118.013	51.2591	123.257	147.418	102.274	85.7621	76.0549	82.995	82.7707	86.4273	104.2	16916404	13.7566	14.3918	6.52388	12.5773	7.55992	10.1352	9.52912	2.87	7.70057	1.13385	2.46935	8.01536
3R	-	FBgn0037454	CG1137	6560283	14.7392	7.91548	11.1838	12.5773	8.50491	11.0566	22.6317	11.48	11.9787	13.6061	17.2855	10.42	25893269	33.4088	23.7465	59.6469	46.5359	30.2397	28.5629	52.4102	43.05	56.4709	91.8415	43.6252	34.4661
3R	+	FBgn0038737	CG11447	19862448	42.2523	27.3444	34.4834	70.4328	74.6542	61.7328	51.219	68.8799	93.2625	31.7477	23.0473	28.8553	22620065	347.845	325.974	506.999	259.092	279.717	290.236	278.727	276.955	280.643	272.123	232.119	198.781
3R	+	FBgn0037313	CG1161	5356283	30.461	40.297	45.6672	90.5564	87.8841	87.5315	80.9976	88.9699	81.2838	83.9045	79.8424	120.23	10518703	106.122	107.938	135.138	36.4741	39.6896	24.8774	17.8671	20.09	18.8236	3.40154	11.5236	11.2215
3R	+	FBgn0264712	CG1172	5397379	16.7044	7.91548	38.2113	35.2164	12.2849	26.7202	41.6899	38.745	39.3585	47.6215	55.972	48.8937	18154127	113	68.361	154.709	116.969	133.244	128.072	228.699	182.245	218.183	221.1	148.984	149.086
3R	+	FBgn0037615	CG11760	8720159	129.705	80.594	151.913	154.701	157.813	130.837	116.732	81.7949	104.386	87.3061	88.8967	68.9321	16537082	30.461	30.9423	34.4834	44.0205	25.5147	23.956	63.1304	31.57	46.2034	38.5507	24.6935	19.2369
3R	+	FBgn0039252	CG11771	24934699	28.4957	15.831	41.0073	26.4123	25.5147	28.5629	26.2051	24.395	35.936	22.6769	32.1016	20.8399	13385670	7.8609	2.87836	5.5919	7.54637	9.4499	3.68554	17.8671	10.045	7.70057	15.8738	13.1699	18.4353
3R	-	FBgn0038683	CG11779	19154403	4.91306	5.03713	7.45586	13.835	17.0098	12.8994	7.14684	20.09	11.123	21.5431	23.0473	19.2369	4407180	236.809	197.887	475.311	296.824	258.927	263.516	322.799	331.485	317.435	312.941	215.657	165.918
3R	+	FBgn0039266	CG11791	25050917	610.202	530.337	694.327	461.586	481	504.919	328.755	324.31	318.29	291.398	274.921	360.691	9572206	67.8002	82.0332	132.342	56.5978	52.9194	58.0472	65.5127	88.9699	97.5406	115.652	127.583	209.201
3R	+	FBgn0039303	CG11857	25259106	129.705	138.161	105.314	104.391	118.124	112.409	73.8507	70.3149	83.8507	112.251	107.828	122.635	8141613	79.5916	113.695	83.8785	56.5978	48.1945	51.5975	34.5431	27.265	39.3585	31.7477	27.986	48.0922
3R	+	FBgn0039633	CG11873	29063506	0.982612	4.31754	0.931983	0	1.88998	7.37108	15.4848	14.35	12.8343	18.1415	16.4624	14.4277	25699791	22.6001	35.2599	35.4154	27.67	28.3497	32.2485	30.9697	17.22	17.968	21.5431	23.8704	39.2753
3R	-	FBgn0039642	CG11882	29149895	139.531	111.536	174.281	94.3296	128.519	104.116	122.687	119.105	130.054	117.92	130.876	102.597	23903660	104.157	104.34	190.125	98.1028	104.894	130.837	100.056	90.4049	130.91	141.731	120.175	165.918
3R	+	FBgn0027503	CG11970	8985020	17.687	18.7093	1.86397	11.3196	17.0098	16.5849	10.7203	10.045	10.2674	13.6061	13.993	10.42	7538278	54.0437	41.7362	61.5109	40.2473	42.5245	46.9906	35.7342	25.83	33.3691	27.2123	19.7548	20.0384
3R	+	FBgn0037293	CG12007	5128264	3.93045	8.63507	4.65992	6.28864	5.66994	8.29246	2.38228	1.435	2.56686	3.40154	3.29247	5.61075	22419050	216.175	159.029	248.839	160.989	151.198	184.277	184.627	177.94	165.99	183.683	155.569	150.689
3R	+	FBgn0039831	CG12054	31221357	5.89567	5.03713	5.5919	2.51546	0.94499	3.68554	7.14684	11.48	17.1124	20.4092	23.8704	24.0461	17367513	299.697	300.069	440.828	154.701	192.778	211.918	187.009	173.635	168.557	151.935	176.97	151.49
3R	-	FBgn0260462	CG12163	5247450	20.6349	36.6991	15.8437	10.0618	28.3497	15.6635	20.2494	25.83	14.5455	14.74	12.3468	22.443	8226393	8.84351	5.03713	9.31983	3.77318	8.50491	10.1352	3.57342	5.73999	2.56686	4.53538	9.05429	8.01536
3R	-	FBgn0260742	CG12213	11964951	10.8087	10.0743	10.2518	15.0927	20.7898	19.3491	16.676	20.09	6.84495	9.07076	8.23118	5.61075	7677069	127.74	119.452	198.512	235.195	209.788	188.884	290.638	298.48	262.675	191.62	189.317	96.9859
3R	-	FBgn0039557	CG12259	27920729	6.87828	11.5134	13.9797	12.5773	13.2299	17.5063	15.4848	31.57	21.3905	29.48	16.4624	32.863	10403950	2.94784	2.15877	3.72793	0	4.72495	6.44969	5.9557	1.435	5.13371	9.07076	9.87741	9.61844
3R	+	FBgn0038080	CG12279	12705671	2.94784	4.31754	13.9797	6.28864	10.3949	11.978	14.2937	20.09	17.968	15.8738	22.2242	19.2369	16742321	367.497	391.457	598.333	410.019	402.566	443.186	325.181	295.61	351.659	255.115	213.187	234.85
3R	+	FBgn0039419	CG12290	26230492	38.3219	47.4929	21.4356	32.7009	22.6798	26.7202	20.2494	28.7	21.3905	37.4169	23.0473	16.8323	9604172	483.445	451.183	643.068	427.628	431.86	492.019	289.447	295.61	336.258	192.754	215.657	202.789
3R	-	FBgn0038968	CG12499	22446419	116.931	103.621	164.029	206.267	198.448	164.928	135.79	147.805	156.578	171.211	148.161	164.315	22940894	17.687	13.6722	11.1838	21.3814	15.1198	19.3491	19.0582	28.7	17.1124	71.4322	66.6725	86.5659
3R	+	FBgn0037809	CG12818	10332007	1.96522	2.15877	0.931983	6.28864	7.55992	4.60692	15.4848	5.73999	10.2674	13.6061	8.23118	12.8246	19545660	11.7913	12.233	13.9797	13.835	11.3399	16.5849	7.14684	8.60999	7.70057	10.2046	13.1699	6.41229
3R	+	FBgn0039544	CG12877	27707785	27.5131	33.1011	26.0955	22.6391	34.0196	21.1918	23.8228	31.57	34.2248	35.1492	43.6252	40.0768	10837010	315.418	284.957	397.025	247.772	223.018	222.975	293.021	265.475	262.675	339.02	306.2	401.57
3R	-	FBgn0037755	CG12945	9789556	48.148	61.8847	65.2388	40.2473	53.8644	46.9906	36.9254	30.135	36.7916	29.48	21.4011	23.2446	11099860	659.333	555.523	296.371	716.905	497.065	600.743	1167.32	1140.82	1198.72	1966.09	1986.18	2358.12
3R	+	FBgn0037753	CG12947	9781545	55.0263	45.3341	60.5789	35.2164	24.5697	24.8774	34.5431	25.83	35.0804	49.8892	54.3258	33.6645	17390264	170.974	159.749	320.602	210.041	208.843	249.695	226.317	193.725	234.44	200.691	194.256	195.575
3R	-	FBgn0039210	CG13625	24585010	18.6696	20.8681	11.1838	21.3814	20.7898	19.3491	21.4405	22.96	23.1017	14.74	20.5779	24.0461	3957991	10.8087	15.831	1.86397	18.8659	17.0098	14.7422	10.7203	14.35	19.6792	14.74	18.1086	26.4507
3R	+	FBgn0040600	CG13631	24770136	26.5305	27.3444	29.8235	35.2164	36.8546	26.7202	44.0722	48.79	61.6046	39.6846	53.5026	21.6415	541551	65.835	107.938	96.9262	95.5873	122.849	97.6668	84.571	88.9699	88.1288	47.6215	41.1559	39.2753
3R	-	FBgn0039291	CG13663	25215098	3.93045	9.35466	6.52388	5.03091	4.72495	9.21385	7.14684	5.73999	6.84495	15.8738	13.993	16.8323	1210724	57.9741	47.4929	42.8712	47.7937	37.7996	66.3397	109.585	48.79	66.7383	53.2907	38.6865	36.8707
3R	+	FBgn0038655	CG14297	18898275	4.91306	4.31754	3.72793	8.8041	0	3.68554	9.52912	1.435	7.70057	5.66923	3.29247	1.60307	21173184	66.8176	73.3981	132.342	60.371	100.169	98.5881	67.895	76.0549	66.7383	56.6923	66.6725	44.886
3R	+	FBgn0038532	CG14322	17661144	4.91306	5.03713	4.65992	7.54637	16.0648	13.8208	13.1025	12.915	11.9787	18.1415	17.2855	13.6261	3146451	7.8609	7.91548	16.7757	11.3196	12.2849	8.29246	14.2937	20.09	10.2674	5.66923	5.76182	10.42
3R	-	FBgn0037220	CG14641	4231776	5.89567	16.5506	13.9797	7.54637	10.3949	12.8994	11.9114	11.48	6.84495	9.07076	5.76182	3.20615	5746861	96.296	110.097	149.117	86.7832	103.004	85.6888	76.233	53.0949	79.5726	88.4399	74.9037	64.1229
3R	+	FBgn0037241	CG14646	4391742	5.89567	5.03713	13.9797	11.3196	9.4499	11.0566	16.676	20.09	20.5349	43.0861	51.0333	52.0999	1515667	242.705	174.141	385.841	392.411	325.077	310.507	383.547	350.14	366.205	385.507	270.806	254.889
3R	-	FBgn0037282	CG14657	4818298	66.8176	66.2022	120.226	93.0719	102.059	104.116	110.776	106.19	105.241	82.7707	66.6725	56.9091	21129469	148.374	112.256	265.615	174.824	141.748	134.522	123.879	109.06	110.375	99.7784	85.6042	80.1536
3R	-	FBgn0037340	CG14671	5567501	301.662	262.65	371.861	193.69	215.458	229.425	245.375	238.21	239.573	231.304	266.69	274.125	21129719	80.5742	57.5672	113.702	55.34	55.7544	62.6541	109.585	117.67	108.664	83.9045	69.965	52.0999
3R	-	FBgn0037850	CG14695	10879571	407.784	332.45	646.796	456.555	408.236	390.667	401.414	331.485	362.782	314.075	325.131	226.033	15735647	9.82612	7.91548	10.2518	10.0618	8.50491	10.1352	8.33798	10.045	11.9787	13.6061	13.993	12.023
3R	-	FBgn0039764	CG15535	30424498	19.6522	18.7093	27.0275	40.2473	40.6346	43.3051	88.1444	80.3599	88.9844	109.983	108.652	124.238	7924138	95.3134	120.171	156.573	71.6905	73.7092	80.1605	71.4684	43.05	56.4709	70.2984	51.8564	65.726
3R	+	FBgn0039600	CG1646	28813627	41.2697	58.2867	52.191	52.8246	59.5344	62.6541	41.6899	60.2699	60.749	49.8892	54.3258	47.2906	21631275	12.774	7.91548	19.5716	27.67	12.2849	16.5849	61.9393	55.9649	59.0377	157.604	146.515	138.666
3R	+	FBgn0039602	CG1647	28822832	11.7913	23.0269	8.38785	21.3814	15.1198	13.8208	10.7203	24.395	13.6899	20.4092	20.5779	11.2215	20433208	74.6785	49.6517	74.5586	76.7214	42.5245	55.2831	53.6013	38.745	36.7916	29.48	20.5779	23.2446
3R	-	FBgn0037882	CG17187	11232428	32.4262	11.5134	60.5789	49.0514	22.6798	30.4057	23.8228	14.35	33.3691	36.283	25.5166	24.0461	8449690	21.6175	27.3444	23.2996	37.7318	32.1297	27.6415	38.1165	28.7	30.8023	30.6138	27.1629	17.6338
3R	+	FBgn0046225	CG17230	11456712	4.91306	4.31754	2.79595	2.51546	3.77996	7.37108	7.14684	7.17499	7.70057	11.3385	18.1086	20.0384	14038049	23.5827	43.1754	22.3676	25.1546	16.0648	13.8208	8.33798	8.60999	6.84495	7.93692	9.05429	9.61844
3R	-	FBgn0038829	CG17271	20823312	193.575	223.792	222.744	179.855	221.128	248.774	142.937	150.675	177.969	129.258	119.352	148.284	13866868	18.6696	15.1114	13.0478	17.6082	20.7898	14.7422	28.5874	22.96	25.6686	17.0077	27.1629	20.0384
3R	-	FBgn0038462	CG17556	16999383	394.027	336.768	407.277	271.669	277.827	327.092	272.771	297.045	375.617	299.335	365.464	317.408	32055990	138.548	143.198	279.595	232.68	212.623	201.783	268.007	266.91	266.098	223.367	196.725	142.673
3R	-	FBgn0038548	CG17806	17802512	1.96522	4.31754	0.931983	7.54637	4.72495	5.52831	5.9557	5.73999	5.13371	1.13385	6.58494	4.00768	5760489	117.913	74.1177	119.294	149.67	137.969	186.12	152.466	137.76	167.701	53.2907	57.6182	52.0999
3R	-	FBgn0038421	CG17931	16359145	10.8087	21.5877	14.9117	10.0618	12.2849	16.5849	15.4848	15.785	26.5242	43.0861	37.8634	57.7106	17866318	638.698	583.587	739.063	584.844	605.738	661.554	845.71	977.234	919.79	1022.73	967.986	1127.76
3R	-	FBgn0038460	CG18622	16983829	4.91306	10.0743	1.86397	6.28864	12.2849	6.44969	5.9557	2.87	2.56686	3.40154	0.823118	1.60307	6370923	534.541	484.284	702.715	486.741	505.57	576.787	390.694	456.33	475.724	390.043	382.75	372.714
3R	+	FBgn0022349	CG1910	31749588	30.461	50.3713	74.5586	16.3505	34.0196	35.934	51.219	41.615	67.5939	64.6292	84.7811	84.1613	22368515	23.5827	13.6722	25.1635	18.8659	12.2849	11.0566	8.33798	2.87	5.98933	5.66923	4.11559	2.40461
[truncated: 1,054 more rows]

## Sheet: APA_genes_flies
chr	strand	gene_id	gene_name	proximal_pos	11R1	11R2	11R3	14R1	14R2	14R3	25R1	25R2	25R3	30R1	30R2	30R3	distal_pos	11R1	11R2	11R3	14R1	14R2	14R3	25R1	25R2	25R3	30R1	30R2	30R3
[truncated: 4,284 more rows]
