# Supplementary material for: A cis-regulatory element promoting increased transcription at low temperature in cultured ectothermic Drosophila cells
Source: BMC Genomics. 2021 Oct 28;22:771. doi: 10.1186/s12864-021-08057-4 (PMC8555087; doi:10.1186/s12864-021-08057-4)
Supplement: Supplementary file 11 — Additional file 11: Table S7. Excel file with data from DNA microarray analysis of the temporal dynamics of transcriptome changes in S2R+ cells after a shift to 14 °C (M3). [file 12864_2021_8057_MOESM11_ESM.xlsx]

## Sheet: sheet 1
Probe name	Agilent_transcript ID	ensembl_transcript ID	ensembl_gene ID	flybase_annotation symbol	flybase_gene symbol	description	chromosome	strand	start position	end position	log2_t0_R1	log2_t0_R2	log2_t0_R3	log2_ct12_R1 (25°C)	log2_ct12_R2 (25°C)	log2_ct12_R3 (25°C)	log2_t4_R1	log2_t4_R2	log2_t4_R3	log2_t4_R4	log2_t4_R5	log2_t12_R1	log2_t12_R2	log2_t12_R3	log2_t24_R1	log2_t24_R2	log2_t24_R3	log2_t24_R4	log2_t24_R5	log2_t72_R1	log2_t72_R2	log2_t72_R3	log2_t72_R4	log2 (fold change) t4 vs controls	log2 (fold change) t12 vs controls	log2 (fold change) t24 vs controls	log2 (fold change) t72 vs controls	AveExpr	F	P Value	Corrected P Val (FDR)	cluster
A_09_P000001	FBtr0089525	FBtr0089525	FBgn0053489	CG33489	CG33489		3L	-1	11567864	11570144	6.28	6.26	6.5	6.22	6.51	6.34	6.29	6.46	6.26	6.33	6.33	6.33	6.46	6.39	6.4	6.27	6.43	6.4	6.48	6.47	6.38	6.35	6.4	-0.0187686	0.0424554	0.0443358	0.0473652	6.37037	0.559136	0.694741	0.801444
A_09_P000016	FBtr0089606	FBtr0089606	FBgn0053493	CG33493	CG33493		3L	-1	10685630	10686267	6.8	6.79	6.9	6.78	6.9	7.02	6.72	6.7	6.7	6.75	6.68	6.73	6.7	7.01	6.72	6.75	6.75	6.79	6.73	6.71	6.82	6.82	6.81	-0.152616	-0.0509054	-0.115168	-0.0708718	6.78541	2.82656	0.0505296	0.117127
A_09_P000006	FBtr0089526	FBtr0089526	FBgn0053490	CG33490	CG33490		3L	-1	11565897	11567763	6.36	6.26	6.27	6.39	6.23	6.34	6.23	6.41	6.33	6.27	6.2	6.27	6.25	6.26	6.33	6.35	6.26	6.22	6.23	6.31	6.31	6.28	6.32	-0.0187049	-0.0463709	-0.027363	-0.00352562	6.29	0.354463	0.838019	0.898607
A_09_P000021	FBtr0089607	FBtr0089607	FBgn0053494	CG33494	CG33494		3R	-1	21319281	21320883	11.77	11.94	12.03	12.16	12.23	11.75	11.95	12.04	12.03	12.23	12.37	12.54	12.75	12.73	12.95	12.88	12.92	12.88	13.09	13.49	13.47	13.68	13.76	0.146266	0.693913	0.964111	1.62153	12.5918	93.6157	3.82449e-13	3.03209e-11	1
A_09_P000026	FBtr0089612	FBtr0089612	FBgn0053499	CG33499	Sdic4	Sperm-specific dynein intermediate chain 4 [Source:FlyBase gene me;Acc:FBgn0053499]	X	-1	20091160	20096107	10.17	10.23	10.06	10.28	10.19	10.39	10.25	10.19	10.22	10.23	10.13	9.75	9.69	9.71	10.13	10.11	10.28	10.49	10.16	10.09	10.05	9.78	9.84	-0.0181619	-0.502212	0.0123315	-0.281237	10.1049	15.2062	5.27692e-06	3.60255e-05
A_09_P000031	FBtr0089418	FBtr0089418	FBgn0053503	CG33503	Cyp12d1-d	Cyp12d1-d [Source:FlyBase gene me;Acc:FBgn0053503]	2R	-1	7011159	7013119	12.96	13.2	13.02	12.44	12.36	12.93	12.58	12.57	12.52	12.77	12.77	12.94	12.76	13.07	13.23	13.17	13.32	13.68	13.32	12.94	13.1	13.13	13.13	-0.174989	0.106161	0.525017	0.256915	12.9519	8.49998	0.000297336	0.00128104
A_09_P000036	FBtr0091445	FBtr0091445	FBgn0053505	CG33505	U3-55K	U3 small nuclear riboprotein factor 55K [Source:FlyBase gene me;Acc:FBgn0053505]	2R	-1	10746350	10748250	11.48	11.39	11.43	11.38	11.57	11.42	11.48	11.48	11.42	11.35	11.53	11.29	11.28	11.18	11.64	11.56	11.52	11.45	11.37	11.37	11.29	11.21	11.35	0.00649431	-0.196801	0.0605218	-0.141746	11.41	7.6192	0.000575846	0.00230582
A_09_P000041	FBtr0091446	FBtr0091446	FBgn0053506	CG33506	CG33506		2R	-1	10744952	10746138	9.67	9.67	9.66	9.82	9.83	9.89	9.64	9.62	9.5	9.62	9.6	8.99	9.11	9.02	9.41	9.3	9.36	9.48	9.46	9.27	9.35	9.26	9.38	-0.162817	-0.715764	-0.353548	-0.441552	9.47364	53.0641	9.82288e-11	3.13106e-09
A_09_P000051	FBtr0091448	FBtr0091448	FBgn0053508	CG33508	ppk13	pickpocket 13 [Source:FlyBase gene me;Acc:FBgn0053508]	2L	-1	21086790	21088751	6.75	6.64	6.55	6.78	6.71	6.71	6.62	6.62	6.64	6.62	6.68	6.6	6.51	6.52	6.59	6.55	6.75	6.62	6.59	6.59	6.64	6.61	6.6	-0.0527311	-0.146993	-0.0707653	-0.0809604	6.62951	2.83605	0.0499948	0.116121
A_09_P000066	FBtr0091451	FBtr0091451	FBgn0053511	CG33511	CG33511		2L	-1	21081127	21082494	6.65	6.54	6.58	6.78	6.48	6.67	6.7	6.6	6.65	6.6	6.46	6.95	6.72	6.51	6.63	6.74	6.77	6.75	6.53	6.44	6.56	6.39	6.46	-0.0139624	0.107351	0.0699927	-0.153843	6.61645	3.12545	0.0362655	0.0890583
A_09_P000046	FBtr0306116	FBtr0306116	FBgn0261871	CG33507	dpr2		2L	-1	10917139	10964128	6.44	6.39	6.44	6.22	6.43	6.48	6.5	6.6	6.5	6.48	6.52	6.53	6.54	6.48	6.46	6.35	6.44	6.5	6.47	6.47	6.42	6.47	6.54	0.117694	0.115504	0.0440672	0.0757336	6.46374	2.69668	0.0584997	0.131913
A_09_P000071	FBtr0300491	FBtr0300491	FBgn0053512	CG33512	dpr4	dpr4 [Source:FlyBase gene me;Acc:FBgn0053512]	3R	-1	7359205	7368671	6.52	6.65	6.51	6.6	6.33	6.42	6.44	6.66	6.66	6.7	6.84	6.65	6.87	6.6	6.63	6.49	6.58	6.68	6.7	6.71	6.66	6.65	6.46	0.151909	0.196044	0.107494	0.115966	6.60949	1.92549	0.143251	0.270108
A_09_P000081	FBtr0091456	FBtr0091456	FBgn0053514	CG33514	CG33514		3L	1	4365434	4366671	6.59	6.38	6.62	6.8	6.65	6.52	6.46	6.54	6.37	6.49	6.44	6.43	6.26	6.34	6.49	6.61	6.69	6.52	6.5	6.37	6.53	6.39	6.46	-0.136374	-0.252762	-0.0335426	-0.153522	6.49728	4.66398	0.00741534	0.0225354
A_09_P000056	FBtr0091449	FBtr0091449	FBgn0053509	CG33509	CG33509		2L	-1	21084605	21086506	6.5	6.46	6.49	6.5	6.38	6.51	6.48	6.44	6.48	6.48	6.5	6.57	6.53	6.5	6.5	6.58	6.47	6.58	6.49	6.38	6.6	6.31	6.3	0.00357835	0.0608656	0.0528135	-0.0722022	6.47806	2.22882	0.100237	0.204182
A_09_P000116	FBtr0310384	FBtr0310384	FBgn0263738	CG43663	Ada2a		3R	-1	14078565	14081191	11.11	11.22	11.16	11.18	11.21	11.11	11.05	11.12	11.08	11.19	11.08	11.25	11.17	11.16	10.94	11.04	10.99	10.92	11.07	10.97	10.81	11.03	11.07	-0.060935	0.0289637	-0.175358	-0.195414	11.0841	8.87458	0.0002271	0.00100689
A_09_P000061	FBtr0300360	FBtr0300360	FBgn0053510	CG33510	CG33510		2L	-1	21082643	21084326	6.49	6.38	6.43	6.39	6.29	6.42	6.43	6.42	6.36	6.39	6.35	6.46	6.41	6.43	6.38	6.41	6.33	6.49	6.36	6.44	6.44	6.44	6.37	-0.00701923	0.0316687	-0.0049087	0.0233072	6.40473	0.373289	0.825031	0.890561
A_09_P000121	FBtr0310384	FBtr0310384	FBgn0263738	CG43663	Ada2a		3R	-1	14078565	14081191	10.3	10.48	10.41	10.35	10.39	10.31	10.28	10.3	10.23	10.46	10.27	10.29	10.24	10.2	10.16	10.24	10.2	10.08	10.3	10.18	10.02	10.22	10.29	-0.0668215	-0.129916	-0.177088	-0.197163	10.2683	4.8979	0.00592506	0.0184367
A_09_P000131	FBtr0091474	FBtr0091474	FBgn0261872	CG33522	scaf6		3L	-1	17029959	17035674	12.02	12.15	12.1	12.06	12.22	12.18	12.02	11.99	12.03	12.08	12.1	11.93	11.99	12.07	11.85	11.89	11.87	12.08	12.04	11.75	11.71	11.88	11.88	-0.0784128	-0.1267	-0.176977	-0.318038	11.9948	10.4007	8.07703e-05	0.000404758
A_09_P000136	FBtr0301554	FBtr0301554	FBgn0261872	CG33522	scaf6		3L	-1	17029959	17035674	7.92	7.89	7.77	7.85	7.79	8.16	7.86	7.83	7.89	7.93	7.91	8.05	7.93	8.13	7.68	7.74	7.64	8.04	7.45	7.62	7.69	7.51	7.66	-0.00842573	0.13822	-0.186121	-0.277756	7.82301	6.35357	0.00160448	0.0057683
A_09_P000076	FBtr0339592										6.43	6.55	6.46	6.5	6.47	6.38	6.48	6.52	6.49	6.5	6.46	6.47	6.45	6.56	6.48	6.53	6.48	6.43	6.46	6.63	6.47	6.57	6.61	0.0264634	0.02879	0.0114859	0.104713	6.49522	2.29411	0.0928921	0.192165
A_09_P000141	FBtr0091475	FBtr0091475	FBgn0053523	CG33523	CG33523		3L	1	5917153	5923220	10.11	10.16	10.16	10.07	10.23	10.41	10.4	10.36	10.46	10.43	10.48	10.65	10.62	10.64	10.56	10.74	10.71	10.98	10.86	10.7	10.81	10.92	10.74	0.233818	0.445191	0.580041	0.603347	10.53	31.0396	1.40008e-08	2.07032e-07
A_09_P000151	FBtr0302859	FBtr0302859	FBgn0261573	CG42687	CoRest	CoRest [Source:FlyBase gene me;Acc:FBgn0261573]	X	1	19415962	19424929	6.91	6.81	6.87	6.89	6.89	6.87	6.93	6.84	6.83	6.77	6.79	6.78	6.61	6.56	6.86	6.78	6.88	6.82	6.76	6.82	6.7	6.75	6.71	-0.0393612	-0.224216	-0.0514956	-0.126458	6.80065	7.04562	0.000905598	0.00345871
A_09_P000086	TC224960										6.38	6.37	6.33	6.36	6.3	6.35	6.42	6.38	6.37	6.33	6.38	6.38	6.37	6.41	6.38	6.43	6.38	6.36	6.33	6.39	6.43	6.44	6.42	0.0307862	0.043181	0.0324141	0.0707891	6.37805	1.73628	0.179393	0.319808
A_09_P000156	FBtr0302863	FBtr0302863	FBgn0261573	CG42687	CoRest	CoRest [Source:FlyBase gene me;Acc:FBgn0261573]	X	1	19415962	19424929	12.46	12.25	12.29	12.6	12.39	11.98	12.52	12.47	12.53	12.27	12.26	12.56	12.33	12.27	12.47	12.57	12.57	11.88	12.44	12.22	12.22	12.49	12.49	0.0815627	0.0569311	0.0567406	0.0266371	12.3703	0.144659	0.963378	0.976572
A_09_P000091	FBtr0334782										6.43	6.42	6.38	6.33	6.36	6.33	6.36	6.44	6.42	6.34	6.38	6.42	6.46	6.4	6.39	6.35	6.36	6.45	6.38	6.48	6.37	6.36	6.39	0.0124277	0.0489336	0.00854118	0.022652	6.39157	0.483937	0.747312	0.839242
A_09_P000161	FBtr0091486	FBtr0091486	FBgn0053526	CG33526	PNUTS	PNUTS [Source:FlyBase gene me;Acc:FBgn0053526]	2L	1	870465	877038	11.4	11.41	11.41	11.43	11.49	11.39	11.02	10.9	11.05	11.04	11.07	11.6	11.6	11.49	11.61	11.6	11.66	11.62	11.52	11.71	11.67	11.57	11.55	-0.406068	0.143684	0.180991	0.206524	11.4259	76.9991	2.65176e-12	1.56201e-10
A_09_P000096	FBtr0070034	FBtr0070034	FBgn0053517	CG33517	D2R	Dopamine 2-like receptor [Source:FlyBase gene me;Acc:FBgn0053517]	X	-1	19898715	19922226	6.39	6.25	6.33	6.35	6.32	6.3	6.41	6.35	6.29	6.4	6.27	6.32	6.3	6.29	6.25	6.38	6.37	6.26	6.33	6.27	6.33	6.33	6.27	0.0191054	-0.0206733	-0.00422227	-0.0222883	6.32085	0.370785	0.826766	0.891609
A_09_P000166	FBtr0091489	FBtr0091489	FBgn0053526	CG33526	PNUTS	PNUTS [Source:FlyBase gene me;Acc:FBgn0053526]	2L	1	870465	877038	12.19	12.36	12.25	12.18	12.3	12	12.49	12.5	12.51	12.69	12.63	12.1	12.11	12.32	11.83	11.76	11.99	11.95	12.09	11.9	11.76	11.75	11.82	0.350807	-0.0397989	-0.290455	-0.409136	12.1513	34.5797	5.30415e-09	9.05233e-08
A_09_P000101	FBtr0091461	FBtr0091461	FBgn0053517	CG33517	D2R	Dopamine 2-like receptor [Source:FlyBase gene me;Acc:FBgn0053517]	X	-1	19898715	19922226	6.38	6.22	6.45	6.43	6.81	6.44	6.41	6.27	6.2	6.31	6.45	6.32	6.42	6.42	6.5	6.5	6.44	6.37	6.48	6.42	6.4	6.39	6.35	-0.127426	-0.0654683	0.00342256	-0.0651579	6.40681	1.18402	0.346358	0.510831
A_09_P000191	FBtr0091496	FBtr0091496	FBgn0053530	CG33530	Acp53C14c	Acp53C14c [Source:FlyBase gene me;Acc:FBgn0053530]	2R	-1	12638281	12638974	6.46	6.5	6.48	6.4	6.49	6.48	6.55	6.65	6.59	6.62	6.62	6.55	6.63	6.77	6.43	6.46	6.44	6.56	6.58	6.58	6.55	6.61	6.59	0.140425	0.184366	0.0263474	0.115149	6.54627	7.29594	0.000741537	0.00289433
A_09_P000106	NP606373										6.48	6.54	6.38	6.31	6.52	6.36	6.42	6.49	6.35	6.5	6.62	6.44	6.63	6.45	6.35	6.38	6.35	6.4	6.53	6.51	6.31	6.49	6.43	0.0439992	0.0768029	-0.0288577	0.00650029	6.44511	0.801835	0.537513	0.682517
A_09_P000216	FBtr0113465	FBtr0113465	FBgn0053542	CG33542	upd3	unpaired 3 [Source:FlyBase gene me;Acc:FBgn0053542]	X	1	18171266	18178632	6.59	6.76	6.82	6.5	6.59	6.74	6.63	6.71	6.59	6.8	6.88	6.76	6.65	6.87	6.73	6.7	6.78	7.02	6.74	6.86	6.9	6.86	6.93	0.054584	0.097104	0.129144	0.222165	6.75719	2.80252	0.0519128	0.119735
A_09_P000111	FBtr0113464	FBtr0113464	FBgn0053519	CG33519	Unc-89	Unc-89 [Source:FlyBase gene me;Acc:FBgn0053519]	2R	-1	19883066	19901384	6.61	6.37	6.57	6.31	6.44	6.35	6.4	6.42	6.46	6.54	6.39	6.28	6.36	6.28	6.42	6.44	6.46	6.28	6.36	6.3	6.28	6.33	6.25	8.06633e-05	-0.139089	-0.0502543	-0.153248	6.38727	3.41722	0.0264281	0.0680747
A_09_P000231	FBtr0302033	FBtr0302033	FBgn0259986	CG33545	b	b [Source:FlyBase gene me;Acc:FBgn0259986]	3L	-1	4153618	4160932	9.9	9.74	9.73	9.86	10.01	9.95	9.5	9.45	9.61	9.29	9.56	10.22	10.15	10.13	9.92	10.08	10.11	10.29	10	9.25	9.58	9.25	9.4	-0.38289	0.300609	0.216071	-0.497637	9.78164	36.154	3.53896e-09	6.40518e-08
A_09_P000236	FBtr0091512	FBtr0091512	FBgn0250732	CG33546	gfzf	GST-containing FLYWCH zinc-finger protein [Source:FlyBase gene me;Acc:FBgn0250732]	3R	-1	2971596	2976661	9.34	9.33	9.47	9.29	9.48	9.38	8.85	8.89	8.93	8.74	8.99	8.71	8.64	8.55	8.36	8.41	8.45	8.26	8.23	8.25	8.42	8.1	8.15	-0.501536	-0.746533	-1.04049	-1.15285	8.7493	119.702	3.24457e-14	4.38453e-12	2
A_09_P000246	FBtr0070421	FBtr0070421	FBgn0053548	CG33548	msta	msta [Source:FlyBase gene me;Acc:FBgn0053548]	X	-1	2099883	2107808	6.98	7.01	7.05	6.84	6.86	7.08	6.97	6.87	6.86	6.94	6.62	7.06	6.93	6.98	7.1	7.15	7.12	7.05	6.93	7.26	7.08	7.27	7.33	-0.116556	0.0215446	0.101739	0.265064	7.0149	8.51359	0.000294406	0.00126991
A_09_P000126	FBtr0091473	FBtr0091473	FBgn0250819	CG33521	CG33521		4	1	1206399	1213320	6.2	6.26	6.43	6.45	6.4	6.25	6.42	6.26	6.43	6.36	6.33	6.35	6.27	6.34	6.35	6.45	6.36	6.28	6.3	6.27	6.41	6.33	6.35	0.0262092	-0.0108512	0.0154971	0.0100528	6.34084	0.135141	0.967576	0.979268
A_09_P000266	FBtr0299751	FBtr0299751	FBgn0259220	CG42320	Doa	Darkener of apricot [Source:FlyBase gene me;Acc:FBgn0259220]	3R	1	24713799	24748494	11.43	11.41	11.34	11.42	11.36	11.25	11.44	11.28	11.44	11.36	11.35	11.46	11.25	11.42	11.49	11.57	11.57	11.37	11.44	11.27	11.3	11.21	11.19	0.00532168	0.00956657	0.119819	-0.124983	11.3745	5.62071	0.00304016	0.0101957
A_09_P000271	FBtr0299745	FBtr0299745	FBgn0259220	CG42320	Doa	Darkener of apricot [Source:FlyBase gene me;Acc:FBgn0259220]	3R	1	24713799	24748494	11.22	11.34	10.71	11.16	10.89	11.07	11.25	11.04	11.22	11.41	11.31	11.26	11.4	11.48	11.24	11.29	11.28	11.35	10.92	11.26	11.11	10.86	10.99	0.183345	0.318761	0.153662	-0.00680146	11.1762	2.61509	0.0641828	0.142421
A_09_P000276	MIP16990										7.37	7.79	7.87	7.27	7.45	7.62	7.3	7.38	7.28	7.65	7.87	7.55	7.69	7.88	7.4	7.22	7.38	7.78	7.55	7.57	7.48	7.58	7.28	-0.0637301	0.142064	-0.0980837	-0.0834852	7.52983	0.834449	0.518376	0.666934
A_09_P000281	FBtr0091528	FBtr0091528	FBgn0053554	CG33554	Nipped-A	Nipped-A [Source:FlyBase gene me;Acc:FBgn0053554]	2R	-1	1065506	1138553	14.55	14.26	14.17	14.51	14.37	13.91	14.32	14.22	14.36	14.05	13.86	13.91	13.71	13.81	13.57	13.79	13.9	13.43	13.75	14.02	13.97	14.07	14.21	-0.129506	-0.483202	-0.604856	-0.224296	14.0317	9.87993	0.000113688	0.000547828
A_09_P000146	FBtr0091479	FBtr0091479	FBgn0261293	CG33524	CheB53b	Chemosensory protein B 53b [Source:FlyBase gene me;Acc:FBgn0261293]	2R	1	12355714	12356439	6.51	6.31	6.24	6.38	6.36	6.33	6.36	6.31	6.48	6.21	6.23	6.31	6.25	6.24	6.26	6.34	6.38	6.37	6.23	6.28	6.2	6.29	6.2	-0.0355059	-0.0877143	-0.0387019	-0.111678	6.30672	1.3865	0.272376	0.43211
A_09_P000301	FBtr0113469	FBtr0113469	FBgn0053556	CG33556	form3	formin 3 [Source:FlyBase gene me;Acc:FBgn0053556]	3L	1	7087918	7116397	6.49	6.47	6.53	6.36	6.74	6.53	6.35	6.35	6.56	6.35	6.51	6.41	6.52	6.5	6.55	6.93	6.41	6.42	6.47	6.56	6.61	6.56	6.56	-0.0920302	-0.040653	0.0387903	0.0549975	6.51014	1.03372	0.41299	0.575526
A_09_P000311	FBtr0302578	FBtr0302578	FBgn0053558	CG33558	mim	missing-in-metastasis [Source:FlyBase gene me;Acc:FBgn0053558]	2R	-1	2812192	2859142	6.79	6.93	6.75	6.8	6.97	6.89	7.81	7.61	7.77	7.56	7.69	8.27	8.24	8.32	8.09	8.2	8.24	8.29	7.94	8.04	8.16	7.78	8.12	0.83222	1.42381	1.29538	1.17298	7.70652	130.654	1.33794e-14	2.21808e-12	3
A_09_P000316	FBtr0113470	FBtr0113470	FBgn0053558	CG33558	mim	missing-in-metastasis [Source:FlyBase gene me;Acc:FBgn0053558]	2R	-1	2812192	2859142	9.31	9.23	9.27	9.52	9.37	9.69	9.57	9.53	9.62	9.47	9.68	9.73	9.62	9.54	10.35	10.33	10.45	10.74	10.29	10.56	10.98	10.4	10.44	0.175965	0.230784	1.03332	1.1952	9.89904	53.0498	9.84828e-11	3.13461e-09	1
A_09_P000346	FBtr0091612	FBtr0091612	FBgn0053635	CG33635	CG33635		2L	-1	157836	158664	12.02	11.99	11.96	11.93	12	12.4	11.95	11.95	12.08	11.88	11.87	12.44	12.25	12.28	12.11	12.25	12.28	12.58	12.2	12.14	12.38	11.98	12.01	-0.103953	0.273688	0.233849	0.0779876	12.1287	5.10506	0.00487441	0.0155234
A_09_P000356	FBtr0332506	FBtr0332506	FBgn0053640	CG33640	CG33640		2L	1	13527841	13528537	7.81	7.79	7.64	7.93	7.8	7.85	7.6	7.6	7.65	7.64	7.37	7.6	7.58	7.74	7.57	7.6	7.54	7.54	7.47	7.99	7.77	7.85	7.92	-0.228774	-0.158726	-0.255874	0.0804202	7.68949	12.2883	2.5435e-05	0.000145265
A_09_P000171	FBtr0091490	FBtr0091490	FBgn0053527	CG33527	IFa	IFamide [Source:FlyBase gene me;Acc:FBgn0053527]	2R	-1	20465089	20465657	6.37	6.31	6.39	6.39	6.41	6.24	6.42	6.25	6.28	6.33	6.3	6.19	6.37	6.21	6.29	6.53	6.37	6.41	6.35	6.27	6.35	6.31	6.29	-0.0344676	-0.0961443	0.0395323	-0.0475247	6.33152	1.89395	0.14871	0.277955
A_09_P000361	FBtr0091618	FBtr0091618	FBgn0053641	CG33641	CG33641		2L	1	13529042	13529821	9.62	9.47	9.43	9.65	9.55	9.61	9.39	9.33	9.34	9.18	9.16	9.75	9.64	9.63	9.79	9.78	9.74	9.73	9.69	10	10.05	9.85	9.91	-0.276296	0.118576	0.191768	0.39867	9.62158	42.6719	7.67693e-10	1.75608e-08
A_09_P000176	FBtr0091491	FBtr0091491	FBgn0260964	CG33528	Vmat	Vesicular monoamine transporter [Source:FlyBase gene me;Acc:FBgn0260964]	2R	-1	9400637	9421910	6.48	6.37	6.45	6.39	6.36	6.46	6.39	6.47	6.38	6.47	6.39	6.4	6.39	6.46	6.33	6.43	6.41	6.45	6.41	6.42	6.38	6.54	6.39	0.00100883	-0.001705	-0.0132099	0.0155596	6.41852	0.139548	0.965656	0.978064
A_09_P000366	FBtr0091619	FBtr0091619	FBgn0053642	CG33642	CG33642		2L	1	13529975	13530736	7.61	7.51	7.35	7.58	7.64	7.41	8.69	8.58	8.68	8.41	8.34	9.29	9.27	9.31	9.43	9.6	9.51	9.14	9.42	8.89	8.85	9	9.13	1.02347	1.77284	1.90277	1.45119	8.63606	182.663	4.38212e-16	1.78402e-13	3
A_09_P000181	FBtr0091492	FBtr0091492	FBgn0260964	CG33528	Vmat	Vesicular monoamine transporter [Source:FlyBase gene me;Acc:FBgn0260964]	2R	-1	9400637	9421910	6.41	6.33	6.37	6.38	6.35	6.41	6.41	6.34	6.31	6.28	6.28	6.28	6.31	6.27	6.33	6.46	6.37	6.43	6.32	6.27	6.41	6.23	6.25	-0.0537729	-0.0885828	0.00506918	-0.0862057	6.3387	2.57048	0.0675351	0.148375
A_09_P000371	FBtr0091620	FBtr0091620	FBgn0053643	CG33643	CG33643		2L	1	13531074	13531662	6.53	6.43	6.46	6.49	6.58	6.54	6.62	6.65	6.62	6.61	6.61	6.59	6.53	6.55	6.58	6.44	6.67	6.56	6.55	6.62	6.53	6.64	6.65	0.11649	0.0539703	0.0540751	0.103476	6.56735	3.08995	0.0377077	0.0920567
A_09_P000188	FBtr0091493	FBtr0091493	FBgn0260964	CG33528	Vmat	Vesicular monoamine transporter [Source:FlyBase gene me;Acc:FBgn0260964]	2R	-1	9400637	9421910	6.4	6.46	6.43	6.44	6.48	6.45	6.48	6.45	6.44	6.4	6.41	6.44	6.49	6.51	6.42	6.48	6.35	6.37	6.39	6.42	6.46	6.38	6.46	-0.00569615	0.0319614	-0.0415087	-0.0149331	6.43507	1.25795	0.317365	0.481171
A_09_P000376	FBtr0091621	FBtr0091621	FBgn0053644	CG33644	CG33644		2L	1	13532085	13532636	6.56	6.56	6.47	6.53	6.32	6.48	6.53	6.61	6.58	6.62	6.59	6.56	6.48	6.56	6.37	6.42	6.49	6.63	6.49	6.43	6.37	6.56	6.44	0.10354	0.0479385	-0.00530543	-0.0378213	6.50652	2.28848	0.0935019	0.193253
A_09_P000381	FBtr0332507	FBtr0332507	FBgn0053645	CG33645	CG33645		2L	1	13532872	13533454	6.42	6.51	6.45	6.69	6.57	6.66	6.91	6.67	6.62	6.8	6.7	6.63	6.71	6.9	6.66	6.6	6.53	6.68	6.52	6.59	6.6	6.61	6.69	0.190004	0.194738	0.0477746	0.0705148	6.63993	3.68593	0.0198752	0.0532733
A_09_P000196	FBtr0091497	FBtr0091497	FBgn0053531	CG33531	Ddr	Discoidin domain receptor [Source:FlyBase gene me;Acc:FBgn0053531]	2L	1	6253123	6322251	6.21	6.2	6.35	6.33	6.36	6.31	6.31	6.36	6.33	6.26	6.21	6.34	6.28	6.22	6.36	6.3	6.23	6.25	6.25	6.32	6.21	6.27	6.31	0.00361199	-0.0102891	-0.0132468	-0.0126205	6.2859	0.0711629	0.990084	0.99342
A_09_P000386	FBtr0091624	FBtr0091624	FBgn0053647	CG33647	CG33647		3L	1	19229460	19230157	8.83	8.59	8.44	8.47	8.21	8.66	8.67	8.57	8.57	8.44	8.1	8.27	8.1	8.03	8.07	8.17	8.01	7.5	7.81	7.67	7.72	7.82	7.75	-0.0621937	-0.398665	-0.618712	-0.791748	8.19389	15.8266	3.88367e-06	2.76097e-05
A_09_P000201	FBtr0091498	FBtr0091498	FBgn0053532	CG33532	lectin-37Da	lectin-37Da [Source:FlyBase gene me;Acc:FBgn0053532]	2L	1	19418317	19419029	6.23	6.19	6.26	6.2	6.24	6.23	6.25	6.32	6.28	6.23	6.18	6.14	6.17	6.21	6.32	6.36	6.28	6.25	6.23	6.24	6.15	6.19	6.17	0.0259933	-0.0499182	0.0608995	-0.0381462	6.23067	3.35976	0.0281111	0.0718344
A_09_P000401	FBtr0307333	FBtr0307333	FBgn0053653	CG33653	Caps	Calcium activated protein for secretion [Source:FlyBase gene me;Acc:FBgn0053653]	4	1	1234563	1275485	7.78	7.84	7.94	7.75	7.72	7.92	7.58	7.61	7.55	7.75	7.4	7.6	7.47	7.57	7.47	7.24	7.29	7.36	7.48	7.54	7.49	7.71	7.89	-0.242511	-0.278869	-0.454329	-0.166955	7.60607	11.0908	5.21815e-05	0.000274047
A_09_P000206	FBtr0091499	FBtr0091499	FBgn0053533	CG33533	lectin-37Db	lectin-37Db [Source:FlyBase gene me;Acc:FBgn0053533]	2L	1	19419075	19419767	6.41	6.41	6.38	6.42	6.38	6.31	6.34	6.33	6.38	6.26	6.28	6.36	6.34	6.34	6.31	6.5	6.39	6.36	6.38	6.37	6.32	6.46	6.37	-0.0655647	-0.0366003	0.0052877	-0.00599062	6.36509	1.32424	0.293337	0.455297
A_09_P000461	FBtr0091660	FBtr0091660	FBgn0053680	CG33680	CG33680		2R	-1	21136529	21137839	6.64	6.92	6.57	6.42	6.35	6.58	6.45	6.34	6.59	6.95	6.66	6.49	6.53	6.51	6.4	6.45	6.57	6.45	6.58	6.82	6.46	7.22	6.88	0.0170171	-0.0720032	-0.0906815	0.265227	6.60062	2.27738	0.0947186	0.195203
A_09_P000211	TC238467										6.51	6.49	6.57	6.36	6.48	6.43	6.56	6.5	6.42	6.41	6.45	6.39	6.53	6.48	6.54	6.46	6.57	6.22	6.38	6.45	6.45	6.5	6.44	-0.00659847	-0.0053039	-0.0372026	-0.0130619	6.46104	0.148923	0.961436	0.975503
A_09_P000521	FBtr0091698	FBtr0091698	FBgn0053710	CG33710	CG33710		3L	-1	19945054	19945890	7.02	6.96	6.82	7.04	6.85	7.08	7.1	6.9	7.01	6.98	6.81	6.94	6.93	7.03	6.79	6.88	6.86	6.78	6.79	6.54	6.75	6.76	6.78	-0.00263778	0.00787749	-0.14347	-0.254667	6.88637	6.93882	0.000987301	0.00373505
A_09_P000526	FBtr0303383	FBtr0303383	FBgn0261836	CG42768	Msp-300	Muscle-specific protein 300 [Source:FlyBase gene me;Acc:FBgn0261836]	2L	1	5100877	5207002	8	7.83	7.72	7.98	7.89	7.95	7.9	7.83	7.82	7.74	7.86	7.68	7.69	7.88	7.44	7.65	7.58	7.71	7.27	7.62	7.76	7.47	7.53	-0.0708779	-0.145397	-0.368069	-0.304064	7.73029	8.82725	0.00023488	0.00103724
A_09_P000221	A_09_P000221										6.27	6.51	6.53	6.42	6.54	6.45	6.45	6.48	6.48	6.54	6.49	6.4	6.47	6.5	6.47	6.43	6.51	6.48	6.61	6.55	6.38	6.55	6.49	0.0353156	0.00538295	0.0481036	0.0380149	6.47825	0.385407	0.81661	0.88559
A_09_P000531	FBtr0303384	FBtr0303384	FBgn0261836	CG42768	Msp-300	Muscle-specific protein 300 [Source:FlyBase gene me;Acc:FBgn0261836]	2L	1	5100877	5207002	8.62	8.33	8.4	8.53	8.31	8.4	9.07	9.02	8.95	8.4	8.56	9.08	8.96	8.86	8.55	8.66	8.87	8.9	8.5	8.9	9.12	8.68	8.73	0.369765	0.535808	0.266409	0.426138	8.71302	5.72914	0.00275953	0.00936598
A_09_P000226	FBtr0091510	FBtr0091510	FBgn0053544	CG33544	Vkor	Vitamin-K epoxide reductase [Source:FlyBase gene me;Acc:FBgn0053544]	2R	1	12665870	12666499	6.27	6.43	6.33	6.41	6.29	6.28	6.31	6.19	6.39	6.43	6.34	6.4	6.35	6.36	6.21	6.35	6.27	6.39	6.38	6.37	6.45	6.33	6.31	-0.00340502	0.0349901	-0.0149464	0.0286175	6.33977	0.326815	0.85682	0.910285
A_09_P000536	FBtr0303389	FBtr0303389	FBgn0261836	CG42768	Msp-300	Muscle-specific protein 300 [Source:FlyBase gene me;Acc:FBgn0261836]	2L	1	5100877	5207002	10.62	10.54	10.56	10.78	10.81	10.52	10.6	10.48	10.66	10.17	10.49	10.35	10.35	10.36	9.96	10.14	10.23	10.48	10.05	10.2	10.44	9.87	10.01	-0.157	-0.284225	-0.465364	-0.510023	10.3776	8.2459	0.000358343	0.00151446
A_09_P000541	FBtr0091718	FBtr0091718	FBgn0053721	CG33721	CG33721		3R	1	18156791	18157523	6.54	6.65	6.52	6.82	6.71	6.54	6.51	6.64	6.55	6.58	6.71	6.65	6.81	6.73	6.66	6.64	6.55	6.59	6.63	6.84	6.65	6.63	6.59	-0.0315266	0.0962002	-0.0160553	0.0466927	6.64186	1.21855	0.33252	0.497026
A_09_P000551	FBtr0091722	FBtr0091722	FBgn0262595	CG33724	CheA56a	Chemosensory protein A 56a [Source:FlyBase gene me;Acc:FBgn0262595]	2R	1	14527699	14528307	6.66	6.56	6.66	6.69	6.56	6.71	6.91	6.79	6.83	6.77	6.71	6.83	6.62	6.62	7	7.02	7.05	6.78	6.83	6.68	6.82	6.75	6.7	0.164122	0.0511977	0.297688	0.0971944	6.76349	8.64419	0.000267826	0.00116604
A_09_P000241	FBtr0305021	FBtr0305021	FBgn0053547	CG33547	Rim	Rim [Source:FlyBase gene me;Acc:FBgn0053547]	3R	-1	13698470	13742300	6.45	6.38	6.45	6.56	6.4	6.39	6.44	6.27	6.44	6.35	6.32	6.38	6.3	6.33	6.38	6.64	6.34	6.38	6.32	6.26	6.45	6.36	6.33	-0.074635	-0.101979	-0.0276286	-0.0890617	6.38669	1.15459	0.358574	0.523307
A_09_P000621	FBtr0091775	FBtr0091775	FBgn0053774	CG33774	CG33774		2R	-1	5287258	5287809	9.73	9.86	9.92	9.99	9.92	9.66	9.84	9.67	9.85	10.02	9.81	9.15	9.34	9.07	9.81	9.8	9.67	9.47	10.02	10.08	9.92	10.3	10.04	-0.00964694	-0.660144	-0.0928466	0.23883	9.77956	17.8028	1.54501e-06	1.22421e-05
A_09_P000682	FBtr0091805	FBtr0091805	FBgn0053801	CG33801	His1:CG33801	His1:CG33801 [Source:FlyBase gene me;Acc:FBgn0053801]	2L	1	21417078	21417975	12.28	12.79	12.33	12.29	12.44	13.4	12.46	12.45	12.29	12.89	12.72	11.69	12.33	12.54	11.51	11.61	11.16	12.49	11.45	11.97	11.42	11.92	11.55	-0.0277396	-0.404446	-0.945243	-0.871352	12.1743	7.49915	0.00063212	0.00250743
A_09_P000256	FBtr0091520	FBtr0091520	FBgn0261292	CG33550	CheB53a	Chemosensory protein B 53a [Source:FlyBase gene me;Acc:FBgn0261292]	2R	1	12354214	12355027	6.41	6.24	6.38	6.41	6.44	6.39	6.37	6.49	6.38	6.43	6.39	6.42	6.36	6.39	6.39	6.4	6.41	6.4	6.4	6.52	6.39	6.5	6.41	0.0302586	0.0103551	0.0202319	0.076326	6.40574	1.10718	0.379092	0.542845
A_09_P000686	FBtr0091808	FBtr0091808	FBgn0053804	CG33804	His1:CG33804	His1:CG33804 [Source:FlyBase gene me;Acc:FBgn0053804]	2L	1	21427041	21427938	9.97	10.05	9.82	10.15	10.03	9.92	9.87	9.95	9.86	9.85	9.68	9.52	9.44	9.44	9.07	8.93	8.93	8.66	8.89	8.63	8.34	8.49	8.77	-0.147953	-0.525268	-1.09543	-1.42886	9.40271	118.482	3.59804e-14	4.74262e-12	2
A_09_P000261	FBtr0091522	FBtr0091522	FBgn0053552	CG33552	CG33552		2L	1	16682619	16683092	6.45	6.49	6.4	6.36	6.37	6.55	6.53	6.36	6.34	6.41	6.41	6.38	6.23	6.34	6.43	6.4	6.32	6.47	6.34	6.35	6.38	6.26	6.35	-0.0257012	-0.117136	-0.0431493	-0.099683	6.38715	2.0455	0.124302	0.24207
A_09_P000691	FBtr0091811	FBtr0091811	FBgn0053807	CG33807	His1:CG33807	His1:CG33807 [Source:FlyBase gene me;Acc:FBgn0053807]	2L	1	21432088	21432985	12.54	13.05	12.61	12.71	12.74	13.49	12.55	12.75	12.5	13.3	13	11.98	12.67	12.86	11.82	11.61	11.45	12.69	11.85	12.27	11.71	12.1	11.94	-0.0359006	-0.352532	-0.969809	-0.852799	12.4437	8.19266	0.000372786	0.00156931
A_09_P000696	FBtr0091814	FBtr0091814	FBgn0053810	CG33810	His1:CG33810	His1:CG33810 [Source:FlyBase gene me;Acc:FBgn0053810]	2L	1	21437136	21438033	8.83	9.5	8.96	9.17	9.25	9.91	9.06	9.29	9.1	9.41	9.43	8.08	8.43	8.59	8.25	8.42	8.42	9.46	8.56	8.73	8.48	8.19	8.15	-0.0112275	-0.902198	-0.648818	-0.88306	8.85457	9.04187	0.000201776	0.000908895
A_09_P000746	FBtr0091872	FBtr0091872	FBgn0053868	CG33868	His2B:CG33868	His2B:CG33868 [Source:FlyBase gene me;Acc:FBgn0053868]	2L	-1	21537682	21538236	6.99	7.24	7.36	7	7.14	7.18	7.22	7.18	7.19	7.49	7.47	7.43	7.45	7.75	7.15	6.97	7.1	7.5	7.5	6.89	7.01	7.03	6.99	0.158797	0.391144	0.0915271	-0.169068	7.22805	6.10445	0.00198583	0.0069809
A_09_P000766	FBtr0091895	FBtr0091895	FBgn0053891	CG33891	His4:CG33891	His4:CG33891 [Source:FlyBase gene me;Acc:FBgn0053891]	2L	-1	21479087	21479610	6.94	6.64	7.09	7.34	7.56	7.15	7.76	7.18	7.42	6.84	7.06	7.12	7.32	6.82	7.56	8.4	8.36	7.57	7.32	7.55	8.43	7.17	7.33	0.133291	-0.0311341	0.721822	0.501132	7.38828	3.47546	0.0248322	0.0645586
A_09_P000776	FBtr0091914	FBtr0091914	FBgn0053910	CG33910	His2B:CG33910	His2B:CG33910 [Source:FlyBase gene me;Acc:FBgn0053910]	2L	-1	21418259	21418843	13.47	14.35	14.15	13.56	13.56	13.02	13.58	13.58	14.01	14.9	14.75	13.38	13.98	14.23	12.76	12.7	12.88	13.36	13.22	12.68	12.36	12.94	12.82	0.477603	0.180123	-0.705005	-0.985643	13.4891	9.58632	0.000138521	0.000652859
A_09_P000286	FBtr0334292										6.36	6.44	6.34	6.36	6.29	6.34	6.36	6.36	6.45	6.37	6.41	6.51	6.38	6.39	6.34	6.43	6.29	6.31	6.29	6.36	6.37	6.33	6.38	0.0364134	0.0745015	-0.021838	0.0051864	6.36815	1.65819	0.196911	0.342271
A_09_P000781	NM_001032104										6.38	6.57	6.52	6.57	6.49	6.5	6.44	6.53	6.5	6.51	6.49	6.65	6.56	6.69	6.45	6.88	6.44	6.53	6.5	6.53	6.59	6.57	6.66	-0.0127307	0.124864	0.0518874	0.0798087	6.54648	1.36733	0.27867	0.439467
A_09_P000291	FBtr0334286										6.5	6.36	6.31	6.5	6.4	6.41	6.44	6.32	6.32	6.3	6.37	6.48	6.4	6.43	6.44	6.72	6.52	6.43	6.4	6.34	6.51	6.46	6.42	-0.0665315	0.0197257	0.0851213	0.0176643	6.42567	2.06381	0.121647	0.238169
A_09_P000796	FBtr0091923	FBtr0091923	FBgn0053919	CG33919	CG33919		2R	-1	2511337	2512082	6.6	6.7	6.73	6.63	6.77	6.65	6.85	6.76	6.8	6.84	6.79	6.78	6.72	7.03	6.68	6.7	6.69	6.9	6.76	6.78	6.71	6.78	6.87	0.125865	0.160807	0.0654357	0.10445	6.76207	2.574	0.0672638	0.14791
A_09_P000801	FBtr0091924	FBtr0091924	FBgn0053920	CG33920	CG33920		3R	-1	26870113	26870827	7.06	7.19	7.1	7.11	7.3	6.97	8.01	7.96	8.06	7.88	8.07	8.23	8.14	8.22	7.59	7.7	7.64	7.87	7.81	8.05	8.01	7.88	8.04	0.874681	1.07502	0.599561	0.876017	7.73477	99.5564	2.06872e-13	1.86894e-11	4
A_09_P000306	FBtr0091534	FBtr0091534	FBgn0053557	CG33557	CG33557		X	1	9903268	9903886	6.48	6.45	6.44	6.53	6.41	6.46	6.39	6.59	6.29	6.4	6.43	6.42	6.47	6.52	6.49	6.48	6.36	6.42	6.5	6.5	6.38	6.48	6.43	-0.0423016	0.00508183	-0.0128169	-0.0157514	6.44886	0.308207	0.869244	0.917844
A_09_P000821	FBtr0091930	FBtr0091930	FBgn0053926	CG33926	CG33926		3L	1	9436364	9439488	15.92	15.91	15.92	15.91	15.74	15.59	16.07	16.09	15.97	16.07	15.91	16.4	16.33	16.4	16.65	16.7	16.61	16.31	16.64	16.59	16.54	16.65	16.73	0.189704	0.544114	0.748644	0.793771	16.2451	49.5909	1.86993e-10	5.32219e-09
A_09_P000831	FBtr0091932	FBtr0091932	FBgn0053928	CG33928	CG33928		2L	-1	17435891	17436600	6.58	6.74	6.59	6.62	6.75	6.63	6.62	6.7	6.7	6.69	6.9	6.71	6.89	6.63	6.85	6.48	6.69	6.69	6.87	6.98	6.66	6.81	6.66	0.0695859	0.0906026	0.0655174	0.125213	6.71514	0.755613	0.565516	0.704748
A_09_P000841	FBtr0310400	FBtr0310400	FBgn0263749	CG43674	CG43674		3R	1	5165938	5188666	11.57	11.74	11.56	11.57	11.67	11.85	12	12.03	12.06	12.16	12.06	12.21	12.13	12.3	12.02	12.09	12.16	12.41	12.35	12.14	12.13	12.3	12.32	0.403496	0.553337	0.548529	0.563533	12.0365	25.0164	9.24588e-08	1.05862e-06
A_09_P000321	FBtr0290008	FBtr0290008	FBgn0053626	CG33626	CG33626		2R	1	8297584	8298201	6.19	6.29	6.29	6.29	6.33	6.25	6.43	6.22	6.33	6.28	6.25	6.27	6.24	6.22	6.22	6.33	6.32	6.24	6.19	6.32	6.3	6.24	6.22	0.0263608	-0.0308211	-0.0136781	-0.00578136	6.27277	0.450792	0.770686	0.854983
A_09_P000851	FBtr0091947	FBtr0091947	FBgn0053937	CG33937	CG33937		3R	1	5181217	5183414	6.79	6.7	6.76	6.72	6.63	6.81	6.87	6.77	6.85	6.84	6.81	6.72	6.71	6.69	6.7	6.66	6.78	6.83	6.65	6.72	6.81	6.68	6.56	0.0890095	-0.0283775	-0.0134691	-0.0456125	6.74165	2.49107	0.0739702	0.159624
A_09_P000326	FBtr0091604	FBtr0091604	FBgn0053627	CG33627	CG33627		2R	1	8298516	8299183	6.35	6.43	6.39	6.35	6.34	6.36	6.4	6.31	6.35	6.38	6.35	6.4	6.39	6.42	6.33	6.33	6.32	6.38	6.36	6.37	6.34	6.42	6.42	-0.0125404	0.0300837	-0.0256307	0.0171799	6.3686	1.02009	0.419565	0.58193
A_09_P000881	FBtr0100008	FBtr0100008	FBgn0262127	CG33967	kibra	kibra ortholog [Source:FlyBase gene me;Acc:FBgn0262127]	3R	-1	10524252	10549978	10.09	10.27	10.94	10.22	10.51	10.08	10.47	10.7	10.75	10.57	10.95	11.41	11.57	11.09	11.11	10.87	11.17	11.49	11.46	11.05	11.25	11.11	11.06	0.331971	1.00624	0.867246	0.763415	10.8771	15.942	3.67185e-06	2.62432e-05	3
A_09_P000331	FBtr0091607	FBtr0091607	FBgn0053630	CG33630	CG33630		3R	1	5888346	5889049	6.32	6.28	6.32	6.43	6.3	6.3	6.43	6.3	6.29	6.33	6.3	6.29	6.28	6.32	6.36	6.58	6.31	6.29	6.31	6.24	6.37	6.32	6.29	0.00590219	-0.0253924	0.0452272	-0.0173783	6.32888	0.588721	0.674396	0.787036
A_09_P000896	FBtr0100012	FBtr0100012	FBgn0053970	CG33970	CG33970		3R	1	22144080	22187711	6.68	6.82	6.62	6.57	6.58	6.65	7.18	7.01	6.9	6.9	6.78	7.12	6.77	7.13	6.98	6.9	7.19	6.88	6.81	6.99	6.8	6.88	7.12	0.298543	0.353764	0.298101	0.294343	6.88183	5.93209	0.00230702	0.00800156
A_09_P000336	FBtr0091608	FBtr0091608	FBgn0053631	CG33631	CG33631		3R	1	5889729	5890367	6.18	6.4	6.35	6.36	6.32	6.38	6.43	6.35	6.5	6.42	6.3	6.28	6.5	6.41	6.35	6.41	6.35	6.46	6.4	6.37	6.35	6.42	6.4	0.0720716	0.0652063	0.0644181	0.0544176	6.37834	0.901003	0.480965	0.636419
A_09_P000901	FBtr0100014	FBtr0100014	FBgn0053971	CG33971	Ir62a	Ionotropic receptor 62a [Source:FlyBase gene me;Acc:FBgn0053971]	3L	-1	1529439	1531259	6.96	6.97	6.81	6.89	7.08	6.93	6.81	6.85	6.78	6.79	6.95	6.93	7.1	7.11	6.86	6.72	6.89	6.86	6.79	7.07	6.87	6.92	6.96	-0.101556	0.110185	-0.114331	0.0129903	6.90893	4.88873	0.00597693	0.0185783
A_09_P000341	FBtr0091609	FBtr0091609	FBgn0053632	CG33632	CG33632		2R	1	8409528	8410236	6.48	6.47	6.49	6.37	6.5	6.61	6.36	6.41	6.43	6.6	6.44	6.47	6.46	6.45	6.54	6.39	6.38	6.45	6.49	6.45	6.4	6.35	6.43	-0.0375155	-0.0248328	-0.036934	-0.082287	6.45362	0.819511	0.527077	0.674035
A_09_P000906	FBtr0100020	FBtr0100020	FBgn0053977	CG33977	CG33977		3R	-1	9228281	9228771	12.89	13.06	13.2	13.02	13.06	12.64	12.74	12.73	12.77	13.01	12.84	12.79	12.85	12.78	12.99	12.92	12.8	12.41	13.14	12.98	12.89	13.29	13.28	-0.160362	-0.170053	-0.126606	0.131158	12.9155	2.09217	0.117652	0.231901
A_09_P000921	FBtr0100028	FBtr0100028	FBgn0053983	CG33983	obst-H	obstructor-H [Source:FlyBase gene me;Acc:FBgn0053983]	3L	-1	15521365	15522343	6.76	6.79	6.82	6.84	6.76	6.65	6.68	6.76	6.7	6.89	6.76	6.82	6.77	7.01	6.7	6.83	6.72	6.8	6.78	6.77	6.74	6.8	6.88	-0.0128532	0.0942856	-0.0044638	0.0305975	6.78435	1.11044	0.37765	0.541458
A_09_P000351	FBtr0091616	FBtr0091616	FBgn0053639	CG33639	CG33639		X	-1	18104845	18120109	6.46	6.38	6.23	6.3	6.38	6.34	6.38	6.46	6.46	6.35	6.48	6.36	6.4	6.37	6.27	6.27	6.34	6.38	6.41	6.41	6.36	6.44	6.39	0.0779826	0.0273068	-0.0136105	0.0545207	6.37479	1.7491	0.176672	0.3162
A_09_P000941	FBtr0100033	FBtr0100033	FBgn0053988	CG33988	CG33988		2R	-1	20582901	20624180	6.69	6.66	6.63	6.9	6.79	6.78	6.77	6.67	6.68	6.63	6.54	6.56	6.43	6.63	6.66	6.98	6.55	6.6	6.51	6.54	6.59	6.62	6.78	-0.0793192	-0.197957	-0.0787024	-0.107291	6.65987	1.48009	0.243594	0.399392
A_09_P000951	FBtr0100049	FBtr0100049	FBgn0053995	CG33995	CG33995		2L	1	5043270	5048365	11.83	11.98	11.83	11.68	11.82	12	11.36	11.3	11.34	11.6	11.63	11.53	11.52	11.8	11.53	11.56	11.66	11.93	11.53	12.22	12.26	12.1	12.14	-0.412693	-0.24363	-0.216075	0.322873	11.7446	19.8909	6.3162e-07	5.64282e-06
A_09_P000966	FBtr0300947	FBtr0300947	FBgn0054001	CG34001	CG34001		3L	1	10624179	10627712	8.86	8.9	8.88	9.11	9.08	8.83	8.77	8.61	8.62	8.68	8.44	8.53	8.31	8.46	8.2	8.21	8.21	7.8	8.3	7.92	7.78	8.18	8.25	-0.321907	-0.511385	-0.802149	-0.914175	8.47577	30.5045	1.63444e-08	2.3562e-07
A_09_P000996	FBtr0100063	FBtr0100063	FBgn0054008	CG34008	CG34008		3R	-1	16406405	16407244	8.67	8.78	8.72	8.59	8.36	8.6	9.01	9.02	9.03	9.1	8.77	9.12	9.02	9.04	9	8.97	8.95	8.72	8.86	8.59	8.49	8.63	8.68	0.362602	0.437607	0.276165	-0.0251713	8.81427	15.1664	5.38326e-06	3.67281e-05
A_09_P001016	TC225080										6.65	6.55	6.49	6.69	6.49	6.6	6.46	6.44	6.61	6.46	6.46	6.66	6.46	6.42	6.62	6.54	6.56	6.62	6.58	6.49	6.61	6.51	6.56	-0.0873854	-0.0641456	0.0063288	-0.0336174	6.54498	1.38835	0.271777	0.431543
A_09_P001021	FBtr0100070	FBtr0100070	FBgn0054015	CG34015	CG34015		X	-1	16341601	16342335	11.82	12.12	12.16	11.64	11.86	11.98	11.56	11.64	11.72	11.78	11.75	12.01	11.98	11.96	11.54	11.57	11.66	11.9	11.97	11.85	11.96	11.81	11.75	-0.236349	0.0536208	-0.200415	-0.0847445	11.8255	3.43781	0.0258517	0.0667664
A_09_P001031	FBtr0301717	FBtr0301717	FBgn0260965	CG42588	CG42588		3L	1	12807354	12817750	6.86	6.75	6.8	6.77	6.7	6.91	6.82	6.77	6.89	6.72	6.76	6.8	6.76	7.02	6.66	6.9	6.71	6.82	6.61	6.52	6.72	6.6	6.42	-0.00683753	0.0646894	-0.0568345	-0.232428	6.75108	4.78558	0.00659554	0.0202991
A_09_P001096	FBtr0308948	FBtr0308948	FBgn0054031	CG34031	CG34031		3L	1	23167567	23178791	8	8.21	8.16	7.97	8.12	7.79	8.07	8	7.97	8.18	7.88	8.26	8.04	8.33	8.24	8.26	8.18	7.84	8.49	8.09	7.86	8.33	8.47	-0.0181438	0.173727	0.16653	0.146921	8.11973	1.32899	0.291684	0.45348
A_09_P000391	FBtr0091625	FBtr0091625	FBgn0053648	CG33648	CG33648		2L	1	14524926	14525625	6.3	6.33	6.26	6.33	6.43	6.34	6.17	6.3	6.3	6.25	6.27	6.29	6.35	6.33	6.36	6.26	6.39	6.36	6.22	6.41	6.24	6.28	6.44	-0.072231	-0.00523205	-0.0113971	0.0120506	6.31276	1.0737	0.394221	0.557438
A_09_P001106	FBtr0100088	FBtr0100088	FBgn0054033	CG34033	CG34033		2R	1	5708068	5708691	6.97	6.61	6.64	6.92	6.82	6.62	7.14	7.1	7.09	6.79	6.66	7.85	7.79	7.24	8.72	8.74	8.57	7.32	7.99	8.4	8.32	7.78	7.86	0.191564	0.858307	1.50314	1.32431	7.47652	20.4376	5.05727e-07	4.64853e-06	1
A_09_P000396	AI124250										6.37	6.49	6.38	6.4	6.24	6.39	6.5	6.56	6.44	6.29	6.39	6.38	6.41	6.41	6.36	6.37	6.21	6.21	6.36	6.32	6.41	6.34	6.34	0.0547489	0.0228383	-0.077437	-0.0276222	6.37376	1.9457	0.139861	0.265021
A_09_P001131	FBtr0301014	FBtr0301014	FBgn0054039	CG34039	CG34039		3L	1	14553100	14555713	9.48	9.7	9.67	9.49	9.58	9.65	8.86	8.89	8.94	9.06	9.01	9.21	9.16	9.13	9.16	9.1	9.09	9.27	9.25	9	9.01	8.76	8.87	-0.64231	-0.428174	-0.421113	-0.682363	9.18867	50.6756	1.5229e-10	4.53094e-09
A_09_P001141	FBtr0332435	FBtr0332435	FBgn0054041	CG34041	CG34041		3R	1	26333745	26335868	8.73	8.93	8.93	8.63	8.67	8.99	8.7	8.59	8.66	8.81	8.64	8.44	8.36	8.42	8.62	8.59	8.43	8.33	8.46	8.55	8.45	8.91	8.8	-0.133172	-0.408069	-0.332047	-0.137298	8.63619	6.88859	0.00102847	0.00387327
A_09_P000406	FBtr0091633	FBtr0091633	FBgn0053654	CG33654	CG33654		3R	-1	5408237	5408944	6.56	6.51	6.5	6.46	6.44	6.38	6.53	6.27	6.49	6.43	6.35	6.43	6.39	6.4	6.5	6.45	6.45	6.53	6.51	6.37	6.37	6.44	6.42	-0.0611887	-0.0663345	0.0168056	-0.0759355	6.4428	1.80941	0.164427	0.29962
A_09_P001156	FBtr0302390	FBtr0302390	FBgn0054045	CG34045	CG34045		2R	1	15218394	15222693	9.69	10.03	10.03	9.78	9.97	10.33	9.26	9.29	9.22	9.82	9.82	9.42	9.66	10.02	9.26	9.2	9.06	10.06	9.54	9.42	9.24	9.87	9.61	-0.488976	-0.269525	-0.546144	-0.438124	9.6356	3.34568	0.028541	0.0728347
A_09_P000411	FBtr0091637	FBtr0091637	FBgn0053658	CG33658	CG33658		3R	-1	20666231	20666885	6.31	6.4	6.4	6.4	6.31	6.46	6.44	6.3	6.31	6.31	6.32	6.34	6.4	6.29	6.42	6.39	6.32	6.4	6.31	6.32	6.4	6.29	6.27	-0.0429407	-0.0346317	-0.0114445	-0.0584537	6.35292	0.726794	0.583484	0.719142
A_09_P001171	TC239357										6.69	6.76	6.57	6.57	6.74	6.57	6.6	6.58	6.69	6.61	6.75	6.76	6.96	6.61	6.68	6.47	6.63	6.63	6.83	6.86	6.66	6.65	6.5	-0.00337385	0.129459	-0.00339393	0.0167562	6.66885	0.836898	0.51696	0.665952
A_09_P000416	FBtr0302417	FBtr0302417	FBgn0053664	CG33664	CG33664		X	1	6278253	6278870	6.43	6.4	6.53	6.45	6.38	6.53	6.49	6.43	6.44	6.44	6.4	6.35	6.39	6.36	6.43	6.43	6.41	6.44	6.4	6.41	6.57	6.42	6.33	-0.0154038	-0.0873473	-0.0296854	-0.0203633	6.4294	1.09652	0.383849	0.547636
A_09_P001191	NR_047740										6.52	6.52	6.53	6.43	6.46	6.5	6.59	6.58	6.54	6.49	6.54	6.63	6.51	6.62	6.5	6.46	6.59	6.65	6.62	6.49	6.62	6.48	6.57	0.055462	0.0955768	0.0746168	0.0496959	6.54153	1.56778	0.219365	0.370174
A_09_P000423	FBtr0302414	FBtr0302414	FBgn0053665	CG33665	CG33665		X	-1	6372200	6372882	6.25	6.42	6.35	6.25	6.26	6.28	6.23	6.23	6.32	6.23	6.27	6.13	6.23	6.18	6.19	6.27	6.21	6.17	6.22	6.2	6.2	6.28	6.21	-0.0468887	-0.121621	-0.09187	-0.0785611	6.24268	3.17027	0.0345283	0.0854558
A_09_P001211	FBtr0100833	FBtr0100833	FBgn0054056	CG34056	CG34056		3L	1	895951	897364	7.53	7.49	7.54	7.37	7.5	7.54	8.18	8.24	8.21	8.06	8.17	8.12	8	8.16	7.71	7.76	7.84	8.15	8.1	7.45	7.62	7.84	7.89	0.678067	0.597986	0.417792	0.207148	7.84586	22.9603	1.91798e-07	1.98923e-06
A_09_P000426	FBtr0302415	FBtr0302415	FBgn0053666	CG33666	CG33666		X	-1	6370337	6370976	6.41	6.36	6.36	6.53	6.43	6.45	6.45	6.39	6.42	6.28	6.26	6.36	6.3	6.4	6.44	6.39	6.38	6.44	6.27	6.42	6.29	6.42	6.41	-0.0637561	-0.0711058	-0.0384139	-0.037932	6.38568	0.756815	0.564775	0.704261
A_09_P001216	FBtr0100834	FBtr0100834	FBgn0054057	CG34057	CG34057		3L	1	897380	898772	6.54	6.57	6.55	6.43	6.52	6.41	6.65	6.63	6.74	6.63	6.73	6.82	6.89	6.74	6.84	6.63	6.85	6.81	6.99	6.68	6.77	6.71	6.73	0.174806	0.313627	0.322418	0.217812	6.69072	13.1338	1.57393e-05	9.44064e-05
A_09_P000431	FBtr0302415	FBtr0302415	FBgn0053666	CG33666	CG33666		X	-1	6370337	6370976	6.34	6.41	6.39	6.46	6.33	6.38	6.28	6.28	6.19	6.4	6.28	6.28	6.39	6.3	6.31	6.38	6.44	6.5	6.39	6.32	6.4	6.31	6.39	-0.100037	-0.0652942	0.0203508	-0.0280814	6.35455	2.69865	0.0583695	0.131668
A_09_P001236	FBtr0113773	FBtr0113773	FBgn0058002	CG40002	CG40002		3LHet	1	459586	460458	9.88	9.81	9.9	9.85	9.83	9.65	9.73	9.71	9.64	9.82	9.63	9.47	9.51	9.41	8.78	8.73	8.65	8.48	8.93	8.07	7.94	8.47	8.42	-0.111759	-0.353939	-1.10368	-1.59191	9.23051	113.761	5.42179e-14	6.38739e-12	2
A_09_P000441	FBtr0302419	FBtr0302419	FBgn0053669	CG33669	CG33669		X	-1	6293488	6294133	6.51	6.5	6.46	6.37	6.42	6.53	6.37	6.42	6.37	6.39	6.4	6.42	6.44	6.43	6.35	6.44	6.43	6.4	6.43	6.35	6.43	6.38	6.34	-0.0777546	-0.039173	-0.0606026	-0.0933994	6.41626	2.71288	0.0574366	0.129952
A_09_P001241	FBtr0111230	FBtr0111230	FBgn0058006	CG40006	CG40006		2L	-1	22515149	22649081	7.3	7.09	7.2	7.49	7.26	7.35	7.46	7.37	7.33	7.34	7.15	7.94	7.77	7.81	8.17	8.13	8.1	8.07	8.29	8.02	8.13	8.39	8.36	0.0481666	0.558434	0.868894	0.941007	7.71797	66.838	1.06058e-11	4.85904e-10
A_09_P000446	FBtr0307516	FBtr0307516	FBgn0053673	CG33673	CG33673		2L	-1	1945815	1946728	6.21	6.35	6.27	6.18	6.29	6.28	6.32	6.39	6.23	6.28	6.32	6.26	6.27	6.26	6.27	6.31	6.37	6.39	6.38	6.31	6.25	6.23	6.31	0.0467916	0.000543146	0.0804315	0.0134066	6.29225	1.79892	0.166492	0.302749
A_09_P001246	NP12807701										6.42	6.34	6.45	6.9	6.68	6.36	6.56	6.45	6.44	6.39	6.28	6.45	6.51	6.48	6.46	6.78	6.47	6.34	6.32	6.47	6.41	6.35	6.37	-0.0996343	-0.0437225	-0.0498005	-0.123396	6.46454	0.558888	0.694912	0.801572
A_09_P000451	FBtr0304855	FBtr0304855	FBgn0262526	CG43081	vas	vasa [Source:FlyBase gene me;Acc:FBgn0262526]	2L	1	15061656	15074383	6.56	6.43	6.42	6.35	6.36	6.24	6.26	6.29	6.3	6.25	6.32	6.37	6.39	6.37	6.42	6.19	6.3	6.41	6.34	6.33	6.23	6.3	6.39	-0.108727	-0.0128974	-0.0615511	-0.0818982	6.34033	1.6368	0.202004	0.3489
A_09_P001256	FBtr0113781	FBtr0113781	FBgn0058042	CG40042	CG40042		2LHet	-1	167980	169093	13.02	12.72	12.66	12.64	12.81	12.88	12.86	12.89	12.62	12.39	12.73	12.9	12.73	12.89	12.8	12.9	12.93	12.8	12.54	12.83	12.96	12.53	12.66	-0.0919942	0.0499899	0.0053699	-0.0415508	12.7695	0.501228	0.735145	0.83045
A_09_P000456	FBtr0091659	FBtr0091659	FBgn0053679	CG33679	CG33679		2L	1	15058303	15059120	6.25	6.34	6.28	6.32	6.39	6.38	6.4	6.44	6.49	6.29	6.28	6.33	6.35	6.37	6.38	6.38	6.36	6.31	6.39	6.38	6.36	6.32	6.42	0.053766	0.0243627	0.0361051	0.0451429	6.35747	0.61941	0.653571	0.771724
A_09_P001266	FBtr0111163	FBtr0111163	FBgn0058045	CG40045	CG40045		3L	1	24021615	24028959	15.96	15.95	15.85	15.95	15.82	15.66	15.91	15.77	15.87	15.81	15.7	15.97	15.99	15.95	16.01	16.09	15.94	15.55	16.04	15.95	15.93	16.3	16.24	-0.0502748	0.106798	0.0600333	0.237909	15.9215	2.73811	0.0558214	0.127004
A_09_P001296	FBtr0085293	FBtr0085293	FBgn0039588	CG12413	CG12413		3R	-1	24367996	24370524	7.93	7.84	8.11	7.6	7.8	7.81	7.33	7.37	7.51	7.32	7.58	7.5	7.56	7.62	7.41	7.45	7.49	7.57	7.36	7.35	7.56	7.46	7.27	-0.424216	-0.289382	-0.389714	-0.4375	7.55755	13.1215	1.58478e-05	9.50219e-05
A_09_P000466	NM_001032093										6.36	6.2	6.3	6.31	6.31	6.22	6.29	6.36	6.31	6.21	6.3	6.27	6.28	6.26	6.36	6.31	6.29	6.33	6.27	6.3	6.31	6.23	6.27	0.00885096	-0.0146946	0.0267369	-0.00526017	6.2886	0.351982	0.83972	0.899741
A_09_P001301	TC223168										10.91	9.63	10.73	11.14	11.07	10.94	10.79	11.03	10.5	11	10.51	10.85	10.8	10.96	11.22	10.85	10.87	11.15	10.98	10.7	10.61	11.2	11.11	0.0275316	0.131865	0.275808	0.16718	10.85	0.612105	0.658501	0.775544
A_09_P000471	FBtr0091667	FBtr0091667	FBgn0053687	CG33687	CG33687		3L	1	16190968	16191670	6.28	6.34	6.29	6.3	6.35	6.27	6.29	6.45	6.36	6.32	6.35	6.29	6.41	6.35	6.38	6.33	6.32	6.35	6.43	6.38	6.25	6.33	6.39	0.0515274	0.0480173	0.0583285	0.034116	6.34032	0.906785	0.47782	0.633743
A_09_P001361	TC249962										6.6	6.65	6.64	6.64	6.6	6.87	6.78	6.74	6.72	6.73	6.64	6.73	6.71	6.86	6.67	6.65	6.71	6.91	6.69	6.84	6.72	6.89	6.72	0.0516593	0.0956933	0.0581567	0.125095	6.72605	1.365	0.279447	0.440286
A_09_P000476	FBtr0091668	FBtr0091668	FBgn0053688	CG33688	CG33688		3L	1	16192320	16193026	6.43	6.09	6.38	6.32	6.02	6.45	6.25	6.04	6.36	6.14	6.42	6.23	6.31	6.3	6.04	6.41	6.45	6.19	6.45	6.53	6.08	5.98	3.45	-0.042336	-0.00227595	0.0267456	-0.774626	6.14334	1.667	0.194851	0.339462
A_09_P001381	TC234051										7.2	7.32	7.1	7.21	7.15	7.52	7.42	7.3	7.22	7.4	7.21	7.26	7.44	7.45	7.46	7.58	7.48	7.83	7.38	7.79	7.58	7.66	7.6	0.0593916	0.132196	0.298406	0.405961	7.4152	8.22427	0.000364136	0.00153712
A_09_P000481	FBtr0091669	FBtr0091669	FBgn0053689	CG33689	CG33689		3L	1	16193443	16194026	6.35	6.35	6.26	6.3	6.3	6.35	6.28	6.33	6.4	6.34	6.37	6.35	6.29	6.31	6.33	6.38	6.31	6.29	6.28	6.33	6.34	6.3	6.33	0.0233293	-0.00468296	-0.00156734	0.00753058	6.32521	0.267799	0.895378	0.934245
A_09_P001386	FBtr0111266	FBtr0111266	FBgn0262116	CG40127	CG40127		2R	-1	74991	75661	11.93	12.02	11.94	12.05	12.05	11.74	11.82	11.86	11.89	12.03	11.96	11.68	11.81	11.73	12.01	12.02	12.02	11.76	12.2	12.28	12.16	12.42	12.38	-0.0422263	-0.216824	0.045366	0.353585	11.9904	12.4239	2.35167e-05	0.000135352
A_09_P000486	FBtr0091670	FBtr0091670	FBgn0053690	CG33690	CG33690		3L	1	16194428	16195132	6.42	6.38	6.46	6.41	6.46	6.36	6.47	6.31	6.41	6.34	6.4	6.41	6.38	6.35	6.31	6.56	6.27	6.35	6.27	6.32	6.42	6.35	6.35	-0.0292497	-0.0369366	-0.0637362	-0.0549763	6.38092	0.633343	0.644222	0.764471
A_09_P001406	TC250128										7.37	7.82	7.78	7.41	7.59	7.32	7.53	7.48	7.44	7.57	7.42	7.82	7.84	7.9	7.5	7.6	7.68	7.48	7.99	7.64	7.49	7.82	7.8	-0.0611658	0.305294	0.101297	0.137048	7.62084	3.12403	0.0363221	0.0891749
A_09_P000491	FBtr0091684	FBtr0091684	FBgn0053696	CG33696	CG33696		3L	1	9637209	9652533	6.5	6.41	6.42	6.48	6.53	6.39	6.44	6.48	6.51	6.47	6.47	6.46	6.5	6.43	6.46	6.48	6.48	6.34	6.36	6.49	6.5	6.44	6.56	0.0192671	0.00806478	-0.0324175	0.0419463	6.4617	1.02987	0.414836	0.577313
A_09_P001441	FBtr0113813	FBtr0113813	FBgn0058160	CG40160	CG40160		3LHet	1	1562357	1575983	10.18	10.22	10.27	10.09	10.06	10.17	10.15	10.24	10.37	10.3	10.24	10.91	10.88	10.8	10.77	10.77	10.84	10.76	10.83	11.12	11.21	11.15	11.08	0.0924469	0.695608	0.627255	0.974048	10.5825	176.064	6.39097e-16	2.33575e-13
A_09_P000496	FBtr0091686	FBtr0091686	FBgn0261291	CG33698	CheA86a	Chemosensory protein A 86a [Source:FlyBase gene me;Acc:FBgn0261291]	3R	-1	6970231	6970864	6.43	6.5	6.5	6.44	6.52	6.44	6.43	6.37	6.38	6.38	6.45	6.54	6.57	6.84	6.41	6.35	6.42	6.45	6.47	6.48	6.5	6.6	6.58	-0.0722609	0.174317	-0.0503317	0.0683575	6.48114	7.20812	0.000795073	0.003079
A_09_P001476	FBtr0113817	FBtr0113817	FBgn0058178	CG40178	CG40178		3LHet	-1	1181140	1396811	7.06	7.03	7.03	7.27	7.3	7.19	6.93	6.93	6.99	6.89	6.99	6.62	6.64	6.65	6.9	6.97	6.94	6.76	7.01	7.14	7.19	7.31	7.15	-0.201373	-0.510688	-0.230333	0.0481936	6.9946	24.019	1.30908e-07	1.4277e-06
A_09_P000501	FBtr0301069	FBtr0301069	FBgn0053700	CG33700	CG33700		3L	-1	9507219	9518644	6.3	6.39	6.25	6.42	6.42	6.37	6.47	6.28	6.34	6.34	6.3	6.4	6.36	6.39	6.35	6.51	6.45	6.34	6.44	6.4	6.45	6.34	6.35	-0.0127694	0.0256486	0.0586397	0.0260245	6.37654	0.822415	0.525376	0.672711
A_09_P001506	FBtr0113824	FBtr0113824	FBgn0058191	CG40191	CG40191		2RHet	1	390776	392982	12.04	11.93	11.91	11.9	12.07	12.17	11.91	11.93	11.97	11.8	11.96	11.95	11.95	11.98	12.07	12.03	11.94	12.04	11.91	11.99	12.06	12.08	12.16	-0.0914986	-0.0435537	-0.00649648	0.0680514	11.9885	2.50508	0.0727887	0.157603
A_09_P000506	FBtr0091690	FBtr0091690	FBgn0053702	CG33702	CG33702		3L	-1	9505897	9506509	6.25	6.4	6.19	6.35	6.27	6.24	6.11	6.29	6.26	6.21	6.42	6.2	6.32	6.21	6.24	6.19	6.3	6.23	6.28	6.28	6.24	6.23	6.2	-0.0264709	-0.0399614	-0.0353676	-0.0487135	6.2568	0.312653	0.866295	0.915873
A_09_P001516	FBtr0113830	FBtr0113830	FBgn0058196	CG40196	Maf1		U	-1	1091918	1103419	11.86	11.64	11.74	11.95	11.72	11.96	11.81	11.82	11.72	11.76	11.64	11.94	11.76	11.85	12.09	11.94	11.86	11.92	11.91	11.74	11.84	11.88	11.96	-0.0598285	0.0379126	0.13361	0.0445522	11.838	2.60147	0.065187	0.144231
A_09_P000511	FBtr0091691	FBtr0091691	FBgn0053703	CG33703	CG33703		3L	-1	9505108	9505760	6.3	6.26	6.33	6.55	6.36	6.38	6.33	6.31	6.29	6.42	6.32	6.37	6.42	6.3	6.39	6.65	6.38	6.37	6.28	6.3	6.37	6.31	6.3	-0.0294743	-0.000293371	0.049266	-0.0461553	6.35963	0.768292	0.557733	0.698568
A_09_P001536	NP12807995										6.68	6.69	6.67	6.61	6.62	6.65	6.62	6.57	6.6	6.67	6.73	6.46	6.51	6.58	6.59	6.54	6.7	6.74	6.6	6.76	6.74	6.84	6.72	-0.0166408	-0.136466	-0.0202042	0.112075	6.64779	6.81946	0.00108823	0.00407541
A_09_P000516	FBtr0091692	FBtr0091692	FBgn0053704	CG33704	CG33704		2R	1	16837607	16838599	6.4	6.33	6.27	6.35	6.26	6.25	6.31	6.34	6.29	6.35	6.32	6.34	6.34	6.38	6.37	6.31	6.33	6.29	6.38	6.35	6.35	6.33	6.34	0.0106554	0.041832	0.0245712	0.0330161	6.33028	0.543501	0.705584	0.809423
A_09_P001561	TC236328										6.43	6.41	6.44	6.51	6.57	6.56	6.43	6.63	6.54	6.48	6.46	6.55	6.56	6.71	6.54	6.58	6.56	6.54	6.51	6.55	6.45	6.6	6.65	0.0212499	0.117326	0.0573725	0.0743879	6.53258	1.67991	0.191872	0.335817
A_09_P001571	TC241422										7.5	7.7	7.72	7.6	7.71	7.73	7.45	7.59	7.45	7.46	7.52	8.04	8.01	8.06	7.97	7.9	8.06	8.01	8.22	7.8	8.02	8.09	8.3	-0.164277	0.374894	0.374675	0.392491	7.82322	24.9662	9.40681e-08	1.07437e-06
A_09_P001586	FBtr0301780	FBtr0301780	FBgn0058263	CG40263	MFS17	Major Facilitator Superfamily Transporter 17 [Source:FlyBase gene me;Acc:FBgn0058263]	2RHet	-1	1265404	1336014	9.88	9.67	9.71	9.88	9.95	9.93	10.14	10.08	10.07	9.87	10.03	10.19	10.28	10.25	10.51	10.39	10.31	10.36	10.36	10.42	10.58	10.43	10.5	0.201852	0.404342	0.548656	0.645145	10.1649	41.4272	1.01101e-09	2.21499e-08
A_09_P001591	FBtr0301780	FBtr0301780	FBgn0058263	CG40263	MFS17	Major Facilitator Superfamily Transporter 17 [Source:FlyBase gene me;Acc:FBgn0058263]	2RHet	-1	1265404	1336014	10.44	10.43	10.37	10.34	10.4	10.53	10.6	10.59	10.64	10.41	10.64	10.9	10.83	10.81	11.01	10.82	10.85	10.85	10.77	11.02	11.26	10.79	10.98	0.15729	0.429118	0.445053	0.596573	10.7076	26.6515	5.35311e-08	6.5813e-07
A_09_P001596	FBtr0301780	FBtr0301780	FBgn0058263	CG40263	MFS17	Major Facilitator Superfamily Transporter 17 [Source:FlyBase gene me;Acc:FBgn0058263]	2RHet	-1	1265404	1336014	8.99	8.52	8.72	9.21	8.9	8.97	9.16	9	9.14	8.94	9.05	8.82	8.77	8.41	9.47	9.41	9.4	9.51	9.28	9.4	9.71	9.43	9.37	0.175732	-0.216972	0.52878	0.593599	9.11217	18.4817	1.14556e-06	9.39168e-06
A_09_P001621	NP12807639										6.53	6.62	6.48	6.65	6.51	6.55	6.47	6.48	6.53	6.4	6.56	6.44	6.38	6.42	6.45	6.72	6.48	6.54	6.47	6.53	6.67	6.49	6.48	-0.0646213	-0.141164	-0.0240462	-0.0115105	6.51482	1.88753	0.149847	0.279595
A_09_P000546	FBtr0091721	FBtr0091721	FBgn0053723	CG33723	CG33723		2L	-1	9440011	9440740	6.3	6.3	6.36	6.37	6.26	6.26	6.33	6.25	6.23	6.22	6.24	6.26	6.23	6.17	6.31	6.28	6.19	6.32	6.23	6.21	6.3	6.18	6.28	-0.054097	-0.0916918	-0.0425232	-0.0658993	6.26513	1.6798	0.191897	0.335843
A_09_P001627	TC247697										8.71	9.12	9.01	8.87	8.92	9.46	8.85	9.13	8.69	8.79	9	8.69	8.68	8.71	9.01	8.94	8.75	9.55	9.02	8.69	8.62	8.54	8.75	-0.123013	-0.320674	0.039138	-0.366106	8.89197	3.57602	0.0223155	0.0589544
A_09_P001641	TC250869										7.68	7.62	7.22	7.72	7.59	8.03	7.68	7.59	7.52	7.42	7.3	8.03	8.09	8	7.58	7.78	7.77	7.84	7.42	7.67	7.53	7.42	7.41	-0.138543	0.396679	0.0350062	-0.133586	7.64889	5.57715	0.00316153	0.0105708
A_09_P000556	FBtr0091723	FBtr0091723	FBgn0053725	CG33725	CG33725		3L	1	12478790	12479546	6.31	6.33	6.4	6.27	6.41	6.31	6.35	6.3	6.36	6.35	6.34	6.48	6.33	6.32	6.27	6.38	6.43	6.32	6.31	6.34	6.32	6.35	6.38	-0.000291811	0.0364906	-0.00029496	0.00930914	6.34697	0.247583	0.907913	0.941814
A_09_P001646	TC236892										6.38	6.51	6.41	6.44	6.73	6.43	6.41	6.62	6.39	6.5	6.42	6.48	6.39	6.37	6.45	6.42	6.57	6.4	6.59	7.13	6.44	6.41	6.27	-0.0139673	-0.0686177	0.00362876	0.0808347	6.48553	0.348382	0.842184	0.901135
A_09_P000561	FBtr0091753	FBtr0091753	FBgn0053752	CG33752	CG33752		2R	1	8433194	8433806	6.22	6.28	6.28	6.41	6.33	6.27	6.25	6.23	6.15	6.23	6.21	6.28	6.31	6.28	6.17	6.42	6.34	6.19	6.19	6.19	6.23	6.17	6.16	-0.0850597	-0.00987212	-0.0364213	-0.108772	6.25192	2.11805	0.114127	0.226353
A_09_P001656	FBtr0301725	FBtr0301725	FBgn0250816	CG40300	AGO3	Argoute 3 [Source:FlyBase gene me;Acc:FBgn0250816]	3L	1	23547693	23682740	8.33	8.25	7.97	8.29	8.18	8.6	8.36	8.27	8.26	8.05	8.09	8.25	8.38	8.44	8.3	8.44	8.37	8.42	8	8.59	8.62	8.47	8.42	-0.0624522	0.0858905	0.0342185	0.260008	8.31865	2.88553	0.0473004	0.110929
A_09_P000566	FBtr0091758	FBtr0091758	FBgn0053757	CG33757	CG33757		2R	-1	5341802	5342453	6.34	6.48	6.36	6.4	6.6	6.45	6.39	6.43	6.42	6.45	6.4	6.41	6.49	6.47	6.43	6.5	6.37	6.4	6.43	6.92	6.54	6.5	6.43	-0.0153926	0.020832	-0.0120265	0.162384	6.46071	2.22597	0.100572	0.204604
A_09_P001661	FBtr0301725	FBtr0301725	FBgn0250816	CG40300	AGO3	Argoute 3 [Source:FlyBase gene me;Acc:FBgn0250816]	3L	1	23547693	23682740	6.75	6.62	6.58	6.7	6.8	6.86	6.63	6.57	6.59	6.66	6.55	6.51	6.62	6.67	6.61	6.53	6.73	6.64	6.74	6.74	6.85	6.9	6.88	-0.116397	-0.117959	-0.0657857	0.122023	6.68497	6.06594	0.00205312	0.00719072
A_09_P000571	FBtr0091759	FBtr0091759	FBgn0053758	CG33758	CG33758		2R	-1	5340914	5341560	6.43	6.39	6.38	6.44	6.43	6.41	6.47	6.47	6.38	6.41	6.4	6.47	6.46	6.5	6.33	6.59	6.35	6.35	6.35	6.45	6.5	6.42	6.44	0.0111765	0.0599139	-0.0190198	0.0366976	6.4281	0.927432	0.466725	0.62428
A_09_P001666	NP12807657										7.07	7.18	7.15	7.14	6.93	7.45	6.96	6.82	6.93	6.93	6.92	6.97	7.06	7.11	6.94	6.98	6.98	7.23	6.69	6.69	6.91	6.73	6.64	-0.243127	-0.104598	-0.190485	-0.412484	6.97446	6.28788	0.00169662	0.0060616
A_09_P000576	FBtr0091765	FBtr0091765	FBgn0053764	CG33764	CG33764		3L	-1	4266789	4267503	6.27	6.36	6.35	6.25	6.36	6.28	6.3	6.23	6.28	6.37	6.29	6.26	6.33	6.32	6.38	6.32	6.34	6.35	6.43	6.32	6.29	6.31	6.38	-0.0206812	-0.0106099	0.0501904	0.0114327	6.32065	1.3008	0.301627	0.464293
A_09_P001671	TC238758										7.06	6.99	6.98	6.96	6.85	7.41	6.88	6.85	6.9	6.92	6.87	6.79	6.86	7.06	6.84	6.72	6.86	7.18	6.65	6.68	6.8	6.63	6.49	-0.156333	-0.137488	-0.189576	-0.389669	6.87906	4.1828	0.0119262	0.0341772
A_09_P000581	FBtr0091767	FBtr0091767	FBgn0053766	CG33766	CG33766		3L	1	22638727	22639336	6.36	6.4	6.22	6.41	6.24	6.29	6.3	6.37	6.44	6.23	6.5	6.36	6.41	6.29	6.35	6.41	6.41	6.31	6.32	6.3	6.43	6.32	6.21	0.0484675	0.0318313	0.0391601	-0.00569702	6.34191	0.420472	0.792052	0.868737
A_09_P001676	NP12807951										7.11	7.18	7.17	7.15	6.99	7.42	7.1	7.05	7.12	7.16	7.05	6.87	6.79	7.05	6.79	6.79	6.74	6.89	6.74	6.48	6.69	6.75	6.71	-0.0750126	-0.267157	-0.379527	-0.512971	6.94684	20.7908	4.3915e-07	4.11897e-06
A_09_P000586	FBtr0091768	FBtr0091768	FBgn0053767	CG33767	CG33767		3L	1	22639407	22640059	6.27	6.37	6.38	6.36	6.38	6.37	6.48	6.53	6.4	6.45	6.42	6.38	6.38	6.41	6.4	6.45	6.43	6.36	6.43	6.44	6.39	6.36	6.39	0.100633	0.035843	0.0589394	0.0443047	6.40133	2.99903	0.0416892	0.100023
A_09_P001691	NP12807564										6.74	7.07	6.55	6.88	6.93	7.25	7.19	7.05	7.14	7.08	7.08	7.02	7.22	7.65	6.85	6.89	7.06	7.37	6.68	7.37	7.26	7.14	7.33	0.203286	0.389466	0.0649671	0.368608	7.07784	3.38488	0.0273616	0.0701814
A_09_P000591	FBtr0091769	FBtr0091769	FBgn0053768	CG33768	CG33768		3L	1	22640287	22640848	6.25	6.43	6.38	6.3	6.38	6.31	6.39	6.34	6.39	6.34	6.43	6.32	6.41	6.39	6.33	6.4	6.29	6.38	6.35	6.41	6.38	6.36	6.35	0.035469	0.0288695	0.00661826	0.033118	6.36102	0.439998	0.778299	0.859722
A_09_P001696	NP12807564										7.22	7.24	7.12	7.24	7.2	7.69	7.49	7.5	7.48	7.34	7.35	7.51	7.55	7.61	7.35	7.49	7.49	7.79	7.14	7.46	7.54	7.32	7.37	0.149919	0.275771	0.1703	0.142337	7.41206	1.81425	0.163484	0.298324
A_09_P000596	FBtr0091770	FBtr0091770	FBgn0053769	CG33769	CG33769		3L	1	22641027	22641619	6.38	6.37	6.27	6.32	6.25	6.32	6.38	6.35	6.22	6.31	6.31	6.36	6.36	6.37	6.39	6.38	6.3	6.37	6.38	6.36	6.43	6.28	6.39	-0.00543732	0.0403153	0.0433558	0.046154	6.34218	0.935568	0.462412	0.620611
A_09_P001721	FBtr0086131	FBtr0086131	FBgn0027066	CG3265	Eb1	Eb1 [Source:FlyBase gene me;Acc:FBgn0027066]	2R	1	2636732	2643805	10.21	9.75	9.67	10	9.76	10.17	10.16	10.12	9.99	9.79	10.17	10.19	10.32	10.2	10.41	10.59	10.32	10.9	9.58	10.31	10.47	9.62	9.76	0.117788	0.307189	0.434021	0.112982	10.1066	1.71883	0.183166	0.324804
A_09_P000601	FBtr0290125	FBtr0290125	FBgn0053770	CG33770	CG33770		3L	1	22641772	22642387	6.37	6.42	6.39	6.59	6.43	6.42	6.43	6.33	6.34	6.37	6.34	6.41	6.44	6.4	6.41	6.52	6.47	6.33	6.41	6.34	6.52	6.37	6.4	-0.0732012	-0.0223798	-0.00757706	-0.0297992	6.41217	0.904005	0.47933	0.634882
A_09_P001731	TC250782										6.39	6.41	6.27	6.51	6.76	6.41	6.38	6.43	6.39	6.59	6.34	6.51	6.34	6.48	6.36	6.66	6.49	6.52	6.47	6.51	6.56	6.54	7.3	-0.0347898	-0.0162637	0.0393981	0.268171	6.50402	1.94494	0.139988	0.2652
A_09_P000606	FBtr0303713	FBtr0303713	FBgn0053771	CG33771	CG33771		3L	1	22642496	22643088	6.38	6.41	6.36	6.34	6.36	6.29	6.41	6.47	6.38	6.4	6.4	6.38	6.4	6.41	6.49	6.34	6.37	6.35	6.45	6.4	6.2	6.39	6.39	0.0534522	0.0364772	0.042955	-0.014488	6.3807	1.04288	0.408618	0.571465
A_09_P001741	TC252216										6.68	6.79	6.73	6.59	6.79	6.73	6.64	6.68	6.65	6.68	6.69	6.73	6.73	6.9	6.57	6.5	6.71	6.6	6.59	6.78	6.75	6.72	6.86	-0.047075	0.0683076	-0.124819	0.056578	6.69975	5.39568	0.00372684	0.0122368
A_09_P000611	TC233810										6.26	6.36	6.33	6.22	6.5	6.26	6.33	6.32	6.39	6.37	6.34	6.45	6.39	6.48	6.44	6.38	6.3	6.26	6.37	6.55	6.25	6.46	6.58	0.027015	0.11981	0.0284115	0.136986	6.37304	2.0408	0.124991	0.243104
A_09_P001746	TC240886										6.8	6.83	6.7	6.93	6.79	6.86	6.77	6.8	6.68	6.73	6.75	6.67	6.67	6.72	6.68	6.79	6.78	6.76	6.73	6.75	6.8	6.78	6.82	-0.0714074	-0.131359	-0.0682682	-0.028811	6.76579	2.97514	0.0428083	0.102235
A_09_P000616	FBtr0091774	FBtr0091774	FBgn0053773	CG33773	CG33773		3R	1	26861068	26861846	6.26	6.23	6.36	6.3	6.3	6.26	6.29	6.31	6.33	6.36	6.24	6.37	6.33	6.4	6.47	6.32	6.3	6.25	6.26	6.34	6.27	6.32	6.45	0.0200758	0.0804061	0.0342718	0.0627866	6.31847	1.00329	0.427801	0.589576
A_09_P001756	TC233584										6.76	6.82	6.6	6.72	6.73	6.9	7.01	7	6.94	7.09	6.75	6.9	6.97	7.12	7.01	7.15	7.04	7.23	7.09	7.51	7.23	7.29	7.3	0.204766	0.246841	0.350349	0.576383	7.00687	19.0717	8.89193e-07	7.51398e-06
A_09_P001791	FBtr0111232	FBtr0111232	FBgn0058439	CG40439	CG40439		2L	-1	22690251	22691008	11.74	11.62	11.48	11.82	11.67	12.04	11.39	11.26	11.19	11.49	11.28	11.27	11.16	11.41	11.64	11.67	11.33	11.56	11.44	11.57	11.44	11.96	11.91	-0.408213	-0.451303	-0.199532	-0.00811815	11.5369	7.39488	0.000685885	0.00269577
A_09_P000626	FBtr0091776	FBtr0091776	FBgn0053775	CG33775	CG33775		2R	-1	8451729	8452406	6.42	6.23	6.28	6.44	6.15	6.25	6.42	6.29	6.28	6.41	6.27	6.24	6.19	6.33	6.35	6.34	6.36	6.3	6.2	6.27	6.42	6.28	6.26	0.0376764	-0.0444753	0.0144853	0.0133812	6.30362	0.456999	0.766307	0.851915
A_09_P001841	FBtr0072194	FBtr0072194	FBgn0061198	CG30173	HSPC300		2R	-1	19915474	19916325	13.05	12.99	13.1	13.27	13.26	13.17	13	13.07	13.01	12.94	12.93	13.33	13.31	13.15	13.46	13.42	13.28	13.23	13.51	13.29	13.29	13.36	13.39	-0.149599	0.12275	0.239528	0.193898	13.2089	13.6811	1.16647e-05	7.23409e-05
A_09_P000631	FBtr0091778	FBtr0091778	FBgn0053777	CG33777	CG33777		3L	-1	4554537	4555236	6.31	6.28	6.29	6.25	6.32	6.32	6.18	6.25	6.36	6.33	6.29	6.27	6.22	6.19	6.28	6.17	6.3	6.24	6.26	6.29	6.24	6.24	6.26	-0.0126336	-0.0653813	-0.0433782	-0.0346001	6.26654	1.02488	0.417245	0.579749
A_09_P001846	FBtr0113475	FBtr0113475	FBgn0061200	CG4453	Nup153	Nucleoporin 153 [Source:FlyBase gene me;Acc:FBgn0061200]	X	1	16493356	16504492	13.34	13.48	13.32	13.36	13.34	13.26	13.64	13.6	13.64	13.67	13.54	13.63	13.84	13.85	13.32	13.37	13.51	13.76	13.61	13.42	13.18	13.5	13.43	0.267406	0.421176	0.160756	0.0334534	13.5045	9.18512	0.000182532	0.000829533
A_09_P000636	FBtr0091780	FBtr0091780	FBgn0261290	CG33779	CheA84a	Chemosensory protein A 84a [Source:FlyBase gene me;Acc:FBgn0261290]	3R	-1	4029917	4030552	6.29	6.37	6.41	6.35	6.3	6.3	6.48	6.32	6.38	6.38	6.3	6.26	6.41	6.35	6.23	6.41	6.36	6.47	6.3	6.33	6.46	6.33	6.33	0.0366608	0.00296807	0.0173768	0.0248576	6.35417	0.21445	0.927474	0.954205
A_09_P001851	FBtr0085927	FBtr0085927	FBgn0061209	CG17949	His2B:CG17949	His2B:CG17949 [Source:FlyBase gene me;Acc:FBgn0061209]	2L	-1	21423125	21423745	9.87	10.24	10.03	9.95	10.03	10.2	10.12	10.11	10.04	10.26	10	10.1	10.06	10.04	9.55	9.61	9.63	9.69	9.96	8.97	8.79	9.2	9.19	0.0527989	0.012017	-0.363398	-1.01776	9.80947	48.1237	2.4845e-10	6.70919e-09	2
A_09_P000641	FBtr0091784	FBtr0091784	FBgn0053783	CG33783	CG33783		3R	1	5892492	5893289	6.4	6.41	6.34	6.36	6.32	6.37	6.36	6.34	6.3	6.24	6.35	6.37	6.32	6.27	6.33	6.41	6.41	6.36	6.41	6.35	6.39	6.33	6.21	-0.047508	-0.0462014	0.0153923	-0.0468147	6.34624	1.39799	0.26867	0.428069
A_09_P001861	FBtr0091650	FBtr0091650	FBgn0061359	CG33671	CG33671		2R	-1	8521671	8523646	13.59	13.37	13.4	13.48	13.53	13.47	13.47	13.42	13.42	13.14	13.11	13.43	13.26	13.13	13.23	13.43	13.52	13.35	13.37	13.36	13.49	13.27	13.38	-0.15952	-0.19897	-0.0943075	-0.0995268	13.3743	1.955	0.138329	0.26277
A_09_P000646	FBtr0091785	FBtr0091785	FBgn0053784	CG33784	CG33784		3R	1	5893627	5894294	6.45	6.34	6.37	6.38	6.4	6.31	6.45	6.27	6.31	6.35	6.35	6.38	6.31	6.3	6.35	6.33	6.29	6.45	6.3	6.36	6.26	6.36	6.34	-0.027305	-0.0407475	-0.0324243	-0.0408934	6.34764	0.387842	0.814913	0.884313
A_09_P001866	RE55868										9.74	9.4	9.42	10.1	9.91	9.56	9.69	9.59	9.53	9.68	9.51	8.87	8.92	8.74	9.7	9.65	9.56	9.37	9.6	9.72	9.56	9.79	9.87	-0.0899084	-0.84673	-0.11356	0.0452794	9.54178	16.3157	3.06835e-06	2.23217e-05
A_09_P000651	FBtr0332251	FBtr0332251	FBgn0053792	CG33792	CG33792		2R	1	8520179	8520959	6.32	6.26	6.27	6.33	6.17	6.31	6.3	6.33	6.25	6.32	6.28	6.23	6.2	6.21	6.19	6.23	6.27	6.31	6.22	6.23	6.25	6.29	6.21	0.018452	-0.0643288	-0.0329196	-0.0332751	6.26101	1.54672	0.224955	0.377157
A_09_P001876	FBtr0076186	FBtr0076186	FBgn0061469	CG6190	Ube3a	Ubiquitin protein ligase E3A [Source:FlyBase gene me;Acc:FBgn0061469]	3L	-1	11199522	11203683	11.45	11.58	11.42	11.29	11.43	11.17	11.52	11.37	11.52	11.4	11.28	11.83	11.67	11.71	11.63	11.76	11.79	11.56	11.56	11.12	11.13	10.62	11.02	0.0277326	0.346531	0.267461	-0.420799	11.4269	18.4146	1.17951e-06	9.63563e-06
A_09_P000656	FBtr0091799	FBtr0091799	FBgn0053795	CG33795	CG33795		3L	-1	16163829	16164480	6.46	6.33	6.37	6.29	6.34	6.25	6.27	6.31	6.25	6.28	6.32	6.24	6.41	6.27	6.37	6.31	6.28	6.32	6.35	6.3	6.25	6.34	6.32	-0.0550892	-0.0334929	-0.0127955	-0.0353303	6.3145	0.658035	0.627829	0.751798
A_09_P001881	FBtr0085777	FBtr0085777	FBgn0061476	CG18729	zwilch	zwilch [Source:FlyBase gene me;Acc:FBgn0061476]	3R	-1	27036688	27039072	10.47	10.33	10.32	10.38	10.4	10.14	10	10.09	9.97	9.92	9.97	9.98	9.9	9.91	10.11	10.17	10	9.53	9.8	9.65	9.5	9.65	9.77	-0.350626	-0.411315	-0.417601	-0.699599	9.99839	16.1012	3.40023e-06	2.44649e-05
A_09_P000661	FBtr0091800	FBtr0091800	FBgn0053796	CG33796	CG33796		3L	-1	16162555	16163206	6.27	6.36	6.33	6.29	6.29	6.36	6.2	6.27	6.32	6.3	6.24	6.32	6.3	6.32	6.23	6.18	6.28	6.24	6.24	6.27	6.31	6.21	6.3	-0.0509111	-0.00418762	-0.0828609	-0.0467202	6.27972	2.47276	0.0755437	0.162365
A_09_P001886	FBtr0301446	FBtr0301446	FBgn0061492	CG10733	loj	logjam [Source:FlyBase gene me;Acc:FBgn0061492]	3L	1	6088087	6089617	11.24	10.97	10.97	11.24	11.18	11.07	11.23	11.1	11.16	11.03	10.96	11.23	10.96	11.07	11.39	11.32	11.37	11.06	11.1	11.18	11.24	11.01	11.24	-0.0169652	-0.0240678	0.134866	0.056171	11.1437	1.38354	0.273339	0.433253
A_09_P000666	NM_001031857										6.31	6.13	6.22	6.23	6.32	6.21	6.24	6.27	6.25	6.34	6.26	6.22	6.29	6.3	6.35	6.24	6.26	6.33	6.28	6.3	6.24	6.24	6.33	0.0350036	0.03164	0.0564243	0.0411583	6.26843	0.696435	0.602816	0.732938
A_09_P001891	FBtr0075782	FBtr0075782	FBgn0061515	CG6513	endos	endosulfine [Source:FlyBase gene me;Acc:FBgn0061515]	3L	-1	14022679	14024806	12.22	12.33	12.25	12.22	12.27	12.21	12.18	12.2	12.25	12.33	12.27	12.22	12.16	12.21	12.16	12.23	12.29	12.14	12.28	12.07	12.01	12.08	12.05	-0.00377155	-0.0529455	-0.0279735	-0.192683	12.2001	8.32595	0.000337765	0.00143655
A_09_P000671	FBtr0091802	FBtr0091802	FBgn0053798	CG33798	CG33798		2R	1	8881402	8882127	6.43	6.42	6.42	6.43	6.44	6.46	6.55	6.62	6.47	6.49	6.61	6.54	6.4	6.48	6.47	6.37	6.49	6.53	6.56	6.44	6.44	6.52	6.53	0.116083	0.0409031	0.0524679	0.0472427	6.48272	2.41483	0.0807604	0.171549
A_09_P001906	FBtr0070951	FBtr0070951	FBgn0062413	CG3977	Ctr1A	Copper transporter 1A [Source:FlyBase gene me;Acc:FBgn0062413]	X	1	6555680	6562291	10.81	10.93	11.03	10.65	10.73	10.7	10.82	10.84	10.94	11.06	10.98	10.95	11.07	10.95	11	10.93	10.99	10.83	11.12	11.21	11.19	11.44	11.26	0.118451	0.178616	0.162995	0.465194	10.9758	10.7342	6.52518e-05	0.000334123
A_09_P000676	FBtr0091804	FBtr0091804	FBgn0262594	CG33800	CheA46a	Chemosensory protein A 46a [Source:FlyBase gene me;Acc:FBgn0262594]	2R	1	5636305	5636894	6.37	6.34	6.31	6.45	6.34	6.33	6.33	6.31	6.35	6.28	6.26	6.3	6.24	6.2	6.32	6.44	6.35	6.39	6.37	6.28	6.31	6.29	6.25	-0.0534252	-0.110894	0.0165633	-0.07624	6.32087	4.53992	0.00836696	0.0251076
A_09_P001911	FBtr0086781	FBtr0086781	FBgn0062440	CG17680	CG17680		2R	-1	14034802	14035499	11.75	11.74	11.72	11.81	11.72	11.74	11.52	11.5	11.44	11.61	11.55	11.15	11.14	11.15	11.32	11.37	11.16	10.94	11.04	11.27	11.15	11.3	11.25	-0.222687	-0.598373	-0.580588	-0.503741	11.406	37.7639	2.37593e-09	4.55936e-08
A_09_P001916	FBtr0085405	FBtr0085405	FBgn0062442	CG1458	CG1458		3R	-1	25047939	25049149	14.09	13.99	13.87	14.16	13.95	13.96	14.08	14.08	14.03	14.07	13.91	13.9	13.84	13.79	13.9	14.1	13.95	13.82	13.79	13.97	13.88	13.79	13.85	0.0314165	-0.161141	-0.0902058	-0.130919	13.947	3.49396	0.0243472	0.0634979
A_09_P001921	FBtr0299558	FBtr0299558	FBgn0259143	CG42258	CG42258		X	1	12358132	12371539	8.38	8.25	8.28	8.41	8.21	8.51	8.49	8.52	8.32	8.44	8.28	8.21	7.97	8.13	8.4	8.44	8.08	8.32	8.1	8.17	7.88	8.3	8.26	0.0706131	-0.235057	-0.0699207	-0.186709	8.27638	3.67295	0.0201478	0.0539364
A_09_P001926	FBtr0088078	FBtr0088078	FBgn0062449	CG13197	CG13197		2R	1	7578801	7582958	9.88	9.87	9.97	8.56	9.84	9.73	9.91	9.94	9.92	10.11	10	10.25	10.07	10.33	10.05	9.95	10.09	9.78	10.28	9.98	9.79	9.92	10.06	0.336249	0.579805	0.390638	0.29678	9.92607	2.56224	0.0681743	0.149511
A_09_P001931	FBtr0072928	FBtr0072928	FBgn0062517	CG16984	CG16984		3L	1	2595781	2596998	6.41	6.52	6.54	6.47	6.35	6.56	6.54	6.48	6.49	6.62	6.58	6.45	6.36	6.62	6.45	6.48	6.34	6.76	6.63	6.3	6.48	6.42	6.4	0.0669809	0.00112081	0.0564405	-0.0767221	6.4892	1.34348	0.2867	0.448245
A_09_P001936	FBtr0070003	FBtr0070003	FBgn0062565	CG32825	Or19b	Odorant receptor 19b [Source:FlyBase gene me;Acc:FBgn0062565]	X	1	19988431	19989800	6.75	6.79	6.8	6.62	6.75	6.79	6.71	6.78	6.78	6.69	6.69	6.77	6.67	6.79	6.69	6.71	6.79	6.84	6.64	6.66	6.63	6.61	6.77	-0.0229633	-0.0105239	-0.0179606	-0.0875016	6.72705	1.03419	0.412765	0.575311
A_09_P000751	FBtr0091876	FBtr0091876	FBgn0053872	CG33872	His2B:CG33872	His2B:CG33872 [Source:FlyBase gene me;Acc:FBgn0053872]	2L	-1	21527795	21528349	6.46	6.46	6.42	6.43	6.26	6.35	6.32	6.32	6.28	6.42	6.41	6.32	6.4	6.27	6.35	6.38	6.45	6.5	6.27	6.36	6.44	6.34	6.41	-0.0480531	-0.0673749	-0.00710178	-0.00957433	6.37431	0.650213	0.632997	0.755437
A_09_P001951	FBtr0075350	FBtr0075350	FBgn0063485	CG3849	Lasp	Lasp [Source:FlyBase gene me;Acc:FBgn0063485]	3L	-1	16669506	16704777	9.83	9.75	9.68	9.66	9.69	9.85	10.09	10.03	10.02	9.95	10	10.39	10.5	10.37	10.19	10.22	10.15	10.53	10.05	10.27	10.06	9.99	9.88	0.276059	0.676906	0.485025	0.306417	10.0486	20.6574	4.63104e-07	4.30648e-06
A_09_P001956	FBtr0100145	FBtr0100145	FBgn0063485	CG3849	Lasp	Lasp [Source:FlyBase gene me;Acc:FBgn0063485]	3L	-1	16669506	16704777	13	12.63	12.78	13.13	12.84	12.4	13.24	13.19	13.09	12.82	12.9	13.42	13.16	13.26	13.38	13.5	13.41	12.96	13.42	13.07	13.12	13.56	13.55	0.250763	0.481621	0.53503	0.526882	13.123	6.36783	0.00158521	0.00570733
A_09_P000771	FBtr0091911	FBtr0091911	FBgn0053907	CG33907	His4:CG33907	His4:CG33907 [Source:FlyBase gene me;Acc:FBgn0053907]	2L	-1	21429700	21430229	6.58	6.62	6.54	6.56	6.53	6.51	6.54	6.43	6.56	6.58	6.48	6.49	6.47	6.51	6.56	6.56	6.47	6.51	6.51	6.56	6.5	6.55	6.59	-0.0384003	-0.0718086	-0.036028	-0.00520943	6.53144	1.25474	0.318573	0.482276
A_09_P001961	FBtr0086677	FBtr0086677	FBgn0063491	CG17534	GstE9	Glutathione S transferase E9 [Source:FlyBase gene me;Acc:FBgn0063491]	2R	1	14296516	14297340	10.74	10.95	10.82	10.49	10.15	10.53	10.65	10.7	10.7	11.01	10.51	10.29	10.34	10.18	10.03	10.07	9.97	9.93	10.31	9.66	9.59	10.11	9.99	0.101538	-0.342404	-0.552088	-0.776318	10.3362	15.8186	3.89876e-06	2.76987e-05
A_09_P001966	FBtr0086676	FBtr0086676	FBgn0063492	CG17533	GstE8	Glutathione S transferase E8 [Source:FlyBase gene me;Acc:FBgn0063492]	2R	1	14295339	14296067	12	12.37	12.25	11.82	11.82	11.88	12.02	12.04	11.96	12.5	12.19	11.83	11.82	12.11	11.72	11.58	11.55	11.82	11.96	11.7	11.63	11.75	11.97	0.11652	-0.103845	-0.29625	-0.262884	11.926	4.33898	0.0102006	0.0298574
A_09_P001971	FBtr0086675	FBtr0086675	FBgn0063493	CG17531	GstE7	Glutathione S transferase E7 [Source:FlyBase gene me;Acc:FBgn0063493]	2R	1	14294425	14295193	10.76	10.95	10.89	10.44	10.34	10.3	10.56	10.54	10.56	10.98	10.63	10.51	10.48	10.68	10.38	10.34	10.27	10.13	10.52	10.44	10.21	10.76	10.67	0.0443804	-0.0566531	-0.281803	-0.0904357	10.5369	1.95892	0.137689	0.261815
A_09_P000786	FBtr0091916	FBtr0091916	FBgn0053912	CG33912	CG33912		3L	-1	20748076	20748785	6.41	6.45	6.44	6.38	6.48	6.43	6.42	6.34	6.35	6.35	6.43	6.37	6.45	6.42	6.44	6.47	6.5	6.48	6.38	6.43	6.45	6.43	6.46	-0.0554068	-0.0168248	0.0218733	0.0109381	6.42435	1.89396	0.148708	0.277955
A_09_P001976	FBtr0086674	FBtr0086674	FBgn0063494	CG17530	GstE6	Glutathione S transferase E6 [Source:FlyBase gene me;Acc:FBgn0063494]	2R	1	14293518	14294266	14.42	14.5	14.4	14.31	14.23	13.96	14.08	14.11	14.18	14.41	14.17	14.18	14.23	14.28	14.27	14.24	14.29	14.18	14.58	14.49	14.47	14.7	14.81	-0.109378	-0.0732428	0.011625	0.316684	14.3241	5.32908	0.00396114	0.0129207
A_09_P000791	FBtr0307216	FBtr0307216	FBgn0053914	CG33914	CG33914		2R	-1	2924271	2926555	6.28	6.39	6.35	6.24	6.35	6.37	6.35	6.3	6.3	6.31	6.27	6.33	6.33	6.37	6.39	6.28	6.33	6.25	6.39	6.32	6.29	6.33	6.4	-0.0220694	0.0109638	-0.000539143	0.00756975	6.32661	0.238574	0.913361	0.945536
A_09_P001991	FBtr0086671	FBtr0086671	FBgn0063497	CG17524	GstE3	Glutathione S transferase E3 [Source:FlyBase gene me;Acc:FBgn0063497]	2R	1	14288222	14288972	10.43	10.35	10.55	10.39	10.2	10.02	10.63	10.63	10.62	10.78	10.78	10.65	10.71	10.56	11.36	11.21	11.36	11.32	11.37	11.21	11.35	11.03	11.01	0.36423	0.31742	0.99828	0.824936	10.806	53.7609	8.67233e-11	2.80321e-09
A_09_P001996	FBtr0086670	FBtr0086670	FBgn0063498	CG17523	GstE2	Glutathione S transferase E2 [Source:FlyBase gene me;Acc:FBgn0063498]	2R	1	14286998	14287880	8.09	8.14	8.21	8.04	7.99	8.14	8.19	8.02	8.19	8.19	8.12	8.58	8.42	8.44	8.85	8.76	8.65	8.73	8.77	9.38	9.29	9.48	9.28	0.0383857	0.382684	0.650437	1.25585	8.51951	188.463	3.17922e-16	1.43849e-13	1
A_09_P002001	FBtr0086726	FBtr0086726	FBgn0063499	CG17522	GstE10	Glutathione S transferase E10 [Source:FlyBase gene me;Acc:FBgn0063499]	2R	-1	14284143	14285031	10.88	10.6	10.49	10.62	10.63	11.01	10.73	10.7	10.9	10.42	10.64	10.85	10.7	10.7	10.65	10.78	10.74	10.77	10.44	10.75	11.16	10.7	10.75	-0.0284298	0.0453436	-0.02824	0.134161	10.7222	0.741925	0.574003	0.711821
A_09_P000806	FBtr0091926	FBtr0091926	FBgn0053922	CG33922	CG33922		2L	-1	1343443	1344171	6.47	6.37	6.39	6.47	6.37	6.45	6.33	6.41	6.42	6.41	6.33	6.49	6.3	6.41	6.33	6.37	6.36	6.52	6.39	6.4	6.3	6.5	6.44	-0.0398983	-0.0226612	-0.0252181	-0.0100574	6.40116	0.254288	0.903801	0.939301
A_09_P002006	FBtr0309301	FBtr0309301	FBgn0063649	CG6006	CG6006		3R	1	11981040	11997488	8.02	8.16	8.21	7.83	7.72	8.41	8.27	8.45	8.3	8.36	8.26	8.43	8.71	8.48	8.02	8.04	7.87	8.37	8.01	7.63	7.69	8.03	7.93	0.270492	0.481603	0.00613282	-0.23681	8.13938	9.03899	0.000202185	0.000910358
A_09_P000811	FBtr0091927	FBtr0091927	FBgn0053923	CG33923	CG33923		2L	-1	1341365	1342095	6.24	6.34	6.39	6.35	6.36	6.39	6.38	6.41	6.33	6.29	6.34	6.49	6.36	6.39	6.43	6.26	6.45	6.32	6.38	6.39	6.37	6.37	6.43	0.00293478	0.0655345	0.0213664	0.0443797	6.36742	0.761481	0.561905	0.701743
A_09_P002016	FBtr0333870	FBtr0333870	FBgn0063670	CG40228	CG40228		3LHet	-1	2188916	2190731	11.63	11.5	11.32	11.63	11.47	11.78	11.55	11.54	11.47	11.59	11.26	11.52	11.54	11.59	11.47	11.54	11.24	11.28	11.42	11.35	11.22	11.59	11.62	-0.0724524	-0.00131111	-0.16469	-0.109341	11.4833	1.25036	0.320229	0.483986
A_09_P000816	FBtr0091928	FBtr0091928	FBgn0261294	CG33924	CheB74a	Chemosensory protein B 74a [Source:FlyBase gene me;Acc:FBgn0261294]	3L	-1	17712293	17712954	6.28	6.23	6.26	6.47	6.19	6.24	6.24	6.37	6.31	6.29	6.2	6.31	6.22	6.16	6.29	6.42	6.26	6.24	6.26	6.23	6.31	6.14	6.23	0.00448827	-0.0495139	0.0132463	-0.0527537	6.26774	0.638751	0.640612	0.761725
A_09_P002021	FBtr0113841	FBtr0113841	FBgn0063670	CG40228	CG40228		3LHet	-1	2188916	2190731	6.85	7.02	6.77	6.74	6.74	7.26	6.8	6.74	6.7	6.81	6.76	6.62	6.69	6.96	6.73	6.72	6.64	6.95	6.69	6.59	6.66	6.68	6.65	-0.132817	-0.13798	-0.14789	-0.249247	6.77336	2.245	0.0983623	0.201063
A_09_P002026	FBtr0072493	FBtr0072493	FBgn0063923	CG1220	Kaz1-ORFB	Kaz1-ORFB [Source:FlyBase gene me;Acc:FBgn0063923]	3L	1	216645	218058	7.51	7.44	7.57	7.45	7.33	7.28	7.6	7.57	7.66	7.6	7.33	7.75	7.62	7.64	7.86	7.85	7.7	7.65	7.73	8.37	8.04	8.16	8.01	0.122257	0.238672	0.329169	0.712708	7.68341	26.5715	5.49464e-08	6.72445e-07
A_09_P000826	FBtr0091931	FBtr0091931	FBgn0053927	CG33927	CG33927		3R	-1	515673	516330	6.32	6.42	6.45	6.35	6.18	6.34	6.25	6.37	6.24	6.31	6.25	6.37	6.3	6.36	6.23	6.34	6.36	6.33	6.26	6.32	6.37	6.31	6.29	-0.0593505	-0.000934953	-0.0416958	-0.020616	6.31814	0.687285	0.608721	0.737467
A_09_P002031	FBtr0091702	FBtr0091702	FBgn0064116	CG33713	CG33713		X	-1	21188961	21190299	15.19	15.43	15.34	15.13	15.19	14.98	15.16	15.09	15.13	15.32	15.16	15.04	14.99	15	14.97	14.98	15	14.76	15.06	15.19	15.01	15.27	15.35	-0.0375359	-0.200868	-0.254891	-0.00262252	15.1193	4.78088	0.0066253	0.020379
A_09_P002036	FBtr0330263	FBtr0330263	FBgn0263993	CG43736	CG43736		X	1	6762541	6775258	7.64	7.61	7.62	7.75	7.65	7.73	7.28	7.27	7.48	7.44	7.39	7.57	7.49	7.59	7.67	7.75	7.83	8.09	7.75	7.75	7.79	7.72	7.65	-0.295625	-0.118714	0.151083	0.0593501	7.63133	15.3936	4.80576e-06	3.32322e-05
A_09_P000836	NM_001032013										6.45	6.35	6.37	6.54	6.37	6.33	6.37	6.36	6.33	6.26	6.38	6.37	6.39	6.39	6.38	6.59	6.35	6.42	6.36	6.33	6.51	6.36	6.35	-0.0591734	-0.0183279	0.0194881	-0.0165398	6.38627	0.727728	0.582895	0.718668
A_09_P002041	FBtr0091719	FBtr0091719	FBgn0064126	CG33722	CG33722		3R	1	4069781	4073577	11.87	11.95	12.01	11.66	11.72	11.81	11.96	11.97	11.99	12.11	12.06	12.54	12.56	12.46	12.54	12.49	12.56	12.51	12.51	12.54	12.52	12.51	12.46	0.183176	0.682977	0.688156	0.671656	12.231	80.5095	1.70849e-12	1.07321e-10
A_09_P002046	FBtr0111132	FBtr0111132	FBgn0064225	CG17489	RpL5	Ribosomal protein L5 [Source:FlyBase gene me;Acc:FBgn0064225]	2L	-1	22427042	22429419	17.73	18.04	18.06	18.09	17.97	17.77	18.01	18.01	18.01	18.06	18.01	18.04	17.98	17.94	17.98	18.04	18.01	17.93	17.89	17.99	17.9	17.89	18.09	0.0810078	0.0419736	0.0253112	0.0245852	17.9759	0.522471	0.720251	0.819801
A_09_P002051	FBtr0086668	FBtr0086668	FBgn0064237	CG5154	Idgf5	Imagil disc growth factor 5 [Source:FlyBase gene me;Acc:FBgn0064237]	2R	1	14281170	14282787	6.78	6.81	6.8	6.69	6.83	6.9	6.67	6.65	6.66	6.73	6.82	6.51	6.6	6.55	6.68	6.5	6.65	6.68	6.71	6.74	6.72	6.83	6.7	-0.0947662	-0.248272	-0.159586	-0.0559792	6.70448	7.4792	0.000642043	0.00254271
A_09_P000856	FBtr0099994	FBtr0099994	FBgn0053958	CG33958	CG33958		2R	-1	14071887	14080356	6.14	6.24	6.23	6.29	6.43	6.23	6.28	6.27	6.26	6.26	6.26	6.32	6.29	6.28	6.39	6.29	6.27	6.3	6.62	6.28	6.18	6.26	6.28	0.00630176	0.040442	0.115266	-0.00863983	6.2889	1.68501	0.190706	0.33425
A_09_P002056	FBtr0076165	FBtr0076165	FBgn0064766	CG7600	CG7600		3L	1	11203886	11207197	12.65	12.75	12.74	12.82	12.87	12.52	12.32	12.29	12.43	12.45	12.46	12.16	12.18	12.24	12.16	12.14	12.28	11.98	12.23	12.13	12.11	12.21	12.27	-0.333088	-0.5333	-0.566827	-0.543324	12.3653	32.2145	1.00446e-08	1.56065e-07
A_09_P000861	FBtr0290334	FBtr0290334	FBgn0250910	CG42244	Octbeta3R	Octbeta3R [Source:FlyBase gene me;Acc:FBgn0250910]	3R	-1	8337292	8373951	6.28	6.36	6.43	6.43	6.53	6.48	6.43	6.3	6.31	6.54	6.37	6.44	6.38	6.38	6.31	6.33	6.42	6.29	6.31	6.38	6.29	6.45	6.45	-0.0291162	-0.0165643	-0.0871917	-0.0231286	6.38735	0.929689	0.465526	0.62322
A_09_P002066	FBtr0113478	FBtr0113478	FBgn0065032	CG8936	Arpc3B	Arpc3B [Source:FlyBase gene me;Acc:FBgn0065032]	X	-1	16998604	16999885	7.15	7.27	7.22	7.08	7.28	7.31	7.09	7.12	7	7.13	7.15	6.65	6.7	6.75	6.95	6.8	7	6.97	7.02	7.13	7.16	7.09	7.21	-0.122606	-0.518748	-0.269702	-0.071645	7.0528	28.4047	3.06911e-08	4.06879e-07
A_09_P000866	FBtr0100001	FBtr0100001	FBgn0264273	CG33960	Sema-2b	Semaphorin-2b [Source:FlyBase gene me;Acc:FBgn0264273]	2R	1	12274029	12319263	6.38	6.3	6.33	6.25	6.18	6.32	6.33	6.34	6.33	6.26	6.29	6.23	6.25	6.27	6.37	6.28	6.27	6.32	6.25	6.27	6.32	6.31	6.29	0.0147277	-0.0431013	0.00606632	0.00607811	6.29332	0.591888	0.672233	0.785415
A_09_P002071	FBtr0074168	FBtr0074168	FBgn0065035	CG33250	AlkB	AlkB [Source:FlyBase gene me;Acc:FBgn0065035]	X	-1	15752167	15753520	9.68	9.51	9.48	9.7	9.62	9.78	9.5	9.51	9.55	9.28	9.28	9.55	9.51	9.3	9.5	9.56	9.46	9.31	9.3	9.37	9.37	9.44	9.43	-0.203759	-0.174203	-0.199697	-0.226731	9.47819	3.8708	0.0163956	0.0450928
A_09_P000871	FBtr0100006	FBtr0100006	FBgn0053965	CG33965	CG33965		3L	1	1232904	1233965	6.29	6.23	6.21	6.33	6.38	6.32	6.33	6.36	6.4	6.29	6.37	6.22	6.27	6.29	6.29	6.36	6.31	6.36	6.32	6.29	6.31	6.31	6.29	0.0566299	-0.033754	0.0328321	0.00502253	6.31055	1.76794	0.17275	0.310991
A_09_P002076	FBtr0100832	FBtr0100832	FBgn0065108	CG34059	ppk16	pickpocket 16 [Source:FlyBase gene me;Acc:FBgn0065108]	2L	-1	9771155	9773044	6.57	6.45	6.55	6.3	6.42	6.61	6.51	6.67	6.61	6.52	6.52	6.52	6.53	6.52	6.54	6.49	6.63	6.58	6.53	6.56	6.68	6.53	6.53	0.0816247	0.0418019	0.0724225	0.0908793	6.53754	1.12701	0.370385	0.53428
A_09_P000876	FBtr0100007	FBtr0100007	FBgn0053966	CG33966	CG33966		3L	1	1234130	1235420	6.35	6.4	6.32	6.46	6.4	6.31	6.37	6.18	6.35	6.32	6.28	6.4	6.37	6.28	6.34	6.53	6.43	6.31	6.29	6.33	6.41	6.23	6.28	-0.0708405	-0.0242349	0.00674321	-0.0575959	6.34419	0.998464	0.430191	0.591679
A_09_P002091	FBtr0100231	FBtr0100231	FBgn0066084	CG30425	RpL41	Ribosomal protein L41 [Source:FlyBase gene me;Acc:FBgn0066084]	2R	-1	20790940	20791452	16.74	16.85	16.99	16.85	16.96	16.57	16.84	16.76	16.79	16.92	17.02	16.81	16.93	16.85	16.91	16.84	16.87	16.75	16.97	16.99	16.82	17.12	16.98	0.0423288	0.0408121	0.0418206	0.153783	16.8746	1.15627	0.357868	0.522672
A_09_P002101	FBtr0070644	FBtr0070644	FBgn0066114	CG32775	GlcAT-I	GlcAT-I [Source:FlyBase gene me;Acc:FBgn0066114]	X	1	4025250	4026866	12.99	12.94	13.02	13.05	13	12.75	12.96	12.89	12.99	12.94	13.14	13.3	13.1	13.21	13.25	13.21	13.17	12.86	13	13.18	13.17	13.34	13.32	0.0257135	0.24304	0.140011	0.293813	13.0771	5.83401	0.00251472	0.00863349
A_09_P000886	FBtr0100010	FBtr0100010	FBgn0053969	CG33969	CG33969		3L	-1	20384785	20386653	6.41	6.44	6.44	6.34	6.45	6.44	6.49	6.51	6.42	6.42	6.44	6.4	6.46	6.52	6.44	6.41	6.4	6.48	6.4	6.48	6.45	6.43	6.54	0.0342481	0.038881	0.00232819	0.0536389	6.444	0.973469	0.442759	0.603084
A_09_P002106	FBtr0332945	FBtr0332945	FBgn0066292	CG33350	CheB42c	Chemosensory protein B 42c [Source:FlyBase gene me;Acc:FBgn0066292]	2R	-1	2832119	2859142	8.63	8.68	8.66	8.7	8.8	8.86	8.23	8.23	8.28	8.35	8.32	8.39	8.18	8.48	8.16	8.09	8.2	8.34	8.18	8.72	8.84	8.54	8.75	-0.43931	-0.373268	-0.529649	-0.0114613	8.46165	31.1836	1.34352e-08	1.99954e-07
A_09_P000891	HL04357										6.44	6.58	6.52	6.51	6.81	6.49	6.35	6.32	6.47	6.32	6.41	6.19	6.46	6.42	6.43	6.45	6.46	6.31	6.42	6.42	6.44	6.31	6.48	-0.183764	-0.204538	-0.14569	-0.148821	6.43452	3.55304	0.0228653	0.0602338
A_09_P002116	FBtr0091936	FBtr0091936	FBgn0066303	CG33932	CG33932		X	1	19638464	19639780	10.56	10.34	10.44	10.66	10.43	10.39	10.48	10.38	10.42	10.38	10.33	9.92	9.87	9.85	10.05	10.17	9.9	9.82	9.71	10.34	10.24	10.35	10.25	-0.0725304	-0.588147	-0.540448	-0.17587	10.2305	27.5957	3.95291e-08	5.04698e-07
A_09_P002131	FBtr0071755	FBtr0071755	FBgn0067102	CG6437	GlcT-1	GlcT-1 [Source:FlyBase gene me;Acc:FBgn0067102]	2R	1	17963547	17966886	7.34	7.15	7.09	7.08	7.16	6.78	7.24	7.19	7.34	7.12	7.41	7.48	7.64	7.69	7.35	7.53	7.52	7.24	7.16	7.23	7.42	7.09	7.18	0.158221	0.503646	0.262384	0.128676	7.27867	6.79602	0.00110934	0.00414723
A_09_P002146	FBtr0336880										6.41	6.51	6.43	6.63	6.48	6.57	6.51	6.46	6.3	6.33	6.62	6.5	6.47	6.35	6.5	6.88	6.46	6.56	6.42	6.41	6.6	6.41	6.38	-0.0634723	-0.0665458	0.055754	-0.0564426	6.48684	0.905398	0.478573	0.634324
A_09_P002151	FBtr0113895	FBtr0113895	FBgn0263977	CG40451	Tim17b		3RHet	-1	1813575	1824026	13.29	13.28	13.31	13.32	13.1	13.12	13.08	13.05	12.99	13.17	12.91	12.88	12.7	12.89	12.55	12.46	12.4	12.26	12.62	12.3	12.29	12.62	12.67	-0.195394	-0.413512	-0.778436	-0.769458	12.8373	38.8976	1.81038e-09	3.65278e-08
A_09_P000911	NM_001038712										6.34	6.5	6.47	6.38	6.41	6.39	6.45	6.45	6.51	6.46	6.6	6.49	6.54	6.42	6.5	6.36	6.39	6.42	6.43	6.43	6.45	6.4	6.45	0.08057	0.0709742	0.00889717	0.0169521	6.44598	1.85138	0.156422	0.288614
A_09_P002156	FBtr0082998	FBtr0082998	FBgn0067628	CG33331	CG33331		3R	1	10712198	10713461	9.38	9.49	9.56	9.17	9.36	9.38	8.88	8.93	8.94	8.87	8.96	8.97	8.94	8.91	8.66	8.74	8.79	8.83	8.82	8.62	8.67	8.6	8.61	-0.473522	-0.454088	-0.623618	-0.766726	8.95995	66.7945	1.06733e-11	4.87895e-10
A_09_P000916	FBtr0100024	FBtr0100024	FBgn0263512	CG33980	Vsx2	Visual system homeobox 2 ortholog [Source:FlyBase gene me;Acc:FBgn0263512]	X	-1	5422960	5454216	6.45	6.25	6.29	6.25	6.31	6.24	6.32	6.27	6.24	6.29	6.3	6.22	6.16	6.2	6.21	6.27	6.27	6.31	6.28	6.22	6.23	6.26	6.21	-0.0152404	-0.104075	-0.0327049	-0.0692946	6.26281	2.32009	0.090128	0.187642
A_09_P002161	FBtr0082999	FBtr0082999	FBgn0067629	CG33332	CG33332		3R	1	10712202	10714868	9.67	9.65	9.57	9.73	9.66	9.44	10	9.98	9.94	9.98	9.9	10.35	10.24	10.39	10.43	10.32	10.4	10.08	10.48	10.23	10.18	10.21	10.28	0.341013	0.708202	0.721696	0.601945	10.0485	52.4515	1.09733e-10	3.43552e-09
A_09_P002166	FBtr0078100	FBtr0078100	FBgn0067779	CG11371	dbr	debra [Source:FlyBase gene me;Acc:FBgn0067779]	2L	1	66584	71390	7.82	7.72	7.77	7.79	7.75	7.91	8.25	8.31	8.23	8.22	8.21	8.18	8.14	8.14	8.27	8.23	8.3	8.4	8.25	7.97	8.03	8.1	8.15	0.451053	0.361433	0.498444	0.270568	8.09351	52.0477	1.18118e-10	3.62816e-09
A_09_P000926	FBtr0303077	FBtr0303077	FBgn0261682	CG42729	CG42729		3L	-1	15520010	15520616	6.41	6.46	6.37	6.32	6.36	6.3	6.36	6.29	6.46	6.45	6.46	6.46	6.39	6.47	6.41	6.28	6.36	6.46	6.33	6.45	6.36	6.38	6.47	0.0347446	0.0690656	-0.000995891	0.0479723	6.394	0.868195	0.49913	0.651201
A_09_P002171	FBtr0089480	FBtr0089480	FBgn0067783	CG4241	att-ORFA	altertive testis transcripts open reading frame A [Source:FlyBase gene me;Acc:FBgn0067783]	3R	-1	16378111	16383403	9.83	9.77	9.88	9.86	9.72	9.7	9.85	9.77	9.82	9.89	9.61	9.63	9.41	9.58	9.48	9.51	9.54	9.5	9.59	9.83	9.87	9.79	9.83	-0.00649848	-0.256142	-0.272402	0.0373355	9.70717	15.4997	4.55949e-06	3.18289e-05
A_09_P000931	FBtr0100030	FBtr0100030	FBgn0053985	CG33985	CG33985		3L	-1	15518991	15519912	6.42	6.48	6.49	6.41	6.43	6.35	6.39	6.43	6.4	6.4	6.39	6.36	6.39	6.38	6.35	6.46	6.41	6.35	6.42	6.4	6.37	6.39	6.36	-0.0296052	-0.0551788	-0.0322398	-0.0490654	6.40199	1.01456	0.422262	0.584447
A_09_P002181	FBtr0072779	FBtr0072779	FBgn0067864	CG12021	Patj	Patj [Source:FlyBase gene me;Acc:FBgn0067864]	3L	1	1798803	1802184	12.66	12.74	12.45	12.29	12.43	12.13	12.61	12.44	12.7	12.64	12.54	12.45	12.36	12.7	12.29	12.56	12.54	12.23	12.4	12.55	12.4	12.51	12.52	0.138162	0.0555873	-0.0448792	0.0458072	12.4847	1.03401	0.412851	0.575384
A_09_P000936	FBtr0305542	FBtr0305542	FBgn0053986	CG33986	CG33986		3L	-1	15517425	15518353	6.4	6.44	6.34	6.41	6.34	6.41	6.27	6.32	6.32	6.33	6.29	6.34	6.33	6.35	6.34	6.33	6.34	6.25	6.37	6.29	6.31	6.36	6.38	-0.0877984	-0.0531473	-0.0646035	-0.0550704	6.34179	2.69047	0.0589128	0.132714
A_09_P002186	FBtr0307326	FBtr0307326	FBgn0263112	CG43369	Mitf	Mitf [Source:FlyBase gene me;Acc:FBgn0263112]	4	1	1219484	1228244	7.67	7.52	7.67	7.74	7.54	7.49	7.54	7.6	7.46	7.56	7.44	7.38	7.29	7.41	7.36	7.19	7.3	6.94	7.27	6.97	7.07	7.29	7.36	-0.0860293	-0.246211	-0.394628	-0.430566	7.39307	12.2076	2.66574e-05	0.000151347
A_09_P002191	FBtr0307328	FBtr0307328	FBgn0263112	CG43369	Mitf	Mitf [Source:FlyBase gene me;Acc:FBgn0263112]	4	1	1219484	1228244	9.86	9.53	9.5	9.85	9.77	9.68	9.67	9.55	9.63	9.45	9.37	9.64	9.35	9.46	9.65	9.57	9.55	9.45	9.41	9.55	9.47	9.51	9.71	-0.16114	-0.216797	-0.16989	-0.135189	9.57303	2.2411	0.0988114	0.201802
A_09_P000946	FBtr0100046	FBtr0100046	FBgn0053993	CG33993	CG33993		3L	-1	5926136	5943758	6.5	6.47	6.45	6.65	6.54	6.46	6.42	6.46	6.36	6.37	6.41	6.44	6.52	6.43	6.5	6.62	6.44	6.4	6.47	6.42	6.42	6.45	6.47	-0.109425	-0.0519524	-0.0288691	-0.0750946	6.46395	2.12316	0.113444	0.22532
A_09_P002201	FBtr0082098	FBtr0082098	FBgn0069242	CG33104	eca	eclair [Source:FlyBase gene me;Acc:FBgn0069242]	3R	-1	5510191	5511198	15.05	15.27	15.08	14.89	14.94	15.09	15.01	14.94	15	15.24	15.16	15.18	15.16	15.27	15.03	15.06	15.04	15.12	14.92	15.3	15.16	15.06	15.07	0.01614	0.148466	-0.0175058	0.0974246	15.0893	1.68335	0.191084	0.33482
A_09_P002206	FBtr0080184	FBtr0080184	FBgn0069354	CG17137	Porin2	Porin2 [Source:FlyBase gene me;Acc:FBgn0069354]	2L	-1	10845788	10847044	7.2	7.13	7.12	7.15	7.3	7.11	7.28	7.24	7.24	7.19	7.39	7.31	7.24	7.38	6.88	6.92	6.88	7.17	7.02	6.93	6.99	6.96	7.07	0.0976927	0.142775	-0.193413	-0.180042	7.13479	13.8266	1.07865e-05	6.74931e-05
A_09_P000956	TC235984										6.3	6.31	6.31	6.53	6.34	6.28	6.28	6.35	6.34	6.24	6.26	6.36	6.29	6.3	6.38	6.46	6.32	6.22	6.23	6.27	6.28	6.21	6.31	-0.0524659	-0.0264376	-0.0234664	-0.0789933	6.31155	0.757845	0.564141	0.703661
A_09_P002216	NP12807653										6.57	6.65	6.74	6.56	6.56	6.57	6.5	6.48	6.67	6.57	6.57	6.69	6.51	6.57	6.61	6.48	6.67	6.56	6.56	6.5	6.51	6.55	6.5	-0.0501895	-0.0180895	-0.0331382	-0.0925866	6.57259	1.10591	0.379657	0.543302
A_09_P000961	NM_001038947										6.41	6.24	6.32	6.45	6.41	6.4	6.35	6.37	6.38	6.35	6.33	6.34	6.33	6.36	6.45	6.4	6.28	6.31	6.3	6.35	6.36	6.34	6.37	-0.0158757	-0.0296994	-0.0250161	-0.0163664	6.35668	0.178348	0.947078	0.966277
A_09_P002221	TC250413										7.7	7.55	7.42	7.63	7.28	7.94	7.48	7.4	7.35	7.33	7.32	7.45	7.5	7.58	7.3	7.51	7.35	7.56	7.05	7.15	7.34	7.15	6.89	-0.209978	-0.0753463	-0.230846	-0.451562	7.4015	4.95884	0.00559253	0.0175258
A_09_P002226	NP12807561										6.38	6.53	6.52	6.46	6.5	6.54	6.49	6.58	6.5	6.59	6.6	6.56	6.63	6.66	6.56	6.33	6.46	6.53	6.58	6.62	6.5	6.64	6.65	0.0624922	0.129645	0.00158576	0.11278	6.54016	2.938	0.0446121	0.105812
A_09_P000971	FBtr0302155	FBtr0302155	FBgn0054002	CG34002	CG34002		3L	1	17851574	17853582	6.35	6.34	6.32	6.42	6.28	6.36	6.43	6.29	6.38	6.28	6.29	6.34	6.33	6.32	6.37	6.49	6.33	6.29	6.25	6.25	6.4	6.24	6.22	-0.0129582	-0.0180379	0.000222098	-0.0675837	6.3281	0.660358	0.626299	0.750373
A_09_P002236	FBtr0307328	FBtr0307328	FBgn0263112	CG43369	Mitf	Mitf [Source:FlyBase gene me;Acc:FBgn0263112]	4	1	1219484	1228244	6.8	6.73	6.74	6.61	6.72	7.2	6.67	6.7	6.71	6.65	6.55	6.64	6.58	6.71	6.73	6.55	6.66	6.81	6.54	6.68	6.66	6.6	6.56	-0.141927	-0.153784	-0.140237	-0.172085	6.68724	1.68656	0.190355	0.333889
A_09_P000976	FBtr0100058	FBtr0100058	FBgn0054003	CG34003	nimB3	nimrod B3 [Source:FlyBase gene me;Acc:FBgn0054003]	2L	-1	13967464	13967966	6.42	6.33	6.28	6.35	6.3	6.31	6.34	6.36	6.23	6.26	6.33	6.32	6.32	6.25	6.26	6.36	6.37	6.34	6.3	6.29	6.28	6.28	6.22	-0.0294122	-0.0368976	-0.00679971	-0.064635	6.30873	1.04151	0.409273	0.572057
A_09_P002241	TC241733										6.72	6.67	6.7	6.48	6.67	6.68	6.61	6.8	6.74	6.79	6.62	6.88	6.7	6.74	6.7	6.69	6.78	6.9	6.88	6.97	6.87	6.9	7.12	0.0555647	0.119123	0.136615	0.310915	6.76597	7.17191	0.000818363	0.00316234
A_09_P000981	FBtr0300216	FBtr0300216	FBgn0054005	CG34005	CG34005		2R	1	13935617	13936417	6.32	6.39	6.42	6.34	6.37	6.4	6.43	6.38	6.44	6.43	6.36	6.39	6.39	6.39	6.43	6.4	6.35	6.36	6.44	6.37	6.34	6.47	6.45	0.0373664	0.0184104	0.0227689	0.0355409	6.39394	0.474481	0.753976	0.843917
A_09_P002246	FBtr0301812	FBtr0301812	FBgn0069923	CG41128	CG41128		3RHet	-1	1806528	1808475	11.23	11.24	11.28	11.37	11.34	11.29	11.02	11.15	11.05	10.94	10.91	10.86	10.93	10.59	10.74	10.81	10.63	10.41	10.97	10.82	10.81	11.29	11.23	-0.275829	-0.497976	-0.577827	-0.254663	10.9962	10.8366	6.11653e-05	0.000315712
A_09_P000986	FBtr0303711	FBtr0303711	FBgn0054006	CG34006	CG34006		3R	-1	23042671	23043696	6.44	6.34	6.35	6.39	6.41	6.26	6.37	6.38	6.35	6.27	6.33	6.41	6.32	6.32	6.33	6.41	6.49	6.39	6.38	6.34	6.38	6.33	6.4	-0.0233609	-0.0109934	0.0364522	-0.00241203	6.36408	0.723839	0.585347	0.720472
A_09_P002259	TC245647										11.99	11.83	11.56	12.15	11.73	11.99	11.81	11.73	11.53	11.67	11.42	11.59	11.5	11.82	11.58	11.63	11.64	11.75	11.48	11.47	11.24	11.71	11.72	-0.242923	-0.241234	-0.260518	-0.341609	11.6756	3.16434	0.034753	0.0858997
A_09_P000991	FBtr0100062	FBtr0100062	FBgn0054007	CG34007	CG34007		2L	1	20495106	20495448	6.36	6.35	6.34	6.35	6.39	6.31	6.31	6.35	6.44	6.4	6.42	6.38	6.37	6.45	6.25	6.28	6.3	6.25	6.24	6.39	6.45	6.33	6.39	0.0362341	0.0510155	-0.0863183	0.0423032	6.35148	5.9865	0.00219991	0.00765482
A_09_P002266	TC256678										7.05	7.09	7.26	7.26	7.13	6.99	6.85	6.99	7.1	6.95	6.95	7.05	7	6.99	7.08	7.04	7.13	7.08	7.14	7.03	7.22	7.17	7.32	-0.162425	-0.114633	-0.0332702	0.057757	7.08137	4.38934	0.00970343	0.0286104
A_09_P002286	TC250567										6.9	6.93	6.79	7.1	7.08	6.92	7.59	7.51	7.51	7.39	7.68	7.46	7.59	7.84	7.25	7.43	7.34	7.59	7.25	7.23	7.33	7.2	7.22	0.584169	0.67416	0.421503	0.294198	7.30959	24.0361	1.30117e-07	1.41959e-06
A_09_P001001	FBtr0100065	FBtr0100065	FBgn0054010	CG34010	CG34010		2L	-1	8009603	8010635	6.36	6.34	6.42	6.4	6.43	6.5	6.5	6.51	6.42	6.47	6.45	6.43	6.5	6.46	6.55	6.56	6.28	6.36	6.54	6.43	6.43	6.5	6.4	0.0615607	0.0554911	0.0483933	0.0317439	6.44518	0.595942	0.669469	0.783187
A_09_P002296	TC249661										6.68	6.66	6.56	6.68	6.6	6.7	6.56	6.64	6.81	6.74	6.65	6.82	6.7	6.89	6.67	6.67	6.78	6.73	6.76	6.96	6.93	6.86	6.72	0.0337913	0.154697	0.0725688	0.221089	6.7303	5.6128	0.00306182	0.0102642
A_09_P001006	FBtr0304044	FBtr0304044	FBgn0054011	CG34011	CG34011		2L	1	5716819	5718067	6.31	6.46	6.24	6.38	6.29	6.35	6.49	6.42	6.49	6.26	6.39	6.39	6.4	6.34	6.29	6.38	6.51	6.23	6.24	6.3	6.4	6.31	6.31	0.0727353	0.0401225	-0.00917553	-0.00697554	6.35599	0.859039	0.504296	0.655879
A_09_P002321	FBtr0333177	FBtr0333177	FBgn0259677	CG42346	CG42346		X	1	22234235	22287377	6.42	6.46	6.55	6.8	6.39	6.58	6.6	6.6	6.57	6.56	6.42	6.6	6.48	6.66	6.56	6.7	6.59	6.56	6.5	6.6	6.68	6.7	6.56	0.0178911	0.045703	0.0509617	0.101736	6.57116	0.715684	0.590511	0.724637
A_09_P001011	FBtr0100067	FBtr0100067	FBgn0054012	CG34012	CG34012		3L	-1	11101920	11102605	6.38	6.38	6.24	6.43	6.33	6.45	6.41	6.42	6.51	6.42	6.45	6.41	6.41	6.42	6.48	6.52	6.58	6.48	6.38	6.41	6.42	6.38	6.33	0.0715981	0.0449339	0.118239	0.0150888	6.41918	2.91806	0.045614	0.107775
A_09_P002326	NP12807643										6.33	6.39	6.49	6.42	6.53	6.47	6.48	6.49	6.46	6.51	6.42	6.61	6.52	6.73	6.45	6.58	6.5	6.62	6.53	6.52	6.56	6.49	6.64	0.034611	0.180288	0.0966023	0.114545	6.51174	4.23502	0.0113164	0.0326639
A_09_P002331	A_09_P002331										6.98	7.2	6.93	6.92	6.99	7.25	7.12	7.22	6.96	7.12	6.86	7.15	7.38	7.67	7.17	7.31	7.33	7.4	7.16	7.65	7.34	7.55	7.62	0.0123961	0.354723	0.228538	0.49517	7.22894	9.90609	0.000111723	0.000539524
A_09_P002336	TC251295										9.04	9.37	9.25	9.07	8.9	9.93	9.31	9.39	9.11	9.26	9.44	9.09	9.46	9.28	9.39	9.27	9.17	10.56	9.25	9.71	9.6	9.45	9.24	0.0416987	0.0131294	0.266601	0.240871	9.37146	0.725041	0.584589	0.71998
A_09_P001026	JV228956										6.35	6.25	6.4	6.34	6.29	6.41	6.28	6.44	6.35	6.38	6.31	6.29	6.32	6.31	6.31	6.3	6.26	6.23	6.32	6.3	6.27	6.55	6.4	0.0118391	-0.0322725	-0.0594074	0.0382454	6.33163	1.2564	0.317949	0.481721
A_09_P002361	IP08647										8.34	8.25	8.23	8.31	8.31	8.18	9.75	9.59	9.8	9.58	9.49	9.86	9.64	9.95	9.42	9.64	9.66	9.54	9.43	9.3	9.31	9.37	9.41	1.37276	1.54528	1.26795	1.07883	9.23408	200.017	1.72461e-16	8.66671e-14	4
A_09_P002366	TC240336										8.08	7.89	8.01	8.19	8.28	8.44	8.21	8.29	8.31	7.85	8.39	7.83	7.85	7.88	8.46	8.36	8.44	8.9	8.19	8.5	8.9	8.31	8.49	0.0634691	-0.294879	0.32362	0.401636	8.26246	7.08736	0.000875694	0.00335686
A_09_P001036	FBtr0299898	FBtr0299898	FBgn0259245	CG42343	CG42343		X	-1	21295615	21328761	6.25	6.28	6.31	6.2	6.31	6.54	6.35	6.35	6.22	6.31	6.32	6.26	6.24	6.23	6.34	6.26	6.3	6.3	6.28	6.27	6.29	6.25	6.21	-0.00666651	-0.0730853	-0.0197415	-0.0624121	6.28942	0.849201	0.509893	0.659971
A_09_P002411	FBtr0333177	FBtr0333177	FBgn0259677	CG42346	CG42346		X	1	22234235	22287377	6.63	6.89	6.61	6.61	6.69	6.79	6.7	6.74	6.7	6.79	7.1	6.78	6.81	7	6.78	6.59	6.6	6.92	6.8	6.93	6.76	6.84	6.72	0.0993511	0.157712	0.0325695	0.108738	6.77258	1.11769	0.374454	0.538099
A_09_P001041	FBtr0299943	FBtr0299943	FBgn0259682	CG42351	CG42351		2R	-1	14644579	14648587	6.48	6.49	6.44	6.4	6.39	6.45	6.45	6.54	6.38	6.62	6.57	6.47	6.51	6.52	6.44	6.36	6.34	6.44	6.46	6.55	6.46	6.4	6.4	0.0688805	0.0584352	-0.0344602	0.0115002	6.45945	1.82941	0.160561	0.294394
A_09_P002426	FBtr0111189	FBtr0111189	FBgn0069973	CG40485	CG40485		X	-1	22362445	22364196	6.52	6.57	6.43	6.4	6.44	6.45	6.37	6.34	6.48	6.35	6.5	6.54	6.44	6.39	6.57	6.38	6.59	6.55	6.57	6.87	6.86	6.89	6.91	-0.0595391	-0.0124896	0.0640812	0.411973	6.53984	29.6473	2.10438e-08	2.92407e-07
A_09_P001046	FBtr0100076	FBtr0100076	FBgn0054021	CG34021	CG34021		2R	1	8224487	8225223	6.46	6.4	6.43	6.46	6.4	6.37	6.4	6.39	6.37	6.39	6.37	6.4	6.39	6.36	6.42	6.43	6.4	6.38	6.4	6.38	6.4	6.37	6.4	-0.0367	-0.0330149	-0.0125006	-0.0325813	6.39866	0.856293	0.505853	0.657122
A_09_P002441	FBtr0113483	FBtr0113483	FBgn0082582	CG1539	tmod	tropomodulin [Source:FlyBase gene me;Acc:FBgn0082582]	3R	1	26358336	26404627	9.41	9.36	9.13	9.47	9.39	9.97	9.73	9.65	9.56	9.54	9.43	9.76	9.77	9.7	9.66	9.65	9.61	10.2	9.7	9.6	9.59	9.53	9.57	0.126446	0.292177	0.310839	0.118433	9.60771	2.46708	0.0760391	0.163234
A_09_P001051	FBtr0336737										6.24	6.35	6.32	6.15	6.34	6.32	6.27	6.28	6.27	6.44	6.36	6.3	6.34	6.28	6.28	6.2	6.31	6.3	6.35	6.34	6.34	6.26	6.43	0.0379764	0.0210744	0.00452938	0.0531834	6.30795	0.493592	0.740514	0.834639
A_09_P002446	FBtr0088146	FBtr0088146	FBgn0082585	CG30023	sprt	sprite [Source:FlyBase gene me;Acc:FBgn0082585]	2R	-1	7272238	7284935	8.41	8.25	8.23	8.36	8.26	8.26	8.23	8.14	8.13	8.23	8.01	8.04	7.88	8.33	8.05	8.02	7.93	7.84	8.05	7.86	7.84	8.11	8.11	-0.146421	-0.211138	-0.318737	-0.313454	8.11152	6.80309	0.00110293	0.00412662
A_09_P001056	FBtr0100078	FBtr0100078	FBgn0054023	CG34023	CG34023		3R	1	3245990	3246420	6.39	6.45	6.38	6.56	6.45	6.39	6.43	6.39	6.49	6.42	6.44	6.51	6.45	6.51	6.51	6.67	6.39	6.26	6.43	6.42	6.54	6.5	6.57	-0.00484012	0.0525042	0.0166958	0.071092	6.45863	0.629943	0.646497	0.765997
A_09_P002451	FBtr0076848	FBtr0076848	FBgn0082598	CG8580	akirin	akirin [Source:FlyBase gene me;Acc:FBgn0082598]	3L	1	7362943	7366811	10.05	10.53	10.03	10.39	10.38	10.38	10.14	10.19	10.15	10.5	10.62	9.08	9.35	9.33	10.19	10.15	10.3	10.99	10.52	10.81	10.56	10.12	10.14	0.0228238	-1.04436	0.13226	0.111253	10.2116	13.3606	1.38879e-05	8.43712e-05	5
A_09_P001061	NR_048496										6.23	6.34	6.3	6.22	6.27	6.31	6.23	6.27	6.24	6.36	6.28	6.22	6.29	6.28	6.23	6.23	6.31	6.27	6.25	6.31	6.3	6.25	6.32	-0.000492297	-0.0170355	-0.0209542	0.0188307	6.27415	0.409612	0.799682	0.873887
A_09_P002456	FBtr0082586	FBtr0082586	FBgn0082831	CG6525	pps	protein partner of snf [Source:FlyBase gene me;Acc:FBgn0082831]	3R	1	8239550	8246973	9.24	8.6	8.9	9.14	9.08	8.96	9.33	9.29	9.39	8.78	9.29	9.73	9.55	9.3	9.35	9.25	9.42	9.42	9.01	8.76	9.3	8.57	8.74	0.229299	0.539192	0.303445	-0.142664	9.1481	5.54552	0.00325293	0.0108438
A_09_P001066	A_09_P001066										6.38	6.3	6.34	6.33	6.3	6.31	6.25	6.42	6.32	6.39	6.31	6.3	6.35	6.38	6.33	6.36	6.35	6.33	6.28	6.3	6.25	6.32	6.38	0.00996504	0.0170566	0.00189207	-0.014416	6.3295	0.181902	0.945239	0.965088
A_09_P002461	FBtr0111012	FBtr0111012	FBgn0263490	CG34100	mld	molting defective [Source:FlyBase gene me;Acc:FBgn0263490]	3R	1	20411375	20449621	11.55	11.04	11.18	11.55	11.32	11.13	11.92	11.89	11.81	11.48	11.46	12.16	11.99	11.88	12.43	12.45	12.44	11.84	12.13	11.94	11.96	12.1	12.12	0.417289	0.713819	0.964106	0.736044	11.8159	19.365	7.85716e-07	6.77485e-06
A_09_P001071	FBtr0100081	FBtr0100081	FBgn0054026	CG34026	CG34026		X	1	9427851	9428338	6.33	6.21	6.3	6.5	6.38	6.29	6.41	6.33	6.33	6.28	6.34	6.33	6.3	6.27	6.45	6.43	6.44	6.41	6.34	6.27	6.37	6.22	6.27	0.00477333	-0.0340672	0.0798043	-0.0509634	6.33892	2.31767	0.0903816	0.188061
A_09_P002471	FBtr0071449	FBtr0071449	FBgn0083167	CG15304	Neb-cGP	Neb-cGP [Source:FlyBase gene me;Acc:FBgn0083167]	X	1	10354769	10355911	13.02	13.12	13.19	13.13	13.03	12.79	12.84	12.95	12.88	13.19	13.25	12.55	12.66	12.48	13.09	12.9	12.92	13.21	13.33	13.31	13.27	13.27	13.26	-0.0216507	-0.481173	0.0443079	0.230645	13.0281	11.4828	4.1025e-05	0.000220939
A_09_P001076	FBtr0100082	FBtr0100082	FBgn0054027	CG34027	CG34027		3R	-1	20929392	20934754	6.36	6.29	6.29	6.34	6.42	6.42	6.56	6.49	6.53	6.44	6.42	6.48	6.41	6.47	6.56	6.58	6.7	6.59	6.57	6.54	6.59	6.51	6.54	0.136282	0.100924	0.242416	0.18929	6.4822	13.4102	1.35155e-05	8.2436e-05
A_09_P002476	FBtr0074546	FBtr0074546	FBgn0083228	CG5907	Frq2	Frequenin 2 [Source:FlyBase gene me;Acc:FBgn0083228]	X	1	18071645	18098440	6.41	6.46	6.51	6.54	6.46	6.55	6.4	6.55	6.44	6.51	6.55	6.45	6.59	6.64	6.52	6.44	6.56	6.44	6.58	6.73	6.46	7	6.55	0.00221416	0.0709796	0.0185126	0.196055	6.53643	2.36543	0.0855097	0.179808
A_09_P001081	FBtr0100083	FBtr0100083	FBgn0054028	CG34028	CG34028		X	1	9405557	9406195	6.51	6.46	6.41	6.34	6.52	6.46	6.52	6.54	6.46	6.45	6.55	6.54	6.57	6.45	6.5	6.43	6.46	6.42	6.53	6.45	6.45	6.38	6.45	0.0540637	0.0669277	0.0173662	-0.0198132	6.47138	1.52993	0.229515	0.382548
A_09_P002481	FBtr0100388	FBtr0100388	FBgn0083919	CG30084	Zasp52	Z band altertively spliced PDZ-motif protein 52 [Source:FlyBase gene me;Acc:FBgn0083919]	2R	-1	11650070	11704509	9.09	8.8	8.77	8.82	8.71	8.87	9.29	9.26	9.36	8.95	9.25	10.08	9.94	9.91	10.2	10.18	10.31	9.95	9.84	10.82	11.29	10.37	10.42	0.379181	1.13329	1.2544	1.87982	9.67331	61.9227	2.22691e-11	8.98881e-10	1
A_09_P001086	FBtr0100084	FBtr0100084	FBgn0054029	CG34029	CG34029		2R	-1	17858272	17858785	6.41	6.33	6.25	6.28	6.41	6.41	6.29	6.33	6.35	6.36	6.39	6.27	6.34	6.35	6.39	6.36	6.35	6.33	6.26	6.45	6.34	6.38	6.37	-0.00348005	-0.0268293	-0.0114898	0.0361126	6.34826	0.56136	0.693203	0.800244
A_09_P002491	FBtr0110770	FBtr0110770	FBgn0250831	CG34103	BG642167		3R	1	21632189	21632683	6.49	6.36	6.44	6.64	6.46	6.52	6.53	6.45	6.48	6.36	6.45	6.54	6.45	6.48	6.5	6.68	6.54	6.49	6.35	6.44	6.6	6.46	6.36	-0.0319899	0.00623715	0.0255991	-0.0214255	6.48172	0.306867	0.87013	0.918086
A_09_P001091	FBtr0100085	FBtr0100085	FBgn0054030	CG34030	CG34030		3L	-1	7066576	7068347	6.3	6.37	6.43	6.43	6.41	6.45	6.36	6.42	6.38	6.43	6.41	6.48	6.44	6.46	6.46	6.38	6.45	6.44	6.42	6.4	6.43	6.46	6.57	0.00300362	0.0637915	0.0346916	0.0656269	6.42502	1.49481	0.239349	0.3943
A_09_P002501	FBtr0110783	FBtr0110783	FBgn0083940	CG34104	CG34104		X	1	9980566	10042911	7.14	7.25	7.42	7.07	7.19	7.12	7.42	7.38	7.4	7.6	7.6	7.17	7.08	7.26	7.02	6.88	6.88	6.91	7.06	6.83	6.94	7.19	7.29	0.282662	-0.0288934	-0.246991	-0.135769	7.17881	12.2657	2.57707e-05	0.000147113
A_09_P002551	FBtr0110816	FBtr0110816	FBgn0083952	CG34116	CG34116		3L	-1	19798341	19799136	9.92	10	9.91	10.08	9.97	9.93	9.54	9.54	9.49	9.59	9.36	10.11	9.87	10.03	9.73	9.76	9.69	9.55	9.82	9.82	9.7	9.84	9.96	-0.462706	0.0350582	-0.257141	-0.137492	9.79137	22.733	2.08569e-07	2.14132e-06
A_09_P001101	FBtr0332802	FBtr0332802	FBgn0264486	CG43894	CG43894		3L	1	12882870	12885262	6.36	6.46	6.56	6.27	6.44	6.4	6.37	6.56	6.38	6.46	6.45	6.52	6.49	6.58	6.44	6.36	6.36	6.45	6.52	6.47	6.33	6.53	6.63	0.0288822	0.11358	0.0106044	0.0790254	6.45118	1.19444	0.342125	0.506783
A_09_P002556	FBtr0110817	FBtr0110817	FBgn0083953	CG34117	CG34117		3R	-1	5225292	5225771	13.62	13.69	13.65	13.71	13.5	13.65	13.64	13.64	13.61	13.65	13.36	13.41	13.47	13.34	12.95	13.12	12.83	12.7	12.98	12.83	12.65	13	12.84	-0.053144	-0.228411	-0.720786	-0.808224	13.2969	52.3066	1.12663e-10	3.48746e-09
A_09_P002586	FBtr0339075										8.45	8.2	8.31	8.25	8.31	8.25	8.04	8.03	8.05	7.96	7.9	7.98	7.81	7.87	7.99	8.01	8.13	7.85	7.81	8.11	8.22	7.92	8.07	-0.300333	-0.407558	-0.336331	-0.212796	8.06647	12.94	1.75364e-05	0.000104022
A_09_P001111	TC238043										6.24	6.45	6.33	6.37	6.4	6.4	6.3	6.37	6.43	6.47	6.42	6.4	6.46	6.55	6.43	6.31	6.5	6.39	6.34	6.5	6.38	6.41	6.53	0.033367	0.103597	0.0291534	0.0900009	6.40888	1.5233	0.231339	0.384772
A_09_P002591	FBtr0339075										8.75	8.35	8.52	8.92	8.68	8.25	8.35	8.25	8.27	8.13	8.14	8.13	7.92	8.05	8.64	8.58	8.46	7.89	8.23	8.5	8.41	8.74	8.77	-0.348355	-0.544483	-0.215727	0.0246692	8.38879	5.53841	0.00327387	0.0109034
A_09_P001116	FBtr0303829	FBtr0303829	FBgn0262004	CG42822	CG42822		3R	1	13239654	13240121	6.25	6.29	6.45	6.37	6.47	6.26	6.43	6.42	6.22	6.45	6.77	6.45	6.37	6.38	6.39	6.41	6.42	6.36	6.43	6.32	6.42	6.46	6.38	0.111264	0.0553005	0.054165	0.0501385	6.39898	0.739278	0.575654	0.713171
A_09_P002596	FBtr0339080										9.04	8.98	9	9.05	9.01	9.04	8.89	8.93	8.93	8.84	8.91	8.7	8.64	8.74	8.68	8.64	8.62	8.59	8.62	8.62	8.67	8.89	8.91	-0.121004	-0.329497	-0.388767	-0.24728	8.82393	25.0958	8.99783e-08	1.03323e-06
A_09_P001121	FBtr0300555	FBtr0300555	FBgn0259214	CG42314	PMCA	plasma membrane calcium ATPase [Source:FlyBase gene me;Acc:FBgn0259214]	4	-1	348819	379543	6.53	6.3	6.43	6.24	6.28	6.29	6.3	6.51	6.46	6.48	6.4	6.3	6.5	6.29	6.43	6.45	6.35	6.47	6.55	6.4	6.54	6.36	6.38	0.0838593	0.0185732	0.10555	0.0755894	6.40149	1.19547	0.34171	0.506292
A_09_P002606	FBtr0110839	FBtr0110839	FBgn0083961	CG34125	CG34125		2L	1	4965673	4966399	11.94	12.18	12.34	12.08	12.18	11.82	12	11.94	11.93	12.2	11.93	11.9	11.95	11.98	11.76	11.85	11.81	11.67	12.18	12.07	11.96	12.28	12.25	-0.0929641	-0.150186	-0.238101	0.0447	12.0084	2.70067	0.0582363	0.13142
A_09_P001126	FBtr0299878	FBtr0299878	FBgn0054038	CG34038	CG34038		2R	1	21055182	21057378	6.29	6.3	6.34	6.37	6.28	6.24	6.24	6.22	6.32	6.22	6.26	6.28	6.26	6.21	6.24	6.42	6.3	6.34	6.28	6.22	6.33	6.27	6.26	-0.0499337	-0.050677	0.0151245	-0.0310898	6.28264	1.30089	0.301593	0.464263
A_09_P002611	FBtr0329976	FBtr0329976	FBgn0083962	CG34126	CG34126		2L	1	4981614	4992702	9.4	10.13	9.88	9.43	9.62	9.79	9.49	9.57	9.51	9.96	9.85	9.86	9.84	10.05	9.71	9.6	9.7	10.14	10.13	9.64	9.29	10.45	10.57	-0.0330323	0.205946	0.147508	0.280731	9.8093	0.827977	0.522132	0.670265
A_09_P002621	FBtr0305613	FBtr0305613	FBgn0259823	CG42404	CG42404		3R	1	11075816	11083306	6.55	6.64	6.54	6.64	6.4	6.49	6.51	6.63	6.5	6.64	6.58	6.65	6.81	6.68	6.63	6.7	6.47	6.53	6.54	6.64	6.59	6.62	6.66	0.0230353	0.168412	0.0276013	0.0787858	6.59364	2.64614	0.0619535	0.138333
A_09_P001136	FBtr0100095	FBtr0100095	FBgn0054040	CG34040	CG34040		2R	-1	17720006	17721012	6.36	6.19	6.27	6.3	6.44	6.23	6.39	6.45	6.29	6.4	6.41	6.34	6.46	6.4	6.33	6.34	6.49	6.33	6.35	6.37	6.28	6.39	6.4	0.0903419	0.099474	0.0686222	0.060413	6.35754	1.43988	0.255573	0.413315
A_09_P002636	FBtr0110879	FBtr0110879	FBgn0083968	CG34132	CG34132		2L	1	7885503	7886109	12.2	12.22	12.28	12.21	12.24	12.06	12.09	12.11	12.12	12.21	12.12	12.15	12.08	12.12	11.78	11.88	11.85	11.72	11.9	12.01	12.01	12.11	12.16	-0.0745047	-0.0876889	-0.375609	-0.130497	12.0706	22.1181	2.62538e-07	2.62391e-06
A_09_P002641	FBtr0110888	FBtr0110888	FBgn0083969	CG34133	CG34133		3R	1	25695087	25700912	9.35	9.28	9.32	9.24	9.25	9.29	9.18	9.21	9.29	9.17	9.4	9.42	9.3	9.34	9.37	9.29	9.37	9.61	9.44	9.2	9.48	9.06	9.11	-0.0385822	0.0668732	0.126768	-0.0779815	9.30222	2.71972	0.056994	0.129142
A_09_P001146	TC232685										6.41	6.38	6.3	6.47	6.42	6.38	6.34	6.46	6.4	6.36	6.32	6.26	6.37	6.36	6.3	6.48	6.36	6.38	6.35	6.4	6.33	6.36	6.35	-0.0172374	-0.0631292	-0.017073	-0.0319623	6.372	0.59047	0.673201	0.786136
A_09_P002646	FBtr0110894	FBtr0110894	FBgn0083970	CG34134	CG34134		2L	-1	8190297	8190781	10.05	10.19	10.09	9.83	9.94	9.86	9.86	9.93	9.88	10.05	9.92	9.63	9.54	9.82	9.16	9.13	9.15	9.19	9.28	9.44	9.27	9.24	9.32	-0.06325	-0.330633	-0.812932	-0.675513	9.64137	63.0459	1.87099e-11	7.78457e-10
A_09_P001151	NR_048384										6.34	6.26	6.28	6.17	6.4	6.23	6.22	6.29	6.27	6.46	6.41	6.24	6.42	6.2	6.27	6.2	6.25	6.3	6.45	6.35	6.22	6.32	6.25	0.0523318	0.00742761	0.0185418	0.00811155	6.29555	0.262952	0.89842	0.936598
A_09_P002656	FBtr0110905	FBtr0110905	FBgn0083971	CG34135	CG34135		3R	-1	4574928	4593913	6.53	6.72	6.45	6.31	6.53	6.54	6.5	6.8	6.56	6.62	6.72	6.61	6.68	6.76	6.59	6.43	6.52	6.6	6.67	6.88	6.58	6.61	6.73	0.126476	0.16887	0.0501501	0.188452	6.60643	2.35601	0.0864481	0.18139
A_09_P002666	FBtr0110947	FBtr0110947	FBgn0083973	CG34137	CG34137		2L	1	22151623	22152640	7.76	7.65	7.62	7.77	7.59	7.48	7.99	7.9	7.89	7.82	7.72	8.28	8.24	8.25	8.42	8.41	8.48	8.06	8.17	8.72	8.48	8.64	8.52	0.218396	0.613085	0.662243	0.945157	8.08062	49.2416	1.99945e-10	5.63101e-09
A_09_P001161	NR_048526										6.29	6.37	6.4	6.29	6.35	6.43	6.38	6.31	6.26	6.37	6.3	6.39	6.36	6.43	6.42	6.4	6.42	6.4	6.42	6.32	6.33	6.39	6.41	-0.0298122	0.0385836	0.0564377	0.00986644	6.36671	1.96967	0.135949	0.259328
A_09_P002671	FBtr0110954	FBtr0110954	FBgn0083974	CG34138	CG34138		3R	1	15460671	15461601	6.67	6.78	6.74	6.58	6.69	6.67	6.54	6.65	6.57	6.66	6.61	6.66	6.47	6.77	6.78	6.54	6.71	6.6	6.77	7.05	6.94	6.95	7.1	-0.0818885	-0.0540721	-0.0079778	0.321295	6.71656	13.7643	1.11534e-05	6.94783e-05
A_09_P001166	NR_048231										6.37	6.28	6.29	6.35	6.35	6.27	6.42	6.21	6.37	6.29	6.26	6.32	6.26	6.38	6.29	6.43	6.41	6.32	6.3	6.24	6.37	6.27	6.24	-0.00961022	-0.000826086	0.0280593	-0.0406628	6.31779	0.608391	0.661013	0.777397
A_09_P002681	FBtr0110975	FBtr0110975	FBgn0083976	CG34140	CG34140		3L	-1	182522	184422	11.08	10.84	11.1	11.07	11.14	11.08	10.86	10.93	10.98	10.86	11.02	11.13	11.04	11.01	11.19	11.19	11.19	11.29	11.26	11.26	11.49	11.42	11.36	-0.119807	0.0106538	0.173207	0.332215	11.1207	20.1159	5.76096e-07	5.20461e-06
A_09_P002686	FBtr0301512	FBtr0301512	FBgn0083977	CG34141	CG34141		2R	-1	5147783	5151476	7.09	7.16	6.93	6.92	7	7.02	7.04	7.14	7.07	7.17	7.42	7.18	7.49	7.2	7.04	6.91	7.09	7.16	7.02	7.42	7.23	7.09	6.88	0.147609	0.268758	0.0218844	0.130227	7.11614	2.50008	0.0732083	0.15833
A_09_P001176	FBtr0302372	FBtr0302372	FBgn0054049	CG34049	CG34049		2L	-1	2264231	2265321	6.27	6.19	6.28	6.23	6.3	6.2	6.25	6.24	6.34	6.29	6.17	6.27	6.27	6.2	6.39	6.32	6.32	6.22	6.32	6.34	6.25	6.19	6.2	0.0117982	0.00303091	0.0682429	0.00101659	6.26416	1.09931	0.382602	0.546268
A_09_P002691	FBtr0110982	FBtr0110982	FBgn0083978	CG17672	CG17672		3L	1	13022062	13029604	12.27	12.46	12.73	12.42	12.79	12.69	12.59	12.68	12.51	12.39	12.64	12.72	12.89	12.6	12.74	12.68	12.98	13.11	13.06	12.9	13.08	12.77	12.81	0.00148375	0.18052	0.356746	0.330558	12.7179	5.78182	0.00263346	0.00899476
A_09_P001181	FBtr0100105	FBtr0100105	FBgn0054050	CG34050	CG34050		3L	1	10937556	10938200	6.4	6.35	6.41	6.34	6.33	6.32	6.34	6.46	6.44	6.4	6.35	6.38	6.43	6.37	6.34	6.33	6.36	6.36	6.42	6.39	6.36	6.4	6.37	0.0409432	0.0362265	0.00354966	0.0199209	6.37641	0.705677	0.596888	0.728865
A_09_P002706	FBtr0331159	FBtr0331159	FBgn0083981	CG34145	RunxA		X	-1	20461279	20494800	6.34	6.52	6.43	6.32	6.6	6.55	6.32	6.53	6.44	6.59	6.54	6.55	6.71	6.81	6.55	6.41	6.5	6.53	6.46	6.64	6.47	6.6	6.9	0.0221846	0.229584	0.028551	0.189954	6.53587	3.50741	0.0240008	0.0627675
A_09_P001186	FBtr0100106	FBtr0100106	FBgn0054051	CG34051	CG34051		2L	-1	19960069	19961030	6.24	6.34	6.42	6.48	6.43	6.43	6.46	6.49	6.48	6.44	6.4	6.44	6.46	6.43	6.4	6.72	6.5	6.44	6.32	6.38	6.44	6.35	6.4	0.0635323	0.0546424	0.0875981	0.00342305	6.43011	0.972983	0.443007	0.603268
A_09_P002711	FBtr0111011	FBtr0111011	FBgn0083983	CG34147	mRpL34	mitochondrial ribosomal protein L34 [Source:FlyBase gene me;Acc:FBgn0083983]	2R	1	11986498	11986842	11.83	11.72	11.92	12.17	11.98	11.89	11.78	11.72	11.61	11.81	11.57	11.85	11.97	11.62	12.08	12	11.74	11.53	11.94	11.96	11.8	12.26	12.19	-0.220596	-0.107674	-0.0613905	0.135129	11.8671	2.84481	0.0495061	0.115203
A_09_P002716	FBtr0111019	FBtr0111019	FBgn0083984	CG34148	CG34148		3R	-1	17703592	17704408	10.78	11.08	10.93	10.75	10.94	11.03	10.45	10.55	10.61	10.55	10.62	10.28	10.26	10.41	9.98	10.12	10.07	10.06	10.3	10.46	10.49	10.55	10.42	-0.363809	-0.602586	-0.813992	-0.440989	10.5093	49.7376	1.8183e-10	5.19631e-09
A_09_P001196	FBtr0303830	FBtr0303830	FBgn0262006	CG42824	CG42824		3R	-1	13231793	13232298	6.35	6.37	6.42	6.29	6.32	6.4	6.37	6.28	6.31	6.46	6.38	6.45	6.38	6.46	6.34	6.35	6.34	6.35	6.27	6.41	6.42	6.4	6.4	0.00213211	0.0730923	-0.0282935	0.0490573	6.37054	2.29244	0.0930722	0.192464
A_09_P002721	FBtr0111020	FBtr0111020	FBgn0083985	CG34149	CG34149		3R	1	18205850	18206975	9.23	9.62	9.6	9.23	9.49	9.36	8.76	8.82	8.85	9.16	9.03	9.22	9.12	9.4	9	8.98	9.05	9.06	9.3	9.26	9.1	9.3	9.33	-0.500946	-0.174785	-0.34729	-0.176654	9.18571	9.71723	0.000126785	0.000603649
A_09_P001201	FBtr0100109	FBtr0100109	FBgn0054054	CG34054	CG34054		2R	-1	7297315	7297943	6.36	6.29	6.31	6.32	6.29	6.28	6.08	6.29	6.28	6.22	6.2	6.25	6.22	6.22	6.32	6.34	6.24	6.27	6.18	6.23	6.19	6.2	6.35	-0.0954978	-0.0776676	-0.0396458	-0.0665968	6.25825	1.73201	0.180309	0.321066
A_09_P002726	FBtr0301004	FBtr0301004	FBgn0083986	CG34150	CG34150		3R	1	20639984	20640652	10.02	10.13	10.24	9.97	10.04	10.02	9.51	9.5	9.63	9.61	9.71	9.24	9.02	9.16	9.08	9.04	9.04	9.01	9.11	9.19	9.43	9.19	9.29	-0.477343	-0.928523	-1.01325	-0.793247	9.48613	109.501	7.96062e-14	8.64965e-12	6
A_09_P001206	FBtr0290334	FBtr0290334	FBgn0250910	CG42244	Octbeta3R	Octbeta3R [Source:FlyBase gene me;Acc:FBgn0250910]	3R	-1	8337292	8373951	6.38	6.43	6.35	6.34	6.43	6.39	6.36	6.34	6.34	6.36	6.43	6.4	6.55	6.47	6.44	6.43	6.42	6.51	6.4	6.47	6.36	6.48	6.48	-0.0213996	0.087611	0.0541586	0.0609172	6.41602	3.09371	0.0375519	0.0917181
A_09_P002731	FBtr0111047	FBtr0111047	FBgn0083991	CG34155	CG34155		3R	-1	26380276	26385921	6.84	6.83	6.76	6.78	6.83	6.77	6.99	6.96	6.91	6.96	6.86	7.32	7.36	7.37	7.32	7.26	7.34	7.26	7.39	7.2	7.08	7.2	7.21	0.135368	0.550769	0.512809	0.371936	7.07849	87.9158	7.14598e-13	5.14049e-11
A_09_P002761	TC250198										6.56	6.6	6.47	6.54	6.53	6.48	6.45	6.69	6.52	6.57	6.61	6.55	6.58	6.65	6.52	6.38	6.49	6.47	6.57	6.67	6.52	6.66	6.78	0.0385027	0.0645407	-0.0449896	0.125783	6.55945	3.08323	0.0379875	0.0925711
A_09_P002771	NM_001042915										10.23	9.92	9.89	10.2	10.3	10.65	9.97	9.99	9.99	9.49	9.79	9.87	9.71	9.6	9.42	9.54	9.49	9.67	9.18	9.22	9.39	8.96	8.95	-0.356202	-0.47282	-0.741297	-1.06985	9.71379	18.6143	1.08157e-06	8.9492e-06	2
A_09_P001221	NP12807611										6.42	6.37	6.37	6.31	6.4	6.38	6.32	6.34	6.33	6.37	6.4	6.3	6.46	6.34	6.43	6.29	6.4	6.31	6.37	6.36	6.4	6.33	6.36	-0.0225392	-0.00768451	-0.0144084	-0.0139734	6.36364	0.125475	0.971635	0.98192
A_09_P002786	TC249123										6.98	6.83	6.95	7.03	6.97	7.23	6.61	6.66	6.65	6.62	6.54	6.66	6.58	6.53	6.43	6.36	6.36	6.52	6.43	6.44	6.61	6.41	6.42	-0.380138	-0.407969	-0.574917	-0.528337	6.64413	35.3127	4.38487e-09	7.68954e-08
A_09_P001227	NP12807609										6.19	6.25	6.41	6.28	6.33	6.29	6.44	6.35	6.29	6.39	6.34	6.25	6.27	6.34	6.33	6.36	6.18	6.34	6.31	6.33	6.37	6.31	6.35	0.0721634	-0.000694375	0.0162809	0.051026	6.31845	1.14181	0.364001	0.528215
A_09_P002846	TC249294										8.7	9.02	9.01	8.94	9.09	9.09	9.37	9.34	9.4	9.41	9.6	9.16	9.4	9.38	9.5	9.51	9.52	9.85	9.82	10.07	10.19	10.26	10.14	0.447381	0.339549	0.665259	1.19197	9.46915	55.0939	6.86088e-11	2.32763e-09	1
A_09_P001231	NP12807609										6.29	6.29	6.4	6.41	6.34	6.22	6.42	6.43	6.39	6.37	6.32	6.38	6.31	6.23	6.37	6.6	6.42	6.38	6.38	6.34	6.32	6.28	6.31	0.0621028	-0.0209948	0.104573	-0.0124285	6.3568	2.66376	0.0607254	0.136063
A_09_P002856	TC247283										7.39	7.25	7.44	7.48	7.34	7.01	7.2	7.07	7.28	7.09	7.11	7.39	7.44	7.48	7.35	7.24	7.5	7.35	7.31	7.26	7.44	7.4	7.48	-0.166398	0.117743	0.0310647	0.0767104	7.31729	4.21078	0.0115952	0.0333893
A_09_P002861	TC246008										6.55	6.6	6.6	6.58	6.56	6.61	6.62	6.55	6.59	6.58	6.65	6.61	6.7	6.69	6.65	6.89	6.62	6.62	6.52	6.54	6.7	6.59	6.58	0.0134493	0.0809998	0.0759251	0.0178425	6.61816	1.10412	0.380454	0.544119
A_09_P002941	TC225017										6.37	6.37	6.22	6.63	6.25	6.28	6.34	6.31	6.51	6.35	6.46	6.69	6.61	6.5	6.63	6.77	6.7	6.8	6.58	6.44	6.63	6.39	6.43	0.0388563	0.242734	0.340661	0.118313	6.49042	8.32388	0.000338281	0.00143837
A_09_P002966	FBtr0333519	FBtr0333519	FBgn0002566	CG18028	lt	light [Source:FlyBase gene me;Acc:FBgn0002566]	2L	1	22811944	22834955	7.27	7.3	7.37	7.11	7.42	7.28	7.96	7.92	7.98	7.69	7.9	8.12	7.94	8.04	7.76	7.82	7.92	8.04	7.99	7.65	7.85	7.68	7.85	0.598477	0.743402	0.612983	0.465292	7.7336	38.0212	2.23242e-09	4.33731e-08
A_09_P001251	TC231961										6.35	6.38	6.3	6.35	6.28	6.33	6.24	6.28	6.29	6.3	6.12	6.29	6.23	6.32	6.43	6.34	6.39	6.22	6.38	6.33	6.32	6.23	6.36	-0.0882818	-0.0515551	0.0201709	-0.0204254	6.30686	2.11206	0.114932	0.227516
A_09_P002981	FBtr0112350	FBtr0112350	FBgn0085188	CG34159	CG34159		2L	-1	10202520	10204320	9.23	9.16	9.12	9.41	9.2	9.32	9.39	9.29	9.36	9.34	9.29	9.47	9.43	9.27	9.76	9.71	9.74	9.79	9.57	9.73	9.66	9.46	9.38	0.0911219	0.149201	0.47389	0.314543	9.43895	17.3366	1.90676e-06	1.47098e-05
A_09_P003001	FBtr0112354	FBtr0112354	FBgn0085192	CG34163	CG34163		2L	1	11988270	11988801	9.87	9.63	9.63	10.06	9.87	10.2	9.91	9.93	9.78	9.68	9.58	9.68	9.57	9.34	9.83	9.9	9.76	9.87	9.71	9.64	9.68	9.63	9.66	-0.100102	-0.348628	-0.0644475	-0.222317	9.75669	3.446	0.0256261	0.0662582
A_09_P001261	TC234232										6.39	6.35	6.4	6.6	6.39	6.38	6.37	6.44	6.34	6.36	6.37	6.4	6.41	6.38	6.39	6.51	6.4	6.4	6.34	6.4	6.43	6.38	6.36	-0.0409962	-0.0182417	-0.0101723	-0.0263526	6.39936	0.310453	0.867756	0.916793
A_09_P003006	FBtr0112356	FBtr0112356	FBgn0085194	CG34165	CG34165		2L	1	14713777	14714355	6.89	7.17	7.16	7.41	7.25	7.03	7.05	7.2	7.17	7.19	7.54	7.01	7.55	7.14	7.27	7.41	6.95	7.34	7.39	7.38	7.49	7.38	7.26	0.0773798	0.0826339	0.120319	0.227306	7.24479	1.06301	0.399165	0.562507
A_09_P003051	FBtr0112365	FBtr0112365	FBgn0085203	CG34174	CG34174		2L	1	2214266	2215167	12.04	12.07	11.86	11.96	11.96	11.59	11.71	11.65	11.73	11.64	11.53	11.56	11.38	11.51	11.29	11.35	11.43	10.97	11.44	11.25	11.13	11.16	11.3	-0.261502	-0.429625	-0.617988	-0.704583	11.5442	22.5843	2.20409e-07	2.25256e-06
A_09_P001271	FBtr0113473	FBtr0113473	FBgn0259697	CG40050	nvd	neverland [Source:FlyBase gene me;Acc:FBgn0259697]	3L	1	24317967	24394755	6.34	6.38	6.28	6.22	6.38	6.28	6.28	6.43	6.31	6.34	6.33	6.28	6.35	6.26	6.41	6.33	6.3	6.29	6.94	6.25	6.33	6.26	6.25	0.0270087	-0.0135532	0.143143	-0.0379145	6.33978	1.33883	0.28829	0.449856
A_09_P003071	FBtr0112372	FBtr0112372	FBgn0085208	CG34179	CG34179		2L	-1	6046650	6048702	7.41	7.46	7.6	7.21	7.47	7.42	7.25	7.23	7.26	7.2	7.32	7.34	7.23	7.38	7.28	7.18	7.23	7.04	7.19	7.18	7.21	7.29	7.27	-0.177842	-0.1138	-0.243915	-0.192095	7.28912	6.1378	0.00192949	0.00680144
A_09_P001276	NM_001043174										6.32	6.41	6.42	6.24	6.38	6.32	6.3	6.19	6.31	6.31	6.34	6.33	6.26	6.33	6.18	6.16	6.23	6.39	6.25	6.22	6.21	6.24	6.29	-0.0552343	-0.0383799	-0.103846	-0.109936	6.28866	2.2907	0.0932606	0.192828
A_09_P003091	FBtr0112376	FBtr0112376	FBgn0085212	CG34183	CG34183		2L	-1	9890061	9890772	9.28	9.69	9.56	9.42	9.51	9.22	8.66	8.6	8.64	8.83	8.77	8.67	8.59	8.61	8.47	8.48	8.5	8.24	8.57	8.73	8.47	8.65	8.7	-0.747245	-0.827771	-0.997702	-0.81053	8.82058	55.8781	5.99164e-11	2.06985e-09
A_09_P001281	TC241488										6.34	6.21	6.31	6.27	6.4	6.32	6.34	6.25	6.34	6.29	6.2	6.33	6.33	6.33	6.28	6.27	6.39	6.33	6.3	6.31	6.26	6.36	6.29	-0.0258647	0.0186814	0.00672035	-0.00275105	6.30796	0.339095	0.848515	0.905061
A_09_P003106	FBtr0112379	FBtr0112379	FBgn0262954	CG34186	Rpb12	Rpb12 [Source:FlyBase gene me;Acc:FBgn0262954]	2R	-1	11032473	11033024	13.77	13.77	13.83	13.79	13.73	13.84	13.62	13.59	13.64	13.74	13.65	13.64	13.61	13.62	13.64	13.62	13.37	13.56	13.43	13.76	13.61	13.76	13.7	-0.140968	-0.166237	-0.266493	-0.0834373	13.6655	9.51741	0.000145172	0.000679031
A_09_P001286	NP3188124										6.38	6.33	6.33	6.36	6.45	6.37	6.37	6.4	6.38	6.39	6.4	6.42	6.43	6.44	6.34	6.18	6.46	6.35	6.45	6.39	6.34	6.46	6.44	0.019257	0.056784	-0.014105	0.0355702	6.38431	0.721499	0.586826	0.721629
A_09_P003111	FBtr0339079										6.79	6.77	6.66	6.77	6.8	7.05	6.73	6.66	6.64	6.69	6.61	6.7	6.74	6.85	6.78	6.65	6.71	6.79	6.49	6.77	6.78	6.7	6.9	-0.142005	-0.0455711	-0.122652	-0.0203735	6.74012	2.05193	0.123362	0.240649
A_09_P001291	FBtr0301808	FBtr0301808	FBgn0058064	CG40064	ARY	Aldehyde reductase Y [Source:FlyBase gene me;Acc:FBgn0058064]	3LHet	1	41054	42485	6.4	6.35	6.43	6.37	6.37	6.36	6.3	6.45	6.34	6.37	6.37	6.38	6.27	6.4	6.4	6.35	6.36	6.33	6.35	6.46	6.4	6.43	6.46	-0.0155538	-0.0283196	-0.0224439	0.0599359	6.37866	2.04235	0.124763	0.24272
A_09_P003131	FBtr0112384	FBtr0112384	FBgn0085220	CG34191	CG34191		2R	1	12839402	12840086	12.8	12.73	12.76	12.73	12.77	12.89	12.63	12.62	12.76	12.55	12.45	12.77	12.66	12.64	12.3	12.27	12.4	12.56	12.46	12.64	12.85	12.31	12.43	-0.178009	-0.0909405	-0.379307	-0.221942	12.6088	6.80585	0.00110044	0.00411778
A_09_P003136	FBtr0112385	FBtr0112385	FBgn0263233	CG34192	robls54B	roadblock similar 54B [Source:FlyBase gene me;Acc:FBgn0263233]	2R	-1	13343269	13343666	6.94	6.89	6.91	6.95	6.91	6.95	7.1	6.87	6.87	6.89	6.8	6.88	6.77	6.92	6.86	6.94	6.9	6.79	6.78	6.62	6.72	6.74	6.78	-0.0195533	-0.0686073	-0.0689432	-0.21111	6.85991	5.28836	0.00411223	0.013358
A_09_P003146	FBtr0112387	FBtr0112387	FBgn0085223	CG34194	CG34194		2R	1	13431938	13432550	8.11	8.09	8.04	7.82	7.96	7.92	8.41	8.5	8.37	8.45	8.01	8.48	8.39	8.33	8.38	8.41	8.27	8	8.48	8.74	8.06	8.8	8.6	0.358639	0.407784	0.318899	0.559374	8.28858	6.20773	0.00181692	0.00644629
A_09_P001306	TC237349										6.38	6.44	6.41	6.48	6.48	6.49	6.42	6.3	6.39	6.39	6.4	6.32	6.43	6.4	6.32	6.5	6.45	6.47	6.36	6.37	6.49	6.45	6.42	-0.0672882	-0.0638076	-0.025363	-0.0139123	6.41536	1.16374	0.354734	0.519759
A_09_P003151	FBtr0112388	FBtr0112388	FBgn0085224	CG34195	CG34195		2R	1	13620760	13621988	7.18	7.03	7.17	7.25	7.26	7.27	6.98	7.06	7.07	6.97	7.26	6.78	6.81	6.65	7.62	7.33	7.3	7.32	7.84	7.48	7.77	7.7	7.43	-0.129082	-0.449474	0.287247	0.400865	7.23967	20.1556	5.66846e-07	5.12742e-06
A_09_P001311	TC243457										6.45	6.33	6.42	6.45	6.41	6.34	6.28	6.35	6.39	6.42	6.3	6.34	6.33	6.34	6.36	6.46	6.36	6.39	6.35	6.41	6.41	6.33	6.35	-0.0519538	-0.0610369	-0.0150821	-0.0253872	6.37302	1.00447	0.427216	0.589023
A_09_P003161	FBtr0309113	FBtr0309113	FBgn0263391	CG43443	hts	hu li tai shao [Source:FlyBase gene me;Acc:FBgn0263391]	2R	-1	15284537	15312454	8.19	8.34	8.29	8.22	8.12	8.08	8.07	8.12	8.29	8.45	8.31	8.02	8.26	8.54	7.91	8.1	7.99	8.1	8.04	8.07	8.02	8.26	8.06	0.0410408	0.0673447	-0.176405	-0.105444	8.16742	2.72072	0.0569293	0.129041
A_09_P001316	NP802187										6.3	6.35	6.41	6.29	6.37	6.39	6.44	6.46	6.33	6.28	6.3	6.36	6.4	6.37	6.39	6.45	6.47	6.36	6.35	6.41	6.46	6.33	6.4	0.0110859	0.0250958	0.0513309	0.0444313	6.37729	0.599714	0.666902	0.781594
A_09_P003176	FBtr0112393	FBtr0112393	FBgn0085229	CG34200	CG34200		2R	1	1645198	1645572	14.06	14.29	14.24	14.43	14.45	14.32	13.9	14.14	14.2	14.28	14.31	13.76	13.85	13.61	14.2	14.11	14.06	13.97	14.2	14.4	14.14	14.5	14.46	-0.134141	-0.559123	-0.190127	0.078775	14.1688	11.9906	3.02757e-05	0.00016905
A_09_P001321	TC235282										6.48	6.37	6.31	6.37	6.33	6.33	6.44	6.18	6.39	6.32	6.28	6.34	6.26	6.34	6.39	6.28	6.32	6.32	6.25	6.3	6.33	6.31	6.33	-0.0467987	-0.0558542	-0.0550563	-0.0494906	6.32963	0.651202	0.632342	0.755101
A_09_P003196	FBtr0112397	FBtr0112397	FBgn0085233	CG34204	CG34204		2R	1	17683956	17684446	6.57	6.78	6.58	6.6	6.65	6.47	6.56	6.65	6.55	6.72	7.01	6.75	7.06	6.59	6.63	6.42	6.56	6.74	7.02	6.83	6.61	6.73	6.42	0.0910716	0.194609	0.0673635	0.0405088	6.67424	0.690902	0.606382	0.735631
A_09_P001326	TC236130										6.29	6.35	6.23	6.76	6.38	6.27	6.29	6.17	6.33	6.29	6.32	6.38	6.35	6.24	6.35	6.83	6.34	6.29	6.35	6.23	6.45	6.25	6.22	-0.0993368	-0.0560864	0.0499545	-0.0879842	6.34554	0.859549	0.504007	0.655607
A_09_P003201	FBtr0112398	FBtr0112398	FBgn0085234	CG34205	CG34205		2R	-1	18017617	18018715	6.87	7.58	7.04	6.9	7.52	6.61	7.04	7.38	6.93	7.69	8.28	7.34	8.35	7.29	7.48	6.92	7.07	7.14	8.24	8.25	7.17	7.97	7.41	0.375752	0.571978	0.28516	0.613037	7.41173	1.36992	0.277812	0.438484
A_09_P001331	NM_001015327										6.32	6.53	6.37	6.61	6.34	6.4	6.43	6.48	6.31	6.26	6.38	6.5	6.28	6.37	6.32	6.43	6.4	6.34	6.31	6.42	6.37	6.33	6.37	-0.0567946	-0.0427366	-0.0678683	-0.0528762	6.38614	0.527925	0.716439	0.817177
A_09_P003211	FBtr0112400	FBtr0112400	FBgn0085236	CG34207	CG34207		2R	-1	18216920	18217225	6.69	6.59	6.59	6.88	6.48	6.61	6.61	6.59	6.61	6.6	6.45	6.54	6.72	6.65	6.65	6.82	6.63	6.67	6.52	6.56	6.83	6.61	6.69	-0.0679144	-0.00447604	0.0154135	0.0339855	6.63387	0.63089	0.645863	0.7657
A_09_P001336	TC248188										6.37	6.45	6.39	6.4	6.49	6.43	6.27	6.48	6.41	6.42	6.43	6.44	6.45	6.46	6.53	6.37	6.47	6.44	7.02	6.42	6.47	6.51	6.41	-0.0181037	0.0273414	0.14576	0.033521	6.45741	1.32701	0.292373	0.454244
A_09_P003221	TC248868										6.55	6.75	6.53	6.53	6.73	6.54	6.62	6.63	6.67	6.71	6.55	6.68	6.91	6.82	6.63	6.63	6.54	6.59	6.75	7.03	6.66	6.97	7.06	0.0303718	0.198646	0.0212132	0.322117	6.69913	7.38256	0.000692558	0.00272
A_09_P001341	TC253508										6.42	6.46	6.44	6.44	6.47	6.48	6.49	6.46	6.44	6.5	6.49	6.51	6.48	6.5	6.43	6.55	6.46	6.47	6.43	6.55	6.51	6.53	6.57	0.0268492	0.0455652	0.0185904	0.0889981	6.48102	2.76616	0.0540823	0.1238
A_09_P003231	FBtr0112404	FBtr0112404	FBgn0085240	CG34211	CG34211		2R	1	1934675	1935243	6.45	6.42	6.46	6.42	6.51	6.57	6.4	6.65	6.61	6.58	6.69	6.54	6.5	6.75	6.55	6.35	6.51	6.63	6.56	6.64	6.49	6.74	6.63	0.113629	0.121092	0.0479415	0.152752	6.5499	2.01291	0.129175	0.249341
A_09_P001346	JV226548										6.37	6.31	6.47	6.42	6.43	6.42	6.5	6.39	6.47	6.32	6.34	6.4	6.37	6.42	6.43	6.42	6.37	6.48	6.41	6.48	6.59	6.49	6.47	-0.00180389	-0.0111701	0.0165751	0.100138	6.42539	2.25233	0.0975249	0.199832
A_09_P003236	FBtr0112406	FBtr0112406	FBgn0085242	CG34213	CG34213		2R	-1	19854647	19855239	11.64	11.98	11.89	11.46	11.6	11.56	11.63	11.75	11.76	12	11.88	11.48	11.48	11.59	11.27	11.15	11.13	11.22	11.46	11.38	11.19	11.36	11.4	0.113122	-0.173028	-0.441938	-0.359681	11.5327	14.0674	9.4881e-06	6.02242e-05
A_09_P001356	TC255510										6.26	6.28	6.3	6.3	6.39	6.45	6.19	6.38	6.26	6.33	6.34	6.28	6.37	6.32	6.4	6.47	6.38	6.27	6.38	6.33	6.34	6.37	6.35	-0.0314899	-0.0102108	0.0465418	0.0156634	6.3364	0.911401	0.475321	0.631537
A_09_P003241	FBtr0112407	FBtr0112407	FBgn0085243	CG34214	CG34214		2R	-1	20552950	20553543	6.8	6.71	6.91	6.76	6.78	6.89	6.68	6.64	6.67	6.67	6.64	6.61	6.53	6.55	6.68	6.71	6.65	6.75	6.75	6.47	6.68	6.59	6.53	-0.148091	-0.242952	-0.0980627	-0.240913	6.67985	11.5355	3.97353e-05	0.000214856
A_09_P003271	FBtr0112413	FBtr0112413	FBgn0085249	CG34220	CG34220		2R	-1	5928701	5930995	7.63	7.78	7.91	7.58	7.83	7.88	7.73	7.79	7.9	7.77	7.96	7.84	7.91	7.9	7.47	7.36	7.46	7.76	7.63	7.53	7.54	7.68	7.54	0.0601548	0.115923	-0.233931	-0.197465	7.71152	7.99178	0.000433278	0.00179553
A_09_P001366	NP12807584										6.45	6.48	6.43	6.36	6.4	6.42	6.43	6.46	6.45	6.52	6.52	6.49	6.46	6.48	6.42	6.42	6.41	6.39	6.48	6.51	6.45	6.52	6.45	0.0509735	0.0533509	-0.000140101	0.0601855	6.45147	2.00518	0.130359	0.251054
A_09_P003276	FBtr0299834	FBtr0299834	FBgn0085250	CG34221	CG34221		2R	-1	6085053	6087196	6.73	7.18	6.67	6.74	6.99	6.57	6.83	6.96	6.6	6.91	7.77	6.96	7.47	6.81	7.01	6.7	6.81	6.8	7.54	7.37	6.97	7.16	6.56	0.199609	0.264131	0.158558	0.201859	6.96161	0.49179	0.741783	0.835197
A_09_P001371	TC252116										6.35	6.32	6.31	6.76	6.45	6.44	6.41	6.32	6.41	6.54	6.31	6.42	6.35	6.49	6.52	6.54	6.37	6.41	6.38	6.37	6.32	6.35	6.4	-0.0393354	-0.0182975	0.00778361	-0.0770605	6.41432	0.470159	0.757023	0.845948
A_09_P003311	FBtr0112421	FBtr0112421	FBgn0085257	CG34228	CG34228		2R	1	7539362	7539844	10.81	11.39	11.44	10.84	11.09	10.73	10.73	10.77	10.9	11.49	11.36	10.36	10.69	10.64	10.8	10.58	10.62	10.73	11.1	11.73	11.46	11.61	11.47	0.000269052	-0.487903	-0.284354	0.517116	11.0149	8.94987	0.000215298	0.00096159
A_09_P001376	JV224003										6.39	6.51	6.42	6.29	6.45	6.46	6.38	6.46	6.43	6.49	6.59	6.46	6.59	6.46	6.44	6.29	6.3	6.51	6.58	6.57	6.36	6.53	6.37	0.049767	0.0823008	0.00370144	0.0398355	6.44905	0.546452	0.703533	0.808088
A_09_P003316	FBtr0112422	FBtr0112422	FBgn0259832	CG34229	CG34229		2R	1	7729113	7729669	9.98	9.82	9.64	9.92	9.82	10.31	9.84	9.86	9.82	9.58	9.56	10.17	9.92	9.96	9.85	9.95	9.91	9.88	9.79	9.66	9.87	9.64	9.67	-0.182928	0.101424	-0.0407206	-0.205731	9.84305	3.01502	0.0409573	0.0985759
A_09_P003331	FBtr0112425	FBtr0112425	FBgn0085261	CG34232	CG34232		2R	-1	8052414	8053224	11.67	12.09	11.93	11.95	12.28	12.15	11.44	11.6	11.69	11.92	11.78	11.38	11.3	11.48	10.02	10.13	10.21	10.51	10.64	8.8	8.74	8.73	8.93	-0.325843	-0.625837	-1.71182	-3.21487	10.9296	233.489	3.49835e-17	3.04092e-14	2
A_09_P003341	FBtr0112428	FBtr0112428	FBgn0085263	CG34234	CG34234		2R	-1	8374224	8374883	8.09	8.32	7.93	7.84	7.93	8.03	8.61	8.59	8.57	8.49	8.73	8.77	8.83	8.65	8.45	8.35	8.54	8.64	8.48	8.73	8.31	8.38	8.14	0.572263	0.725512	0.471759	0.366379	8.40797	17.3607	1.88596e-06	1.45668e-05
A_09_P001391	NP802233										6.34	6.29	6.37	6.45	6.43	6.43	6.51	6.45	6.49	6.48	6.4	6.43	6.4	6.42	6.47	6.38	6.4	6.57	6.38	6.71	6.51	6.48	6.41	0.0820242	0.0307491	0.0547407	0.142426	6.44309	2.30925	0.0912707	0.189592
A_09_P003371	FBtr0304933	FBtr0304933	FBgn0261553	CG42671	CG42671		3L	1	11207600	11222735	8.5	8.33	8.04	8.41	8.17	8.79	8.53	8.47	8.3	8.45	8.27	8.15	8.24	8.38	7.95	8.01	7.81	8.37	7.89	7.92	7.74	7.94	7.78	0.0320677	-0.113914	-0.368768	-0.52943	8.19309	8.76518	0.000245526	0.00107892
A_09_P001396	TC250872										6.4	6.51	6.45	6.39	6.37	6.32	6.46	6.31	6.42	6.38	6.41	6.34	6.33	6.32	6.33	6.49	6.34	6.47	6.4	6.39	6.5	6.29	6.34	-0.0102121	-0.0762438	-0.00339981	-0.0253966	6.38948	0.69259	0.605292	0.734786
A_09_P003401	FBtr0112440	FBtr0112440	FBgn0263606	CG34246	l(3)72Do	lethal (3) 72Do [Source:FlyBase gene me;Acc:FBgn0263606]	3L	1	16226227	16227265	8.71	8.68	8.69	8.62	8.59	8.76	8.4	8.44	8.37	8.44	8.26	8.44	8.24	8.37	8.23	8.18	8.12	7.99	8.19	8.12	8.13	8.07	8.13	-0.293483	-0.321792	-0.534399	-0.562852	8.35513	46.9355	3.14532e-10	8.19109e-09
A_09_P001401	TC251358										6.36	6.38	6.39	6.34	6.36	6.46	6.35	6.46	6.41	6.51	6.34	6.47	6.41	6.47	6.42	6.21	6.35	6.43	6.46	6.47	6.31	6.42	6.44	0.0315799	0.066741	-0.00890122	0.0259539	6.40006	0.658224	0.627704	0.751721
A_09_P003406	FBtr0112441	FBtr0112441	FBgn0085276	CG34247	CG34247		3L	-1	16254285	16254705	6.57	6.67	6.49	6.41	6.61	6.56	6.43	6.61	6.49	6.56	6.59	6.65	6.7	6.77	6.63	6.42	6.59	6.53	6.53	6.79	6.48	6.65	6.83	-0.017179	0.153989	-0.0118293	0.135743	6.58928	3.12161	0.0364184	0.0893704
A_09_P003421	FBtr0112444	FBtr0112444	FBgn0085279	CG34250	CG34250		3L	1	17469322	17469651	9.48	9.62	9.74	9.56	9.62	9.41	9.4	9.52	9.48	9.87	9.6	9.67	9.85	9.67	10.12	9.96	9.72	9.76	10.07	10.16	10.01	10.09	10.31	0.00333825	0.159273	0.353678	0.57135	9.76869	13.8041	1.09176e-05	6.82342e-05
A_09_P001411	TC237620										6.29	6.44	6.34	6.28	6.37	6.37	6.29	6.45	6.49	6.43	6.53	6.43	6.58	6.42	6.32	6.32	6.38	6.39	6.45	6.46	6.44	6.46	6.41	0.0867699	0.12601	0.0223145	0.0894737	6.40614	2.51554	0.07192	0.156041
A_09_P003426	FBtr0112445	FBtr0112445	FBgn0085280	CG34251	CG34251		3L	1	17664722	17676681	6.57	6.5	6.46	6.43	6.59	6.43	6.55	6.6	6.58	6.6	6.65	6.47	6.66	6.51	6.67	6.5	6.56	6.48	6.69	6.68	6.56	6.57	6.52	0.100371	0.0488215	0.0847427	0.0824057	6.55847	1.53998	0.226776	0.379327
A_09_P001416	TC246175										6.41	6.45	6.44	6.4	6.53	6.53	6.45	6.45	6.43	6.47	6.44	6.4	6.4	6.42	6.49	6.37	6.48	6.47	6.49	6.52	6.39	6.47	6.48	-0.0104877	-0.0534682	-0.0013975	0.00336995	6.45244	0.650115	0.633062	0.755437
A_09_P003446	FBtr0112449	FBtr0112449	FBgn0085284	CG34255	blos3	BLOC-1 subunit 3 [Source:FlyBase gene me;Acc:FBgn0085284]	3L	1	18863324	18863997	10.51	10.72	10.76	10.6	10.61	10.55	10.35	10.4	10.32	10.6	10.35	10.49	10.56	10.52	10.5	10.39	10.37	10.28	10.61	10.53	10.4	10.52	10.58	-0.217682	-0.101579	-0.194548	-0.118751	10.5005	4.19924	0.0117305	0.0337186
A_09_P001421	TC237087										6.26	6.36	6.27	6.25	6.37	6.35	6.3	6.34	6.38	6.31	6.35	6.36	6.35	6.36	6.34	6.28	6.48	6.38	6.3	6.36	6.26	6.32	6.39	0.0223897	0.0439989	0.0457506	0.0207447	6.33512	0.506229	0.731633	0.828102
A_09_P003461	FBtr0112452	FBtr0112452	FBgn0085287	CG34258	CG34258		3L	-1	19944335	19945068	7.81	7.83	7.76	7.69	7.78	7.85	7.8	7.72	7.79	7.82	7.6	8.1	7.98	8.11	7.63	7.61	7.68	7.69	7.9	7.31	7.4	7.62	7.77	-0.0421582	0.276879	-0.0847119	-0.261628	7.74956	10.2071	9.16035e-05	0.000452975
A_09_P001426	TC233968										6.33	6.53	6.46	6.39	6.46	6.32	6.46	6.37	6.36	6.5	6.43	6.43	6.49	6.52	6.57	6.37	6.4	6.46	6.46	6.43	6.47	6.47	6.92	0.00790828	0.0638064	0.0369892	0.160486	6.46122	1.49198	0.24016	0.395152
A_09_P003476	FBtr0112456	FBtr0112456	FBgn0085290	CG34261	CG34261		3L	1	21189931	21190838	8.91	8.94	9	8.81	8.86	8.75	8.74	8.84	8.82	8.85	8.71	8.7	8.6	8.61	8.77	8.84	8.72	8.43	8.81	8.95	8.81	9.07	9.06	-0.0866722	-0.239584	-0.165288	0.0958922	8.80883	6.10507	0.00198477	0.00697795
A_09_P001431	NP12807550										6.32	6.25	6.29	6.29	6.28	6.23	6.3	6.25	6.39	6.3	6.2	6.25	6.3	6.16	6.31	6.22	6.34	6.27	6.25	6.28	6.23	6.2	6.21	0.0126335	-0.0411407	0.0012576	-0.0445732	6.26605	0.857794	0.505002	0.656529
A_09_P003481	FBtr0112456	FBtr0112456	FBgn0085290	CG34261	CG34261		3L	1	21189931	21190838	8.58	8.61	8.5	8.35	8.45	8.62	8.51	8.46	8.53	8.36	8.33	8.42	8.22	8.29	8.35	8.37	8.43	8.25	8.26	8.44	8.55	8.27	8.41	-0.0783885	-0.206628	-0.184667	-0.0987512	8.41541	3.59323	0.021913	0.0580485
A_09_P001436	NP12807547										6.38	6.44	6.4	6.32	6.48	6.43	6.48	6.47	6.49	6.39	6.41	6.41	6.51	6.53	6.5	6.39	6.47	6.38	6.37	6.53	6.4	6.42	6.47	0.0392656	0.0757399	0.0130777	0.0455163	6.43796	0.942957	0.458524	0.617316
A_09_P003486	FBtr0112458	FBtr0112458	FBgn0085292	CG34263	CG34263		3L	-1	265595	265908	8.2	8.07	8.17	8.01	7.75	8.01	7.96	7.75	7.89	7.93	7.92	7.61	7.52	7.57	7.4	7.26	7.3	7.19	7.29	6.56	6.93	7.02	6.88	-0.146633	-0.468859	-0.746683	-1.18819	7.57368	69.5082	7.23693e-12	3.51593e-10	2
A_09_P003501	FBtr0112461	FBtr0112461	FBgn0085295	CG34266	CG34266		3L	1	4677832	4678233	6.47	6.24	6.47	6.64	6.48	6.43	6.37	6.36	6.36	6.34	6.42	6.52	6.4	6.37	6.27	6.67	6.35	6.51	6.45	6.27	6.63	6.44	6.35	-0.0837799	-0.024047	-0.00620117	-0.0315004	6.4261	0.412957	0.797334	0.872358
A_09_P001446	TC237504										6.36	6.36	6.38	6.31	6.56	6.4	6.37	6.47	6.34	6.4	6.52	6.42	6.46	6.43	6.26	6.33	6.41	6.38	6.31	6.41	6.33	6.4	6.5	0.0251948	0.0424017	-0.0586803	0.0157092	6.39597	1.28629	0.306871	0.469645
A_09_P003521	FBtr0112465	FBtr0112465	FBgn0086900	CG34270	Cpr65Ax1	Cuticular protein 65Ax1 [Source:FlyBase gene me;Acc:FBgn0086900]	3L	-1	6140631	6141087	7.28	7.57	7.2	7.31	7.57	7.09	7.39	7.57	7.35	7.54	8.25	7.66	8.36	7.39	7.72	7.24	7.59	7.5	8.11	8.08	7.59	7.73	7.17	0.284835	0.4621	0.295365	0.306534	7.57685	1.37028	0.277694	0.438374
A_09_P001451	NP802294										6.34	6.35	6.36	6.7	6.38	6.26	6.39	6.4	6.26	6.24	6.31	6.27	6.26	6.34	6.23	6.38	6.35	6.38	6.28	6.42	6.38	6.38	6.29	-0.0772882	-0.106123	-0.0740349	-0.0311791	6.3458	0.887761	0.488232	0.642703
A_09_P003531	FBtr0302711	FBtr0302711	FBgn0261555	CG42673	CG42673		3L	1	9540320	9589813	6.67	6.61	6.55	6.74	6.57	6.53	6.69	6.57	6.67	6.67	6.55	6.62	6.8	6.82	6.61	6.69	6.53	6.72	6.52	6.9	6.83	6.68	6.62	0.0176212	0.131235	0.00105142	0.143763	6.65902	2.53712	0.0701632	0.153051
A_09_P001456	NM_001038832										6.24	6.27	6.21	6.29	6.2	6.36	6.1	6.24	6.25	6.26	6.29	6.19	6.24	6.21	6.27	6.28	6.34	6.26	6.19	6.14	6.15	6.26	6.2	-0.0351682	-0.0466913	0.00106172	-0.0768388	6.23654	1.25282	0.319297	0.483031
A_09_P003551	FBtr0112471	FBtr0112471	FBgn0085305	CG34276	CG34276		3R	1	11751351	11753300	6.5	6.54	6.41	6.4	6.59	6.51	6.57	6.5	6.39	6.54	6.56	6.64	6.7	6.57	6.63	6.38	6.57	6.43	6.56	6.82	6.55	6.54	6.54	0.0219479	0.147981	0.0250647	0.120611	6.54042	2.11035	0.115164	0.22789
A_09_P001461	FBtr0299948	FBtr0299948	FBgn0058172	CG40172	CG40172		2L	-1	20249162	20249371	6.39	6.26	6.28	6.47	6.33	6.33	6.36	6.39	6.35	6.21	6.32	6.35	6.38	6.23	6.33	6.54	6.38	6.23	6.27	6.27	6.46	6.27	6.23	-0.01648	-0.0214003	0.00821697	-0.0351228	6.33109	0.163643	0.954455	0.971322
A_09_P003561	FBtr0112473	FBtr0112473	FBgn0085307	CG34278	CG34278		3R	1	12946201	12946476	6.73	7	6.91	6.68	7	6.74	6.7	6.91	6.86	6.96	7.19	6.96	7.32	6.92	7	6.73	6.69	7	7.36	7.24	6.91	6.98	6.77	0.0820557	0.226032	0.113676	0.13379	6.93699	0.8005	0.538307	0.683283
A_09_P001466	TC249738										6.28	6.42	6.23	6.24	6.34	6.37	6.21	6.39	6.27	6.33	6.54	6.28	6.49	6.3	6.52	6.32	6.29	6.29	6.36	6.39	6.18	6.28	6.27	0.0353523	0.0442209	0.0417322	-0.0333494	6.32832	0.497033	0.738094	0.832757
A_09_P003566	FBtr0112474	FBtr0112474	FBgn0085308	CG34279	CG34279		3R	-1	13228084	13229010	8.91	8.87	8.73	8.95	8.95	9.11	9.24	9.21	9.2	9.18	9.12	10.04	9.98	10.03	9.92	9.91	9.87	9.94	9.98	9.59	9.49	9.63	9.57	0.268931	1.09924	1.00491	0.646922	9.45224	177.087	6.0227e-16	2.25235e-13	3
A_09_P001471	TC232101										6.39	6.46	6.41	6.36	6.49	6.44	6.47	6.33	6.27	6.41	6.35	6.32	6.47	6.55	6.51	6.32	6.48	6.36	6.43	6.43	6.33	6.44	6.48	-0.0595804	0.0177912	-0.00318587	-0.00799807	6.41273	0.683189	0.611375	0.739423
A_09_P003571	FBtr0333932	FBtr0333932	FBgn0085308	CG34279	CG34279		3R	-1	13228084	13229010	8.76	8.52	8.53	8.86	8.76	8.99	9.16	9.05	9.03	8.78	8.77	9.89	9.7	9.74	9.77	9.79	9.72	9.75	9.66	9.18	9.5	9.08	9.24	0.220401	1.03811	0.998614	0.512048	9.227	48.2737	2.41252e-10	6.56442e-09	3
A_09_P003606	FBtr0112483	FBtr0112483	FBgn0085316	CG34287	CG34287		3R	1	1679054	1680004	6.54	6.59	6.57	6.3	6.51	6.42	6.47	6.62	6.52	6.6	6.6	6.51	6.63	6.48	6.51	6.47	6.53	6.48	6.62	6.57	6.52	6.51	6.62	0.0744135	0.0553282	0.0348281	0.0691472	6.53045	0.773185	0.55475	0.696545
A_09_P001481	TC249070										6.37	6.36	6.34	6.47	6.4	6.32	6.36	6.42	6.42	6.24	6.43	6.36	6.41	6.51	6.48	6.45	6.41	6.48	6.4	6.38	6.47	6.37	6.42	-0.00321991	0.0488745	0.0645133	0.0325016	6.40293	1.07252	0.394764	0.557937
A_09_P003611	FBtr0300623	FBtr0300623	FBgn0085317	CG34288	CG34288		3R	-1	18272485	18272985	7.38	7.38	7.38	7.08	7.35	7.35	7.24	7.21	7.25	7.25	7.09	7.33	7.25	7.38	7.16	7.03	7.15	7.1	7.29	7.38	7.38	7.29	7.43	-0.115052	-0.00405739	-0.175268	0.0489654	7.26772	5.09289	0.00493019	0.0156824
A_09_P001486	NM_001015180										6.34	6.35	6.38	6.48	6.37	6.39	6.31	6.52	6.41	6.38	6.48	6.45	6.46	6.47	6.54	6.41	6.46	6.37	6.46	6.43	6.43	6.4	6.41	0.0336374	0.0775821	0.0615728	0.0348591	6.42169	1.06092	0.400137	0.563475
A_09_P003636	FBtr0112489	FBtr0112489	FBgn0085322	CG34293	CG34293		3R	-1	22990791	22991297	9.98	10.33	10.53	10.03	10.18	10.06	9.84	10.01	10.07	10.22	10.22	10.14	10.32	10.31	10.2	10.32	10.13	10.26	10.49	10.51	10.36	10.72	10.4	-0.114351	0.0696229	0.0919882	0.312679	10.2443	4.42383	0.0093781	0.027758
A_09_P001491	TC234708										6.37	6.39	6.32	6.31	6.32	6.37	6.33	6.36	6.35	6.37	6.22	6.3	6.36	6.34	6.35	6.34	6.41	6.28	6.35	6.32	6.31	6.27	6.37	-0.0246842	-0.0143346	-0.00431228	-0.0302807	6.33524	0.299148	0.875211	0.921192
A_09_P003696	FBtr0112501	FBtr0112501	FBgn0085334	CG34305	CG34305		3R	-1	68507	68868	6.95	7.16	7.03	6.93	7.21	6.86	7.07	7.2	7.2	7.25	7.02	7.89	7.8	7.76	7.91	8	7.94	7.68	8.25	8.88	8.63	8.69	8.91	0.122162	0.791198	0.934907	1.75226	7.66159	126.482	1.85873e-14	2.86272e-12	1
A_09_P001496	TC230128										6.42	6.39	6.37	6.39	6.36	6.35	6.41	6.36	6.39	6.35	6.28	6.4	6.35	6.37	6.34	6.34	6.35	6.33	6.35	6.39	6.37	6.37	6.41	-0.0202824	-0.0036433	-0.0363834	0.00475925	6.36776	0.789964	0.544607	0.688427
A_09_P003701	FBtr0336812										7.13	6.88	6.76	7.03	6.81	7.04	6.92	6.74	6.73	6.86	6.68	6.73	6.64	6.75	6.65	6.83	6.76	6.71	6.61	6.6	6.71	6.66	6.56	-0.15274	-0.237448	-0.228637	-0.309721	6.77347	6.73677	0.00116473	0.00433214
A_09_P001501	NM_001015177										6.39	6.35	6.43	6.41	6.49	6.45	6.38	6.44	6.43	6.37	6.42	6.35	6.45	6.54	6.49	6.53	6.4	6.45	6.35	6.52	6.55	6.49	6.56	-0.0128579	0.0266332	0.0243776	0.10974	6.44494	2.65554	0.0612954	0.137115
A_09_P003721	FBtr0112506	FBtr0112506	FBgn0085339	CG34310	CG34310		2L	1	6663968	6674780	8.34	8.13	8.17	8.4	8.21	8.46	8.31	8.25	8.29	8.18	8.04	8.44	8.3	8.33	8.3	8.45	8.33	8.38	8.25	8.28	8.48	8.33	8.35	-0.0706415	0.0724371	0.0575259	0.0731673	8.30422	1.70513	0.186183	0.328537
A_09_P003726	TC235602										7.48	7.35	7.21	7.51	7.49	7.52	8.2	8.1	8.14	7.78	7.86	9.17	9.11	8.86	8.46	8.69	8.77	8.81	8.51	8.75	8.86	8.49	8.63	0.589206	1.62008	1.22258	1.25766	8.24881	89.5249	5.96733e-13	4.45293e-11	3
A_09_P001511	TC245093										6.39	6.3	6.24	6.39	6.36	6.26	6.36	6.23	6.25	6.3	6.36	6.27	6.26	6.23	6.31	6.42	6.15	6.26	6.33	6.28	6.34	6.29	6.28	-0.0264835	-0.0712307	-0.0301933	-0.0268828	6.29953	0.524599	0.718763	0.818694
A_09_P003756	FBtr0112527	FBtr0112527	FBgn0085354	CG34325	CG34325		X	-1	16608480	16615440	7.17	7.08	7.26	7.01	7.01	7	7.14	7.05	7.07	6.9	6.86	7.07	7.01	6.97	6.91	6.92	6.86	6.82	6.77	6.8	6.84	6.67	6.69	-0.0876364	-0.07585	-0.233149	-0.34258	6.95092	10.3805	8.18336e-05	0.000409448
A_09_P003761	FBtr0112528	FBtr0112528	FBgn0085355	CG34326	CG34326		X	-1	16926316	16926568	6.52	6.56	6.4	6.33	6.49	6.56	6.35	6.52	6.58	6.58	6.47	6.52	6.6	6.77	6.45	6.44	6.55	6.44	6.46	6.64	6.52	6.7	6.74	0.0255012	0.153368	-0.00888749	0.175816	6.53033	3.98913	0.0145174	0.0406077
A_09_P001521	FBtr0333189	FBtr0333189	FBgn0058198	CG40198	CG40198		3RHet	-1	2504376	2506001	6.48	6.35	6.38	6.46	6.53	6.41	6.55	6.42	6.41	6.46	6.58	6.5	6.41	6.38	6.46	6.45	6.37	6.53	6.64	6.48	6.52	6.46	6.37	0.0496767	-0.00609026	0.0536223	0.020958	6.46208	0.56054	0.69377	0.800697
A_09_P003771	FBtr0112530	FBtr0112530	FBgn0085357	CG34328	CG34328		X	-1	18293654	18294055	7.09	7.29	7.26	7.13	7.3	7.3	7.24	7.3	7.3	7.27	6.99	7.98	8.02	7.89	8.35	8.38	8.4	8.18	8.57	9.2	9.13	9.11	9.21	-0.0103309	0.734252	1.14554	1.93118	7.90794	292.21	3.42676e-18	5.80061e-15	1
A_09_P001526	TC240233										6.26	6.41	6.25	6.63	6.32	6.36	6.32	6.21	6.4	6.37	6.29	6.38	6.4	6.38	6.46	6.6	6.43	6.34	6.32	6.38	6.48	6.36	6.41	-0.0544743	0.0135261	0.0563378	0.0373085	6.38186	0.909163	0.476531	0.632582
A_09_P003781	FBtr0112532	FBtr0112532	FBgn0085359	CG34330	CG34330		X	-1	18962306	18962925	9.94	9.53	9.87	11.13	10.64	9.85	10	10.02	9.87	9.47	9.9	10.05	10.11	9.83	10.78	10.73	10.86	10.68	10.57	11.96	11.98	11.32	11.25	-0.307882	-0.16656	0.563366	1.46741	10.4487	18.145	1.32735e-06	1.07181e-05	1
A_09_P001531	TC245092										6.27	6.28	6.29	6.27	6.23	6.3	6.3	6.25	6.37	6.28	6.23	6.29	6.16	6.24	6.28	6.37	6.3	6.22	6.28	6.23	6.36	6.25	6.24	0.0136572	-0.0413191	0.0179181	-0.00166423	6.27446	0.593893	0.670865	0.784265
A_09_P003801	FBtr0112536	FBtr0112536	FBgn0263829	CG34334	CG34334		X	1	22274648	22277203	7.35	7.16	7.28	7.3	7.29	6.99	7.37	7.24	7.4	7.17	7.3	7.52	7.5	7.43	7.31	7.52	7.5	7.2	7.25	7.17	7.38	7.15	7.2	0.0684707	0.252902	0.128117	-0.00380491	7.30391	3.35132	0.0283679	0.0724332
A_09_P003806	NR_047748										13.48	13.88	13.81	14.02	14.63	14.18	13.82	14.05	13.72	14.14	14.2	13.56	13.9	13.77	14.35	14.27	14.23	14.42	14.86	14.74	14.39	14.92	15.11	-0.0154437	-0.26019	0.424077	0.790725	14.1939	9.42547	0.000154594	0.000717053
A_09_P001541	NP12807672										6.09	6.23	6.4	6.53	6.65	6.25	6.24	6.35	6.18	6.32	6.3	6.28	6.4	6.43	6.28	6.72	6.29	6.37	6.4	6.36	6.43	6.17	6.42	-0.0781322	0.0127956	0.0548391	-0.0126276	6.35153	0.541134	0.70723	0.810589
A_09_P003811	FBtr0112538	FBtr0112538	FBgn0085365	CG34336	CG34336		X	-1	3763020	3763797	6.35	6.52	6.21	6.44	6.58	6.27	6.31	6.68	6.41	6.55	6.33	6.45	6.41	6.42	6.63	6.39	6.51	6.59	6.37	8.02	6.61	6.51	6.36	0.0618953	0.0333811	0.102596	0.482348	6.51898	1.68174	0.191452	0.335247
A_09_P001546	TC233692										6.24	6.28	6.36	6.32	6.31	6.37	6.2	6.29	6.21	6.26	6.41	6.34	6.3	6.36	6.32	6.27	6.23	6.25	6.31	6.29	6.33	6.41	6.28	-0.0428469	0.0185318	-0.0364954	0.0140102	6.30116	0.922198	0.469518	0.626525
A_09_P003826	FBtr0302154	FBtr0302154	FBgn0261260	CG42611	mgl	Megalin [Source:FlyBase gene me;Acc:FBgn0261260]	X	-1	9253877	9394162	7.98	7.67	8.03	7.97	7.91	8.12	8.07	7.99	7.87	7.64	7.7	7.66	7.53	7.35	7.54	7.48	7.59	7.69	7.39	7.31	7.38	7.44	7.3	-0.0954059	-0.434851	-0.40978	-0.590285	7.67897	16.1769	3.27883e-06	2.37028e-05
A_09_P001551	TC249277										6.21	6.24	6.31	6.5	6.28	6.3	6.28	6.31	6.33	6.33	6.17	6.3	6.34	6.34	6.27	6.42	6.27	6.24	6.23	6.26	6.3	6.29	6.29	-0.0245239	0.0215355	-0.0206915	-0.0227054	6.29618	0.268393	0.895004	0.933962
A_09_P003836	FBtr0112544	FBtr0112544	FBgn0085370	CG34341	Pde11	Phosphodiesterase 11 [Source:FlyBase gene me;Acc:FBgn0085370]	2L	-1	18532728	18571648	9.77	9.84	9.67	9.75	9.61	10.04	10.52	10.53	10.47	10.52	10.48	10.41	10.43	10.37	10.33	10.26	10.27	10.69	10.34	10.26	10.2	10.01	9.92	0.722288	0.62092	0.596123	0.316067	10.2038	28.4905	2.98887e-08	3.97552e-07
A_09_P001556	TC250129										6.51	6.41	6.53	6.4	6.45	6.28	6.47	6.43	6.44	6.32	6.46	6.45	6.52	6.5	6.4	6.39	6.37	6.38	6.5	6.41	6.55	6.47	6.44	-0.00613039	0.0601832	-0.0221261	0.0399416	6.43867	0.955292	0.452095	0.611321
A_09_P003846	FBtr0329841	FBtr0329841	FBgn0263873	CG43720	sick	sickie [Source:FlyBase gene me;Acc:FBgn0263873]	2L	1	19796365	19958424	6.68	6.8	7.13	6.67	6.56	6.81	6.81	6.82	6.92	6.87	6.89	6.54	6.58	6.65	6.68	6.55	6.59	6.77	6.71	6.57	6.77	6.79	6.52	0.0856294	-0.186505	-0.116146	-0.113715	6.72541	3.32921	0.0290525	0.0739523
A_09_P003851	FBtr0329846	FBtr0329846	FBgn0263873	CG43720	sick	sickie [Source:FlyBase gene me;Acc:FBgn0263873]	2L	1	19796365	19958424	7.63	7.54	7.56	7.55	7.51	7.73	7.77	7.73	7.83	7.81	7.71	7.78	7.71	7.9	7.61	7.66	7.68	7.75	7.57	7.48	7.66	7.53	7.5	0.184312	0.208263	0.0686783	-0.0430706	7.66181	8.67693	0.000261582	0.00114114
A_09_P001566	TC245451										6.37	6.38	6.49	6.44	6.36	6.44	6.49	6.48	6.4	6.51	6.5	6.56	6.48	6.48	6.34	6.54	6.34	6.5	6.49	6.42	6.58	6.45	6.39	0.0606929	0.0918294	0.0295368	0.0461893	6.454	1.06685	0.397379	0.560696
A_09_P003856	FBtr0302660	FBtr0302660	FBgn0261549	CG42667	rdgA	retil degeneration A [Source:FlyBase gene me;Acc:FBgn0261549]	X	1	8801101	8923509	8.27	8.07	8.11	8.14	8.26	7.87	8.12	8.17	8.3	7.94	8.19	8.32	8.2	8.1	8.01	8.01	8.21	7.86	8.04	8.23	8.41	8.18	8.34	0.0235087	0.0868655	-0.0931983	0.170804	8.14687	2.80014	0.0520519	0.119998
A_09_P003866	FBtr0335396										6.79	6.72	6.83	6.74	6.74	6.96	6.59	6.63	6.62	6.66	6.57	6.46	6.41	6.48	6.56	6.41	6.46	6.63	6.5	6.39	6.37	6.43	6.4	-0.183344	-0.345154	-0.284086	-0.398361	6.58013	25.477	7.9041e-08	9.24742e-07
A_09_P001576	NM_001015116										6.32	6.32	6.32	6.22	6.29	6.34	6.26	6.33	6.36	6.34	6.26	6.3	6.39	6.36	6.32	6.37	6.3	6.25	6.42	6.36	6.4	6.38	6.33	0.00494269	0.044661	0.0311606	0.0643332	6.32861	1.09406	0.384959	0.548611
A_09_P003886	FBtr0334505										12.87	12.83	12.62	12.74	12.69	12.84	12.63	12.64	12.64	12.58	12.54	12.61	12.44	12.69	12.47	12.56	12.54	12.77	12.52	12.25	12.21	12.09	12.2	-0.158437	-0.187074	-0.191507	-0.578263	12.5637	24.2846	1.19196e-07	1.31422e-06
A_09_P001581	FBtr0302216	FBtr0302216	FBgn0058249	CG40249	CG40249		U	-1	963319	963864	6.33	6.23	6.29	6.24	6.13	6.2	6.3	6.19	6.11	6.27	6.23	6.27	6.2	6.14	6.28	6.08	6.2	6.22	6.23	6.14	6.17	6.15	6.16	-0.0140178	-0.0307623	-0.0356601	-0.0797432	6.20675	0.880746	0.492117	0.645721
A_09_P003901	FBtr0302153	FBtr0302153	FBgn0261260	CG42611	mgl	Megalin [Source:FlyBase gene me;Acc:FBgn0261260]	X	-1	9253877	9394162	6.66	6.68	6.71	6.63	6.67	6.7	6.88	6.88	6.85	6.88	6.84	6.74	6.9	6.83	6.71	6.68	6.72	6.85	6.77	6.76	6.66	6.87	6.77	0.191449	0.149975	0.0708454	0.0932391	6.76751	7.45874	0.000652393	0.00257862
A_09_P003906	FBtr0112563	FBtr0112563	FBgn0085382	CG34353	CG34353		3R	-1	23593688	23731565	6.38	6.52	6.55	6.48	6.74	6.58	6.63	6.64	6.57	6.61	6.46	6.6	6.66	6.8	6.53	6.64	6.69	6.56	6.51	6.69	6.55	6.66	6.89	0.0401648	0.144418	0.0431908	0.156474	6.60595	2.00879	0.129805	0.250271
A_09_P003911	FBtr0112564	FBtr0112564	FBgn0085383	CG34354	CG34354		3R	1	23972546	24064952	6.51	6.74	6.82	6.98	6.75	6.68	6.56	6.67	6.68	6.74	6.71	6.68	6.98	6.66	6.63	6.66	6.6	6.7	6.79	6.78	6.77	6.9	6.78	-0.0757527	0.0242147	-0.0728452	0.0579601	6.72833	1.27844	0.309742	0.472801
A_09_P003926	FBtr0303867	FBtr0303867	FBgn0085386	CG34357	CG34357		3R	-1	319126	383789	6.64	6.81	6.63	6.73	6.92	6.65	6.75	6.77	6.68	6.83	6.96	7.03	6.93	6.94	6.93	6.72	6.91	6.78	7.07	6.98	6.84	6.86	7.02	0.0669518	0.234447	0.15235	0.19555	6.84116	3.68521	0.0198903	0.0533048
A_09_P001601	NP12808003										6.31	6.34	6.24	6.22	6.17	6.32	6.28	6.28	6.32	6.28	6.26	6.35	6.22	6.24	6.3	6.35	6.24	6.34	6.23	6.45	6.37	6.28	6.25	0.0189092	0.00478139	0.0289673	0.0740103	6.28918	0.852751	0.507868	0.658551
A_09_P003931	FBtr0112568	FBtr0112568	FBgn0085386	CG34357	CG34357		3R	-1	319126	383789	6.31	6.32	6.25	6.33	6.53	6.42	6.36	6.46	6.53	6.48	6.43	6.48	6.41	6.37	6.5	6.59	6.73	6.69	6.62	6.58	6.52	6.35	6.49	0.0885887	0.0615845	0.26275	0.121677	6.46743	6.7996	0.00110609	0.00413651
A_09_P001606	TC243262										6.32	6.21	6.43	6.17	6.48	6.34	6.38	6.43	6.42	6.43	6.45	6.34	6.3	6.48	6.39	6.34	6.41	6.41	6.24	6.37	6.29	6.3	6.39	0.0966686	0.047941	0.0342438	0.0108925	6.36149	1.0607	0.400237	0.563564
A_09_P003991	FBtr0308029	FBtr0308029	FBgn0085395	CG34366	Shawl	Shaw-like [Source:FlyBase gene me;Acc:FBgn0085395]	2L	-1	9370309	9415156	6.43	6.38	6.36	6.37	6.36	6.33	6.42	6.44	6.45	6.35	6.51	6.62	6.61	6.69	6.5	6.54	6.67	6.61	6.5	6.42	6.62	6.35	6.39	0.0606564	0.27062	0.194824	0.0720947	6.4748	9.55308	0.000141687	0.000665148
A_09_P001611	NM_001015091										6.28	6.37	6.5	6.42	6.46	6.46	6.51	6.42	6.42	6.51	6.39	6.37	6.39	6.36	6.43	6.65	6.41	6.45	6.31	6.37	6.3	6.42	6.41	0.0385559	-0.0381875	0.0381621	-0.0369489	6.4191	0.925382	0.467818	0.625221
A_09_P003996	FBtr0112592	FBtr0112592	FBgn0085396	CG34367	CG34367		2L	-1	10347822	10353905	6.55	6.64	6.42	6.56	6.7	6.49	6.53	6.67	6.75	6.63	6.66	6.86	6.97	6.79	6.98	6.7	6.9	6.78	6.92	7.32	7.03	6.94	7.1	0.0847434	0.311676	0.293152	0.538621	6.77784	18.3822	1.19628e-06	9.75527e-06
A_09_P001616	TC236593										6.47	6.48	6.45	6.46	6.4	6.57	6.29	6.52	6.36	6.4	6.39	6.28	6.38	6.41	6.43	6.32	6.35	6.44	6.43	6.37	6.34	6.41	6.42	-0.0800961	-0.118391	-0.0790867	-0.0878911	6.40605	2.18341	0.105705	0.212985
A_09_P004026	FBtr0304998	FBtr0304998	FBgn0262579	CG43119	Ect4	Ect4 [Source:FlyBase gene me;Acc:FBgn0262579]	3L	1	8056974	8101936	10.39	10.26	10.32	10.41	10.35	10.57	10.55	10.59	10.41	10.17	10.46	10.79	10.81	10.53	10.19	10.22	10.34	10.8	10.26	9.81	10.08	9.51	9.58	0.0547086	0.330207	-0.023002	-0.637228	10.321	14.3919	8.00098e-06	5.19635e-05
A_09_P004031	FBtr0334847										6.7	6.66	6.67	6.65	6.63	6.75	6.79	6.63	6.75	6.7	6.64	6.64	6.47	6.61	6.64	6.55	6.71	6.63	6.61	6.72	6.73	6.86	6.76	0.0258204	-0.10428	-0.0488941	0.0927908	6.6732	4.54202	0.00834979	0.0250673
A_09_P004041	FBtr0112608	FBtr0112608	FBgn0085405	CG34376	CG34376		3R	1	18273762	18286472	10.3	10.42	10.52	10.2	10.51	10.4	10.16	10.2	10.32	10.23	10.43	10.64	10.51	10.57	10.09	10.06	10.27	10.38	10.47	10.46	10.66	10.57	10.56	-0.124611	0.179759	-0.137802	0.169782	10.3887	6.82455	0.0010837	0.00405987
A_09_P001631	A_09_P001631										6.32	6.38	6.37	6.4	6.33	6.29	6.38	6.24	6.38	6.38	6.37	6.32	6.4	6.35	6.27	6.31	6.21	6.48	6.38	6.32	6.46	6.25	6.29	0.00371303	0.00926781	-0.017357	-0.0176771	6.34209	0.113238	0.976464	0.984916
A_09_P004046	FBtr0112609	FBtr0112609	FBgn0085405	CG34376	CG34376		3R	1	18273762	18286472	6.83	6.77	6.85	6.91	7.02	6.93	6.82	6.82	6.79	6.87	6.82	6.54	6.54	6.65	6.65	6.77	6.83	6.84	6.7	6.74	6.71	6.77	6.78	-0.0605846	-0.311063	-0.127538	-0.136886	6.78017	10.8314	6.13661e-05	0.000316595
A_09_P001636	TC249580										6.45	6.49	6.43	6.46	6.44	6.4	6.32	6.35	6.31	6.39	6.46	6.34	6.56	6.37	6.47	6.34	6.4	6.37	6.48	6.43	6.37	6.47	6.38	-0.0793934	-0.0206789	-0.0332992	-0.0340094	6.41324	1.02561	0.416891	0.579357
A_09_P004056	FBtr0112611	FBtr0112611	FBgn0085407	CG34378	Pvf3	PDGF- and VEGF-related factor 3 [Source:FlyBase gene me;Acc:FBgn0085407]	2L	-1	7099692	7156701	8.09	7.76	7.67	7.67	7.41	7.51	8.5	8.52	8.64	8.2	8.02	9.51	9.78	9.28	9.16	9.35	9.09	8.8	8.9	9.72	9.7	9.12	8.95	0.694132	1.84096	1.37489	1.68923	8.66803	44.2664	5.45026e-10	1.30767e-08	3
A_09_P004066	FBtr0112614	FBtr0112614	FBgn0085408	CG34379	Shroom	Shroom [Source:FlyBase gene me;Acc:FBgn0085408]	2R	1	10195667	10239312	6.65	6.58	6.61	6.56	6.47	6.61	6.6	6.65	6.59	6.71	6.59	6.62	6.51	6.56	6.71	6.66	6.65	6.56	6.66	6.91	6.91	7.01	6.97	0.0493939	-0.0165312	0.0699622	0.371084	6.66696	27.6535	3.88136e-08	4.96746e-07
A_09_P004071	FBtr0329979	FBtr0329979	FBgn0085409	CG34380	CG34380		2L	1	6179133	6211114	6.47	6.43	6.47	6.54	6.5	6.49	6.52	6.51	6.57	6.39	6.4	6.55	6.48	6.46	6.57	6.78	6.7	6.62	6.53	6.76	6.9	6.71	6.78	-0.0018892	0.0166904	0.158179	0.304751	6.57065	13.8567	1.06139e-05	6.653e-05
A_09_P001651	FBtr0111169	FBtr0111169	FBgn0058298	CG40298	CG40298		3L	1	23719929	23721089	6.51	6.41	6.48	6.38	6.38	6.53	6.56	6.49	6.49	6.52	6.43	6.49	6.45	6.42	6.45	6.39	6.36	6.48	6.33	6.43	6.43	6.45	6.48	0.0503883	0.00427539	-0.0461863	-0.0014645	6.45011	1.69245	0.189021	0.332147
A_09_P004101	FBtr0112627	FBtr0112627	FBgn0085415	CG34386	CG34386		2R	1	13950209	13981138	6.75	6.41	6.71	6.74	6.53	6.75	6.93	6.82	6.98	6.7	6.83	6.84	6.62	6.63	7.25	7.15	7.15	7.08	7.04	6.93	7.13	7.24	6.87	0.202277	0.0493033	0.48614	0.394067	6.87248	14.3213	8.30138e-06	5.35907e-05
A_09_P004111	FBtr0112629	FBtr0112629	FBgn0085417	CG34388	CG34388		3R	1	10244315	10247587	6.53	6.71	6.91	6.46	6.68	6.33	6.52	6.51	6.51	6.78	6.57	6.56	6.79	6.73	6.55	6.4	6.54	6.48	6.69	6.77	6.53	6.79	6.82	-0.0254309	0.0908887	-0.0689738	0.125826	6.61575	1.39887	0.268388	0.427793
A_09_P004116	FBtr0112630	FBtr0112630	FBgn0086901	CG34389	cv-c	crossveinless c [Source:FlyBase gene me;Acc:FBgn0086901]	3R	-1	10217402	10307410	8.1	7.8	7.99	8.32	8.31	8.19	8.22	8.14	8.26	8.1	8.29	7.72	7.82	7.57	8.73	8.73	8.61	8.44	8.55	8.74	8.79	8.88	8.61	0.0817337	-0.416425	0.492802	0.634445	8.29922	36.5501	3.20406e-09	5.87843e-08
A_09_P004126	FBtr0333611	FBtr0333611	FBgn0085420	CG34391	CG34391		3L	1	5422261	5435023	6.61	6.39	6.46	6.9	6.51	6.46	6.47	6.55	6.55	6.48	6.38	6.54	6.48	6.44	6.46	6.91	6.52	6.49	6.5	6.32	6.54	6.36	6.37	-0.0675267	-0.0698168	0.0187659	-0.157997	6.50785	1.1862	0.345467	0.509881
A_09_P004131	FBtr0112636	FBtr0112636	FBgn0085421	CG34392	Epac	Epac [Source:FlyBase gene me;Acc:FBgn0085421]	2R	-1	2647220	2686446	7.47	7.52	7.61	7.53	7.2	7.62	7.63	7.66	7.77	7.82	7.86	7.59	7.57	7.68	8.34	7.98	8.19	8.17	8.29	8.37	8.51	8.84	8.42	0.255305	0.124481	0.702321	1.04296	7.89701	44.842	4.82913e-10	1.17752e-08	1
A_09_P004141	FBtr0112638	FBtr0112638	FBgn0085423	CG34394	CG34394		2L	-1	3358640	3373372	7.23	7.06	7.11	7.12	7.14	7.07	7.22	7.27	7.3	7.16	7.16	7.51	7.56	7.49	7.4	7.36	7.52	7.48	7.3	7.4	7.44	7.24	7.36	0.100043	0.40089	0.29014	0.237848	7.29975	20.4315	5.0698e-07	4.65517e-06
A_09_P001681	TC241632										6.34	6.36	6.32	6.4	6.19	6.34	6.4	6.3	6.37	6.33	6.29	6.35	6.27	6.2	6.24	6.45	6.24	6.38	6.31	6.27	6.41	6.35	6.29	0.0139863	-0.0524929	0.00017702	0.00474009	6.32219	0.424956	0.788897	0.866695
A_09_P004146	FBtr0112641	FBtr0112641	FBgn0085423	CG34394	CG34394		2L	-1	3358640	3373372	7.71	7.48	7.7	7.76	7.66	7.78	7.96	8.11	8.03	8.05	7.96	7.61	7.58	7.58	8.04	7.94	8.03	7.98	8.02	7.79	7.85	8.01	7.91	0.338485	-0.0935789	0.319793	0.207249	7.8492	25.866	6.93594e-08	8.25281e-07
A_09_P001686	TC250031										6.42	6.4	6.37	6.56	6.47	6.52	6.27	6.49	6.46	6.4	6.45	6.47	6.47	6.46	6.54	6.63	6.49	6.44	6.4	6.48	6.52	6.42	6.5	-0.0446533	0.00788276	0.0433333	0.0213146	6.46261	0.946953	0.456433	0.615609
A_09_P004171	FBtr0112648	FBtr0112648	FBgn0085427	CG34398	CG34398		2L	1	8898804	8933382	6.56	6.71	6.63	6.57	6.72	6.64	6.63	6.68	6.64	6.71	6.68	6.69	6.79	6.98	6.71	6.6	6.6	6.68	6.61	6.91	6.71	6.86	7.02	0.0256788	0.179927	-0.000312983	0.231726	6.71077	7.07731	0.000882792	0.00338004
A_09_P004186	FBtr0112653	FBtr0112653	FBgn0085430	CG34401	CG34401		X	1	18757983	18778108	9.74	9.66	9.64	9.87	9.82	10.21	10.01	10.04	9.96	9.71	9.63	10.11	10.01	9.96	10.03	10.12	10.09	10.34	9.89	9.95	9.89	9.73	9.78	0.0458512	0.205214	0.273038	0.0118634	9.92149	2.90073	0.0465042	0.109446
A_09_P004191	FBtr0112654	FBtr0112654	FBgn0085431	CG34402	CG34402		3R	1	8211971	8228627	6.76	6.71	6.71	6.62	6.73	6.74	6.71	6.59	6.66	6.53	6.53	6.68	6.47	6.62	6.59	6.42	6.63	6.59	6.52	6.46	6.38	6.43	6.47	-0.105034	-0.118825	-0.160177	-0.270836	6.58934	8.7052	0.000256317	0.00112128
A_09_P001701	TC250723										6.31	6.58	6.41	6.52	6.41	6.45	6.49	6.44	6.39	6.56	6.4	6.5	6.45	6.47	6.4	6.55	6.54	6.47	6.52	6.5	6.39	6.47	6.5	0.0105069	0.0285048	0.0487558	0.0202787	6.46569	0.345858	0.843908	0.90229
A_09_P004201	FBtr0100246	FBtr0100246	FBgn0085432	CG34403	pan	pangolin [Source:FlyBase gene me;Acc:FBgn0085432]	4	1	89956	134454	8.74	8.67	8.92	8.78	8.9	8.69	8.79	8.81	8.87	8.6	8.65	9.08	9.04	9.02	8.86	8.86	9.13	8.83	9.01	9.04	9.04	9.3	9.14	-0.0396404	0.25855	0.15367	0.347353	8.90338	10.5855	7.17272e-05	0.000363863
A_09_P001706	NP12807989										6.46	6.52	6.39	6.58	6.53	6.43	6.41	6.39	6.46	6.32	6.41	6.55	6.37	6.5	6.46	6.45	6.6	6.45	6.47	6.52	6.48	6.46	6.52	-0.0860853	-0.0144645	0.00135093	0.00872722	6.46638	1.66389	0.195575	0.340373
A_09_P004206	FBtr0112657	FBtr0112657	FBgn0085432	CG34403	pan	pangolin [Source:FlyBase gene me;Acc:FBgn0085432]	4	1	89956	134454	8.53	9.01	8.54	8.64	8.7	8.79	8.78	8.88	8.91	9.31	8.92	9.09	9.33	9.53	8.99	8.96	9.12	9.32	9.53	9.53	9.19	9.55	9.53	0.257318	0.614769	0.48021	0.746131	9.07285	11.6897	3.62099e-05	0.00019816
A_09_P001711	TC247778										6.39	6.38	6.32	6.4	6.31	6.28	6.24	6.33	6.23	6.3	6.25	6.31	6.29	6.28	6.34	6.48	6.32	6.21	6.34	6.34	6.28	6.28	6.27	-0.0798493	-0.0551258	-0.00817014	-0.0578606	6.31104	1.53074	0.229292	0.38229
A_09_P004211	FBtr0112667	FBtr0112667	FBgn0085433	CG34404	CG34404		3R	-1	11189508	11193369	10.65	10.91	10.8	10.8	10.72	10.78	10.45	10.48	10.5	10.79	10.75	10.5	10.52	10.59	11.01	10.95	10.9	10.91	10.83	11.41	11.23	11.35	11.35	-0.184097	-0.239429	0.143934	0.56008	10.8335	40.9575	1.12381e-09	2.4274e-08
A_09_P001716	TC240675										6.49	6.37	6.39	6.48	6.37	6.38	6.28	6.31	6.27	6.39	6.27	6.28	6.37	6.2	6.35	6.55	6.34	6.38	6.24	6.31	6.38	6.21	6.35	-0.107215	-0.130852	-0.0414573	-0.101962	6.34558	2.23356	0.0996839	0.203209
A_09_P004221	FBtr0334134										8.96	8.84	8.98	9.11	9.06	8.86	8.75	8.87	8.73	8.7	8.54	9.22	9.12	9.14	9.18	9.17	9.12	8.73	9.17	8.91	8.88	8.97	9.09	-0.251436	0.191716	0.104541	-0.00523622	8.96044	8.02169	0.000423628	0.00175995
A_09_P004226	FBtr0112672	FBtr0112672	FBgn0085436	CG34407	Not1	Not1 [Source:FlyBase gene me;Acc:FBgn0085436]	2R	-1	5453651	5466512	12.4	11.93	11.77	12.34	12.06	11.99	12.46	12.3	12.2	11.81	11.81	12.25	12.02	12	12.18	12.4	12.41	12.13	12.13	11.95	11.98	11.82	11.84	0.0363079	0.00614006	0.169058	-0.182769	12.0947	1.82136	0.162105	0.296447
A_09_P001726	TC244480										6.33	6.29	6.3	6.36	6.27	6.26	6.31	6.35	6.35	6.4	6.34	6.22	6.28	6.28	6.3	6.42	6.22	6.36	6.26	6.29	6.34	6.27	6.36	0.0465606	-0.0409931	0.00936367	0.0135444	6.31088	1.16066	0.356023	0.520899
A_09_P004231	FBtr0112675	FBtr0112675	FBgn0085437	CG34408	CG34408		X	1	10114143	10123948	12.11	12.18	12.13	12.03	12.03	11.71	11.9	11.86	11.93	12.04	11.86	11.86	11.78	11.92	11.66	11.79	11.76	11.34	11.86	11.84	11.72	12.02	11.99	-0.116346	-0.178793	-0.349892	-0.139042	11.8836	4.3413	0.0101771	0.0297939
A_09_P004236	FBtr0331694	FBtr0331694	FBgn0085438	CG34409	CG34409		3R	-1	5568599	5572089	6.76	6.72	6.88	6.68	6.66	6.77	6.91	6.94	6.98	7.02	6.84	6.83	6.71	6.63	6.77	6.67	6.66	6.75	6.74	6.67	6.63	6.7	6.72	0.192877	-0.0212306	-0.0280474	-0.0658085	6.76658	9.76363	0.000122889	0.000587276
A_09_P001736	FBtr0302337	FBtr0302337	FBgn0058378	CG40378	CG40378		U	1	72264	219522	6.3	6.34	6.34	6.3	6.35	6.4	6.35	6.28	6.33	6.3	6.4	6.42	6.38	6.39	6.32	6.38	6.32	6.37	6.33	6.33	6.41	6.36	6.3	-0.00642853	0.0574156	0.00406925	0.00884405	6.34823	0.960258	0.449528	0.608926
A_09_P004256	FBtr0112680	FBtr0112680	FBgn0086899	CG34412	tlk	Tousled-like kise [Source:FlyBase gene me;Acc:FBgn0086899]	X	1	3614040	3683803	10.71	10.69	10.42	10.29	10.04	10.76	10.8	10.72	10.84	10.78	11.07	10.69	10.96	11.18	10.4	10.61	10.31	11.6	10.09	10.63	11	10.1	10.15	0.358058	0.456036	0.116994	-0.0171481	10.6463	1.55244	0.223424	0.375137
A_09_P004266	FBtr0301848	FBtr0301848	FBgn0085442	CG34413	NKAIN	,K-ATPase Interacting [Source:FlyBase gene me;Acc:FBgn0085442]	2R	1	20769075	20776138	9.15	9.1	8.96	9.22	8.84	9.22	9.33	9.26	9.27	9.55	9.18	9.71	9.87	9.9	9.8	9.86	9.76	10	9.63	9.76	9.63	9.63	9.5	0.235713	0.741393	0.727639	0.547198	9.48421	31.9125	1.09289e-08	1.6826e-07
A_09_P004271	FBtr0305056	FBtr0305056	FBgn0085442	CG34413	NKAIN	,K-ATPase Interacting [Source:FlyBase gene me;Acc:FBgn0085442]	2R	1	20769075	20776138	9.18	8.95	9.04	9.04	9.14	9.05	9.64	9.59	9.82	9.69	9.93	10.1	10.18	10.24	9.96	10.05	10.1	10.61	9.97	9.7	10.07	9.53	9.68	0.668509	1.10363	1.07033	0.678395	9.70768	36.282	3.42671e-09	6.22302e-08	3
A_09_P001751	TC248536										6.46	6.49	6.67	6.38	6.45	6.48	6.37	6.44	6.52	6.43	6.39	6.48	6.42	6.46	6.49	6.47	6.56	6.51	6.48	6.54	6.58	6.56	6.53	-0.0602559	-0.0363604	0.0127606	0.0638718	6.48595	2.26109	0.0965336	0.198308
A_09_P004276	FBtr0112690	FBtr0112690	FBgn0085443	CG34414	spri	sprint [Source:FlyBase gene me;Acc:FBgn0085443]	X	-1	10384102	10479455	10.99	11	11.08	11.6	11.65	11.4	11.8	11.81	11.87	11.71	11.84	12.04	11.95	11.89	11.32	11.41	11.64	11.76	11.52	11.69	11.7	11.51	11.56	0.515978	0.671433	0.242257	0.325169	11.597	9.61145	0.000136179	0.00064371
A_09_P004281	FBtr0112691	FBtr0112691	FBgn0085444	CG34415	mute	muscle wasted [Source:FlyBase gene me;Acc:FBgn0085444]	2R	-1	12835802	12842770	9.34	9.29	9.13	9.2	9.22	9.6	9.27	9.28	9.36	9.19	9.08	9.17	9.02	9.16	9.23	9.16	9.24	9.19	8.97	8.85	8.89	8.62	8.77	-0.0595148	-0.175816	-0.13807	-0.512124	9.13942	12.1895	2.69397e-05	0.00015281
A_09_P001761	TC249274										6.42	6.37	6.41	6.45	6.39	6.31	6.44	6.36	6.41	6.36	6.42	6.5	6.48	6.4	6.33	6.44	6.38	6.37	6.36	6.37	6.45	6.46	6.41	0.00479253	0.069609	-0.0190038	0.0288121	6.40325	1.63804	0.201707	0.348461
A_09_P004311	FBtr0112703	FBtr0112703	FBgn0085446	CG34417	CG34417		X	1	6434804	6483206	9.15	9.63	10.09	8.97	9.22	9.24	9.21	9.37	9.41	9.66	9.84	9.38	9.49	9.57	8.99	8.84	9.06	9.56	9.65	9.02	9.39	9.31	9.05	0.117351	0.101517	-0.163072	-0.189375	9.35185	1.09056	0.386535	0.550132
A_09_P001766	TC242151										6.28	6.37	6.39	6.48	6.37	6.35	6.46	6.33	6.35	6.28	6.41	6.39	6.35	6.32	6.4	6.67	6.35	6.32	6.36	6.35	6.46	6.4	6.29	-0.00612199	-0.0172394	0.0481541	0.00193772	6.37975	0.372761	0.825398	0.890701
A_09_P004331	FBtr0112710	FBtr0112710	FBgn0085447	CG34418	sif	still life [Source:FlyBase gene me;Acc:FBgn0085447]	3L	1	5652529	5742699	7.06	6.9	7.01	7.05	6.73	6.83	6.98	6.99	7	6.78	6.68	6.89	6.76	6.7	6.79	7.04	6.83	6.72	6.66	6.61	6.76	6.61	6.61	-0.0415436	-0.146314	-0.120849	-0.282153	6.82554	3.71286	0.0193223	0.0519818
A_09_P001771	NP802145										6.35	6.29	6.28	6.42	6.34	6.28	6.33	6.29	6.28	6.31	6.28	6.33	6.21	6.32	6.32	6.48	6.26	6.32	6.38	6.25	6.3	6.26	6.27	-0.0295856	-0.0423095	0.0254313	-0.0593673	6.31178	1.42042	0.26158	0.42011
A_09_P004356	FBtr0112719	FBtr0112719	FBgn0085450	CG34421	Snoo	Sno oncogene [Source:FlyBase gene me;Acc:FBgn0085450]	2L	-1	7891310	7984196	8.23	8.12	8.1	8.16	8.12	8.19	8.47	8.58	8.54	8.5	8.35	8.69	8.57	8.56	8.37	8.44	8.36	8.45	8.5	8.29	8.26	8.34	8.43	0.335784	0.452475	0.272535	0.175549	8.37509	27.1774	4.51648e-08	5.68306e-07
A_09_P001776	TC250610										6.39	6.42	6.35	6.3	6.35	6.45	6.37	6.48	6.44	6.45	6.49	6.39	6.43	6.5	6.44	6.28	6.46	6.35	6.38	6.46	6.51	6.4	6.46	0.0724663	0.0674203	0.00808821	0.0829039	6.41463	2.01834	0.128349	0.248178
A_09_P004361	FBtr0112720	FBtr0112720	FBgn0085450	CG34421	Snoo	Sno oncogene [Source:FlyBase gene me;Acc:FBgn0085450]	2L	-1	7891310	7984196	9.48	9.5	9.76	9.72	9.72	9.56	9.33	9.44	9.26	9.08	9.01	9.39	9.34	9.24	9.18	9.23	9.29	8.98	9.52	8.94	8.97	9.39	9.33	-0.402484	-0.300548	-0.38627	-0.466638	9.33296	7.14924	0.000833325	0.00321475
A_09_P001781	NP1389808										6.4	6.42	6.43	6.49	6.49	6.47	6.39	6.39	6.39	6.34	6.47	6.34	6.4	6.45	6.48	6.75	6.41	6.52	6.52	6.34	6.58	6.38	6.41	-0.0547109	-0.0476601	0.0861236	-0.0213649	6.44471	2.2566	0.0970398	0.199183
A_09_P004366	FBtr0310440	FBtr0310440	FBgn0085451	CG34422	CG34422		X	1	18737696	18749891	11.75	11.78	11.79	11.92	11.81	11.93	11.75	11.85	11.74	11.73	11.78	11.45	11.58	11.51	11.32	11.01	11.13	11.24	11.19	10.88	10.85	10.94	11.01	-0.0623113	-0.317053	-0.651601	-0.912732	11.4757	107.851	9.2738e-14	9.77765e-12
A_09_P001786	TC242523										6.39	6.38	6.39	6.47	6.36	6.31	6.35	6.37	6.41	6.3	6.38	6.37	6.3	6.31	6.37	6.49	6.56	6.27	6.3	6.31	6.38	6.4	6.36	-0.0200132	-0.0594639	0.0154806	-0.0199387	6.37223	0.576752	0.682597	0.792523
A_09_P004373	FBtr0310440	FBtr0310440	FBgn0085451	CG34422	CG34422		X	1	18737696	18749891	7.67	8.01	8.25	7.69	7.69	7.66	7.7	7.75	7.81	7.79	8.09	7.68	7.88	7.83	7.4	7.24	7.32	7.81	7.5	7.4	7.39	7.43	7.2	0.00182365	-0.0296866	-0.371713	-0.471564	7.65992	7.50889	0.000627336	0.0024903
A_09_P004376	NM_001169792										6.68	6.64	6.6	6.54	6.51	6.63	6.48	6.57	6.58	6.52	6.56	6.6	6.6	6.61	6.49	6.35	6.44	6.52	6.54	6.5	6.48	6.57	6.49	-0.0606422	0.00407061	-0.132866	-0.0914669	6.54408	4.42565	0.0093612	0.0277114
A_09_P001796	NM_001111013										6.37	6.32	6.34	6.42	6.33	6.28	6.42	6.51	6.34	6.35	6.43	6.26	6.45	6.35	6.42	6.46	6.46	6.35	6.28	6.39	6.29	6.49	6.43	0.0662579	0.0112334	0.0496815	0.0563903	6.37919	0.760445	0.562541	0.702428
A_09_P004381	NM_001103962										6.93	7.13	7.08	7.2	7.32	7.32	6.93	6.88	6.96	7	7.09	6.46	6.66	6.64	6.93	6.84	6.9	7.01	7.08	7.1	7.03	7.22	6.99	-0.190148	-0.577139	-0.211845	-0.0773607	6.9875	15.0248	5.78148e-06	3.91461e-05
A_09_P001801	TC249656										6.4	6.31	6.31	6.79	6.37	6.25	6.22	6.25	6.4	6.27	6.26	6.41	6.38	6.4	6.16	6.77	6.35	6.31	6.19	6.25	6.49	6.35	6.31	-0.122744	-0.00978083	-0.0501437	-0.0541051	6.35567	0.485325	0.746334	0.838553
A_09_P004411	FBtr0112731	FBtr0112731	FBgn0085459	CG34430	CG34430		2R	1	3830947	3831980	8.19	8.3	8.31	7.98	8.11	8.18	7.85	7.95	7.86	7.99	8.03	8.33	8.25	8.3	8.29	8.27	8.29	8.22	8.41	9.06	9.11	9	8.96	-0.241091	0.116269	0.120521	0.855093	8.31545	94.0218	3.66292e-13	2.92325e-11
A_09_P001806	NM_001015084										6.47	6.34	6.35	6.33	6.36	6.43	6.27	6.38	6.41	6.46	6.28	6.35	6.44	6.4	6.41	6.29	6.34	6.32	6.43	6.43	6.46	6.36	6.43	-0.02364	0.0158157	-0.0232039	0.0383708	6.38051	0.708715	0.594947	0.727693
A_09_P004446	FBtr0112738	FBtr0112738	FBgn0085466	CG34437	CG34437		3R	1	24109441	24110447	6.77	6.88	6.85	6.91	6.92	7.04	6.73	6.7	6.67	6.82	6.67	6.65	6.66	6.64	6.79	6.6	6.77	6.74	6.63	7.14	6.86	6.83	6.76	-0.178608	-0.247555	-0.190921	0.000354745	6.7838	6.45755	0.00146958	0.00533152
A_09_P001811	NM_001038829										6.33	6.37	6.33	6.31	6.23	6.24	6.27	6.33	6.21	6.28	6.35	6.26	6.38	6.25	6.35	6.17	6.29	6.37	6.46	6.35	6.28	6.34	6.24	-0.0127475	-0.00680489	0.0280024	0.00315694	6.3032	0.223115	0.922489	0.951159
A_09_P004451	FBtr0299507	FBtr0299507	FBgn0259876	CG34438	Cap-G		2R	1	9020624	9030325	12.43	12.3	12.15	12.37	12.3	11.98	12.11	11.99	12.08	12.02	11.97	12.36	12.24	12.29	12.27	12.2	12.31	11.73	12.02	11.69	11.64	11.45	11.63	-0.218297	0.0430954	-0.148165	-0.651699	12.0663	14.9909	5.8817e-06	3.9741e-05
A_09_P001816	FBtr0111152	FBtr0111152	FBgn0058470	CG40470	CG40470		3L	-1	23832960	23979510	6.46	6.36	6.44	6.26	6.38	6.48	6.48	6.42	6.5	6.49	6.44	6.44	6.43	6.42	6.52	6.39	6.53	6.49	6.45	6.51	6.58	6.48	6.45	0.0663651	0.031751	0.0751853	0.105715	6.45186	2.09958	0.116632	0.230228
A_09_P004456	FBtr0112740	FBtr0112740	FBgn0085468	CG34439	CG34439		2R	1	9046118	9047695	11	10.81	11.14	11.31	11.17	10.74	10.97	10.94	10.93	10.9	10.77	10.58	10.5	10.34	10.58	10.58	10.39	9.92	10.47	10.12	10	10.41	10.33	-0.128008	-0.557548	-0.642174	-0.814998	10.6475	17.2186	2.01238e-06	1.54358e-05
A_09_P001821	FBtr0072417	FBtr0072417	FBgn0060296	CG15860	pain	painless [Source:FlyBase gene me;Acc:FBgn0060296]	2R	-1	20809028	20815798	6.36	6.43	6.35	6.35	6.31	6.35	6.4	6.33	6.43	6.32	6.42	6.36	6.32	6.34	6.29	6.37	6.46	6.49	6.41	6.37	6.51	6.4	6.36	0.0194221	-0.0197816	0.0461024	0.0546242	6.38042	1.01747	0.420843	0.58311
A_09_P004461	FBtr0112741	FBtr0112741	FBgn0085468	CG34439	CG34439		2R	1	9046118	9047695	11.77	12.04	12.11	11.87	11.93	11.53	11.7	11.72	11.85	11.99	11.79	11.98	11.91	11.98	11.42	11.58	11.61	11.35	11.91	11.66	11.7	11.85	11.89	-0.0665277	0.0814257	-0.302251	-0.0996575	11.7884	3.72317	0.0191149	0.0515232
A_09_P001826	FBtr0335187										6.3	6.38	6.29	6.24	6.35	6.4	6.32	6.39	6.35	6.33	6.31	6.36	6.37	6.43	6.38	6.38	6.43	6.31	6.4	6.47	6.4	6.43	6.43	0.0143	0.0593469	0.0546016	0.105598	6.36778	2.98144	0.04251	0.101644
A_09_P004466	FBtr0079695	FBtr0079695	FBgn0250903	CG34440	lmg	lemming [Source:FlyBase gene me;Acc:FBgn0250903]	2L	-1	8524999	8528505	6.62	6.56	6.62	6.7	6.77	6.65	6.61	6.61	6.5	6.5	6.6	6.32	6.46	6.47	6.68	6.6	6.44	6.57	6.7	6.62	6.64	6.56	6.58	-0.0879011	-0.23342	-0.0551276	-0.0508244	6.58151	4.79862	0.00651363	0.0200758
A_09_P001831	FBtr0070727	FBtr0070727	FBgn0061196	CG15468	SIP3	Syntaxin Interacting Protein 3 [Source:FlyBase gene me;Acc:FBgn0061196]	X	-1	4853959	4855033	6.39	6.53	6.4	6.5	6.33	6.41	6.43	6.39	6.42	6.39	6.42	6.42	6.45	6.43	6.39	6.46	6.35	6.39	6.41	6.39	6.43	6.43	6.39	-0.0150123	0.0045955	-0.0264921	-0.0162424	6.41583	0.254263	0.903817	0.939301
A_09_P004471	FBtr0112743	FBtr0112743	FBgn0250903	CG34440	lmg	lemming [Source:FlyBase gene me;Acc:FBgn0250903]	2L	-1	8524999	8528505	10.87	10.99	10.97	10.77	10.83	11.15	10.98	11.08	11.07	11.11	11.19	11.33	11.46	11.52	11.44	11.31	11.28	11.72	11.32	11.47	11.42	11.41	11.35	0.15722	0.511051	0.484292	0.48626	11.2184	19.587	7.16162e-07	6.25562e-06
A_09_P001836	FBtr0089670	FBtr0089670	FBgn0061197	CG13164	SIP2	Syntaxin Interacting Protein 2 [Source:FlyBase gene me;Acc:FBgn0061197]	2R	-1	8190042	8193774	6.3	6.29	6.26	6.19	6.32	6.35	6.38	6.22	6.36	6.28	6.19	6.33	6.2	6.27	6.28	6.25	6.34	6.28	6.22	6.28	6.2	6.24	6.27	0.000924566	-0.0153126	-0.00967148	-0.0335714	6.27439	0.213861	0.927809	0.954295
A_09_P004491	FBtr0112749	FBtr0112749	FBgn0085474	CG34445	CG34445		2R	-1	18535397	18535978	6.47	6.64	6.55	6.51	6.65	6.52	6.64	6.59	6.44	6.51	6.47	6.54	6.55	6.61	6.51	6.46	6.43	6.39	6.8	6.5	6.39	6.58	6.61	-0.0277983	0.0104882	-0.0382714	-0.0355529	6.53721	0.204629	0.933	0.95744
A_09_P004511	FBtr0112753	FBtr0112753	FBgn0085478	CG34449	CG34449		X	-1	9220691	9250260	8.65	8.69	8.86	8.72	8.89	8.5	8.41	8.37	8.44	8.63	8.51	8.72	8.87	8.97	8.59	8.63	8.62	8.47	8.76	8.79	8.61	8.91	8.75	-0.244932	0.137843	-0.103996	0.0486643	8.66877	6.81175	0.00109513	0.00409934
A_09_P004516	FBtr0112755	FBtr0112755	FBgn0085478	CG34449	CG34449		X	-1	9220691	9250260	6.74	6.77	6.76	6.67	6.77	6.78	7.1	7.01	7.02	6.95	6.97	7.1	7.05	7.05	6.94	6.99	6.9	6.99	6.95	6.94	6.86	7.01	7.01	0.261972	0.315422	0.201778	0.203443	6.92705	22.9455	1.92845e-07	1.99945e-06
A_09_P004536	FBtr0299518	FBtr0299518	FBgn0085482	CG34453	CG34453		3L	-1	232480	233351	6.73	6.86	6.58	6.66	6.93	6.62	7.74	7.63	7.8	7.47	7.67	7.99	8.07	7.96	7.56	7.67	7.73	7.67	7.8	7.41	7.3	7.33	7.37	0.935429	1.2791	0.959418	0.623595	7.41516	107.362	9.70643e-14	1.00703e-11	4
A_09_P001856	FBtr0305701	FBtr0305701	FBgn0262720	CG43164	CG43164		2R	1	13389862	13396150	6.41	6.42	6.33	6.45	6.45	6.36	6.35	6.18	6.27	6.22	6.3	6.29	6.35	6.29	6.33	6.53	6.24	6.38	6.45	6.33	6.33	6.39	6.27	-0.138438	-0.0913022	-0.0168611	-0.0762417	6.34427	3.08472	0.0379255	0.092441
A_09_P004541	FBtr0112760	FBtr0112760	FBgn0085483	CG34454	CG34454		3L	-1	231681	232350	7.07	7.1	7.25	7.13	7.13	7.05	8.29	8.31	8.32	8.21	8.02	8.25	8.28	8.19	8.2	8.17	8.23	8.07	8.19	7.63	7.66	7.66	7.83	1.10862	1.1208	1.0536	0.578477	7.83617	169.415	9.48017e-16	3.15821e-13	4
A_09_P004546	FBtr0112761	FBtr0112761	FBgn0085484	CG34455	CG34455		3L	1	9353416	9355142	10.85	11.02	10.87	10.94	10.94	10.72	10.76	10.64	10.76	10.93	10.7	10.4	10.48	10.64	10.4	10.45	10.38	10.09	10.54	10.49	10.38	10.7	10.7	-0.133607	-0.384292	-0.518909	-0.321964	10.6431	13.6262	1.2016e-05	7.42904e-05
A_09_P004611	NP12807546										6.48	6.59	6.47	6.48	6.54	6.43	6.48	6.58	6.44	6.56	6.65	6.51	6.69	6.52	6.46	6.35	6.56	6.51	6.63	6.66	6.52	6.57	6.5	0.0449125	0.0762223	0.0044873	0.0648807	6.5292	0.774586	0.553898	0.695769
A_09_P001871	FBtr0300124	FBtr0300124	FBgn0061435	CG30270	CG30270		2R	1	18671809	18672437	6.32	6.44	6.33	6.12	6.31	6.4	6.36	6.45	6.29	6.46	6.47	6.38	6.44	6.43	6.46	6.46	6.49	6.32	6.42	6.46	6.45	6.32	6.42	0.0876096	0.09459	0.109203	0.0932705	6.39137	1.59517	0.212305	0.361565
A_09_P004656	FBtr0113933	FBtr0113933	FBgn0085520	CG40801	CG40801		U	-1	2929199	2929912	10.07	9.56	10.06	9.51	9.63	9.03	9.92	9.95	10.08	9.52	10.2	10.03	9.85	9.87	9.49	9.63	9.66	9.16	8.95	8.82	9.32	8.72	8.86	0.288691	0.272448	-0.268416	-0.712759	9.56017	9.14187	0.000188123	0.000852049
A_09_P004661	NM_001110586										6.55	6.7	6.5	6.6	6.7	6.62	6.59	6.58	6.65	6.55	6.77	6.76	6.92	6.7	6.62	6.43	6.61	6.66	6.73	6.78	6.59	6.81	6.65	0.0137152	0.183302	-0.00451511	0.092596	6.65628	2.64771	0.0618435	0.138148
A_09_P004676	FBtr0079667	FBtr0079667	FBgn0027932	CG13388	Akap200	A kise anchor protein 200 [Source:FlyBase gene me;Acc:FBgn0027932]	2L	1	8415690	8430984	12.24	12.04	12.16	12.05	12.13	12.21	12.07	12.03	12.22	11.89	12.25	12.01	12.02	11.83	11.6	11.51	11.69	11.99	11.4	11.56	11.92	11.18	11.25	-0.0470728	-0.185613	-0.499577	-0.657945	11.8803	11.6589	3.68859e-05	0.000201072
A_09_P004696	NP12807918										11.34	11.42	11.54	11.86	12.03	11.94	11.66	11.78	11.75	11.45	11.84	11.73	11.87	11.72	12.37	12.37	12.49	12.86	12.38	12.42	12.45	12.39	12.44	0.00521788	0.0827758	0.805352	0.736086	12.0041	22.8841	1.9725e-07	2.03854e-06
A_09_P004701	AT28829										6.5	6.62	6.45	6.33	6.55	6.47	6.39	6.42	6.52	6.54	6.74	6.46	6.73	6.42	6.56	6.45	6.32	6.56	6.71	6.8	6.52	6.66	6.36	0.0351501	0.0450255	0.0322003	0.0961527	6.52506	0.306921	0.870094	0.918086
A_09_P001896	FBtr0085749	FBtr0085749	FBgn0062411	CG15551	Ctr1C	Copper transporter 1C [Source:FlyBase gene me;Acc:FBgn0062411]	3R	-1	26789011	26790042	6.31	6.44	6.42	6.29	6.47	6.38	6.32	6.38	6.39	6.34	6.4	6.33	6.38	6.46	6.41	6.31	6.37	6.31	6.36	6.45	6.27	6.44	6.43	-0.0146428	0.00536897	-0.0320819	0.014799	6.37666	0.351161	0.840283	0.900132
A_09_P004711	TC251522										6.89	6.76	6.68	6.62	6.64	6.89	6.71	6.59	6.81	6.75	6.77	6.65	6.61	6.45	6.76	6.75	6.88	7.07	6.76	6.71	6.89	6.91	6.92	-0.0169137	-0.172547	0.099836	0.1118	6.75917	3.93266	0.0153829	0.0427167
A_09_P001901	FBtr0081835	FBtr0081835	FBgn0062412	CG7459	Ctr1B	Copper transporter 1B [Source:FlyBase gene me;Acc:FBgn0062412]	3R	1	4143337	4144927	6.47	6.44	6.43	6.47	6.49	6.48	6.5	6.58	6.5	6.62	6.45	6.46	6.47	6.45	6.5	6.57	6.49	6.41	6.53	6.55	6.48	6.44	6.49	0.0669484	-0.00375159	0.0353159	0.0282385	6.49075	1.28586	0.307026	0.469815
A_09_P004741	NP12807755										6.8	6.82	6.77	6.94	6.81	6.91	6.75	6.83	6.72	6.88	6.85	6.79	6.83	6.81	6.83	6.66	6.79	6.87	6.78	6.95	6.85	6.92	6.89	-0.0358037	-0.0321186	-0.0592117	0.0569409	6.82873	1.97726	0.134733	0.257617
A_09_P004751	FBtr0073704	FBtr0073704	FBgn0030420	CG12717	CG12717		X	-1	12654911	12657644	8.17	8.05	8.02	7.99	7.85	8.33	8.17	8.12	8.11	8.08	8.22	8.46	8.38	8.44	8.16	8.05	8.06	8.44	7.75	8.07	8.19	7.74	7.75	0.0696931	0.358508	0.0231878	-0.132114	8.11259	4.04684	0.0136869	0.0385563
A_09_P004766	NM_001110869										6.77	6.8	6.72	7.07	6.81	7.05	6.74	6.85	6.82	6.93	6.76	6.93	6.9	7.13	7	7.14	6.88	7.13	6.87	6.97	7.06	7.01	7.2	-0.0489252	0.116975	0.133475	0.190411	6.93624	3.42595	0.026182	0.0675328
A_09_P004771	A_09_P004771										6.49	6.55	6.37	6.55	6.47	6.55	6.45	6.58	6.47	6.59	6.61	6.49	6.64	6.57	6.57	6.42	6.54	6.66	6.59	6.62	6.51	6.61	6.66	0.0456396	0.0710377	0.0601557	0.10366	6.54657	1.23194	0.327293	0.491672
A_09_P004776	NP12807531										6.48	6.42	6.5	6.65	6.49	6.5	6.48	6.53	6.55	6.49	6.45	6.5	6.53	6.63	6.49	6.68	6.45	6.49	6.41	6.51	6.57	6.59	6.54	-0.00775443	0.0470214	-0.00322938	0.0467369	6.51771	0.582263	0.678816	0.789873
A_09_P004781	NP12807805										6.53	6.58	6.55	6.37	6.62	6.42	6.41	6.46	6.35	6.52	6.64	6.57	6.53	6.5	6.49	6.3	6.51	6.5	6.62	6.72	6.51	6.58	6.56	-0.0337844	0.0235205	-0.0254836	0.0831827	6.51548	1.0144	0.422341	0.584481
A_09_P004786	NP12807760										6.67	6.51	6.56	6.54	6.53	6.61	6.62	6.7	6.66	6.59	6.55	6.6	6.61	6.62	6.57	6.56	6.51	6.7	6.55	6.68	6.67	6.61	6.63	0.053319	0.0390293	0.00873469	0.0774559	6.60163	1.35159	0.283945	0.445258
A_09_P004791	NM_001110689										8.32	7.98	7.84	8.02	8	7.97	8.32	8.12	8.26	7.9	8.38	8.53	8.56	8.33	8.51	8.68	8.66	8.43	7.92	8.22	8.53	7.87	7.95	0.177579	0.45453	0.420315	0.123466	8.23042	3.78599	0.0179026	0.0487045
A_09_P001941	FBtr0083345	FBtr0083345	FBgn0063261	CG31275	CG31275		3R	-1	12576454	12577111	6.33	6.29	6.34	6.35	6.38	6.42	6.35	6.43	6.31	6.37	6.31	6.38	6.31	6.33	6.36	6.55	6.35	6.37	6.35	6.37	6.3	6.34	6.33	0.00219311	-0.0129773	0.0446665	-0.0183947	6.35788	0.771234	0.555938	0.697324
A_09_P004801	NM_001110672										6.32	6.59	6.42	6.31	6.41	6.51	6.36	6.56	6.43	6.55	6.55	6.47	6.6	6.48	6.54	6.44	6.54	6.54	6.62	6.68	6.49	6.55	6.58	0.0637035	0.0916236	0.108716	0.147904	6.50129	2.10425	0.115993	0.229192
A_09_P001946	FBtr0113776	FBtr0113776	FBgn0063368	CG40041	Gpb5	Glycoprotein hormone beta 5 [Source:FlyBase gene me;Acc:FBgn0063368]	2LHet	1	167215	167979	6.38	6.44	6.37	6.45	6.39	6.45	6.3	6.41	6.42	6.34	6.39	6.31	6.43	6.36	6.22	6.47	6.34	6.43	6.36	6.37	6.5	6.37	6.35	-0.0427351	-0.0485187	-0.0488907	-0.0179858	6.38447	0.507576	0.730688	0.827332
A_09_P004826	TC256030										7.58	7.8	7.81	7.59	7.76	7.95	8.56	8.53	8.58	8.62	8.69	8.65	8.83	8.92	8.36	8.56	8.49	9.43	8.48	8.48	8.3	8.66	8.69	0.847498	1.04775	0.915806	0.784401	8.4045	18.6112	1.08306e-06	8.95922e-06	4
A_09_P004836	JV208880										10.3	10.19	9.75	10.22	9.76	10.59	10.39	10.34	10.2	10.08	10.01	10.21	10.13	10.04	10.44	10.45	10.57	10.82	10.14	9.93	10.06	9.67	9.79	0.0661926	-0.00774543	0.344573	-0.27047	10.177	4.57927	0.00805154	0.024272
A_09_P004846	TC252839										6.76	6.82	6.72	6.59	6.9	6.63	6.72	6.62	6.67	6.68	6.9	6.59	6.72	6.69	6.7	6.47	6.68	6.74	6.94	6.79	6.71	6.57	6.47	-0.016605	-0.0677647	-0.0287842	-0.0998251	6.69885	0.491594	0.74192	0.835261
A_09_P004871	TC248415										6.46	6.56	6.51	6.7	6.54	6.73	6.63	6.57	6.59	6.61	6.59	6.85	6.65	6.58	6.71	6.91	6.69	6.82	6.57	6.68	6.68	6.56	6.61	0.0171	0.11167	0.154922	0.0484197	6.64269	2.244	0.0984768	0.201259
A_09_P004891	FBtr0074205	FBtr0074205	FBgn0052580	CG32580	Muc14A	Mucin 14A [Source:FlyBase gene me;Acc:FBgn0052580]	X	1	15903161	15955708	6.61	6.7	6.56	6.54	6.59	6.65	6.69	6.57	6.67	6.7	6.6	6.57	6.57	6.59	6.63	6.52	6.58	6.59	6.57	6.59	6.5	6.55	6.64	0.0358127	-0.0332106	-0.0297211	-0.039859	6.59867	1.32838	0.291896	0.453701
A_09_P004911	NP12807636										10.09	10.45	10.56	9.88	10.1	10.67	10.17	10.32	9.86	10.04	10.41	9.8	9.97	10.08	10.17	9.92	9.81	10.73	10.04	9.84	9.81	9.61	9.59	-0.13073	-0.341758	-0.155127	-0.577235	10.0828	3.65583	0.0205135	0.0547879
A_09_P004921	NP12807548										6.41	6.5	6.41	6.47	6.56	6.53	6.48	6.52	6.39	6.4	6.42	6.47	6.43	6.66	6.48	6.35	6.59	6.45	6.41	6.64	6.47	6.53	6.6	-0.0382836	0.0393901	-0.0224331	0.0815385	6.48489	1.64643	0.199695	0.345839
A_09_P001981	FBtr0086673	FBtr0086673	FBgn0063495	CG17527	GstE5	Glutathione S transferase E5 [Source:FlyBase gene me;Acc:FBgn0063495]	2R	1	14292125	14292843	6.48	6.44	6.48	6.41	6.5	6.49	6.4	6.42	6.39	6.44	6.45	6.42	6.45	6.41	6.44	6.38	6.44	6.45	6.41	6.43	6.39	6.45	6.46	-0.0440985	-0.0355619	-0.0392104	-0.0312662	6.43583	0.942871	0.45857	0.617351
A_09_P004936	NP12807646										6.5	6.59	6.59	6.42	6.55	6.58	6.64	6.57	6.53	6.57	6.54	6.51	6.62	6.68	6.48	6.43	6.52	6.6	6.49	6.62	6.56	6.61	6.61	0.0319351	0.0657162	-0.0353084	0.0587876	6.55697	1.89987	0.147669	0.276638
A_09_P001986	FBtr0086672	FBtr0086672	FBgn0063496	CG17525	GstE4	Glutathione S transferase E4 [Source:FlyBase gene me;Acc:FBgn0063496]	2R	1	14290771	14291591	6.32	6.35	6.32	6.33	6.44	6.38	6.29	6.28	6.34	6.36	6.35	6.36	6.42	6.46	6.43	6.25	6.34	6.53	6.4	6.44	6.26	6.42	6.48	-0.034862	0.0540192	0.0351494	0.0441576	6.37159	1.10184	0.381469	0.545231
A_09_P004941	NM_001110903										7.27	7.07	6.94	7.05	7.05	7.18	7.4	7.23	7.31	7.06	7.07	7.47	7.26	7.43	7.47	7.52	7.51	7.44	7.16	7.46	7.54	7.13	7.32	0.120974	0.294027	0.328108	0.269337	7.27623	5.36806	0.00382214	0.0125117
A_09_P004976	TC254608										6.59	6.68	6.62	6.8	6.67	6.72	6.68	6.67	6.59	6.66	6.59	6.63	6.68	6.72	6.63	6.96	6.64	6.69	6.6	6.63	6.7	6.68	6.68	-0.0405952	-0.00340927	0.0243583	-0.0058726	6.67565	0.380037	0.820347	0.888017
A_09_P004986	TC257847										7.95	8.26	8.14	8.03	8.06	8.04	7.97	7.92	7.98	8.07	8.16	8.24	8.4	8.53	8.13	8.19	8.13	8.46	8.41	8.39	8.42	8.47	8.38	-0.055797	0.310033	0.18556	0.335289	8.20602	11.1627	4.99079e-05	0.000263181
A_09_P004996	TC257364										6.4	6.49	6.44	6.63	6.55	6.43	6.35	6.51	6.51	6.51	6.48	6.58	6.55	6.57	6.35	6.52	6.48	6.58	6.48	6.61	6.55	6.59	6.7	-0.0177026	0.0772545	-0.00805242	0.121283	6.51559	2.6832	0.0594007	0.133616
A_09_P005001	FBtr0114025	FBtr0114025	FBgn0085582	CG41257	CG41257		2RHet	-1	197371	198033	6.84	6.79	6.78	7.07	6.83	6.79	6.69	6.69	6.73	6.72	6.64	6.82	6.68	6.73	6.82	7.1	6.83	6.72	6.79	6.78	6.9	6.87	6.94	-0.157644	-0.10876	0.000606068	0.0225878	6.80596	3.08882	0.0377548	0.0921297
A_09_P002011	FBtr0273416	FBtr0273416	FBgn0063667	CG32335	CG32335		3L	-1	1201871	1203030	6.44	6.31	6.25	6.42	6.45	6.32	6.37	6.46	6.45	6.39	6.44	6.41	6.42	6.4	6.29	6.46	6.38	6.31	6.42	6.35	6.32	6.45	6.38	0.0552052	0.0447921	0.00396049	0.0087421	6.38627	0.689907	0.607024	0.736194
A_09_P005011	NP12807573										6.49	6.49	6.42	6.42	6.32	6.51	6.69	6.72	6.71	6.71	6.76	6.77	6.82	6.96	6.78	6.83	6.75	7.17	6.69	6.67	6.73	6.61	6.71	0.275508	0.408943	0.402044	0.2408	6.68404	13.3786	1.37512e-05	8.36517e-05
A_09_P005016	FBtr0114030	FBtr0114030	FBgn0262123	CG41265	l(2)41Ab	lethal (2) 41Ab [Source:FlyBase gene me;Acc:FBgn0262123]	2RHet	1	476025	570571	7.18	7.15	7.33	7.2	7.19	7.13	6.97	7.03	6.97	7.02	6.93	7.15	6.91	7.18	7.04	6.99	7.12	6.94	7.31	6.74	7.02	7.18	7.33	-0.212387	-0.116784	-0.117562	-0.128342	7.0876	1.80434	0.165422	0.30111
A_09_P005026	NP12807671										6.77	6.71	6.63	6.95	6.62	6.92	6.75	6.79	6.73	6.7	6.58	6.59	6.44	6.53	6.55	6.99	6.54	6.71	6.46	6.42	6.57	6.38	6.42	-0.0589427	-0.250435	-0.117901	-0.321068	6.64073	4.72254	0.00700752	0.0214012
A_09_P005051	NM_001110884										6.57	6.65	6.78	6.52	6.71	6.53	6.63	6.66	6.66	6.66	6.65	6.69	6.61	6.77	6.57	6.41	6.73	6.59	6.74	6.57	6.55	6.66	6.72	0.028721	0.0615106	-0.015962	-5.79094e-05	6.63629	0.400694	0.805933	0.878094
A_09_P005056	NP12807631										6.46	6.49	6.51	6.64	6.59	6.53	6.49	6.65	6.48	6.56	6.46	6.64	6.57	6.69	6.61	6.48	6.53	6.55	6.7	6.68	6.73	6.68	6.97	-0.00613948	0.0947123	0.0384709	0.232036	6.59456	5.57581	0.00316535	0.0105825
A_09_P005066	NP12807552										6.53	6.54	6.42	6.48	6.55	6.67	6.48	6.51	6.54	6.56	6.61	6.48	6.57	6.59	6.5	6.38	6.57	6.64	6.55	6.74	6.72	6.75	6.68	0.0101596	0.0180695	-0.00386259	0.192126	6.56796	5.36777	0.00382316	0.0125138
A_09_P005076	NP12807592										6.99	6.85	6.81	6.8	6.84	7.1	6.73	6.74	6.7	6.72	6.62	6.81	6.75	6.9	6.81	6.65	6.76	6.87	6.58	6.8	6.81	6.72	6.76	-0.197161	-0.0772941	-0.166811	-0.126793	6.78803	3.92232	0.0155475	0.0431291
A_09_P005131	NP12808004										6.43	6.53	6.54	6.6	6.52	6.52	6.51	6.48	6.48	6.55	6.52	6.54	6.55	6.58	6.57	6.83	6.61	6.59	6.55	6.59	6.64	6.56	6.51	-0.018014	0.0317388	0.102865	0.0481172	6.55694	2.34448	0.0876116	0.18346
A_09_P005141	FBtr0114056	FBtr0114056	FBgn0085612	CG41320	CG41320		3LHet	1	1532480	1545940	8.56	8.89	8.51	8.53	8.45	8.7	8.57	8.58	8.47	8.76	8.72	8.76	8.93	9.35	8.82	8.78	8.74	9.17	8.89	9.35	9.11	9.36	9.31	0.0138294	0.405425	0.272667	0.673267	8.8384	13.8498	1.06537e-05	6.67403e-05
A_09_P005156	NP12807665										6.58	6.65	6.42	6.55	6.45	6.44	6.21	6.58	6.25	6.44	6.51	6.55	6.51	6.67	6.34	6.54	6.4	6.49	6.51	6.54	6.42	6.53	6.66	-0.118959	0.0586478	-0.0605386	0.0193439	6.48856	1.84456	0.157695	0.290498
A_09_P002061	FBtr0300075	FBtr0300075	FBgn0064912	CG31178	CG31178		3R	1	17699461	17700644	6.36	6.38	6.52	6.29	6.31	6.47	6.55	6.39	6.4	6.57	6.4	6.46	6.42	6.46	6.35	6.45	6.42	6.46	6.32	6.43	6.52	6.46	6.46	0.075761	0.0598921	0.0138504	0.0813455	6.42887	1.23465	0.326244	0.490448
A_09_P005166	NP12807985										6.71	6.6	6.61	6.54	6.69	6.85	6.75	6.67	6.69	6.6	6.59	6.76	6.72	6.67	6.87	6.83	6.88	6.89	6.81	6.87	6.87	6.86	6.81	-0.0044167	0.0520855	0.193057	0.188628	6.74695	8.91184	0.000221173	0.000984684
A_09_P005171	TC254781										6.45	6.24	6.53	6.57	6.59	6.63	6.51	6.67	6.61	6.39	6.6	6.72	6.61	6.49	6.85	6.74	6.84	6.76	6.61	6.65	6.72	6.66	6.6	0.0562805	0.105127	0.258818	0.15542	6.61048	4.57751	0.00806533	0.0243086
A_09_P005176	NM_001015177										6.57	7	6.6	6.48	6.67	6.48	6.67	6.88	6.7	6.83	7.24	6.71	7.37	6.89	6.9	6.62	6.72	6.74	6.99	7.11	6.76	6.89	6.73	0.232575	0.353153	0.161477	0.23861	6.80658	1.99773	0.131512	0.252842
A_09_P005261	FBtr0329920	FBtr0329920	FBgn0003256	CG12559	rl	rolled [Source:FlyBase gene me;Acc:FBgn0003256]	2RHet	1	198176	251950	7.71	7.43	7.34	7.63	7.37	7.93	8.11	7.92	8	7.94	7.98	8.3	8.13	8.22	8.49	8.39	8.49	8.87	8.32	8.5	8.9	8.53	8.58	0.422311	0.649623	0.942389	1.05715	8.1349	32.3676	9.62651e-09	1.50514e-07	1
A_09_P002081	FBtr0100831	FBtr0100831	FBgn0065109	CG34058	ppk11	pickpocket 11 [Source:FlyBase gene me;Acc:FBgn0065109]	2L	-1	9773108	9775030	6.46	6.32	6.3	6.46	6.42	6.34	6.58	6.33	6.37	6.37	6.44	6.39	6.36	6.39	6.27	6.24	6.32	6.41	6.27	6.46	6.3	6.57	6.36	0.038336	0.000686127	-0.0786427	0.0411073	6.3803	1.60456	0.209937	0.358709
A_09_P005266	NP12807780										7.03	7.24	7.09	7.4	7.13	7.34	7.08	7.14	7.06	6.99	7.08	7.03	7.14	7.09	7.2	7.47	7.24	7.61	7.21	7.4	7.42	7.22	7.19	-0.132159	-0.119466	0.141928	0.102292	7.20916	4.37223	0.00986938	0.0290251
A_09_P002086	FBtr0100097	FBtr0100097	FBgn0065110	CG34042	ppk10	pickpocket 10 [Source:FlyBase gene me;Acc:FBgn0065110]	2L	-1	10450134	10452201	6.34	6.33	6.26	6.36	6.37	6.26	6.25	6.37	6.29	6.32	6.4	6.29	6.39	6.27	6.34	6.29	6.29	6.32	6.46	6.34	6.23	6.28	6.24	0.00605033	-0.0027382	0.0210967	-0.0479801	6.31607	0.707126	0.595962	0.728312
A_09_P005271	TC248926										6.7	6.83	6.72	6.6	6.55	6.97	6.59	6.63	6.55	6.73	6.63	6.54	6.52	6.61	6.54	6.52	6.6	6.85	6.57	6.63	6.66	6.62	6.61	-0.104981	-0.170131	-0.113911	-0.10206	6.6422	1.63322	0.202871	0.349964
A_09_P005281	NP12807554										6.67	6.72	6.95	6.55	6.8	6.59	6.64	6.65	6.6	6.72	6.75	6.77	6.74	6.67	6.79	6.64	6.79	6.68	6.84	6.95	6.83	6.88	6.82	-0.041827	0.0142485	0.0358233	0.157198	6.74132	2.68708	0.0591396	0.133094
A_09_P002096	FBtr0335236										6.28	6.29	6.38	6.27	6.2	6.3	6.31	6.25	6.31	6.19	6.23	6.3	6.2	6.22	6.38	6.31	6.25	6.29	6.26	6.21	6.28	6.22	6.2	-0.0288285	-0.0462979	0.0119431	-0.0595475	6.2668	1.20873	0.336399	0.501217
A_09_P005286	NP12807620										6.69	6.74	6.66	6.67	6.75	6.78	6.71	6.61	6.63	6.55	6.61	6.65	6.62	6.83	6.73	6.41	6.58	6.67	6.58	6.78	6.69	6.69	6.79	-0.0934257	-0.0150334	-0.122563	0.0243347	6.67095	2.86132	0.0485986	0.113436
A_09_P005296	A_09_P005296										11	11.09	11.21	11.14	11.25	10.94	10.53	10.56	10.57	10.49	10.47	10.95	10.93	10.78	10.91	10.92	11	10.6	11.2	11.62	11.77	11.67	11.73	-0.578991	-0.216568	-0.179263	0.590798	11.0141	52.3182	1.12427e-10	3.48713e-09
A_09_P005316	NP12807597										6.49	6.52	6.57	6.45	6.55	6.63	6.49	6.56	6.59	6.55	6.62	6.56	6.61	6.56	6.64	6.54	6.64	6.66	6.55	6.62	6.68	6.62	6.67	0.0276069	0.0405192	0.0697295	0.112796	6.58188	2.76407	0.0542097	0.12403
A_09_P002111	FBtr0086192	FBtr0086192	FBgn0066293	CG33351	CheB42b	Chemosensory protein B 42b [Source:FlyBase gene me;Acc:FBgn0066293]	2R	-1	2830601	2831500	6.59	6.45	6.42	6.46	6.5	6.51	6.47	6.46	6.47	6.49	6.4	6.58	6.51	6.53	6.54	6.48	6.52	6.49	6.46	6.61	6.58	6.45	6.53	-0.0280382	0.051016	0.00949719	0.0539389	6.50126	1.607	0.209325	0.357964
A_09_P005321	TC233997										6.55	6.59	6.66	6.45	6.59	6.64	6.52	6.63	6.62	6.62	6.53	6.7	6.58	6.81	6.61	6.64	6.63	6.6	6.5	6.72	6.65	6.71	6.82	0.00158608	0.113211	0.0173554	0.145264	6.62441	3.63306	0.021011	0.0559447
A_09_P005376	TC247536										8.37	8.41	8.34	8.16	8.32	8.78	8.76	8.67	8.77	8.82	8.82	9.41	9.33	9.52	9.33	9.39	9.28	9.92	9.31	9.69	9.66	9.51	9.39	0.370661	1.02517	1.04821	1.16428	9.0416	44.7358	4.93769e-10	1.20216e-08	1
A_09_P002121	FBtr0073341	FBtr0073341	FBgn0066365	CG15013	dyl	dusky-like [Source:FlyBase gene me;Acc:FBgn0066365]	3L	-1	4294004	4307718	6.33	6.44	6.28	6.31	6.44	6.33	6.36	6.39	6.43	6.3	6.3	6.35	6.29	6.35	6.41	6.46	6.4	6.35	6.28	6.95	6.43	6.47	6.31	0.00191019	-0.0262953	0.0255664	0.186339	6.38926	1.95426	0.138451	0.262923
A_09_P005401	FBtr0114111	FBtr0114111	FBgn0087011	CG41520	CG41520		U	1	1242085	1369506	6.79	6.65	6.69	6.72	6.76	6.94	6.79	6.65	6.68	6.7	6.6	6.65	6.63	6.54	6.74	6.61	6.67	6.62	6.66	6.64	6.76	6.72	6.75	-0.0732616	-0.148977	-0.0944442	-0.0384827	6.69443	2.36432	0.0856194	0.179992
A_09_P005406	A_09_P005406										6.47	6.58	6.51	6.69	6.68	6.57	6.55	6.55	6.49	6.6	6.59	6.59	6.76	6.85	6.63	6.95	6.47	6.57	6.57	6.57	6.63	6.56	6.71	-0.0244409	0.148263	0.0564665	0.0332721	6.6141	1.40723	0.265727	0.424683
A_09_P002136	FBtr0081454	FBtr0081454	FBgn0067311	CG33321	CheB38b	Chemosensory protein B 38b [Source:FlyBase gene me;Acc:FBgn0067311]	2L	-1	20816456	20817270	6.26	6.36	6.38	6.22	6.37	6.39	6.3	6.38	6.33	6.38	6.44	6.28	6.48	6.42	6.49	6.33	6.31	6.42	6.41	6.46	6.31	6.43	6.37	0.0333928	0.0598837	0.0617726	0.0622917	6.37063	0.720421	0.587508	0.722211
A_09_P005446	JV208113										7.24	7.47	8.5	7.55	8.06	7.24	7.33	7.47	7.34	7.45	7.46	7.66	7.65	7.34	7.44	7.27	7.5	7.01	8.47	7.21	7.46	8.17	7.87	-0.27059	-0.129426	-0.138309	-0.00290606	7.57272	0.42186	0.791075	0.868168
A_09_P002141	FBtr0081453	FBtr0081453	FBgn0067312	CG33320	CheB38a	Chemosensory protein B 38a [Source:FlyBase gene me;Acc:FBgn0067312]	2L	-1	20817816	20818532	6.31	6.35	6.41	6.51	6.28	6.28	6.35	6.38	6.38	6.29	6.32	6.37	6.35	6.32	6.34	6.6	6.45	6.39	6.33	6.31	6.57	6.25	6.31	-0.0101096	-0.00852435	0.0660917	0.00625023	6.36814	0.571832	0.68598	0.794866
A_09_P005456	NP12807782										6.91	6.89	6.67	6.71	6.85	6.84	6.8	6.82	6.78	6.76	6.96	6.95	6.95	7.05	6.85	6.7	6.71	6.95	6.74	7.04	6.86	6.77	6.8	0.0102684	0.169577	-0.0238929	0.054788	6.84112	2.21638	0.101706	0.206507
A_09_P005486	TC250344										6.42	6.54	6.63	6.5	6.73	6.53	6.51	6.61	6.53	6.52	6.6	6.49	6.51	6.51	6.44	6.45	6.66	6.52	6.69	6.63	6.57	6.59	6.53	-0.00339823	-0.0527302	-0.00533219	0.0224579	6.55263	0.354414	0.838052	0.898607
A_09_P005491	NP12807741										12.04	11.8	11.55	12.06	11.67	11.97	11.73	11.64	11.45	11.46	11.39	11.33	11.32	11.52	11.51	11.39	11.34	11.63	11.26	11.41	11.22	11.38	11.36	-0.314541	-0.462718	-0.42409	-0.504529	11.5417	10.0202	0.000103576	0.000504574
A_09_P005501	FBtr0079667	FBtr0079667	FBgn0027932	CG13388	Akap200	A kise anchor protein 200 [Source:FlyBase gene me;Acc:FBgn0027932]	2L	1	8415690	8430984	6.83	6.71	6.7	6.61	6.89	6.69	6.64	6.65	6.74	6.69	6.62	6.68	6.5	6.77	6.61	6.74	6.77	6.6	6.57	6.72	6.76	6.63	6.92	-0.0691712	-0.0865393	-0.0820691	0.0201835	6.69738	1.15333	0.359107	0.523697
A_09_P005511	NP12807882										7.58	7.69	7.47	7.57	7.76	7.81	7.3	7.28	7.26	7.27	7.57	6.6	6.78	6.82	7.34	7.24	7.24	7.8	7.48	7.59	7.63	7.39	7.42	-0.31285	-0.915081	-0.225194	-0.139813	7.38735	20.291	5.36561e-07	4.89002e-06
A_09_P005516	NP12807884										6.48	6.7	6.6	6.58	6.71	6.49	6.64	6.6	6.58	6.78	6.81	6.65	7.06	6.69	6.74	6.59	6.47	6.68	6.78	7.03	6.68	6.72	6.6	0.0908038	0.205784	0.0598626	0.165571	6.68158	1.58829	0.214056	0.363796
A_09_P005521	TC256082										9.59	9.61	9.61	9.53	9.75	9.94	9.64	9.64	9.61	9.63	9.93	9.97	9.86	10	9.79	9.78	9.95	10.21	9.9	9.81	10.12	9.8	9.85	0.0162349	0.269514	0.252966	0.222912	9.80655	4.31331	0.0104646	0.0305245
A_09_P002176	FBtr0089604	FBtr0089604	FBgn0067861	CG9580	Sdic1	Sperm-specific dynein intermediate chain 1 [Source:FlyBase gene me;Acc:FBgn0067861]	X	-1	20068245	20072684	6.27	6.28	6.35	6.28	6.34	6.29	6.26	6.32	6.28	6.33	6.34	6.31	6.28	6.23	6.3	6.29	6.34	6.28	6.43	6.29	6.32	6.28	6.22	0.00450423	-0.0269486	0.0272951	-0.0255007	6.3004	0.825658	0.523483	0.671283
A_09_P005536	FBtr0114142	FBtr0114142	FBgn0085693	CG41562	CG41562		U	1	5467096	5467810	6.78	6.56	6.83	6.87	6.66	7.01	6.88	6.74	6.83	6.74	6.81	6.99	6.77	6.78	7.18	7.16	7.18	7.06	7.18	7.49	7.86	7.95	7.57	0.0150649	0.0580974	0.364689	0.929432	7.03794	39.6634	1.5125e-09	3.13976e-08
A_09_P005556	TC248631										10.57	10.84	10.97	10.26	10.47	11.1	10.6	10.74	10.43	10.59	10.89	10.49	10.51	10.66	10.59	10.49	10.31	11.23	10.3	10.13	10.17	9.8	9.86	-0.0487385	-0.145936	-0.117156	-0.710927	10.5224	5.59837	0.00310175	0.0103893
A_09_P005561	FBtr0088633	FBtr0088633	FBgn0033373	CG8080	CG8080		2R	-1	4977279	4980474	12.46	12.67	12.56	12.68	12.78	12.68	12.75	12.78	12.92	13.06	13.08	13.19	13.22	13.28	12.71	12.68	12.81	12.94	12.94	12.74	12.76	12.65	12.68	0.279159	0.594148	0.177035	0.0680639	12.8268	16.9081	2.32213e-06	1.74752e-05
A_09_P005571	FBtr0088631	FBtr0088631	FBgn0033375	CG8078	CG8078		2R	-1	4984436	4985972	7.8	7.86	8.08	7.88	8.01	7.36	7.88	7.93	7.91	7.95	7.82	8.06	7.98	7.94	8.21	8.11	8.13	7.49	8.32	7.91	7.83	8.14	8.36	0.0666236	0.162602	0.221616	0.232424	7.95439	1.14916	0.360869	0.525283
A_09_P002196	FBtr0308585	FBtr0308585	FBgn0069056	CG33226	CG33226		2R	-1	17425755	17426798	6.44	6.27	6.41	6.41	6.52	6.41	6.43	6.49	6.51	6.34	6.47	6.54	6.49	6.42	6.43	6.43	6.46	6.43	6.37	6.38	6.3	6.48	6.4	0.0371532	0.0750643	0.015262	-0.0186341	6.42715	1.00136	0.428755	0.59041
A_09_P005576	FBtr0088565	FBtr0088565	FBgn0033376	CG8777	CG8777		2R	1	4986044	4990658	10.21	10.42	10.27	10.15	10.23	10.28	10.02	9.99	10.1	10.27	10.07	10.07	10.13	10.13	10.2	10.04	10.14	10	10.17	10.27	10.21	10.12	10.23	-0.169784	-0.151733	-0.150832	-0.0537218	10.161	3.84239	0.0168846	0.0462597
A_09_P005581	FBtr0088630	FBtr0088630	FBgn0033377	CG8073	Pmm45A	Phosphomannomutase 45A [Source:FlyBase gene me;Acc:FBgn0033377]	2R	-1	4994656	4997228	12.34	12.16	12.3	12.11	12.33	12.48	12.23	12.3	12.44	12.03	12.33	12.45	12.31	12.26	12.07	12.15	12.35	12.51	12.27	11.98	12.36	11.92	11.83	-0.0218425	0.0528665	-0.0175157	-0.262505	12.2402	2.49602	0.0735505	0.158888
A_09_P005586	FBtr0088567	FBtr0088567	FBgn0033378	CG8781	tsu	tsugi [Source:FlyBase gene me;Acc:FBgn0033378]	2R	1	4998306	4999083	10.84	11.19	10.95	11.05	11.11	11.11	10.86	11.04	10.98	11.29	11.13	10.55	10.61	10.63	10.78	10.54	10.71	11.03	10.99	10.95	10.64	10.53	10.68	0.0164206	-0.442734	-0.230698	-0.340286	10.8776	7.98062	0.000436938	0.00180913
A_09_P002211	FBtr0301624	FBtr0301624	FBgn0069913	CG4681	CG4681		2R	-1	20465770	20467304	6.42	6.39	6.44	6.32	6.43	6.39	6.35	6.37	6.44	6.4	6.4	6.47	6.36	6.49	6.37	6.4	6.39	6.38	6.34	6.44	6.41	6.42	6.43	-0.00732154	0.0394626	-0.0221826	0.0263605	6.40213	1.10103	0.381831	0.545472
A_09_P005591	FBtr0088628	FBtr0088628	FBgn0033379	CG8070	Mys45A	Mystery 45A [Source:FlyBase gene me;Acc:FBgn0033379]	2R	-1	4999010	5001458	10.28	10.3	10.31	10.3	10.4	10.24	10.48	10.65	10.65	10.51	10.63	10.93	10.87	10.66	10.75	10.74	10.84	10.61	10.72	10.63	10.43	10.59	10.55	0.278437	0.512223	0.422657	0.242826	10.5684	25.2978	8.39902e-08	9.73088e-07
A_09_P005596	FBtr0088569										11.52	11.43	11.34	11.42	11.55	11.17	11.23	11.07	11.19	10.84	10.78	11.17	11.08	10.96	10.89	11.34	11.31	10.87	11.23	10.87	10.91	10.96	11.01	-0.385529	-0.337542	-0.277734	-0.469713	11.1371	6.86339	0.00104983	0.00394586
A_09_P005601	FBtr0088579	FBtr0088579	FBgn0033381	CG11784	CG11784		2R	1	5009630	5010814	6.86	7.16	7.06	6.73	7.19	7.12	6.78	6.75	6.77	6.79	7.13	6.43	6.67	6.76	6.76	6.63	6.79	6.7	7.04	7.24	7.33	7.43	7.22	-0.17406	-0.394995	-0.234381	0.287661	6.92796	11.6452	3.71897e-05	0.000202556
A_09_P005606	FBtr0088580	FBtr0088580	FBgn0033382	CG8058	Hydr1	alpha/beta hydrolase 1 [Source:FlyBase gene me;Acc:FBgn0033382]	2R	1	5019992	5022958	10.24	9.87	9.81	10.26	9.93	9.81	10.13	9.95	10.06	9.98	9.74	10.07	9.88	9.86	10.45	10.46	10.29	9.86	9.97	10.24	10.14	10.12	10.27	-0.0138708	-0.0491706	0.220392	0.20537	10.0603	2.29099	0.0932293	0.192776
A_09_P002231	TC248857										6.52	6.43	6.39	6.49	6.35	6.26	6.41	6.37	6.27	6.41	6.39	6.52	6.28	6.36	6.22	6.47	6.36	6.35	6.35	6.35	6.38	6.38	6.4	-0.0395005	-0.0184768	-0.0578812	-0.0321941	6.37791	0.368248	0.828522	0.892724
A_09_P005611	FBtr0088624	FBtr0088624	FBgn0260972	CG8057	alc	alicorn [Source:FlyBase gene me;Acc:FBgn0260972]	2R	-1	5022880	5025455	12.41	12.39	12.28	12.46	12.37	12.16	12.33	12.28	12.34	12.41	12.13	12	11.99	12.09	11.93	12.09	12.07	11.88	12.19	12.04	11.99	12.15	12.2	-0.050388	-0.322786	-0.313289	-0.252668	12.1807	10.5649	7.26787e-05	0.000367993
A_09_P005616	FBtr0088622	FBtr0088622	FBgn0033387	CG8008	CG8008		2R	-1	5045412	5048940	7.38	7.01	7.26	7.54	7.23	7.32	7.18	7.02	7.24	7.07	6.94	7.24	6.99	6.83	7.08	7.24	7.14	6.98	6.96	6.58	6.82	6.84	6.69	-0.19902	-0.270256	-0.211935	-0.555958	7.06838	9.46222	0.00015075	0.000701247
A_09_P005621	FBtr0088621	FBtr0088621	FBgn0033388	CG8046	CG8046		2R	-1	5049542	5052455	12.44	12.66	12.38	12.58	12.52	12.83	12.31	12.28	12.33	12.51	12.56	12.49	12.63	12.71	12.78	12.75	12.7	13.1	12.57	12.77	12.65	12.59	12.59	-0.169451	0.0386405	0.209908	0.0803144	12.5961	4.76608	0.00672006	0.020633
A_09_P005626	FBtr0301527	FBtr0301527	FBgn0033389	CG2412	Rad51C	Rad51C [Source:FlyBase gene me;Acc:FBgn0033389]	2R	1	5053240	5054371	7.49	7.44	7.45	7.38	7.48	7.55	7.46	7.53	7.47	7.43	7.52	7.79	7.55	7.81	7.59	7.55	7.58	7.64	7.45	7.53	7.63	7.39	7.6	0.0191255	0.250876	0.0955062	0.072127	7.53515	5.47733	0.00345996	0.0114579
A_09_P002251	TC249583										6.33	6.24	6.2	6.36	6.36	6.34	6.22	6.22	6.38	6.31	6.22	6.31	6.18	6.22	6.29	6.38	6.3	6.25	6.3	6.2	6.3	6.18	6.29	-0.0356445	-0.0687861	0.00156823	-0.0594043	6.27715	1.03454	0.412595	0.575176
A_09_P005631	FBtr0088611	FBtr0088611	FBgn0033391	CG8026	CG8026		2R	-1	5074175	5079600	11.93	11.79	11.82	11.83	11.68	11.42	11.7	11.58	11.54	11.78	11.67	11.32	11.26	11.4	11.6	11.55	11.45	11.27	11.5	11.48	11.21	11.73	11.59	-0.0893235	-0.419874	-0.271432	-0.239589	11.5703	5.50389	0.00337765	0.011213
A_09_P005636	FBtr0088609	FBtr0088609	FBgn0033392	CG8027	CG8027		2R	-1	5091913	5094626	8.48	8.68	8.68	8.4	8.55	8.58	8.61	8.69	8.69	8.86	8.87	8.9	8.84	9.01	8.59	8.59	8.63	8.86	8.7	8.25	8.26	8.49	8.64	0.182983	0.356725	0.112016	-0.149445	8.64575	9.39481	0.000157883	0.000730097
A_09_P002261	TC233150										6.4	6.53	6.42	6.43	6.46	6.39	6.39	6.46	6.44	6.41	6.6	6.47	6.55	6.47	6.47	6.27	6.49	6.34	6.54	6.45	6.38	6.48	6.39	0.021289	0.0578884	-0.0155208	-0.00988115	6.44415	0.532392	0.71332	0.81539
A_09_P005641	FBtr0088588	FBtr0088588	FBgn0262515	CG8029	VhaAC45	Vacuolar H[+] ATPase accessory protein AC45 [Source:FlyBase gene me;Acc:FBgn0262515]	2R	1	5095067	5097169	14.64	14.74	14.71	14.7	14.64	14.82	14.71	14.71	14.77	14.58	14.66	15.06	14.91	14.98	14.92	14.93	14.96	14.94	14.89	15.12	15.17	15.09	15.01	-0.0219136	0.274698	0.219378	0.389624	14.8545	33.0689	7.93999e-09	1.28131e-07
A_09_P005646	FBtr0088591	FBtr0088591	FBgn0033395	CG1944	Cyp4p2	Cyp4p2 [Source:FlyBase gene me;Acc:FBgn0033395]	2R	1	5125035	5127336	6.57	6.58	6.58	6.54	6.7	6.63	6.7	6.69	6.69	6.72	6.63	6.84	6.72	6.92	6.81	6.82	6.8	6.82	6.78	6.81	6.67	6.74	6.84	0.086938	0.22527	0.206308	0.166042	6.72207	11.1068	5.16661e-05	0.00027165
A_09_P002271	NM_001015393										6.49	6.4	6.35	6.35	6.33	6.28	6.43	6.33	6.16	6.4	6.41	6.36	6.4	6.37	6.35	6.23	6.41	6.41	6.42	6.37	6.31	6.39	6.36	-0.0186753	0.0126751	-0.00168023	-0.00684561	6.36088	0.0848692	0.986192	0.991122
A_09_P005651	FBtr0088593	FBtr0088593	FBgn0033397	CG10843	Cyp4p3	Cyp4p3 [Source:FlyBase gene me;Acc:FBgn0033397]	2R	1	5129846	5131915	6.58	6.55	6.54	6.44	6.49	6.52	6.68	6.69	6.65	6.53	6.48	6.93	6.7	6.76	7.14	7.27	7.22	6.96	6.98	7.18	7.14	7.27	7.43	0.0864614	0.275941	0.591331	0.734755	6.83293	46.1031	3.72224e-10	9.45614e-09
A_09_P002276	NP1389802										6.44	6.48	6.38	6.47	6.44	6.46	6.54	6.44	6.4	6.4	6.43	6.48	6.46	6.56	6.44	6.47	6.4	6.46	6.46	6.49	6.48	6.52	6.54	-0.00179541	0.0526201	0.00231223	0.0606067	6.46238	1.60142	0.210724	0.359748
A_09_P005656	FBtr0088600	FBtr0088600	FBgn0033400	CG2063	CG2063		2R	-1	5172815	5174139	9.69	9.02	9.17	9.86	9.67	9.21	9.77	9.64	9.56	9.17	9.13	9.91	9.5	9.37	9.52	9.72	9.74	9.24	9.39	9.26	9.26	9.25	9.43	0.0167606	0.154139	0.0819044	-0.138001	9.45561	0.703621	0.598203	0.729823
A_09_P002281	TC234453										6.35	6.28	6.32	6.43	6.27	6.26	6.33	6.2	6.31	6.29	6.3	6.32	6.38	6.19	6.28	6.34	6.28	6.33	6.3	6.23	6.42	6.26	6.22	-0.030843	-0.021567	-0.0109146	-0.0348093	6.30036	0.218356	0.925239	0.952973
A_09_P005661	FBtr0088596	FBtr0088596	FBgn0033401	CG1968	CG1968		2R	1	5174332	5176532	8.15	8.05	8.02	8.34	8.27	8.2	8.13	8.01	8	7.97	8.03	7.47	7.56	7.47	8.13	8.15	8.08	7.86	7.97	8.23	8.32	8.2	8.18	-0.144032	-0.671999	-0.135016	0.0616523	8.03379	31.7594	1.14096e-08	1.74325e-07
A_09_P005666	FBtr0088598	FBtr0088598	FBgn0033402	CG2078	Myd88	Myd88 [Source:FlyBase gene me;Acc:FBgn0033402]	2R	-1	5190328	5196227	10.78	11.14	11.1	10.48	10.63	10.84	11.04	11.11	11.14	11.49	11.42	11.39	11.5	11.63	11.14	10.95	11.04	11.54	11.39	11.22	11.1	11.18	11.09	0.415611	0.679996	0.387467	0.321653	11.1457	7.04348	0.000907158	0.00346262
A_09_P002291	TC251920										6.38	6.34	6.32	6.48	6.37	6.35	6.37	6.33	6.29	6.31	6.32	6.4	6.32	6.33	6.34	6.63	6.36	6.33	6.22	6.35	6.38	6.31	6.33	-0.0485167	-0.0249778	0.00424127	-0.031074	6.35499	0.369623	0.82757	0.891998
A_09_P005696	FBtr0333003	FBtr0333003	FBgn0033413	CG8806	prel	preli-like [Source:FlyBase gene me;Acc:FBgn0033413]	2R	1	5311592	5313612	11.3	11.26	11.3	11.5	11.35	11.31	10.86	10.96	11	10.92	10.97	10.69	10.72	10.57	11.04	11.07	11	10.87	11.07	11.02	11.06	11.22	11.11	-0.395382	-0.673948	-0.328129	-0.233767	11.0507	40.9502	1.12568e-09	2.4298e-08
A_09_P005701	TC230519										6.82	6.56	6.7	6.69	6.58	6.78	6.54	6.54	6.42	6.4	6.49	6.57	6.45	6.5	6.57	6.43	6.46	6.49	6.34	6.48	6.66	6.49	6.5	-0.210044	-0.179751	-0.228846	-0.154834	6.54287	6.65068	0.00125064	0.00461617
A_09_P002301	JV225107										6.26	6.32	6.24	6.71	6.32	6.35	6.42	6.38	6.35	6.31	6.37	6.35	6.44	6.4	6.32	6.61	6.42	6.47	6.39	6.31	6.54	6.33	6.26	-0.000183979	0.0298835	0.073463	-0.00548501	6.38671	0.412709	0.797507	0.872372
A_09_P005711	FBtr0300527	FBtr0300527	FBgn0259234	CG42332	Camta	Calmodulin-binding transcription activator [Source:FlyBase gene me;Acc:FBgn0259234]	2R	1	5333551	5365595	7.78	7.69	7.55	7.98	7.53	7.82	7.8	7.72	7.63	7.65	7.47	7.32	7.38	7.38	7.61	7.63	7.51	7.49	7.34	7.67	7.59	7.49	7.39	-0.0724208	-0.363932	-0.21009	-0.188496	7.58365	5.26057	0.00421894	0.0136579
A_09_P002306	A_09_P002306										6.39	6.48	6.51	6.25	6.45	6.42	6.38	6.32	6.39	6.44	6.53	6.31	6.46	6.39	6.34	6.18	6.55	6.23	6.28	6.45	6.37	6.41	6.2	-0.00701316	-0.0269234	-0.100909	-0.0604764	6.37959	0.842657	0.513643	0.663205
A_09_P005716	FBtr0305060	FBtr0305060	FBgn0259246	CG42344	brp	bruchpilot [Source:FlyBase gene me;Acc:FBgn0259246]	2R	1	5391293	5428822	6.49	6.49	6.51	6.54	6.53	6.52	6.4	6.53	6.46	6.42	6.55	6.52	6.61	6.62	6.58	6.5	6.54	6.4	6.54	6.54	6.63	6.62	6.6	-0.0409279	0.0714907	-0.001504	0.0847283	6.52901	3.58578	0.0220862	0.0584445
A_09_P002311	FBtr0111194	FBtr0111194	FBgn0069938	CG41106	CG41106		X	1	22347157	22348177	6.3	6.33	6.33	6.56	6.38	6.34	6.39	6.4	6.32	6.34	6.37	6.36	6.3	6.35	6.36	6.45	6.4	6.41	6.37	6.36	6.44	6.32	6.37	-0.00855809	-0.0358831	0.0254735	-0.00121115	6.37225	0.448232	0.772492	0.856061
A_09_P005721	FBtr0088547	FBtr0088547	FBgn0033421	CG1888	CG1888		2R	-1	5429624	5435640	10.97	10.71	10.76	10.92	10.58	10.35	10.96	10.78	10.81	10.78	10.63	10.91	10.78	10.77	10.82	10.92	10.87	10.46	10.69	10.89	10.97	10.96	11.01	0.0769093	0.102065	0.0357695	0.242455	10.7955	1.66491	0.195337	0.340129
A_09_P002316	AT03263										6.16	6.21	6.2	6.39	6.27	6.18	6.25	6.21	6.27	6.2	6.17	6.23	6.17	6.09	6.21	6.27	6.21	5.3	6.1	6.08	6.34	6.14	6.06	-0.0159737	-0.072137	-0.215068	-0.0807259	6.16126	1.01553	0.421788	0.584056
A_09_P005731	FBtr0088520	FBtr0088520	FBgn0033423	CG1809	CG1809		2R	1	5449143	5451376	7.81	7.86	7.97	7.91	8	7.83	7.66	7.77	7.67	7.61	7.61	7.79	7.79	7.73	7.87	7.83	7.78	7.77	7.84	7.86	7.73	7.67	7.78	-0.232276	-0.131425	-0.0815341	-0.137533	7.78907	8.34679	0.000332622	0.00141749
A_09_P005736	FBtr0088522	FBtr0088522	FBgn0033426	CG1814	CG1814		2R	1	5464932	5469352	11.33	11.27	11.33	11.34	11.3	11.01	11.52	11.52	11.4	11.57	11.5	11.57	11.58	11.66	11.64	11.71	11.59	11.42	11.72	11.19	11.05	11.41	11.38	0.236719	0.339384	0.351509	-0.00891391	11.4357	11.4383	4.21481e-05	0.000226267
A_09_P005741	FBtr0088542	FBtr0088542	FBgn0033427	CG1868	CG1868		2R	-1	5469261	5472050	7.93	8.03	7.95	8.07	8.19	7.89	7.82	7.82	7.83	7.99	7.85	7.35	7.37	7.36	7.62	7.69	7.6	7.42	7.73	7.67	7.39	7.82	7.85	-0.148204	-0.650859	-0.398699	-0.327266	7.74991	18.6787	1.05194e-06	8.71297e-06
A_09_P005746	FBtr0088524	FBtr0088524	FBgn0033428	CG1818	Updo	Updo [Source:FlyBase gene me;Acc:FBgn0033428]	2R	1	5472172	5473623	12.88	12.61	12.68	12.78	12.75	12.71	12.82	12.8	12.82	12.66	12.6	12.82	12.68	12.61	12.67	12.76	12.75	12.8	12.66	12.69	12.68	12.42	12.44	0.00522128	-0.0308927	-0.00794431	-0.178226	12.6995	2.53562	0.0702834	0.15322
A_09_P005751	FBtr0088541	FBtr0088541	FBgn0033429	CG12929	CG12929		2R	-1	5473615	5474180	11.89	12.3	12.39	12.09	12.25	12.24	11.94	11.99	12.02	12.17	12.17	12.36	12.38	12.38	12.32	12.18	12.17	12.31	12.46	12.61	12.53	12.51	12.49	-0.137366	0.177898	0.0922776	0.339828	12.2671	10.4831	7.65932e-05	0.000386051
A_09_P002341	TC250200										6.26	6.33	6.48	6.48	6.4	6.55	6.49	6.54	6.39	6.52	6.45	6.42	6.49	6.48	6.44	6.59	6.16	6.45	6.44	6.41	6.49	6.46	6.46	0.0618957	0.0440738	-0.000733223	0.0378404	6.44361	0.410737	0.798892	0.873409
A_09_P005761	FBtr0339392										12.34	12.51	12.5	12.65	12.66	12.67	12.22	12.37	12.39	12.28	12.24	12.16	12.21	12.26	11.94	11.95	11.95	11.83	12.03	12.18	12.19	12.14	12.15	-0.254083	-0.345485	-0.615321	-0.39076	12.2535	36.3324	3.38356e-09	6.15162e-08
A_09_P002346	NM_001038830										6.53	6.47	6.25	6.41	6.3	6.33	6.44	6.46	6.37	6.32	6.52	6.31	6.47	6.34	6.39	6.26	6.37	6.4	6.42	6.39	6.45	6.36	6.35	0.0406912	-0.00968057	-0.0125725	0.00713609	6.38847	0.322205	0.859917	0.911993
A_09_P005766	FBtr0305178	FBtr0305178	FBgn0261016	CG42600	clos	closca [Source:FlyBase gene me;Acc:FBgn0261016]	2R	-1	5475458	5487237	6.77	6.69	6.77	6.66	6.78	6.91	6.78	6.76	6.79	6.75	6.68	6.8	6.69	6.69	6.75	6.74	6.78	6.84	6.86	6.64	6.72	6.7	6.7	-0.0131898	-0.0395104	0.0293468	-0.07344	6.75084	1.55316	0.223232	0.374912
A_09_P002351	NM_001038835										6.33	6.26	6.22	6.35	6.25	6.28	6.24	6.33	6.28	6.25	6.25	6.29	6.24	6.27	6.32	6.39	6.24	6.34	6.33	6.34	6.28	6.31	6.28	-0.0102445	-0.0135667	0.0430668	0.0207092	6.28978	1.00025	0.429306	0.591032
A_09_P005771	FBtr0088532	FBtr0088532	FBgn0033434	CG1902	CG1902		2R	1	5481588	5493129	10.71	10.53	10.53	10.52	10.56	10.7	10.69	10.59	10.63	10.52	10.6	10.6	10.43	10.5	10.74	10.7	10.66	10.8	10.46	10.43	10.63	10.2	10.46	0.013014	-0.0780022	0.0823114	-0.163015	10.574	3.2284	0.0324069	0.0810664
A_09_P002356	TC251359										6.53	6.28	6.54	6.19	6.46	6.4	6.38	6.42	6.36	6.37	6.33	6.44	6.36	6.27	6.52	6.45	6.43	6.24	6.44	6.33	6.25	6.4	6.32	-0.0288415	-0.041943	0.0157344	-0.0744557	6.37996	0.613125	0.657811	0.775021
A_09_P005776	FBtr0088502	FBtr0088502	FBgn0033437	CG12926	CG12926		2R	-1	5495633	5497792	6.89	7.12	7.54	7.13	7.27	6.79	7.07	7.17	7.02	7.09	6.97	7.29	7.31	7.15	7.3	7.18	7.26	7.09	7.69	7.37	7.37	7.64	7.82	-0.0579741	0.128095	0.18043	0.427227	7.24099	4.34305	0.0101594	0.0297511
A_09_P005781	FBtr0088501	FBtr0088501	FBgn0033438	CG1794	Mmp2	Matrix metalloproteise 2 [Source:FlyBase gene me;Acc:FBgn0033438]	2R	-1	5498644	5571356	12.33	12.28	12.12	12.23	12.17	12.46	12.4	12.42	12.56	12.31	12.35	12.85	12.69	12.69	12.66	12.53	12.76	12.82	12.53	12.43	12.68	12.11	12.35	0.142193	0.476111	0.394921	0.123054	12.4659	9.57415	0.000139671	0.000657123
A_09_P005811	FBtr0088493	FBtr0088493	FBgn0033446	CG1648	CG1648		2R	-1	5698890	5707556	6.61	6.65	6.75	6.54	6.7	6.73	6.71	6.7	6.54	6.68	6.55	6.71	6.66	6.57	6.76	6.51	6.69	6.7	6.73	7.25	7.07	6.93	7	-0.0270378	-0.0157193	0.0125151	0.400286	6.7286	16.1991	3.24401e-06	2.34881e-05
A_09_P002371	TC248645										6.2	6.31	6.31	6.51	6.15	6.31	6.29	6.32	6.23	6.21	6.2	6.21	6.3	6.13	6.17	6.5	6.24	6.25	6.2	6.2	6.39	6.23	6.15	-0.0495977	-0.0878714	-0.0289536	-0.0543265	6.26156	0.4359	0.781188	0.861669
A_09_P005821	FBtr0088487	FBtr0088487	FBgn0033448	CG1623	hebe	hebe [Source:FlyBase gene me;Acc:FBgn0033448]	2R	-1	5715606	5724147	7.31	7.25	7.34	7.22	7.19	7.27	7.13	7.19	7.13	7.17	7.1	7.22	7.22	7.19	7.28	7.24	7.29	7.16	7.11	7.5	7.54	7.35	7.4	-0.118504	-0.0561371	-0.0507794	0.179845	7.25272	13.0194	1.67752e-05	0.00010006
A_09_P002376	TC251583										6.2	6.41	6.53	6.32	6.37	6.47	6.38	6.37	6.4	6.28	6.39	6.25	6.54	6.44	6.44	6.35	6.31	6.36	6.54	6.59	6.2	7.08	6.44	-0.0176271	0.0260883	0.0154804	0.192557	6.42075	1.09492	0.38457	0.54826
A_09_P005826	FBtr0088477	FBtr0088477	FBgn0033449	CG1663	CG1663		2R	1	5724535	5725986	6.56	6.65	6.54	6.75	6.82	6.62	6.44	6.43	6.47	6.43	6.62	6.26	6.41	6.42	6.55	6.82	6.6	6.62	6.54	6.57	6.74	6.47	6.6	-0.17866	-0.291758	-0.0305812	-0.0620464	6.56252	5.69556	0.0028433	0.00961378
A_09_P002381	TC246801										6.25	6.23	6.26	6.28	6.31	6.23	6.23	6.28	6.36	6.27	6.29	6.23	6.25	6.32	6.3	6.27	6.29	6.45	6.32	6.31	6.26	6.34	6.37	0.0261557	0.00595879	0.0670283	0.0594866	6.29179	1.35986	0.281161	0.442165
A_09_P005831	FBtr0088485	FBtr0088485	FBgn0033450	CG12924	Lsm11	Lsm11 [Source:FlyBase gene me;Acc:FBgn0033450]	2R	-1	5725939	5727005	8.07	7.91	7.87	8.28	8.06	8.14	8.04	7.92	7.95	7.99	7.79	7.77	7.56	7.66	7.71	7.84	7.73	7.7	7.63	7.74	7.58	8.02	7.94	-0.114769	-0.390906	-0.33399	-0.234687	7.86492	7.7006	0.000540806	0.00218181
A_09_P002386	TC250127										6.41	6.4	6.43	6.55	6.34	6.4	6.38	6.39	6.22	6.38	6.42	6.35	6.42	6.4	6.33	6.57	6.32	6.41	6.39	6.4	6.55	6.46	6.38	-0.0600336	-0.028837	-0.0183451	0.0280126	6.40439	0.771467	0.555796	0.697278
A_09_P005836	FBtr0088478	FBtr0088478	FBgn0033451	CG1665	CG1665		2R	1	5727283	5728667	11.59	11.77	11.7	11.54	11.66	12.03	11.62	11.65	11.64	11.79	11.74	11.81	11.99	11.87	11.8	11.7	11.69	12	11.78	11.54	11.45	11.62	11.55	-0.0235391	0.178434	0.0826282	-0.173149	11.7176	4.54344	0.00833817	0.0250418
A_09_P002391	TC239490										6.32	6.43	6.41	6.55	6.4	6.45	6.43	6.4	6.25	6.35	6.33	6.36	6.42	6.41	6.34	6.64	6.32	6.34	6.45	6.31	6.52	6.29	6.32	-0.0754052	-0.0312925	-0.00821412	-0.0638896	6.39316	0.679253	0.613933	0.741218
A_09_P005841	FBtr0089394	FBtr0089394	FBgn0033452	CG1599	CG1599		2R	-1	5728585	5730014	13.58	13.39	13.34	13.4	13.28	13.21	13.34	13.36	13.37	13.34	13.26	13.25	13.18	13.2	13.26	13.21	13.25	13.11	13.13	13.29	13.21	13.14	13.18	-0.0338292	-0.153771	-0.174386	-0.16061	13.2732	4.86338	0.00612289	0.0189843
A_09_P002396	TC234361										6.25	6.23	6.31	6.17	6.22	6.28	6.24	6.35	6.33	6.27	6.25	6.35	6.33	6.33	6.31	6.23	6.26	6.37	6.27	6.26	6.19	6.3	6.33	0.0468219	0.094645	0.0459194	0.0273637	6.27963	1.50009	0.237844	0.392726
A_09_P005846	FBtr0088479	FBtr0088479	FBgn0033453	CG1667	CG1667		2R	1	5730192	5733017	13.96	14.02	13.83	13.63	13.7	13.67	14.04	14.09	14.15	14.12	14.03	14.79	14.78	14.66	15.12	15.12	15.21	14.82	15.1	15.1	15.03	15.18	15.29	0.284763	0.940318	1.27494	1.34671	14.4973	128.794	1.54724e-14	2.50062e-12	1
A_09_P002401	TC251371										6.32	6.46	6.4	6.44	6.34	6.35	6.4	6.22	6.23	6.32	6.3	6.38	6.38	6.31	6.35	6.55	6.35	6.26	6.28	6.33	6.44	6.26	6.31	-0.0939745	-0.0284166	-0.0297521	-0.0516671	6.34731	1.02716	0.416144	0.578644
A_09_P005851	FBtr0088373	FBtr0088373	FBgn0033454	CG1671	CG1671		2R	1	5735566	5738147	13.5	13.37	13.46	13.43	13.5	13.42	13.75	13.75	13.82	13.57	13.62	13.68	13.66	13.53	13.89	14.01	14.07	13.82	13.8	13.79	13.85	13.67	13.65	0.257068	0.176379	0.472069	0.293496	13.6802	19.1513	8.5974e-07	7.31313e-06
A_09_P002406	NP3188465										6.42	6.36	6.29	6.35	6.3	6.25	6.27	6.29	6.41	6.26	6.36	6.31	6.17	6.29	6.34	6.32	6.25	6.27	6.33	6.27	6.29	6.29	6.28	-0.0107354	-0.0715817	-0.0270528	-0.0473278	6.30293	0.94375	0.458109	0.616912
A_09_P005856	FBtr0088375	FBtr0088375	FBgn0033457	CG1675	Ntmt	N-termil methyltransferase [Source:FlyBase gene me;Acc:FBgn0033457]	2R	1	5753137	5754189	12.46	12.38	12.39	12.26	12.33	12.64	12.65	12.61	12.67	12.48	12.59	13.03	12.92	12.95	12.89	12.92	12.86	13.15	12.76	12.85	12.94	12.78	12.75	0.188811	0.558482	0.506788	0.419403	12.707	23.75	1.44062e-07	1.55168e-06
A_09_P005861	FBtr0088376	FBtr0088376	FBgn0033458	CG18446	CG18446		2R	1	5758975	5761151	7.85	7.84	7.75	8.04	7.88	7.8	7.47	7.61	7.55	7.71	7.68	7.17	7.03	7.23	7.4	7.25	7.38	7.35	7.43	7.26	7.04	7.41	7.38	-0.256403	-0.717766	-0.499581	-0.587927	7.50004	34.3254	5.67085e-09	9.57405e-08
A_09_P002416	FBtr0308892	FBtr0308892	FBgn0069969	CG40498	CG40498		2RHet	-1	52811	78190	6.15	6.29	6.35	6.27	6.26	6.41	6.3	6.34	6.26	6.4	6.39	6.29	6.32	6.24	6.29	6.35	6.22	6.24	6.27	6.38	6.38	6.42	6.31	0.0454099	-0.00752502	-0.0176209	0.0821584	6.30992	1.71209	0.184644	0.326616
A_09_P005866	FBtr0088377	FBtr0088377	FBgn0033459	CG12744	CG12744		2R	1	5762789	5763747	10.5	10.48	10.45	10.71	10.55	10.47	10.56	10.53	10.6	10.67	10.54	10.39	10.12	10.3	10.52	10.62	10.6	10.62	10.76	10.42	10.52	10.72	10.81	0.0510816	-0.257416	0.0949176	0.0907502	10.5418	6.15501	0.00190109	0.00671163
A_09_P002421	FBtr0111187	FBtr0111187	FBgn0263830	CG40486	CG40486		X	-1	22360712	22361912	6.39	6.35	6.46	6.35	6.27	6.33	6.33	6.41	6.38	6.37	6.33	6.36	6.36	6.33	6.26	6.38	6.34	6.3	6.33	6.24	6.37	6.33	6.27	0.00418688	-0.00962329	-0.036911	-0.0552879	6.34062	0.923833	0.468644	0.625857
A_09_P005871	FBtr0088451	FBtr0088451	FBgn0033460	CG1472	sec24	sec24 [Source:FlyBase gene me;Acc:FBgn0033460]	2R	-1	5763737	5769858	11.55	11.31	11.36	11.36	11.26	11.61	11.38	11.36	11.39	11.15	11.35	11.55	11.51	11.4	11.51	11.5	11.58	11.88	11.33	11.56	11.88	11.32	11.34	-0.0832645	0.0750894	0.147773	0.117585	11.4542	1.68277	0.191216	0.334932
A_09_P005881	FBtr0088450	FBtr0088450	FBgn0033463	CG1513	CG1513		2R	-1	5770077	5779194	10.98	10.69	10.47	10.84	10.58	11.18	10.83	10.8	10.7	10.54	10.71	10.67	10.82	10.94	10.66	10.57	10.57	11.26	10.28	10.57	10.82	10.11	10.26	-0.072855	0.0216864	-0.122376	-0.348225	10.6896	1.47484	0.245126	0.401127
A_09_P002431	FBtr0111190	FBtr0111190	FBgn0069973	CG40485	CG40485		X	-1	22362445	22364196	6.43	6.42	6.41	6.43	6.45	6.5	6.45	6.54	6.43	6.48	6.45	6.4	6.43	6.56	6.46	6.5	6.55	6.48	6.42	6.58	6.53	6.57	6.56	0.0286477	0.0204632	0.0409941	0.116648	6.47749	3.16229	0.034831	0.086041
A_09_P005886	FBtr0088448	FBtr0088448	FBgn0033464	CG1441	CG1441		2R	-1	5786523	5790788	6.85	6.65	6.81	6.73	6.65	6.83	7.08	7.04	7	7.02	6.98	6.84	6.59	6.74	6.81	6.68	6.71	6.83	6.86	6.47	6.64	6.6	6.55	0.271859	-0.0270719	0.027948	-0.188443	6.78034	18.5803	1.0976e-06	9.0608e-06
A_09_P002436	FBtr0301118	FBtr0301118	FBgn0069977	CG40467	CG40467		3LHet	-1	722418	789756	6.32	6.45	6.4	6.39	6.22	6.44	6.34	6.35	6.43	6.38	6.32	6.39	6.27	6.39	6.5	6.46	6.44	6.46	6.53	6.42	6.54	6.59	6.59	-0.00698809	-0.0221393	0.103716	0.162915	6.41766	5.69584	0.00284259	0.0096134
A_09_P005891	FBtr0088384	FBtr0088384	FBgn0033465	CG12140	CG12140		2R	1	5798398	5800993	12.73	12.66	12.74	12.59	12.74	12.73	12.81	12.77	12.82	12.7	12.81	12.88	13.02	12.83	12.92	12.83	12.86	12.8	12.75	12.78	12.82	12.8	12.8	0.0847074	0.210476	0.133445	0.103091	12.7906	6.19672	0.00183416	0.00650245
A_09_P005901	FBtr0088441	FBtr0088441	FBgn0033467	CG15863	CG15863		2R	-1	5846624	5847206	10.27	10.44	10.12	10.31	10.16	10.25	10.03	10.12	9.96	10.17	9.75	9.47	9.49	9.68	9.21	9.22	9.13	8.91	9.33	9.7	9.42	9.64	9.74	-0.254069	-0.711462	-1.09977	-0.634343	9.76235	52.8749	1.01635e-10	3.22048e-09	6
A_09_P005906	FBtr0088440	FBtr0088440	FBgn0033468	CG1418	CG1418		2R	-1	5851342	5852567	11.2	11.31	11.32	11.12	11.12	11.24	11.02	11.07	10.99	11.22	11.1	10.81	10.97	10.95	10.97	10.94	10.83	10.88	10.91	11.09	10.91	11.13	10.98	-0.137536	-0.310365	-0.312327	-0.191545	11.0478	11.9327	3.13283e-05	0.000174243
A_09_P005911	FBtr0339424										7.33	7.05	7.16	7.16	7.06	7.3	7.26	7.21	7.27	6.98	6.86	7.32	7.18	6.99	7.38	7.47	7.33	7.23	7.04	7.04	7.1	6.96	7.02	-0.0627547	-0.013536	0.114092	-0.149274	7.16063	2.24634	0.0982081	0.200825
A_09_P005916	FBtr0088388	FBtr0088388	FBgn0033471	CG12134	CG12134		2R	1	5858648	5860285	10.45	10.58	10.44	10.71	10.58	10.66	10.69	10.67	10.7	10.49	10.49	10.33	10.23	10.03	10.51	10.53	10.67	10.56	10.57	10.43	10.51	10.1	10.21	0.0381202	-0.37641	-0.00479607	-0.25827	10.4857	9.34066	0.000163879	0.000755004
A_09_P005921	FBtr0088393	FBtr0088393	FBgn0033473	CG12128	CG12128		2R	1	5914346	5918173	11.03	10.85	11	10.96	11.02	10.98	11.23	11.25	11.16	11.01	11.08	11.02	11	10.88	11.05	11.15	11.11	11.1	11.17	10.78	10.87	11.1	11.08	0.17391	-0.00288678	0.144354	-0.0141627	11.0383	4.65984	0.00744513	0.022611
A_09_P002466	FBtr0079470	FBtr0079470	FBgn0083141	CG6717	Spn7	Serine protease inhibitor 7 [Source:FlyBase gene me;Acc:FBgn0083141]	2L	1	7581932	7583334	6.36	6.39	6.37	6.32	6.38	6.39	6.38	6.44	6.35	6.32	6.43	6.36	6.37	6.33	6.4	6.38	6.32	6.34	6.35	6.39	6.25	6.43	6.35	0.0169318	-0.0123295	-0.00921726	-0.0160057	6.36626	0.276396	0.889929	0.930486
A_09_P005926	FBtr0088394	FBtr0088394	FBgn0033473	CG12128	CG12128		2R	1	5914346	5918173	6.64	6.43	6.5	6.59	6.51	6.58	6.69	6.62	6.67	6.63	6.52	6.67	6.41	6.44	6.57	6.56	6.62	6.49	6.51	6.42	6.48	6.39	6.39	0.0856862	-0.0343334	0.00703834	-0.121033	6.53661	4.20157	0.011703	0.0336576
A_09_P005931	FBtr0088435	FBtr0088435	FBgn0033474	CG1407	CG1407		2R	-1	5915948	5920393	6.86	7.14	7.07	7.05	7.59	7.18	6.85	6.91	6.78	6.82	7.04	6.36	6.56	6.58	6.76	6.84	6.73	6.74	6.91	7.04	6.89	6.79	6.95	-0.267393	-0.651726	-0.351732	-0.229871	6.88844	10.951	5.69292e-05	0.000296175
A_09_P005936	FBtr0088436	FBtr0088436	FBgn0033474	CG1407	CG1407		2R	-1	5915948	5920393	11.96	11.78	11.84	11.78	11.84	12.06	11.98	12.02	12.06	11.76	12.06	12.58	12.51	12.42	12.64	12.54	12.67	12.75	12.41	12.53	12.85	12.23	12.31	0.101208	0.626872	0.725563	0.602889	12.2431	25.6243	7.52115e-08	8.83474e-07
A_09_P005941	FBtr0088395	FBtr0088395	FBgn0033475	CG12129	CG12129		2R	1	5920799	5922203	9.45	9.16	9.21	9.68	9.39	9.43	9.45	9.46	9.37	9.31	9.45	8.94	9	8.54	10.04	9.81	9.9	9.94	9.82	9.82	9.89	9.69	9.7	0.0213318	-0.56152	0.513702	0.387493	9.49706	34.0445	6.10844e-09	1.01845e-07
A_09_P002486	FBtr0110769	FBtr0110769	FBgn0083938	CG34102	BG642163	BG642163 [Source:FlyBase gene me;Acc:FBgn0083938]	2L	1	4641296	4642747	6.25	6.51	6.54	6.36	6.44	6.54	6.51	6.53	6.49	6.5	6.55	6.5	6.53	6.58	6.49	6.5	6.35	6.47	6.47	6.48	6.48	6.53	6.55	0.0754089	0.0941751	0.0156338	0.0699776	6.48516	1.42447	0.260318	0.418842
A_09_P005946	FBtr0088434	FBtr0088434	FBgn0033476	CG18445	oys	oysgedart [Source:FlyBase gene me;Acc:FBgn0033476]	2R	-1	5923268	5936123	12.67	12.87	13.09	12.49	12.69	12.86	12.87	13	13	12.96	13.18	13.21	13.22	13.2	13.07	12.8	13.01	13.18	13.17	12.9	13.04	12.99	12.87	0.224818	0.432617	0.269052	0.172189	12.9715	5.67098	0.00290638	0.00980131
A_09_P005951	FBtr0088433	FBtr0088433	FBgn0263260	CG12918	sel	seele [Source:FlyBase gene me;Acc:FBgn0263260]	2R	-1	5938367	5939682	12.94	12.85	12.9	12.73	12.75	12.83	12.91	12.85	12.87	12.89	12.73	12.6	12.64	12.47	12.61	12.64	12.52	12.32	12.46	13.08	13.06	12.95	12.9	0.0160069	-0.262252	-0.323426	0.162384	12.7607	20.9065	4.19466e-07	3.95395e-06
A_09_P002496	FBtr0110782	FBtr0110782	FBgn0083940	CG34104	CG34104		X	1	9980566	10042911	6.27	6.23	6.3	6.29	6.27	6.25	6.26	6.36	6.22	6.27	6.25	6.27	6.21	6.2	6.23	6.3	6.33	6.26	6.31	6.19	6.22	6.17	6.2	0.00459377	-0.0416355	0.0173539	-0.071563	6.2557	2.51333	0.0721027	0.156391
A_09_P005956	FBtr0088401	FBtr0088401	FBgn0262169	CG2264	magu	magu [Source:FlyBase gene me;Acc:FBgn0262169]	2R	1	5940048	5951218	6.68	6.74	6.62	6.75	6.54	6.67	6.73	6.59	6.73	6.52	6.63	6.64	6.58	6.61	6.6	6.69	6.55	6.64	6.47	6.4	6.51	6.48	6.46	-0.030073	-0.0593083	-0.0774906	-0.204047	6.60061	4.77925	0.00663566	0.020407
A_09_P005961	FBtr0088431	FBtr0088431	FBgn0033479	CG2292	CG2292		2R	-1	5950890	5954060	8.68	8.65	8.7	8.83	8.8	8.92	8.9	8.89	8.99	8.74	8.74	9.27	9.27	9.05	9.36	9.5	9.44	9.34	9.27	9.46	9.47	9.5	9.4	0.0863611	0.430366	0.618745	0.69517	9.09469	52.3505	1.11768e-10	3.47324e-09
A_09_P002506	FBtr0303302	FBtr0303302	FBgn0261815	CG42757	CG42757		2L	1	17172147	17173112	6.27	6.33	6.35	6.24	6.51	6.27	6.34	6.25	6.37	6.28	6.33	6.36	6.32	6.35	6.37	6.25	6.37	6.26	6.33	6.36	6.24	6.3	6.39	-0.012706	0.0184691	-0.013711	-0.00545766	6.32402	0.122122	0.972993	0.982786
A_09_P005966	FBtr0088403	FBtr0088403	FBgn0033480	CG12921	mRpL42	mitochondrial ribosomal protein L42 [Source:FlyBase gene me;Acc:FBgn0033480]	2R	1	5954154	5954747	12.59	12.81	12.85	12.49	12.63	12.83	12.26	12.35	12.27	12.57	12.42	12.06	12.14	12.01	11.93	11.86	11.83	12.2	12.15	12.04	11.93	12.04	12.02	-0.32606	-0.626709	-0.70538	-0.693245	12.2733	31.0601	1.39187e-08	2.06227e-07
A_09_P002511	FBtr0110787	FBtr0110787	FBgn0083943	CG34107	CG34107		3R	1	6050631	6051309	6.24	6.48	6.43	6.27	6.42	6.45	6.33	6.41	6.44	6.33	6.51	6.47	6.42	6.46	6.19	6.3	6.55	6.36	6.33	6.27	6.41	6.52	6.57	0.0195022	0.0692849	-0.0373011	0.0599228	6.39765	0.774856	0.553734	0.695644
A_09_P005976	FBtr0088428	FBtr0088428	FBgn0033482	CG1371	CG1371		2R	-1	5958476	5963147	12.37	12.1	12.1	12.47	12.32	11.78	12.45	12.31	12.55	12.24	12.27	12.22	12.18	12.3	12.64	12.97	12.82	11.99	12.51	12.52	12.5	13.01	12.86	0.175413	0.0427278	0.399543	0.533905	12.4129	4.28789	0.0107334	0.0312122
A_09_P002516	NP1341318										6.3	6.29	6.28	6.28	6.27	6.27	6.2	6.34	6.27	6.31	6.37	6.29	6.32	6.28	6.24	6.3	6.27	6.37	6.37	6.29	6.27	6.32	6.25	0.016651	0.016488	0.026556	0.000951344	6.294	0.236232	0.914762	0.946517
A_09_P005981	FBtr0088405	FBtr0088405	FBgn0033483	CG12919	egr	eiger [Source:FlyBase gene me;Acc:FBgn0033483]	2R	1	5965870	5971715	13.79	13.72	13.66	13.62	13.77	13.94	13.63	13.59	13.83	13.51	13.68	13.88	13.88	13.82	13.36	13.54	13.59	13.72	13.48	13.25	13.7	13.19	13.28	-0.102121	0.112108	-0.210256	-0.39336	13.6281	8.13333	0.000389633	0.00163318
A_09_P002521	FBtr0300423	FBtr0300423	FBgn0083945	CG34109	CG34109		2L	1	10094088	10125736	6.53	6.21	6.22	6.48	6.41	6.3	6.25	6.37	6.34	6.4	6.3	6.34	6.34	6.33	6.33	6.39	6.62	6.3	6.3	6.39	6.39	6.32	6.29	-0.0272417	-0.0238359	0.0271126	-0.0120724	6.35416	0.232823	0.91679	0.947615
A_09_P005986	FBtr0088409	FBtr0088409	FBgn0033484	CG2269	CG2269		2R	1	5972774	5983921	6.45	6.49	6.37	6.49	6.51	6.58	6.55	6.61	6.56	6.65	6.61	6.52	6.48	6.51	6.51	6.48	6.67	6.63	6.54	6.53	6.44	6.49	6.52	0.115853	0.0221902	0.086585	0.0142768	6.53049	3.06151	0.0389073	0.0944477
A_09_P002526	FBtr0110797	FBtr0110797	FBgn0083946	CG34110	lobo	lost boys [Source:FlyBase gene me;Acc:FBgn0083946]	3R	-1	20995286	21019498	6.43	6.31	6.39	6.46	6.48	6.31	6.45	6.36	6.41	6.3	6.34	6.31	6.24	6.3	6.28	6.49	6.36	6.45	6.39	6.38	6.41	6.45	6.42	-0.0224948	-0.116105	-0.00183569	0.0158955	6.37923	1.99062	0.132622	0.254574
A_09_P005991	FBtr0088425	FBtr0088425	FBgn0033485	CG1381	RpLP0-like	Ribosomal protein LP0-like [Source:FlyBase gene me;Acc:FBgn0033485]	2R	-1	5986023	5987091	13.67	13.5	13.6	13.72	13.7	13.78	13.63	13.73	13.61	13.37	13.37	13.61	13.55	13.18	13.46	13.51	13.6	13.41	13.54	13.2	13.38	13.19	13.29	-0.122036	-0.219225	-0.159719	-0.39843	13.5044	6.41303	0.00152577	0.00550873
A_09_P002531	NM_001043283										6.49	6.37	6.39	6.5	6.23	6.27	6.42	6.27	6.33	6.29	6.26	6.28	6.5	6.25	6.35	6.57	6.34	6.48	6.36	6.31	6.5	6.37	6.27	-0.0563784	-0.0283843	0.04758	-0.0118931	6.36566	0.728255	0.582564	0.718531
A_09_P005996	FBtr0088423	FBtr0088423	FBgn0033486	CG11866	CG11866		2R	1	6005199	6008956	11.97	12.14	11.7	11.99	11.8	12.15	12.33	12.1	12.11	12	12.07	12.29	12.04	12	12.22	12.12	12.1	12.16	12.09	11.96	12.05	11.73	11.94	0.162714	0.151844	0.177865	-0.0408565	12.0458	2.78162	0.0531483	0.122106
A_09_P002536	FBtr0110806	FBtr0110806	FBgn0083949	CG34113	CG34113		3R	-1	1688587	1765245	6.4	6.6	6.38	6.51	6.48	6.51	6.5	6.49	6.49	6.49	6.56	6.45	6.6	6.52	6.43	6.46	6.38	6.43	6.45	6.55	6.42	6.52	6.45	0.0254565	0.0410026	-0.0528037	0.00583241	6.48044	1.39018	0.271185	0.430773
A_09_P006001	FBtr0290287	FBtr0290287	FBgn0033490	CG12917	CG12917		2R	1	6025161	6026772	6.49	6.75	6.48	6.3	6.46	6.69	6.51	6.66	6.6	6.44	6.54	6.36	6.51	6.66	6.49	6.24	6.61	6.55	6.45	6.7	6.55	6.58	6.61	0.0210363	-0.0196327	-0.059301	0.0792664	6.53241	0.750606	0.56861	0.707315
A_09_P002541	FBtr0110808	FBtr0110808	FBgn0083950	CG34114	CG34114		3R	1	6819205	6875525	6.44	6.35	6.48	6.36	6.6	6.47	6.33	6.52	6.25	6.38	6.4	6.49	6.51	6.4	6.41	6.5	6.4	6.35	6.51	6.48	6.38	6.41	6.45	-0.0734618	0.0173915	-0.0147829	-0.0191079	6.42988	0.840067	0.515133	0.664569
A_09_P006006	FBtr0088332	FBtr0088332	FBgn0033491	CG18011	CG18011		2R	1	6029845	6033711	7.8	7.75	7.69	7.76	7.64	7.85	7.34	7.24	7.23	7.33	7.3	7.38	7.31	7.43	7.46	7.46	7.45	7.58	7.3	7.36	7.41	7.35	7.37	-0.458206	-0.372681	-0.298159	-0.373795	7.46941	33.5213	7.02515e-09	1.15159e-07
A_09_P002546	FBtr0110813	FBtr0110813	FBgn0083951	CG34115	CG34115		2R	1	16863005	16864439	6.31	6.19	6.3	6.29	6.4	6.28	6.32	6.33	6.22	6.23	6.27	6.28	6.25	6.22	6.32	6.32	6.28	6.37	6.3	6.26	6.18	6.24	6.3	-0.0207771	-0.0459043	0.0230818	-0.0494438	6.28097	1.20088	0.339536	0.504152
A_09_P006011	FBtr0299832	FBtr0299832	FBgn0033494	CG33135	KCNQ	KCNQ potassium channel [Source:FlyBase gene me;Acc:FBgn0033494]	2R	-1	6033402	6079899	6.85	6.88	6.73	7.03	7.06	6.88	6.88	7.02	6.98	6.88	7.06	7.22	7.26	7.05	6.96	6.93	7.25	6.98	7.11	7.17	7.03	7.1	7	0.0588287	0.274122	0.140639	0.170684	7.01384	4.14728	0.0123613	0.0352668
A_09_P006016	FBtr0088369	FBtr0088369	FBgn0033495	CG12214	CG12214		2R	-1	6043421	6046436	8.79	9.39	9.2	8.63	8.6	9.06	8.64	8.67	8.81	9.46	8.96	8.38	8.48	8.8	8.24	8.2	8.16	8.22	8.54	9.27	9.07	9.66	9.35	-0.039555	-0.390539	-0.672311	0.393853	8.8083	11.3725	4.38726e-05	0.000234197
A_09_P006021	FBtr0088365	FBtr0088365	FBgn0033497	CG12912	CG12912		2R	-1	6120971	6122112	6.41	6.51	6.49	6.68	6.39	6.39	6.47	6.5	6.43	6.51	6.42	6.46	6.64	6.62	6.41	6.81	6.59	6.54	6.46	6.4	6.65	6.46	6.55	-0.0144944	0.0896963	0.0811792	0.0330503	6.51164	0.860823	0.503286	0.65496
A_09_P002561	GH26447										6.36	6.39	6.42	6.27	6.4	6.39	6.45	6.45	6.42	6.46	6.46	6.32	6.51	6.45	6.41	6.37	6.47	6.46	6.59	6.5	6.52	6.52	6.39	0.076555	0.0550889	0.0891788	0.108931	6.43271	2.05259	0.123267	0.240505
A_09_P006036	FBtr0088335	FBtr0088335	FBgn0033500	CG12913	CG12913		2R	1	6136762	6142479	6.98	6.93	6.82	6.86	7	6.81	6.87	6.91	6.8	7.07	7.01	7.16	7.19	6.87	7.02	6.79	6.93	6.92	7.29	7.07	6.8	6.83	6.75	0.0318239	0.173296	0.0910149	-0.0417779	6.9425	1.47237	0.24585	0.402025
A_09_P002566	FBtr0306202	FBtr0306202	FBgn0262869	CG43224	mun	munin [Source:FlyBase gene me;Acc:FBgn0262869]	3R	-1	16204718	16310273	6.38	6.39	6.33	6.4	6.42	6.48	6.44	6.4	6.43	6.44	6.37	6.42	6.4	6.46	6.44	6.46	6.44	6.37	6.33	6.47	6.36	6.41	6.4	0.0195592	0.0276627	0.00860983	0.00914817	6.41046	0.176874	0.947835	0.966803
A_09_P006051	FBtr0088341	FBtr0088341	FBgn0033504	CG18408	CAP	CAP [Source:FlyBase gene me;Acc:FBgn0033504]	2R	1	6156528	6194529	9.47	8.86	9.26	9.49	9.44	9.38	9.64	9.63	9.59	8.93	9.63	9.89	9.69	9.47	9.61	9.65	9.69	9.99	9.25	9.41	9.98	9.09	9.21	0.169557	0.37028	0.322709	0.107978	9.48999	1.47291	0.245691	0.401826
A_09_P002571	FBtr0110826	FBtr0110826	FBgn0083956	CG34120	CG34120		X	1	20994980	21011281	6.28	6.4	6.36	6.34	6.36	6.41	6.4	6.41	6.37	6.38	6.43	6.41	6.33	6.51	6.33	6.32	6.4	6.36	6.37	6.4	6.44	6.43	6.44	0.0371473	0.0600017	-0.00252999	0.065871	6.38661	1.68015	0.191817	0.335782
A_09_P006056	FBtr0088348	FBtr0088348	FBgn0033507	CG12909	CG12909		2R	1	6197629	6198648	13.3	13.4	13.23	13.24	13.21	13.17	13.4	13.29	13.33	13.35	13.35	13.36	13.22	13.23	13.52	13.59	13.58	13.41	13.49	13.56	13.54	13.44	13.51	0.0830731	0.012298	0.256052	0.252968	13.3788	15.1213	5.50683e-06	3.74837e-05
A_09_P002576	FBtr0110827	FBtr0110827	FBgn0083956	CG34120	CG34120		X	1	20994980	21011281	6.33	6.52	6.42	6.36	6.44	6.5	6.41	6.44	6.39	6.44	6.44	6.6	6.5	6.51	6.47	6.47	6.37	6.45	6.48	6.49	6.35	6.37	6.43	-0.00189754	0.112144	0.0225593	-0.0156581	6.44258	2.43115	0.0792537	0.16885
A_09_P006101	FBtr0088259	FBtr0088259	FBgn0033518	CG11765	Prx2540-2	Peroxiredoxin 2540-2 [Source:FlyBase gene me;Acc:FBgn0033518]	2R	1	6306223	6307266	11.85	11.55	11.75	11.74	12.63	11.89	11.95	12.04	11.61	11.28	12.02	11.58	11.48	11.08	9.63	9.57	9.9	10.36	9.75	8.27	7.95	7.76	8.18	-0.120811	-0.520291	-2.06063	-3.86033	10.688	136.512	8.57364e-15	1.53431e-12	2
A_09_P002581	TC244673										6.34	6.32	6.4	4.34	6.22	6.36	6.26	6.2	6.25	6.29	6.37	6.1	6.46	6.3	6.27	6.33	6.25	6.33	6.33	6.46	6.34	6.26	6.39	0.276673	0.290033	0.30524	0.366416	6.22519	0.678338	0.614528	0.7416
A_09_P006106	FBtr0088316	FBtr0088316	FBgn0033519	CG11825	CG11825		2R	-1	6307919	6309196	7.71	7.79	7.98	7.61	7.78	7.95	7.52	7.55	7.48	7.78	7.86	7.34	7.39	7.64	7.22	7.04	6.88	7.21	7.19	7.01	7.1	7.22	7.1	-0.167623	-0.348712	-0.697425	-0.700502	7.45019	26.5408	5.55005e-08	6.77165e-07
A_09_P006111	FBtr0088315	FBtr0088315	FBgn0033521	CG12896	CG12896		2R	-1	6314385	6315418	11.96	11.8	11.79	11.81	12.82	11.81	12.1	12.13	11.81	11.53	12.02	11.6	11.49	11.12	9.68	9.76	9.96	10.13	9.9	8.35	7.69	7.89	8.36	-0.0784738	-0.595146	-2.1069	-3.92178	10.7609	156.487	2.13427e-15	5.40492e-13	2
A_09_P006116	FBtr0100460	FBtr0100460	FBgn0262114	CG42236	RanBPM	Ran-binding protein M [Source:FlyBase gene me;Acc:FBgn0262114]	2R	1	6317217	6324086	7.1	7.21	7.23	7.09	7.41	7.37	7.03	7.02	7.01	6.94	7.21	6.53	6.66	6.69	6.97	6.88	6.98	7.17	7.1	7.18	7.42	7.01	7.03	-0.194825	-0.610289	-0.213764	-0.0773192	7.05519	12.9894	1.70588e-05	0.000101563
A_09_P006121	FBtr0088314	FBtr0088314	FBgn0033523	CG12895	CG12895		2R	-1	6324103	6324893	8.85	9.13	9.14	9.08	9.24	9.35	8.72	8.92	8.83	8.98	9.18	8.23	8.4	8.32	8.82	8.67	8.67	9.07	8.96	8.84	8.82	8.62	8.56	-0.205887	-0.815232	-0.292539	-0.422196	8.84352	15.7172	4.09676e-06	2.89011e-05
A_09_P002601	FBtr0110838	FBtr0110838	FBgn0083960	CG34124	CG34124		2L	1	4958411	4965430	6.39	6.42	6.41	6.38	6.46	6.5	6.49	6.38	6.4	6.33	6.41	6.42	6.4	6.38	6.43	6.34	6.43	6.34	6.29	6.4	6.34	6.37	6.31	-0.0229076	-0.0262966	-0.0614099	-0.0730813	6.39173	1.39088	0.270959	0.430604
A_09_P006131	FBtr0088310	FBtr0088310	FBgn0033526	CG12892	Caf1-105	Caf1-105 [Source:FlyBase gene me;Acc:FBgn0033526]	2R	-1	6353506	6356045	11.73	11.94	11.77	11.7	11.76	12.19	11.92	12.03	11.97	11.99	11.95	11.76	11.83	11.73	11.13	11.11	11.12	11.35	11.01	11.34	11.16	11.08	11.05	0.126844	-0.0761964	-0.702807	-0.690742	11.593	48.127	2.4829e-10	6.70919e-09
A_09_P006136	FBtr0088273	FBtr0088273	FBgn0033527	CG11777	CG11777		2R	1	6356121	6357148	7.77	8.2	7.93	7.87	7.87	8	7.77	8	7.87	8.12	7.89	7.35	7.43	7.45	7.87	7.78	7.78	7.93	7.92	7.92	7.33	7.75	7.72	-0.012503	-0.532218	-0.0852936	-0.261302	7.80457	9.33215	0.000164844	0.000758473
A_09_P006141	FBtr0088306	FBtr0088306	FBgn0033528	CG11761	trsn	translin [Source:FlyBase gene me;Acc:FBgn0033528]	2R	-1	6366516	6367612	14.07	14.08	14.14	14.21	14.25	14.11	14.07	14.08	14.02	14.13	14.04	14.24	14.23	14.21	14.24	14.15	14.17	14.01	14.17	14.28	14.2	14.12	14.21	-0.0739869	0.0844861	0.0038109	0.0602055	14.1487	3.4001	0.026918	0.0691538
A_09_P002616	FBtr0301072	FBtr0301072	FBgn0083963	CG34127	CG34127		3R	-1	3396003	3465156	6.31	6.33	6.31	6.27	6.47	6.38	6.39	6.33	6.27	6.34	6.39	6.37	6.37	6.4	6.44	6.37	6.44	6.33	6.47	6.36	6.32	6.41	6.43	0.000984598	0.0325626	0.0641991	0.0319975	6.36937	0.973065	0.442965	0.603237
A_09_P006146	FBtr0088274	FBtr0088274	FBgn0033529	CG17765	CG17765		2R	1	6367665	6369391	13.66	13.87	13.7	13.79	13.58	13.29	13.62	13.56	13.62	13.95	13.67	13.53	13.52	13.7	13.57	13.66	13.59	13.23	13.61	13.44	13.2	13.7	13.72	0.0330119	-0.0672668	-0.117788	-0.135583	13.599	0.848734	0.51016	0.660193
A_09_P006151	FBtr0088283	FBtr0088283	FBgn0033538	CG11883	CG11883		2R	1	6505169	6528718	11.69	11.84	11.76	11.62	11.59	11.49	11.17	11.1	11.14	11.3	11.2	11.16	11.19	11.16	11.21	11.42	11.35	11.18	11.16	11.65	11.47	11.73	11.67	-0.485302	-0.495922	-0.401249	-0.0368218	11.4025	27.4995	4.07537e-08	5.17663e-07
A_09_P002626	FBtr0110870	FBtr0110870	FBgn0083965	CG34129	CG34129		3R	-1	22015956	22016927	6.27	6.33	6.46	6.4	6.4	6.46	6.32	6.45	6.43	6.41	6.33	6.35	6.42	6.35	6.42	6.42	6.51	6.43	6.52	6.61	6.67	6.55	6.48	0.00198221	-0.0116523	0.0763744	0.191762	6.43574	6.54836	0.00136184	0.00497948
A_09_P006156	FBtr0088258	FBtr0088258	FBgn0033539	CG16728	Git		2R	-1	6529323	6532925	13.11	13.29	13.14	12.98	13.01	13.09	13.2	13.17	13.23	13.39	13.24	13.32	13.24	13.48	13.03	12.94	12.96	13.11	13.15	12.74	12.69	12.82	12.91	0.143064	0.246967	-0.0653668	-0.313646	13.0988	18.446	1.16347e-06	9.52392e-06
A_09_P002631	FBtr0110871	FBtr0110871	FBgn0083966	CG34130	CG34130		3R	-1	22014726	22015699	6.35	6.51	6.36	6.45	6.33	6.52	6.51	6.49	6.32	6.39	6.39	6.39	6.38	6.46	6.46	6.49	6.22	6.48	6.4	6.46	6.4	6.37	6.44	0.000259985	-0.00959158	-0.0132578	-0.00654018	6.41614	0.0269165	0.99848	0.999101
A_09_P006161	FBtr0088212	FBtr0088212	FBgn0033540	CG11887	Elp2	Elongator complex protein 2 [Source:FlyBase gene me;Acc:FBgn0033540]	2R	1	6533230	6536139	9.09	9.15	9.16	9.17	9.14	9.38	9.02	9.04	9.05	9.17	9.22	8.66	8.74	8.62	9.49	9.39	9.41	9.68	9.27	9.59	9.51	9.47	9.4	-0.0846459	-0.508802	0.264896	0.311772	9.21005	36.8851	2.94774e-09	5.48007e-08
A_09_P006166	FBtr0088213	FBtr0088213	FBgn0033541	CG12934	CG12934		2R	1	6536388	6537250	6.71	6.63	6.64	6.68	6.55	6.6	6.63	6.53	6.55	6.55	6.61	6.46	6.45	6.45	6.54	6.81	6.59	6.53	6.53	6.63	6.87	6.66	6.56	-0.0614344	-0.182067	-0.0332583	0.0443367	6.59741	3.29933	0.0300061	0.0760306
A_09_P006176	FBtr0088256	FBtr0088256	FBgn0033543	CG12338	CG12338		2R	-1	6617080	6618419	9.7	9.82	9.68	9.82	9.62	9.53	8.83	8.87	8.95	9.19	9.02	8.98	8.85	8.92	9.29	9.25	9.31	9	9.22	9.83	9.79	9.67	9.76	-0.72428	-0.775868	-0.481712	0.0668315	9.34333	57.789	4.33777e-11	1.56717e-09
A_09_P006181	FBtr0339465										11.19	11.35	11.32	11.11	11.32	11.3	11.17	11.21	11.32	11.35	11.13	11.43	11.36	11.35	11.34	11.42	11.48	11.44	11.52	11.63	11.53	11.42	11.5	-0.0282255	0.113441	0.17366	0.252633	11.3547	9.53249	0.000143687	0.000672672
A_09_P002651	FBtr0308890	FBtr0308890	FBgn0037625	CG11768	CG11768		3R	-1	4574928	4593922	6.35	6.3	6.39	6.51	6.38	6.35	6.53	6.49	6.29	6.41	6.36	6.42	6.49	6.44	6.52	6.75	6.35	6.33	6.45	6.34	6.41	6.4	6.4	0.0369612	0.0676027	0.101658	0.00975604	6.42019	0.894503	0.484521	0.639467
A_09_P006186	FBtr0088221	FBtr0088221	FBgn0033547	CG12935	CG12935		2R	1	6696902	6698160	7.56	7.9	8.19	7.87	8.15	7.49	7.74	7.76	7.53	7.79	7.85	7.78	8.28	7.51	7.72	7.51	7.63	7.47	8.13	8	7.63	8.04	7.86	-0.124218	-0.00361945	-0.170163	0.021277	7.80006	0.615052	0.65651	0.77412
A_09_P006191	FBtr0088252	FBtr0088252	FBgn0033548	CG7637	CG7637		2R	-1	6698061	6698441	13.82	14.12	14.29	13.89	14.11	14.02	13.87	13.85	13.99	14.14	14.13	13.9	14	13.81	14.15	13.95	14.01	13.9	14.04	14.4	14.23	14.38	14.28	-0.0455313	-0.140438	-0.0308188	0.281613	14.0557	6.33494	0.00163004	0.0058504
A_09_P002661	FBtr0110944	FBtr0110944	FBgn0083972	CG34136	CG34136		2L	1	21096922	21098932	6.44	6.33	6.56	6.49	6.49	6.48	6.42	6.5	6.46	6.51	6.46	6.47	6.47	6.51	6.64	6.47	6.6	6.58	6.47	6.46	6.48	6.49	6.57	0.00199657	0.0170326	0.0823667	0.0317928	6.4929	1.38588	0.272577	0.432365
A_09_P006196	FBtr0088222	FBtr0088222	FBgn0033549	CG12936	mms4		2R	1	6698583	6699720	9.2	9.4	9.24	9.13	9.17	9.5	8.7	8.7	8.65	8.93	8.7	8.62	8.57	8.66	8.22	8.18	8.15	8.11	8.04	8.37	8.12	8.42	8.43	-0.539875	-0.65698	-1.13333	-0.938125	8.66203	82.3538	1.36582e-12	8.89222e-11	6
A_09_P006201	FBtr0088251	FBtr0088251	FBgn0033550	CG12341	CG12341		2R	-1	6699662	6700815	10.02	10.01	10	9.98	9.93	10.18	9.73	9.76	9.74	9.82	9.85	10.07	9.95	9.99	9.85	9.84	9.75	10.01	9.76	9.91	9.92	9.78	9.75	-0.239735	-0.0157583	-0.177991	-0.179216	9.89571	8.14876	0.000385171	0.00161616
A_09_P006206	FBtr0088223	FBtr0088223	FBgn0033551	CG7222	CG7222		2R	1	6701054	6703286	11.51	11.3	11.42	11.48	11.39	11.26	11.42	11.38	11.36	11.49	11.43	11.16	11.15	11.09	11.5	11.59	11.46	11.51	11.49	11.24	11.19	11.5	11.45	0.0254763	-0.258251	0.119438	-0.0451064	11.3824	9.19121	0.00018176	0.000826722
A_09_P002676	FBtr0301075	FBtr0301075	FBgn0083975	CG34139	CG34139		3R	1	16030531	16071195	6.48	6.5	6.4	6.69	6.43	6.34	6.42	6.43	6.49	6.42	6.41	6.44	6.41	6.46	6.43	6.64	6.46	6.46	6.39	6.48	6.42	6.46	6.45	-0.0381452	-0.0349434	0.00544492	-0.0223707	6.45658	0.282745	0.885864	0.927774
A_09_P006216	FBtr0088248	FBtr0088248	FBgn0033554	CG12938	Lsm10	Lsm10 [Source:FlyBase gene me;Acc:FBgn0033554]	2R	-1	6708690	6709145	10.49	10.81	10.86	10.53	10.69	10.77	10.28	10.39	10.27	10.51	10.32	10.09	10.16	10.17	9.73	9.76	9.69	9.84	9.99	10	9.94	9.97	10.01	-0.33718	-0.547735	-0.888929	-0.709918	10.2291	55.8329	6.03837e-11	2.08152e-09
A_09_P006221	FBtr0088226	FBtr0088226	FBgn0033555	CG12324	RpS15Ab	Ribosomal protein S15Ab [Source:FlyBase gene me;Acc:FBgn0033555]	2R	1	6709176	6709914	13.5	13.89	13.98	14.24	14.3	14	14.12	14	14	14	13.96	13.64	13.96	13.46	14.2	14.22	14.21	14.28	14.19	14.54	14.25	14.31	14.38	0.0316009	-0.298434	0.235479	0.383465	14.0719	8.15367	0.000383766	0.00161069
A_09_P006226	NM_136773										6.58	6.65	6.7	6.63	6.82	6.64	6.71	6.55	6.56	6.66	6.68	6.56	6.67	6.57	6.55	6.73	6.54	6.61	6.81	6.68	6.67	6.81	6.68	-0.0355454	-0.0708686	-0.0179286	0.0395059	6.65443	0.85009	0.509385	0.659588
A_09_P006231	FBtr0088227	FBtr0088227	FBgn0033557	CG12325	CG12325		2R	1	6711105	6715149	10.03	10.02	9.93	10.35	10.34	10.16	10.15	10.26	10.21	10.16	10.09	9.79	9.84	9.56	10.34	10.3	10.33	9.93	10.19	9.93	9.74	9.83	9.99	0.0386651	-0.405992	0.0833873	-0.263603	10.0638	9.21871	0.000178316	0.000813012
A_09_P002696	FBtr0113487	FBtr0113487	FBgn0083979	CG34143	Ir10a	Ionotropic receptor 10a [Source:FlyBase gene me;Acc:FBgn0083979]	X	-1	11202566	11205241	6.28	6.25	6.22	6.13	6.23	6.2	6.24	6.17	6.22	6.29	6.22	6.19	6.24	6.16	6.31	6.24	6.28	6.24	6.31	6.29	6.28	6.19	6.22	0.00781796	-0.0244539	0.056199	0.0246542	6.23365	1.35658	0.282261	0.443345
A_09_P006236	FBtr0088246	FBtr0088246	FBgn0033558	CG12344	CG12344		2R	-1	6714934	6721741	10.36	10.56	10.78	10.32	10.28	10.1	10.47	10.45	10.57	10.79	10.57	10.21	10.25	10.33	10.4	10.47	10.33	9.82	10.4	10.56	10.46	11.28	11.07	0.16839	-0.133799	-0.116866	0.443072	10.4701	4.37402	0.00985189	0.0289884
A_09_P002701	FBtr0110988	FBtr0110988	FBgn0083980	CG34144	CG34144		X	-1	11191336	11196682	6.33	6.22	6.18	6.35	6.44	6.34	6.38	6.32	6.35	6.31	6.29	6.31	6.23	6.31	6.28	6.42	6.28	6.34	6.36	6.34	6.35	6.35	6.4	0.0177072	-0.0253902	0.0242663	0.0506133	6.32566	0.659132	0.627106	0.751149
A_09_P006241	FBtr0088228	FBtr0088228	FBgn0263510	CG6751	nclb	no child left behind [Source:FlyBase gene me;Acc:FBgn0263510]	2R	1	6763259	6764801	14.25	14.11	14.15	14.17	14.14	13.91	14.3	14.19	14.22	14.23	14.15	13.97	14.02	13.93	14.28	14.43	14.34	14.18	14.17	13.98	13.91	13.95	14	0.0968252	-0.148695	0.157253	-0.160046	14.1298	11.3384	4.47965e-05	0.000238771
A_09_P006251	FBtr0089729	FBtr0089729	FBgn0033566	CG18004	CG18004		2R	1	6772524	6773880	11.71	11.75	11.8	11.62	11.84	11.93	11.58	11.7	11.67	11.49	11.49	11.43	11.44	11.11	10.98	11.19	11.23	11.32	11.37	11.07	11	11.11	10.94	-0.189915	-0.448884	-0.558517	-0.746539	11.4235	30.7175	1.53637e-08	2.22902e-07
A_09_P006256	FBtr0088236	FBtr0088236	FBgn0033569	CG12942	CG12942		2R	1	6781964	6784727	8.93	8.97	8.95	9.02	9.09	8.78	8.75	8.57	8.68	8.78	8.66	8.6	8.42	8.47	8.55	8.68	8.59	8.41	8.55	8.43	8.2	8.48	8.51	-0.266182	-0.462024	-0.401003	-0.550882	8.65603	22.4389	2.3269e-07	2.36082e-06
A_09_P006261	FBtr0088238	FBtr0088238	FBgn0033570	CG7712	CG7712		2R	-1	6784649	6785390	9.2	9.2	9.41	9.49	9.45	9.28	9.36	9.41	9.47	9.27	9.24	9.37	9.13	9.12	9.21	9.31	9.27	9.05	9.24	8.95	8.95	8.99	8.97	0.0114979	-0.130289	-0.12061	-0.371682	9.23186	10.0421	0.000102087	0.000497927
A_09_P006266	FBtr0088237	FBtr0088237	FBgn0033571	CG11979	Rpb5	Rpb5 [Source:FlyBase gene me;Acc:FBgn0033571]	2R	-1	6785536	6786565	10.87	10.98	11.02	11.21	11.2	10.92	10.72	10.83	10.77	10.88	10.99	10.05	10.11	10.02	10.78	10.68	10.67	10.79	10.78	11.16	10.95	10.79	10.78	-0.192888	-0.971547	-0.289345	-0.111567	10.7811	38.2043	2.13605e-09	4.18389e-08
A_09_P006286	FBtr0088202	FBtr0088202	FBgn0033578	CG13232	BBS4	BBS4 [Source:FlyBase gene me;Acc:FBgn0033578]	2R	1	7023433	7026766	6.57	6.58	6.62	6.51	6.52	6.65	6.85	6.84	6.88	6.76	6.8	7.09	7.11	7.07	6.88	6.93	6.88	6.96	6.9	6.5	6.61	6.59	6.55	0.251062	0.514971	0.335441	-0.013594	6.76776	74.5054	3.66558e-12	2.00497e-10
A_09_P006291	FBtr0088206	FBtr0088206	FBgn0033579	CG13229	CG13229		2R	-1	7026809	7059711	8.45	8.39	8.23	8.31	8.23	8.64	8.83	8.93	8.89	8.85	8.68	8.95	8.96	8.97	8.6	8.57	8.53	8.49	8.61	8.53	8.51	8.66	8.56	0.462967	0.585546	0.18712	0.189739	8.62399	24.9107	9.58785e-08	1.09117e-06
A_09_P002736	BT132677										6.31	6.37	6.82	6.54	6.39	6.33	6.3	6.35	6.34	6.35	6.34	6.29	6.46	6.31	6.45	6.57	6.26	6.41	6.28	6.34	6.46	6.42	6.32	-0.122438	-0.104545	-0.064872	-0.0731888	6.39233	0.799252	0.539051	0.683903
A_09_P006296	FBtr0088203	FBtr0088203	FBgn0033580	CG13231	CG13231		2R	1	7033794	7034633	6.98	7.21	7.05	7.04	7.29	6.9	7.03	7.07	6.98	7.08	7.34	7.37	7.57	7.45	7.18	6.94	6.96	7.17	7.4	7.53	7.13	7.3	7.19	0.0187574	0.383777	0.047991	0.205878	7.18038	4.50101	0.00869204	0.0259663
A_09_P002741	TC247160										6.35	6.44	6.38	6.31	6.46	6.4	6.46	6.41	6.38	6.47	6.55	6.42	6.41	6.57	6.42	6.39	6.42	6.49	6.46	6.49	6.5	6.48	6.55	0.0628579	0.0760568	0.0455225	0.114392	6.4432	2.30001	0.0922558	0.191157
A_09_P006301	FBtr0088205	FBtr0088205	FBgn0033581	CG12391	CG12391		2R	-1	7035107	7037561	9.11	8.74	8.79	9.11	9.04	8.81	8.76	8.77	8.72	8.47	8.44	8.25	8.1	8.06	8.01	7.99	8.02	7.55	7.74	7.62	7.49	7.59	7.68	-0.300667	-0.796819	-1.07198	-1.33602	8.29823	64.0508	1.60489e-11	6.8548e-10	2
A_09_P002746	TC247554										6.4	6.44	6.4	6.4	6.44	6.44	6.43	6.4	6.43	6.41	6.39	6.39	6.39	6.41	6.38	6.4	6.42	6.42	6.36	6.43	6.4	6.4	6.39	-0.00453304	-0.0257589	-0.0233611	-0.0147476	6.40776	0.427258	0.787276	0.865511
A_09_P006311	FBtr0088105	FBtr0088105	FBgn0033584	CG7737	CG7737		2R	1	7110376	7114251	9.93	9.82	9.96	9.92	9.76	9.74	9.86	9.88	9.59	9.71	9.6	9.2	9.17	9.16	9.39	9.4	9.2	8.81	9.22	9	8.9	9.51	9.47	-0.127913	-0.683448	-0.652741	-0.640151	9.48736	16.5721	2.71734e-06	2.00585e-05
A_09_P002751	TC250497										6.37	6.33	6.24	6.35	6.44	6.28	6.32	6.25	6.3	6.43	6.3	6.4	6.34	6.42	6.24	6.39	6.38	6.19	6.21	6.32	6.23	6.29	6.4	-0.0144913	0.0501594	-0.0526481	-0.0226693	6.32318	0.935901	0.462237	0.620524
A_09_P006321	FBtr0088106	FBtr0088106	FBgn0033588	CG13228	CG13228		2R	1	7121508	7121915	7.39	8.92	7.16	7.58	7.61	6.99	7.6	7.62	7.22	7.87	9.01	7.76	9.48	7.76	7.57	7.47	7.37	7.75	8.53	9.47	7.73	8.55	7.07	0.257127	0.728256	0.131562	0.593034	7.89074	0.809117	0.533195	0.678991
A_09_P002756	TC235470										6.26	6.45	6.45	6.34	6.54	6.43	6.37	6.4	6.55	6.43	6.5	6.39	6.52	6.43	6.35	6.34	6.53	6.43	6.44	6.48	6.41	6.53	6.48	0.0367137	0.0338889	0.00620762	0.059617	6.43681	0.452231	0.769671	0.854269
A_09_P006351	FBtr0088108	FBtr0088108	FBgn0033594	CG13226	CG13226		2R	1	7131795	7132508	6.39	6.58	6.52	6.39	6.53	6.51	6.54	6.58	6.62	6.6	6.53	6.64	6.67	6.8	6.64	6.51	6.58	6.51	6.62	6.67	6.54	6.65	6.74	0.0896533	0.216188	0.0829509	0.163913	6.58186	5.68423	0.00287219	0.00969923
A_09_P006356	FBtr0088190	FBtr0088190	FBgn0033597	CG9079	Cpr47Ea	Cuticular protein 47Ea [Source:FlyBase gene me;Acc:FBgn0033597]	2R	-1	7139256	7140903	6.52	6.64	6.59	6.47	6.58	6.69	6.73	6.68	6.6	6.63	6.62	6.6	6.45	6.86	6.67	6.5	6.49	6.58	6.55	6.69	6.64	6.79	6.96	0.0700271	0.0523545	-0.0244106	0.186601	6.63148	2.71123	0.0575438	0.130113
A_09_P002766	TC233194										6.21	6.4	6.53	6.41	6.48	6.39	6.37	6.51	6.34	6.52	6.49	6.44	6.53	6.66	6.51	6.46	6.43	6.44	6.49	6.52	6.44	6.48	6.56	0.0442225	0.141046	0.0610844	0.0935403	6.46136	1.67943	0.191981	0.335901
A_09_P006386	FBtr0302718	FBtr0302718	FBgn0033603	CG13214	Cpr47Ef	Cuticular protein 47Ef [Source:FlyBase gene me;Acc:FBgn0033603]	2R	-1	7154420	7160019	6.25	6.46	6.25	6.67	6.55	6.44	6.74	6.41	6.48	6.43	6.43	6.44	6.48	6.63	6.46	6.68	6.49	6.52	6.51	6.53	6.59	6.47	6.53	0.0615409	0.0783776	0.093608	0.0898777	6.49696	0.568447	0.688312	0.796484
A_09_P006396	FBtr0088182	FBtr0088182	FBgn0033605	CG9067	CG9067		2R	-1	7166398	7167188	10.69	10.92	10.95	10.8	10.91	10.65	10.53	10.56	10.68	10.78	10.64	10.61	10.64	10.53	10.52	10.49	10.52	10.1	10.71	10.89	10.79	10.98	10.9	-0.183535	-0.230728	-0.353528	0.0691476	10.6863	8.00296	0.000429644	0.00178253
A_09_P002776	TC230099										6.26	6.4	6.45	6.45	6.34	6.37	6.5	6.35	6.42	6.42	6.42	6.38	6.36	6.39	6.45	6.44	6.42	6.34	6.36	6.38	6.42	6.44	6.37	0.0457756	0.000967683	0.022682	0.0258851	6.39606	0.501444	0.734994	0.830367
A_09_P006406	FBtr0088116	FBtr0088116	FBgn0033608	CG13220	CG13220		2R	1	7171788	7172603	14.17	14.44	14.43	14.04	14.28	13.98	14.14	14.16	14.12	14.47	14.35	14.06	14.13	14.29	13.88	13.86	13.82	13.62	13.99	13.94	13.78	14.06	14.16	0.0244351	-0.0661895	-0.389584	-0.23928	14.0945	6.68441	0.00121618	0.00449854
A_09_P002781	TC249210										6.36	6.48	6.47	6.38	6.37	6.4	6.44	6.44	6.44	6.39	6.43	6.45	6.53	6.46	6.45	6.37	6.39	6.4	6.47	6.43	6.44	6.47	6.45	0.0171488	0.0701874	0.0067186	0.0389538	6.43109	1.29831	0.302522	0.465206
A_09_P006411	FBtr0088180	FBtr0088180	FBgn0033609	CG13213	fbl6		2R	-1	7172653	7177253	9.43	9.12	9.2	9.42	9.37	9.34	9.27	9.36	9.26	9.07	9.06	9.26	9.25	9.18	9.07	9.08	9.06	8.87	8.98	8.53	8.44	8.92	8.88	-0.111947	-0.0841708	-0.30036	-0.622542	9.10503	15.145	5.44157e-06	3.70945e-05
A_09_P006416	FBtr0088177	FBtr0088177	FBgn0033610	CG18335	CG18335		2R	-1	7177193	7178541	7.5	7.79	7.55	7.55	7.61	7.48	7.68	7.75	7.64	8.06	7.91	7.78	8.1	8.3	7.56	7.54	7.52	7.58	7.76	7.48	7.27	7.63	7.67	0.225929	0.4786	0.0120673	-0.0696339	7.68382	8.01271	0.0004265	0.00177063
A_09_P002791	TC250873										6.24	6.43	6.41	6.32	6.35	6.45	6.4	6.53	6.47	6.38	6.51	6.49	6.5	6.43	6.53	6.37	6.46	6.52	6.41	6.42	6.34	6.33	6.38	0.0900171	0.106159	0.0884764	-0.000484465	6.41988	2.7327	0.0561637	0.12762
A_09_P006426	FBtr0303157	FBtr0303157	FBgn0259238	CG42336	CG42336		2R	-1	7182041	7185041	12.55	13.11	13.11	12.94	13.12	12.93	12.65	12.65	12.6	13.05	12.94	12.46	12.64	12.69	12.13	11.92	11.93	12.14	12.35	12.17	11.78	12.17	12.12	-0.179834	-0.361605	-0.863614	-0.897773	12.5296	24.8942	9.64263e-08	1.09585e-06
A_09_P002796	TC236799										6.43	6.35	6.33	6.58	6.43	6.27	6.58	6.3	6.41	6.48	6.35	6.32	6.41	6.35	6.31	6.74	6.4	6.55	6.39	6.38	6.44	6.46	6.44	0.0259862	-0.037455	0.0821624	0.0327099	6.42296	0.664899	0.623314	0.747939
A_09_P006441	FBtr0088118	FBtr0088118	FBgn0033615	CG7741	CG7741		2R	1	7189426	7193112	10.79	11.13	11.14	10.97	11.1	10.59	10.9	10.73	10.85	11.19	11.01	10.65	10.87	10.92	10.88	10.88	10.77	10.55	10.83	10.95	10.59	11.21	11.28	-0.016179	-0.136712	-0.169535	0.0536649	10.9045	1.04799	0.406199	0.569348
A_09_P002801	TC251208										6.44	6.57	6.4	6.35	6.5	6.33	6.36	6.5	6.41	6.51	6.45	6.46	6.42	6.53	6.37	6.21	6.3	6.42	7.1	6.49	6.43	6.54	6.48	0.0171757	0.0379676	0.0508342	0.0505643	6.45875	0.0900067	0.984592	0.990226
A_09_P006446	FBtr0088119	FBtr0088119	FBgn0033616	CG7745	CG7745		2R	1	7195389	7197334	9.58	9.44	9.45	9.55	9.52	9.49	9.73	9.81	9.74	9.58	9.64	9.95	9.81	9.85	9.61	9.73	9.72	9.59	9.53	9.52	9.58	9.49	9.59	0.193217	0.363788	0.130673	0.0392747	9.63154	14.4586	7.72803e-06	5.04419e-05
A_09_P002806	NR_048044										6.3	6.26	6.48	6.25	6.39	6.4	6.19	6.42	6.42	6.4	6.41	6.32	6.32	6.44	6.46	6.43	6.4	6.46	6.39	6.38	6.36	6.37	6.35	0.0201398	0.0105967	0.0785271	0.0203018	6.37556	0.848027	0.510564	0.66057
A_09_P006456	FBtr0088155	FBtr0088155	FBgn0033624	CG12384	CG12384		2R	-1	7245407	7246674	13.51	13.65	13.55	13.66	13.55	13.42	13.46	13.48	13.46	13.71	13.52	13.49	13.47	13.57	13.55	13.49	13.45	13.32	13.67	13.6	13.43	13.73	13.74	-0.0323459	-0.0469172	-0.0617226	0.0668445	13.5421	0.959669	0.449832	0.609132
A_09_P002811	TC233137										6.36	6.47	6.44	6.32	6.44	6.51	6.47	6.36	6.38	6.48	6.43	6.39	6.5	6.47	6.43	6.43	6.43	6.38	6.41	6.43	6.46	6.44	6.42	0.00121243	0.0296446	-0.00906962	0.015624	6.42841	0.272276	0.892549	0.932412
A_09_P006461	FBtr0088128	FBtr0088128	FBgn0033627	CG13204	CG13204		2R	1	7254216	7257789	9.87	10.05	10.02	9.97	9.98	9.84	9.9	9.92	9.88	10.2	10.06	9.58	9.46	9.74	9.27	9.23	9.29	9.3	9.42	8.61	8.6	8.81	9.03	0.0383595	-0.364273	-0.654851	-1.1928	9.56675	80.7649	1.65586e-12	1.04628e-10	2
A_09_P002816	TC250484										6.4	6.45	6.28	6.45	6.32	6.37	6.21	6.32	6.32	6.28	6.39	6.34	6.26	6.29	6.27	6.42	6.38	6.42	6.35	6.35	6.33	6.39	6.32	-0.0727861	-0.0815499	-0.0111708	-0.0315451	6.34448	1.49318	0.239814	0.394804
A_09_P006491	FBtr0088136	FBtr0088136	FBgn0033635	CG7777	CG7777		2R	1	7323751	7329720	9.62	9.88	9.94	9.75	9.66	9.49	9.8	9.63	9.66	10.04	9.99	10.44	10.31	10.75	11.11	11.08	11	10.84	11.32	12.34	12.46	12.65	12.49	0.0996426	0.777025	1.34504	2.76078	10.6192	211.617	9.65112e-17	5.85659e-14	1
A_09_P002821	NP12807687										6.38	6.33	6.39	6.58	6.44	6.33	6.42	6.44	6.45	6.18	6.33	6.37	6.32	6.35	6.39	6.53	6.48	6.38	6.21	6.34	6.47	6.22	6.35	-0.0420636	-0.061015	-0.0119772	-0.0642601	6.3769	0.39026	0.813227	0.883526
A_09_P006496	FBtr0088091	FBtr0088091	FBgn0033636	CG10897	tou	toutatis [Source:FlyBase gene me;Acc:FBgn0033636]	2R	-1	7464990	7503550	10.87	10.69	10.84	10.68	10.68	10.85	11.05	11.19	11.28	10.96	11.22	11.33	11.22	11.29	11.11	11.09	11.26	11.59	11.1	10.76	11.23	10.54	10.69	0.371524	0.510854	0.461665	0.0356985	11.0218	9.61237	0.000136095	0.000643499
A_09_P002826	TC251833										6.5	6.43	6.24	6.45	6.47	6.34	6.42	6.31	6.39	6.38	6.41	6.31	6.36	6.41	6.42	6.57	6.45	6.36	6.32	6.44	6.39	6.34	6.36	-0.0245634	-0.0480449	0.0171957	-0.0259155	6.39333	0.454288	0.76822	0.853277
A_09_P006501	FBtr0088089	FBtr0088089	FBgn0033638	CG9005	CG9005		2R	-1	7506984	7528418	8.44	8.34	8.12	8.25	8.21	8.64	8.6	8.57	8.57	8.5	8.55	8.63	8.57	8.83	8.44	8.47	8.31	8.73	8.18	8.34	8.34	8.24	8.3	0.226351	0.343159	0.0931714	-0.0282428	8.4432	4.86384	0.00612021	0.0189797
A_09_P002831	NM_001043157										6.32	6.32	6.28	6.3	6.28	6.31	6.26	6.27	6.33	6.3	6.28	6.35	6.27	6.31	6.22	6.37	6.33	6.27	6.27	6.24	6.33	6.27	6.28	-0.013931	0.00767409	-0.00981366	-0.0210849	6.29394	0.224496	0.921686	0.950679
A_09_P006506	FBtr0113069	FBtr0113069	FBgn0033639	CG9003	CG9003		2R	-1	7528982	7539127	9.2	9.36	9.45	9.16	9.28	9.4	9.21	9.25	9.33	9.57	9.36	9.55	9.48	9.64	9.41	9.25	9.32	9.52	9.65	9.66	9.63	9.75	9.7	0.0351734	0.249507	0.119331	0.375457	9.43963	7.95318	0.000446085	0.00184148
A_09_P002836	TC250483										6.28	6.27	6.25	6.13	6.18	6.25	6.26	6.27	6.26	6.24	6.24	6.25	6.33	6.19	6.33	6.27	6.26	6.23	6.25	6.21	6.2	6.22	6.24	0.0289918	0.031927	0.0426363	-0.00729845	6.24384	0.78557	0.54725	0.690407
A_09_P006521	FBtr0088084	FBtr0088084	FBgn0033645	CG13196	CG13196		2R	-1	7571654	7573937	6.36	6.62	6.6	6.51	6.67	6.64	6.96	6.88	7	6.88	6.9	6.73	6.57	6.76	6.59	6.62	6.74	6.77	6.88	6.51	6.5	6.64	6.59	0.360615	0.121266	0.155318	-0.00472921	6.69232	12.3826	2.40834e-05	0.000138291
A_09_P002841	NM_001043160										6.3	6.43	6.39	6.39	6.4	6.46	6.47	6.44	6.47	6.36	6.55	6.46	6.42	6.48	6.47	6.29	6.47	6.58	6.45	6.35	6.36	6.38	6.38	0.0652091	0.0612326	0.0591925	-0.0228119	6.42382	1.60218	0.210534	0.35952
A_09_P006526	FBtr0088080	FBtr0088080	FBgn0033648	CG13195	Ir48b	Ionotropic receptor 48b [Source:FlyBase gene me;Acc:FBgn0033648]	2R	-1	7588152	7589954	7.15	7.08	6.83	7.11	7.19	7.12	7.58	7.58	7.68	7.39	7.42	7.57	7.45	7.55	7.29	7.24	7.42	7.39	7.53	7.32	7.37	7.22	7.36	0.449378	0.441216	0.293951	0.239488	7.34075	15.4469	4.68026e-06	3.25111e-05
A_09_P006546	FBtr0088030	FBtr0088030	FBgn0033652	CG12443	ths	thisbe [Source:FlyBase gene me;Acc:FBgn0033652]	2R	1	7658042	7701667	6.22	6.17	6.45	6.65	6.46	6.4	6.44	6.53	6.75	6.4	6.34	6.3	6.3	6.31	6.2	6.53	6.68	6.49	6.22	6.22	6.53	6.29	6.25	0.101007	-0.0882254	0.033387	-0.0686379	6.39626	1.02551	0.41694	0.579399
A_09_P006551	FBtr0088031	FBtr0088031	FBgn0033653	CG13192	CG13192		2R	1	7712870	7714602	10.22	9.88	9.99	9.87	9.95	10.37	10.29	10.26	10.22	9.87	10.16	10.38	10.21	10.32	10.02	10.08	10.03	10.45	9.81	9.79	10.24	9.62	9.74	0.115729	0.255929	0.0321312	-0.197691	10.0769	2.64026	0.0623694	0.139117
A_09_P006561	FBtr0088063	FBtr0088063	FBgn0033656	CG8988	S2P	site-2 protease [Source:FlyBase gene me;Acc:FBgn0033656]	2R	-1	7729608	7731743	10.99	10.99	10.98	10.89	10.96	10.92	10.82	10.73	10.87	10.94	11.05	11.21	11.12	11.12	11.39	11.31	11.36	11.11	11.16	11.5	11.59	11.39	11.41	-0.0735186	0.198164	0.311708	0.516659	11.123	30.5233	1.62553e-08	2.34546e-07
A_09_P002866	TC246527										6.36	6.46	6.38	6.39	6.52	6.45	6.41	6.42	6.45	6.45	6.42	6.39	6.51	6.44	6.38	6.35	6.45	6.41	6.47	6.48	6.41	6.49	6.53	0.00690315	0.0200955	-0.0162303	0.0509645	6.43585	0.892626	0.485552	0.640433
A_09_P006566	FBtr0088032	FBtr0088032	FBgn0033657	CG8271	Sln	Silnoon [Source:FlyBase gene me;Acc:FBgn0033657]	2R	1	7732831	7739829	6.38	6.39	6.47	6.59	6.33	6.4	6.55	6.6	6.61	6.56	6.54	6.68	6.6	6.54	6.81	6.94	6.81	6.64	6.66	6.52	6.6	6.54	6.5	0.145429	0.181038	0.345387	0.114934	6.57556	12.2232	2.64163e-05	0.000150186
A_09_P002871	TC251303										6.63	6.32	6.25	6.42	6.38	6.29	6.29	6.37	6.37	6.25	6.26	6.31	6.22	6.24	6.24	6.39	6.38	6.27	6.22	6.36	6.4	6.22	6.3	-0.0720224	-0.125116	-0.0783047	-0.0600283	6.32155	1.08478	0.389155	0.552613
A_09_P006576	FBtr0088061	FBtr0088061	FBgn0033659	CG18188	Damm	Death associated molecule related to Mch2 [Source:FlyBase gene me;Acc:FBgn0033659]	2R	-1	7752681	7753888	6.65	6.54	6.56	6.49	6.58	6.6	6.87	6.81	6.83	6.66	6.68	6.81	6.64	6.86	6.85	6.73	6.85	6.76	6.71	6.64	6.67	6.7	6.82	0.199677	0.200025	0.207961	0.134206	6.71014	6.78513	0.00111931	0.00417963
A_09_P002876	TC232277										6.51	6.53	6.53	6.53	6.38	6.57	6.65	6.53	6.49	6.46	6.5	6.49	6.46	6.55	6.55	6.39	6.49	6.53	6.47	6.42	6.54	6.45	6.4	0.0141984	-0.0097022	-0.0233637	-0.0573545	6.49574	0.715255	0.590784	0.724833
A_09_P006581	FBtr0310323	FBtr0310323	FBgn0033661	CG13185	CG13185		2R	-1	7755381	7773055	10.02	9.93	9.87	9.93	9.88	10.06	10.01	10.01	9.92	9.49	9.56	9.8	9.67	9.52	10	10.08	10.23	10.01	9.91	10.26	10.18	10.1	10.02	-0.14889	-0.28509	0.0987963	0.190762	9.93275	6.67958	0.00122105	0.00451344
A_09_P002881	TC233481										6.43	6.28	6.26	6.3	6.25	6.35	6.31	6.39	6.31	6.33	6.3	6.41	6.29	6.31	6.38	6.28	6.26	6.36	6.27	6.37	6.31	6.27	6.34	0.0173937	0.0257642	-0.000283952	0.0102861	6.32026	0.143033	0.964109	0.977019
A_09_P006586	FBtr0088034	FBtr0088034	FBgn0260932	CG13190	cuff	cutoff [Source:FlyBase gene me;Acc:FBgn0260932]	2R	1	7773572	7775108	6.86	6.8	6.87	6.78	6.87	6.8	6.72	6.69	6.76	6.69	6.63	6.52	6.55	6.44	6.53	6.45	6.64	6.53	6.55	6.66	6.68	6.6	6.64	-0.133653	-0.32588	-0.287828	-0.18683	6.664	25.1171	8.93266e-08	1.02935e-06
A_09_P002886	TC232631										6.55	6.42	6.38	6.41	6.41	6.42	6.45	6.53	6.51	6.46	6.47	6.4	6.51	6.59	6.45	6.53	6.59	6.43	6.44	6.56	6.6	6.61	6.55	0.0554115	0.0687357	0.0592519	0.150088	6.49052	3.42491	0.0262112	0.0675917
A_09_P006591	FBtr0088058	FBtr0088058	FBgn0033663	CG8983	ERp60	ERp60 [Source:FlyBase gene me;Acc:FBgn0033663]	2R	-1	7775073	7778520	15.37	15.17	15.02	15.06	15.09	15.28	15.31	15.17	15.48	15.01	15.15	15.38	15.23	15.25	15.15	15.34	15.41	15.38	14.97	15.32	15.69	15	15.15	0.0603713	0.122168	0.0848184	0.124769	15.2344	0.412899	0.797374	0.872372
A_09_P002891	TC230864										6.21	6.43	6.55	6.64	6.55	6.37	6.39	6.35	6.14	6.45	6.37	6.28	6.53	6.42	6.44	6.42	6.64	6.5	6.53	6.49	6.51	6.48	6.54	-0.119031	-0.047019	0.04604	0.0460646	6.4446	1.85686	0.155406	0.287202
A_09_P006596	FBtr0301429	FBtr0301429	FBgn0260959	CG42572	MCPH1	Microcephalin [Source:FlyBase gene me;Acc:FBgn0260959]	2R	-1	7783499	7791429	9.22	9	9.13	8.99	9.19	8.8	9.21	9.2	9.24	8.97	9.14	9.96	9.88	9.69	9.72	9.82	9.88	9.49	9.63	9.35	9.47	9.14	9.3	0.0989548	0.788966	0.655022	0.259958	9.36512	28.8725	2.65838e-08	3.57586e-07
A_09_P002896	TC251501										6.41	6.4	6.42	6.43	6.42	6.47	6.56	6.51	6.57	6.54	6.47	6.55	6.52	6.57	6.59	6.46	6.53	6.53	6.51	6.49	6.48	6.5	6.54	0.105931	0.123375	0.100237	0.0773156	6.49857	5.89604	0.00238111	0.00823133
A_09_P006601	FBtr0088038	FBtr0088038	FBgn0033665	CG13189	CG13189		2R	1	7787024	7788899	11.04	11.17	11.03	11.02	11.06	10.8	11.13	11.07	11.16	11.33	11.07	11.31	11.34	11.47	11.23	11.18	11.3	10.95	11.36	11.13	11.03	11.18	11.31	0.132539	0.352663	0.184242	0.142212	11.1601	4.73587	0.00691813	0.0211609
A_09_P002901	TC250420										6.19	6.24	6.24	6.21	6.39	6.24	6.21	6.18	6.13	6.28	6.56	6.27	6.28	6.18	6.4	6.23	6.32	6.32	6.27	6.3	6.22	6.27	6.25	0.0212538	-0.00935103	0.0558363	0.00813509	6.2685	0.328052	0.855987	0.909815
A_09_P006611	FBtr0088039	FBtr0088039	FBgn0033668	CG13188	CG13188		2R	1	7826989	7854942	6.49	6.53	6.45	6.49	6.54	6.46	6.65	6.49	6.52	6.48	6.58	6.45	6.64	6.57	6.46	6.5	6.46	6.51	6.58	6.6	6.58	6.63	6.47	0.0515426	0.0596685	0.00891363	0.079078	6.52702	1.25988	0.31664	0.480368
A_09_P002906	TC237189										6.5	6.35	6.31	6.39	6.35	6.38	6.27	6.34	6.25	6.18	6.29	6.34	6.42	6.33	6.4	6.77	6.41	6.24	6.33	6.32	6.51	6.32	6.27	-0.114484	-0.0200705	0.0507865	-0.0239902	6.3602	1.4947	0.239379	0.39433
A_09_P006621	FBtr0088052	FBtr0088052	FBgn0033669	CG8979	PI31		2R	-1	7854848	7857591	11.03	10.87	10.85	11.08	10.92	11.27	11.03	11.06	10.83	10.94	10.89	10.94	10.95	11.03	11.02	11.02	10.86	11.1	10.78	11.03	10.97	10.92	10.87	-0.0531723	-0.0323487	-0.0468425	-0.0532502	10.9687	0.21456	0.927411	0.954202
A_09_P002911	TC228604										6.36	6.25	6.28	6.36	6.28	6.29	6.32	6.3	6.31	6.32	6.31	6.44	6.28	6.31	6.36	6.28	6.39	6.29	6.17	6.33	6.24	6.29	6.3	0.00672473	0.0389121	-0.00842701	-0.0168147	6.30638	0.417492	0.794147	0.870322
A_09_P006626	FBtr0088045	FBtr0088045	FBgn0033672	CG8972	rho-7	rhomboid-7 [Source:FlyBase gene me;Acc:FBgn0033672]	2R	-1	7874223	7876261	10.92	10.79	10.81	10.95	10.72	10.73	10.96	10.77	10.91	10.92	10.66	10.79	10.62	10.65	10.7	10.98	10.84	10.74	10.78	10.6	10.59	10.84	10.71	0.0235791	-0.129873	-0.0116333	-0.132184	10.7816	2.0558	0.122801	0.239876
A_09_P002916	NP1389842										6.34	6.37	6.4	6.25	6.3	6.36	6.4	6.35	6.43	6.47	6.37	6.33	6.38	6.36	6.4	6.33	6.42	6.43	6.44	6.4	6.42	6.39	6.36	0.0682713	0.0208658	0.0681264	0.0569179	6.37836	1.86489	0.153931	0.285147
A_09_P006631	FBtr0088043	FBtr0088043	FBgn0033673	CG8298	CG8298		2R	1	7876638	7879471	10.35	10.07	10.18	10.24	10.13	10.37	11.04	10.93	10.87	10.8	10.66	11.45	11.19	11.19	11.33	11.14	11.19	11.18	10.89	10.77	10.78	10.57	10.79	0.636506	1.0552	0.925134	0.50654	10.7881	48.5019	2.30732e-10	6.31557e-09	3
A_09_P002921	NM_001042832										6.35	6.2	6.25	6.38	6.29	6.28	6.23	6.31	6.33	6.27	6.25	6.29	6.24	6.27	6.32	6.31	6.23	6.27	6.3	6.26	6.27	6.24	6.22	-0.0158295	-0.0283661	-0.00664245	-0.0473313	6.27624	0.582863	0.678405	0.789651
A_09_P006636	FBtr0088027	FBtr0088027	FBgn0033674	CG8964	CG8964		2R	-1	7910651	7912775	6.58	6.55	6.55	6.44	6.52	6.72	6.59	6.61	6.75	6.69	6.66	6.51	6.54	6.59	6.63	6.53	6.69	6.75	6.61	6.53	6.62	6.63	6.61	0.103314	-0.0115678	0.0838442	0.0412366	6.60506	2.09065	0.117864	0.232219
A_09_P002926	TC230940										6.29	6.31	6.34	6.54	6.41	6.33	6.41	6.41	6.26	6.38	6.37	6.34	6.39	6.41	6.38	6.58	6.35	6.28	6.42	6.31	6.45	6.25	6.3	-0.00405485	0.0118348	0.0344684	-0.0427227	6.37046	0.469754	0.757309	0.846126
A_09_P006641	FBtr0088025	FBtr0088025	FBgn0259985	CG8889	Mppe	Metallophosphoesterase [Source:FlyBase gene me;Acc:FBgn0259985]	2R	-1	7913004	7915212	8.28	8.23	8.19	8.21	8.24	8.49	8.19	8.28	8.2	8.23	8.2	8.55	8.5	8.49	8.56	8.62	8.48	8.57	8.36	8.42	8.43	8.36	8.47	-0.0564354	0.240818	0.244306	0.14452	8.37244	13.5027	1.28496e-05	7.88983e-05
A_09_P002931	TC229376										6.29	6.11	6.18	6.27	6.25	6.19	6.24	6.24	6.23	6.13	6.22	6.25	6.18	6.09	6.26	6.2	6.22	6.2	6.17	6.2	6.19	6.18	6.15	-0.004265	-0.0392943	-0.00749092	-0.0333786	6.20076	0.388914	0.814166	0.884148
A_09_P006646	FBtr0087974	FBtr0087974	FBgn0260012	CG17509	pds5		2R	1	7915484	7921230	12.15	12.21	12.08	12.16	12.06	12	12.4	12.37	12.25	12.34	12.28	12.39	12.39	12.57	12.64	12.56	12.51	12.45	12.52	12.53	12.34	12.21	12.24	0.215435	0.338926	0.425183	0.219212	12.3335	17.2032	2.02662e-06	1.55302e-05
A_09_P002936	TC239613										6.33	6.41	6.4	6.39	6.48	6.4	6.46	6.38	6.34	6.33	6.44	6.55	6.5	6.45	6.36	6.48	6.3	6.41	6.36	6.41	6.53	6.4	6.6	-0.0115285	0.10108	-0.018961	0.0814442	6.42307	2.66498	0.0606412	0.135912
A_09_P006651	FBtr0087975	FBtr0087975	FBgn0033677	CG8321	CG8321		2R	1	7921453	7923765	10.43	10.39	10.47	10.55	10.55	10.46	10.03	10.11	9.98	10.21	9.98	10.32	10.45	10.31	10.72	10.56	10.38	10.38	10.66	10.96	10.65	11.02	11.03	-0.411835	-0.114577	0.0680489	0.438568	10.4603	30.4624	1.65461e-08	2.37888e-07
A_09_P006661	FBtr0087981	FBtr0087981	FBgn0033680	CG13186	CG13186		2R	1	7968781	7969562	6.49	6.46	6.48	6.39	6.57	6.53	6.51	6.58	6.63	6.63	6.53	6.47	6.72	6.67	6.49	6.49	6.56	6.52	6.5	6.6	6.45	6.66	6.58	0.0885454	0.134109	0.0249488	0.0882862	6.54419	2.38941	0.0831688	0.175667
A_09_P002946	TC232287										6.31	6.4	6.46	6.34	6.47	6.45	6.41	6.46	6.42	6.5	6.43	6.4	6.53	6.48	6.45	6.38	6.53	6.41	6.42	6.45	6.39	6.42	6.45	0.0388628	0.0636104	0.0304336	0.021251	6.43263	0.673849	0.617455	0.743879
A_09_P006666	FBtr0087982	FBtr0087982	FBgn0033683	CG18343	CG18343		2R	1	8026200	8026829	13.59	13.98	14.12	13.69	13.87	13.72	13.56	13.57	13.66	13.98	13.76	13.59	13.79	13.71	13.69	13.48	13.58	13.57	13.99	14.35	14.34	14.34	14.35	-0.122085	-0.132946	-0.167252	0.51574	13.8391	13.5865	1.22776e-05	7.5733e-05
A_09_P002951	TC233846										6.43	6.48	6.49	6.45	6.48	6.51	6.46	6.47	6.43	6.33	6.44	6.49	6.56	6.59	6.54	6.45	6.5	6.33	6.37	6.45	6.55	6.5	6.56	-0.0475205	0.0702552	-0.0390579	0.0380824	6.47209	2.50999	0.0723801	0.156908
A_09_P006676	FBtr0087984	FBtr0087984	FBgn0033686	CG12367	Hen1		2R	1	8033215	8040257	7.89	7.77	7.84	7.91	7.96	7.89	7.92	7.93	7.87	7.76	7.8	8.14	7.96	8.02	7.96	7.94	8.07	8.01	8.02	7.62	7.75	7.88	8.1	-0.0227493	0.160851	0.12203	-0.0390924	7.91427	3.1653	0.0347164	0.0858225
A_09_P002956	TC246014										6.38	6.36	6.24	6.41	6.35	6.29	6.27	6.28	6.35	6.35	6.53	6.34	6.32	6.27	6.45	6.33	6.4	6.33	6.36	6.32	6.2	6.29	6.14	0.01917	-0.0290152	0.0371614	-0.101811	6.32856	2.20665	0.102868	0.208433
A_09_P006686	FBtr0088016	FBtr0088016	FBgn0033688	CG8877	Prp8	pre-mR processing factor 8 [Source:FlyBase gene me;Acc:FBgn0033688]	2R	-1	8041763	8050503	13.17	12.91	13.11	13.13	13.06	13.25	13.23	13.2	13.08	13.17	13.14	12.93	13.2	13.07	13.18	13.12	13.06	13.44	12.88	12.89	12.8	12.88	12.8	0.0575167	-0.0381843	0.0273222	-0.263604	13.0735	4.74874	0.00683298	0.0209277
A_09_P002961	NP1389740										6.41	6.49	6.47	6.48	6.28	6.49	6.44	6.75	6.47	6.39	6.45	6.49	6.54	6.6	6.51	6.5	6.42	6.37	6.33	6.47	6.47	6.41	6.5	0.0642339	0.104673	-0.00937968	0.0266531	6.46595	1.08386	0.389575	0.553008
A_09_P006691	FBtr0088012	FBtr0088012	FBgn0033690	CG8862	EndoG	Endonuclease G [Source:FlyBase gene me;Acc:FBgn0033690]	2R	-1	8064935	8066035	7.74	8.31	8.28	8.11	8.37	8.15	7.94	7.83	7.75	8.18	7.86	7.41	7.94	7.82	7.42	7.52	7.38	7.53	7.84	8.05	7.66	8.24	8.11	-0.247869	-0.434754	-0.620968	-0.14303	7.8895	7.42859	0.000667978	0.00263278
A_09_P006696	FBtr0088011	FBtr0088011	FBgn0033691	CG8860	CG8860		2R	-1	8066988	8067392	14.91	15.2	15.24	14.93	15.05	15.06	14.84	14.94	14.91	15.11	15.13	15.21	15.28	15.3	15.19	15.04	14.99	15.05	15.32	15.06	14.96	15.19	15.09	-0.0794261	0.199181	0.0519557	0.00798463	15.0863	2.83715	0.0499329	0.116006
A_09_P002971	TC235740										6.36	6.44	6.43	6.4	6.35	6.45	6.46	6.5	6.48	6.46	6.44	6.47	6.48	6.51	6.49	6.39	6.42	6.44	6.42	6.5	6.42	6.52	6.5	0.0641715	0.0787354	0.0239342	0.0794784	6.44917	2.80199	0.051944	0.119784
A_09_P006701	TC227712										8.98	9.01	8.98	9.08	8.99	9.15	9.08	9.16	9.2	9.31	9.33	9.02	9.02	8.86	9.43	9.3	9.42	9.56	9.43	9.45	9.43	9.4	9.31	0.185697	-0.0635533	0.396591	0.368047	9.21343	25.8339	7.01083e-08	8.32961e-07
A_09_P002976	TC249858										6.35	6.39	6.46	6.51	6.48	6.35	6.53	6.34	6.42	6.42	6.38	6.49	6.44	6.48	6.39	6.71	6.44	6.38	6.41	6.42	6.55	6.45	6.45	-0.00658149	0.0458656	0.0435584	0.0426346	6.4443	0.442846	0.77629	0.858682
A_09_P006706	FBtr0100143	FBtr0100143	FBgn0033693	CG13175	CG13175		2R	1	8070144	8073011	7.65	7.78	7.86	7.62	7.7	7.7	7.36	7.22	7.32	7.39	7.51	7.36	7.26	7.3	7.62	7.73	7.77	7.55	7.55	7.47	7.59	7.67	7.55	-0.358743	-0.408223	-0.0727808	-0.15043	7.54487	17.5634	1.7204e-06	1.34692e-05
A_09_P006711	FBtr0088009	FBtr0088009	FBgn0033696	CG8859	Cyp6g2	Cyp6g2 [Source:FlyBase gene me;Acc:FBgn0033696]	2R	-1	8075843	8077882	6.86	6.92	7.01	7.02	6.96	7	6.55	6.78	6.62	6.72	6.82	6.59	6.65	6.78	6.52	6.5	6.59	6.59	6.52	6.76	6.81	6.81	6.77	-0.263537	-0.287625	-0.416286	-0.172684	6.7459	23.0795	1.83597e-07	1.91653e-06
A_09_P002986	FBtr0112351	FBtr0112351	FBgn0250826	CG34160	CG34160		2L	1	10579809	10580324	6.38	6.45	6.35	6.38	6.38	6.35	6.34	6.38	6.37	6.3	6.3	6.44	6.41	6.44	6.32	6.36	6.27	6.37	6.46	6.4	6.32	6.38	6.38	-0.0407866	0.0473623	-0.0245547	-0.0109921	6.36991	1.45521	0.250939	0.408035
A_09_P006721	FBtr0088008	FBtr0088008	FBgn0033698	CG8858	CG8858		2R	-1	8079872	8086343	10.68	10.4	10.22	10.73	10.36	10.18	10.63	10.55	10.62	10.52	10.18	10.49	10.39	10.31	10.64	10.81	10.82	10.12	10.53	10.52	10.39	10.58	10.59	0.0700275	-0.0320546	0.156242	0.0913513	10.4891	0.66091	0.625936	0.750106
A_09_P002991	FBtr0112352	FBtr0112352	FBgn0085190	CG34161	CG34161		2L	-1	10580966	10581662	6.24	6.24	6.37	6.36	6.39	6.31	6.4	6.36	6.39	6.27	6.29	6.38	6.26	6.3	6.35	6.4	6.41	6.27	6.25	6.26	6.32	6.23	6.29	0.022235	-0.00589689	0.0178256	-0.0423737	6.31894	0.66139	0.62562	0.749979
A_09_P006726	FBtr0088007	FBtr0088007	FBgn0033699	CG8857	RpS11	Ribosomal protein S11 [Source:FlyBase gene me;Acc:FBgn0033699]	2R	-1	8086524	8088333	7.82	7.99	8.18	7.95	8.09	8.04	7.75	7.96	7.87	8.01	8.36	7.42	7.79	7.64	8.37	8.1	8.1	8.45	8.59	8.48	8.63	8.7	8.49	-0.0209494	-0.395325	0.311626	0.561944	8.12037	17.1214	2.10421e-06	1.60597e-05
A_09_P002996	FBtr0302420	FBtr0302420	FBgn0085191	CG34162	CG34162		2L	1	11531881	11533720	6.28	6.38	6.29	6.19	6.33	6.34	6.33	6.36	6.44	6.34	6.45	6.36	6.29	6.28	6.25	6.19	6.26	6.34	6.4	6.37	6.28	6.4	6.32	0.0815546	0.00807459	-0.0128225	0.0409917	6.32547	1.59985	0.21112	0.360233
A_09_P006741	FBtr0087996	FBtr0087996	FBgn0033703	CG13170	CG13170		2R	1	8127914	8128267	7.58	7.65	7.66	7.65	7.95	7.32	7.87	7.75	7.76	7.77	8.04	7.61	7.8	7.57	7.48	7.56	7.61	7.61	8.02	7.8	7.65	7.96	7.72	0.205301	0.026002	0.0235613	0.146899	7.71266	1.54611	0.225119	0.37738
A_09_P006746	FBtr0306902	FBtr0306902	FBgn0263021	CG43316	CG43316		2R	1	8130051	8130778	7.04	6.97	6.84	7.05	7.03	7.25	6.65	6.72	6.68	6.67	6.6	6.71	6.72	6.79	6.73	6.54	6.68	6.76	6.57	6.92	6.8	6.83	6.89	-0.365963	-0.288086	-0.372187	-0.169745	6.8016	17.1061	2.11907e-06	1.61628e-05
A_09_P006751	FBtr0087998	FBtr0087998	FBgn0033705	CG13168	CG13168		2R	1	8141497	8143197	9.15	9.19	9.25	9.18	9.23	9.18	9.05	9.08	9.1	9.08	9.05	9.45	9.34	9.41	9.29	9.21	9.4	9.45	9.48	9.48	9.49	9.51	9.56	-0.126513	0.202768	0.165005	0.309808	9.28713	31.4548	1.2436e-08	1.87749e-07
A_09_P003011	FBtr0112357	FBtr0112357	FBgn0085195	CG34166	CG34166		2L	1	14743253	14743859	6.21	6.22	6.23	6.45	6.4	6.33	6.39	6.2	6.35	6.36	6.3	6.48	6.25	6.31	6.35	6.37	6.36	6.29	6.17	6.24	6.14	6.25	6.31	0.0135712	0.0403671	-0.00118953	-0.0735862	6.3033	0.858177	0.504784	0.656379
A_09_P006776	FBtr0087896	FBtr0087896	FBgn0033712	CG13163	CG13163		2R	1	8208798	8210017	9.54	9.72	9.59	9.61	9.58	9.69	9.51	9.48	9.45	9.56	9.39	9.36	9.24	9.34	9.38	9.4	9.33	9.24	9.42	9.36	9.25	9.38	9.43	-0.145098	-0.311213	-0.269472	-0.268266	9.44523	15.9628	3.63501e-06	2.60203e-05
A_09_P003016	FBtr0112358	FBtr0112358	FBgn0085196	CG34167	CG34167		2L	-1	16002981	16003641	6.31	6.29	6.26	6.25	6.31	6.34	6.25	6.29	6.32	6.41	6.33	6.33	6.27	6.34	6.32	6.14	6.23	6.28	6.35	6.29	6.16	6.37	6.37	0.0249327	0.0185844	-0.0291255	0.00697069	6.29566	0.44729	0.773156	0.856542
A_09_P006781	FBtr0087964	FBtr0087964	FBgn0033713	CG8841	CG8841		2R	-1	8210012	8213763	9.13	8.91	9.01	8.92	8.97	8.99	9.3	9.27	9.26	9.24	9.11	9.35	9.18	9.19	9.39	9.41	9.38	9.16	9.21	8.9	8.87	9.01	9.08	0.247816	0.248773	0.322818	-0.0229193	9.13996	14.5463	7.38434e-06	4.84486e-05
A_09_P003021	FBtr0112359	FBtr0112359	FBgn0085197	CG34168	CG34168		2L	-1	16134707	16135237	6.25	6.29	6.36	6.33	6.26	6.3	6.31	6.24	6.31	6.23	6.25	6.27	6.27	6.23	6.31	6.41	6.3	6.26	6.25	6.21	6.36	6.23	6.23	-0.0296144	-0.0405988	0.00655169	-0.0377934	6.282	0.672422	0.618387	0.744611
A_09_P006786	FBtr0087897	FBtr0087897	FBgn0264560	CG8487	garz	gartenzwerg [Source:FlyBase gene me;Acc:FBgn0264560]	2R	1	8214179	8221324	12.53	12.4	12.53	12.67	12.52	12.42	12.57	12.55	12.49	12.43	12.6	12.47	12.68	12.49	12.68	12.52	12.4	12.36	12.18	12.48	12.34	12.44	12.39	0.0162511	0.0360136	-0.0834157	-0.0974818	12.4856	1.2217	0.331281	0.495635
A_09_P003026	FBtr0112360	FBtr0112360	FBgn0085198	CG34169	CG34169		2L	1	17173481	17174105	6.39	6.5	6.38	6.48	6.5	6.44	6.36	6.49	6.45	6.39	6.4	6.43	6.48	6.4	6.28	6.41	6.37	6.55	6.38	6.57	6.39	6.47	6.56	-0.028334	-0.0134583	-0.0482581	0.0507658	6.43801	1.18594	0.345574	0.509997
A_09_P006796	FBtr0087899	FBtr0087899	FBgn0033715	CG8490	CG8490		2R	1	8222822	8223710	7.99	7.92	8.08	8.12	8.25	8.54	7.79	7.98	7.93	7.83	8.2	7.42	7.55	7.35	8.23	8.07	7.92	8.57	8.26	8.16	8.63	8	8.1	-0.201982	-0.70983	0.0608379	0.0744908	8.03796	9.06771	0.000198147	0.000893802
A_09_P003031	FBtr0112361	FBtr0112361	FBgn0085199	CG34170	CG34170		2L	-1	17311507	17311820	6.38	6.35	6.38	6.32	6.27	6.28	6.33	6.42	6.3	6.38	6.39	6.29	6.35	6.33	6.38	6.35	6.32	6.32	6.35	6.44	6.39	6.43	6.39	0.0342385	-0.00941925	0.0165793	0.0813923	6.3539	2.23873	0.0990844	0.202256
A_09_P006801	FBtr0087902	FBtr0087902	FBgn0033716	CG8493	Den1	Deneddylase 1 [Source:FlyBase gene me;Acc:FBgn0033716]	2R	1	8225307	8227050	10.17	10.19	10.29	10.36	10.36	10.16	9.45	9.52	9.34	9.68	9.6	9.36	9.31	9.58	9.31	9.27	9.17	9.45	9.44	9.34	9.14	9.56	9.65	-0.737939	-0.838187	-0.928232	-0.835	9.63846	43.0282	7.10432e-10	1.64238e-08
A_09_P003036	FBtr0305066	FBtr0305066	FBgn0085200	CG34171	CG34171		2L	1	18378626	18379909	6.39	6.37	6.33	6.29	6.36	6.36	6.42	6.23	6.29	6.31	6.32	6.32	6.29	6.38	6.31	6.26	6.43	6.21	6.29	6.35	6.37	6.43	6.34	-0.031802	-0.0194306	-0.0459943	0.0248382	6.33312	0.877957	0.493668	0.646973
A_09_P006806	FBtr0087960	FBtr0087960	FBgn0033717	CG8839	CG8839		2R	-1	8227115	8232118	12.31	11.92	12.38	12.58	12.56	12.25	12.28	12.28	12.35	12.02	12.54	12.66	12.66	12.48	12.96	12.96	12.82	12.72	12.63	13.09	13.39	13.3	13.14	-0.0393671	0.26328	0.483091	0.892513	12.6205	22.9046	1.9577e-07	2.02455e-06
A_09_P003041	FBtr0112363	FBtr0112363	FBgn0085201	CG34172	CG34172		2L	-1	2192525	2197912	6.39	6.44	6.34	6.54	6.28	6.37	6.42	6.36	6.4	6.43	6.4	6.51	6.38	6.34	6.35	6.31	6.54	6.38	6.33	6.37	6.4	6.39	6.38	0.00730406	0.013991	-0.0113372	-0.0111771	6.39384	0.0906177	0.984396	0.990092
A_09_P006811	FBtr0087904	FBtr0087904	FBgn0033718	CG13162	a3	astral spindle 3 [Source:FlyBase gene me;Acc:FBgn0033718]	2R	1	8232591	8238583	10.35	9.99	10.13	9.99	10.15	10.26	10.15	10.01	10.19	9.78	10.06	10.47	10.29	10.28	10.18	10.22	10.34	10.23	9.9	9.64	10.08	9.54	9.64	-0.106843	0.201804	0.0268245	-0.422327	10.0814	7.9996	0.000430732	0.00178613
A_09_P003046	FBtr0112364	FBtr0112364	FBgn0085202	CG34173	CG34173		2L	-1	22053883	22054245	6.41	6.35	6.29	6.28	6.24	6.23	6.26	6.31	6.31	6.28	6.21	6.29	6.26	6.31	6.27	6.3	6.3	6.29	6.25	6.3	6.25	6.26	6.33	-0.0292897	-0.0159286	-0.0219758	-0.0167182	6.28441	0.225824	0.920911	0.950232
A_09_P006821	RE25177										6.54	6.58	6.54	6.39	6.53	6.67	6.55	6.56	6.47	6.48	6.51	6.57	6.44	6.62	6.41	6.53	6.55	6.44	6.54	6.5	6.63	6.62	6.63	-0.0285112	0.0021996	-0.0498578	0.0532342	6.53437	1.22105	0.331538	0.495974
A_09_P006831	FBtr0087915	FBtr0087915	FBgn0033724	CG8501	CG8501		2R	1	8270550	8272025	7.49	7.31	7.4	7.55	7.41	7.39	7.38	7.26	7.37	7.31	7.09	7.38	7.29	7.21	7.49	7.6	7.46	7.06	7.38	8.15	8.11	8.17	7.97	-0.144656	-0.13121	-0.0255664	0.674286	7.48823	31.4012	1.26265e-08	1.90208e-07
A_09_P003056	FBtr0112366	FBtr0112366	FBgn0085204	CG34175	CG34175		2L	1	3398023	3398684	6.49	6.47	6.41	6.63	6.45	6.4	6.32	6.4	6.34	6.38	6.44	6.39	6.35	6.45	6.48	6.51	6.46	6.46	6.44	6.42	6.49	6.4	6.49	-0.102016	-0.0785777	-0.00562109	-0.0266276	6.43774	2.64383	0.0621169	0.13864
A_09_P006836	FBtr0087916	FBtr0087916	FBgn0033725	CG8502	Cpr49Ac	Cuticular protein 49Ac [Source:FlyBase gene me;Acc:FBgn0033725]	2R	1	8274472	8277562	6.49	6.27	6.45	6.36	6.27	6.3	6.33	6.32	6.27	6.34	6.34	6.51	6.36	6.35	6.8	6.65	6.81	6.69	6.64	7.15	7.29	7.21	7.28	-0.0350893	0.051779	0.361511	0.876204	6.5861	107.07	9.97589e-14	1.02506e-11
A_09_P003061	FBtr0112367	FBtr0112367	FBgn0085205	CG34176	CG34176		2L	1	4004080	4004480	6.49	6.31	6.46	6.41	6.47	6.49	6.34	6.51	6.42	6.35	6.42	6.57	6.39	6.44	6.45	6.47	6.43	6.48	6.37	6.46	6.49	6.45	6.53	-0.0321697	0.0260191	0.000311107	0.0447702	6.44273	0.835887	0.517545	0.666371
A_09_P006861	NM_136932										6.64	6.74	6.72	6.62	6.82	6.62	6.78	6.64	6.69	6.61	6.77	6.76	6.96	6.48	6.7	6.71	6.83	6.69	6.83	6.85	6.68	6.68	6.44	0.00749966	0.0418029	0.0604635	-0.0263753	6.70667	0.373593	0.824821	0.890527
A_09_P003066	FBtr0112370	FBtr0112370	FBgn0085207	CG34178	CG34178		2L	1	4433908	4435057	6.27	6.27	6.23	6.28	6.23	6.17	6.32	6.28	6.26	6.21	6.29	6.3	6.24	6.27	6.35	6.27	6.28	6.3	6.3	6.28	6.27	6.22	6.28	0.0310707	0.0275509	0.059771	0.0222865	6.26846	1.14851	0.361149	0.525484
A_09_P006876	FBtr0113073	FBtr0113073	FBgn0033733	CG8834	CG8834		2R	-1	8307316	8310040	6.72	6.55	6.59	6.56	6.79	6.59	6.62	6.63	6.71	6.58	6.63	6.74	6.72	6.79	6.6	6.87	6.67	6.65	6.59	6.55	6.62	6.55	6.65	0.00347349	0.121443	0.0465565	-0.0407346	6.65093	1.96549	0.136622	0.260233
A_09_P006881	FBtr0087926	FBtr0087926	FBgn0033734	CG8520	CG8520		2R	1	8310490	8312964	10.99	11.05	10.94	10.94	10.95	11.02	10.91	10.91	10.85	11.04	11.01	10.91	10.92	10.96	10.91	10.75	10.73	10.72	10.8	10.92	10.6	10.98	10.82	-0.0381484	-0.0505579	-0.198216	-0.151542	10.897	4.36999	0.00989127	0.0290842
A_09_P003076	FBtr0300048	FBtr0300048	FBgn0085209	CG34180	CG34180		2L	1	6060510	6060940	6.42	6.28	6.35	6.53	6.35	6.19	6.36	6.29	6.2	6.25	6.28	6.37	6.3	6.27	6.27	6.66	6.38	6.3	6.25	6.25	6.47	6.26	6.33	-0.0752283	-0.0383166	0.0217422	-0.024011	6.33033	0.564207	0.691236	0.798863
A_09_P006886	FBtr0087927	FBtr0087927	FBgn0033735	CG8525	CG8525		2R	1	8312988	8314480	12.53	12.57	12.34	12.34	12.24	12.52	12.4	12.34	12.2	12.53	12.25	11.89	11.97	12.07	11.79	11.77	11.75	11.74	11.79	11.92	11.85	11.88	11.9	-0.0774911	-0.443576	-0.652984	-0.538033	12.1125	44.751	4.92194e-10	1.19924e-08
A_09_P003081	FBtr0112374	FBtr0112374	FBgn0085210	CG34181	CG34181		2L	1	9367640	9368434	6.3	6.19	6.23	6.39	6.32	6.27	6.33	6.37	6.37	6.09	6.33	6.3	6.39	6.27	6.41	6.35	6.48	6.33	6.26	6.28	6.3	6.35	6.25	0.014169	0.0355246	0.0800259	0.0113799	6.31123	0.747918	0.570276	0.70862
A_09_P006896	FBtr0087952	FBtr0087952	FBgn0033737	CG8831	Nup54	Nucleoporin 54 [Source:FlyBase gene me;Acc:FBgn0033737]	2R	-1	8315954	8318600	11.3	11.14	11.16	11.42	11.2	11.39	11.19	11.2	11.08	11.02	11.07	10.59	10.62	10.46	10.77	10.8	10.74	10.81	10.56	10.69	10.67	10.6	10.51	-0.154607	-0.711408	-0.533451	-0.651869	10.912	50.6158	1.54008e-10	4.56329e-09
A_09_P003086	FBtr0112375	FBtr0112375	FBgn0085211	CG34182	RpS28-like	Ribosomal protein S28-like [Source:FlyBase gene me;Acc:FBgn0085211]	2L	1	9436804	9437227	6.52	6.37	6.36	6.45	6.38	6.42	6.46	6.45	6.45	6.33	6.34	6.57	6.36	6.38	6.35	6.55	6.34	6.41	6.4	6.35	6.4	6.32	6.3	-0.0083573	0.019069	-0.0072441	-0.0715751	6.40302	0.816359	0.528926	0.67545
A_09_P006901	FBtr0087950	FBtr0087950	FBgn0033738	CG8830	CG8830		2R	-1	8319407	8324082	9.77	9.92	9.91	9.75	9.8	10.27	10.18	10.26	10.1	10.13	10.21	10.58	10.51	10.58	10.41	10.39	10.43	10.65	10.36	10.31	10.36	10.28	10.21	0.27392	0.651144	0.544888	0.387339	10.2336	21.9202	2.83026e-07	2.79653e-06
A_09_P006906	FBtr0100298	FBtr0100298	FBgn0033739	CG8529	Dyb	Dystrobrevin-like [Source:FlyBase gene me;Acc:FBgn0033739]	2R	1	8324840	8340421	8.01	7.97	7.86	8.43	8.18	8.22	7.99	8.16	8.24	7.9	7.95	7.81	7.73	7.76	8.62	8.47	8.49	8.36	8.34	8.32	8.19	8.39	8.47	-0.0631744	-0.341435	0.34629	0.232041	8.16723	14.1223	9.21639e-06	5.87547e-05
A_09_P003096	FBtr0112377	FBtr0112377	FBgn0085213	CG34184	CG34184		2R	1	10253161	10254163	6.42	6.5	6.42	6.52	6.39	6.54	6.6	6.58	6.56	6.42	6.5	6.57	6.48	6.43	6.42	6.59	6.6	6.61	6.52	6.4	6.52	6.43	6.36	0.0645932	0.0263429	0.0826264	-0.0395112	6.49451	2.11979	0.113894	0.226017
A_09_P006916	FBtr0087948	FBtr0087948	FBgn0033740	CG8828	dgt5	dim gamma-tubulin 5 [Source:FlyBase gene me;Acc:FBgn0033740]	2R	-1	8353177	8359280	10.62	10.7	10.72	10.26	10.46	10.34	10.48	10.54	10.64	10.52	10.66	10.84	10.75	10.89	10.58	10.62	10.65	10.37	10.49	10.4	10.49	10.3	10.31	0.0503254	0.308349	0.0247498	-0.141587	10.5495	5.96643	0.00223878	0.00777996
A_09_P003101	FBtr0112378	FBtr0112378	FBgn0085214	CG34185	CG34185		2R	-1	10261341	10261838	6.34	6.34	6.3	6.5	6.42	6.4	6.44	6.38	6.4	6.31	6.32	6.39	6.38	6.37	6.39	6.51	6.32	6.31	6.32	6.37	6.41	6.34	6.38	-0.010212	-0.000482338	-0.011785	-0.00637768	6.37474	0.0321928	0.997844	0.998744
A_09_P006921	FBtr0087934	FBtr0087934	FBgn0033741	CG8545	CG8545		2R	1	8356145	8359227	7.92	8.11	8.24	8.12	8.63	8.41	8.12	8.2	8.1	7.95	8.43	7.23	7.37	7.28	8.39	8.21	8.23	8.41	8.53	8.56	8.71	8.28	8.32	-0.0768543	-0.944459	0.117004	0.232412	8.1635	22.5389	2.24167e-07	2.28325e-06
A_09_P006926	FBtr0087935	FBtr0087935	FBgn0033742	CG8550	CG8550		2R	1	8359420	8361321	6.61	6.61	6.62	6.5	6.65	6.69	6.68	6.48	6.62	6.56	6.52	6.43	6.47	6.62	6.68	6.39	6.61	6.64	6.56	6.6	6.61	6.6	6.67	-0.0405381	-0.107892	-0.0362857	0.0101762	6.58312	1.12033	0.373295	0.537049
A_09_P006936	FBtr0113075	FBtr0113075	FBgn0033744	CG12370	Dh44-R2	Diuretic hormone 44 receptor 2 [Source:FlyBase gene me;Acc:FBgn0033744]	2R	1	8361949	8375491	6.65	6.8	7.2	6.74	6.9	6.48	6.68	6.63	6.69	6.8	6.65	6.72	6.86	6.54	6.6	6.49	6.71	6.59	7.16	6.65	6.68	7.01	6.88	-0.104806	-0.0903719	-0.0857531	0.0100239	6.74363	0.388888	0.814184	0.884148
A_09_P003116	FBtr0112381	FBtr0112381	FBgn0085217	CG34188	CG34188		2R	-1	11314596	11315528	6.4	6.37	6.4	6.38	6.35	6.36	6.28	6.31	6.33	6.26	6.41	6.42	6.4	6.41	6.35	6.47	6.29	6.28	6.34	6.34	6.45	6.42	6.31	-0.0581486	0.0365319	-0.0290222	0.00547604	6.36172	1.52594	0.230612	0.38386
A_09_P006941	FBtr0087945	FBtr0087945	FBgn0033748	CG8821	vis	vismay [Source:FlyBase gene me;Acc:FBgn0033748]	2R	-1	8395396	8398311	7.05	7.1	7.15	6.93	6.97	6.98	7.01	7.1	7.01	7.08	7.01	6.9	6.9	6.92	6.92	6.84	6.88	6.84	6.99	7.03	6.99	7.2	7.22	0.0109028	-0.124371	-0.137617	0.0777074	7.00112	6.52988	0.00138304	0.00504896
A_09_P003121	FBtr0112382	FBtr0112382	FBgn0085218	CG34189	CG34189		2R	1	12641949	12642430	6.42	6.36	6.26	6.3	6.29	6.34	6.34	6.42	6.34	6.28	6.4	6.3	6.29	6.3	6.42	6.25	6.66	6.5	6.37	6.38	6.33	6.39	6.4	0.0294691	-0.0282942	0.11463	0.0490106	6.3629	1.83508	0.159482	0.29285
A_09_P006948	FBtr0087942	FBtr0087942	FBgn0033749	CG8819	achi	achintya [Source:FlyBase gene me;Acc:FBgn0033749]	2R	-1	8399035	8402556	8.95	9.05	9.04	8.76	8.84	8.91	8.6	8.71	8.79	8.88	8.82	8.67	8.71	8.69	8.92	8.86	8.91	8.86	8.96	9.68	9.58	9.76	9.64	-0.165102	-0.236152	-0.022035	0.740563	8.98221	81.4869	1.51646e-12	9.67707e-11
A_09_P003126	FBtr0112383	FBtr0112383	FBgn0085219	CG34190	CG34190		2R	-1	12833960	12835059	6.43	6.27	6.34	6.36	6.44	6.3	6.54	6.33	6.42	6.52	6.34	6.46	6.41	6.35	6.39	6.37	6.34	6.43	6.42	6.44	6.32	6.43	6.44	0.0702018	0.0463042	0.0311369	0.0490568	6.39523	0.742051	0.573924	0.711751
A_09_P006951	FBtr0087939	FBtr0087939	FBgn0033750	CG13151	CG13151		2R	1	8402884	8404789	11.66	11.39	11.55	11.73	11.76	11.39	11.42	11.42	11.52	11.17	11.2	11.82	11.69	11.53	11.51	11.69	11.77	11.13	11.59	11.41	11.6	11.52	11.52	-0.231863	0.0991463	-0.0424879	-0.0675334	11.5201	2.32796	0.0893081	0.186333
A_09_P006956	NM_136950										12.97	13.14	13.15	13.06	13.06	13.05	12.98	13.05	13.04	13.09	13.13	13.01	12.98	13.21	13.07	13.03	13	13	13.02	13.11	13	13.08	13	-0.0133091	-0.00326621	-0.045726	-0.0239063	13.0534	0.362883	0.832226	0.894693
A_09_P006961	FBtr0087940	FBtr0087940	FBgn0033752	CG8569	CG8569		2R	1	8406654	8409131	8.5	8.39	8.47	8.63	8.62	8.5	8.27	8.33	8.35	8.4	8.2	8.29	8.2	8.22	8.25	8.22	8.15	7.89	8.05	8.21	8.09	8.19	8.31	-0.207984	-0.280041	-0.40424	-0.314451	8.29232	13.2915	1.44253e-05	8.73228e-05
A_09_P003141	FBtr0112386	FBtr0112386	FBgn0085222	CG34193	CG34193		2R	1	13397449	13398303	6.34	6.37	6.43	6.47	6.38	6.39	6.32	6.34	6.36	6.36	6.36	6.4	6.4	6.35	6.38	6.63	6.34	6.36	6.27	6.27	6.37	6.3	6.35	-0.0478003	-0.0119459	-0.00180879	-0.0727243	6.37268	0.860207	0.503635	0.655257
A_09_P006971	FBtr0087891	FBtr0087891	FBgn0033754	CG8816	Ak6	Adenylate kise 6 [Source:FlyBase gene me;Acc:FBgn0033754]	2R	-1	8456518	8457372	9.38	9.21	9.26	9.65	9.33	9.14	9.4	9.3	9.29	9.18	9.05	9.08	9	8.81	9.74	9.78	9.83	9.29	9.65	9.5	9.46	9.7	9.66	-0.0845783	-0.364462	0.329757	0.252206	9.37768	12.0259	2.96511e-05	0.000166082
A_09_P006976	FBtr0087826	FBtr0087826	FBgn0033755	CG8594	ClC-b	Chloride channel-b [Source:FlyBase gene me;Acc:FBgn0033755]	2R	1	8459617	8462801	11.18	10.72	10.72	11.21	10.98	11.09	11.05	10.99	11.05	10.77	10.72	10.87	10.86	10.7	11.16	11.2	11.1	11.1	10.78	11.24	11.34	10.96	11.05	-0.0671171	-0.174524	0.0834755	0.159912	10.9926	2.2644	0.0961622	0.197656
A_09_P006981	FBtr0110824	FBtr0110824	FBgn0033756	CG17760	CG17760		2R	1	8513313	8516124	11.76	11.65	11.59	11.79	11.8	11.57	11.57	11.43	11.53	11.51	11.58	11.62	11.56	11.6	11.98	12.03	12.06	11.96	11.99	11.85	11.83	11.99	12.01	-0.169739	-0.102366	0.312324	0.227229	11.7507	33.2589	7.54091e-09	1.22428e-07
A_09_P003156	FBtr0112389	FBtr0112389	FBgn0085225	CG34196	CG34196		2R	1	13997490	13997999	6.3	6.31	6.21	6.29	6.42	6.43	6.32	6.35	6.47	6.38	6.38	6.38	6.45	6.46	6.48	6.53	6.49	6.47	6.28	6.43	6.4	6.36	6.52	0.0521252	0.101688	0.121978	0.101059	6.39577	2.14257	0.110888	0.221308
A_09_P006986	FBtr0087885	FBtr0087885	FBgn0033757	CG8811	muskelin	muskelin [Source:FlyBase gene me;Acc:FBgn0033757]	2R	-1	8516202	8519883	9.38	9.41	9.26	9.24	9.41	9.87	9.26	9.32	9.23	9.15	9.24	9.57	9.43	9.62	9.33	9.24	9.29	9.46	9.13	9.2	9.18	9.2	9.29	-0.188352	0.112453	-0.137961	-0.209353	9.33619	3.90589	0.0158127	0.043744
A_09_P006996	FBtr0087880	FBtr0087880	FBgn0033761	CG8778	CG8778		2R	-1	8538806	8539987	11.8	11.56	11.7	11.83	11.76	11.77	11.91	11.86	11.82	11.72	11.65	11.72	11.82	11.61	11.69	11.75	11.58	11.54	11.59	11.49	11.5	11.67	11.61	0.0558171	-0.0171501	-0.10582	-0.170111	11.694	4.12889	0.0125931	0.0358399
A_09_P003166	FBtr0112391	FBtr0112391	FBgn0085227	CG34198	CG34198		2R	-1	15570029	15570478	6.31	6.24	6.37	6.21	6.37	6.21	6.28	6.29	6.27	6.29	6.31	6.31	6.35	6.28	6.4	6.26	6.38	6.31	6.3	6.3	6.27	6.24	6.36	-0.000218638	0.0275358	0.0437162	0.00680612	6.30035	0.528662	0.715924	0.816896
A_09_P007001	FBtr0087844	FBtr0087844	FBgn0033762	CG8632	CG8632		2R	1	8540312	8543248	11	10.9	10.87	11.1	10.94	10.63	10.94	10.86	10.93	10.97	10.75	10.67	10.69	10.67	10.97	11.03	10.98	10.51	10.99	10.57	10.57	10.88	10.96	-0.016427	-0.230328	-0.0125808	-0.164044	10.8423	1.85562	0.155635	0.287559
A_09_P003171	FBtr0112392	FBtr0112392	FBgn0085228	CG34199	CG34199		2R	1	16175120	16175851	6.35	6.28	6.21	6.43	6.2	6.2	6.24	6.17	6.13	6.19	6.19	6.26	6.21	6.16	6.24	6.47	6.28	6.21	6.22	6.12	6.26	6.19	6.19	-0.097757	-0.0705298	0.00531064	-0.0885422	6.23447	1.89524	0.148483	0.277739
A_09_P007006	FBtr0301237	FBtr0301237	FBgn0033763	CG8646	CG8646		2R	1	8543461	8546846	7.4	7.13	7.18	7.46	7.35	7.14	8.79	8.7	8.64	8.32	8.33	8.51	8.48	8.35	8.63	8.71	8.66	8.37	8.55	8.47	8.52	8.39	8.47	1.27833	1.17167	1.30655	1.18442	8.19766	89.2465	6.15504e-13	4.56126e-11	1
A_09_P007011	FBtr0087868	FBtr0087868	FBgn0261673	CG8776	nemy	no extended memory [Source:FlyBase gene me;Acc:FBgn0261673]	2R	-1	8547002	8557722	9.17	9.11	9.09	9.21	9.39	8.97	8.98	9.06	8.97	8.97	9.25	8.58	8.5	8.35	8.04	8.05	8.05	8.07	8.44	7.84	7.72	8.24	8.18	-0.112726	-0.684987	-1.02715	-1.16172	8.61889	55.4565	6.44299e-11	2.19978e-09	2
A_09_P003181	FBtr0112394	FBtr0112394	FBgn0085230	CG34201	CG34201		2R	1	16638452	16639628	6.38	6.51	6.48	6.42	6.57	6.51	6.44	6.51	6.53	6.45	6.46	6.53	6.45	6.65	6.47	6.54	6.49	6.5	6.44	6.57	6.5	6.47	6.61	-0.00087196	0.0629916	0.00903227	0.0560906	6.49798	0.914811	0.473482	0.630186
A_09_P007016	FBtr0302978	FBtr0302978	FBgn0261625	CG42708	CG42708		2R	-1	8557988	8567094	11.42	11.41	11.31	11.16	11.19	11.28	11.92	11.9	11.89	11.82	11.98	12.31	12.35	12.28	12.05	12.05	12.14	12.38	11.93	11.87	11.91	11.57	11.7	0.606825	1.01562	0.815447	0.466964	11.8193	53.302	9.4123e-11	3.01212e-09	3
A_09_P003186	FBtr0112395	FBtr0112395	FBgn0085231	CG34202	CG34202		2R	1	16640110	16641244	6.36	6.41	6.33	6.39	6.29	6.35	6.45	6.41	6.38	6.46	6.42	6.22	6.37	6.36	6.34	6.37	6.33	6.32	6.37	6.38	6.45	6.41	6.37	0.067088	-0.0361739	-0.00798688	0.0479937	6.3714	2.78882	0.052719	0.121267
A_09_P007021	FBtr0306684	FBtr0306684	FBgn0033766	CG8771	CG8771		2R	-1	8567472	8573670	10.84	10.53	10.61	10.71	10.83	10.96	10.8	10.82	10.88	10.3	10.58	10.81	10.79	10.51	10.56	10.75	10.85	10.72	10.33	10.39	10.61	10.26	10.27	-0.0699716	-0.0465186	-0.104065	-0.364341	10.64	2.68875	0.0590279	0.132908
A_09_P003191	FBtr0112396	FBtr0112396	FBgn0085232	CG34203	CG34203		2R	-1	17168568	17169161	6.37	6.37	6.4	6.38	6.6	6.45	6.5	6.32	6.38	6.36	6.36	6.36	6.38	6.4	6.44	6.34	6.39	6.29	6.39	6.44	6.43	6.45	6.54	-0.0439915	-0.0482404	-0.0567011	0.0379451	6.40516	1.41375	0.263668	0.422568
A_09_P007026	FBtr0087848	FBtr0087848	FBgn0033767	CG13148	CG13148		2R	1	8573754	8576291	7.1	7.01	6.99	6.78	6.93	6.85	7.08	7.07	7.11	6.94	6.8	7.33	7.09	7.22	7.23	7.28	7.29	7.1	7.44	6.93	6.99	7.07	7.23	0.0559988	0.2677	0.323137	0.110948	7.08123	6.75719	0.00114531	0.00426732
A_09_P007031	FBtr0087871	FBtr0087871	FBgn0033769	CG8768	CG8768		2R	-1	8578813	8580193	9.7	9.89	9.84	9.59	9.67	9.64	9.72	9.73	9.77	9.96	9.82	9.96	9.93	10.07	10.02	9.99	9.97	9.8	10.01	10.05	9.9	10.23	10.23	0.0768375	0.265551	0.239476	0.381593	9.89063	9.50174	0.000146732	0.000685035
A_09_P007041	TC249662										6.93	6.98	6.97	7	7.04	6.74	6.73	6.85	6.86	6.86	6.98	6.97	7.12	7.08	6.84	6.74	6.97	6.94	6.94	7.02	7.02	6.87	6.97	-0.086837	0.112427	-0.0573737	0.0235102	6.93109	2.77284	0.0536766	0.123057
A_09_P003206	FBtr0112399	FBtr0112399	FBgn0085235	CG34206	CG34206		2R	-1	18051272	18052099	6.41	6.37	6.42	6.36	6.42	6.4	6.47	6.36	6.4	6.45	6.42	6.45	6.27	6.33	6.26	6.35	6.28	6.39	6.37	6.36	6.41	6.42	6.44	0.0236999	-0.0491068	-0.0681795	0.0125954	6.38258	2.36425	0.0856264	0.179995
A_09_P007046	FBtr0302645	FBtr0302645	FBgn0261545	CG42663	CG42663		2R	1	8592679	8639050	10.04	9.69	9.81	10.23	10.1	9.73	10.19	10.13	10.1	10.25	10.12	10.35	10.4	10.42	10.61	10.51	10.41	10.34	10.58	9.91	9.69	10.22	10.15	0.226996	0.456603	0.55747	0.0601012	10.1735	11.6481	3.7126e-05	0.000202244
A_09_P007051	FBtr0087865	FBtr0087865	FBgn0033773	CG8767	mos	mos [Source:FlyBase gene me;Acc:FBgn0033773]	2R	-1	8638988	8640441	7.46	7.37	7.48	7.31	7.42	7.63	7.36	7.38	7.5	7.3	7.24	7.68	7.42	7.39	7.67	7.62	7.74	7.54	7.52	8.09	8.27	7.91	8	-0.0923904	0.0489095	0.173688	0.621281	7.57792	25.9078	6.84e-08	8.1598e-07
A_09_P003216	FBtr0112401	FBtr0112401	FBgn0085237	CG34208	CG34208		2R	1	18220631	18221010	6.42	6.44	6.34	6.28	6.36	6.39	6.31	6.3	6.45	6.52	6.48	6.41	6.46	6.6	6.52	6.36	6.44	6.51	6.51	6.51	6.46	6.44	6.42	0.0383549	0.119325	0.0960557	0.0857359	6.43125	1.89641	0.148278	0.277504
A_09_P007061	FBtr0087820	FBtr0087820	FBgn0033775	CG17577	Cyp9h1	Cyp9h1 [Source:FlyBase gene me;Acc:FBgn0033775]	2R	-1	8728318	8730063	7.59	7.33	7.14	7.31	7.18	7.27	7.72	7.67	7.76	7.36	7.12	8.19	7.98	7.95	8.03	8.38	8.13	7.77	7.97	7.95	8.03	7.95	8.12	0.222769	0.736467	0.751663	0.709842	7.73475	18.3403	1.21838e-06	9.92035e-06
A_09_P007071	FBtr0331979	FBtr0331979	FBgn0033777	CG17574	CG17574		2R	-1	8736863	8756928	8.29	8.26	8.34	8.55	8.32	8.33	8.27	8.25	8.27	8.58	8.31	8.34	8.26	8.26	8.57	8.55	8.36	8.24	8.46	8.6	8.46	8.89	8.81	-0.0122851	-0.063884	0.0864796	0.341033	8.41538	6.12196	0.00195604	0.00688595
A_09_P003226	FBtr0112403	FBtr0112403	FBgn0085239	CG34210	CG34210		2R	1	19239107	19239667	6.31	6.35	6.34	6.23	6.32	6.44	6.3	6.32	6.45	6.38	6.38	6.34	6.3	6.38	6.28	6.33	6.39	6.36	6.31	6.32	6.39	6.41	6.34	0.0329676	0.0059413	0.00296235	0.0329846	6.34565	0.363203	0.832005	0.894645
A_09_P007081	FBtr0087788	FBtr0087788	FBgn0033781	CG13319	CG13319		2R	1	8811409	8812169	9.67	10.11	9.86	10.07	9.89	10.46	9.82	9.9	9.83	9.87	9.58	9.63	9.83	9.46	9.88	9.82	9.92	10.22	9.85	10.13	9.74	9.81	9.74	-0.20803	-0.368842	-0.071861	-0.156977	9.87273	2.32524	0.08959	0.186752
A_09_P007086	FBtr0087789	FBtr0087789	FBgn0033782	CG3850	sug	sugarbabe [Source:FlyBase gene me;Acc:FBgn0033782]	2R	1	8812072	8818149	7.22	7.32	7.36	7.07	7.21	7.35	7.27	7.28	7.34	7.45	7.43	7.04	6.93	7.22	6.87	6.76	6.86	7.08	7.09	6.72	6.82	6.87	6.84	0.095371	-0.193075	-0.324028	-0.443511	7.10466	19.3369	7.95052e-07	6.83904e-06
A_09_P007091	FBtr0087806	FBtr0087806	FBgn0033783	CG17019	CG17019		2R	-1	8818417	8821550	10.1	10.14	10.1	10.06	10.13	10.1	10.25	10.25	10.32	10.39	10.38	10.37	10.56	10.36	10.63	10.59	10.65	10.7	10.69	10.46	10.37	10.61	10.54	0.21292	0.327967	0.54913	0.39268	10.3805	43.0256	7.10838e-10	1.64238e-08
A_09_P007096	FBtr0087803	FBtr0087803	FBgn0033784	CG13322	CG13322		2R	-1	8821739	8824032	10.73	10.82	10.71	10.79	10.71	10.76	10.71	10.81	10.84	10.87	10.86	10.74	10.8	10.7	10.8	10.77	10.77	10.91	10.83	10.68	10.62	10.57	10.6	0.0629505	-0.00649762	0.0617475	-0.136191	10.7567	8.05512	0.000413121	0.00172097
A_09_P003246	FBtr0112408	FBtr0112408	FBgn0085244	CG34215	CG34215		2R	-1	2718802	2719296	6.37	6.27	6.32	6.33	6.39	6.46	6.46	6.28	6.44	6.29	6.33	6.43	6.31	6.26	6.39	6.34	6.39	6.45	6.22	6.3	6.39	6.29	6.35	0.0062348	-0.0206643	0.00435669	-0.0221044	6.35179	0.130025	0.96975	0.980605
A_09_P007101	FBtr0087790	FBtr0087790	FBgn0033785	CG13320	Sans	Sans ortholog [Source:FlyBase gene me;Acc:FBgn0033785]	2R	1	8824400	8827917	7.64	7.77	7.82	7.38	7.52	7.57	7.49	7.59	7.61	7.64	7.87	7.64	7.62	7.68	7.24	7.12	7.29	7.34	7.56	6.94	7.16	7.21	7.07	0.0222225	0.0288019	-0.308849	-0.520997	7.4688	14.4738	7.66706e-06	5.01033e-05
A_09_P003251	FBtr0112409	FBtr0112409	FBgn0085245	CG34216	CG34216		2R	-1	3591320	3592442	6.42	6.46	6.31	6.5	6.47	6.41	6.46	6.35	6.55	6.43	6.4	6.59	6.59	6.55	6.42	6.61	6.42	6.35	6.48	6.48	6.5	6.53	6.48	0.00677716	0.147961	0.0252023	0.0674842	6.46693	2.68784	0.0590892	0.132999
A_09_P007106	FBtr0339105										13.09	13.26	13.17	13.04	12.93	13.39	13	12.97	12.85	13.24	12.88	12.44	12.6	12.54	12.1	12.07	12.01	12.45	12.15	12.22	12.02	12.1	12	-0.160064	-0.620166	-0.993311	-1.0592	12.6307	58.8019	3.66953e-11	1.35343e-09	2
A_09_P003256	FBtr0112410	FBtr0112410	FBgn0085246	CG34217	CG34217		2R	-1	4115495	4116232	6.39	6.44	6.32	6.45	6.36	6.38	6.34	6.38	6.33	6.32	6.38	6.39	6.39	6.34	6.36	6.38	6.48	6.4	6.35	6.36	6.38	6.34	6.4	-0.0399002	-0.0180722	0.00294107	-0.0177061	6.37716	0.61953	0.653491	0.771712
A_09_P007111	FBtr0339106										9.39	9.25	9.32	9.32	9.4	9.79	9.4	9.4	9.39	9.15	9.27	9.65	9.45	9.48	9.24	9.4	9.51	9.9	9.4	9.09	9.47	9.04	9.12	-0.0902451	0.115263	0.0763092	-0.234829	9.38491	2.58777	0.0662144	0.146042
A_09_P003261	TC237447										6.26	6.35	6.38	6.35	6.27	6.34	6.31	6.29	6.26	6.39	6.33	6.31	6.36	6.31	6.36	6.4	6.35	6.35	6.35	6.31	6.37	6.34	6.32	-0.0100376	0.00190526	0.0343064	0.0065021	6.33297	0.596043	0.6694	0.783185
A_09_P007116	FBtr0087792	FBtr0087792	FBgn0033787	CG13321	CG13321		2R	1	8841061	8842675	6.84	6.93	7.01	6.71	6.9	7	6.74	6.85	6.78	6.9	7.01	6.84	6.82	6.72	6.76	6.42	6.69	6.79	6.82	6.87	6.72	6.74	6.59	-0.0415228	-0.104282	-0.200829	-0.164955	6.80234	2.68821	0.0590642	0.132952
A_09_P003266	NM_001103763										6.37	6.46	6.26	6.32	6.4	6.32	6.32	6.41	6.41	6.34	6.53	6.36	6.43	6.39	6.28	6.26	6.4	6.33	6.48	6.37	6.36	6.42	6.37	0.045883	0.0369771	-0.00760106	0.0225702	6.37471	0.48383	0.747387	0.839271
A_09_P007151	FBtr0087772	FBtr0087772	FBgn0033799	CG4604	GLaz	Glial Lazarillo [Source:FlyBase gene me;Acc:FBgn0033799]	2R	-1	9051559	9055535	7.6	7.57	7.62	7.44	7.47	7.64	7.47	7.44	7.48	7.4	7.28	7.04	6.9	6.79	6.92	7	7.05	6.95	7.04	6.98	7.04	6.93	6.82	-0.1423	-0.64733	-0.564524	-0.614572	7.21113	58.9002	3.61097e-11	1.33951e-09
A_09_P007156	FBtr0087771	FBtr0087771	FBgn0033802	CG17724	CG17724		2R	-1	9063599	9073317	9.44	9.54	9.47	9.38	9.47	9.67	9.44	9.45	9.5	9.3	9.55	9.74	9.6	9.63	9.29	9.42	9.56	9.83	9.53	9.38	9.47	9.5	9.34	-0.0455818	0.162177	0.0320846	-0.072374	9.49921	2.04569	0.124273	0.242029
A_09_P007161	FBtr0087737	FBtr0087737	FBgn0033806	CG4616	FLASH	FLASH ortholog [Source:FlyBase gene me;Acc:FBgn0033806]	2R	1	9094250	9097974	10.25	10.5	10.27	10.37	10.35	10.09	9.94	9.85	9.92	9.89	9.96	9.51	9.26	9.32	9.42	9.47	9.7	9.45	9.8	9.74	9.82	9.5	9.58	-0.391995	-0.941698	-0.740083	-0.645443	9.82502	39.1263	1.7152e-09	3.487e-08
A_09_P003281	FBtr0112415	FBtr0112415	FBgn0250822	CG34222	CG34222		2R	-1	6207349	6208005	6.44	6.33	6.36	6.3	6.41	6.48	6.33	6.42	6.31	6.34	6.47	6.44	6.32	6.49	6.45	6.38	6.37	6.46	6.45	6.45	6.42	6.43	6.36	-0.0119411	0.0310793	0.0383363	0.0287396	6.40039	0.544657	0.70478	0.80876
A_09_P007171	FBtr0087738	FBtr0087738	FBgn0033808	CG4627	CG4627		2R	1	9102211	9103265	9.49	9.16	9.19	9.27	9.34	9.47	9.28	9.2	9.16	8.94	9.03	9.32	9.24	9.26	9.24	9.34	9.31	9.28	9.02	9.18	9.51	8.96	9.15	-0.197862	-0.0451331	-0.0826089	-0.121038	9.23313	1.45088	0.25224	0.409559
A_09_P003286	FBtr0112416	FBtr0112416	FBgn0085252	CG34223	CG34223		2R	1	7123365	7123709	6.34	6.36	6.26	6.34	6.39	6.41	6.32	6.33	6.36	6.44	6.39	6.38	6.34	6.43	6.37	6.45	6.33	6.41	6.34	6.46	6.38	6.37	6.43	0.0182916	0.0336339	0.0293706	0.0594958	6.37547	0.746998	0.570847	0.709229
A_09_P007176	FBtr0087765	FBtr0087765	FBgn0033809	CG4630	CG4630		2R	-1	9103164	9106752	8.35	8.52	8.43	8.1	7.97	8.12	8.29	8.26	8.33	8.73	8.32	8.34	8.15	8.43	8.11	8.11	8.07	8.11	8.51	7.88	7.81	8.35	8.26	0.136894	0.0587401	-0.0659715	-0.174152	8.24164	1.61437	0.207489	0.355661
A_09_P003291	FBtr0112417	FBtr0112417	FBgn0085253	CG34224	CG34224		2R	-1	7124677	7125129	6.37	6.29	6.23	6.31	6.4	6.42	6.36	6.31	6.42	6.28	6.27	6.41	6.28	6.31	6.39	6.25	6.25	6.39	6.34	6.35	6.31	6.25	6.39	-0.00955692	-0.00453924	-0.012279	-0.0121946	6.32936	0.0299841	0.998123	0.99891
A_09_P007181	FBtr0087764	FBtr0087764	FBgn0033810	CG4646	CG4646		2R	-1	9106999	9107733	10.8	11.02	10.76	10.91	10.7	10.6	10.77	10.68	10.82	10.96	10.72	10.45	10.45	10.45	10.38	10.44	10.45	10.15	10.6	10.64	10.49	10.65	10.51	-0.0118061	-0.349884	-0.396738	-0.226925	10.6266	11.2839	4.63189e-05	0.000246111
A_09_P003296	FBtr0112418	FBtr0112418	FBgn0085254	CG34225	CG34225		2R	1	7132949	7133263	6.23	6.24	6.31	6.26	6.33	6.36	6.42	6.38	6.29	6.39	6.37	6.37	6.37	6.32	6.45	6.25	6.29	6.32	6.37	6.33	6.31	6.25	6.32	0.0792398	0.0623494	0.0478558	0.0140772	6.32609	1.5538	0.223062	0.374647
A_09_P007186	FBtr0087761	FBtr0087761	FBgn0033812	CG4663	Pex13	Peroxin 13 [Source:FlyBase gene me;Acc:FBgn0033812]	2R	-1	9115781	9117739	10.69	10.8	10.66	10.47	10.52	10.33	10.33	10.29	10.42	10.58	10.49	10.48	10.34	10.61	10.31	10.43	10.4	10.26	10.49	10.48	10.42	10.41	10.38	-0.157357	-0.100533	-0.199211	-0.156196	10.4601	2.32556	0.0895571	0.186707
A_09_P003301	AI297969										6.39	6.44	6.37	6.41	6.4	6.35	6.35	6.3	6.37	6.34	6.32	6.48	6.4	6.37	6.26	6.46	6.53	6.42	6.3	6.42	6.32	6.42	6.37	-0.057719	0.0263201	0.00305137	-0.00850739	6.38257	0.950184	0.454748	0.613851
A_09_P007191	FBtr0087742	FBtr0087742	FBgn0033813	CG12765	fsd	fates-shifted [Source:FlyBase gene me;Acc:FBgn0033813]	2R	1	9118088	9119168	12.23	12.5	12.5	12.33	12.4	12.37	11.72	11.77	11.7	11.85	11.81	11.92	11.85	11.99	11.81	11.86	11.94	11.88	12.02	12.07	12.03	12.12	12.11	-0.615685	-0.463061	-0.482189	-0.302791	12.0328	49.5641	1.87953e-10	5.3386e-09
A_09_P003306	FBtr0112420	FBtr0112420	FBgn0085256	CG34227	CG34227		2R	1	7135631	7136117	6.32	6.34	6.33	6.41	6.35	6.34	6.4	6.34	6.27	6.29	6.33	6.35	6.37	6.34	6.32	6.45	6.32	6.37	6.31	6.36	6.32	6.35	6.36	-0.0184943	0.00681179	0.00789112	0.00108457	6.34461	0.211919	0.928911	0.954706
A_09_P007196	FBtr0087760	FBtr0087760	FBgn0033814	CG4670	CG4670		2R	-1	9119263	9122551	10.99	10.94	10.92	11.11	11.01	11.01	10.96	10.97	10.94	11.01	11.02	10.91	10.84	10.84	10.99	10.98	10.99	11.01	11.06	10.84	10.78	10.86	10.74	-0.015173	-0.134035	0.0110666	-0.191539	10.944	11.2961	4.59742e-05	0.000244441
A_09_P007201	FBtr0087743	FBtr0087743	FBgn0033815	CG4676	CG4676		2R	1	9123485	9124560	6.7	6.69	6.69	6.6	6.67	6.68	6.58	6.49	6.6	6.58	6.57	6.57	6.59	6.65	6.65	6.47	6.7	6.68	6.63	6.64	6.66	6.62	6.62	-0.10721	-0.066051	-0.0448297	-0.0335894	6.62414	2.3723	0.0848322	0.178639
A_09_P007206	FBtr0087759	FBtr0087759	FBgn0033816	CG4679	CG4679		2R	-1	9124761	9126973	10.95	10.71	10.63	11.06	10.71	10.55	10.77	10.72	10.73	10.66	10.6	10.1	10.07	9.82	10.69	10.72	10.68	10.21	10.45	10.5	10.52	10.51	10.58	-0.0734058	-0.771133	-0.218741	-0.242789	10.5629	14.6665	6.94052e-06	4.59265e-05
A_09_P003321	FBtr0112423	FBtr0112423	FBgn0085259	CG34230	CG34230		2R	1	7748815	7749520	6.42	6.21	6.25	6.39	6.22	6.25	6.37	6.48	6.37	6.37	6.45	6.37	6.37	6.36	6.41	6.27	6.38	6.38	6.27	6.28	6.32	6.3	6.31	0.118817	0.0802796	0.0534172	0.0140888	6.3395	2.64656	0.0619243	0.138297
A_09_P007261	FBtr0087720	FBtr0087720	FBgn0033830	CG10814	CG10814		2R	-1	9263476	9265219	6.64	6.65	6.56	6.48	6.33	6.52	6.5	6.46	6.62	6.53	6.49	6.54	6.46	6.41	6.58	6.64	6.57	6.43	6.58	6.59	6.76	6.64	6.54	-0.00840608	-0.0641301	0.0300824	0.101554	6.54439	1.71947	0.183024	0.324607
A_09_P003326	FBtr0112424	FBtr0112424	FBgn0085260	CG34231	CG34231		2R	1	7873513	7874487	6.5	6.54	6.55	6.61	6.51	6.54	6.55	6.51	6.49	6.44	6.46	6.48	6.37	6.59	6.53	6.63	6.53	6.5	6.41	6.47	6.55	6.46	6.5	-0.0511915	-0.0598613	-0.0213589	-0.0478521	6.51007	0.689231	0.607461	0.73639
A_09_P007291	FBtr0299757	FBtr0299757	FBgn0259221	CG42321	CG42321		2R	-1	9302483	9326550	9.61	9.61	9.81	9.81	9.71	9.63	9.91	9.91	9.97	9.95	9.77	10.33	10.32	10.2	10.5	10.46	10.45	9.92	10.38	10.69	10.63	10.89	10.8	0.207678	0.586	0.64572	1.05623	10.1425	45.4262	4.27708e-10	1.06553e-08	1
A_09_P007296	FBtr0087666	FBtr0087666	FBgn0086757	CG4840	cbs	centrosomin's beautiful sister [Source:FlyBase gene me;Acc:FBgn0086757]	2R	1	9338169	9340898	9.61	9.69	9.6	9.6	9.58	9.46	9.04	8.97	9.08	9.33	9.07	9.02	9.02	9.17	9.09	9.09	9.06	8.73	9.09	9.09	8.91	9.45	9.41	-0.493364	-0.517713	-0.575221	-0.375449	9.22392	14.2694	8.52988e-06	5.48457e-05
A_09_P003336	TC235517										6.39	6.47	6.48	6.35	6.38	6.46	6.44	6.47	6.37	6.5	6.53	6.59	6.55	6.57	6.41	6.3	6.29	6.34	6.53	6.39	6.44	6.57	6.55	0.0404202	0.149605	-0.0462629	0.0634989	6.45042	3.83858	0.0169514	0.0464031
A_09_P007301	FBtr0087701	FBtr0087701	FBgn0033842	CG5970	cbc	crowded by cid [Source:FlyBase gene me;Acc:FBgn0033842]	2R	-1	9371017	9372901	11.32	11.21	11.1	11.18	11.13	11.35	11.09	11.04	11.08	11.02	11.04	11.17	11.17	11.13	11	10.98	11.02	11.08	10.96	10.89	11.02	10.89	10.88	-0.158989	-0.0571754	-0.205302	-0.293699	11.076	13.5866	1.22766e-05	7.5733e-05
A_09_P007306	FBtr0087699	FBtr0087699	FBgn0033844	CG6016	bbc	bb in a boxcar [Source:FlyBase gene me;Acc:FBgn0033844]	2R	-1	9374139	9382367	11.74	11.8	11.78	11.49	11.44	11.66	11.6	11.71	11.83	11.9	11.72	11.31	11.24	11.21	11.12	11.09	11.21	11.2	11.25	11.38	11.39	11.36	11.24	0.0987933	-0.400035	-0.477801	-0.308682	11.4637	28.1301	3.34213e-08	4.36417e-07
A_09_P003346	TC239601										6.34	6.33	6.29	6.31	6.31	6.35	6.36	6.33	6.32	6.4	6.37	6.36	6.37	6.35	6.33	6.2	6.36	6.31	6.29	6.36	6.39	6.31	6.38	0.0368273	0.0396942	-0.0213114	0.0415586	6.33576	1.67514	0.192967	0.337029
A_09_P007311	FBtr0087668	FBtr0087668	FBgn0033845	CG17064	mars	mars [Source:FlyBase gene me;Acc:FBgn0033845]	2R	1	9390080	9393516	11.38	11.09	10.99	11.34	11.27	11.27	11.29	11.22	11.27	10.85	11.01	11.22	11.15	11.11	11.25	11.38	11.3	10.89	10.9	10.76	10.89	10.61	10.64	-0.0916384	-0.060355	-0.0806444	-0.49554	11.0904	6.43083	0.00150303	0.00543945
A_09_P003351	FBtr0301011	FBtr0301011	FBgn0085265	CG34236	CG34236		2R	-1	9492079	9492910	6.29	6.58	6.47	6.55	6.41	6.47	6.35	6.45	6.43	6.43	6.47	6.55	6.4	6.58	6.34	6.56	6.41	6.5	6.38	6.47	6.5	6.41	6.51	-0.0374665	0.0495661	-0.0235837	0.00757851	6.45705	0.619192	0.653718	0.771811
A_09_P007316	FBtr0087669	FBtr0087669	FBgn0033846	CG6061	mip120	Myb-interacting protein 120 [Source:FlyBase gene me;Acc:FBgn0033846]	2R	1	9393947	9400617	10.85	10.69	10.72	10.84	10.76	10.47	10.46	10.49	10.46	10.54	10.48	10.79	10.76	10.78	10.53	10.42	10.36	9.9	10.31	9.61	9.41	9.93	9.94	-0.233573	0.0545216	-0.419609	-0.999294	10.4129	28.3765	3.09599e-08	4.09766e-07
A_09_P003356	FBtr0305199	FBtr0305199	FBgn0262592	CG43127	CG43127		3L	-1	10617828	10618699	6.43	6.34	6.36	6.42	6.33	6.33	6.32	6.28	6.32	6.22	6.28	6.38	6.29	6.37	6.31	6.22	6.27	6.32	6.32	6.33	6.34	6.45	6.36	-0.0850721	-0.020931	-0.0814833	0.00171837	6.32938	3.1627	0.0348155	0.0860342
A_09_P007326	FBtr0087673	FBtr0087673	FBgn0033850	CG13331	CG13331		2R	1	9409484	9410806	6.56	6.63	6.67	6.78	6.62	6.47	6.5	6.6	6.64	6.31	6.49	6.58	6.67	6.73	6.6	6.61	6.37	6.63	6.53	6.69	6.6	6.6	6.59	-0.114834	0.0368174	-0.0752516	-0.00243634	6.58699	1.74548	0.177437	0.317251
A_09_P003361	FBtr0112432	FBtr0112432	FBgn0085267	CG34238	CG34238		3L	1	10619599	10620539	6.27	6.31	6.29	6.25	6.34	6.33	6.5	6.32	6.32	6.32	6.25	6.26	6.31	6.27	6.32	6.42	6.32	6.3	6.3	6.28	6.24	6.27	6.28	0.0482398	-0.0180647	0.0343623	-0.0260691	6.30707	1.28277	0.308155	0.471146
A_09_P007331	FBtr0087674	FBtr0087674	FBgn0033851	CG13332	CG13332		2R	1	9412882	9413953	6.51	6.68	6.63	6.83	6.83	6.6	6.62	6.68	6.61	6.67	6.71	6.65	6.94	6.72	6.67	6.74	6.68	6.67	6.83	6.74	6.66	6.67	6.64	-0.0222665	0.0937246	0.0382886	-0.000487528	6.69462	0.867979	0.499251	0.651245
A_09_P003366	NM_001104109										6.33	6.39	6.27	6.32	6.41	6.32	6.38	6.33	6.43	6.25	6.31	6.33	6.43	6.35	6.33	6.32	6.4	6.33	6.31	6.35	6.24	6.33	6.36	0.0031865	0.0327052	-0.00231107	-0.0183584	6.33943	0.332257	0.853149	0.907764
A_09_P007336	LP03268										7.9	7.84	7.97	8.09	8.04	8.24	7.98	8.15	8.04	8.12	8.33	7.5	7.32	7.5	8.05	7.88	7.97	8.28	7.96	8.14	8.21	8.11	8.06	0.111474	-0.573971	0.0160511	0.11984	7.98518	18.0437	1.38805e-06	1.11328e-05
A_09_P007356	FBtr0087623	FBtr0087623	FBgn0033859	CG6197	CG6197		2R	1	9481154	9484068	8.73	8.34	8.35	8.39	8.45	8.35	8.49	8.51	8.65	8.26	8.46	8.62	8.42	8.4	8.4	8.5	8.56	8.31	8.07	8.09	8.33	7.84	8.08	0.037172	0.0432566	-0.0682712	-0.347173	8.37284	4.49815	0.00871643	0.0260199
A_09_P003376	FBtr0112435	FBtr0112435	FBgn0250825	CG34241	CG34241		3L	1	12121079	12121561	6.47	6.33	6.31	6.33	6.33	6.27	6.31	6.21	6.36	6.41	6.36	6.38	6.39	6.33	6.27	6.32	6.3	6.34	6.39	6.29	6.36	6.36	6.28	-0.0101388	0.0268368	-0.0164083	-0.0141392	6.335	0.272352	0.892501	0.932412
A_09_P007361	FBtr0087624	FBtr0087624	FBgn0033860	CG18369	S-Lap5	Sperm-Leucylaminopeptidase 5 [Source:FlyBase gene me;Acc:FBgn0033860]	2R	1	9484182	9486255	6.54	6.55	6.57	6.55	6.62	6.64	6.58	6.69	6.62	6.45	6.67	6.43	6.5	6.46	6.57	6.41	6.58	6.54	6.71	6.42	6.53	6.53	6.44	0.0186043	-0.117957	-0.0187637	-0.101635	6.54769	2.57559	0.0671415	0.147712
A_09_P003381	FBtr0112436	FBtr0112436	FBgn0085271	CG34242	CG34242		3L	1	12527096	12527503	6.4	6.5	6.48	6.42	6.6	6.38	6.41	6.36	6.31	6.42	6.52	6.41	6.54	6.57	6.4	6.37	6.46	6.42	6.45	6.46	6.38	6.46	6.48	-0.0608771	0.0428627	-0.0463118	-0.0190819	6.44416	1.29358	0.304224	0.466682
A_09_P007386	FBtr0087650	FBtr0087650	FBgn0033865	CG6220	CG6220		2R	-1	9579212	9580874	6.54	6.69	6.47	6.73	6.61	6.49	6.59	6.54	6.6	6.55	6.57	6.67	6.76	6.78	6.57	6.93	6.62	6.55	6.55	6.73	6.73	6.73	6.81	-0.0167727	0.146678	0.0578803	0.161129	6.6431	3.02811	0.040369	0.0973858
A_09_P003386	FBtr0330356	FBtr0330356	FBgn0264001	CG43744	bru-3	bruno-3 [Source:FlyBase gene me;Acc:FBgn0264001]	3L	-1	13515293	13796500	6.34	6.44	6.45	6.23	6.29	6.49	6.4	6.42	6.33	6.43	6.42	6.37	6.37	6.36	6.36	6.28	6.35	6.26	6.48	6.17	6.43	6.32	6.36	0.025746	-0.00922811	-0.027538	-0.054376	6.36274	0.595931	0.669477	0.783187
A_09_P007406	FBtr0087630	FBtr0087630	FBgn0033869	CG6305	Cpr50Cb	Cuticular protein 50Cb [Source:FlyBase gene me;Acc:FBgn0033869]	2R	1	9682282	9692736	6.81	6.81	7.35	6.87	6.87	6.74	6.69	6.69	6.66	6.67	6.66	6.74	6.53	6.52	6.71	6.62	6.63	6.63	6.67	6.54	6.71	6.63	6.68	-0.233937	-0.312275	-0.256205	-0.265421	6.71422	5.13263	0.00475058	0.0151696
A_09_P003391	FBtr0112438	FBtr0112438	FBgn0085273	CG34244	CG34244		3L	-1	14228153	14229041	6.34	6.33	6.32	6.48	6.33	6.31	6.32	6.35	6.44	6.34	6.4	6.41	6.32	6.26	6.29	6.41	6.47	6.34	6.4	6.24	6.44	6.28	6.27	0.0139262	-0.0254746	0.0290829	-0.0469453	6.35087	0.77171	0.555648	0.697213
A_09_P007411	FBtr0087631	FBtr0087631	FBgn0261041	CG12295	stj	straightjacket [Source:FlyBase gene me;Acc:FBgn0261041]	2R	1	9692979	9707076	11.3	11.61	11.47	11.44	11.61	11.53	11.26	11.27	11.34	11.5	11.51	11.24	11.25	11.36	11.65	11.5	11.73	11.86	11.82	11.57	11.41	11.52	11.57	-0.119312	-0.209832	0.217585	0.0246231	11.4917	9.03595	0.000202617	0.00091179
A_09_P003396	TC237086										6.3	6.38	6.49	6.42	6.51	6.49	6.51	6.37	6.54	6.39	6.49	6.41	6.42	6.51	6.39	6.46	6.56	6.43	6.32	6.41	6.57	6.52	6.45	0.0309859	0.0169565	0.00238374	0.05798	6.44973	0.415886	0.795275	0.871009
A_09_P007416	FBtr0087632	FBtr0087632	FBgn0033871	CG13339	CG13339		2R	1	9712397	9713082	8.33	8.17	8.19	8.65	8.42	8.62	7.9	8.08	7.95	7.84	7.94	7.58	7.52	7.49	8.01	8.04	8.03	8.07	7.99	8.07	8.11	8.15	7.99	-0.451707	-0.865695	-0.366965	-0.314407	8.04997	28.883	2.6499e-08	3.57043e-07
A_09_P007431	FBtr0087646	FBtr0087646	FBgn0033873	CG6337	CG6337		2R	-1	9721359	9722593	10.8	11.02	10.92	10.7	10.71	10.78	10.49	10.47	10.59	10.69	10.57	10.27	10.22	10.35	9.98	10.12	10.12	10	10.21	9.86	9.85	10.06	9.92	-0.259052	-0.543076	-0.732813	-0.899039	10.3784	68.846	7.94636e-12	3.79099e-10
A_09_P007436	FBtr0087637	FBtr0087637	FBgn0033874	CG6347	CG6347		2R	1	9723926	9726869	7.27	7.31	7.4	7.11	7.29	7.24	7.32	7.41	7.37	7.3	7.16	7.71	7.63	7.64	7.62	7.65	7.58	7.43	7.51	7.7	7.51	7.52	7.62	0.0429651	0.388554	0.286413	0.319914	7.44852	18.0346	1.39368e-06	1.11696e-05
A_09_P003411	FBtr0112442	FBtr0112442	FBgn0085277	CG34248	CG34248		3L	-1	16263469	16264002	6.19	6.33	6.35	6.27	6.31	6.36	6.33	6.35	6.2	6.32	6.36	6.3	6.24	6.29	6.22	6.26	6.25	6.28	6.29	6.27	6.23	6.28	6.27	0.00622829	-0.0239382	-0.0426134	-0.0388374	6.28453	0.793603	0.542425	0.686672
A_09_P007441	FBtr0087638	FBtr0087638	FBgn0033875	CG6357	CG6357		2R	1	9727581	9729248	12.8	12.75	12.6	12.83	12.67	12.9	13.07	13.05	12.9	12.88	12.91	12.4	12.4	12.23	12.96	12.9	12.86	13	12.89	13.23	13.18	13.03	13	0.204309	-0.416232	0.163724	0.348995	12.8456	34.2228	5.8265e-09	9.79571e-08
A_09_P003416	FBtr0112443	FBtr0112443	FBgn0085278	CG34249	CG34249		3L	-1	16354089	16354990	6.46	6.59	6.2	6.38	6.55	6.29	6.21	6.44	6.36	6.45	7.91	6.52	6.35	6.52	6.46	6.28	6.44	6.48	6.33	6.34	6.46	6.55	6.16	0.264733	0.0504532	-0.0117065	-0.0336318	6.46627	0.696966	0.602474	0.732713
A_09_P007446	FBtr0087645	FBtr0087645	FBgn0033876	CG10808	syptogyrin	syptogyrin [Source:FlyBase gene me;Acc:FBgn0033876]	2R	-1	9729255	9733757	6.56	6.58	6.57	6.58	6.59	6.53	6.5	6.51	6.51	6.54	6.56	6.61	6.71	6.58	6.63	6.52	6.6	6.57	6.58	6.56	6.56	6.63	6.72	-0.0423734	0.0650475	0.0112822	0.0518425	6.57783	2.74355	0.0554796	0.126414
A_09_P007451	FBtr0087644	FBtr0087644	FBgn0033879	CG6543	CG6543		2R	-1	9740452	9741836	14.68	14.94	14.89	14.49	14.5	14.7	14.61	14.65	14.63	14.94	14.85	14.53	14.49	14.68	13.99	13.9	13.97	14.27	14.07	13.61	13.5	13.79	13.79	0.0362533	-0.131571	-0.660604	-1.02703	14.3673	45.7711	3.9838e-10	1.00021e-08	2
A_09_P007456	FBtr0087642	FBtr0087642	FBgn0033880	CG6553	CG6553		2R	-1	9742083	9743270	6.94	6.68	6.86	6.75	6.88	6.91	6.64	6.67	6.64	6.64	6.68	6.81	6.78	6.53	6.64	6.51	6.63	6.7	6.77	6.47	6.54	6.54	6.43	-0.183226	-0.13062	-0.185419	-0.342272	6.68049	9.33119	0.000164954	0.000758867
A_09_P003431	FBtr0334130										6.55	6.35	6.42	6.4	6.25	6.3	6.31	6.26	6.37	6.24	6.26	6.35	6.32	6.27	6.25	6.32	6.41	6.38	6.19	6.27	6.42	6.43	6.37	-0.0900963	-0.063994	-0.0696298	-0.00526773	6.33533	1.25977	0.31668	0.480381
A_09_P007461	FBtr0087585	FBtr0087585	FBgn0263697	CG13343	Uba3	Ubiquitin activating enzyme 3 [Source:FlyBase gene me;Acc:FBgn0263697]	2R	1	9746462	9747937	11.22	11.51	11.59	11.22	11.37	11.45	11.08	11.14	11.06	11.33	11.24	10.8	10.97	10.97	10.63	10.68	10.68	10.87	10.65	10.88	10.69	10.75	10.67	-0.225552	-0.481698	-0.691907	-0.648568	11.0198	34.5491	5.34687e-09	9.09864e-08
A_09_P003436	NR_048293										6.45	6.42	6.4	6.39	6.39	6.38	6.4	6.33	6.37	6.47	6.33	6.39	6.39	6.44	6.29	6.51	6.42	6.42	6.38	6.4	6.43	6.43	6.44	-0.0240587	0.0064211	0.000790185	0.021356	6.40406	0.3785	0.821416	0.88861
A_09_P007466	FBtr0087622	FBtr0087622	FBgn0033883	CG16935	CG16935		2R	-1	9747854	9749507	11.29	11.4	11.35	11.44	11.49	11.27	11.28	11.32	11.32	11.47	11.39	11.5	11.61	11.59	11.52	11.48	11.51	11.5	11.61	11.82	11.67	11.69	11.74	-0.0181943	0.192811	0.149273	0.353917	11.4892	19.6521	6.9706e-07	6.11034e-06
A_09_P003441	FBtr0112448	FBtr0112448	FBgn0085283	CG34254	CG34254		3L	1	18673509	18673879	6.43	6.36	6.41	6.34	6.4	6.36	6.32	6.39	6.47	6.41	6.4	6.48	6.48	6.44	6.36	6.42	6.37	6.35	6.4	6.36	6.41	6.45	6.46	0.0145807	0.0847285	-0.0052082	0.0359195	6.40242	2.0537	0.123106	0.240251
A_09_P007471	FBtr0087586	FBtr0087586	FBgn0033884	CG13344	CG13344		2R	1	9749517	9751661	8.96	8.91	9.11	9.13	9.07	8.71	8.89	8.89	8.87	9	8.94	9.04	8.99	9.03	9.09	9.15	9.1	8.77	9.17	9.15	9.01	9.44	9.24	-0.063117	0.040417	0.0753028	0.228941	9.02903	3.06348	0.0388231	0.0942788
A_09_P007476	FBtr0087615	FBtr0087615	FBgn0033885	CG6646	DJ-1alpha	DJ-1alpha [Source:FlyBase gene me;Acc:FBgn0033885]	2R	-1	9830039	9830882	6.75	6.67	6.69	6.87	6.72	6.79	7.3	7.34	7.29	7.36	7.23	7.36	7.15	7.22	7.32	7.34	7.31	7.33	7.38	7.08	7.15	7.2	7.3	0.556114	0.493864	0.588719	0.436055	7.1374	61.8814	2.24135e-11	9.03336e-10
A_09_P003451	FBtr0302318	FBtr0302318	FBgn0085285	CG34256	CG34256		3L	-1	18981836	18982915	6.37	6.35	6.32	6.38	6.41	6.61	6.51	6.54	6.45	6.37	6.46	6.43	6.44	6.4	6.44	6.39	6.45	6.57	6.4	6.4	6.42	6.39	6.38	0.0595997	0.0181722	0.0418824	-0.00956388	6.43058	0.72353	0.585543	0.72063
A_09_P007481	FBtr0087610	FBtr0087610	FBgn0033886	CG13349	CG13349		2R	-1	9846033	9847909	12.79	12.5	12.6	12.81	12.68	12.34	12.95	12.85	12.81	12.62	12.62	12.83	12.78	12.65	12.85	12.94	12.9	12.58	12.88	12.65	12.71	12.72	12.75	0.149156	0.129849	0.208746	0.0853761	12.7312	1.8537	0.15599	0.287971
A_09_P003456	A_09_P003456										6.53	6.47	6.52	6.53	6.46	6.41	6.36	6.36	6.46	6.5	6.42	6.51	6.48	6.35	6.44	6.44	6.44	6.4	6.46	6.36	6.46	6.35	6.41	-0.0649704	-0.03988	-0.0489485	-0.0919144	6.43989	1.63825	0.201657	0.348412
A_09_P007486	FBtr0087609	FBtr0087609	FBgn0033887	CG6704	St4	Sulfotransferase 4 [Source:FlyBase gene me;Acc:FBgn0033887]	2R	-1	9857415	9858662	6.59	6.67	6.61	6.7	6.56	6.61	6.68	6.73	6.67	6.78	6.66	6.74	6.65	6.91	6.87	6.91	6.81	6.87	6.99	6.62	6.76	6.81	6.98	0.0792739	0.143589	0.264019	0.169601	6.74676	6.76818	0.001135	0.00423282
A_09_P007496	FBtr0303990	FBtr0303990	FBgn0033889	CG6701	CG6701		2R	-1	9860504	9867670	9.33	9.57	9.52	9.66	9.8	9.51	9.41	9.5	9.45	9.77	9.79	9.11	9.19	9.35	10.09	9.68	9.87	10.08	10.07	10.1	10.02	9.76	10.14	0.0194231	-0.346291	0.392643	0.438902	9.68613	15.4573	4.65623e-06	3.23932e-05
A_09_P003466	FBtr0300030	FBtr0300030	FBgn0085288	CG34259	CG34259		3L	1	2026991	2028326	6.36	6.34	6.33	6.21	6.35	6.37	6.49	6.39	6.34	6.28	6.31	6.34	6.31	6.31	6.35	6.47	6.4	6.33	6.31	6.3	6.37	6.29	6.36	0.0345571	-0.00722571	0.0445487	0.00276972	6.34508	0.559261	0.694654	0.801385
A_09_P007501	FBtr0087606	FBtr0087606	FBgn0033890	CG13350	Ctf4		2R	-1	9867867	9870979	10.71	10.28	10.29	10.69	10.52	10.55	10.54	10.55	10.51	10.16	10.24	9.54	9.45	9.05	9.61	9.56	9.56	9.18	9.03	9.59	9.69	9.12	9.37	-0.106477	-1.16007	-1.11719	-1.06333	9.90456	36.4069	3.3209e-09	6.05138e-08	2
A_09_P003471	FBtr0333482	FBtr0333482	FBgn0085289	CG34260	CG34260		3L	1	20707200	20708258	6.54	6.34	6.37	6.56	6.27	6.38	6.37	6.35	6.37	6.42	6.35	6.41	6.32	6.38	6.46	6.64	6.33	6.4	6.33	6.28	6.45	6.33	6.29	-0.034932	-0.0369934	0.0236819	-0.0705855	6.38919	0.707107	0.595974	0.728312
A_09_P007506	FBtr0087595	FBtr0087595	FBgn0033891	CG8067	CG8067		2R	1	9871070	9872398	11.28	11.51	11.48	11.32	11.56	11.36	10.74	10.74	10.7	11.01	10.93	10.63	10.91	10.87	10.42	10.36	10.47	10.66	10.9	10.63	10.59	10.68	10.65	-0.593605	-0.61738	-0.856595	-0.781805	10.8866	32.5282	9.20826e-09	1.45175e-07
A_09_P007516	FBtr0299668	FBtr0299668	FBgn0259184	CG42288	CG42288		2R	1	9978536	9979319	6.6	6.81	7.03	6.59	6.7	6.48	6.51	6.51	6.61	6.71	6.8	6.55	6.7	6.77	6.59	6.36	6.6	6.46	6.68	6.58	6.69	6.62	6.51	-0.0737569	-0.0280251	-0.163842	-0.102613	6.62898	1.13103	0.368641	0.532721
A_09_P007521	FBtr0087583	FBtr0087583	FBgn0033897	CG8233	Rcd1	Reduction in Cnn dots 1 [Source:FlyBase gene me;Acc:FBgn0033897]	2R	-1	10035768	10040624	13.05	12.88	12.91	13.25	13.05	12.45	13.23	13.15	13.22	13.15	13	13.17	13.02	13.05	13.16	13.27	13.23	12.42	13.08	12.94	12.73	13.27	13.27	0.219347	0.151628	0.102745	0.12406	13.0415	0.640713	0.639305	0.760742
A_09_P007526	FBtr0087518	FBtr0087518	FBgn0086895	CG8241	pea	peanuts [Source:FlyBase gene me;Acc:FBgn0086895]	2R	1	10040661	10044611	11.35	11.19	11.04	11.21	11.11	11.34	11.16	11.19	11.21	11.08	11.1	11.08	11.02	10.96	10.83	10.81	10.91	10.76	10.56	10.67	10.75	10.46	10.54	-0.0586747	-0.189583	-0.43591	-0.602517	10.9699	27.9842	3.49797e-08	4.5327e-07
A_09_P003491	FBtr0306849	FBtr0306849	FBgn0085293	CG34264	CG34264		3L	1	317084	317789	6.35	6.36	6.37	6.29	6.51	6.54	6.37	6.5	6.37	6.4	6.38	6.37	6.48	6.46	6.4	6.29	6.38	6.35	6.44	6.48	6.35	6.43	6.43	0.00163972	0.0322107	-0.0303536	0.0217203	6.4045	0.463629	0.761629	0.848918
A_09_P007531	FBtr0087519	FBtr0087519	FBgn0033899	CG13016	CG13016		2R	1	10045276	10046939	12.61	12.78	12.75	12.62	12.76	12.85	12.49	12.4	12.55	12.47	12.46	12.41	12.39	12.42	12.41	12.58	12.55	12.43	12.43	12.69	12.63	12.74	12.57	-0.25161	-0.31815	-0.246243	-0.0694952	12.5649	14.7358	6.69784e-06	4.44982e-05
A_09_P003496	FBtr0331459	FBtr0331459	FBgn0085294	CG34265	CG34265		3L	1	3268495	3268994	6.4	6.32	6.38	6.41	6.4	6.48	6.42	6.48	6.42	6.42	6.41	6.46	6.42	6.46	6.4	6.43	6.41	6.57	6.4	6.45	6.43	6.46	6.48	0.0328402	0.0458544	0.0429227	0.0559065	6.43	0.801077	0.537964	0.68297
A_09_P007536	FBtr0087580	FBtr0087580	FBgn0033900	CG8257	CG8257		2R	-1	10046896	10048754	9.79	9.85	9.87	9.83	9.86	9.87	9.6	9.74	9.69	9.71	9.58	9.98	9.97	9.82	9.85	9.76	9.84	9.65	9.85	9.68	9.72	9.54	9.71	-0.18426	0.0766384	-0.0582105	-0.185514	9.77179	9.73577	0.000125212	0.000597044
A_09_P007541	FBtr0087520	FBtr0087520	FBgn0033901	CG12366	O-fut1	O-fucosyltransferase 1 [Source:FlyBase gene me;Acc:FBgn0033901]	2R	1	10048940	10050326	11.37	11.38	11.28	11.38	11.43	11.77	11.3	11.3	11.35	11.3	11.21	11.24	11.15	11.04	11.06	11.02	11.17	11.34	11.14	10.88	10.92	10.97	11.02	-0.142629	-0.294126	-0.287746	-0.488838	11.2175	12.7491	1.95291e-05	0.00011447
A_09_P003506	FBtr0112462	FBtr0112462	FBgn0085296	CG34267	CG34267		3L	-1	500014	500451	6.42	6.55	6.51	6.39	6.41	6.48	6.45	6.5	6.43	6.51	6.44	6.47	6.48	6.53	6.39	6.42	6.49	6.42	6.41	6.55	6.46	6.49	6.47	0.00928554	0.0335396	-0.03073	0.0353028	6.46389	1.1332	0.367701	0.53208
A_09_P007546	FBtr0087579	FBtr0087579	FBgn0033902	CG8309	Tango7	Transport and Golgi organization 7 [Source:FlyBase gene me;Acc:FBgn0033902]	2R	-1	10050571	10052374	15.54	15.34	15.36	15.47	15.23	15.12	15.44	15.37	15.32	15.3	15.14	15.37	15.17	15.15	15.09	15.12	15.18	14.97	15.08	15.05	15.04	14.95	15.05	-0.0291972	-0.115502	-0.256891	-0.320835	15.2102	8.00235	0.000429841	0.00178312
A_09_P003511	FBtr0112463	FBtr0112463	FBgn0085297	CG34268	CG34268		3L	1	500965	501400	6.46	6.39	6.51	6.31	6.47	6.38	6.4	6.39	6.39	6.43	6.37	6.43	6.42	6.47	6.38	6.43	6.42	6.38	6.42	6.48	6.41	6.49	6.42	-0.0239361	0.018974	-0.0170337	0.0295314	6.41907	0.770862	0.556165	0.697433
A_09_P007551	FBtr0087521	FBtr0087521	FBgn0033903	CG8323	CG8323		2R	1	10052560	10054496	9.97	10.16	10.26	9.94	9.92	9.56	9.84	9.86	9.98	10.23	10.03	10.24	10.11	10.23	10.21	10.14	10.17	9.61	10.23	10.35	10.18	10.53	10.47	0.0182124	0.225548	0.104613	0.416203	10.0968	3.62348	0.0212243	0.0564285
A_09_P003516	FBtr0112464	FBtr0112464	FBgn0085298	CG34269	CG34269		3L	1	528339	528996	6.57	6.43	6.42	6.44	6.49	6.41	6.46	6.46	6.43	6.43	6.48	6.45	6.48	6.56	6.53	6.53	6.39	6.42	6.44	6.48	6.49	6.45	6.49	-0.00577606	0.0364527	0.00298428	0.0202116	6.46705	0.361543	0.83315	0.895251
A_09_P007556	FBtr0087522	FBtr0087522	FBgn0033904	CG18327	CG18327		2R	1	10054487	10055738	7.46	7.59	7.64	7.3	7.44	7.25	7.43	7.51	7.53	7.72	7.51	7.77	7.61	7.87	7.52	7.44	7.47	7.57	7.71	7.81	7.74	7.74	7.99	0.0966594	0.305785	0.0962623	0.375703	7.59324	7.61378	0.000578265	0.00231464
A_09_P007561	FBtr0087524	FBtr0087524	FBgn0033905	CG18324	CG18324		2R	1	10056361	10057738	10.57	10.89	10.63	10.79	10.68	10.62	10.46	10.37	10.47	10.74	10.44	10.56	10.39	10.62	10.28	10.44	10.47	10.44	10.63	10.73	10.46	10.94	10.88	-0.201	-0.171267	-0.246633	0.0552875	10.5875	4.28604	0.0107532	0.0312584
A_09_P003526	FBtr0112466	FBtr0112466	FBgn0085300	CG34271	Cpr65Ay	Cuticular protein 65Ay [Source:FlyBase gene me;Acc:FBgn0085300]	3L	-1	6151175	6151730	6.3	6.44	6.34	6.38	6.34	6.32	6.41	6.4	6.34	6.31	6.43	6.36	6.37	6.38	6.38	6.44	6.33	6.28	6.34	6.35	6.37	6.32	6.35	0.0249085	0.0142575	-0.00139297	-0.00785528	6.35918	0.288451	0.882181	0.925639
A_09_P007566	FBtr0087525	FBtr0087525	FBgn0033906	CG8331	CG8331		2R	1	10057971	10060503	15.46	15.95	15.93	15.36	15.61	15.54	15.43	15.41	15.63	15.76	15.76	15.67	15.6	15.8	15.57	15.49	15.65	15.43	15.76	15.78	15.89	15.75	15.74	-0.0407658	0.0503016	-0.0600573	0.14916	15.6506	1.16146	0.355687	0.520577
A_09_P007571	NM_079013										12.38	12.33	12.43	12.57	12.43	12.38	12.43	12.38	12.26	12.48	12.34	12.31	12.38	12.27	12.3	12.25	12.17	12.29	12.28	12.24	12.03	12.37	12.28	-0.0445014	-0.101119	-0.162304	-0.190344	12.3292	4.05744	0.0135399	0.038216
A_09_P003536	FBtr0112468	FBtr0112468	FBgn0085302	CG34273	CG34273		3R	1	10342764	10343209	6.42	6.4	6.21	6.36	6.42	6.27	6.37	6.19	6.2	6.47	6.42	6.31	6.42	6.2	6.32	6.24	6.48	6.18	6.38	6.38	6.31	6.26	6.22	-0.0180713	-0.0372188	-0.0265035	-0.0570057	6.32212	0.203299	0.933738	0.957818
A_09_P007581	FBtr0087575	FBtr0087575	FBgn0033912	CG8415	RpS23	Ribosomal protein S23 [Source:FlyBase gene me;Acc:FBgn0033912]	2R	-1	10102740	10104132	17.01	17.07	17.09	17.09	17.18	16.9	17.09	16.96	17.04	17.07	17.09	16.94	16.94	16.94	16.93	17.03	17.06	16.89	17.13	17.13	16.97	17.33	17.12	-0.009329	-0.115761	-0.0488113	0.0807911	17.0446	2.14766	0.110227	0.220221
A_09_P003541	FBtr0112469	FBtr0112469	FBgn0085303	CG34274	CG34274		3R	1	11557468	11558416	6.37	6.34	6.33	6.41	6.38	6.32	6.34	6.37	6.39	6.32	6.38	6.35	6.41	6.47	6.33	6.48	6.38	6.39	6.37	6.38	6.48	6.42	6.42	0.000416102	0.0508114	0.0317409	0.0636091	6.38398	1.40838	0.265364	0.424228
A_09_P007586	FBtr0087534	FBtr0087534	FBgn0033913	CG8468	CG8468		2R	1	10107425	10118131	10.35	10.47	10.27	10.47	10.63	9.99	10.22	10.28	10.34	10.31	10.29	10.2	10.15	10.09	10.75	10.75	10.91	10.56	10.8	10.91	10.96	10.23	10.87	-0.0765158	-0.217184	0.390873	0.377008	10.4695	9.42426	0.000154722	0.000717544
A_09_P003546	FBtr0112470	FBtr0112470	FBgn0085304	CG34275	CG34275		3R	-1	11737987	11739653	6.38	6.25	6.76	6.37	6.32	6.21	6.24	6.34	6.25	6.28	6.26	6.33	6.33	6.25	6.39	6.29	6.34	6.36	6.24	6.3	6.28	6.38	6.27	-0.106419	-0.0783782	-0.0561096	-0.0739682	6.32338	0.714447	0.591297	0.725187
A_09_P007591	FBtr0087569	FBtr0087569	FBgn0033915	CG8485	CG8485		2R	-1	10123286	10127203	9.53	9.75	9.7	9.5	9.61	9.62	9.65	9.61	9.65	9.73	9.76	9.96	9.95	9.96	9.92	10	10.02	9.98	10.04	9.89	9.86	10.02	9.96	0.0630108	0.33976	0.37512	0.314865	9.81094	28.9419	2.60279e-08	3.51875e-07
A_09_P007596	FBtr0087535	FBtr0087535	FBgn0033916	CG8494	CG8494		2R	1	10127442	10131167	10.71	10.45	10.76	10.88	10.89	10.59	10.83	10.78	10.86	10.47	10.58	11.39	11.16	11.01	11.11	11.18	11.15	10.76	10.78	10.65	10.72	10.55	10.66	-0.00753955	0.471904	0.285999	-0.0646134	10.8226	7.87134	0.000474626	0.00194536
A_09_P003556	NM_001104216										6.36	6.29	6.41	6.52	6.32	6.35	6.35	6.37	6.2	6.3	6.41	6.45	6.31	6.31	6.3	6.37	6.33	6.41	6.28	6.35	6.34	6.5	6.35	-0.0490889	-0.0198	-0.0396587	0.00806358	6.35559	0.487477	0.744818	0.837465
A_09_P007606	FBtr0087538	FBtr0087538	FBgn0033918	CG8531	CG8531		2R	1	10143966	10146292	12.8	12.92	12.88	13	13	12.8	12.83	12.8	12.82	12.9	12.88	12.81	12.73	12.74	12.94	12.94	12.96	12.76	12.9	12.85	12.71	12.86	12.92	-0.0527122	-0.139405	0.00121687	-0.063265	12.8588	2.15459	0.109335	0.218738
A_09_P007611	FBtr0301204	FBtr0301204	FBgn0033919	CG8547	CG8547		2R	-1	10148711	10155419	8.86	9.27	9.17	8.77	8.36	9.03	8.89	9.16	9.17	9.52	9.21	8.66	8.48	8.87	8.73	8.84	8.85	8.9	8.93	9.64	9.78	9.81	9.56	0.280605	-0.240017	-0.0580333	0.788519	9.06261	14.9607	5.97216e-06	4.03099e-05
A_09_P007616	FBtr0087540	FBtr0087540	FBgn0261269	CG8561	conv	convoluted [Source:FlyBase gene me;Acc:FBgn0261269]	2R	1	10158306	10162377	9.9	9.9	9.93	9.58	9.64	9.72	9.9	9.86	9.96	9.96	9.85	10.03	10.12	10.07	9.97	9.86	9.97	9.78	9.82	9.72	9.78	9.66	9.71	0.128027	0.296674	0.102834	-0.0625338	9.85609	7.66646	0.000555211	0.00223348
A_09_P007621	FBtr0087562	FBtr0087562	FBgn0033921	CG8589	tej	tejas [Source:FlyBase gene me;Acc:FBgn0033921]	2R	-1	10187608	10189858	8.41	8.2	8.13	8.26	8.02	7.79	8.18	8.08	8.18	7.96	7.98	7.8	7.65	7.76	7.72	7.66	7.73	7.16	7.39	7.41	7.33	7.51	7.52	-0.0623154	-0.400664	-0.602618	-0.693038	7.81937	17.6096	1.68488e-06	1.32331e-05
A_09_P003576	FBtr0112476	FBtr0112476	FBgn0085309	CG34280	CG34280		3R	-1	13228994	13229440	6.44	6.46	6.26	6.45	6.26	6.48	6.46	6.41	6.37	6.38	6.34	6.31	6.35	6.28	6.34	6.44	6.38	6.23	6.29	6.37	6.42	6.5	6.41	0.000987958	-0.0798813	-0.054647	0.0313823	6.37559	1.39602	0.269301	0.428776
A_09_P007631	FBtr0087561	FBtr0087561	FBgn0033925	CG8617	CG8617		2R	-1	10243274	10244789	10.32	10.25	10.33	10.2	10.24	10.1	10.18	10.23	10.21	10.22	10.22	10.43	10.29	10.3	10.33	10.17	10.27	9.92	10.26	10.27	10.33	10.07	10.13	-0.0266259	0.101003	-0.0474733	-0.038166	10.2287	1.16716	0.353308	0.518383
A_09_P003581	FBtr0112477	FBtr0112477	FBgn0085310	CG34281	CG34281		3R	1	13438623	13439013	6.27	6.41	6.47	6.31	6.61	6.51	6.58	6.5	6.57	6.5	6.52	6.54	6.52	6.57	6.5	6.49	6.5	6.42	6.39	6.48	6.45	6.42	6.58	0.101964	0.1123	0.0312742	0.0514203	6.48286	1.63959	0.201334	0.348004
A_09_P007636	FBtr0087560	FBtr0087560	FBgn0033926	CG12505	Arc1	Activity-regulated cytoskeleton associated protein 1 [Source:FlyBase gene me;Acc:FBgn0033926]	2R	-1	10245432	10247799	13.11	13.35	13.47	13.38	13.69	13.46	13.3	13.65	13.51	13.56	13.91	13.16	13.41	13.24	13.83	13.62	13.81	14.04	14	13.92	13.85	13.75	13.79	0.175376	-0.142932	0.449574	0.416639	13.6009	10.4328	7.91153e-05	0.000397455
A_09_P003586	FBtr0112478	FBtr0112478	FBgn0085311	CG34282	CG34282		3R	1	14520974	14521498	6.28	6.46	6.33	6.24	6.34	6.36	6.32	6.36	6.43	6.42	6.51	6.28	6.52	6.37	6.42	6.35	6.37	6.33	6.49	6.45	6.4	6.43	6.32	0.0722409	0.0543648	0.0545027	0.0628262	6.38254	0.741235	0.574433	0.712274
A_09_P007643	NM_145334										6.41	6.53	6.58	6.63	6.52	6.49	6.47	6.56	6.52	6.66	6.73	6.57	6.64	6.64	6.53	6.67	6.45	6.54	6.44	6.53	6.6	6.6	6.64	0.0619668	0.0922417	-0.00110837	0.0674733	6.56254	1.22401	0.330378	0.494814
A_09_P003591	FBtr0112479	FBtr0112479	FBgn0085312	CG34283	CG34283		3R	-1	14547726	14548244	6.41	6.45	6.42	6.39	6.39	6.36	6.43	6.43	6.42	6.44	6.39	6.35	6.44	6.41	6.44	6.34	6.38	6.4	6.75	6.34	6.46	6.46	6.44	0.0185074	-0.00272463	0.0580142	0.0171797	6.42361	0.395452	0.8096	0.880716
A_09_P007646	FBtr0087547	FBtr0087547	FBgn0033928	CG13941	Arc2	Arc2 [Source:FlyBase gene me;Acc:FBgn0033928]	2R	1	10249449	10250330	10.01	10.29	10.3	10.14	10.28	10.12	10.05	10.13	10.07	10.4	10.24	10.09	10.19	10.29	9.88	9.82	9.82	10	10.3	10.03	9.8	10.14	10.04	-0.00465166	0.0060893	-0.222368	-0.183493	10.1056	2.93832	0.0445962	0.10579
A_09_P003596	FBtr0112480	FBtr0112480	FBgn0085313	CG34284	CG34284		3R	-1	14728060	14728655	6.37	6.47	6.35	6.33	6.37	6.29	6.26	6.39	6.44	6.37	6.47	6.42	6.47	6.41	6.43	6.26	6.32	6.37	6.44	6.46	6.34	6.39	6.45	0.0223967	0.0701346	-3.7388e-05	0.0448187	6.38633	0.758339	0.563836	0.703475
A_09_P007651	FBtr0087550	FBtr0087550	FBgn0033929	CG8151	Tfb1	Tfb1 [Source:FlyBase gene me;Acc:FBgn0033929]	2R	1	10250548	10252978	9.29	9.37	9.34	9.59	9.58	9.52	9.19	9.41	9.23	9.32	9.49	8.83	8.91	8.83	9.71	9.44	9.54	9.81	9.66	9.57	9.56	9.25	9.5	-0.120321	-0.589469	0.184184	0.0194628	9.38794	20.0692	5.87168e-07	5.28681e-06
A_09_P003601	FBtr0112482	FBtr0112482	FBgn0085315	CG34286	CG34286		3R	-1	15541083	15541649	6.36	6.34	6.33	6.3	6.5	6.38	6.36	6.32	6.33	6.33	6.35	6.35	6.3	6.48	6.37	6.26	6.33	6.38	6.42	6.46	6.37	6.41	6.45	-0.0291027	0.0104636	-0.0182766	0.0547334	6.3683	1.14764	0.361518	0.525735
A_09_P007671	FBtr0087517	FBtr0087517	FBgn0033934	CG17385	CG17385		2R	-1	10297522	10299077	12.79	12.93	13.02	12.76	12.92	13.04	12.67	12.71	12.84	12.72	12.91	12.89	12.74	12.88	12.55	12.5	12.66	12.78	12.66	12.63	12.85	12.57	12.53	-0.138777	-0.0756909	-0.278765	-0.262896	12.7634	5.90803	0.00235618	0.00815272
A_09_P007676	FBtr0087487	FBtr0087487	FBgn0033935	CG10105	Sin1	SAPK-interacting protein 1 [Source:FlyBase gene me;Acc:FBgn0033935]	2R	1	10299316	10301356	9.85	10.24	10.37	9.93	10.07	9.88	9.73	9.78	9.77	10.11	10.21	10.23	10.09	10.31	9.88	9.81	9.95	9.99	10.17	9.9	9.93	9.94	9.89	-0.135537	0.15484	-0.09445	-0.140769	10.001	2.16051	0.108579	0.217497
A_09_P007686	FBtr0302927	FBtr0302927	FBgn0261613	CG42702	Oaz	O/E-associated zinc finger protein [Source:FlyBase gene me;Acc:FBgn0261613]	2R	1	10323404	10353386	7.02	6.72	7.12	7.63	7.76	7.38	7.39	7.8	7.61	6.96	7.1	8.43	8.61	7.3	8.35	8.51	8.48	8.05	7.8	8.1	8.18	7.38	8.09	0.100576	0.845641	0.969471	0.66647	7.72919	6.59597	0.00130882	0.00480493
A_09_P003616	FBtr0290252	FBtr0290252	FBgn0085318	CG34289	CG34289		3R	-1	19332630	19333203	6.38	6.25	6.17	6.59	6.22	6.36	6.2	6.28	6.25	6.24	6.27	6.31	6.21	6.22	6.32	6.33	6.31	6.34	6.21	6.22	6.26	6.23	6.19	-0.0809298	-0.0825931	-0.0262238	-0.1025	6.27613	1.21135	0.33536	0.500202
A_09_P007691	TC244266										6.48	6.51	6.33	6.85	6.49	6.59	6.54	6.53	6.61	6.61	6.51	6.67	6.59	6.76	6.46	6.91	6.58	6.65	6.4	6.53	6.57	6.65	6.65	0.0149741	0.129118	0.0556833	0.0586764	6.58597	0.5626	0.692346	0.799745
A_09_P003621	FBtr0299531	FBtr0299531	FBgn0085319	CG34290	CG34290		3R	-1	20114275	20115540	6.49	6.53	6.45	6.49	6.41	6.51	6.41	6.41	6.5	6.41	6.43	6.47	6.46	6.43	6.47	6.44	6.43	6.39	6.38	6.44	6.43	6.49	6.47	-0.0485496	-0.0299145	-0.058893	-0.0218774	6.45086	1.3086	0.298845	0.461042
A_09_P007701	FBtr0087514	FBtr0087514	FBgn0033942	CG10112	Cpr51A	Cuticular protein 51A [Source:FlyBase gene me;Acc:FBgn0033942]	2R	-1	10400047	10402713	7.44	7.48	7.46	7.41	7.29	7.28	7.27	7.13	7.28	7.29	7.09	7.03	6.91	7.01	7.17	7.33	7.28	7.06	7.15	7.36	7.21	7.61	7.45	-0.185006	-0.413164	-0.195928	0.0100002	7.25986	10.3006	8.6189e-05	0.000428772
A_09_P003626	FBtr0112487	FBtr0112487	FBgn0085320	CG34291	CG34291		3R	-1	22251045	22251503	6.41	6.46	6.49	6.37	6.44	6.49	6.51	6.39	6.4	6.5	6.46	6.46	6.44	6.52	6.43	6.55	6.32	6.49	6.51	6.43	6.48	6.52	6.49	0.0103948	0.0287656	0.0170816	0.0378681	6.45841	0.256379	0.90251	0.93869
A_09_P007711	FBtr0301735	FBtr0301735	FBgn0033945	CG12868	CG12868		2R	-1	10492052	10492840	9.88	9.91	9.86	9.9	9.95	9.89	10.2	10.26	10.26	10.49	10.01	10.86	10.79	10.88	10.45	10.5	10.56	10.38	10.89	10.25	10.17	10.43	10.48	0.348511	0.944054	0.659275	0.434746	10.3156	30.9661	1.42998e-08	2.10775e-07
A_09_P003631	FBtr0112488	FBtr0112488	FBgn0085321	CG34292	CG34292		3R	1	22887938	22888781	6.29	6.34	6.29	6.34	6.31	6.29	6.31	6.32	6.36	6.31	6.27	6.2	6.29	6.29	6.28	6.28	6.28	6.23	6.28	6.31	6.22	6.33	6.26	0.00287114	-0.051131	-0.0405099	-0.0316352	6.29093	1.24343	0.322871	0.486949
A_09_P007716	FBtr0087500	FBtr0087500	FBgn0033948	CG12863	CG12863		2R	-1	10507303	10508820	8.67	8.72	8.6	9	8.84	8.72	8.41	8.4	8.45	8.34	8.22	8.29	8.23	8.14	8.38	8.44	8.38	7.99	8.31	8.39	8.33	8.4	8.5	-0.391213	-0.537422	-0.456224	-0.351916	8.44091	14.8492	6.32083e-06	4.22729e-05
A_09_P007721	FBtr0087499	FBtr0087499	FBgn0033949	CG10131	CG10131		2R	1	10517418	10518526	7.83	8.48	8.53	8.48	8.19	8.81	7.47	7.56	7.68	8.27	8.01	7.51	7.45	8.11	7.2	6.98	7.13	7.29	7.53	6.51	7.07	7.28	7.23	-0.589394	-0.699552	-1.1618	-1.3618	7.67763	16.617	2.66043e-06	1.97154e-05	2
A_09_P003641	FBtr0112490	FBtr0112490	FBgn0085323	CG34294	CG34294		3R	-1	23465608	23466517	6.41	6.32	6.19	6.46	6.35	6.41	6.53	6.52	6.37	6.36	6.37	6.43	6.41	6.43	6.49	6.52	6.44	6.21	6.42	6.36	6.43	6.36	6.4	0.0724318	0.0667106	0.0591119	0.0299638	6.39922	0.63443	0.643496	0.763877
A_09_P007726	SD10285										6.3	6.48	6.4	6.32	6.53	6.35	6.45	6.43	6.54	6.47	6.5	6.43	6.64	6.56	6.55	6.32	6.47	6.5	6.45	6.6	6.42	6.44	6.6	0.0780716	0.146028	0.0583257	0.117357	6.46719	1.95311	0.138639	0.263189
A_09_P003646	FBtr0112491	FBtr0112491	FBgn0085324	CG34295	CG34295		3R	1	24615339	24616205	6.48	6.28	6.35	6.23	6.25	6.28	6.4	6.31	6.29	6.24	6.27	6.27	6.22	6.22	6.22	6.45	6.28	6.36	6.28	6.24	6.37	6.29	6.17	-0.0112021	-0.075241	0.00664766	-0.043588	6.29299	0.698575	0.60144	0.731989
A_09_P007736	FBtr0087433	FBtr0087433	FBgn0033951	CG10139	CG10139		2R	1	10532776	10533676	12.88	12.91	12.97	12.71	12.89	12.96	12.81	12.82	12.88	12.71	12.65	12.94	12.86	12.73	12.69	12.73	12.81	12.7	12.91	12.63	12.8	12.65	12.7	-0.116198	-0.0416414	-0.119266	-0.190599	12.7974	3.18567	0.033952	0.0842176
A_09_P003651	FBtr0112492	FBtr0112492	FBgn0085325	CG34296	CG34296		3R	1	25548264	25548735	6.51	6.4	6.39	6.31	6.36	6.4	6.52	6.41	6.41	6.42	6.35	6.38	6.38	6.34	6.31	6.42	6.33	6.43	6.37	6.38	6.34	6.41	6.37	0.0280655	-0.0277405	-0.0221465	-0.0183875	6.38774	0.675461	0.616403	0.74319
A_09_P007776	FBtr0087440	FBtr0087440	FBgn0033961	CG12859	CG12859		2R	1	10644020	10644577	10.6	10.55	10.59	10.61	10.48	10.43	10.55	10.53	10.43	10.65	10.66	10.01	9.96	9.75	10.46	10.4	10.35	10.47	10.42	10.46	10.43	10.35	10.38	0.0193194	-0.639202	-0.123093	-0.138623	10.4139	37.4025	2.59491e-09	4.89773e-08
A_09_P003656	FBtr0112493	FBtr0112493	FBgn0085326	CG34297	CG34297		3R	-1	2572814	2573685	6.41	6.42	6.36	6.22	6.27	6.36	6.36	6.4	6.25	6.39	6.34	6.29	6.36	6.29	6.29	6.26	6.34	6.32	6.28	6.34	6.32	6.24	6.32	0.00880405	-0.023365	-0.040466	-0.0360642	6.32388	0.610442	0.659625	0.776532
A_09_P007781	FBtr0087470	FBtr0087470	FBgn0033962	CG10153	CG10153		2R	-1	10644569	10645358	12.79	12.92	13.02	12.94	12.98	12.8	12.58	12.62	12.67	12.69	12.64	12.75	12.72	12.67	12.59	12.5	12.54	12.4	12.78	12.76	12.76	12.76	12.74	-0.268048	-0.195776	-0.348082	-0.15557	12.7228	12.297	2.53068e-05	0.000144697
A_09_P003661	FBtr0112494	FBtr0112494	FBgn0085327	CG34298	CG34298		3R	1	25825517	25826125	6.56	6.38	6.37	6.4	6.26	6.37	6.46	6.41	6.4	6.46	6.45	6.32	6.33	6.26	6.4	6.44	6.51	6.43	6.46	6.36	6.43	6.55	6.35	0.046349	-0.0864794	0.0573447	0.030101	6.40753	2.24905	0.0978983	0.200357
A_09_P007791	FBtr0305590	FBtr0305590	FBgn0259112	CG42254	CG42254		2R	-1	10657104	10658804	9.41	9.56	9.49	9.4	9.46	9.65	9.12	9.2	9.16	9.36	9.31	9.39	9.14	9.46	8.85	8.9	8.89	9.08	9.07	9.26	9.3	9.39	9.4	-0.261037	-0.162816	-0.535855	-0.156726	9.27125	19.4721	7.51277e-07	6.51634e-06
A_09_P003666	FBtr0112495	FBtr0112495	FBgn0085328	CG34299	CG34299		3R	1	26075305	26076282	6.37	6.38	6.37	6.36	6.27	6.36	6.33	6.48	6.32	6.33	6.39	6.36	6.27	6.38	6.28	6.28	6.36	6.37	6.31	6.37	6.44	6.32	6.36	0.0227486	-0.0157277	-0.0309774	0.0215829	6.35056	0.754493	0.566207	0.705363
A_09_P007796	A_09_P007796										6.36	6.63	6.43	6.36	6.41	6.47	6.39	6.53	6.37	6.53	6.67	6.47	6.6	6.54	6.39	6.39	6.35	6.45	6.59	6.49	6.3	6.55	6.39	0.0558446	0.0920826	-0.0108898	-0.0141732	6.46326	0.835122	0.517987	0.666593
A_09_P003671	FBtr0112496	FBtr0112496	FBgn0085329	CG34300	CG34300		3R	-1	26131530	26132362	6.41	6.4	6.56	6.31	6.35	6.34	6.44	6.37	6.4	6.51	6.42	6.38	6.42	6.35	6.33	6.26	6.26	6.32	6.45	6.4	6.39	6.5	6.33	0.0344344	-0.00882739	-0.0696495	0.015382	6.38645	1.41131	0.264438	0.42338
A_09_P007816	FBtr0087462	FBtr0087462	FBgn0033971	CG10209	CG10209		2R	-1	10733569	10735878	11.09	11.32	11.18	10.9	10.96	10.98	10.92	10.82	11.02	11.18	10.98	10.84	10.91	10.98	10.59	10.74	10.63	10.57	10.72	10.56	10.43	10.74	10.64	-0.089353	-0.159754	-0.422774	-0.479828	10.8565	15.0589	5.68284e-06	3.85269e-05
A_09_P003676	FBtr0112497	FBtr0112497	FBgn0085330	CG34301	CG34301		3R	1	4599157	4599532	6.4	6.44	6.28	6.31	6.36	7.18	6.44	6.39	6.35	6.26	6.26	6.38	6.23	6.3	6.44	6.3	6.31	6.43	6.2	6.23	6.4	6.28	6.26	-0.154331	-0.191773	-0.159842	-0.201685	6.36658	1.07387	0.394143	0.557402
A_09_P007821	FBtr0087460	FBtr0087460	FBgn0033972	CG12797	Ciao1	Ciao1 [Source:FlyBase gene me;Acc:FBgn0033972]	2R	-1	10741368	10742573	10.59	10.34	10.04	10.74	10.4	10.71	10.74	10.64	10.65	10.44	10.42	10.5	10.29	10.18	10.68	10.76	10.73	10.91	10.57	10.83	10.93	10.36	10.44	0.108393	-0.149305	0.261005	0.170833	10.5598	2.60454	0.0649589	0.143855
A_09_P003681	FBtr0301078	FBtr0301078	FBgn0085331	CG34302	CG34302		3R	-1	5648721	5649545	6.35	6.44	6.46	6.38	6.44	6.41	6.41	6.39	6.34	6.38	6.48	6.4	6.36	6.42	6.41	6.41	6.4	6.39	6.37	6.47	6.39	6.5	6.43	-0.0132395	-0.0199279	-0.0163421	0.0346542	6.40913	0.828098	0.522062	0.670254
A_09_P007826	FBtr0087449	FBtr0087449	FBgn0033973	CG12855	HPS1	Hermansky-Pudlak Syndrome 1 ortholog [Source:FlyBase gene me;Acc:FBgn0033973]	2R	1	10742947	10745007	9.08	9.06	8.95	9.23	9	8.84	9.01	8.89	9.05	9.17	8.88	9.02	8.79	8.94	8.84	8.9	8.91	8.53	8.83	9.05	8.94	9.1	9.11	-0.0254954	-0.109083	-0.221219	0.0258318	8.96107	3.32702	0.0291214	0.0741158
A_09_P003686	FBtr0112499	FBtr0112499	FBgn0085332	CG34303	CG34303		3R	-1	5976875	5977419	6.28	6.27	6.3	6.39	6.34	6.26	6.41	6.29	6.34	6.3	6.35	6.33	6.31	6.31	6.35	6.47	6.25	6.34	6.33	6.29	6.36	6.28	6.28	0.0301263	0.00947961	0.0427963	-0.0058207	6.32285	0.603604	0.664259	0.779734
A_09_P007831	FBtr0087452	FBtr0087452	FBgn0033978	CG10242	Cyp6a23	Cyp6a23 [Source:FlyBase gene me;Acc:FBgn0033978]	2R	1	10763338	10765159	7.63	7.44	7.48	7.58	7.48	7.86	7.29	7.28	7.28	7.27	7.33	7.3	7.08	7.42	7.1	7.1	7.1	7.2	6.98	6.82	6.98	7.05	6.88	-0.284518	-0.308307	-0.481017	-0.643243	7.25919	23.4945	1.57904e-07	1.67885e-06
A_09_P003691	FBtr0112500	FBtr0112500	FBgn0085333	CG34304	CG34304		3R	1	6482168	6487177	6.35	6.35	6.3	6.31	6.42	6.42	6.38	6.36	6.32	6.4	6.41	6.46	6.44	6.46	6.31	6.36	6.34	6.38	6.4	6.35	6.37	6.41	6.45	0.0122333	0.09832	-0.00156681	0.0381308	6.38061	2.52011	0.0715444	0.1554
A_09_P007841	FBtr0300127	FBtr0300127	FBgn0033980	CG10245	Cyp6a20	Cyp6a20 [Source:FlyBase gene me;Acc:FBgn0033980]	2R	1	10769625	10771551	8.55	8.45	8.3	8.37	7.99	8.55	8.58	8.6	8.62	8.7	8.46	8.4	8.15	8.27	8.26	8.24	8.24	8.42	8.19	7.9	8.03	8.04	8.08	0.223918	-0.0944714	-0.0971753	-0.354541	8.32167	11.5927	3.83848e-05	0.000208395
A_09_P007861	FBtr0087407	FBtr0087407	FBgn0033984	CG10255	Lap1	Lap1 [Source:FlyBase gene me;Acc:FBgn0033984]	2R	1	10823182	10827807	9.35	9.4	9.26	9.24	9.15	9.43	9.4	9.31	9.37	9.35	9.48	9.83	9.89	9.94	9.86	9.75	9.88	9.94	9.56	9.59	9.57	9.63	9.54	0.0779044	0.584172	0.495536	0.278706	9.55247	31.0021	1.41526e-08	2.08796e-07
A_09_P007871	FBtr0087409	FBtr0087409	FBgn0033987	CG12424	ckn	caskin [Source:FlyBase gene me;Acc:FBgn0033987]	2R	1	10850819	10868089	6.8	6.8	6.76	6.55	6.7	6.66	6.73	6.84	6.75	6.83	6.67	7.11	6.98	7.1	7.15	7.11	7.21	6.84	7.08	7.33	7.36	7.44	7.77	0.0507668	0.35373	0.366622	0.762014	6.98096	29.699	2.07218e-08	2.88758e-07
A_09_P003706	FBtr0301079	FBtr0301079	FBgn0085336	CG34307	CG34307		3R	1	7723304	7724141	6.32	6.33	6.43	6.4	6.41	6.44	6.34	6.36	6.38	6.3	6.32	6.36	6.44	6.41	6.44	6.49	6.31	6.42	6.42	6.29	6.41	6.31	6.34	-0.0480962	0.0174708	0.0303207	-0.048549	6.37685	1.85785	0.155224	0.286964
A_09_P007876	FBtr0301507	FBtr0301507	FBgn0033988	CG7761	pcs	parcas [Source:FlyBase gene me;Acc:FBgn0033988]	2R	1	10868782	10878841	8.63	8.82	8.81	8.67	8.77	8.92	9.19	9.08	9.21	9.22	9.23	9.25	9.36	9.48	9.13	9.12	9.12	9.48	9.23	9.35	9.31	9.45	9.3	0.417092	0.596203	0.446399	0.584768	9.13558	27.9737	3.5094e-08	4.54385e-07
A_09_P003711	FBtr0112504	FBtr0112504	FBgn0085337	CG34308	CG34308		3R	1	8915021	8915805	6.46	6.45	6.35	6.29	6.51	6.41	6.37	6.38	6.47	6.32	6.38	6.37	6.33	6.33	6.38	6.4	6.33	6.24	6.44	6.41	6.36	6.34	6.37	-0.0269301	-0.0685564	-0.0538235	-0.0406936	6.37856	0.718379	0.588801	0.723063
A_09_P007881	FBtr0087424	FBtr0087424	FBgn0033989	CG7639	CG7639		2R	-1	10875170	10879728	11.81	12.03	11.95	11.71	11.73	11.42	11.84	11.84	11.85	12.04	11.88	11.86	11.73	11.9	11.78	11.84	11.83	11.47	12.06	11.69	11.63	11.96	12.06	0.116955	0.0560005	0.0221792	0.0609016	11.8218	0.363749	0.831628	0.894483
A_09_P003716	FBtr0112505	FBtr0112505	FBgn0259831	CG34309	CG34309		3R	1	9198352	9199048	6.29	6.38	6.38	6.38	6.41	6.43	6.31	6.32	6.39	6.36	6.4	6.34	6.31	6.32	6.49	6.45	6.31	6.26	6.49	6.34	6.37	6.39	6.33	-0.021636	-0.05226	0.0243838	-0.018264	6.36695	0.753367	0.566903	0.705941
A_09_P007886	FBtr0087421	FBtr0087421	FBgn0033990	CG10265	CG10265		2R	-1	10879837	10881340	11.38	11.26	11.52	11.54	11.55	11.54	11.54	11.54	11.53	11.31	11.26	11.63	11.65	11.49	11.35	11.41	11.24	11.09	11.17	11.09	11.13	11.18	11.19	-0.0308732	0.128252	-0.211325	-0.318713	11.3735	10.0083	0.000104396	0.000507802
A_09_P007891	FBtr0087418	FBtr0087418	FBgn0033993	CG8089	CG8089		2R	-1	11033330	11035329	7.52	7.39	7.46	7.76	7.54	7.51	7.35	7.28	7.26	7.38	7.18	7.31	7.14	7.19	7.51	7.49	7.55	7.23	7.45	7.31	7.25	7.47	7.4	-0.239847	-0.317335	-0.0863817	-0.171032	7.38849	6.35339	0.00160472	0.00576854
A_09_P007896	FBtr0087417	FBtr0087417	FBgn0033994	CG7544	CG7544		2R	1	11035365	11037214	7.23	7.14	7.12	7.32	7.36	7.23	6.96	6.99	7.02	7.07	7.11	6.58	6.55	6.64	7	7.28	6.97	6.74	7.01	7.14	7.12	7.11	6.91	-0.204438	-0.64551	-0.233188	-0.165062	7.02562	16.4829	2.83417e-06	2.08111e-05
A_09_P003731	FBtr0112522	FBtr0112522	FBgn0085349	CG34320	CG34320		X	-1	1057653	1058065	6.52	6.48	6.44	6.55	6.44	6.34	6.41	6.39	6.46	6.38	6.43	6.37	6.49	6.41	6.46	6.52	6.5	6.35	6.45	6.41	6.39	6.45	6.29	-0.0460454	-0.0365712	-0.00317194	-0.0755115	6.43188	1.0933	0.385299	0.549022
A_09_P007901	FBtr0087404	FBtr0087404	FBgn0033995	CG8090	CG8090		2R	-1	11086570	11088681	11.26	11.18	11.09	11.2	11.24	11.14	11.24	11.1	11.22	11.1	11.05	11.56	11.39	11.44	11.35	11.33	11.43	11.17	11.19	11.43	11.52	11.2	11.45	-0.0432468	0.281432	0.110356	0.214998	11.2726	8.59565	0.000277385	0.00120362
A_09_P003736	FBtr0112523	FBtr0112523	FBgn0085350	CG34321	iF-C	iF-C [Source:FlyBase gene me;Acc:FBgn0085350]	X	-1	11620423	11625798	6.34	6.56	6.4	6.43	6.47	6.42	6.38	6.33	6.45	6.52	6.52	6.47	6.44	6.4	6.31	6.4	6.32	6.39	6.5	6.64	6.53	6.55	6.45	0.00505038	0.00194472	-0.0511452	0.1042	6.44449	2.35612	0.086437	0.18139
A_09_P007906	FBtr0087363	FBtr0087363	FBgn0033996	CG11807	CG11807		2R	1	11088801	11091971	11.29	11.46	11.34	11.24	11.26	10.95	11.21	11.02	11.24	11.31	11.14	11.57	11.33	11.52	11.65	11.65	11.72	11.2	11.6	11.44	11.31	11.53	11.65	-0.0713032	0.218438	0.307542	0.225276	11.3748	5.72949	0.00275867	0.00936404
A_09_P003741	FBtr0112524	FBtr0112524	FBgn0085351	CG34322	iF-A	iF-A [Source:FlyBase gene me;Acc:FBgn0085351]	X	-1	11620423	11627928	6.31	6.31	6.28	6.35	6.3	6.29	6.33	6.4	6.35	6.22	6.33	6.32	6.32	6.32	6.36	6.32	6.37	6.29	6.29	6.3	6.29	6.29	6.31	0.0200926	0.0139541	0.0207543	-0.0073272	6.31531	0.324794	0.85818	0.911219
A_09_P007911	FBtr0087402	FBtr0087402	FBgn0033998	CG8092	row	relative of woc [Source:FlyBase gene me;Acc:FBgn0033998]	2R	-1	11094032	11101137	12.46	12.11	12.07	12.51	12.25	12.29	12.47	12.45	12.4	12.3	12.31	12.46	12.44	12.56	12.52	12.56	12.38	12.19	12.07	12.05	12	12.2	12.21	0.0993561	0.20549	0.061007	-0.16832	12.3157	3.51399	0.0238334	0.062403
A_09_P003746	FBtr0112525	FBtr0112525	FBgn0085352	CG34323	CG34323		X	1	11964470	11965296	6.43	6.34	6.44	6.54	6.37	6.41	6.53	6.4	6.33	6.38	6.28	6.38	6.52	6.39	6.44	6.58	6.4	6.23	6.31	6.27	6.44	6.35	6.34	-0.03636	0.00802886	-0.0305843	-0.0725447	6.39562	0.505392	0.732221	0.828281
A_09_P007916	FBtr0087403	FBtr0087403	FBgn0033998	CG8092	row	relative of woc [Source:FlyBase gene me;Acc:FBgn0033998]	2R	-1	11094032	11101137	9.66	9.67	9.57	9.78	9.66	9.51	9.57	9.54	9.58	9.87	9.7	9.44	9.41	9.48	9.64	9.48	9.36	9.01	9.27	9.28	8.98	9.44	9.5	0.00964587	-0.199834	-0.288787	-0.342773	9.4956	5.19912	0.00446574	0.0143771
A_09_P003751	FBtr0112526	FBtr0112526	FBgn0085353	CG34324	CG34324		X	-1	13350566	13351644	6.3	6.35	6.36	6.34	6.34	6.31	6.31	6.31	6.34	6.34	6.29	6.41	6.36	6.31	6.35	6.35	6.29	6.25	6.3	6.35	6.32	6.24	6.31	-0.0179843	0.0277696	-0.0242075	-0.0287451	6.32327	0.855559	0.50627	0.657381
A_09_P007926	FBtr0087366	FBtr0087366	FBgn0034000	CG11808	CG11808		2R	1	11103716	11104575	9.39	9.41	9.44	9.6	9.42	9.48	9.35	9.43	9.33	9.5	9.34	9.26	9.22	9	9.62	9.58	9.49	9.38	9.63	9.75	9.73	9.68	9.69	-0.0665055	-0.297346	0.083762	0.253953	9.46715	19.2542	8.23176e-07	7.03e-06
A_09_P007931	FBtr0087400	FBtr0087400	FBgn0034001	CG12954	mRpL41	mitochondrial ribosomal protein L41 [Source:FlyBase gene me;Acc:FBgn0034001]	2R	-1	11104529	11105118	10.31	10.38	10.42	10.69	10.54	10.48	10.44	10.5	10.31	10.32	10.24	10.34	10.54	10.15	10.42	10.45	10.33	10.27	10.57	10.32	10.18	10.43	10.34	-0.109964	-0.124134	-0.0631532	-0.153914	10.3898	1.17691	0.349272	0.513898
A_09_P007936	FBtr0087368	FBtr0087368	FBgn0034002	CG8079	CG8079		2R	1	11105886	11111329	7.99	7.73	7.99	8.09	8.03	7.87	7.99	7.98	8	8.01	8.05	7.83	7.73	7.75	8.36	8.16	8.22	8.05	8.21	8.07	8.07	8.29	8.2	0.0559082	-0.177094	0.251588	0.205475	8.02901	12.1374	2.77735e-05	0.000157041
A_09_P003766	FBtr0112529	FBtr0112529	FBgn0085356	CG34327	CG34327		X	-1	17117156	17117848	6.3	6.38	6.35	6.51	6.32	6.35	6.51	6.45	6.34	6.41	6.42	6.44	6.42	6.32	6.35	6.6	6.36	6.35	6.42	6.41	6.58	6.35	6.35	0.056731	0.0256729	0.048186	0.0521168	6.40424	0.423744	0.789749	0.867247
A_09_P007946	FBtr0087371	FBtr0087371	FBgn0034005	CG16827	alphaPS4	alphaPS4 [Source:FlyBase gene me;Acc:FBgn0034005]	2R	1	11146272	11150371	6.37	6.22	6.52	6.64	6.24	6.49	6.35	6.27	6.33	6.27	6.44	6.28	6.36	6.3	6.63	6.61	6.34	6.48	6.42	6.43	6.94	6.61	6.39	-0.0832126	-0.102193	0.0842797	0.178575	6.43174	2.69068	0.0588988	0.132691
A_09_P007956	FBtr0087392	FBtr0087392	FBgn0034008	CG8152	CG8152		2R	-1	11197436	11198634	7.33	7.28	7.17	7.41	7.35	7.49	7.11	7.09	7.24	7.1	7.1	7.08	6.97	6.9	7.17	7.18	7.35	7.28	7.13	7.02	7.01	7.01	6.94	-0.210284	-0.356718	-0.116445	-0.343045	7.16094	14.2311	8.70337e-06	5.58495e-05
A_09_P003776	FBtr0112531	FBtr0112531	FBgn0085358	CG34329	Diedel3	Diedel 3 [Source:FlyBase gene me;Acc:FBgn0085358]	X	1	18944506	18945010	6.33	6.33	6.34	6.39	6.25	6.34	6.25	6.27	6.26	6.25	6.26	6.31	6.23	6.27	6.25	6.23	6.28	6.16	6.2	6.24	6.37	6.28	6.3	-0.0729662	-0.0605581	-0.103938	-0.0317224	6.27735	3.38256	0.0274299	0.070334
A_09_P007961	FBtr0087391	FBtr0087391	FBgn0034009	CG8155	CG8155		2R	-1	11205349	11209674	9.86	9.92	9.9	9.81	9.92	9.82	9.6	9.58	9.6	9.57	9.54	9.76	9.77	9.8	9.7	9.74	9.77	9.61	9.76	9.64	9.59	9.9	9.96	-0.292495	-0.0938393	-0.153294	-0.0999976	9.7441	8.27879	0.000349727	0.00148272
A_09_P007966	FBtr0087390	FBtr0087390	FBgn0034010	CG8157	CG8157		2R	-1	11213338	11213888	6.96	6.92	7.19	6.94	7.02	7.14	6.95	6.91	6.92	6.94	6.87	7.11	6.8	7.16	6.98	6.96	7	6.85	6.96	6.68	6.82	6.88	6.77	-0.108489	-0.00929135	-0.0756826	-0.241191	6.94597	4.28883	0.0107233	0.0311909
A_09_P003786	FBtr0301576	FBtr0301576	FBgn0085360	CG34331	CG34331		X	1	20016486	20017094	6.42	6.34	6.32	6.39	6.47	6.35	6.42	6.36	6.38	6.39	6.41	6.46	6.37	6.37	6.35	6.39	6.38	6.33	6.38	6.41	6.33	6.42	6.41	0.00790007	0.0172796	-0.0147031	0.0114636	6.386	0.262039	0.898991	0.936928
A_09_P007976	FBtr0114456	FBtr0114456	FBgn0034012	CG16801	Hr51	Hormone receptor 51 [Source:FlyBase gene me;Acc:FBgn0034012]	2R	1	11219106	11226825	9.12	9.68	9.6	9.24	9.47	9.6	10.56	10.47	10.49	10.63	10.57	10.76	10.66	10.95	10.28	10.38	10.42	11.07	10.75	9.47	9.49	9.81	10.07	1.09098	1.33736	1.12721	0.260584	10.1542	34.7019	5.13725e-09	8.80257e-08	4
A_09_P003791	FBtr0112534	FBtr0112534	FBgn0085361	CG34332	CG34332		X	1	20035043	20035513	6.45	6.36	6.34	6.39	6.44	6.42	6.35	6.35	6.43	6.35	6.34	6.42	6.37	6.39	6.28	6.44	6.34	6.38	6.36	6.35	6.38	6.4	6.37	-0.0375137	-0.00560571	-0.0383459	-0.0251928	6.37784	0.626489	0.648813	0.767851
A_09_P007981	FBtr0087382	FBtr0087382	FBgn0034013	CG8166	unc-5	unc-5 [Source:FlyBase gene me;Acc:FBgn0034013]	2R	1	11237659	11255807	7.68	7.35	7.51	7.6	7.32	7.52	7.77	7.68	7.75	7.59	7.56	8.02	7.8	7.58	8.75	8.69	8.67	8.45	8.66	8.37	8.48	8.89	8.65	0.171443	0.301476	1.14632	1.09806	8.01406	65.1112	1.36827e-11	5.9942e-10	1
A_09_P003796	FBtr0112535	FBtr0112535	FBgn0085362	CG34333	Vml	Vitelline membrane-like [Source:FlyBase gene me;Acc:FBgn0085362]	X	1	2170006	2171743	6.52	6.41	6.29	6.4	6.33	6.28	6.29	6.33	6.48	6.41	6.33	6.47	6.37	6.38	6.3	6.33	6.42	6.4	6.32	6.46	6.39	6.36	6.4	-0.00362807	0.0346356	-0.0186695	0.0318121	6.37697	0.425341	0.788626	0.866516
A_09_P008006	FBtr0087332	FBtr0087332	FBgn0034025	CG8182	Galc-T1	Galc-T1 [Source:FlyBase gene me;Acc:FBgn0034025]	2R	1	11399215	11403102	8.8	8.73	8.75	8.66	8.6	8.36	8.41	8.48	8.54	8.43	8.67	8.56	8.55	8.58	8.25	8.33	8.31	8.19	8.06	8.3	8.4	8.07	8.14	-0.145002	-0.0854503	-0.424042	-0.423334	8.44208	13.0491	1.6499e-05	9.86322e-05
A_09_P008011	FBtr0087355	FBtr0087355	FBgn0034027	CG8187	CG8187		2R	-1	11427059	11428840	8.31	8.49	8.6	8.28	8.28	8.22	8.23	8.26	8.29	8.39	8.36	8.35	8.26	8.37	8.16	8.03	8.07	7.91	8.21	8.14	8.18	8.28	8.26	-0.0584644	-0.0376596	-0.289214	-0.147227	8.25776	6.379	0.00157028	0.00565829
A_09_P008016	FBtr0087336	FBtr0087336	FBgn0034029	CG8190	eIF2B-gamma	eIF2B-gamma [Source:FlyBase gene me;Acc:FBgn0034029]	2R	1	11430175	11431922	11.34	11.2	11.27	11.22	11.23	11.52	11.13	11.16	11.14	10.97	11.15	11.22	11.09	11.11	11.05	11	11.05	11.24	10.98	11.07	11.46	10.97	11.08	-0.186069	-0.156677	-0.235718	-0.151792	11.1581	2.94376	0.044327	0.105299
A_09_P008031	FBtr0087353	FBtr0087353	FBgn0034032	CG8195	CG8195		2R	-1	11450201	11453291	7.87	7.84	7.9	7.82	7.77	7.7	7.68	7.51	7.65	7.68	7.61	7.48	7.35	7.31	7.88	7.8	7.84	7.67	7.7	7.9	7.89	7.76	7.76	-0.188528	-0.436201	-0.037944	0.010094	7.71096	19.8333	6.46766e-07	5.7478e-06
A_09_P003816	FBtr0112539	FBtr0112539	FBgn0085366	CG34337	CG34337		X	1	7311286	7311726	6.24	6.31	6.18	6.34	6.39	6.28	6.32	6.32	6.31	6.32	6.33	6.36	6.99	6.36	6.34	6.35	6.33	6.22	6.4	6.31	6.34	6.35	6.35	0.0273602	0.276443	0.0371675	0.0456419	6.34979	2.66733	0.06048	0.135608
A_09_P008041	FBtr0087342	FBtr0087342	FBgn0034035	CG8207	CG8207		2R	-1	11564723	11566444	10.19	10.38	10.62	10.34	10.57	10.09	10.1	10.07	10.21	10.49	10.42	9.63	9.72	9.61	9.44	9.53	9.39	9.09	9.56	9.72	9.58	9.93	9.79	-0.107642	-0.713268	-0.963956	-0.60822	9.93318	31.0571	1.39309e-08	2.06283e-07
A_09_P003821	NM_001103433										6.32	6.22	6.24	6.48	6.25	6.19	6.38	6.26	6.31	6.27	6.3	6.32	6.3	6.27	6.33	6.6	6.28	6.3	6.36	6.21	6.41	6.31	6.26	0.0212934	0.0155467	0.0913571	0.0175922	6.3121	0.790246	0.544437	0.688291
A_09_P008056	FBtr0087287	FBtr0087287	FBgn0034046	CG8253	tun	tungus [Source:FlyBase gene me;Acc:FBgn0034046]	2R	1	11736111	11743150	12.23	12.33	12.14	12.11	12.11	12.13	12.41	12.3	12.44	12.45	12.32	12.67	12.55	12.68	12.51	12.64	12.7	12.55	12.56	12.64	12.51	12.73	12.71	0.206419	0.45683	0.418184	0.474065	12.4519	30.8963	1.459e-08	2.13779e-07
A_09_P008061	FBtr0308816	FBtr0308816	FBgn0034047	CG12970	CG12970		2R	1	11743466	11745027	6.51	6.53	6.52	6.56	6.5	6.62	6.72	6.7	6.67	6.73	6.56	6.64	6.65	6.63	6.72	6.78	6.64	6.63	6.63	6.56	6.6	6.62	6.76	0.136425	0.100562	0.138315	0.0940706	6.63025	4.12931	0.0125878	0.0358387
A_09_P003831	FBtr0302391	FBtr0302391	FBgn0085369	CG34340	CG34340		2L	1	3662745	3691737	6.47	6.41	6.43	6.58	6.49	6.43	6.35	6.51	6.44	6.38	6.42	6.46	6.56	6.49	6.49	6.64	6.56	6.49	6.47	6.54	6.43	6.53	6.42	-0.0462621	0.0356175	0.0627234	0.0135766	6.47819	1.79518	0.167236	0.303725
A_09_P008066	FBtr0087299	FBtr0087299	FBgn0034049	CG8291	bdg	bedraggled [Source:FlyBase gene me;Acc:FBgn0034049]	2R	-1	11810545	11819434	12.44	12.46	12.42	12.52	12.4	12.71	12.81	12.79	12.7	12.88	12.82	12.61	12.72	12.71	12.91	12.76	12.74	13.1	12.68	12.8	12.69	12.62	12.62	0.30876	0.187184	0.34608	0.191128	12.6914	8.63024	0.000270536	0.0011766
A_09_P008071	FBtr0087290	FBtr0087290	FBgn0034050	CG8297	CG8297		2R	1	11822373	11823443	10.75	10.89	10.85	10.8	10.69	10.87	10.81	10.72	10.79	11.07	10.85	10.93	11.16	11.05	11.12	10.97	10.99	11.16	11.05	11.35	11.19	11.23	11.08	0.038014	0.234964	0.248453	0.40211	10.9726	12.6456	2.07109e-05	0.00012054
A_09_P003841	FBtr0300031	FBtr0300031	FBgn0085371	CG34342	CG34342		3L	-1	5496628	5503960	6.34	6.34	6.35	6.34	6.43	6.39	6.27	6.4	6.45	6.36	6.32	6.45	6.38	6.4	6.41	6.39	6.4	6.34	6.38	6.44	6.36	6.34	6.42	-0.00278933	0.0451092	0.0186384	0.0266717	6.37889	0.551221	0.700222	0.805513
A_09_P008076	FBtr0087293	FBtr0087293	FBgn0034051	CG8295	Mlf	Myelodysplasia/myeloid leukemia factor [Source:FlyBase gene me;Acc:FBgn0034051]	2R	-1	11823398	11827578	11.92	11.68	11.79	11.99	11.92	11.81	12.05	11.94	11.97	11.83	11.86	11.63	11.6	11.42	12.17	12.28	12.18	12.04	12.03	12.04	11.96	12.26	12.13	0.0775745	-0.301557	0.284112	0.243818	11.9343	17.4086	1.84534e-06	1.43066e-05
A_09_P008091	FBtr0087201	FBtr0087201	FBgn0034054	CG8366	CG8366		2R	1	11842547	11844143	11.43	11.76	11.66	11.38	11.41	11.32	11.08	11.11	11.25	11.44	11.24	11.41	11.41	11.49	11.21	11.22	11.28	11.09	11.33	11.39	11.22	11.46	11.45	-0.267896	-0.0584901	-0.266138	-0.113499	11.3489	4.87723	0.00604263	0.0187626
A_09_P008096	FBtr0336652										6.7	6.85	6.57	6.77	6.75	6.54	6.73	6.75	6.55	6.72	6.99	6.76	7.21	6.61	6.68	6.46	6.69	6.6	6.98	6.9	6.79	6.7	6.52	0.0506644	0.165691	-0.0142774	0.0301214	6.73174	0.624361	0.650241	0.768919
A_09_P008101	FBtr0087268	FBtr0087268	FBgn0034057	CG8314	CG8314		2R	-1	11877188	11878787	13.34	13.29	13.34	13.36	13.36	12.97	13.27	13.27	13.37	13.16	13.21	13.46	13.26	13.36	13.36	13.52	13.61	13.16	13.51	13.5	13.56	13.58	13.59	-0.0190898	0.081793	0.155096	0.280148	13.3663	4.67518	0.00733538	0.0223071
A_09_P003861	FBtr0112553	FBtr0112553	FBgn0085374	CG34345	CG34345		2L	1	6623123	6625359	6.4	6.25	6.32	6.42	6.45	6.36	6.37	6.38	6.43	6.41	6.36	6.36	6.3	6.36	6.29	6.37	6.36	6.32	6.34	6.39	6.35	6.4	6.32	0.0224948	-0.0258103	-0.0303214	-0.00166435	6.36111	0.715712	0.590493	0.724637
A_09_P008106	FBtr0087267	FBtr0087267	FBgn0034058	CG8315	Pex11	Peroxin 11 [Source:FlyBase gene me;Acc:FBgn0034058]	2R	-1	11878872	11879856	13.03	12.99	12.84	12.89	12.85	12.73	12.87	12.76	12.8	12.79	12.59	12.63	12.48	12.51	12.38	12.44	12.49	12.17	12.56	12.41	12.5	12.27	12.42	-0.126104	-0.348776	-0.481554	-0.490186	12.6257	20.4742	4.98353e-07	4.58861e-06
A_09_P008111	FBtr0087202	FBtr0087202	FBgn0034059	CG8320	CG8320		2R	1	11879915	11881212	10.97	11.06	11.05	10.88	10.91	10.59	11.01	11.06	11.1	11.09	11	11.07	10.96	11.1	10.77	10.82	10.85	10.41	10.94	10.97	11	11.11	11.23	0.141029	0.131354	-0.151982	0.16554	10.9539	4.47462	0.0089203	0.0265397
A_09_P003871	FBtr0335399										6.59	6.39	6.49	6.42	6.49	6.53	6.45	6.53	6.42	6.43	6.54	6.47	6.35	6.38	6.38	6.35	6.45	6.49	6.44	6.38	6.42	6.47	6.39	-0.0119255	-0.0863985	-0.0623868	-0.0708382	6.44502	1.58984	0.213661	0.363339
A_09_P008116	FBtr0087203	FBtr0087203	FBgn0034060	CG8370	CG8370		2R	1	11888628	11894413	11.6	11.57	11.57	11.59	11.49	11.28	11.53	11.52	11.52	11.54	11.42	11.57	11.5	11.5	11.63	11.63	11.7	11.43	11.66	11.53	11.46	11.48	11.52	-0.0104009	0.0107322	0.0968696	-0.0177366	11.5334	1.41823	0.262261	0.42088
A_09_P003876	TC233224										6.34	6.34	6.27	6.3	6.41	6.43	6.38	6.37	6.47	6.42	6.44	6.46	6.35	6.41	6.55	6.37	6.49	6.35	6.42	6.46	6.4	6.38	6.43	0.0664993	0.0575831	0.0854446	0.0684713	6.40066	1.51967	0.232346	0.386067
A_09_P008121	FBtr0087264	FBtr0087264	FBgn0034061	CG8386	CG8386		2R	-1	11894396	11895160	9.13	9.33	9.23	9.37	9.32	9.23	9.16	9.15	9.1	9.42	9.24	8.51	8.55	8.48	8.96	8.84	8.93	8.94	9.02	9.42	9.2	9.15	9.21	-0.0524954	-0.75652	-0.328967	-0.0215435	9.08169	41.576	9.77916e-10	2.15462e-08
A_09_P003881	FBtr0112557	FBtr0112557	FBgn0085377	CG34348	CG34348		X	1	11233909	11238767	6.42	6.23	6.33	6.22	6.47	6.42	6.36	6.36	6.31	6.39	6.42	6.34	6.45	6.36	6.51	6.43	6.31	6.33	6.49	6.37	6.28	6.4	6.28	0.0171636	0.0350272	0.0666308	-0.0152076	6.36895	0.729388	0.581851	0.718148
A_09_P008126	FBtr0087263	FBtr0087263	FBgn0034062	CG8388	CG8388		2R	-1	11896906	11898850	8.57	8.58	8.65	8.61	8.62	8.8	8.3	8.29	8.33	8.26	8.22	8.64	8.41	8.57	8.22	8.4	8.48	8.51	8.39	8.26	8.54	8.15	8.17	-0.356016	-0.100429	-0.237649	-0.358143	8.43338	11.0289	5.42256e-05	0.000283716
A_09_P008131	FBtr0087205	FBtr0087205	FBgn0034063	CG8389	CG8389		2R	1	11895877	11901329	10.17	10.38	10.14	10.16	10.29	10.05	10.07	10.02	10.13	10.32	10.21	10.5	10.5	10.49	10.65	10.64	10.79	10.31	10.73	10.98	10.69	10.83	10.72	-0.0487883	0.295535	0.425653	0.605594	10.4252	22.9833	1.90187e-07	1.97444e-06
A_09_P003891	FBtr0112560	FBtr0112560	FBgn0085379	CG34350	CG34350		2R	-1	4881047	4894092	6.32	6.26	6.4	6.4	6.35	6.34	6.36	6.32	6.39	6.43	6.33	6.37	6.36	6.36	6.33	6.27	6.31	6.27	6.28	6.34	6.37	6.33	6.29	0.0229936	0.0211277	-0.0511484	-0.0118236	6.33907	1.77766	0.170762	0.30849
A_09_P008141	FBtr0087261	FBtr0087261	FBgn0034066	CG8397	CG8397		2R	-1	11903547	11904659	14.1	14.07	14.02	14.12	13.84	13.84	14.09	14.12	14.14	14.04	13.81	14.17	14.12	13.97	13.92	14.15	14.05	13.67	13.99	14.12	13.99	14.31	14.14	0.0423788	0.0880856	-0.0411094	0.142538	14.0341	1.25914	0.316917	0.480671
A_09_P003896	FBtr0112561	FBtr0112561	FBgn0085380	CG34351	CG34351		2L	1	4694721	4722465	6.35	6.39	6.39	6.56	6.42	6.41	6.41	6.32	6.4	6.39	6.35	6.48	6.43	6.4	6.46	6.45	6.51	6.38	6.36	6.4	6.41	6.43	6.43	-0.0433502	0.0134909	0.0120163	-0.00286961	6.41434	0.724668	0.584824	0.720151
A_09_P008146	FBtr0087207	FBtr0087207	FBgn0034067	CG8399	CG8399		2R	1	11905244	11912139	8.4	8.68	8.72	8.26	8.22	8.47	8.66	8.67	8.69	8.91	8.66	8.72	8.88	8.98	8.69	8.56	8.51	8.5	8.78	8.88	8.8	9.19	8.99	0.257594	0.39918	0.149055	0.50644	8.68888	8.47841	0.000302048	0.00129959
A_09_P008151	FBtr0087260	FBtr0087260	FBgn0034068	CG8400	casp	caspar [Source:FlyBase gene me;Acc:FBgn0034068]	2R	-1	11912133	11915666	9.31	9.51	9.55	9.66	9.78	9.71	9.2	9.61	9.54	9.57	9.77	9.11	9.11	8.95	9.47	9.51	9.66	10.03	9.82	9.86	9.91	9.68	9.79	-0.0496811	-0.532524	0.110818	0.222487	9.56948	9.77806	0.000121704	0.000582218
A_09_P008166	FBtr0087210	FBtr0087210	FBgn0034071	CG8405	CG8405		2R	1	11935177	11946972	7.89	7.67	7.66	7.89	7.74	7.83	7.72	7.75	7.7	7.66	7.71	7.66	7.49	7.52	7.82	7.75	7.84	7.88	7.61	7.91	7.99	7.47	7.54	-0.0707108	-0.219688	0.00199687	-0.0504359	7.72731	1.7829	0.169698	0.307242
A_09_P008171	FBtr0087258	FBtr0087258	FBgn0034072	CG18250	Dg	Dystroglycan [Source:FlyBase gene me;Acc:FBgn0034072]	2R	-1	11968681	11986045	11.67	11.5	11.38	11.7	11.28	11.34	11.7	11.66	11.64	11.74	11.39	11.52	11.46	11.28	11.91	11.99	11.95	11.47	11.81	12.21	12.09	12.47	12.39	0.146364	-0.0618996	0.346121	0.811837	11.7192	19.3884	7.78048e-07	6.72315e-06
A_09_P003916	FBtr0306735	FBtr0306735	FBgn0085384	CG34355	CG34355		3R	1	19646314	19676543	6.5	6.42	6.34	6.3	6.45	6.34	6.38	6.36	6.37	6.36	6.41	6.38	6.47	6.41	6.29	6.27	6.39	6.28	6.43	6.36	6.41	6.38	6.4	-0.0179235	0.0264546	-0.0598565	-0.00366998	6.37788	1.10726	0.379056	0.54282
A_09_P008176	FBtr0087255	FBtr0087255	FBgn0034073	CG8414	CG8414		2R	-1	11986811	11990108	7.17	7.35	7.38	7.29	7.38	7.55	7.22	7.24	7.21	7.14	7.43	6.61	6.82	6.75	7.35	7.26	7.32	7.56	7.43	7.54	7.78	7.45	7.33	-0.106868	-0.628363	0.0309498	0.170639	7.28514	20.3412	5.25782e-07	4.81087e-06
A_09_P003921	FBtr0331578	FBtr0331578	FBgn0085385	CG34356	CG34356		3L	1	9901220	9960398	6.49	6.55	6.51	6.48	6.49	6.45	6.51	6.56	6.48	6.56	6.48	6.54	6.53	6.65	6.43	6.52	6.49	6.45	6.56	6.51	6.57	6.52	6.63	0.0228534	0.0808066	-0.00701127	0.0630054	6.51998	1.94957	0.139222	0.264075
A_09_P008181	FBtr0305091	FBtr0305091	FBgn0034075	CG8421	Asph	Aspartyl beta-hydroxylase [Source:FlyBase gene me;Acc:FBgn0034075]	2R	1	11997990	12004501	8.37	8.39	8.56	8.03	8.09	7.94	8.36	8.25	8.49	8.34	8.16	8.5	8.22	8.43	8.22	8.41	8.43	7.93	8.28	8.54	8.66	8.77	8.74	0.0914726	0.150798	0.025272	0.4492	8.35285	4.90234	0.00590012	0.018368
A_09_P008201	FBtr0302084	FBtr0302084	FBgn0034083	CG8434	lbk	lambik [Source:FlyBase gene me;Acc:FBgn0034083]	2R	1	12037628	12057024	11.39	11.16	11.07	11.37	11.24	10.93	11.76	11.71	11.79	11.74	11.71	11.76	11.61	11.82	11.51	11.5	11.62	11.31	11.48	11.34	11.28	11.45	11.49	0.552096	0.541376	0.296255	0.199661	11.4804	19.7898	6.58464e-07	5.83724e-06
A_09_P008206	FBtr0087249	FBtr0087249	FBgn0034084	CG8435	CG8435		2R	-1	12057105	12058366	11.38	11.6	11.52	11.46	11.46	11.27	11.28	11.2	11.29	11.44	11.28	11.38	11.34	11.41	11.29	11.35	11.34	10.96	11.33	11.35	11.23	11.43	11.43	-0.153557	-0.0760542	-0.197775	-0.0924287	11.3498	2.5742	0.0672486	0.147887
A_09_P003936	FBtr0112569	FBtr0112569	FBgn0085387	CG34358	shakB	shaking B [Source:FlyBase gene me;Acc:FBgn0085387]	X	-1	20632098	20798077	6.46	6.29	6.26	6.86	6.45	6.37	6.5	6.36	6.44	6.37	6.32	6.31	6.33	6.35	6.39	6.77	6.42	6.45	6.28	6.33	6.47	6.32	6.29	-0.0503334	-0.119107	0.0132827	-0.0952853	6.40828	0.667543	0.62158	0.74689
A_09_P008216	LD38910										12	12.27	12.27	12.03	12.16	12.23	11.94	12	11.91	12.15	11.95	11.96	12	11.99	11.84	11.76	11.77	11.64	11.99	11.74	11.56	11.9	11.86	-0.171414	-0.177028	-0.359316	-0.393082	11.9527	10.3926	8.11985e-05	0.000406777
A_09_P003941	FBtr0112572	FBtr0112572	FBgn0085387	CG34358	shakB	shaking B [Source:FlyBase gene me;Acc:FBgn0085387]	X	-1	20632098	20798077	6.46	6.4	6.41	6.47	6.45	6.43	6.37	6.5	6.4	6.44	6.38	6.4	6.41	6.42	6.37	6.51	6.34	6.4	6.39	6.36	6.4	6.33	6.46	-0.0193574	-0.0272483	-0.035397	-0.0471174	6.4124	0.534492	0.711856	0.814063
A_09_P008221	FBtr0087242	FBtr0087242	FBgn0034087	CG8443	clu	clueless [Source:FlyBase gene me;Acc:FBgn0034087]	2R	1	12074089	12081782	9.68	9.21	9.39	10.07	9.86	9.46	9.64	9.6	9.59	9.34	9.32	9.09	8.91	8.68	9.17	9.51	9.32	8.9	9.18	9.08	9.04	9.57	9.5	-0.116518	-0.721025	-0.395158	-0.316989	9.353	5.7747	0.00265012	0.00904234
A_09_P003946	FBtr0112573	FBtr0112573	FBgn0085388	CG34359	IP3K2	Inositol 1,4,5-triphosphate kise 2 [Source:FlyBase gene me;Acc:FBgn0085388]	X	1	13212685	13223350	6.52	6.47	6.33	6.58	6.5	6.49	6.49	6.47	6.55	6.4	6.47	6.52	6.36	6.44	6.52	6.57	6.59	6.43	6.4	6.46	6.43	6.44	6.46	-0.00590317	-0.0397486	0.0214924	-0.0320503	6.47301	0.477479	0.751863	0.842541
A_09_P008226	FBtr0087245	FBtr0087245	FBgn0262166	CG8445	calypso	calypso [Source:FlyBase gene me;Acc:FBgn0262166]	2R	-1	12081562	12083807	7.38	7.25	7.59	7.6	7.47	7.39	7.33	7.3	7.3	7.22	7.08	7.41	7.26	7.14	7.26	7.36	7.32	7.14	7.35	7.06	7.19	7.34	7.29	-0.200852	-0.175286	-0.159136	-0.223522	7.30536	3.3468	0.0285063	0.0727519
A_09_P003951	FBtr0112576	FBtr0112576	FBgn0263097	CG34360	Glut4EF	Glucose transporter 4 enhancer factor [Source:FlyBase gene me;Acc:FBgn0263097]	3R	1	5700403	5821086	6.4	6.45	6.57	6.49	6.66	6.53	6.58	6.43	6.57	6.51	6.55	6.43	6.46	6.47	6.47	6.53	6.42	6.46	6.49	6.52	6.52	6.61	6.52	0.0133814	-0.0632667	-0.0416991	0.0261737	6.50674	1.25407	0.318825	0.482531
A_09_P008231	FBtr0303860	FBtr0303860	FBgn0262026	CG42837	CG42837		2R	1	12084553	12086883	7.25	7.42	7.48	7.33	7.69	7.53	7.25	7.1	7.24	7.36	7.66	6.59	6.71	6.86	7.18	7.08	7.35	7.3	7.48	7.86	7.85	8.13	7.67	-0.128814	-0.730689	-0.170071	0.427216	7.3634	22.563	2.22164e-07	2.26742e-06
A_09_P003956	FBtr0112580	FBtr0112580	FBgn0085390	CG34361	Dgk	Diacyl glycerol kise [Source:FlyBase gene me;Acc:FBgn0085390]	2R	-1	3722317	3773487	6.46	6.37	6.34	6.44	6.28	6.33	6.33	6.34	6.31	6.32	6.32	6.43	6.34	6.34	6.38	6.41	6.33	6.47	6.31	6.54	6.51	6.35	6.36	-0.0444974	-0.00136821	0.00806084	0.0684871	6.37431	1.55386	0.223046	0.374641
A_09_P008241	FBtr0087192	FBtr0087192	FBgn0034092	CG7798	CG7798		2R	-1	12109617	12110132	6.43	6.57	6.59	6.43	6.42	6.56	6.56	6.53	6.61	6.68	6.64	6.56	6.8	6.63	6.5	6.59	6.5	6.64	6.62	6.5	6.63	6.66	6.57	0.101589	0.161194	0.068467	0.0903306	6.57525	2.41697	0.0805609	0.171204
A_09_P003961	FBtr0339602										6.36	6.36	6.21	6.36	6.3	6.24	6.44	6.35	6.41	6.32	6.29	6.26	6.27	6.34	6.33	6.4	6.27	6.33	6.29	6.38	6.3	6.31	6.37	0.0589483	-0.0154691	0.020567	0.0360185	6.32484	1.02127	0.418992	0.581347
A_09_P008246	FBtr0087191	FBtr0087191	FBgn0034093	CG15706	CG15706		2R	-1	12110719	12118189	12.61	12.57	12.41	12.74	12.7	12.74	12.23	12.19	12.19	12.22	12.05	12.01	12.05	12.14	11.68	11.62	11.64	11.86	11.73	11.22	11.1	11.1	11.21	-0.455138	-0.561635	-0.923345	-1.47107	12.001	167.288	1.07888e-15	3.36883e-13	2
A_09_P003966	FBtr0112583	FBtr0112583	FBgn0085391	CG34362	CG34362		3R	1	23852334	23911484	6.3	6.44	6.44	6.36	6.45	6.44	6.39	6.48	6.46	6.42	6.41	6.51	6.43	6.54	6.53	6.5	6.46	6.44	6.48	6.42	6.42	6.42	6.62	0.0263636	0.0903439	0.0764369	0.0634646	6.44877	1.59998	0.211088	0.360214
A_09_P008256	FBtr0087131	FBtr0087131	FBgn0034095	CG15701	CG15701		2R	1	12117722	12121591	8.19	8.3	8.31	8.06	8.05	8.09	8.16	8.19	8.21	8.15	8.23	8.34	8.29	8.36	8.1	8.15	8.21	8.04	8.25	7.79	7.9	7.92	7.76	0.0175712	0.163385	-0.0183322	-0.326463	8.13312	17.3834	1.86653e-06	1.4448e-05
A_09_P003971	FBtr0303083	FBtr0303083	FBgn0261698	CG42732	CG42732		2R	-1	6209700	6304501	6.3	6.34	6.45	6.38	6.42	6.37	6.35	6.53	6.34	6.36	6.46	6.28	6.37	6.44	6.29	6.4	6.29	6.39	6.39	6.34	6.36	6.43	6.39	0.0325068	-0.0167361	-0.0267376	0.00174144	6.37673	0.551073	0.700325	0.805528
A_09_P008271	FBtr0087189	FBtr0087189	FBgn0034098	CG15707	krimp	krimper [Source:FlyBase gene me;Acc:FBgn0034098]	2R	-1	12125608	12128222	11.92	11.61	11.71	11.89	11.96	11.81	11.76	11.64	11.75	11.49	11.51	11.19	11.19	11.01	11.03	11.26	11.23	11.03	11.14	11.02	11.1	11.24	11.1	-0.189008	-0.686136	-0.67927	-0.703642	11.4172	43.6628	6.19684e-10	1.46546e-08
A_09_P003976	TC222481										6.37	6.27	6.31	6.35	6.26	6.43	6.34	6.36	6.31	6.41	6.39	6.39	6.25	6.27	6.41	6.44	6.36	6.47	6.3	6.31	6.35	6.28	6.3	0.0282519	-0.0289151	0.0616981	-0.0231106	6.34622	1.55284	0.223317	0.375017
A_09_P008306	FBtr0087179	FBtr0087179	FBgn0034109	CG7747	CG7747		2R	-1	12179769	12181631	11.25	11.17	11.15	11.54	11.3	11.33	11.26	11.12	11.15	11.21	11.01	11.09	11.15	11.05	11.17	11.09	11.04	10.93	10.96	10.79	10.68	10.88	10.89	-0.13755	-0.195041	-0.250268	-0.479413	11.0962	13.4445	1.32643e-05	8.11193e-05
A_09_P003981	FBtr0330007	FBtr0330007	FBgn0263980	CG43729	CG43729		2R	1	11288601	11358596	6.37	6.5	6.47	6.48	6.64	6.57	6.41	6.44	6.52	6.49	6.51	6.55	6.65	6.54	6.6	6.58	6.57	6.52	6.56	6.56	6.45	6.55	6.57	-0.0300729	0.074183	0.0626121	0.0270523	6.52636	1.86307	0.154263	0.285582
A_09_P008311	FBtr0087141	FBtr0087141	FBgn0034110	CG3615	Atg9	Autophagy-specific gene 9 [Source:FlyBase gene me;Acc:FBgn0034110]	2R	1	12181903	12184737	9.81	9.58	9.57	9.96	9.61	9.47	9.72	9.58	9.66	9.68	9.51	9.51	9.37	9.27	9.89	9.89	9.91	9.67	9.68	10.06	9.96	9.85	9.82	-0.0381423	-0.283809	0.14006	0.257642	9.69607	9.20614	0.000179882	0.000819107
A_09_P008316	FBtr0087178	FBtr0087178	FBgn0034113	CG8060	CG8060		2R	-1	12203817	12208222	10.16	10.23	10.3	10.14	10.22	10.27	10.45	10.31	10.49	10.31	10.34	10.84	10.61	10.85	10.7	10.8	10.7	10.5	10.36	10.5	10.52	10.41	10.44	0.160583	0.549494	0.392301	0.245067	10.4541	17.2315	2.00052e-06	1.53631e-05
A_09_P008321	FBtr0087144	FBtr0087144	FBgn0034114	CG4282	CG4282		2R	1	12209693	12212306	10.31	10.02	10.09	10.39	10.3	9.96	9.8	9.69	9.77	9.76	9.73	9.79	9.55	9.75	9.83	9.97	9.92	9.48	9.71	9.44	9.43	9.75	9.75	-0.432581	-0.482568	-0.397421	-0.589219	9.8343	11.9424	3.11487e-05	0.000173443
A_09_P004001	FBtr0112593	FBtr0112593	FBgn0085397	CG34368	Fili	Fish-lips [Source:FlyBase gene me;Acc:FBgn0085397]	2R	1	17759537	17833769	6.42	6.38	6.39	6.45	6.48	6.33	6.36	6.25	6.38	6.22	6.45	6.25	6.33	6.32	6.36	6.48	6.43	6.41	6.31	6.35	6.62	6.27	6.33	-0.0774995	-0.112346	-0.0113327	-0.0165873	6.37104	1.22988	0.32809	0.492372
A_09_P008326	LD13649										9.06	9	9.05	9.12	8.91	8.95	8.91	8.88	9.02	9.27	8.93	8.74	8.76	8.72	9.01	9.06	8.96	8.68	8.91	9.47	9.45	9.5	9.37	-0.0136373	-0.277635	-0.091114	0.431745	9.03306	21.0913	3.90014e-07	3.70127e-06
A_09_P004006	FBtr0112594	FBtr0112594	FBgn0085398	CG34369	CG34369		2R	1	17851678	17858169	6.3	6.26	6.33	6.3	6.31	6.37	6.29	6.32	6.34	6.31	6.29	6.3	6.28	6.3	6.35	6.29	6.31	6.33	6.31	6.31	6.32	6.31	6.31	-0.0030932	-0.0202538	0.0043885	0.000423203	6.30965	0.197124	0.93713	0.960177
A_09_P008331	FBtr0087150	FBtr0087150	FBgn0034118	CG6251	Nup62	Nucleoporin 62 [Source:FlyBase gene me;Acc:FBgn0034118]	2R	1	12231882	12233333	13.24	13.06	12.98	13.21	13.08	13.04	13.11	13.1	13.02	13	12.92	12.87	12.76	12.82	12.71	12.62	12.68	12.46	12.52	12.63	12.52	12.48	12.57	-0.070585	-0.285754	-0.505333	-0.55527	12.8442	41.1131	1.08499e-09	2.3562e-08
A_09_P004011	FBtr0299544	FBtr0299544	FBgn0085399	CG34370	CG34370		2R	-1	17874573	17927064	6.59	6.62	6.58	6.57	6.36	6.42	6.54	6.49	6.5	6.51	6.39	6.53	6.49	6.46	6.39	6.56	6.35	6.57	6.46	6.53	6.54	6.47	6.5	-0.0401879	-0.0266134	-0.0574456	-0.0132586	6.49685	0.407663	0.801049	0.874906
A_09_P008356	FBtr0087157	FBtr0087157	FBgn0034126	CG4398	CG4398		2R	1	12319749	12320688	12.15	12.18	12.16	12.18	12.25	12.53	11.98	12.06	12.09	11.91	11.97	12.16	12.05	12.02	11.69	11.66	11.75	12.09	11.83	12.08	12.25	11.79	11.85	-0.237751	-0.162625	-0.439043	-0.249176	12.03	7.04129	0.000908763	0.00346729
A_09_P004016	FBtr0112596	FBtr0112596	FBgn0085400	CG34371	CG34371		2R	-1	19050535	19091494	6.38	6.3	6.39	6.28	6.32	6.36	6.32	6.42	6.38	6.41	6.35	6.33	6.35	6.44	6.36	6.28	6.39	6.34	6.41	6.35	6.42	6.42	6.42	0.0360121	0.0323145	0.0173251	0.0624317	6.36618	0.907482	0.477442	0.633425
A_09_P008366	FBtr0113085	FBtr0113085	FBgn0034128	CG4409	CG4409		2R	1	12330741	12332350	6.63	6.59	6.7	6.79	6.77	6.76	6.61	6.68	6.65	6.66	6.66	6.58	6.57	6.75	6.61	6.47	6.59	6.62	6.54	6.47	6.55	6.47	6.56	-0.0558305	-0.0748144	-0.140992	-0.195626	6.62148	5.79821	0.00259552	0.00888526
A_09_P004021	NM_001103965										6.38	6.35	6.4	6.28	6.3	6.43	6.4	6.46	6.41	6.4	6.37	6.39	6.35	6.43	6.43	6.41	6.42	6.3	6.3	6.43	6.5	6.38	6.43	0.0501308	0.0325413	0.0152122	0.0777759	6.39049	1.28852	0.306058	0.468713
A_09_P008401	FBtr0087125	FBtr0087125	FBgn0034136	CG8380	DAT	Dopamine transporter [Source:FlyBase gene me;Acc:FBgn0034136]	2R	-1	12446072	12452763	6.74	6.59	6.67	6.7	6.49	6.69	6.74	6.75	6.7	6.71	6.64	6.43	6.41	6.44	6.5	6.48	6.51	6.48	6.49	6.34	6.5	6.48	6.36	0.0642432	-0.21985	-0.154518	-0.228592	6.55887	18.1657	1.31534e-06	1.06238e-05
A_09_P008406	FBtr0087100	FBtr0087100	FBgn0034137	CG4945	CG4945		2R	1	12453552	12457625	6.39	6.47	6.49	6.7	6.56	6.51	6.39	6.45	6.38	6.41	6.51	6.48	6.61	6.56	6.43	6.6	6.47	6.47	6.47	6.45	6.6	6.5	6.48	-0.0924356	0.0304333	-0.0314006	-0.0135636	6.4956	1.54726	0.22481	0.376973
A_09_P008411	FBtr0087124	FBtr0087124	FBgn0034138	CG8332	RpS15	Ribosomal protein S15 [Source:FlyBase gene me;Acc:FBgn0034138]	2R	-1	12457618	12458756	15.23	15.26	15.53	15.26	15.37	15.02	15.18	15.3	15.09	15.31	15.44	15.53	15.55	15.62	15.6	15.34	15.34	15.3	15.5	15.62	15.57	15.55	15.67	-0.0131858	0.289277	0.138273	0.326555	15.3983	7.24244	0.00077367	0.0030054
A_09_P004036	FBtr0112607	FBtr0112607	FBgn0085404	CG34375	CG34375		3R	-1	18825861	18836284	6.35	6.3	6.24	6.33	6.25	6.32	6.23	6.38	6.31	6.29	6.29	6.29	6.35	6.28	6.34	6.3	6.3	6.24	6.34	6.33	6.3	6.33	6.27	0.00161276	0.00771157	0.00555323	0.00967173	6.30287	0.029266	0.99821	0.99891
A_09_P008416	FBtr0100547	FBtr0100547	FBgn0034139	CG4927	CG4927		2R	1	12459604	12461659	6.95	6.95	6.91	6.91	6.89	6.93	6.99	7.08	7.09	7.21	7.04	7.39	7.25	7.4	7.57	7.25	7.28	7.39	7.47	7.39	7.26	7.21	7.42	0.159828	0.420622	0.468818	0.394122	7.18379	26.5652	5.50604e-08	6.73072e-07
A_09_P008421	FBtr0087122	FBtr0087122	FBgn0034140	CG8317	CG8317		2R	-1	12462084	12464087	7.6	7.52	7.6	7.64	7.61	7.49	8.05	8.04	8.08	8.02	7.92	8.57	8.54	8.46	8.5	8.52	8.48	8.27	8.44	8.3	8.21	8.31	8.29	0.444959	0.948751	0.863442	0.702512	8.10718	140.704	6.30528e-15	1.22903e-12
A_09_P008426	FBtr0087121	FBtr0087121	FBgn0034141	CG8311	CG8311		2R	-1	12474550	12476686	9.74	9.8	9.68	9.68	9.88	9.94	9.27	9.45	9.52	9.52	9.44	9.32	9.53	9.39	9.33	9.29	9.37	9.33	9.41	9.79	9.67	9.65	9.62	-0.349371	-0.37664	-0.442166	-0.107837	9.54819	22.5997	2.19145e-07	2.24249e-06
A_09_P004051	FBtr0112610	FBtr0112610	FBgn0263117	CG34377	CG34377		3R	-1	18135203	18149816	6.35	6.42	6.43	6.52	6.55	6.46	6.49	6.42	6.4	6.42	6.49	6.5	6.48	6.47	6.5	6.76	6.54	6.51	6.45	6.47	6.57	6.39	6.48	-0.0100889	0.0276514	0.101668	0.0256037	6.48144	1.59966	0.211169	0.360279
A_09_P008431	FBtr0087120	FBtr0087120	FBgn0034142	CG8306	CG8306		2R	-1	12477023	12482218	10.1	9.97	9.9	10.01	9.82	9.89	9.88	9.82	9.85	9.89	9.79	9.46	9.25	9.44	9.77	9.69	9.75	9.69	9.56	10.13	10.15	9.91	10.02	-0.102003	-0.564954	-0.257022	0.105803	9.81483	30.8374	1.48402e-08	2.16852e-07
A_09_P008446	FBtr0087108	FBtr0087108	FBgn0034145	CG5065	CG5065		2R	1	12495159	12512399	6.52	6.47	6.49	6.49	6.58	6.56	6.36	6.63	6.53	6.53	6.54	6.58	6.5	6.58	6.47	6.45	6.53	6.51	6.52	6.62	6.5	6.59	6.63	0.000354964	0.0381294	-0.0190531	0.0673356	6.52947	1.22911	0.328389	0.492683
A_09_P004061	RE18107										6.44	6.38	6.38	6.36	6.38	6.38	6.37	6.43	6.37	6.44	6.41	6.4	6.39	6.39	6.32	6.37	6.34	6.39	6.37	6.35	6.28	6.42	6.42	0.0168969	0.00537107	-0.0288486	-0.0201233	6.3811	0.775967	0.553059	0.695177
A_09_P008461	FBtr0087081	FBtr0087081	FBgn0034153	CG15616	Acp53C14b	Acp53C14b [Source:FlyBase gene me;Acc:FBgn0034153]	2R	-1	12636411	12636952	6.45	6.34	6.27	6.35	6.34	6.23	6.87	6.74	6.83	6.67	6.7	6.84	6.74	6.73	6.72	6.74	6.77	6.83	6.9	6.52	6.67	6.64	6.77	0.432041	0.440831	0.463085	0.320054	6.63798	31.0172	1.40914e-08	2.07989e-07
A_09_P008471	FBtr0087079	FBtr0087079	FBgn0034155	CG8566	unc-104	unc-104 [Source:FlyBase gene me;Acc:FBgn0034155]	2R	-1	12639004	12660002	8.62	8.56	8.51	8.6	8.51	8.41	8.34	8.32	8.43	8.42	8.2	8.26	8.13	8.25	8.12	8.18	8.27	7.97	8.29	8.38	8.26	8.63	8.52	-0.192979	-0.322441	-0.370387	-0.087344	8.35594	10.3268	8.47333e-05	0.000422118
A_09_P008486	FBtr0087030	FBtr0087030	FBgn0034158	CG5522	CG5522		2R	1	12671196	12679981	11.21	10.95	11.08	11.45	11.28	10.87	11.11	10.98	10.97	11.03	10.9	11.35	11.45	11.25	11.88	11.88	11.84	11.54	11.86	11.65	11.52	11.96	11.92	-0.143942	0.20904	0.661134	0.622684	11.3868	26.2513	6.10365e-08	7.37713e-07
A_09_P004076	FBtr0330222	FBtr0330222	FBgn0085410	CG34381	TrissinR	Trissin receptor [Source:FlyBase gene me;Acc:FBgn0085410]	2L	1	5824794	5856767	6.26	6.28	6.25	6.24	6.21	6.27	6.28	6.3	6.33	6.11	6.28	6.29	6.31	6.21	6.19	6.2	6.34	6.18	6.15	6.16	6.24	6.31	6.23	0.0063097	0.0128773	-0.0416928	-0.0199113	6.2446	0.504954	0.732529	0.828483
A_09_P008501	FBtr0087042	FBtr0087042	FBgn0034162	CG6426	CG6426		2R	1	12756897	12759359	6.72	6.74	6.8	6.59	6.62	6.71	6.81	6.76	6.74	6.72	6.69	6.82	6.7	6.68	6.78	6.65	6.75	6.8	6.78	6.5	6.61	6.51	6.67	0.0459633	0.0348936	0.0531443	-0.122673	6.70194	4.2903	0.0107075	0.0311552
A_09_P004081	FBtr0112620	FBtr0112620	FBgn0085411	CG34382	CG34382		3L	1	9872085	9877593	6.32	6.42	6.31	6.43	6.43	6.36	6.38	6.52	6.54	6.39	6.61	6.4	6.42	6.32	6.29	6.37	6.47	6.53	6.58	6.34	6.36	6.44	6.32	0.108723	0.00112129	0.0713876	-0.0157188	6.4155	2.00835	0.129872	0.250356
A_09_P008526	FBtr0087053	FBtr0087053	FBgn0034172	CG6665	CG6665		2R	1	12845007	12846436	9.57	9.44	9.52	9.63	9.58	9.51	9.78	9.69	9.64	9.72	9.55	9.87	9.96	9.8	10.05	10.12	9.86	9.5	9.9	9.78	9.76	10.13	10.12	0.135049	0.334957	0.341805	0.405931	9.76042	6.89274	0.001025	0.00386157
A_09_P004086	FBtr0329899	FBtr0329899	FBgn0085412	CG34383	CG34383		3R	1	9540931	9590389	6.45	6.52	6.41	6.31	6.4	6.42	6.55	6.38	6.53	6.52	6.45	6.51	6.55	6.62	6.45	6.49	6.46	6.42	6.45	6.51	6.53	6.5	6.5	0.0715183	0.143994	0.0359174	0.093266	6.47502	3.4901	0.0244476	0.0636924
A_09_P008536	FBtr0087060	FBtr0087060	FBgn0034175	CG9001	ste24b	ste24b prenyl protease type I [Source:FlyBase gene me;Acc:FBgn0034175]	2R	-1	12886115	12887631	8.05	7.91	8.21	8.19	8.2	8.07	7.27	7.26	7.13	7.43	7.16	7.23	7.01	7.07	7.3	7.24	7.22	7.3	7.32	7.63	7.54	7.62	7.77	-0.855636	-0.99947	-0.830339	-0.466383	7.52715	82.5876	1.32805e-12	8.66383e-11
A_09_P004091	FBtr0112625	FBtr0112625	FBgn0085413	CG34384	CG34384		3R	1	3640083	3680507	6.38	6.48	6.38	6.37	6.37	6.38	6.31	6.43	6.39	6.43	6.41	6.36	6.45	6.39	6.27	6.44	6.39	6.35	6.36	6.36	6.35	6.39	6.4	7.97558e-05	0.00730207	-0.0311224	-0.0182908	6.3852	0.369935	0.827354	0.891885
A_09_P008541	FBtr0087059	FBtr0087059	FBgn0034176	CG9000	ste24a	prenyl protease type I [Source:FlyBase gene me;Acc:FBgn0034176]	2R	-1	12887745	12889431	6.9	6.82	6.93	6.88	7.01	6.84	6.75	6.87	6.71	6.73	6.81	6.69	6.71	6.64	6.79	6.79	6.82	6.67	6.83	6.83	6.79	6.69	6.69	-0.122641	-0.216834	-0.117598	-0.14744	6.79153	6.21776	0.00180137	0.00639678
A_09_P004096	FBtr0300553	FBtr0300553	FBgn0085414	CG34385	dpr12	dpr12 [Source:FlyBase gene me;Acc:FBgn0085414]	2R	1	1692219	1747693	6.43	6.37	6.4	6.29	6.35	6.33	6.34	6.33	6.31	6.45	6.39	6.41	6.44	6.39	6.4	6.38	6.39	6.34	6.37	6.41	6.38	6.39	6.37	0.00317297	0.0475758	0.0130244	0.025206	6.37706	0.571786	0.686012	0.794866
A_09_P008546	FBtr0087057	FBtr0087057	FBgn0034177	CG6796	CG6796		2R	1	12889519	12891107	7.84	7.98	7.93	8.1	8.16	7.89	7.57	7.55	7.61	7.7	7.69	7.23	7.09	7.17	7.42	7.39	7.56	7.34	7.36	7.42	7.25	7.21	7.32	-0.359693	-0.820297	-0.570754	-0.682219	7.55601	56.01	5.85774e-11	2.03672e-09
A_09_P008551	FBtr0086966	FBtr0086966	FBgn0034179	CG6805	CG6805		2R	1	12892958	12895006	12.49	12.52	12.52	12.55	12.54	12.65	12.93	13.05	13.08	13.11	13.09	13.36	13.5	13.56	13.35	13.6	13.23	13.6	13.39	12.98	12.77	13.3	13.09	0.50828	0.93135	0.89104	0.49316	13.0547	45.2748	4.41316e-10	1.09434e-08
A_09_P004106	FBtr0112628	FBtr0112628	FBgn0259108	CG34387	futsch	futsch [Source:FlyBase gene me;Acc:FBgn0259108]	X	1	1303102	1345400	6.32	6.3	6.35	6.36	6.28	6.32	6.4	6.36	6.32	6.3	6.34	6.38	6.34	6.4	6.4	6.4	6.39	6.49	6.42	6.48	6.56	6.35	6.33	0.0224049	0.0523752	0.0973031	0.109644	6.37386	3.11516	0.0366774	0.0898688
A_09_P008556	FBtr0114627	FBtr0114627	FBgn0034180	CG15609	Ehbp1	Eps15 homology domain containing protein-binding protein 1 [Source:FlyBase gene me;Acc:FBgn0034180]	2R	-1	12895411	12903391	10.38	10.31	10.24	10.39	10.32	10.55	10.65	10.71	10.65	10.71	10.67	11.01	11.05	11.19	10.86	10.84	10.9	11.17	10.79	10.62	10.59	10.54	10.56	0.312677	0.717232	0.545148	0.213122	10.683	37.3761	2.61175e-09	4.92663e-08
A_09_P008561	FBtr0087017	FBtr0087017	FBgn0034181	CG8963	CG8963		2R	-1	12903851	12907057	12.01	12.43	12.44	11.78	12.07	12.25	12.35	12.38	12.54	12.56	12.74	12.64	12.66	12.73	12.34	12.45	12.48	12.8	12.64	12.4	12.56	12.55	12.43	0.349547	0.512992	0.377774	0.320494	12.4452	6.21602	0.00180407	0.00640565
A_09_P008566	FBtr0086972	FBtr0086972	FBgn0034182	CG9640	CG9640		2R	1	12932248	12934273	8.39	8.39	8.61	8.63	8.82	8.21	9.41	9.29	9.23	9.19	9.2	9.32	9.36	9.51	8.91	8.97	8.78	8.65	9.3	8.42	8.3	9.08	9.03	0.755264	0.887783	0.411526	0.199026	8.91315	12.4167	2.3614e-05	0.000135814
A_09_P004121	FBtr0112633	FBtr0112633	FBgn0085419	CG34390	Rgk2	Rgk2 [Source:FlyBase gene me;Acc:FBgn0085419]	2R	1	14427090	14436472	6.49	6.59	6.5	6.42	6.53	6.53	6.47	6.51	6.46	6.55	6.49	6.57	6.56	6.69	6.44	6.38	6.5	6.38	6.46	6.53	6.45	6.53	6.6	-0.0155117	0.0929735	-0.0808113	0.0164624	6.50568	4.23142	0.0113574	0.0327661
A_09_P008576	FBtr0086974	FBtr0086974	FBgn0034184	CG9646	CG9646		2R	1	12936380	12941360	10.17	9.96	10.02	10.33	10	10.17	10.47	10.32	10.29	10.31	10.2	10.54	10.54	10.46	11.01	10.93	10.85	10.91	10.68	10.5	10.39	10.69	10.61	0.20906	0.407814	0.76904	0.439659	10.4499	33.3769	7.30406e-09	1.19185e-07
A_09_P008581	FBtr0087013	FBtr0087013	FBgn0034186	CG8950	CG8950		2R	-1	12947213	12950139	11.22	11.17	11.18	11.22	11.13	10.98	10.85	10.8	10.89	10.92	10.69	10.8	10.72	10.73	10.87	10.8	10.81	10.34	10.67	10.59	10.64	10.46	10.68	-0.319629	-0.400841	-0.450548	-0.554725	10.8327	16.1289	3.35526e-06	2.41684e-05
A_09_P008586	FBtr0300277	FBtr0300277	FBgn0034187	CG6967	CG6967		2R	1	12950282	12954051	8.65	8.3	8.42	8.72	8.57	8.42	8.57	8.56	8.46	8.38	8.32	8.84	8.69	8.58	8.98	8.99	8.81	8.32	8.87	8.87	8.79	9.22	9.07	-0.0543206	0.186103	0.277622	0.473693	8.67022	6.88589	0.00103074	0.00388088
A_09_P004136	FBtr0112637	FBtr0112637	FBgn0085422	CG34393	CG34393		2L	-1	3175112	3199620	6.24	6.26	6.22	6.29	6.36	6.3	6.34	6.3	6.54	6.21	6.27	6.3	6.28	6.25	6.36	6.44	6.35	6.22	6.31	6.28	6.34	6.27	6.27	0.0534204	0.00121273	0.0581897	0.012785	6.30341	0.649822	0.633256	0.755584
A_09_P008591	FBtr0086979	FBtr0086979	FBgn0034191	CG6984	CG6984		2R	1	12979515	12980575	7.6	7.65	7.54	7.63	7.6	7.82	7.5	7.74	7.7	7.79	7.79	7.57	7.51	7.47	7.75	7.63	7.77	7.92	7.74	7.87	7.75	7.55	7.53	0.0616191	-0.124458	0.120097	0.0307587	7.67016	2.54881	0.0692301	0.151375
A_09_P008596	FBtr0086982	FBtr0086982	FBgn0034194	CG15611	CG15611		2R	1	12996352	13001866	6.75	6.71	6.77	6.51	6.69	6.73	6.75	6.72	6.79	6.8	6.72	6.76	6.84	6.73	6.76	6.7	6.88	6.7	6.83	6.71	6.77	6.83	6.78	0.0634809	0.0849998	0.0819958	0.0799584	6.74905	1.29227	0.304699	0.46721
A_09_P008621	FBtr0086986	FBtr0086986	FBgn0034199	CG15917	Gbp	Growth-blocking peptide [Source:FlyBase gene me;Acc:FBgn0034199]	2R	1	13023962	13024408	10.18	10.6	10.62	10.68	10.61	10.33	10.09	10.18	10.08	10.72	10.22	9.84	9.92	10.01	9.52	9.29	9.23	9.25	9.87	9.12	8.89	9.39	9.64	-0.245135	-0.580452	-1.0735	-1.24224	9.92562	25.672	7.40156e-08	8.7175e-07	2
A_09_P004151	FBtr0112642	FBtr0112642	FBgn0085424	CG34395	nub	nubbin [Source:FlyBase gene me;Acc:FBgn0085424]	2L	1	12587871	12628143	6.24	6.3	6.3	6.19	6.35	6.25	6.24	6.21	6.19	6.26	6.23	6.16	6.2	6.32	6.27	6.18	6.26	6.24	6.27	6.26	6.24	6.15	6.26	-0.0438732	-0.0420885	-0.02508	-0.0430018	6.24174	0.57493	0.68385	0.793316
A_09_P008656	FBtr0086964	FBtr0086964	FBgn0034210	CG6568	CG6568		2R	-1	13292809	13294930	11.13	11.1	11.02	11	10.92	10.84	10.47	10.5	10.48	10.36	10.41	10.96	10.81	11.02	10.86	10.82	10.88	10.59	10.86	10.97	11.11	10.94	11.03	-0.554641	-0.0725689	-0.197511	0.0144314	10.8297	29.3744	2.28362e-08	3.13882e-07
A_09_P004156	FBtr0112644	FBtr0112644	FBgn0085425	CG34396	CG34396		2R	1	16979743	16988961	6.16	6.37	6.24	6.41	6.38	6.34	6.49	6.39	6.35	6.3	6.4	6.31	6.31	6.34	6.47	6.35	6.43	6.29	6.28	6.47	6.39	6.34	6.44	0.0712143	0.00758829	0.0468427	0.0948662	6.3592	1.23218	0.3272	0.491587
A_09_P008661	FBtr0086961	FBtr0086961	FBgn0034214	CG6550	CG6550		2R	-1	13313175	13314984	10.42	10.57	10.53	10.49	10.49	10.27	10.41	10.35	10.37	10.55	10.5	10.42	10.35	10.47	10.65	10.62	10.66	10.51	10.69	10.49	10.34	10.68	10.7	-0.0267782	-0.0480508	0.160411	0.0890053	10.5017	3.30376	0.0298625	0.0757086
A_09_P004166	FBtr0112646	FBtr0112646	FBgn0085426	CG34397	Rgk3	Rgk3 [Source:FlyBase gene me;Acc:FBgn0085426]	2R	1	17143319	17167878	6.36	6.39	6.39	6.33	6.37	6.45	6.26	6.42	6.48	6.41	6.42	6.4	6.44	6.46	6.47	6.33	6.39	6.41	6.34	6.44	6.45	6.37	6.46	0.017841	0.0537801	0.0067544	0.0487534	6.40134	0.684825	0.610314	0.738631
A_09_P008666	FBtr0086916	FBtr0086916	FBgn0034215	CG4802	CG4802		2R	1	13315447	13316820	10.74	10.93	10.85	10.87	11	10.97	10.68	10.68	10.63	10.92	10.83	10.36	10.41	10.46	10.17	10.2	10.28	10.31	10.39	10.54	10.36	10.52	10.38	-0.141755	-0.483572	-0.622485	-0.441891	10.5866	38.2668	2.10422e-09	4.13666e-08
A_09_P008671	FBtr0086917	FBtr0086917	FBgn0034217	CG18468	Lhr	Lethal hybrid rescue [Source:FlyBase gene me;Acc:FBgn0034217]	2R	1	13318545	13319724	10.73	10.82	10.64	10.69	10.68	10.45	10.2	10.16	10.17	10.2	9.93	10.3	10.08	10.15	10.06	10.14	10.28	9.67	10.21	10.03	9.94	9.94	10.11	-0.538039	-0.494337	-0.597672	-0.663376	10.2432	18.9849	9.22624e-07	7.76995e-06
A_09_P004176	FBtr0112650	FBtr0112650	FBgn0085428	CG34399	Nox	DPH oxidase [Source:FlyBase gene me;Acc:FBgn0085428]	2R	1	12197072	12203725	6.4	6.46	6.38	6.32	6.34	6.35	6.37	6.44	6.31	6.38	6.54	6.32	6.38	6.38	6.42	6.27	6.22	6.36	6.44	6.4	6.32	6.38	6.34	0.0336454	-0.0132403	-0.0300111	-0.0127198	6.3708	0.533709	0.712402	0.814601
A_09_P008681	FBtr0086957	FBtr0086957	FBgn0034219	CG6536	mthl4	methuselah-like 4 [Source:FlyBase gene me;Acc:FBgn0034219]	2R	-1	13332688	13334988	8.91	8.92	9.05	8.6	8.76	8.97	8.8	8.89	8.9	9.05	9.09	8.58	8.6	8.85	8.64	8.55	8.48	8.83	8.58	8.63	8.75	8.69	8.69	0.075785	-0.189154	-0.248145	-0.176202	8.77463	5.8544	0.00246993	0.00849968
A_09_P004182	FBtr0330419	FBtr0330419	FBgn0264006	CG43749	dysc	dyschronic [Source:FlyBase gene me;Acc:FBgn0264006]	3L	-1	13860914	13896336	6.38	6.43	6.34	6.75	6.4	6.45	6.28	6.35	6.47	6.34	6.38	6.26	6.34	6.52	6.42	6.52	6.43	6.31	6.39	6.37	6.55	6.47	6.35	-0.0925253	-0.0816079	-0.0414544	-0.019641	6.41333	0.67227	0.618486	0.744617
A_09_P008686	FBtr0086919	FBtr0086919	FBgn0034221	CG10764	CG10764		2R	1	13340924	13343234	7.06	7.11	7.09	7.14	7.08	7.1	7.1	7.03	7.04	7.11	7.03	6.82	6.7	6.76	7	7.14	7.07	6.87	6.96	6.91	6.77	7.06	6.91	-0.0326086	-0.337851	-0.0898781	-0.182176	6.99476	11.913	3.16963e-05	0.000175944
A_09_P008691	FBtr0086954	FBtr0086954	FBgn0034223	CG6522	Tes	Testin ortholog [Source:FlyBase gene me;Acc:FBgn0034223]	2R	-1	13353384	13356681	11.64	11.31	11.32	11.63	11.48	11.18	11.48	11.35	11.41	11.26	11.2	11.27	10.93	11.12	11.32	11.34	11.25	10.77	11.06	10.98	10.94	11.17	11.33	-0.0866352	-0.320828	-0.277871	-0.323004	11.2497	3.58772	0.0220409	0.0583344
A_09_P008701	FBtr0086926	FBtr0086926	FBgn0034225	CG4827	veil	veil [Source:FlyBase gene me;Acc:FBgn0034225]	2R	1	13366629	13369633	6.97	6.94	6.98	6.99	6.96	6.9	7.55	7.55	7.66	7.68	7.53	7.5	7.53	7.46	7.62	7.62	7.61	7.43	7.64	8.05	8.02	8.24	8.22	0.636647	0.540577	0.627247	1.17323	7.50706	153.278	2.63684e-15	6.14537e-13	1
A_09_P004196	FBtr0112655	FBtr0112655	FBgn0085431	CG34402	CG34402		3R	1	8211971	8228627	6.37	6.47	6.48	6.31	6.44	6.46	6.47	6.37	6.41	6.38	6.55	6.53	6.5	6.45	6.49	6.42	6.42	6.51	6.52	6.8	6.43	6.93	6.46	0.0134602	0.0700671	0.0502044	0.23204	6.48582	3.0299	0.0402893	0.0972227
A_09_P008711	FBtr0086935	FBtr0086935	FBgn0034229	CG4847	CG4847		2R	1	13399028	13401364	8.08	9.22	7.66	8.1	8.12	7.76	8.04	8.23	7.99	8.91	9.45	8.59	10.03	8.79	8.41	7.9	7.99	8.57	9.06	10.03	8.2	9.22	8.08	0.36557	0.978936	0.229703	0.723536	8.54004	1.71045	0.185004	0.326983
A_09_P008716	FBtr0086939	FBtr0086939	FBgn0034230	CG4853	CG4853		2R	1	13401710	13404950	9.77	9.62	9.67	9.68	9.67	9.82	9.78	9.68	9.73	9.63	9.66	9.77	9.68	9.62	10.03	10.07	9.9	9.94	9.76	10.05	9.99	10.08	10.01	-0.0102441	-0.0152312	0.233955	0.326059	9.80958	16.9332	2.29524e-06	1.73163e-05
A_09_P008721	FBtr0086951	FBtr0086951	FBgn0034231	CG11419	Apc10	Aphase promoting complex subunit 10 [Source:FlyBase gene me;Acc:FBgn0034231]	2R	-1	13404766	13405688	11.53	11.59	11.6	11.47	11.61	11.77	11.29	11.36	11.23	11.4	11.14	10.89	10.96	10.9	10.84	10.8	10.81	10.72	10.89	10.96	10.98	10.92	11.08	-0.308443	-0.679319	-0.783155	-0.609692	11.1629	73.9596	3.94006e-12	2.12904e-10
A_09_P008726	FBtr0086940	FBtr0086940	FBgn0034232	CG4866	CG4866		2R	1	13405728	13406532	9.7	9.78	9.7	10.04	9.8	9.79	9.72	9.75	9.75	9.86	9.72	9.35	9.28	9.09	9.72	9.75	9.76	9.47	9.68	9.96	9.82	10.01	9.96	-0.0407551	-0.561166	-0.124693	0.137788	9.71636	21.4418	3.40162e-07	3.28537e-06
A_09_P004216	FBtr0308342	FBtr0308342	FBgn0085434	CG34405	CP60E	channel protein 60E [Source:FlyBase gene me;Acc:FBgn0085434]	2R	1	20779163	20809200	6.45	6.53	6.43	6.4	6.36	6.47	6.46	6.43	6.47	6.44	6.4	6.45	6.36	6.33	6.23	6.48	6.45	6.44	6.29	6.4	6.33	6.41	6.34	0.000180215	-0.0556047	-0.0600301	-0.0699521	6.40651	1.15104	0.360073	0.524511
A_09_P008731	FBtr0086942	FBtr0086942	FBgn0034237	CG4878	eIF3-S9	eIF3-S9 [Source:FlyBase gene me;Acc:FBgn0034237]	2R	1	13423718	13426647	10.34	10.3	10.13	10.43	10.42	10.49	10.36	10.2	10.4	10.29	10.61	9.8	10.04	9.56	10.27	10.22	10.32	10.71	10.24	10.6	10.61	10.49	10.33	0.019664	-0.549923	0.00221806	0.156484	10.3114	9.73814	0.000125012	0.00059627
A_09_P008741	FBtr0307337	FBtr0307337	FBgn0263113	CG43370	CG43370		2R	1	13426827	13431858	6.97	6.45	6.91	6.86	6.45	6.91	7.55	7.65	7.44	7.42	7.24	7.13	6.84	6.72	7.34	7.29	7.48	7.48	7.21	7.32	7.46	7.49	7.2	0.699343	0.134447	0.600815	0.608516	7.167	17.4433	1.81645e-06	1.41181e-05
A_09_P008746	FBtr0113090	FBtr0113090	FBgn0034240	CG4903	MESR4	Misexpression suppressor of ras 4 [Source:FlyBase gene me;Acc:FBgn0034240]	2R	1	13435329	13443644	9.77	9.86	9.69	9.75	9.75	9.88	9.92	10.07	9.97	10.05	9.79	9.73	9.71	9.73	9.57	9.6	9.77	10.01	9.87	9.73	9.39	9.66	9.65	0.176411	-0.060886	-0.0172198	-0.1759	9.77966	5.18791	0.00451244	0.0145013
A_09_P008751	FBtr0086827	FBtr0086827	FBgn0034242	CG14480	CG14480		2R	1	13451845	13453357	10.76	10.92	11.06	10.84	11.03	10.97	10.78	10.83	10.69	10.79	10.88	10.55	10.88	10.69	10.53	10.38	10.39	10.64	10.8	10.62	10.58	10.77	10.64	-0.135974	-0.22069	-0.377882	-0.27699	10.7406	7.61279	0.00057871	0.00231614
A_09_P008756	FBtr0086906	FBtr0086906	FBgn0034243	CG6501	ns2	nucleostemin 2 [Source:FlyBase gene me;Acc:FBgn0034243]	2R	-1	13453284	13455950	11.87	11.73	11.57	12.09	11.8	11.75	12.2	12.1	12.03	12.12	11.93	12.06	12.12	12.13	12.56	12.59	12.39	12.21	12.21	12.48	12.18	12.52	12.54	0.274047	0.302216	0.588896	0.627274	12.1385	16.3755	2.98224e-06	2.17445e-05
A_09_P004241	TC225118										6.42	6.32	6.49	6.31	6.45	6.37	6.43	6.42	6.37	6.39	6.35	6.35	6.44	6.49	6.43	6.39	6.33	6.5	6.47	6.35	6.42	6.42	6.52	-0.00296837	0.0326506	0.0290213	0.033791	6.40989	0.356062	0.83692	0.898034
A_09_P008761	FBtr0086905	FBtr0086905	FBgn0034245	CG14482	CG14482		2R	-1	13459601	13460287	14.17	14.28	14.34	14.07	14.13	13.6	13.94	14	13.99	14.17	14.07	14.19	14.07	14.09	13.89	13.83	13.84	13.29	14.15	13.46	13.41	13.69	13.77	-0.0661572	0.0187282	-0.299345	-0.517451	13.9323	5.34177	0.00391529	0.0127841
A_09_P004246	FI07640										6.37	6.27	6.53	6.38	6.39	6.42	6.25	6.23	6.37	6.44	6.27	6.39	6.38	6.43	6.38	6.36	6.31	6.41	6.25	6.3	6.38	6.34	6.35	-0.0810093	0.00840071	-0.0508188	-0.0494052	6.35595	1.21653	0.333315	0.497897
A_09_P008766	FBtr0086904	FBtr0086904	FBgn0034246	CG6493	Dcr-2	Dicer-2 [Source:FlyBase gene me;Acc:FBgn0034246]	2R	-1	13462484	13469031	11.3	11.12	10.96	11.09	11.03	11.36	11.17	11.07	11.04	10.84	10.98	11.27	11.14	11.25	10.78	10.95	10.93	11.22	10.85	10.93	11.29	10.73	10.82	-0.122625	0.076153	-0.197627	-0.200817	11.0491	2.5968	0.0655355	0.144874
A_09_P004251	FBtr0300364	FBtr0300364	FBgn0085440	CG34411	CG34411		X	-1	13055747	13083197	6.22	6.35	6.3	6.22	6.37	6.26	6.31	6.35	6.37	6.33	6.61	6.3	6.32	6.25	6.28	6.31	6.32	6.37	6.25	6.33	6.25	6.3	6.25	0.107588	-0.00069997	0.0187082	-0.00312431	6.31418	1.91785	0.144554	0.272116
A_09_P008776	FBtr0086902	FBtr0086902	FBgn0034248	CG14483	CG14483		2R	-1	13473140	13473824	7.07	7.32	7.25	7.1	7.37	7.25	6.92	7.05	6.95	7.11	7.14	6.62	6.89	6.79	6.92	6.93	6.97	6.85	7.12	7.04	6.89	7.09	7.02	-0.194024	-0.459882	-0.269907	-0.216916	7.02883	10.737	6.51392e-05	0.0003336
A_09_P008781	FBtr0086900	FBtr0086900	FBgn0034249	CG6477	RhoGAP54D	RhoGAP54D [Source:FlyBase gene me;Acc:FBgn0034249]	2R	-1	13473930	13478387	11.61	11.5	11.43	11.52	11.65	11.51	11.37	11.44	11.55	11.29	11.56	11.93	11.84	11.77	11.48	11.5	11.69	11.51	11.51	10.84	11.04	10.84	10.98	-0.0929888	0.308867	0.00359581	-0.610726	11.4509	47.9443	2.57368e-10	6.90942e-09
A_09_P004261	FBtr0299581	FBtr0299581	FBgn0086899	CG34412	tlk	Tousled-like kise [Source:FlyBase gene me;Acc:FBgn0086899]	X	1	3614040	3683803	6.35	6.42	6.4	6.44	6.35	6.47	6.37	6.45	6.26	6.43	6.37	6.29	6.37	6.36	6.31	6.33	6.17	6.33	6.43	6.33	6.29	6.36	6.3	-0.0252203	-0.0629162	-0.088832	-0.0827722	6.35526	1.67092	0.19394	0.338241
A_09_P008786	FBtr0086901	FBtr0086901	FBgn0034249	CG6477	RhoGAP54D	RhoGAP54D [Source:FlyBase gene me;Acc:FBgn0034249]	2R	-1	13473930	13478387	7.55	7.44	7.47	7.46	7.61	7.57	7.75	7.63	7.68	7.55	7.41	8.37	8.26	8.09	8.13	8.16	8.2	7.92	7.99	7.62	7.55	7.51	7.66	0.0900536	0.726768	0.563156	0.0707489	7.76437	42.7827	7.4936e-10	1.71904e-08
A_09_P008791	FBtr0086834	FBtr0086834	FBgn0034251	CG11423	CG11423		2R	1	13482772	13484914	6.77	6.69	6.75	6.71	6.76	6.86	6.61	6.62	6.7	6.62	6.57	6.68	6.71	6.7	6.61	6.68	6.67	6.73	6.55	6.57	6.63	6.47	6.48	-0.133002	-0.059882	-0.105437	-0.218705	6.65723	7.79778	0.000501991	0.00203929
A_09_P008796	FBtr0086895	FBtr0086895	FBgn0034253	CG10936	CG10936		2R	-1	13492456	13526639	7.63	7.82	7.89	7.71	7.89	7.73	7.51	7.59	7.59	7.87	7.98	7.79	7.76	7.98	7.9	7.79	7.74	7.95	8.16	7.73	7.69	8.04	7.97	-0.0708105	0.0638262	0.127784	0.0770612	7.81407	1.27892	0.309566	0.4726
A_09_P008801	FBtr0086896	FBtr0086896	FBgn0034255	CG18186	CG18186		2R	-1	13521302	13521680	12.73	12.64	12.81	12.84	12.84	12.8	12.61	12.68	12.74	12.55	12.67	12.79	12.72	12.79	12.86	12.76	12.7	12.87	12.85	12.71	12.82	12.7	12.7	-0.127493	-0.0107997	0.0324903	-0.0434398	12.7476	3.47808	0.0247627	0.0643987
A_09_P008806	FBtr0086836	FBtr0086836	FBgn0034258	CG4954	eIF3-S8	eIF3-S8 [Source:FlyBase gene me;Acc:FBgn0034258]	2R	1	13553183	13556749	11.98	12.07	12.07	12.24	12.27	12.26	11.98	12.18	12.03	12.18	12.26	11.29	11.64	11.43	12.14	12.06	12.11	12.49	12.18	12.36	12.29	12.06	12.12	-0.0227658	-0.696944	0.0481618	0.0609135	12.0736	18.5341	1.11981e-06	9.20428e-06
A_09_P004286	FBtr0303118	FBtr0303118	FBgn0261788	CG42734	Ank2	Ankyrin 2 [Source:FlyBase gene me;Acc:FBgn0261788]	3L	-1	7648489	7711495	6.51	6.48	6.37	6.41	6.4	6.36	6.34	6.38	6.32	6.42	6.5	6.44	6.49	6.28	6.43	6.32	6.35	6.4	6.48	6.46	6.31	6.36	6.27	-0.0281574	-0.0209608	-0.0258205	-0.0729815	6.39539	0.557335	0.695986	0.80242
A_09_P008811	FBtr0086892	FBtr0086892	FBgn0034259	CG6459	P32		2R	-1	13558814	13560148	14.73	14.62	14.59	14.68	14.59	14.55	14.81	14.77	14.76	14.8	14.81	14.88	14.83	14.97	14.75	14.79	14.69	14.56	14.48	14.68	14.6	14.76	14.77	0.162516	0.265993	0.0266747	0.0741288	14.7163	6.99183	0.000945782	0.00359087
A_09_P004291	FBtr0334061	FBtr0334061	FBgn0261788	CG42734	Ank2	Ankyrin 2 [Source:FlyBase gene me;Acc:FBgn0261788]	3L	-1	7648489	7711495	6.25	6.33	6.41	6.42	6.47	6.37	6.39	6.4	6.41	6.35	6.37	6.47	6.4	6.38	6.43	6.45	6.55	6.43	6.61	6.39	6.41	6.44	6.39	0.0108632	0.0423574	0.120095	0.0348957	6.41386	2.82521	0.0506061	0.117245
A_09_P008816	FBtr0301266	FBtr0301266	FBgn0260764	CG42562	CG42562		2R	1	13573348	13573915	6.87	6.91	6.95	6.84	6.85	6.96	6.63	6.7	6.66	6.67	6.67	6.63	6.65	6.73	6.58	6.44	6.55	6.6	6.51	6.63	6.64	6.63	6.66	-0.233145	-0.22465	-0.359624	-0.254818	6.69373	33.3466	7.36407e-09	1.19981e-07
A_09_P004296	FBtr0303120	FBtr0303120	FBgn0261788	CG42734	Ank2	Ankyrin 2 [Source:FlyBase gene me;Acc:FBgn0261788]	3L	-1	7648489	7711495	6.22	6.3	6.22	6.22	6.27	6.24	6.3	6.18	6.29	6.23	6.31	6.24	6.27	6.21	6.29	6.2	6.31	6.3	6.3	6.21	6.23	6.25	6.24	0.0193921	-0.00588695	0.0345139	-0.0120461	6.25346	0.698502	0.601487	0.732015
A_09_P008831	FBtr0086859	FBtr0086859	FBgn0034263	CG10934	CG10934		2R	1	13609844	13610886	6.3	6.44	6.48	6.45	6.5	6.5	6.55	6.51	6.62	6.62	6.55	6.57	6.5	6.65	6.61	6.47	6.56	6.63	6.54	6.58	6.51	6.5	6.56	0.124656	0.126113	0.115214	0.0913362	6.53056	3.49885	0.0242207	0.0632461
A_09_P004301	FBtr0303125	FBtr0303125	FBgn0261788	CG42734	Ank2	Ankyrin 2 [Source:FlyBase gene me;Acc:FBgn0261788]	3L	-1	7648489	7711495	6.31	6.32	6.3	6.27	6.25	6.35	6.31	6.3	6.32	6.33	6.27	6.36	6.19	6.28	6.23	6.23	6.26	6.16	6.28	6.24	6.32	6.29	6.3	0.00487567	-0.0242397	-0.0701566	-0.013444	6.28024	1.74481	0.177579	0.317452
A_09_P008836	FBtr0086860	FBtr0086860	FBgn0034264	CG10933	CG10933		2R	1	13610818	13612561	6.57	6.48	6.42	6.39	6.3	6.56	6.66	6.65	6.67	6.6	6.65	6.71	6.49	6.59	6.56	6.51	6.57	6.63	6.62	6.44	6.55	6.61	6.52	0.189539	0.142539	0.1225	0.0721069	6.55386	4.73398	0.00693075	0.0211949
A_09_P008841	FBtr0086885	FBtr0086885	FBgn0034265	CG6410	Snx16	Sorting nexin 16 [Source:FlyBase gene me;Acc:FBgn0034265]	2R	-1	13612535	13614305	9.2	9.06	8.95	9.27	9.07	8.96	8.97	8.84	8.91	9.08	8.87	8.75	8.51	8.68	8.82	8.86	8.9	8.77	8.87	8.58	8.49	8.67	8.7	-0.151438	-0.439708	-0.242113	-0.47651	8.85947	18.6007	1.08795e-06	8.99273e-06
A_09_P004316	FBtr0112704	FBtr0112704	FBgn0085446	CG34417	CG34417		X	1	6434804	6483206	6.34	6.44	6.51	6.28	6.38	6.36	6.45	6.34	6.35	6.37	6.4	6.27	6.45	6.26	6.35	6.5	6.17	6.45	6.42	6.42	6.39	6.43	6.34	-0.00350797	-0.0585475	-0.00662136	0.00795186	6.37744	0.309425	0.868437	0.917185
A_09_P008846	FBtr0086861	FBtr0086861	FBgn0034266	CG4975	CG4975		2R	1	13614443	13620492	8.83	8.66	8.64	8.85	8.77	9.05	8.83	8.84	8.99	8.79	8.99	8.93	8.86	8.78	9.12	9.03	9.19	9.47	9	9.07	9.44	8.8	8.92	0.0878516	0.055808	0.363918	0.259264	8.95011	4.35649	0.0100247	0.0294147
A_09_P004326	GH23906										6.42	6.42	6.48	6.33	6.56	6.58	6.49	6.51	6.5	6.51	6.53	6.47	6.49	6.5	6.51	6.34	6.45	6.52	6.53	6.55	6.42	6.59	6.55	0.0439139	0.0247285	0.00413088	0.063003	6.4895	0.651459	0.632172	0.755047
A_09_P008851	FBtr0086862	FBtr0086862	FBgn0034267	CG4984	CG4984		2R	1	13614477	13620492	7.43	7.13	7.41	7.24	7.24	7.28	7.15	7.14	7.23	7.16	7.08	6.9	6.92	7	6.9	6.62	6.78	6.82	6.82	6.6	6.7	6.8	6.71	-0.135409	-0.348732	-0.49972	-0.588141	7.00268	38.1572	2.1604e-09	4.22387e-08
A_09_P008856	FBtr0086883	FBtr0086883	FBgn0034269	CG6406	CG6406		2R	-1	13621924	13624769	10.14	10.1	10.25	9.95	10.15	10	10.23	10.27	10.44	10.13	10.45	10.68	10.47	10.5	10.31	10.35	10.45	10.42	10.21	10.1	10.32	10.01	10.14	0.206052	0.453426	0.249843	0.0477091	10.2638	10.0604	0.000100863	0.000493043
A_09_P004336	FBtr0112712	FBtr0112712	FBgn0085447	CG34418	sif	still life [Source:FlyBase gene me;Acc:FBgn0085447]	3L	1	5652529	5742699	6.4	6.4	6.4	6.34	6.35	6.44	6.42	6.46	6.43	6.41	6.4	6.35	6.35	6.36	6.42	6.37	6.45	6.47	6.39	6.56	6.49	6.5	6.44	0.037561	-0.0336454	0.0336588	0.111273	6.41734	5.04802	0.00514189	0.0162689
A_09_P008861	FBtr0086882	FBtr0086882	FBgn0034270	CG6401	CG6401		2R	-1	13625357	13627162	9.6	9.56	9.54	9.58	9.53	9.44	9.2	9.1	9.06	9.03	8.98	9.67	9.61	9.35	9.61	9.56	9.63	9.4	9.51	9.25	9.16	9.31	9.43	-0.465985	0.00223244	0.00193119	-0.253073	9.39642	23.4168	1.62402e-07	1.72042e-06
A_09_P004342	FBtr0330126	FBtr0330126	FBgn0085447	CG34418	sif	still life [Source:FlyBase gene me;Acc:FBgn0085447]	3L	1	5652529	5742699	6.54	6.52	6.48	6.36	6.46	6.58	6.48	6.46	6.58	6.49	6.4	6.46	6.64	6.62	6.47	6.39	6.45	6.43	6.48	6.5	6.6	6.48	6.47	-0.0076482	0.0825632	-0.0451862	0.021954	6.49337	1.63665	0.202042	0.348946
A_09_P008866	FBtr0086864	FBtr0086864	FBgn0034271	CG4996	CG4996		2R	1	13627398	13631480	9.96	10.2	10.07	9.93	9.98	9.88	10.02	9.98	10.13	10.28	10.16	10.36	10.16	10.37	10.33	10.33	10.46	10.22	10.44	10.02	9.85	10.37	10.37	0.111164	0.295357	0.354126	0.151208	10.169	5.23873	0.00430492	0.0139095
A_09_P004346	FBtr0330385	FBtr0330385	FBgn0264005	CG43748	Hmx	H6-like-homeobox [Source:FlyBase gene me;Acc:FBgn0264005]	3R	1	13384652	13394126	6.44	6.49	6.48	6.46	6.49	6.49	6.44	6.4	6.32	6.33	6.41	6.36	6.54	6.51	6.5	6.4	6.42	6.4	6.5	6.56	6.64	6.47	6.45	-0.0963461	-0.00470818	-0.0311315	0.0544255	6.45584	3.3748	0.0276598	0.0708333
A_09_P008891	FBtr0089559	FBtr0089559	FBgn0034277	CG6370	CG6370		2R	-1	13652077	13654712	9.72	9.94	9.93	9.88	9.91	9.74	9.72	9.73	9.77	10.11	10.04	9.13	9.13	9.06	9.96	9.68	9.79	9.86	9.6	10.23	10.33	9.37	9.93	0.0235205	-0.742972	-0.0726246	0.116825	9.76306	9.60848	0.000136454	0.000644819
A_09_P004351	FBtr0112716	FBtr0112716	FBgn0085449	CG34420	CG34420		3L	-1	11843751	11856547	6.83	6.43	6.31	6.36	6.31	6.34	6.29	6.4	6.39	6.39	6.32	6.38	6.44	6.37	6.33	6.31	6.44	6.31	6.25	6.33	6.3	6.31	6.3	-0.072082	-0.0304726	-0.103363	-0.119578	6.36643	0.998638	0.430105	0.59161
A_09_P008906	FBtr0086801	FBtr0086801	FBgn0034281	CG14490	CG14490		2R	1	13748304	13749018	7.63	8.69	7.32	7.43	8.2	7.23	7.88	8	7.78	8.4	9.53	8.23	9.74	7.83	8.08	7.66	7.73	7.96	9.1	9.69	7.92	8.76	7.4	0.565555	0.847274	0.357284	0.692662	8.18235	1.05881	0.401118	0.564215
A_09_P008911	FBtr0113091	FBtr0113091	FBgn0034282	CG5784	Mapmodulin	Mapmodulin [Source:FlyBase gene me;Acc:FBgn0034282]	2R	-1	13753827	13759515	14.24	14.48	14.32	13.96	13.99	14.17	14.17	14.29	14.35	14.28	14.3	14.02	13.89	14.1	13.75	13.83	13.83	13.98	13.97	13.71	13.73	13.61	13.56	0.0863849	-0.19264	-0.322012	-0.542283	14.0236	19.6703	6.91812e-07	6.06897e-06
A_09_P008951	FBtr0086811	FBtr0086811	FBgn0034292	CG5767	CG5767		2R	-1	13933903	13934989	6.47	6.56	6.48	6.45	6.76	6.63	6.7	6.67	6.59	6.63	6.71	6.7	6.75	6.65	6.7	6.36	6.72	6.7	6.74	7.07	6.66	6.86	6.76	0.102333	0.143283	0.0871707	0.279107	6.66495	3.44764	0.025581	0.0661577
A_09_P008956	FBtr0086810	FBtr0086810	FBgn0034293	CG14495	CG14495		2R	-1	13936309	13937230	6.54	6.47	6.44	6.53	6.66	6.59	6.32	6.55	6.52	6.56	6.45	6.44	6.63	6.56	6.41	6.57	6.63	6.52	6.55	6.56	6.42	6.54	6.46	-0.0591634	0.0034272	-0.00348758	-0.0439584	6.51726	0.544077	0.705183	0.809079
A_09_P008976	FBtr0086787	FBtr0086787	FBgn0034299	CG5757	CG5757		2R	-1	13981228	13982405	11.34	11.18	11.38	11.37	11.26	11.12	11.6	11.57	11.71	11.39	11.43	11.95	11.86	11.82	11.97	12.06	11.79	11.39	11.8	11.94	11.99	12.23	12.04	0.264106	0.600784	0.525825	0.773141	11.6607	20.2262	5.50827e-07	5.00444e-06
A_09_P008981	FBtr0086732	FBtr0086732	FBgn0034300	CG5098	CG5098		2R	1	13982457	13988536	9.54	9.26	9.48	9.59	9.46	9.23	9.82	9.84	9.74	9.69	9.7	9.83	9.7	9.77	10.17	10.17	10.07	9.61	10	9.84	9.74	10.34	10.2	0.329989	0.338719	0.576388	0.603087	9.77387	10.757	6.4317e-05	0.000329809
A_09_P008991	FBtr0329999	FBtr0329999	FBgn0034304	CG5742	CG5742		2R	-1	14035601	14038892	9.65	9.67	9.53	9.7	9.65	9.79	9.79	9.81	9.79	9.87	9.71	10.1	10.2	10.17	9.79	9.85	9.85	9.89	9.85	9.86	9.76	9.81	9.76	0.131092	0.494574	0.184575	0.134475	9.82045	30.4951	1.63894e-08	2.36164e-07
A_09_P004386	FBtr0112726	FBtr0112726	FBgn0085454	CG34425	CG34425		3R	-1	330333	331985	6.16	6.28	6.42	6.35	6.28	6.19	6.39	6.24	6.33	6.3	6.27	6.24	6.21	6.24	6.32	6.16	6.26	6.48	6.25	6.28	6.15	6.23	6.22	0.0278265	-0.0542197	0.012599	-0.0607749	6.27115	0.94091	0.459599	0.618184
A_09_P008996	FBtr0086745	FBtr0086745	FBgn0034307	CG10914	CG10914		2R	1	14045762	14047815	7.24	7.06	7.03	7.14	7.14	6.99	7.24	7.15	7.2	7.05	6.94	7.38	7.12	7.35	7.26	7.28	7.27	6.96	7.18	7.06	6.92	7.1	7.12	0.0152737	0.183258	0.0898922	-0.0487533	7.13919	2.39552	0.0825828	0.174692
A_09_P004391	FBtr0112727	FBtr0112727	FBgn0085455	CG34426	CG34426		3L	1	8795563	8796699	6.57	6.37	6.45	6.52	6.33	6.31	6.38	6.42	6.36	6.38	6.27	6.44	6.44	6.37	6.38	6.41	6.4	6.56	6.45	6.36	6.41	6.32	6.38	-0.0665875	-0.0104089	0.014726	-0.0605986	6.40342	1.16518	0.354133	0.519125
A_09_P009001	FBtr0086746	FBtr0086746	FBgn0034308	CG10915	CG10915		2R	1	14048225	14051714	9.78	10	10.04	9.62	9.86	10.13	9.88	9.98	10.02	9.97	10.19	10.2	10.31	10.19	10.07	10.07	10.17	10.48	10.21	9.96	10.06	10.16	10.03	0.0988473	0.329747	0.295448	0.146392	10.0602	4.73097	0.00695086	0.0212463
A_09_P004396	FBtr0303231	FBtr0303231	FBgn0085456	CG34427	CG34427		3L	1	8797864	8798912	6.22	6.25	6.38	6.11	6.44	6.42	6.43	6.39	6.43	6.31	6.42	6.41	6.32	6.42	6.34	6.29	6.41	6.47	6.41	6.38	6.33	6.47	6.42	0.0904054	0.0828084	0.081954	0.0966373	6.36796	1.20776	0.336786	0.501562
A_09_P009006	FBtr0086775	FBtr0086775	FBgn0034310	CG5733	Nup75	Nucleoporin 75 [Source:FlyBase gene me;Acc:FBgn0034310]	2R	-1	14052199	14054645	12.41	12.38	12.42	12.46	12.44	12.38	12.44	12.38	12.45	12.44	12.47	12.4	12.43	12.3	12.57	12.53	12.51	12.33	12.5	12.15	12.24	12.34	12.33	0.0245245	-0.0374273	0.074164	-0.148735	12.405	6.59624	0.00130852	0.00480474
A_09_P004401	FBtr0112729	FBtr0112729	FBgn0085457	CG34428	CG34428		3L	1	13054979	13055787	6.38	6.32	6.34	6.35	6.39	6.45	6.33	6.38	6.35	6.31	6.29	6.39	6.3	6.35	6.4	6.31	6.42	6.29	6.33	6.34	6.34	6.26	6.29	-0.0381607	-0.0238714	-0.0180705	-0.0646012	6.34445	0.956848	0.451289	0.610514
A_09_P009011	FBtr0300662	FBtr0300662	FBgn0260392	CG42518	CG42518		2R	1	14054732	14055885	13.09	13.07	13.24	13.11	13.08	12.77	13.03	13.03	12.95	12.98	13.07	13.16	12.95	13.22	12.98	13.01	12.98	13.07	13	13.03	13.12	12.86	13.06	-0.0474825	0.0520584	-0.0505827	-0.0416746	13.0388	0.634342	0.643555	0.763877
A_09_P004406	FBtr0112730	FBtr0112730	FBgn0085458	CG34429	CG34429		3L	1	13056146	13057029	6.25	6.39	6.32	6.34	6.37	6.35	6.35	6.3	6.31	6.38	6.38	6.34	6.37	6.42	6.32	6.35	6.38	6.42	6.41	6.33	6.33	6.39	6.42	0.00757777	0.0386051	0.040516	0.0310656	6.3566	0.619256	0.653675	0.771788
A_09_P009016	FBtr0086749	FBtr0086749	FBgn0034312	CG10916	CG10916		2R	1	14061174	14062749	11.43	11.76	11.87	11.48	11.64	11.84	11.32	11.39	11.36	11.83	11.88	11.83	11.92	12.1	11.84	11.64	11.64	12.23	12.05	11.54	11.55	11.84	11.72	-0.111321	0.282213	0.209948	-0.0067836	11.7263	2.70613	0.057877	0.130728
A_09_P009021	FBtr0086772	FBtr0086772	FBgn0034313	CG5726	CG5726		2R	-1	14062760	14067702	9.96	9.99	10.02	10	9.96	9.64	10.13	10.03	10.04	10.2	10.07	10.02	9.88	10.03	10.13	10.12	10.05	9.6	10.2	9.93	9.75	10.44	10.38	0.166951	0.0502343	0.0938494	0.19695	10.0241	0.917	0.472304	0.629067
A_09_P004416	FBtr0112732	FBtr0112732	FBgn0085460	CG34431	CG34431		2R	1	3832343	3834487	6.44	6.53	6.4	6.47	6.39	6.44	6.43	6.48	6.46	6.43	6.46	6.5	6.42	6.49	6.35	6.41	6.44	6.5	6.41	6.5	6.47	6.51	6.55	0.00573044	0.0217472	-0.0248883	0.0612581	6.45532	1.6191	0.206321	0.354376
A_09_P009026	FBtr0086750	FBtr0086750	FBgn0034314	CG5140	nopo	no poles [Source:FlyBase gene me;Acc:FBgn0034314]	2R	1	14068001	14070024	9.97	10.2	10.11	10.05	10.01	9.87	9.48	9.43	9.44	9.64	9.44	9.4	9.39	9.46	9.22	9.19	9.12	8.96	9.14	9.08	8.87	8.98	9.1	-0.547509	-0.617557	-0.908964	-1.0297	9.45894	91.1236	5.00388e-13	3.85012e-11	2
A_09_P004421	FBtr0112733	FBtr0112733	FBgn0085461	CG34432	CG34432		3R	1	26474873	26475595	6.29	6.26	6.3	6.3	6.29	6.27	6.38	6.25	6.31	6.36	6.26	6.3	6.3	6.25	6.34	6.38	6.3	6.33	6.22	6.26	6.25	6.22	6.28	0.0283322	0.00197029	0.0293363	-0.0283902	6.29017	0.948077	0.455846	0.614903
A_09_P009031	FBtr0086771	FBtr0086771	FBgn0034315	CG5721	CG5721		2R	-1	14069940	14071595	12.65	12.57	12.66	12.61	12.7	12.77	12.52	12.52	12.68	12.41	12.65	12.8	12.74	12.6	12.61	12.56	12.66	12.7	12.52	12.69	12.96	12.54	12.57	-0.101517	0.0549086	-0.0488701	0.0333889	12.6391	1.45111	0.252172	0.40951
A_09_P004426	FBtr0112734	FBtr0112734	FBgn0085462	CG34433	CG34433		3R	1	26475683	26476580	6.3	6.27	6.26	6.37	6.32	6.28	6.31	6.37	6.27	6.22	6.29	6.29	6.35	6.28	6.35	6.39	6.29	6.34	6.29	6.28	6.29	6.19	6.27	-0.00700052	0.00914446	0.033144	-0.0422455	6.29842	1.23118	0.327588	0.491911
A_09_P009041	FBtr0086757	FBtr0086757	FBgn0034321	CG14502	CG14502		2R	1	14176593	14182217	7.24	7.23	7.19	7.17	7.14	7.07	7.13	7.05	7.08	7.15	6.94	7.17	7.02	7.11	7.15	7.07	7.12	6.87	7	7.16	7.12	7.14	7.37	-0.102599	-0.0749031	-0.13255	0.0246208	7.11817	2.73081	0.0562836	0.127854
A_09_P004431	FBtr0112735	FBtr0112735	FBgn0250904	CG34434	CG34434		X	-1	5508587	5510403	6.47	6.34	6.33	6.41	6.42	6.41	6.31	6.44	6.31	6.36	6.31	6.36	6.4	6.37	6.32	6.39	6.35	6.4	6.38	6.43	6.39	6.28	6.3	-0.0516848	-0.0190055	-0.0284293	-0.0483	6.36818	0.706203	0.596551	0.728685
A_09_P009046	FBtr0086758	FBtr0086758	FBgn0034322	CG18536	CG18536		2R	1	14182264	14183163	7.12	7.27	7.32	7.1	7.26	7.16	7.14	7.14	7.22	7.11	7.26	7.57	7.53	7.49	7.48	7.41	7.3	7.17	7.38	7.15	7.25	7.21	7.33	-0.0296309	0.327043	0.143811	0.0301594	7.27643	10.7761	6.3547e-05	0.000326433
A_09_P004436	FBtr0112736	FBtr0112736	FBgn0085464	CG34435	CG34435		X	-1	5507470	5508428	6.38	6.45	6.32	6.38	6.39	6.27	6.29	6.44	6.34	6.42	6.33	6.37	6.39	6.38	6.3	6.38	6.39	6.33	6.45	6.55	6.37	6.34	6.38	-0.00451098	0.0115212	0.0037482	0.04221	6.37537	0.322249	0.859888	0.911993
A_09_P009066	FBtr0307185	FBtr0307185	FBgn0034326	CG18540	CG18540		2R	1	14186822	14187577	6.5	6.61	6.49	6.38	6.5	6.41	6.46	6.49	6.52	6.5	6.63	6.64	6.75	6.62	6.57	6.43	6.39	6.5	6.59	6.73	6.53	6.56	6.5	0.0402222	0.188595	0.0149593	0.098825	6.53499	3.24408	0.031859	0.079876
A_09_P004441	FBtr0112737	FBtr0112737	FBgn0085465	CG34436	CG34436		3R	1	24108302	24109236	6.45	6.46	6.34	6.48	6.36	6.34	6.38	6.33	6.44	6.29	6.41	6.34	6.26	6.39	6.4	6.46	6.4	6.33	6.3	6.29	6.35	6.28	6.27	-0.0351108	-0.0777006	-0.0275641	-0.108867	6.36318	2.02704	0.127038	0.246221
A_09_P009076	FBtr0086729	FBtr0086729	FBgn0034328	CG15066	IM23	Immune induced molecule 23 [Source:FlyBase gene me;Acc:FBgn0034328]	2R	-1	14270209	14270737	7.29	7.12	7.21	7.38	7.26	7.33	6.96	6.81	6.91	6.86	6.73	6.88	6.63	6.72	6.77	6.77	6.82	6.76	6.58	6.69	6.73	6.73	6.81	-0.409513	-0.522345	-0.525875	-0.524589	6.9021	35.3983	4.28946e-09	7.54692e-08
A_09_P009091	FBtr0086728	FBtr0086728	FBgn0034331	CG15067	CG15067		2R	-1	14272417	14273093	10.43	10.72	10.88	10.59	10.79	10.79	11.03	11.11	10.89	11.17	11.22	11.6	11.91	11.73	11.93	11.92	11.7	11.74	12.02	11.82	11.74	12.08	11.93	0.380582	1.04416	1.16014	1.18939	11.3799	74.2649	3.78384e-12	2.06264e-10	1
A_09_P009102	FBtr0086684	FBtr0086684	FBgn0034345	CG5174	CG5174		2R	1	14308915	14313732	12.56	12.43	12.46	12.53	12.54	12.76	12.69	12.63	12.65	12.28	12.59	12.91	12.64	12.67	12.67	12.65	12.73	12.8	12.51	12.63	12.94	12.47	12.56	0.0226034	0.192032	0.12497	0.103602	12.6209	1.33317	0.290238	0.451865
A_09_P009106	FBtr0086688	FBtr0086688	FBgn0034345	CG5174	CG5174		2R	1	14308915	14313732	6.74	6.73	6.7	6.72	6.69	6.82	6.8	6.71	6.73	6.65	6.7	6.93	6.74	6.81	6.81	6.75	7.01	6.84	6.69	6.95	6.95	6.87	6.81	-0.0126537	0.0972339	0.0913619	0.164783	6.78913	3.91033	0.0157404	0.0435741
A_09_P009111	FBtr0086690	FBtr0086690	FBgn0034345	CG5174	CG5174		2R	1	14308915	14313732	10.66	10.7	10.49	10.7	10.61	10.72	10.74	10.65	10.7	10.74	10.72	11.01	10.9	10.89	11.23	11.27	11.4	11.3	11.32	11.74	11.74	11.58	11.49	0.0620144	0.288528	0.659378	0.991138	11.0127	128.682	1.56094e-14	2.51016e-12
A_09_P009116	FBtr0086691	FBtr0086691	FBgn0034346	CG12263	CG12263		2R	1	14313935	14317838	10.5	10.21	10.29	10.49	10.21	10.19	10.22	10.09	10.18	10.16	10.06	10.53	10.37	10.17	11.05	10.97	10.95	10.67	10.67	11.15	11.19	10.92	10.96	-0.175764	0.0419498	0.548135	0.737391	10.5307	37.1615	2.75316e-09	5.16309e-08
A_09_P009121	FBtr0086694	FBtr0086694	FBgn0034350	CG5189	CG5189		2R	1	14334075	14336925	9.1	9.56	9.38	9.38	9.31	9.62	9.06	9.18	9.07	9.56	9.23	8.67	8.55	8.77	9.05	8.93	9.01	9.45	9.44	9.53	9.45	9.32	9.46	-0.169173	-0.727927	-0.211972	0.049207	9.22117	10.6144	7.04176e-05	0.000357954
A_09_P004476	FBtr0112746	FBtr0112746	FBgn0085471	CG34442	CG34442		2R	1	10254337	10255379	6.42	6.48	6.4	6.47	6.49	6.76	6.51	6.55	6.52	6.45	6.49	6.49	6.36	6.45	6.47	6.51	6.48	6.55	6.5	6.4	6.42	6.42	6.34	-0.00051367	-0.0662842	-0.000476032	-0.107724	6.47513	1.72084	0.182726	0.324275
A_09_P009126	FBtr0086696	FBtr0086696	FBgn0034351	CG5190	CG5190		2R	1	14338773	14340241	7.34	8.4	8.46	8.76	8.63	8.94	8.3	8.69	8.59	8.49	8.33	8.07	8.08	7.9	8.64	8.56	8.61	8.67	8.7	8.78	8.45	8.45	8.51	0.0583302	-0.40125	0.217375	0.130175	8.44961	2.24608	0.0982387	0.200862
[truncated: 30,765 more rows]
