# Supplementary material for: A cis-regulatory element promoting increased transcription at low temperature in cultured ectothermic Drosophila cells
Source: BMC Genomics. 2021 Oct 28;22:771. doi: 10.1186/s12864-021-08057-4 (PMC8555087; doi:10.1186/s12864-021-08057-4)
Supplement: Supplementary file 15 — Additional file 15: Table S8. Excel file with data from DNA microarray analysis of the effects of RNAi with His2Av dsRNA or lacZ dsRNA (for control) on temperature dependence of the S2R+ cell transcriptome (M2). [file 12864_2021_8057_MOESM15_ESM.xlsx]

## Sheet: sheet 1
Probe name	Agilent_transcript ID	Flybase_gene symbol	log2_ave_t14_lacz	log2_ave_t25_lacz	log2_ave_t30_lacz	log2_ave_t14_h2av	log2_ave_t25_h2av	log2_ave_t30_h2av
A_09_P000001	FBtr0089525	CG33489	4.53033	2.80633	3.74433	5.17767	4.18633	5.19367
A_09_P000006	FBtr0089526	CG33490	3.20533	2.545	3.41033	4.68867	3.89267	4.134
A_09_P000016	FBtr0089606	CG33493	64.1367	167.483	176.167	65.1	87.58	108.623
A_09_P000021	FBtr0089607	CG33494	19523.3	16100	10377.7	73260	60920	37650
A_09_P000026	FBtr0089612	Sdic4	15836.7	20023.3	21860	13306.7	16436.7	15826.7
A_09_P000031	FBtr0089418	Cyp12d1-d	24823.3	21093.3	36780	30853.3	22103.3	56276.7
A_09_P000036	FBtr0091445	U3-55K	10690	16400	9448	10512.7	8958.33	11420.3
A_09_P000041	FBtr0091446	CG33506	4812	9302.33	8157.67	4021.67	5088.33	5947.67
A_09_P000046	FBtr0306116	dpr2	17.0533	4.59333	4.56567	25.1133	4.52067	5.242
A_09_P000051	FBtr0091448	ppk13	105.03	258.367	139.84	111.9	194.833	179.333
A_09_P000056	FBtr0091449	CG33509	42.3833	43.6233	82.0233	88.2567	99.1133	142.3
A_09_P000061	FBtr0300360	CG33510	10.3907	3.831	4.943	9.44133	11.065	10.4693
A_09_P000066	FBtr0091451	CG33511	45.9267	23.61	41.7167	43.4967	32.9433	51.43
A_09_P000071	FBtr0300491	dpr4	16.7863	10.93	31.99	21.0723	27.35	27.68
A_09_P000076	AY616148	Nmdar2	5.60767	4.94967	6.35467	7.13	9.45833	5.98933
A_09_P000081	FBtr0091456	CG33514	31.3433	46.79	35.3333	36.07	23.12	17.17
A_09_P000086	TC224960		3.97933	2.454	3.91633	5.047	3.59233	4.10367
A_09_P000091	FBtr0300671	dpr3	34.75	8.885	15.975	56.2567	58.3933	50.8367
A_09_P000096	FBtr0070034	D2R	3.86267	2.68	3.83667	5.40467	4.138	4.30333
A_09_P000101	FBtr0091461	D2R	21.15	10.8357	22.3233	16.3133	19.0967	15.7667
A_09_P000106	NP606373		14.1133	12.5433	19.1167	8.96133	16.74	20.12
A_09_P000111	FBtr0113464	Unc-89	63.2833	126.367	106.38	41.0267	51.6467	34.5767
A_09_P000116	FBtr0083603	Rpb4	2959	6981	3515	2002.33	2360	2910.67
A_09_P000121	FBtr0301556	Rpb4	3211	7165.33	3846	2369	2649.67	2785
A_09_P000126	FBtr0091473	CG33521	119.367	98.01	76.49	182.467	148.267	139.2
A_09_P000131	FBtr0091474	scaf6	14203.3	24456.7	14186.7	15693.3	12933.3	12850
A_09_P000136	FBtr0100596	scaf6	306.267	272.267	663.4	309.7	389.767	909.4
A_09_P000141	FBtr0091475	CG33523	10836.7	8952.67	8026.67	9598.67	7475	6513
A_09_P000146	FBtr0091479	CheB53b	3.081	5.63233	3.152	4.703	5.60167	4.81133
A_09_P000151	FBtr0302860	CoRest	428.167	567.333	411.367	348.367	379.367	256.767
A_09_P000156	FBtr0302863	CoRest	8587.33	13500	10339.3	9267.67	10904	15706.7
A_09_P000161	FBtr0091486	PNUTS	10858.3	12431	6948	13103.3	9790	8425.33
A_09_P000166	FBtr0091489	PNUTS	12786.7	22416.7	12663.3	16340	17853.3	14130
A_09_P000171	FBtr0091490	IFa	4.122	2.21267	2.998	4.75633	3.43267	5.07467
A_09_P000176	FBtr0091491	Vmat	5.044	4.811	4.958	5.25333	3.65267	4.15933
A_09_P000181	FBtr0091492	Vmat	13.9633	13.266	6.438	18.9967	7.02667	10.6267
A_09_P000188	FBtr0091493	Vmat	9.946	3.93667	4.01233	9.79967	5.28933	4.64067
A_09_P000191	FBtr0091496	Acp53C14c	21.45	10.5783	7.19233	25.3433	7.39867	8.12167
A_09_P000196	FBtr0091497	Ddr	2.91033	2.344	2.97467	4.214	3.237	3.891
A_09_P000201	FBtr0091498	lectin-37Da	2.91167	2.293	2.972	4.074	3.377	3.78133
A_09_P000206	FBtr0091499	lectin-37Db	6.94033	2.91267	3.31467	6.57267	4.561	4.055
A_09_P000211	FBtr0091507		3.041	3.44367	5.77267	4.46567	4.50633	5.12533
A_09_P000216	FBtr0113465	upd3	373.467	100.31	143.533	883.933	677.433	438.333
A_09_P000221	FBtr0091509	CG33543	3.796	7.57633	5.12933	5.644	7.15933	6.71067
A_09_P000226	FBtr0091510	Vkor	2.71233	2.21067	2.77733	3.86567	3.04233	3.47667
A_09_P000231	FBtr0302033	nab	2594.33	2448.67	4337.33	2832.33	2840	4372
A_09_P000236	FBtr0091512	gfzf	628.133	1309.33	2655	638.667	1866	5156
A_09_P000241	FBtr0305021	Rim	18.2133	19.9867	35.18	56.44	98.84	71.07
A_09_P000246	FBtr0070421	msta	245.733	246.4	169.233	135.567	113.777	46.4767
A_09_P000256	FBtr0091520	CheB53a	3.00167	3.10867	2.85133	3.989	3.359	5.77467
A_09_P000261	FBtr0091522	CG33552	19.1533	9.60967	38.1067	19.0933	13.2333	34.8133
A_09_P000266	FBtr0299751	Doa	15956.7	22760	22400	14566.7	18746.7	26260
A_09_P000271	FBtr0299745	Doa	6537	5589.67	9222.33	6678.33	8701.67	16273.3
A_09_P000276	MIP16990		177.467	82.9967	141.247	160.233	180.067	167.267
A_09_P000281	FBtr0091528	Nipped-A	21943.3	53826.7	45626.7	20680	34196.7	52666.7
A_09_P000286	FBtr0091530	btsz	4.126	3.251	8.304	8.31033	8.309	4.649
A_09_P000291	FBtr0091531	btsz	20.62	22.87	13.6037	24.5167	36.0867	18.9967
A_09_P000301	FBtr0113469	form3	93.2	157.367	101.347	102.477	140.3	118.7
A_09_P000306	FBtr0091534	CG33557	9.23067	6.175	5.46133	14.24	12.981	5.578
A_09_P000311	FBtr0302578	CG33558	865.033	129.253	152.683	694.3	195.3	141.233
A_09_P000316	FBtr0113470	CG33558	7473	4124	4489.67	4556.67	3803.67	3556.67
A_09_P000321	FBtr0290008	CG33626	4.58367	2.29333	2.965	4.79733	3.371	4.899
A_09_P000326	FBtr0091604	CG33627	3.37567	2.57733	3.33933	4.67133	3.95333	4.11933
A_09_P000331	FBtr0091607	CG33630	3.11367	2.26867	6.18267	5.984	3.61367	3.84133
A_09_P000336	FBtr0091608	CG33631	3.01933	3.14467	3.10633	4.48467	3.47633	3.884
A_09_P000341	FBtr0091609	CG33632	30.1167	27.01	46.7233	32.96	44.9833	44.0667
A_09_P000346	FBtr0091612	CG33635	13536.7	19943.3	13823.3	11513.3	10676.7	11130
A_09_P000351	FBtr0091616	CG33639	3.55867	3.86433	3.54867	4.92167	4.20633	4.27733
A_09_P000356	FBtr0091617	CG33640	513.6	885.8	1134.47	539	863.367	1704
A_09_P000361	FBtr0091618	CG33641	2716.33	4365.33	3926.67	2935.67	3930.67	6363.67
A_09_P000366	FBtr0091619	CG33642	1427.33	469.6	300.533	2120.33	784.2	698.8
A_09_P000371	FBtr0091620	CG33643	98.0033	72.9733	68.5267	139	89.1233	73.1833
A_09_P000376	FBtr0091621	CG33644	36.38	5.28033	42.8727	45.2667	26.0333	35.0827
A_09_P000381	FBtr0091622	CG33645	19.15	9.01467	13.8283	13.444	13.4967	17.7267
A_09_P000386	FBtr0091624	CG33647	528.2	1246.77	979.133	379.167	488.133	737.5
A_09_P000391	FBtr0091625	CG33648	2.87533	2.89	3.18167	5.53933	3.44233	5.82833
A_09_P000396	FBtr0091628		37.7	12.1283	26.5167	37.83	42.2667	61.0067
A_09_P000401	FBtr0091632	Caps	615.5	1438	2269.33	1310.03	2445	5915
A_09_P000406	FBtr0091633	CG33654	18.3813	15.76	15.4313	36.7033	12.6333	29.22
A_09_P000411	FBtr0091637	CG33658	3.37967	3.50633	7.54467	5.37433	3.67	6.25533
A_09_P000416	FBtr0302415	CG33666	15.0633	29.8833	38.6267	33.8067	25.53	40.79
A_09_P000423	FBtr0302414	CG33665	4.03567	2.99433	3.807	5.71767	6.582	8.24933
A_09_P000426	FBtr0302415	CG33666	4.55567	5.73367	10.0327	12.29	11.5413	20.07
A_09_P000431	FBtr0302419	CG33669	4.91233	10.1673	27.8433	12.1753	16.6467	19.33
A_09_P000441	FBtr0302419	CG33669	6.16533	5.51567	12.1813	10.1777	9.572	25.6467
A_09_P000446	FBtr0091652	CG33673	3.49533	2.74733	4.71667	5.21733	4.08167	4.46567
A_09_P000451	FBtr0304855		4.69767	2.50267	4.96167	6.31833	6.45967	4.38433
A_09_P000456	FBtr0091659	CG33679	10.739	26.149	13.3293	7.08233	9.89833	13.1437
A_09_P000461	FBtr0091660	CG33680	372.9	311.06	80.66	357.297	844.7	53.4733
A_09_P000466	FBtr0091661		3.692	2.44267	3.50733	6.76633	5.01733	4.32367
A_09_P000471	FBtr0091667	CG33687	4.999	3.89133	5.45567	12.3157	7.33833	7.99733
A_09_P000476	FBtr0091668	CG33688	2.95833	2.37	3.22633	5.97067	5.55	4.662
A_09_P000481	FBtr0091669	CG33689	2.93733	2.366	3.01567	4.73533	3.28567	3.74267
A_09_P000486	FBtr0091670	CG33690	5.03367	3.14733	3.40967	4.794	4.532	4.307
A_09_P000491	FBtr0091684	CG33696	16.4867	8.73933	5.55333	19.8567	20.9867	11.1407
A_09_P000496	FBtr0091686	CheA86a	6.85467	3.95	7.394	4.73767	4.92667	5.861
A_09_P000501	FBtr0301069	CG33700	3.39433	2.301	3.40233	3.931	4.04433	4.524
A_09_P000506	FBtr0091690	CG33702	3.637	2.80367	3.69067	5.372	4.22233	4.52067
A_09_P000511	FBtr0091691	CG33703	3.987	2.79767	3.64533	6.37333	5.24133	4.68933
A_09_P000516	FBtr0091692	CG33704	3.103	2.792	3.552	4.45867	4.89567	3.91167
A_09_P000521	FBtr0091698	CG33710	45.9333	48.6933	47.31	54.9833	47.56	46.1
A_09_P000526	FBtr0303383	Msp-300	480.767	629.333	1310.5	424.767	759.967	950.833
A_09_P000531	FBtr0303384	Msp-300	1655	1010.4	580.833	1887	1734	1488
A_09_P000536	FBtr0303387	Msp-300	5233.67	4425	9272.67	7086.67	10094.3	11298
A_09_P000541	FBtr0091718	CG33721	27.22	15.3833	25.6267	23.4933	34.73	25.3033
A_09_P000546	FBtr0091721	CG33723	3.45833	2.89433	4.201	6.03333	12.8783	15.4333
A_09_P000551	FBtr0091722	CG33724	199.9	90.43	62.3833	176.133	55.1833	50.3367
A_09_P000556	FBtr0091723	CG33725	3.472	2.65233	5.91367	5.44567	3.972	4.25633
A_09_P000561	FBtr0091753	CG33752	3.10533	2.493	3.69067	4.52367	3.83467	4.72633
A_09_P000566	FBtr0091758	CG33757	4.21733	3.02867	3.661	4.91733	5.42033	4.96867
A_09_P000571	FBtr0091759	CG33758	12.3807	3.10633	4.211	6.56267	9.466	7.56033
A_09_P000576	FBtr0091765	CG33764	5.45133	3.19733	4.89	4.57567	8.7	5.975
A_09_P000581	FBtr0091767	CG33766	6.49433	4.97567	6.609	5.224	5.66	5.02233
A_09_P000586	FBtr0091768	CG33767	3.41433	2.49867	3.25	4.56367	5.19033	4.39667
A_09_P000591	FBtr0091769	CG33768	3.28867	2.61467	3.664	4.63667	3.80167	4.26033
A_09_P000596	FBtr0091770	CG33769	2.84567	2.969	4.1	4.16433	3.32533	3.562
A_09_P000601	FBtr0290125	CG33770	3.90067	2.54267	3.57267	5.85233	8.771	4.522
A_09_P000606	FBtr0303713	CG33771	3.507	2.725	3.55833	5.196	5.53667	4.509
A_09_P000611	TC233810		2.80133	2.27733	2.88567	4.052	3.12433	3.58733
A_09_P000616	FBtr0091774	CG33773	2.95667	2.32733	3.021	4.20133	3.42833	3.73233
A_09_P000621	FBtr0091775	CG33774	11997.7	10441.3	7480.33	11987.7	11029	6386.67
A_09_P000626	FBtr0091776	CG33775	3.09067	5.95067	8.22133	5.743	2.99733	6.26833
A_09_P000631	FBtr0091778	CG33777	2.946	2.61967	3.049	4.332	3.37633	3.78067
A_09_P000636	FBtr0091780	CheA84a	3.50433	2.837	3.608	5.52933	4.097	7.83
A_09_P000641	FBtr0091784	CG33783	7.694	5.00233	7.201	6.774	8.11667	7.44333
A_09_P000646	FBtr0091785	CG33784	4.09867	2.95033	3.82733	6.29267	4.66667	4.321
A_09_P000651	FBtr0091796	CG33792	2.81533	2.28233	3.42533	4.061	3.137	4.69633
A_09_P000656	FBtr0091799	CG33795	8.32067	7.38333	12.4927	19.0467	19.2567	20.9467
A_09_P000661	FBtr0091800	CG33796	9.262	2.867	5.88967	14.9733	10.9837	9.58967
A_09_P000666	FBtr0091801	CG33797	3.114	2.50867	3.18767	4.59133	3.57133	3.99
A_09_P000671	FBtr0091802	CG33798	13.3717	8.813	8.167	16.8233	5.77	9.454
A_09_P000676	FBtr0091804	CG33800	5.29467	3.394	3.86867	7.19467	6.814	6.36133
A_09_P000682	FBtr0091805	His1:CG33801	14230	15550	31353.3	21676.7	22746.7	33023.3
A_09_P000686	FBtr0091808	His1:CG33804	1980.33	6546.67	4279.67	4646.33	8789.67	6871
A_09_P000691	FBtr0091811	His1:CG33807	12016	11940	24258.7	18066.7	16996.7	26198.3
A_09_P000696	FBtr0091814	His1:CG33810	3729.33	5951	8661.67	5425	8801.33	8673.33
A_09_P000746	FBtr0091872	His2B:CG33868	302.033	94.15	201.067	323.833	193.333	156.633
A_09_P000751	FBtr0091876	His2B:CG33872	184.46	36.2033	76.78	254.5	96.8433	85.1267
A_09_P000766	FBtr0091895	His4:CG33891	727.633	283.6	847.333	3481.27	2181	1464.23
A_09_P000771	FBtr0091911	His4:CG33907	14.9833	15.1767	9.561	14.307	17.7133	12.51
A_09_P000776	FBtr0091914	His2B:CG33910	13843.7	11173.3	9275.67	18040	16786.7	11411.3
A_09_P000781	FBtr0091915		6.14667	2.46967	4.391	6.23033	7.32967	8.57733
A_09_P000786	FBtr0091916	CG33912	7.025	5.76067	8.42467	8.33833	6.833	9.902
A_09_P000791	FBtr0091918	CG33914	3.20967	3.794	10.4017	4.60833	4.69067	6.70867
A_09_P000796	FBtr0091923	CG33919	87.6267	40.1433	47.8567	179.627	103.357	58.06
A_09_P000801	FBtr0091924	CG33920	415.033	168.267	98.1733	263.567	57.7867	32.71
A_09_P000806	FBtr0091926	CG33922	3.24533	2.48467	3.32567	4.563	3.88833	4.016
A_09_P000811	FBtr0091927	CG33923	3.59	3.07533	3.13067	4.42967	3.851	3.86033
A_09_P000816	FBtr0091928	CheB74a	3.63267	3.06567	4.66467	5.19367	3.61333	5.79267
A_09_P000821	FBtr0091930	CG33926	245367	157600	71926.7	279900	174933	96453.3
A_09_P000826	FBtr0091931	CG33927	4.17633	7.185	3.871	5.975	5.817	5.627
A_09_P000831	FBtr0091932	CG33928	62.6667	52.8333	78.05	62.77	69.0767	67.53
A_09_P000836	FBtr0091933		5.59633	3.029	3.637	4.74067	4.522	5.761
A_09_P000841	FBtr0091943	CG33936	27416.7	28313.3	26716.7	36800	42213.3	34443.3
A_09_P000851	FBtr0091947	CG33937	185.367	67.65	128.597	378.933	406.433	360.933
A_09_P000856	FBtr0099994	CG33958	3.41567	2.631	3.42233	5.90767	3.88867	4.233
A_09_P000861	FBtr0290334	Octbeta3R	3.26833	2.30667	3.348	15.4207	3.25333	3.56967
A_09_P000866	FBtr0100001	CG33960	6.04833	2.89633	6.68433	5.608	5.05567	7.08367
A_09_P000871	FBtr0100006	CG33965	2.72133	2.191	3.54433	3.84933	4.09767	3.72567
A_09_P000876	FBtr0100007	CG33966	4.55967	5.65533	5.62367	5.484	4.019	4.73533
A_09_P000881	FBtr0100008	kibra	12966.7	4625.67	4030.33	10088	5790.67	4095.33
A_09_P000886	FBtr0100010	CG33969	203.367	125.973	294.433	232.4	334.867	202.1
A_09_P000891	FBtr0100011	CG33969	472.7	1701	2406	541.267	1604.33	2022.67
A_09_P000896	FBtr0100012	CG33970	338.767	208.767	157.173	740.667	397.633	268.1
A_09_P000901	FBtr0100014	Ir62a	55.6967	39.3033	118.39	40.8767	64.2267	82.3533
A_09_P000906	FBtr0100020	CG33977	13967.3	16433.3	8081.33	12918.7	9309.33	6427.67
A_09_P000911	FBtr0100021	CG33978	19.0343	49.0967	100.44	68.1467	91.8967	155.873
A_09_P000916	FBtr0100024	Vsx2	4.9	4.22833	3.089	4.39233	4.79333	3.91767
A_09_P000921	FBtr0100028	obst-H	50.07	51.9067	56.6233	40.3667	51.98	60.37
A_09_P000926	FBtr0303077	CG42729	3.00333	4.57867	4.16533	4.00333	4.88833	7.03267
A_09_P000931	FBtr0100030	CG33985	6.00833	3.39267	4.387	10.8083	3.887	5.06633
A_09_P000936	FBtr0305542	CG33986	3.04767	2.73633	3.23133	4.49867	3.55267	3.87833
A_09_P000941	FBtr0100033	CG33988	31.3367	86.5333	106.59	52.1667	41.16	44.46
A_09_P000946	FBtr0100046	CG33993	29.86	45.8633	81.0733	25.9933	46.2667	75.73
A_09_P000951	FBtr0100049	CG33995	13896.7	26250	17366.7	12393.3	19820	19406.7
A_09_P000956	TC235984		4.77967	3.076	3.77633	4.918	5.003	4.28033
A_09_P000961	NM_001038947		3.80033	3.13167	3.91833	6.898	3.791	5.062
A_09_P000966	FBtr0300947	CG34001	432.167	1858.93	1015.17	1123.83	1495	1042.33
A_09_P000971	FBtr0302155	CG34002	8.87933	16.5567	30.4	14.0677	15.795	26.3367
A_09_P000976	FBtr0100058	nimB3	7.387	11.329	10.9897	7.45233	5.50367	9.29033
A_09_P000981	FBtr0300216	CG34005	3.183	3.30467	3.24833	5.94567	3.692	4.13067
A_09_P000986	FBtr0303711	CG34006	5.74433	2.52967	3.03433	4.36667	3.26333	4.716
A_09_P000991	FBtr0100062	CG34007	2.85133	2.202	2.784	3.88833	3.07267	3.474
A_09_P000996	FBtr0100063	CG34008	1701	1310.67	1094.67	2163.33	537.967	357
A_09_P001001	FBtr0100065	CG34010	10.2863	6.24433	12.9133	5.15533	4.67633	4.47667
A_09_P001006	FBtr0304044	CG34011	3.069	3.41267	3.40433	6.65167	3.66433	3.81333
A_09_P001011	FBtr0100067	CG34012	12.3183	8.25033	6.482	11.13	7.68167	5.656
A_09_P001016	TC225080		54.1667	62.5267	135.633	68.8967	69.9567	128.3
A_09_P001021	FBtr0100070	CG34015	8500.67	10394.3	7749	9700.67	10936.7	10610.7
A_09_P001026	FBtr0100071		4	2.883	9.179	4.83933	5.59	10.7977
A_09_P001031	FBtr0301717	CG42588	151.233	62.4833	236.483	193.643	249.267	486.9
A_09_P001036	FBtr0299898	CG42343	4.15133	3.878	16.204	4.65	3.901	11.21
A_09_P001041	FBtr0299943	CG42351	11.4087	14.0513	14.5367	8.557	17.11	25.2267
A_09_P001046	FBtr0100076	CG34021	17.5533	13.2187	9.66367	41.4367	22.51	7.97633
A_09_P001051	FBtr0100077	CG34022	2.86267	2.283	3.878	4.07233	3.36267	3.645
A_09_P001056	FBtr0100078	CG34023	6.209	3.59933	5.72367	8.895	10.3497	5.79867
A_09_P001061	FBtr0100079	CG34024	3.298	4.06567	3.67833	4.83033	3.8	4.178
A_09_P001066			3.42333	2.70333	3.497	5.61933	4.13633	4.297
A_09_P001071	FBtr0100081	CG34026	4.74167	2.48367	3.21333	5.443	3.73167	5.60567
A_09_P001076	FBtr0100082	CG34027	107.397	37.4367	10.857	183.5	57.1	14.6233
A_09_P001081	FBtr0100083	CG34028	59.37	38.3567	60.7667	74.6833	96.8167	59.8667
A_09_P001086	FBtr0100084	CG34029	3.58067	2.828	3.70267	6.56467	8.36433	5.497
A_09_P001091	FBtr0100085	CG34030	7.89233	3.579	4.641	7.93033	5.15867	5.91267
A_09_P001096	NM_001038948		1245.37	1657.33	2161.67	4167	3752	6945
A_09_P001101	FBtr0100087	CG34032	3.20367	2.95667	3.13033	6.36767	3.78067	4.442
A_09_P001106	FBtr0100088	CG34033	1151.37	221.7	50.2833	1554.67	393.3	197.967
A_09_P001111	FBtr0100089	CG34034	3.64867	2.89267	3.483	7.233	3.50167	4.15667
A_09_P001116	FBtr0303829	CG42822	5.16133	2.72333	3.63633	5.12533	5.03867	4.607
A_09_P001121	FBtr0300555	PMCA	188.733	83.9567	348.667	195.133	177.067	317.433
A_09_P001126	FBtr0299878	CG34038	2.994	4.061	3.068	7.26067	3.409	3.77833
A_09_P001131	FBtr0301014	CG34039	2386.33	4285.67	2546.67	2114.67	2243.33	1968.33
A_09_P001136	FBtr0100095	CG34040	2.91867	2.331	3.918	4.23133	4.02233	3.724
A_09_P001141	FBtr0304736	CG34041	1165.13	2188.67	1471.33	1562.33	1815.33	1760.67
A_09_P001146	TC232685		4.77733	3.149	3.754	5.17733	5.13533	4.14067
A_09_P001151	FBtr0100099	CG34044	13.5	11.056	18.2593	19.9367	15.6733	9.83067
A_09_P001156	FBtr0302390	CG34045	1491.67	2982.67	2991.33	1241	1773	2376.67
A_09_P001161	FBtr0100101	CG34046	2.72467	2.74733	7.304	4.67	778.051	4.27167
A_09_P001166	FBtr0100102	CG34047	3.36933	2.61867	3.85	5.32667	4.107	6.50233
A_09_P001171	FBtr0100103		30.66	28.58	53.9633	24.2333	42.8067	45.5833
A_09_P001176	FBtr0302372	CG34049	3.437	2.69467	3.51867	5.083	4.13167	4.44067
A_09_P001181	FBtr0100105	CG34050	3.20733	2.51833	3.303	4.658	3.83567	4.08967
A_09_P001186	FBtr0100106	CG34051	3.645	2.71267	4.11167	6.136	6.64333	5.43
A_09_P001191	FBtr0100107	CG34052	30.5933	8.73567	6.26767	39.4167	17.7333	11.22
A_09_P001196	FBtr0303830	CG42824	4.233	2.356	3.094	4.655	3.47967	3.79
A_09_P001201	FBtr0100109	CG34054	3.24867	2.59633	3.36467	4.784	3.68933	4.11567
A_09_P001206	FBtr0290334	Octbeta3R	3.10533	2.69833	3.011	4.269	3.396	3.74033
A_09_P001211	FBtr0100833	CG34056	701	435.7	585.667	1106.57	391.1	351.7
A_09_P001216	FBtr0100834	CG34057	78.77	34.1733	16.1633	87.3033	27.6867	25
A_09_P001221	NP12807611		2.93633	2.87433	3.573	4.15133	6.09067	4.331
A_09_P001227	NP12807609		3.04467	2.325	3.13	4.248	3.642	3.803
A_09_P001231	NP12807609		5.33667	3.15367	5.06267	5.90733	5.732	6.153
A_09_P001236	FBtr0113773	CG40002	1808.67	4311.33	7035.67	2244.67	3165	5069
A_09_P001241	FBtr0111230	CG40006	1579	1310	1386.47	1880.33	915.467	1178.2
A_09_P001246	NP12807701		7.82667	8.982	5.10433	5.77167	9.79933	8.21733
A_09_P001251	TC231961		3.29133	2.61833	4.64267	4.884	3.738	4.159
A_09_P001256	FBtr0113781	CG40042	19496.7	30196.7	26133.3	20893.3	18400	25743.3
A_09_P001261	TC234232		3.74	2.40167	3.448	5.00833	4.00367	5.16333
A_09_P001266	FBtr0111163	CG40045	86113.3	108403	65103.3	86710	65650	68466.7
A_09_P001271	FBtr0113473	nvd	18.3167	17.8517	36.5433	10.1077	8.87233	10.6597
A_09_P001276	FBtr0111154	CG40053	3.17433	2.70433	11.699	4.345	3.29067	7.65233
A_09_P001281	TC241488		3.32033	2.338	4.31133	4.25333	3.42967	3.83267
A_09_P001286	NP3188124		3.707	2.83533	3.77833	6.36133	4.41833	4.64967
A_09_P001291	FBtr0301808	ARY	7.15667	4.08867	3.86667	5.30167	5.96733	4.94867
A_09_P001296	FBtr0085293	CG12413	244.433	160.347	360.033	199.7	278.5	396.2
A_09_P001301	TC223168		4682.67	6242.33	8365.33	6164.33	7726.33	9375
A_09_P001306	TC237349		4.74767	6.39467	4.71033	7.89267	5.32167	5.49267
A_09_P001311	TC243457		26.32	31.3833	59.19	28.9133	33.3333	33.49
A_09_P001316	NP802187		3.47767	2.98667	4.04833	4.67733	3.34933	5.35
A_09_P001321	TC235282		12.156	2.15333	2.71667	3.76133	3.01533	3.392
A_09_P001326	TC236130		6.92433	4.034	5.17433	6.015	14.3333	18.26
A_09_P001331	FBtr0113792		9.12567	7.27833	18.0967	9.78333	25.4767	37.28
A_09_P001336	TC248188		3.96367	3.22267	3.303	5.01367	4.59267	4.406
A_09_P001341	TC253508		4.789	3.21033	4.771	5.47367	6.171	6.263
A_09_P001346	TC231980		13.6067	5.615	6.91033	16.8	24.4733	27.8033
A_09_P001356	TC255510		5.97667	2.359	3.04533	4.66333	3.42733	3.76833
A_09_P001361	TC249962		78.0333	28.4753	79.72	95.62	60.2167	110.227
A_09_P001366	NP12807584		8.37167	6.10233	6.30667	5.73633	6.289	7.265
A_09_P001371	TC252116		3.35933	2.56867	3.264	4.80367	6.79033	4.202
A_09_P001376	TC235122		15.3597	7.68367	26.6343	19.3633	28.2933	20.612
A_09_P001381	TC234051		1334.33	536.7	1545.33	2218	1295.6	1671
A_09_P001386	FBtr0111266	CG40127	25780	27376.7	13706.7	31670	25176.7	15980
A_09_P001391	NP802233		37.73	5.22033	8.901	20.7333	8.48733	6.03467
A_09_P001396	TC250872		87.7233	47.2433	130.917	107.577	87.6567	123.07
A_09_P001401	TC251358		5.65833	7.07433	17.321	10.2017	20.2333	42.0067
A_09_P001406	TC250128		260.667	134.653	281.8	222.267	165.267	272.233
A_09_P001411	TC237620		9.58067	4.28233	24.9333	8.144	22.1733	12.649
A_09_P001416	TC246175		6.4	4.532	10.3333	5.004	7.47367	7.667
A_09_P001421	TC237087		20.4367	18.5963	89.8067	21.7467	35.8267	66.27
A_09_P001426	TC233968		8.666	3.69833	3.86033	9.85467	8.08433	6.36467
A_09_P001431	NP12807550		3.08333	3.09333	3.17133	4.54633	4.85033	3.91767
A_09_P001436	NP12807547		2.731	2.21433	2.77333	3.903	3.008	3.47267
A_09_P001441	FBtr0113813	CG40160	6067.33	5935.33	2976.33	5480	3452.67	3495.67
A_09_P001446	TC237504		2.95933	2.389	3.06567	4.38867	3.337	3.797
A_09_P001451	NP802294		4.017	2.876	3.18367	5.1	3.58867	3.99167
A_09_P001456	FBtr0100178		2.68467	2.186	2.73933	3.81233	2.99833	3.433
A_09_P001461	FBtr0299948	CG40172	3.691	2.92067	3.89	4.82467	4.12867	4.16567
A_09_P001466	FBtr0100564		3.318	2.44333	3.14	4.46667	3.421	3.866
A_09_P001471	TC232101		5.64967	2.88733	6.623	9.971	4.17667	6.64467
A_09_P001476	FBtr0113817	CG40178	914.833	2115.33	4415	923.1	1971.33	3292
A_09_P001481	TC249070		3.31633	2.45467	4.066	4.45667	5.27867	5.38533
A_09_P001486	NM_001015180		10.974	6.23267	17.4223	7.87	8.64433	11.44
A_09_P001491	TC234708		6.22333	5.921	3.858	9.105	4.44567	8.44533
A_09_P001496	TC230128		3.36067	2.63967	3.39833	4.99	3.808	4.38333
A_09_P001501	NM_001015177		121.077	67.79	87.9367	92.7633	92.49	67.6333
A_09_P001506	FBtr0113824	CG40191	12923.3	19560	17573.3	15526.7	14540	19530
A_09_P001511	TC245093		3.789	4.25	2.864	6.70167	3.468	3.56
A_09_P001516	FBtr0113830	CG40196	10789	11539	12258.7	11876.7	10602	14196.7
A_09_P001521	FBtr0301809	CG40198	77.1233	73.8467	59.51	79.1533	72.8867	74.6167
A_09_P001526	TC240233		26.3267	22.0767	82.8667	29.6767	41.77	86.44
A_09_P001531	TC245092		3.112	2.48667	3.192	5.038	3.75067	4.77167
A_09_P001536	NP12807995		397.367	201.363	407.067	466.333	316.933	367.367
A_09_P001541	NP12807672		4.001	2.51233	3.24733	7.102	10.539	8.469
A_09_P001546	TC233692		3.59533	2.73633	4.242	5.17767	5.00933	5.266
A_09_P001551	TC249277		3.43333	2.68333	3.648	5.072	4.18633	4.96267
A_09_P001556	TC250129		8.58167	4.30433	17.117	7.56	12.7897	16.1933
A_09_P001561	TC236328		4.99	3.85567	3.167	9.20133	6.39267	5.08933
A_09_P001566	TC245451		14.7253	4.84067	16.5033	11.84	8.97733	12.3093
A_09_P001571	TC241422		739.233	514.733	842.167	1110.33	788.867	1043.03
A_09_P001576	NM_001015116	CG40245	3.25067	2.49233	3.206	4.83833	3.74333	4.81767
A_09_P001581	FBtr0302216	CG40249	3.07067	2.42867	5.418	4.54867	3.55167	6.32933
A_09_P001586	FBtr0301780	CG40263	8755.67	9507.33	7173	9005.33	6003.33	6744.33
A_09_P001591	FBtr0301780	CG40263	8999.33	11095	6973	8951.67	5699	7291.67
A_09_P001596	FBtr0301780	CG40263	11183.3	11344.7	9132.33	11046.7	7471.33	8017.67
A_09_P001601	NP12808003		3.84467	2.568	3.33333	4.75267	6.19	4.17033
A_09_P001606	TC243262		4.51833	2.911	3.608	5.58167	3.162	3.46667
A_09_P001611	NM_001015091		8.77667	4.59133	4.11833	5.594	4.70133	10.5793
A_09_P001616	TC236593		8.01367	10.418	62.1667	10.614	18.46	87.0633
A_09_P001621	NP12807639		123.833	99.02	244.733	116.02	150.567	347.033
A_09_P001627	TC247697		4910.33	3040.33	5823	5955	5184	6694.33
A_09_P001631			4.08667	4.35967	4.84033	4.64533	3.45333	3.92567
A_09_P001636	TC249580		11.6147	13.9367	9.12433	12.0963	19.3967	9.39367
A_09_P001641	TC250869		194.467	182.467	337.4	307.1	304.867	598.2
A_09_P001646	TC236892		331.433	219.367	436.7	501.2	324.333	190.4
A_09_P001651	FBtr0111169	CG40298	36.1833	32.9633	54.1833	80.8233	34.38	61.6667
A_09_P001656	FBtr0301725	AGO3	839.133	977.6	1888	913.433	1256.33	2215
A_09_P001661	FBtr0301725	AGO3	398.833	789.667	925.567	428.667	604.467	755.733
A_09_P001666	NP12807657		111.657	70.8367	298.233	126.75	148.733	350.033
A_09_P001671	TC238758		113.773	65.85	299.133	133.067	137.8	348.533
A_09_P001676	NP12807951		88.9167	151.233	377.9	123.283	134.067	451.7
A_09_P001681	TC241632		2.89867	2.25933	2.838	4.038	4.32333	3.563
A_09_P001686	TC250031		191.033	59.1167	142.067	783.433	520.167	181.2
A_09_P001691	NP12807564		67.87	30.79	68.2167	53.1033	48.55	49.0567
A_09_P001696	NP12807564		199.767	78.8767	242.933	211.567	146.8	257.167
A_09_P001701	TC250723		3.706	4.56633	4.08567	4.49733	3.33967	7.15933
A_09_P001706	NP12807989		4.45233	2.927	4.534	6.28033	4.22733	5.185
A_09_P001711	TC247778		2.957	2.463	3.75767	5.37467	3.47867	3.989
A_09_P001716	TC240675		3.61067	2.24733	2.83967	7.374	3.13533	3.54767
A_09_P001721	FBtr0086131	Eb1	4568	2675.3	6218.33	6503.33	5646	7461.33
A_09_P001726	TC244480		3.051	2.35767	3.25067	4.72867	3.26133	3.71333
A_09_P001731	TC250782		4.472	3.94967	10.9953	4.88533	10.5593	27.6503
A_09_P001736	FBtr0302337	CG40378	5.169	7.375	11.6977	8.81933	20.6233	31.1733
A_09_P001741	TC252216		1143.67	1376	3706.33	1022.6	1808	1769
A_09_P001746	TC240886		295.067	197.85	663.433	381.5	527.2	579.367
A_09_P001751	TC248536		48.09	42.2567	26.5833	36.0533	22.77	18.5233
A_09_P001756	TC233584		160.467	79.6467	147.5	157.2	149.8	274.133
A_09_P001761	TC249274		5.218	3.65667	8.56367	5.01633	6.301	14.1933
A_09_P001766	TC242151		4.50833	2.44967	3.28633	6.16033	5.18833	6.447
A_09_P001771	NP802145		5.05233	2.743	4.516	5.24	4.313	5.647
A_09_P001776	TC250610		3.027	2.44067	3.048	4.22433	3.44033	4.287
A_09_P001781	NP1389808		2.91067	2.322	4.40267	4.20533	5.29367	5.78767
A_09_P001786	TC242523		4.176	2.54233	3.24	4.52867	3.49467	4.08067
A_09_P001791	FBtr0111232	CG40439	15163.3	20703.3	19700	18020	17420	19150
A_09_P001796	FBtr0113890		2.90767	2.346	2.97933	4.294	3.26767	3.72933
A_09_P001801	TC249656		2.98167	2.37933	4.922	5.218	6.9	4.50067
A_09_P001806	NM_001015084		15.188	3.102	11.3497	3.76033	3.00933	5.09667
A_09_P001811	FBtr0100162		3.104	2.417	3.165	4.286	3.703	3.841
A_09_P001816	FBtr0111152	CG40470	62.86	102.42	74.8933	83.68	125.94	154.967
A_09_P001821	FBtr0072417	pain	58.14	43.1833	62.6733	271.3	180.867	94.03
A_09_P001826	FBtr0070602	fd3F	3.53333	2.30067	2.939	7.923	3.417	3.777
A_09_P001831	FBtr0070727	SIP3	6.27933	3.612	4.274	6.09433	8.42367	8.344
A_09_P001836	FBtr0089670	SIP2	3.058	2.45	3.16067	4.93067	5.03233	3.888
A_09_P001841	FBtr0072194	HSPC300	28530	26130	17213.3	29213.3	18456.7	15146.7
A_09_P001846	FBtr0113475	Nup153	25860	22516.7	16366.7	30893.3	25653.3	20950
A_09_P001851	FBtr0085927	His2B:CG17949	4652.33	5325	3354.33	9547	7611.67	6341.67
A_09_P001856	FBtr0305701		6.73167	4.67	5.994	15.2343	4.82067	5.218
A_09_P001861	FBtr0091650	CG33671	33333.3	48406.7	41646.7	35423.3	32890	43270
A_09_P001866	RE55868		10450	19933.3	17963.3	21310	34843.3	30560
A_09_P001871	FBtr0300124	CG30270	3.091	2.487	3.25033	4.60167	3.51467	5.41033
A_09_P001876	FBtr0076186	Ube3a	10266.3	12361.7	8299.67	7839.33	9465	7997
A_09_P001881	FBtr0085777	zwilch	2081	5567.67	4460.67	1529.33	3097	4270.33
A_09_P001886	FBtr0301448	loj	14226.7	21300	15180	12970	13023.3	12396.7
A_09_P001891	FBtr0075782	endos	17930	24236.7	14506.7	15560	16493.3	16243.3
A_09_P001896	FBtr0085749	Ctr1C	2.84867	2.26533	2.91667	5.40567	3.269	3.73967
A_09_P001901	FBtr0081835	Ctr1B	43.7567	24.42	14.075	34.2167	29.89	17.3433
A_09_P001906	FBtr0070951	Ctr1A	11150	8354	6227	13990	10153.7	6982.67
A_09_P001911	FBtr0086781	CG17680	11030.3	20256.7	15170	5622.33	9326	10101.7
A_09_P001916	FBtr0085405	CG1458	59180	72996.7	52600	47153.3	33400	32900
A_09_P001921	FBtr0299558	CG42258	872.767	1461.67	1460.33	919.1	1307.33	1463
A_09_P001926	FBtr0088078	CG13197	3841	5525.33	3032.33	2857.33	2523	2395.33
A_09_P001931	FBtr0072928	CG16984	44.39	30.2033	21.3533	48.3633	33.15	19.0667
A_09_P001936	FBtr0070003	Or19b	156.643	187.833	485.7	179.8	219.133	455.633
A_09_P001941	FBtr0083345	CG31275	6.14033	3.46433	3.96033	6.916	4.588	5.295
A_09_P001946	FBtr0113776	Gpb5	10.1113	10.117	31.7733	6.571	5.51267	7.82733
A_09_P001951	FBtr0075350	Lasp	7843	5698.33	6183.33	10962.3	10093.3	10080.3
A_09_P001956	FBtr0100145	Lasp	27393.3	29153.3	18973.3	26236.7	24160	22626.7
A_09_P001961	FBtr0086677	GstE9	10639	24563.3	13280	26633.3	47143.3	26403.3
A_09_P001966	FBtr0086676	GstE8	13626.7	23520	17270	26276.7	43540	32066.7
A_09_P001971	FBtr0086675	GstE7	8832	12129.3	5988	13506.7	12883.3	6873
A_09_P001976	FBtr0086674	GstE6	68813.3	92530	49940	104393	99013.3	74023.3
A_09_P001981	FBtr0086673	GstE5	15.3257	24.7933	33.7633	17.5663	33.21	46.54
A_09_P001986	FBtr0086672	GstE4	6.36867	11.406	4.855	19.888	8.768	9.383
A_09_P001991	FBtr0086671	GstE3	33863.3	27016.7	9444.33	39273.3	18113.3	8189.33
A_09_P001996	FBtr0086670	GstE2	2548.67	1989	758.133	4468.67	2966.33	1261.07
A_09_P002001	FBtr0086726	GstE10	2638.33	3840.33	3278.33	2013.67	1395.67	1675.67
A_09_P002006	FBtr0083252	CG6006	463.767	152.4	334.833	1065.5	562.533	1481
A_09_P002011	FBtr0273416	CG32335	3.15567	2.51367	3.32167	4.66067	3.76133	4.344
A_09_P002016	FBtr0113841	CG40228	10004	17496.7	12159	15006.7	11846.7	15223.3
A_09_P002021	FBtr0113841	CG40228	39.6767	32.7507	149.167	55.3933	72.44	363.833
A_09_P002026	FBtr0072493	Kaz1-ORFB	1251.67	826.167	358.367	1148.83	704.333	368.833
A_09_P002031	FBtr0091702	CG33713	84386.7	101850	58913.3	107153	96226.7	69676.7
A_09_P002036	FBtr0091675	CG33692	1881.67	817.467	1496	1587.67	1393	1657.67
A_09_P002041	FBtr0091719	CG33722	20513.3	19013.3	8067.67	15966.7	10748.7	6252.67
A_09_P002046	FBtr0111132	RpL5	376400	314833	361700	396933	383900	429800
A_09_P002051	FBtr0086668	Idgf5	2163.67	2642	1541.33	1212.7	682.967	359.767
A_09_P002056	FBtr0076165	CG7600	14330	27016.7	19206.7	10213	19153.3	21553.3
A_09_P002061	FBtr0084138	CG31178	12.03	8.412	10.1807	21.1833	28.5433	19.3133
A_09_P002066	FBtr0113478	Arpc3B	2463	5481.33	2643	2140.33	2261	1925.8
A_09_P002071	FBtr0074168	AlkB	1683	2971.67	1840.67	1301	1317.33	884.7
A_09_P002076	FBtr0100832	ppk16	35.6767	17.5767	26.9467	50.0067	33.5867	40.81
A_09_P002081	FBtr0100831	ppk11	3.936	2.172	4.03733	4.37367	2.96567	4.672
A_09_P002086	FBtr0100097	ppk10	4.24033	4.91733	7.58733	6.64367	4.486	7.01
A_09_P002091	FBtr0100231	RpL41	314800	242133	266100	385733	290867	283967
A_09_P002096	FBtr0301470	LpR1	5.32767	12.93	17.7097	9.77433	15.2997	50.55
A_09_P002101	FBtr0070644	GlcAT-I	23966.7	26426.7	19266.7	22203.3	24043.3	20150
A_09_P002106	FBtr0086191	CheB42c	458.433	1112.53	664.2	340.233	529.133	623.1
A_09_P002111	FBtr0086192	CheB42b	19.5467	8.21033	4.455	13.28	6.84	6.929
A_09_P002116	FBtr0091936	CG33932	6319	8393	7606	6294.33	7701.33	8846
A_09_P002121	FBtr0073341	dyl	7.53367	3.55433	5.088	4.76767	4.82933	12.8927
A_09_P002131	FBtr0071755	GlcT-1	377.4	170.363	246.877	287.633	230.733	198.767
A_09_P002136	FBtr0081454	CheB38b	5.70433	2.52	4.69533	4.58533	4.48233	4.87267
A_09_P002141	FBtr0081453	CheB38a	9.27333	10.256	8.24767	9.94067	9.253	10.1757
A_09_P002146	FBtr0290217	Cby	126.27	166.4	130.01	92.25	78.16	61.0067
A_09_P002151	FBtr0113895	CG40451	15320	34100	32410	19116.7	26183.3	37010
A_09_P002156	FBtr0082998	CG33331	1776.67	2394.33	2502.67	1669.67	3027.33	3520.67
A_09_P002161	FBtr0082999	CG33332	5740.33	8206.67	3255	2758	2119.67	1886.33
A_09_P002166	FBtr0078100	dbr	2119.67	1245.7	1808.67	2830.67	1684	2150.33
A_09_P002171	FBtr0089480	att-ORFA	3496.33	5255.33	4207.33	3460.33	3385	4353.67
A_09_P002176	FBtr0089604	Sdic1	26.51	26.3	41.01	16.2567	23.9467	11.7503
A_09_P002181	FBtr0072779	Patj	21910	31253.3	17980	13886.7	19680	16496.7
A_09_P002186	FBtr0100347	Mitf	343.333	634.2	556.2	448.267	445.667	577.667
A_09_P002191	FBtr0100348	Mitf	2205	3498	3752.33	2582.33	2720.67	3911
A_09_P002196	FBtr0300930	CG33226	2.766	2.23033	2.79467	3.93533	3.07167	3.50067
A_09_P002201	FBtr0082098	eca	127267	126333	98483.3	142000	112933	104997
A_09_P002206	FBtr0080184	Porin2	161.067	318.067	381.333	235.1	255.967	372.8
A_09_P002211	FBtr0301624	CG4681	3.91333	3.27633	4.023	5.347	4.09033	6.022
A_09_P002216	NP12807653		53.6133	15.926	79.2567	69.6633	43.0967	88.0767
A_09_P002221	TC250413		200.6	229.467	669.667	265.667	318.967	1008.7
A_09_P002226	NP12807561		7.47333	9.27233	7.08267	4.839	7.29267	7.03067
A_09_P002231	TC248857		3.58833	7.30833	3.254	5.155	3.60267	4.09567
A_09_P002236	FBtr0100311	CG41130	51.9733	36.4733	176.633	56.58	60.72	189.223
A_09_P002241	TC241733		119.617	107.353	80.3133	56.3733	39.8133	47.7667
A_09_P002246	FBtr0301812	CG41128	4026.67	8167.67	5910.33	4390.33	4763.67	5843
A_09_P002251	TC249583		16.5137	15.9867	10.7257	9.02367	9.42633	11.8247
A_09_P002259	TC245647		5623.33	8762	11016.3	6426.67	8922.67	12750
A_09_P002261	TC233150		9.80933	9.538	17.86	5.55067	9.087	11.92
A_09_P002266	TC256678		163.033	88.16	253.2	221.633	203.1	259.9
A_09_P002271	NM_001015393		8.58333	11.1113	2.86467	4.34933	3.24633	4.55367
A_09_P002276	NP1389802		3.97633	2.67	3.64567	5.01933	5.06133	5.12367
A_09_P002281	TC234453		3.98433	2.436	3.21967	4.44333	3.885	5.303
A_09_P002286	TC250567		728.8	259.88	316.497	588.467	293.033	159.23
A_09_P002291	TC251920		17.0427	7.49567	49.2333	32.19	32.72	50.2197
A_09_P002296	TC249661		37.71	20.4567	31.52	11.4847	5.83733	5.59067
A_09_P002301	TC243849		4.65767	3.74967	9.59467	10.178	11.5057	6.999
A_09_P002306			10.8047	9.42767	7.421	19.1333	14.519	6.837
A_09_P002311	FBtr0111194	CG41106	8.99	12.4993	23.1207	14.0467	9.976	18.9967
A_09_P002316	AT03263		4.004	2.59167	3.34667	4.924	4.83167	4.108
A_09_P002321	AT03263		26.3267	13.3133	11.0007	15.8067	20.16	22.1753
A_09_P002326	NP12807643		20.7767	4.67733	5.47933	17.1637	10.6037	11.0827
A_09_P002331			214.367	81.6933	156.21	188.067	138.097	130.263
A_09_P002336	TC251295		2098.33	1003.67	1879.67	1769.67	1437.67	1490.63
A_09_P002341	TC250200		3.00867	2.38333	3.86633	4.40333	3.541	3.875
A_09_P002346	FBtr0100266		4.30833	4.05867	4.482	4.98133	6.182	5.46133
A_09_P002351	FBtr0100401		2.979	2.36533	3.02067	4.379	5.12733	3.79767
A_09_P002356	TC251359		15.6	11.5903	28.62	14.607	6.98467	7.11633
A_09_P002361	IP08647		1036.6	756.833	365.667	890.233	463.933	463.267
A_09_P002366	TC240336		4111.67	3195.33	4222.33	5015	4417.33	6095.33
A_09_P002371	TC248645		3.41533	2.54767	4.50367	4.694	5.21233	4.119
A_09_P002376	TC251583		3.063	2.50533	4.80633	3.75967	2.99567	7.73433
A_09_P002381	TC246801		5.472	3.14733	2.92267	4.081	4.77433	3.62367
A_09_P002386	TC250127		6.96667	2.99533	4.097	5.52467	4.50133	4.98167
A_09_P002391	TC239490		6.37567	4.37733	16.34	5.86667	7.778	12.667
A_09_P002396	TC234361		3.50833	2.74767	6.17767	5.23133	4.126	7.66167
A_09_P002401	TC251371		5.09233	2.60233	26.6633	5.55767	15.8737	6.25933
A_09_P002406	NP3188465		4.98467	2.34333	2.92233	4.12867	3.44467	4.59067
A_09_P002411	FBtr0299928	CG42346	30.1967	20.32	61.0267	19.5833	28.76	46.31
A_09_P002416	FBtr0302340	CG40498	2.85933	6.95267	23.856	3.73467	3.94467	27.87
A_09_P002421	FBtr0111187	CG40486	6.458	3.35867	5.494	6.941	5.699	9.31533
A_09_P002426	FBtr0111189	CG40485	74.5467	93.49	44.27	57.4433	80.3167	66.1067
A_09_P002431	FBtr0111190	CG40485	49.4067	5.859	5.36267	41.4667	10.5627	7.44067
A_09_P002436	FBtr0301118	CG40467	54.15	41.1067	19.1827	74.5867	47.7433	25.09
A_09_P002441	FBtr0113483	tmod	4581	4219	3905	4898	5256.33	4902.67
A_09_P002446	FBtr0088146	sprt	1340.33	2745	3718.67	1498.33	2783.67	3047.67
A_09_P002451	FBtr0076848	akirin	56633.3	68023.3	51086.7	61550	71556.7	58820
A_09_P002456	FBtr0082586	pps	1431.67	752.033	1877.93	1621.6	1328.53	2221
A_09_P002461	FBtr0111012	mld	16020	15050	8769.33	18520	12670	10131.7
A_09_P002466	FBtr0079470	Spn7	3.944	3.18867	3.44333	4.98433	4.081	4.55433
A_09_P002471	FBtr0071449	Neb-cGP	89680	101583	63823.3	118027	75626.7	62333.3
A_09_P002476	FBtr0301628	Frq2	6.67933	4.972	5.20233	5.25333	5.32767	8.345
A_09_P002481	FBtr0100388	Zasp52	6325.67	2780.33	1866	6394.67	4710	2930.33
A_09_P002486	FBtr0110769	BG642163	9.81167	5.63167	14.2307	9.008	11.898	10.833
A_09_P002491	FBtr0110770	BG642167	8.33367	7.364	6.10967	10.0877	14.6183	7.59867
A_09_P002496	FBtr0110782	CG34104	4.70933	4.82333	8.009	4.871	3.96067	4.23567
A_09_P002501	FBtr0110783	CG34104	140.3	156.383	170.733	340.933	359.3	411.267
A_09_P002506	FBtr0303302	CG42757	2.962	9.59133	6.08633	4.12567	3.37233	3.67933
A_09_P002511	FBtr0110787	CG34107	4.393	4.11167	2.781	12.0283	3.18967	3.488
A_09_P002516	FBtr0110788		3.35767	2.773	4.497	4.43833	3.93033	4.39833
A_09_P002521	FBtr0300423	CG34109	7.8	8.81233	6.051	11.2627	6.696	7.20633
A_09_P002526	FBtr0110797	CG34110	6.70533	11.644	4.448	10.3293	5.462	5.29033
A_09_P002531	FBtr0110800		7.182	17.4697	4.19333	4.26567	3.82833	6.66167
A_09_P002536	FBtr0110806	CG34113	4.20133	4.104	5.07167	4.92833	9.14233	9.84533
A_09_P002541	FBtr0110808	CG34114	9.698	5.92667	2.84933	8.554	7.38367	11.9987
A_09_P002546	FBtr0110813	CG34115	2.94133	2.99333	2.86867	4.017	3.17633	3.561
A_09_P002551	FBtr0110816	CG34116	1394	3999.33	2295	938.8	1078	1590
A_09_P002556	FBtr0110817	CG34117	18180	41316.7	22076.7	13896	13300	13566.7
A_09_P002561	NM_001043267	CG42801	5.234	5.06767	5.31133	5.23133	3.80167	7.209
A_09_P002566	FBtr0306202		3.44833	2.96567	6.63267	7.011	4.714	5.93233
A_09_P002571	FBtr0110826	CG34120	2.92833	2.60967	3.42067	6.16467	3.687	4.32767
A_09_P002576	FBtr0110827	CG34120	13.6467	5.058	3.09	23.71	10.9957	4.784
A_09_P002581	TC244673		11.6963	6.20167	9.59433	13.9633	9.25	13.054
A_09_P002586	FBtr0110831	trpm	858.867	1654.67	1573	677.033	965.267	1602.33
A_09_P002591	FBtr0110832	trpm	941.8	1646.33	1066.67	756.967	867.5	1139.33
A_09_P002596	FBtr0110833	trpm	1756	4049.67	4116.33	1723.67	2034	4176.33
A_09_P002601	FBtr0110838	CG34124	13.2367	36.7433	31.3533	9.88233	19.5	26.7
A_09_P002606	FBtr0110839	CG34125	4349.33	5587.33	3133	1730.33	1805.67	885.2
A_09_P002611	FBtr0290010	CG34126	2269	2710.67	2252.33	1916.67	1899.33	1765
A_09_P002616	FBtr0301072	CG34127	3.324	2.78967	3.59833	5.79433	5.89433	5.58767
A_09_P002621	FBtr0305613	CG42404	5.18467	7.02333	6.25967	4.75033	7.543	7.652
A_09_P002626	FBtr0110870	CG34129	10.373	6.82233	3.54867	8.38067	4.13867	11.114
A_09_P002631	FBtr0110871	CG34130	6.75833	7.68467	7.57133	6.60967	7.92233	5.70267
A_09_P002636	FBtr0110879	CG34132	11786.7	18423.3	10372.3	11700.3	11886.7	9187.33
A_09_P002641	FBtr0110888	CG34133	3936	3443.33	4613.67	3005.67	4219	5380.67
A_09_P002646	FBtr0110894	CG34134	2143.33	4475.33	4127	2302.33	3522	3805.67
A_09_P002651	FBtr0110904	CG34135	3.98233	2.45833	3.34567	6.23967	4.24067	4.96
A_09_P002656	FBtr0110905	CG34135	20.1507	12.45	17.275	7.03533	15.21	10.8907
A_09_P002661	FBtr0110944	CG34136	45.6833	38.1367	126.457	110.407	93.1567	357.833
A_09_P002666	FBtr0110947	CG34137	1060	695.9	343.833	846.1	322.767	293.733
A_09_P002671	FBtr0110954	CG34138	178.433	286.033	133.45	116.07	109.237	62.5667
A_09_P002676	FBtr0301075	CG34139	7.37767	6.582	4.59033	9.28233	9.60133	8.06267
A_09_P002681	FBtr0110975	CG34140	9350.33	11065	8754	8641	7705	9005
A_09_P002686	FBtr0301077	CG34141	133.633	58.2233	144.873	155.167	128.333	191.067
A_09_P002691	FBtr0110982	CG17672	18870	23563.3	20113.3	26806.7	23060	25800
A_09_P002696	FBtr0113487	Ir10a	3.359	2.599	3.39767	4.785	3.88433	4.16367
A_09_P002701	FBtr0110988	CG34144	3.19633	2.55833	3.518	4.70233	3.66433	4.224
A_09_P002706	FBtr0110992	RunxA	3.42033	4.577	5.88933	8.33267	4.169	6.43867
A_09_P002711	FBtr0111011	mRpL34	11059	20830	10337.3	7231.33	6031.67	8374
A_09_P002716	FBtr0111019	CG34148	2706.33	7801	5705.33	1797.67	2386	3552
A_09_P002721	FBtr0111020	CG34149	1354.67	2495	1500.33	1216.6	1054.63	986.667
A_09_P002726	FBtr0301004	CG34150	1497.67	3555.33	3074	1345	2146	2435
A_09_P002731	FBtr0111047	CG34155	91.3367	92.9333	40.29	111.293	118.3	56.81
A_09_P002736	TC249948		3.16433	3.46733	5.813	4.82867	4.892	5.51167
A_09_P002741	TC247160		69.65	10.9933	26.4567	70.1533	35.6067	12.5373
A_09_P002746	TC247554		4.13367	4.74067	4.069	5.08233	4.293	5.25533
A_09_P002751	TC250497		3.915	3.026	3.91867	7.208	10.4753	6.19033
A_09_P002756	TC235470		3.84833	6.70667	4.274	4.16867	6.663	5.69533
A_09_P002761	TC250198		7.12233	6.01667	5.67233	5.75233	6.429	8.74267
A_09_P002766	TC233194		3.697	2.82233	3.66433	5.434	4.08267	4.502
A_09_P002771	FBtr0111262	CG41434	3253.33	6265.33	15880	2616	2473	7517.33
A_09_P002776	TC230099		3.389	2.59367	3.47767	5.00367	3.98067	4.78367
A_09_P002781	TC249210		4.147	5.524	6.55967	4.95733	4.78633	12.2357
A_09_P002786	TC249123		29.2367	113.56	377.7	23.9633	60.5733	246.8
A_09_P002791	TC250873		5.30567	4.02833	11.1073	11.6293	21.24	56.8133
A_09_P002796	TC236799		27.6867	27.6033	54.5133	26.06	57.1833	29.16
A_09_P002801	TC251208		4.606	3.43833	3.61533	5.852	5.49733	4.63933
A_09_P002806	FBtr0111279		8.38033	6.58333	8.71667	26.101	12.0307	24.71
A_09_P002811	TC233137		3.349	3.47133	3.412	4.75333	4.11367	10.0097
A_09_P002816	TC250484		3.82833	2.72633	3.273	4.92033	6.072	4.50067
A_09_P002821	NP12807687		9.025	12.9523	24.56	14.3967	11.93	28.9833
A_09_P002826	TC251833		4.419	3.29467	4.24967	5.53367	5.165	4.70767
A_09_P002831	NM_001043157	CG41452	4.38233	2.63933	4.12433	8.51	9.51933	4.71833
A_09_P002836	TC250483		2.99067	2.40467	3.06833	4.35133	3.344	3.79367
A_09_P002841	FBtr0111173	CG41454	38.8667	12.84	23.0487	59.0633	47.7933	21.532
A_09_P002846	TC249294		7505.67	8621.67	6001	8880.67	5475.67	5272.67
A_09_P002856	TC247283		132.4	75.51	152.883	141.833	85.0333	135.167
A_09_P002861	TC246008		33.2167	9.69833	17.0673	66.52	39.2967	31.9433
A_09_P002866	TC246527		2.981	2.558	4.378	4.217	3.596	4.41067
A_09_P002871	TC251303		6.35733	2.34167	2.99067	4.199	3.50167	3.70633
A_09_P002876	TC232277		10.6827	8.499	15.6833	10.089	8.307	12.6937
A_09_P002881	TC233481		3.15833	2.86167	3.22067	4.557	3.647	4.69933
A_09_P002886	TC232631		4.80967	2.78967	4.084	5.86233	5.417	4.44567
A_09_P002891	TC230864		67.8367	55.2167	31.8033	57.4267	47.7133	20.0133
A_09_P002896	TC251501		17.4367	5.448	7.01233	29.72	6.305	4.667
A_09_P002901	TC250420		3.15167	5.60533	3.259	4.58333	4.40533	4.74433
A_09_P002906	TC237189		9.62667	7.20633	6.45	32.287	17.4167	6.40433
A_09_P002911	TC228604		3.262	2.59	3.31267	4.773	3.64	4.09667
A_09_P002916	NP1389842		9.104	5.944	8.137	11.3333	14.1267	6.47933
A_09_P002921	NM_001042832		3.482	2.631	4.62033	5.791	3.95267	4.22533
A_09_P002926	TC230940		11.2493	3.492	3.359	15.7633	6.096	6.08467
A_09_P002931	TC229376		3.311	2.563	3.27967	4.59867	3.749	4.102
A_09_P002936	TC239613		3.90233	2.44333	2.85133	4.002	3.21767	5.02767
A_09_P002941	TC225017		66.1667	6.09033	11.5827	119.483	31.6333	22.4233
A_09_P002946	TC232287		4.04067	3.07533	4.442	4.495	13.7433	3.899
A_09_P002951	TC233846		4.73	3.70933	4.371	8.99367	3.91933	10.5047
A_09_P002956	TC246014		3.609	2.817	4.39967	6.32333	4.072	5.29333
A_09_P002961	NP1389740		8.887	2.69833	8.94767	21.3133	28.53	27.7433
A_09_P002966	TC246048		807.133	311.033	319.333	1308.53	377.2	286.967
A_09_P002971	TC235740		6.86267	5.86433	5.381	9.829	7.14633	7.68467
A_09_P002976	TC249858		6.19833	3.018	3.61133	7.787	8.26233	8.74633
A_09_P002981	FBtr0112350	CG34159	7545.33	9771	5332	7242.67	5992.33	4841.67
A_09_P002986	FBtr0112351	CG34160	3.23033	8.73433	3.2	4.83833	3.80733	4.02333
A_09_P002991	FBtr0112352	CG34161	4.95533	3.22867	3.70167	5.31733	4.38433	5.03933
A_09_P002996	FBtr0302420	CG34162	2.89	2.33333	3.165	4.15133	3.25567	4.46
A_09_P003001	FBtr0112354	CG34163	5688	8148.33	5128.33	5794.67	3822.67	3052
A_09_P003006	FBtr0112356	CG34165	2020.33	1039.07	2518	2436.57	2527.33	2323
A_09_P003011	FBtr0112357	CG34166	2.88433	2.33833	2.98767	4.21933	3.23767	3.69767
A_09_P003016	FBtr0112358	CG34167	2.696	2.18267	2.72933	3.82367	2.98833	3.424
A_09_P003021	FBtr0112359	CG34168	3.33433	2.47833	3.436	5.985	6.401	3.96933
A_09_P003026	FBtr0112360	CG34169	45.8453	5.515	3.10733	4.68267	6.46533	5.43367
A_09_P003031	FBtr0112361	CG34170	4.34733	2.53967	3.88867	5.57767	4.161	4.124
A_09_P003036	FBtr0305066	CG34171	4.19033	5.589	5.06767	5.268	4.73233	4.423
A_09_P003041	FBtr0112363	CG34172	15.22	24.27	14.935	20.9	15.15	17.33
A_09_P003046	FBtr0112364	CG34173	7.98767	5.02733	4.24833	10.8483	8.73067	4.48367
A_09_P003051	FBtr0112365	CG34174	3935	10981.7	5925.33	2527.33	2429.33	2717.33
A_09_P003056	FBtr0112366	CG34175	5.37	3.527	3.332	5.65933	5.152	5.39867
A_09_P003061	FBtr0112367	CG34176	53.2933	19.26	16.6603	62.6233	30.5633	21.72
A_09_P003066	FBtr0112370	CG34178	3.21333	2.558	4.76033	4.74867	3.614	4.055
A_09_P003071	FBtr0112372	CG34179	154.733	317.867	173.6	149.7	149.1	119.9
A_09_P003076	FBtr0300048	CG34180	4.31333	3.22033	3.56833	5.26067	6.32067	4.349
A_09_P003081	FBtr0112374	CG34181	3.13267	2.50433	3.22967	6.48467	3.52767	3.96767
A_09_P003086	FBtr0112375	RpS28-like	22.3933	14.367	5.65433	36.1567	15.79	10.3123
A_09_P003091	FBtr0112376	CG34183	1108.3	3996.33	3937.67	649.3	1715	2677
A_09_P003096	FBtr0112377	CG34184	34.47	34.0233	76.9167	34.78	25.8533	47.4667
A_09_P003101	FBtr0112378	CG34185	3.30767	2.41	3.45967	4.37633	3.51867	4.04267
A_09_P003106	FBtr0112379	CG34186	34730	38706.7	28570	46740	54230	43523.3
A_09_P003111	FBtr0112380	CG34187	26.4567	21.3433	91.6	32.2633	37.5733	91.43
A_09_P003116	FBtr0112381	CG34188	3.33567	2.44533	3.283	4.08	3.20433	3.95667
A_09_P003121	FBtr0112382	CG34189	3.54267	2.807	3.673	5.98	4.081	4.46767
A_09_P003126	FBtr0112383	CG34190	4.92033	6.20933	3.84867	5.55267	4.31867	13.2333
A_09_P003131	FBtr0112384	CG34191	12062.7	14480	12196.7	10076.7	10675.7	7883.33
A_09_P003136	FBtr0112385	CG34192	64.6067	132.29	96.1867	70.5167	95.9933	231.3
A_09_P003141	FBtr0112386	CG34193	4.16833	2.72333	3.52633	5.153	4.539	4.214
A_09_P003146	FBtr0112387	CG34194	1008.63	1587.67	612.133	994.567	985.4	596.3
A_09_P003151	FBtr0112388	CG34195	2754	2957.67	1644.67	2273	1377	763.567
A_09_P003156	FBtr0112389	CG34196	3.73067	3.44667	3.322	5.375	5.06967	4.99
A_09_P003161	FBtr0112390	CG34197	380.833	410.267	606.2	419.5	644.767	1136.33
A_09_P003166	FBtr0112391	CG34198	3.28767	3.45833	3.05533	4.312	3.415	3.768
A_09_P003171	FBtr0112392	CG34199	4.026	4.60267	4.31	4.97233	5.97833	4.074
A_09_P003176	FBtr0112393	CG34200	78386.7	98773.3	85253.3	93006.7	86346.7	81270
A_09_P003181	FBtr0112394	CG34201	4.405	3.43833	4.14967	6.639	5.03467	4.64367
A_09_P003186	FBtr0112395	CG34202	3.22033	2.98167	3.26633	4.60333	3.67367	4.549
A_09_P003191	FBtr0112396	CG34203	2.96967	2.384	3.382	4.389	4.38167	4.467
A_09_P003196	FBtr0112397	CG34204	42.01	38.6933	59.3467	30.2867	60.5633	58.8233
A_09_P003201	FBtr0112398	CG34205	107.067	146.623	64.45	99.8533	95.3067	62.8367
A_09_P003206	FBtr0112399	CG34206	7.86267	3.71067	6.059	10.064	4.84467	9.75167
A_09_P003211	FBtr0112400	CG34207	65.57	61.12	41.3967	92.4667	46.9033	22.2667
A_09_P003216	FBtr0112401	CG34208	5.356	4.397	5.22233	6.019	7.283	7.94833
A_09_P003221	FBtr0112402		12.57	10.8367	17.45	19.5967	14.9677	15.78
A_09_P003226	FBtr0112403	CG34210	2.93333	2.36967	3.04067	4.28633	3.29367	3.74567
A_09_P003231	FBtr0112404	CG34211	25.61	12.2623	13.542	34.02	23.9733	10.6823
A_09_P003236	FBtr0112406	CG34213	6227.33	13249	6044.33	6453.33	6644.33	4436
A_09_P003241	FBtr0112407	CG34214	78.9133	116.183	139.6	82.3033	64.7867	96.44
A_09_P003246	FBtr0112408	CG34215	5.295	6.62	3.511	12.6683	5.15033	4.893
A_09_P003251	FBtr0112409	CG34216	7.612	4.69367	6.17033	14.2933	14.4153	16.2487
A_09_P003256	FBtr0112410	CG34217	3.51767	2.737	4.781	5.23267	4.80967	4.896
A_09_P003261	TC237447		2.92767	2.74067	2.99367	4.22867	5.184	3.71033
A_09_P003266	FBtr0112412	CG34219	3.473	3.68233	3.09333	4.425	4.38833	3.85833
A_09_P003271	FBtr0112413	CG34220	453.933	346.367	660.033	687.567	674.833	828.067
A_09_P003276	FBtr0299834	CG34221	67.31	59.25	105.287	62.3767	83.2533	116.3
A_09_P003281	FBtr0112415	CG34222	3.47267	3.55033	5.32567	4.804	4.467	5.87433
A_09_P003286	FBtr0112416	CG34223	3.77967	2.80967	3.70533	5.29	4.67967	4.96567
A_09_P003291	FBtr0112417	CG34224	3.73833	2.79067	3.65267	5.173	4.36	4.504
A_09_P003296	FBtr0112418	CG34225	3.412	2.48933	4.726	5.19767	3.704	4.043
A_09_P003301	AI297969		4.03133	2.984	3.967	10.5793	4.82067	6.286
A_09_P003306	FBtr0112420	CG34227	4.25133	4.20033	5.09033	7.96333	6.05667	5.02233
A_09_P003311	FBtr0112421	CG34228	13880	18523.3	8866	17066.7	19750	7692.67
A_09_P003316	FBtr0112422	CG34229	1725	2887.67	2018.33	1540	1673.67	1777.67
A_09_P003321	FBtr0112423	CG34230	10.9497	9.25167	6.516	17.54	3.53967	4.90767
A_09_P003326	FBtr0112424	CG34231	23.1433	67.4567	92.9033	18.4767	48.4733	65.51
A_09_P003331	FBtr0112425	CG34232	1686.67	9510	10390.7	3181	3201.67	7453
A_09_P003336	FBtr0112427		3.56567	3.72667	8.62467	4.89033	7.02767	6.38467
A_09_P003341	FBtr0112428	CG34234	1029.47	475.267	816.467	1412.67	790.133	1119.93
A_09_P003346	TC239601		3.305	2.63367	3.428	4.84133	3.87967	4.227
A_09_P003351	FBtr0301011	CG34236	4.25	10.9063	5.81733	5.75167	3.60633	4.06667
A_09_P003356	FBtr0305199		3.49267	2.78567	4.973	5.22767	3.95667	4.40867
A_09_P003361	FBtr0112432	CG34238	3.40567	3.866	3.31433	5.42667	3.73333	4.369
A_09_P003366	FBtr0112433	CG34239	3.21033	3.71133	4.94167	4.96467	6.75633	4.32633
A_09_P003371	FBtr0304933	CG42671	628.733	543.2	1083.43	622.9	590.6	952.733
A_09_P003376	FBtr0112435	CG34241	2.88467	2.82433	2.90833	3.998	3.11633	4.24567
A_09_P003381	FBtr0112436	CG34242	485.433	873.233	864.467	550.533	843.8	580.8
A_09_P003386	FBtr0112437	CG34243	3.48867	2.78167	4.61433	5.22033	3.95533	4.40367
A_09_P003391	FBtr0112438	CG34244	7.91133	4.525	4.18567	12.7867	5.792	5.40867
A_09_P003396	TC237086		3.988	2.557	3.07833	6.64333	15.2247	3.80767
A_09_P003401	FBtr0112440	CG34246	792.733	2384	1555.33	1102.7	1661.67	1679.33
A_09_P003406	FBtr0112441	CG34247	14.3733	13.9433	15.17	19.8	20.0667	16.1367
A_09_P003411	FBtr0112442	CG34248	4.15067	2.22867	2.812	3.901	3.09967	3.51333
A_09_P003416	FBtr0112443	CG34249	2.70167	2.14467	2.72867	3.77733	3.068	3.63233
A_09_P003421	FBtr0112444	CG34250	6577	5393.33	2862.33	7295.33	3787.67	1880
A_09_P003426	FBtr0112445	CG34251	28.56	27.8733	38.95	20.22	24.7	32.49
A_09_P003431	FBtr0112446	CG34252	3.48067	2.705	4.66867	4.43233	3.83467	3.95367
A_09_P003436	NM_001104166	CG34253	4.10867	2.968	4.05167	4.59533	4.054	6.96433
A_09_P003441	FBtr0112448	CG34254	3.75567	4.094	4.28033	5.74367	4.377	4.70333
A_09_P003446	FBtr0112449	blos3	3715	6052	3618	2760.33	2417.67	2230
A_09_P003451	FBtr0302318	CG34256	8.81533	3.90133	5.777	17.7533	9.056	8.605
A_09_P003456			12.695	17.1767	14.7303	10.5403	9.40867	9.00033
A_09_P003461	FBtr0112452	CG34258	197.4	484.7	165.3	223.1	211.867	181.567
A_09_P003466	FBtr0300030	CG34259	2.97267	2.84867	5.111	4.21733	3.416	4.22367
A_09_P003471	FBtr0305578	CG34260	10.892	2.251	3.10967	5.17233	3.27467	3.64067
A_09_P003476	FBtr0112456	CG34261	1563.33	2487.33	1586.33	2481.33	1840	1415.33
A_09_P003481	FBtr0112456	CG34261	957.367	1456.33	1226.07	1447	1116	1098
A_09_P003486	FBtr0112458	CG34263	280.067	693.433	1211.1	763.433	866.4	1564.67
A_09_P003491	FBtr0306849	CG34264	3.09433	2.51	3.52933	4.56867	3.58	4.94967
A_09_P003496	FBtr0112460	CG34265	99.0733	25.7267	17.5787	115.443	44.2333	36.2533
A_09_P003501	FBtr0112461	CG34266	3.45667	5.89667	9.36833	9.79533	4.73533	9.52667
A_09_P003506	FBtr0112462	CG34267	4.464	4.02833	5.59367	5.26967	5.36867	6.33733
A_09_P003511	FBtr0112463	CG34268	4.51833	3.26033	3.667	4.05833	3.19867	4.17533
A_09_P003516	FBtr0112464	CG34269	44.6067	38.9333	103.547	42.7667	52.63	77.11
A_09_P003521	FBtr0112465	Cpr65Ax1	480.967	386.4	552.733	521.267	574.767	447.367
A_09_P003526	FBtr0112466	Cpr65Ay	4.18833	2.87167	4.88867	4.61967	4.72967	5.44867
A_09_P003531	FBtr0302711	CG42673	45.62	18.7877	36.69	87.1333	66.8167	60.5333
A_09_P003536	FBtr0112468	CG34273	10.3863	7.96167	11.1017	6.23433	8.78167	10.7643
A_09_P003541	FBtr0112469	CG34274	3.05733	3.348	3.09633	5.603	3.52	4.74333
A_09_P003546	FBtr0112470	CG34275	3.62933	5.56433	5.14633	5.006	4.43233	6.522
A_09_P003551	FBtr0112471	CG34276	9.61133	11.1737	16.2533	6.611	14.29	13.565
A_09_P003556	FBtr0302421	CG31542	3.02967	2.43467	3.14167	5.713	4.18233	3.857
A_09_P003561	FBtr0112473	CG34278	72.43	87.49	101.283	75.1167	81.02	113.53
A_09_P003566	FBtr0112474	CG34279	1589.33	1347.53	1082.9	1486.67	1015.53	1432
A_09_P003571	FBtr0112474	CG34279	1060.93	1040.73	945.6	1091.53	694	1199.67
A_09_P003576	FBtr0112476	CG34280	35.1767	13.3167	13.3667	32.12	8.329	9.62433
A_09_P003581	FBtr0112477	CG34281	4.651	2.674	3.82433	5.057	4.532	4.35833
A_09_P003586	FBtr0112478	CG34282	4.76533	3.659	4.695	4.90367	6.90633	6.03233
A_09_P003591	FBtr0112479	CG34283	9.24067	8.01333	5.764	8.605	6.352	9.05967
A_09_P003596	FBtr0112480	CG34284	3.158	3.01333	4.11467	4.614	3.77633	4.35867
A_09_P003601	FBtr0112482	CG34286	4.34033	2.768	3.42967	5.02633	3.901	4.34733
A_09_P003606	FBtr0112483	CG34287	29.9633	21.71	28.4233	20.2867	36.0333	22.6
A_09_P003611	FBtr0300623	CG34288	95.21	176.9	134.797	222.167	390.2	593.867
A_09_P003616	FBtr0112485	CG34289	2.90633	2.25	3.209	10.7423	3.43167	3.62933
A_09_P003621	FBtr0299531	CG34290	7.24	3.554	4.91633	9.73167	5.21233	14.3857
A_09_P003626	FBtr0112487	CG34291	15.24	5.78067	20.7633	15.922	18.4823	6.09133
A_09_P003631	FBtr0112488	CG34292	3.31767	2.56167	3.35767	4.632	3.91633	4.126
A_09_P003636	FBtr0112489	CG34293	4219.67	3720.33	2093	2396.67	1649.33	825.467
A_09_P003641	FBtr0112490	CG34294	5.678	3.65867	3.697	9.64633	5.62067	5.84567
A_09_P003646	FBtr0112491	CG34295	4.013	3.36267	3.944	4.856	3.981	4.25567
A_09_P003651	FBtr0112492	CG34296	6.28467	6.26567	4.74433	7.52933	5.60067	4.69
A_09_P003656	FBtr0112493	CG34297	3.42767	2.689	3.62067	5.06867	4.17167	4.40933
A_09_P003661	FBtr0112494	CG34298	12.8603	10.4113	10.0887	17.95	15.3373	9.37767
A_09_P003666	FBtr0112495	CG34299	10.789	9.22033	7.13967	16.187	6.37433	8.04367
A_09_P003671	FBtr0112496	CG34300	4.011	4.862	8.55333	5.53533	7.30633	11.2597
A_09_P003676	FBtr0112497	CG34301	3.183	2.90333	3.091	4.34867	3.412	3.81833
A_09_P003681	FBtr0301078	CG34302	5.84833	2.86533	3.857	6.213	7.268	5.385
A_09_P003686	FBtr0112499	CG34303	5.04733	2.873	4.11	15.617	8.46733	4.315
A_09_P003691	FBtr0112500	CG34304	4.595	2.55433	5.36233	4.69133	3.61367	4.048
A_09_P003696	FBtr0112501	CG34305	724.167	321.7	74.4433	290.2	109.96	39.0767
A_09_P003701	FBtr0112502	CG34306	43.91	48.38	91.74	43.7667	71.08	122.497
A_09_P003706	FBtr0301079	CG34307	3.774	2.60867	3.14933	4.54267	5.83	4.07833
A_09_P003711	FBtr0112504	CG34308	3.36767	4.032	13.0433	4.98767	4.91367	8.344
A_09_P003716	FBtr0112505	CG34309	3.85867	2.949	3.35467	4.214	5.47867	4.08567
A_09_P003721	FBtr0112506	CG34310	1102.27	1255.77	1400.67	1165.67	1132.5	1673.67
A_09_P003726	FBtr0112521	CG34319	580.467	222.267	104.84	1022.3	439.3	341.333
A_09_P003731	FBtr0112522	CG34320	10.1127	8.42933	14.35	5.80033	13.1507	17.5607
A_09_P003736	FBtr0112523	inaF-C	9.849	8.45533	13.6133	5.96633	9.87533	9.85733
A_09_P003741	FBtr0112524	inaF-A	3.50833	2.50033	3.301	4.63	3.815	4.03533
A_09_P003746	FBtr0112525	CG34323	3.02733	6.20167	5.224	5.567	9.95667	30.13
A_09_P003751	FBtr0112526	CG34324	3.43533	2.64767	3.416	4.858	3.94967	5.021
A_09_P003756	FBtr0112527	CG34325	330.567	675.467	579.6	435.667	978.533	729.333
A_09_P003761	FBtr0112528	CG34326	3.78267	2.85867	3.095	4.631	3.61933	4.392
A_09_P003766	FBtr0112529	CG34327	6.96267	4.92667	6.249	5.90033	6.62433	7.053
A_09_P003771	FBtr0112530	CG34328	767.3	368.133	104.15	413.9	158.333	82.8933
A_09_P003776	FBtr0112531	CG34329	5.43533	2.456	3.841	4.638	3.32967	3.68667
A_09_P003781	FBtr0112532	CG34330	11714.7	9521.33	6935.33	7528.33	9780.67	5108.67
A_09_P003786	FBtr0301576	CG34331	4.69133	3.555	5.945	7.02133	5.08433	4.94667
A_09_P003791	FBtr0112534	CG34332	10.4283	17.8533	14.6763	10.5787	5.921	5.086
A_09_P003796	FBtr0112535	Vml	8.56067	8.24367	9.61433	7.63367	10.391	16.22
A_09_P003801	FBtr0112536	CG34334	292.4	124.847	187.873	255.333	195.033	141.967
A_09_P003806	LP05425		133033	93290	120030	153767	136867	114267
A_09_P003811	FBtr0112538	CG34336	3.977	2.13267	2.69233	4.04933	3.73433	3.36167
A_09_P003816	FBtr0112539	CG34337	3.051	2.60367	3.15633	4.41833	3.70833	3.9
A_09_P003821	FBtr0112540	CG34338	3.10633	2.749	3.15833	4.494	3.81367	3.903
A_09_P003826	FBtr0302154	Megalin	716.8	792.567	836.233	737	889.833	951.067
A_09_P003831	FBtr0302391	CG34340	4.76167	3.44733	3.618	7.52	10.2307	6.158
A_09_P003836	FBtr0112544	Pde11	10124	6067	6263.33	13520	8695.67	8861
A_09_P003841	FBtr0300031	CG34342	2.99367	3.603	5.233	4.003	3.188	3.676
A_09_P003846	FBtr0301718	sick	64.5733	39.0533	50.7933	74.0967	46.8167	70.5433
A_09_P003851	FBtr0301719	sick	632.033	372.267	601.4	343.567	319.2	374.133
A_09_P003856	FBtr0302660	rdgA	1063.93	879.4	1313.77	846.567	780.133	1294.67
A_09_P003861	FBtr0112553	CG34345	2.957	3.375	2.94067	4.467	4.28033	6.525
A_09_P003866	FBtr0112554	mamo	65.3967	95.1533	249.367	120.033	183.067	245.2
A_09_P003871	FBtr0112555	mamo	13.4113	16.9233	62.8667	27.0533	41.5567	80.8933
A_09_P003876	TC233224		8.822	2.64633	3.56833	9.39333	4.35133	4.67867
A_09_P003881	FBtr0112557	CG34348	23.63	23.8233	24.0133	16.4	12.7333	17.6467
A_09_P003886	FBtr0303025	CG34349	15030	28153.3	18523.3	10219	13470	13110
A_09_P003891	FBtr0112560	CG34350	3.63167	2.84267	3.678	5.59067	4.111	4.52733
A_09_P003896	FBtr0112561	CG34351	3.58633	4.63067	22.51	9.14833	12.4067	45.0933
A_09_P003901	FBtr0302153	Megalin	116.853	80.3	72.4267	212.767	127.4	57.36
A_09_P003906	FBtr0112563	CG34353	5.787	2.49067	4.29733	5.44667	7.86067	7.45367
A_09_P003911	FBtr0112564	CG34354	1450	666.633	1835.97	2355	1884.67	802.3
A_09_P003916	FBtr0306735	CG34355	7.374	8.67833	33.1467	61.4533	129.523	1128.1
A_09_P003921	FBtr0112566	CG34356	5.85567	3.79833	5.669	6.85267	7.041	5.09733
A_09_P003926	FBtr0112567	CG34357	63.5733	51.3133	78.2567	85.7633	96.1633	109.833
A_09_P003931	FBtr0112568	CG34357	50.53	29.6	27.94	104.933	45.4	49.31
A_09_P003936	FBtr0112569	shakB	12.497	6.34567	20.24	19.6067	25.98	25.57
A_09_P003941	FBtr0112572	shakB	11.2667	5.525	27.4317	12.42	13.4663	21.0233
A_09_P003946	FBtr0112573	IP3K2	28.7233	25.4033	19.63	24.2433	23.2333	22.1233
A_09_P003951	FBtr0112576	CG34360	340.967	319.6	326.6	440.567	255.867	209.8
A_09_P003956	FBtr0112580	Dgk	28.7133	19.306	14.7493	57.5133	54.4633	37.69
A_09_P003961	FBtr0112582	CG34362	3.912	4.17567	3.077	5.645	5.92	4.847
A_09_P003966	FBtr0112583	CG34362	2.97967	3.508	3.98833	5.467	4.63133	4.30967
A_09_P003971	FBtr0303083	CG42732	3.51333	2.891	14.4987	5.23333	9.18367	4.40433
A_09_P003976	TC222481		29.8367	11.5807	11.9763	73.22	18.8867	18.2967
A_09_P003981	FBtr0112587	CG34365	22.0833	17.9967	32.0467	38.7967	26.88	35.3367
A_09_P003991	FBtr0112591	Shawl	15.93	6.16867	3.83233	13.3777	5.04767	9.46033
A_09_P003996	FBtr0112592	CG34367	87.1133	32.8333	30.9833	67.0867	39.0167	46.22
A_09_P004001	FBtr0112593	Fili	53.46	50.0267	35.29	53.2933	36.71	33.6933
A_09_P004006	FBtr0112594	CG34369	3.14967	2.49133	3.14167	4.30467	3.57467	3.75767
A_09_P004011	FBtr0299544	CG34370	8.855	7.438	5.64267	24.2833	28.1703	9.36767
A_09_P004016	FBtr0112596	CG34371	7.85433	4.66167	3.20767	18.3597	6.31433	8.01833
A_09_P004021	FBtr0273218	CG34372	52.35	12.1073	3.39167	84.7867	42.8133	7.56167
A_09_P004026	FBtr0304998		6015.33	3441.33	8988.33	7832	9967.33	12637.7
A_09_P004031	FBtr0112603	Rapgap1	169.697	297.433	201.743	318.433	338.3	199.767
A_09_P004036	FBtr0112607	CG34375	3.738	3.21933	5.81367	5.79367	4.32467	4.68833
A_09_P004041	FBtr0112608	CG34376	3393.33	3359.67	3810	2225.33	2198.67	2759.33
A_09_P004046	FBtr0112609	CG34376	315.233	500.9	601.7	315.633	288.267	248.167
A_09_P004051	FBtr0112610	CG34377	6.104	5.84333	4.72333	7.44433	9.516	6.59367
A_09_P004056	FBtr0112611	Pvf3	2708.67	627.1	303.703	2564.93	1016.6	500.033
A_09_P004061	RE18107		28.87	5.226	2.92433	19.1647	7.832	3.616
A_09_P004066	FBtr0112614	Shroom	511.2	431.833	217.333	336.8	288.5	200.3
A_09_P004071	RE47056		109.2	77.6633	47.1367	103.53	67.7233	47.8833
A_09_P004076	FBtr0112618	CG34381	2.81	2.925	5.04867	4.05067	3.583	5.26867
A_09_P004081	FBtr0112620	CG34382	38.1933	20.8667	17.0567	56.42	28.9667	14.9567
A_09_P004086	FBtr0112621	CG34383	16.5467	10.153	8.546	20.9533	15.2467	14.5917
A_09_P004091	FBtr0112625	CG34384	3.86467	2.76033	3.294	5.10667	4.157	5.583
A_09_P004096	FBtr0300553	dpr12	4.23833	2.46033	3.45	4.17367	7.101	4.156
A_09_P004101	FBtr0112627	CG34386	593.467	376.333	141.167	1090.83	439.1	169.733
A_09_P004106	FBtr0112628	futsch	91.1267	12.5127	24.5993	73.4133	32.7033	17.1553
A_09_P004111	FBtr0112629	CG34388	79.5133	39.71	12.1947	56.0733	31.8767	5.83633
A_09_P004116	FBtr0112630	cv-c	5758	5717.67	3912.33	4366.33	2900.33	2578.33
A_09_P004121	FBtr0112633	Rgk2	4.90167	7.08667	8.772	4.72467	8.18833	10.0407
A_09_P004126	FBtr0112634	CG34391	13.7333	7.762	16.4267	10.6903	26.0367	12.6133
A_09_P004131	FBtr0112636	Epac	4801.33	2691	1166.4	2422.67	1029.63	869.933
A_09_P004136	FBtr0112637	CG34393	3.63567	2.824	3.669	5.435	4.18433	4.626
A_09_P004141	FBtr0306334	CG34394	326.433	210.2	173.133	334.3	286.533	305.2
A_09_P004146	FBtr0112641	CG34394	2715.33	2566.67	2529.33	3639	3155.67	3097.33
A_09_P004151	FBtr0112642	nub	9.08467	3.75433	4.744	19.74	7.22767	4.44367
A_09_P004156	FBtr0112644	CG34396	10.1187	15.1277	13.213	27.9967	37.8033	18.6467
A_09_P004166	FBtr0112646	Rgk3	3.299	2.49867	8.28067	4.40567	4.59167	6.25467
A_09_P004171	FBtr0112648	CG34398	42.85	30.77	37.9333	35.9967	28.0967	38.26
A_09_P004176	FBtr0112650	Nox	4.733	3.532	4.01767	4.63067	4.97033	3.746
A_09_P004182	FBtr0290126	CG34400	8.64433	4.45233	6.85033	8.33033	9.518	6.74133
A_09_P004186	FBtr0112653	CG34401	5025	4062	4601.33	5695.33	5979	6699
A_09_P004191	FBtr0112654	CG34402	94.6167	177.633	134.133	188.267	196.567	259.3
A_09_P004196	FBtr0112655	CG34402	18.6133	10.7683	16.21	29.7267	17.7367	17.02
A_09_P004201	FBtr0100246	pan	1496.67	1145.67	841.7	1676.67	1156.33	1045.53
A_09_P004206	FBtr0112657	pan	1167.77	682.1	863.467	1487.67	1126.33	1302.67
A_09_P004211	FBtr0112667	CG34404	11503.3	13038.3	6547.67	5388	4403.33	2683
A_09_P004216	FBtr0112670	NaCP60E	19.6433	23.5967	59.5433	54.8167	106.663	155.133
A_09_P004221	FBtr0112671	CG34406	1480.67	2357.67	1289.33	950.9	666.3	606
A_09_P004226	FBtr0112672	Not1	17530	21060	16990	22773.3	18990	15316.7
A_09_P004231	FBtr0112675	CG34408	7793	15933.3	9628.33	8656	9710	8434.33
A_09_P004236	FBtr0112676	CG34409	233.6	293.1	397.067	183.433	115.947	127.533
A_09_P004241	TC225118		5.59933	2.52433	6.95733	7.066	5.28533	5.83833
A_09_P004246	FI07640		3.42267	3.00867	3.01267	7.75867	5.76967	8.01067
A_09_P004251	FBtr0300364	CG34411	3.212	3.25	4.593	5.60433	4.017	6.932
A_09_P004256	FBtr0112680	tlk	6477	1284.03	5635.6	7296.67	4930	6519
A_09_P004261	FBtr0299581	tlk	36.86	16.2333	77.8533	71.7933	80.6333	17.2533
A_09_P004266	FBtr0301848	NKAIN	3146.33	1629.33	2173	3880.33	2961	2316.67
A_09_P004271	FBtr0305056	NKAIN	3199.67	1414.17	2220	4807	3310	2632
A_09_P004276	FBtr0112690	spri	6571.33	5428.67	4220	7510.67	6255	6914
A_09_P004281	FBtr0112691	CG34415	3657.33	5942.67	5987	2826.33	4634.67	5508.67
A_09_P004286	FBtr0303118	Ank2	10.5477	9.036	22.6	11.89	13.6867	18.48
A_09_P004291	FBtr0303119	Ank2	3.63733	2.924	3.24433	5.45833	3.42367	3.90033
A_09_P004296	FBtr0303120	Ank2	7.48833	5.07333	5.81767	8.09167	5.423	4.31067
A_09_P004301	FBtr0303125	Ank2	5.46633	2.96667	3.152	9.30533	3.866	3.87533
A_09_P004311	FBtr0112703	CG34417	2306	2124.67	2016.67	2293	2519.67	2611.67
A_09_P004316	FBtr0112704	CG34417	166.767	289.233	269	180.7	283.067	183.253
A_09_P004326	FBtr0112707	CG34417	19.8267	19.87	24.2367	30.4833	28.0667	29.97
A_09_P004331	FBtr0112710	sif	83.89	86.6633	65.08	113.907	107.24	128.773
A_09_P004336	FBtr0112712	sif	4.99133	5.21167	3.11567	4.66167	4.20267	4.94433
A_09_P004342	FBtr0112714	sif	12.5367	6.43567	15.1367	15.6437	13.9847	37.9533
A_09_P004346	FBtr0273220	Hmx	32.0367	20.436	53.3	34.9167	47.0367	44.34
A_09_P004351	FBtr0112716	CG34420	4.306	2.87567	4.758	5.047	3.37467	3.91233
A_09_P004356	FBtr0112717	Snoo	1661.33	1435.33	1381.33	1760.33	1222.67	1192.67
A_09_P004361	FBtr0112720	Snoo	1869.33	1734.67	2236.33	2228.33	1780	2427
A_09_P004366	FBtr0112722	CG34422	5790.33	9890.67	9857.33	6890.67	10106.7	10796.7
A_09_P004373	FBtr0112723	CG34422	227.167	129.6	501.62	325.667	393	379.133
A_09_P004376	FBtr0301854	CG34423	12.7543	22.65	47.9267	6.21667	8.41767	23.9933
A_09_P004381	FBtr0112725	CG34424	1175.9	1352.33	1194.67	200.967	196.733	157.533
A_09_P004386	FBtr0112726	CG34425	3.125	2.458	3.21133	4.61067	5.28033	3.97733
A_09_P004391	FBtr0112727	CG34426	16.8777	5.925	5.48933	35.62	6.70267	4.404
A_09_P004396	FBtr0303231	CG34427	5.593	3.256	4.853	5.81833	4.53333	3.696
A_09_P004401	FBtr0112729	CG34428	3.22833	2.547	3.32033	4.744	3.79133	4.09867
A_09_P004406	FBtr0112730	CG34429	4.70967	3.21633	3.11167	4.887	6.46133	3.76233
A_09_P004411	FBtr0112731	CG34430	2548.33	4497.33	2884	1195.9	2029	2491
A_09_P004416	FBtr0112732	CG34431	31.2833	11.1797	5.52767	16.4833	17.7567	7.475
A_09_P004421	FBtr0112733	CG34432	2.86467	2.304	2.93933	4.132	3.22667	4.02667
A_09_P004426	FBtr0112734	CG34433	2.87167	2.31067	3.48167	4.14367	3.43	3.67033
A_09_P004431	FBtr0112735	CG34434	80.23	101.387	70.6433	167.733	225.2	78.6367
A_09_P004436	FBtr0112736	CG34435	3.74833	2.92633	3.80033	5.504	4.26967	4.80167
A_09_P004441	FBtr0112737	CG34436	10.472	13.9037	15.2	24.99	19.96	21.2133
A_09_P004446	FBtr0112738	CG34437	133.833	296.333	239.667	304.1	412.8	387
A_09_P004451	FBtr0299507	Cap-G	13110	28466.7	16660	9448	13980	18223.3
A_09_P004456	FBtr0112740	CG34439	7953.67	13460	9532.33	7399	8128.33	7134.33
A_09_P004461	FBtr0112741	CG34439	5269	5427.33	5094.67	4164.67	4505.67	3777.33
A_09_P004466	FBtr0079695	lmg	739.767	995.967	1019.67	827.133	1140.83	890.167
A_09_P004471	FBtr0112743	lmg	9987.33	6816	6112.67	10275	8171.33	6840.67
A_09_P004476	FBtr0112746	CG34442	29.57	43.9633	45.2033	31.0967	24.4633	24.8867
A_09_P004481	FBtr0112747	CG34443	2.85	2.242	2.92733	4.138	3.32467	3.62333
A_09_P004486	FBtr0112748	CG34444	4.235	2.716	3.66833	4.59533	4.66767	6.808
A_09_P004491	FBtr0112749	CG34445	20.6173	18.2633	23.3167	13.4367	19.3307	17.6367
A_09_P004496	FBtr0112750	CG34446	7.33733	9.84867	8.65367	4.312	6.123	11.43
A_09_P004501	FBtr0112751	CG34447	4.92933	3.32533	3.985	5.168	5.34467	6.531
A_09_P004506	FBtr0112752	CG34448	2.928	2.33667	2.99833	4.24533	6.51633	3.72267
A_09_P004511	FBtr0112753	CG34449	1301	1536.33	1491.67	2082.33	3212.67	2953.67
A_09_P004516	FBtr0112755	CG34449	377.867	186.867	183.733	384.167	230.633	142.9
A_09_P004521	FBtr0112756	CG34450	15.4133	13.01	8.426	25.15	27.7967	9.52133
A_09_P004526	FBtr0112757	CG34451	4.26433	4.35867	6.42933	4.80867	7.04267	7.49733
A_09_P004531	FBtr0299517	CG34452	4.346	2.75	3.63833	5.472	4.31733	4.45
A_09_P004536	FBtr0299518	CG34453	413.5	73.6667	98.92	625.9	105	164
A_09_P004541	FBtr0112760	CG34454	632.533	266.767	307.2	939.8	420	410.9
A_09_P004546	FBtr0112761	CG34455	5366.67	10128.7	6557.33	1545	1170.67	1020.4
A_09_P004551	FBtr0112762	CG34456	22.1533	21.9033	17.0083	26.0167	26.66	17.1367
A_09_P004556	FBtr0112763	CG34457	3.52867	3.53833	3.96367	5.448	6.394	4.79533
A_09_P004561	FBtr0112764	CG34458	4.51567	4.073	5.67933	7.56933	6.627	6.76
A_09_P004566	FBtr0112765	CG34459	14.9333	15.96	7.31933	11.3733	10.8367	8.88833
A_09_P004571	FBtr0112766	CG34460	3.80967	3.68867	3.77433	4.57933	4.392	4.58433
A_09_P004576	FBtr0112767	CG34461	3.89033	4.683	3.54733	6.037	7.57367	6.12867
A_09_P004581	FBtr0112768	CG34462	8.893	9.18033	7.503	12.091	10.0623	12.7217
A_09_P004586			12.2977	7.27833	12.6933	8.65133	10.7343	12.3067
A_09_P004597	FBtr0302228	CG40530	3.76	2.51333	3.567	4.20867	3.372	3.69
A_09_P004601	NP12807814		5.306	4.28	6.25033	7.106	7.31233	4.83767
A_09_P004606	FBtr0302523	CG40551	3.783	2.86767	3.715	5.31033	4.32367	4.60167
A_09_P004611	NP12807546		12.5867	20.4833	17.61	7.316	20.6033	20.5
A_09_P004616	NM_001110612	CG40583	2.72467	2.19833	2.74467	3.86533	3.01133	3.44667
A_09_P004621	TC247006		4.01667	2.95533	7.16733	15.31	39.99	28.1977
A_09_P004626	TC247006		7.01067	4.02067	13.528	21.1	45.4733	41.3867
A_09_P004631			8.53467	6.093	5.96733	15.562	10.6687	7.01033
A_09_P004636	NP12807865		5.19967	6.71833	2.835	4.02333	3.15333	3.55067
A_09_P004641	NP12807864		2.962	2.686	10.2073	4.28767	4.63733	5.409
A_09_P004646	NP12807831		7.46033	4.096	38.2333	10.7677	21.6967	12.5567
A_09_P004651	FBtr0299529	JYalpha	5.94533	9.08833	18.4783	6.95267	9.10167	11.283
A_09_P004656	FBtr0113933	CG40801	1221	933.653	2187.33	1537.17	2246.33	2987.67
A_09_P004661	NM_001110586		27.4067	26.77	31.8533	17.09	21.7233	32.2067
A_09_P004666	FBtr0302349		3.51467	2.38833	3.093	6.615	4.72533	4.168
A_09_P004671	NM_001110696	CG40635	5.30533	4.568	3.41167	6.89767	5.144	4.49367
A_09_P004676	FBtr0079667	Akap200	11010	6299.67	14136.7	10905.7	14153.3	13664.7
A_09_P004681	NM_001110709	CG40719	3.84333	2.428	3.06933	4.95233	3.516	3.879
A_09_P004686			4.09967	2.96133	30.2667	5.99567	19.9267	8.25667
A_09_P004691	NP802145		10.323	3.24267	3.73467	8.095	19.3573	3.735
A_09_P004696	NP12807918		43660	32053.3	34206.7	58550	36430	38466.7
A_09_P004701	AT28829		56.5167	58.4033	97.9867	89.5467	82.5967	85.36
A_09_P004706	NP12807796		3.59667	11.777	2.96733	13.986	5.79833	3.886
A_09_P004711	TC251522		1074.03	284.533	994.333	1285.2	984.233	1261.5
A_09_P004716	FBtr0113933	CG40801	3.53867	2.98367	3.87633	5.15867	4.36133	4.41833
A_09_P004721	NM_001110621		3.68833	2.64733	3.78467	4.86067	4.12933	6.93467
A_09_P004726	NM_001110655		11.3187	8.00967	12.7703	6.36933	7.198	8.96967
A_09_P004731			2.90367	2.42333	2.85167	4.031	3.10233	3.562
A_09_P004736			69.91	41.4633	128.077	773.233	1191.77	1647.93
A_09_P004741	NP12807755		450.633	256.867	1115.33	702.867	795.067	1454.67
A_09_P004746	TC251092		3.40667	4.72967	17.305	7.429	25.86	9.79533
A_09_P004751	FBtr0073704	CG12717	463.167	194.067	612.267	382.167	391.733	718.533
A_09_P004756	NP12807849		3.27867	2.30133	2.95567	4.14967	4.14333	4.47733
A_09_P004761	NP12807736		5.00133	2.54867	3.17567	5.042	4.64467	4.35467
A_09_P004766	FBtr0114109		175.933	98.5133	144.3	161.233	131.833	144.9
A_09_P004771			8.443	6.698	13.9233	7.50833	12.2467	10.01
A_09_P004776	NP12807531		18.4267	13.337	49.14	31.13	42.04	107.467
A_09_P004781	NP12807805		25.1733	13.083	15.007	23.05	44.23	20.5033
A_09_P004786	NP12807760		55.9833	39.1867	72.23	82.1167	99.9367	78.1067
A_09_P004791	NM_001110689		594.333	343.503	753.733	578.133	641.233	1162.97
A_09_P004796	FBtr0302237	CG40930	3.795	2.89967	3.787	5.44467	4.37133	4.65233
A_09_P004801	NM_001110672	CG40936	22.3233	10.1003	16.46	22.4967	26.2733	16.3233
A_09_P004806	EU685282	CG40968	4.55867	2.481	3.48733	5.41167	3.38767	4.719
A_09_P004811	NP12807829		3.019	3.91067	3.097	5.46533	6.64267	4.08667
A_09_P004816	NP12807784		2.79233	2.23933	2.92	4.35033	3.80133	3.53067
A_09_P004821	FBtr0074899	schuy	3.87667	2.73967	3.71633	6.65	3.22467	4.735
A_09_P004826	TC256030		994.3	352.433	703.933	1838.67	1231.4	1177.87
A_09_P004831	FBtr0302238	CG40968	5.35933	3.03133	3.12933	6.91967	9.035	5.45133
A_09_P004836	NP12807780		4930.33	5940.67	8101.67	6466	4812.33	9969
A_09_P004841	NP12807730		2.963	2.356	3.05733	4.26367	3.616	3.75133
A_09_P004846	TC252839		63.71	59.8733	139.067	47.7267	64.9033	78.3167
A_09_P004851	NM_001110618	CG40992	3.32833	2.574	3.43567	4.82533	4.875	4.213
A_09_P004856	TC257482		3.07933	2.45833	3.138	4.491	3.56167	3.95967
A_09_P004861	NP12807833		5.35467	4.12967	4.462	8.638	7.14567	5.74367
A_09_P004866	NP12807732		5.25133	3.728	3.701	5.56267	7.207	5.46967
A_09_P004871	TC248415		173	100.957	182.833	153.2	134.467	145.2
A_09_P004876	FBtr0302525	CG41020	5.141	4.346	6.12433	5.09033	5.48167	5.97833
A_09_P004881	TC252545		6.601	2.265	3.35333	4.989	4.46	3.65533
A_09_P004886	NP12807633		476.7	629.1	564.433	572.8	623.533	459.1
A_09_P004891	FBtr0074205	Muc14A	217.953	259.08	930.967	339.8	851.3	1858
A_09_P004896			2.94067	2.31067	3.36133	4.13967	3.38133	3.677
A_09_P004901	TC239449		3.11133	2.45967	3.20833	4.50533	3.607	3.947
A_09_P004906	TC254347		3.11867	2.50567	3.136	4.57833	3.79733	3.95267
A_09_P004911	NP12807636		12483.3	5535	13026	17003.3	11428	13967.7
A_09_P004916	NP12808002		3.377	2.69333	3.50933	4.974	3.876	4.277
A_09_P004921	NP12807548		3.30267	3.08533	3.20167	4.02833	4.61767	3.59433
A_09_P004926	NP12807578		24.6733	53.6867	52.2433	45.5033	88.0733	81.3333
A_09_P004931	NP12807580		5.45467	5.13567	11.4143	5.63567	7.69533	11.168
A_09_P004936	NP12807646		32.52	36.58	76.5733	26.49	26.8567	81.98
A_09_P004941	FBtr0114013		714.4	618.2	576	614.333	486.767	642.567
A_09_P004946	NP12807975		3.47333	2.736	4.751	5.12667	4.64133	4.54967
A_09_P004951	TC257482		5.96233	6.21367	9.12267	11.6397	16.6857	10.122
A_09_P004956	NP12807591		5.66733	6.012	8.728	5.74733	14.1257	7.984
A_09_P004961	NP12807577		3.42133	5.26633	8.10267	5.093	4.63167	8.01833
A_09_P004970	NP12807556		15.9467	14.1947	50.3767	18.9367	19.0067	44.0467
A_09_P004971			4.53067	2.79567	3.45467	4.881	4.41267	4.16
A_09_P004976	TC254608		251.4	252.667	369.967	265.033	298.933	319.833
A_09_P004981	NP12807691		3.14633	2.47167	3.21967	4.529	3.62133	3.953
A_09_P004986	TC257847		699.433	387	938.9	964.967	829.6	1281
A_09_P004991	NP12807687		4.79433	3.43433	4.10633	5.05	3.66	6.28133
A_09_P004996	TC257364		13.5067	8.13833	13.2057	7.47067	4.275	4.38933
A_09_P005001	FBtr0114025	CG41257	76.9233	82.1833	114.413	88.1733	55.45	106.4
A_09_P005006	NP12807649		4.93467	4.04567	8.67867	5.12267	3.98667	5.508
A_09_P005011	NP12807573		64.62	8.79933	31.59	211.933	99.8733	120.94
A_09_P005016	FBtr0114030	l(2)41Ab	148.1	237.3	260.4	115.75	113.41	253.833
A_09_P005021	NP12807667		3.51233	2.42267	3.14867	4.885	4.07467	4.12567
A_09_P005026	NP12807671		57.0567	69.4133	409.333	77.97	99.17	408.967
A_09_P005031	NP12807668		18.26	33.55	11.7033	16.75	24.3333	8.87933
A_09_P005036	NP12808000		2.94067	2.47033	3.04	4.22067	3.432	3.75967
A_09_P005041	NP12807569		11.3633	4.85133	8.173	16.4433	8.417	18.4633
A_09_P005046	NP12807677		4.658	2.609	3.86767	5.228	5.13233	7.50733
A_09_P005051	NM_001110884		115.007	72.98	451.567	153.367	172.033	292.933
A_09_P005056	NP12807631		98.94	88.49	181.4	133.9	204.033	264
A_09_P005061	NP12807941		7.30433	2.767	3.726	5.65033	10.0447	4.848
A_09_P005066	NP12807552		288.667	81.8733	164.32	251.233	173.133	157.81
A_09_P005071	NP12807553		6.463	2.21667	2.78833	3.895	12.1553	3.48667
A_09_P005076	NP12807592		96.4567	43.4967	258.24	126.103	104.713	197.897
A_09_P005081	NP12807586		21.7267	10.4823	8.28067	19.2203	32.31	21.35
A_09_P005086	NP12807549		3.433	2.68467	3.54767	4.83	3.831	4.06433
A_09_P005091	NP12807563		4.52233	3.641	6.32633	6.04233	4.71967	4.43133
A_09_P005096	NP12807509		21.6667	8.34767	10.5247	12.5133	8.57	5.92833
A_09_P005101	NP12807558		4.676	3.03967	4.54467	5.37067	4.451	4.55267
A_09_P005106	NP12807559		3.25833	2.57533	3.28967	4.85833	3.681	4.11633
A_09_P005111	NP12807948		6.83667	5.983	9.88333	11.2183	5.62433	10.558
A_09_P005116	NP12807627		3.016	2.368	3.06533	4.22567	3.49667	3.77867
A_09_P005121	NP12807630		3.303	3.04567	3.86967	4.72633	3.98167	4.12433
A_09_P005126	TC251565		4.14233	2.85467	4.00467	5.816	5.64567	4.85433
A_09_P005131	NP12808004		31.21	23.4433	45.6367	19.1333	17.6033	37.7433
A_09_P005136	NP12808005		4.07767	2.45067	3.132	5.77633	4.00433	3.90133
A_09_P005141	FBtr0114056	CG41320	2197	1486.27	3602.67	2703.33	2599.67	3797.33
A_09_P005146	NP12807624		3.316	2.477	3.27433	10.1393	3.77267	11.1127
A_09_P005151	NP12807622		22.9133	5.97467	19.4163	22.2667	22.05	32.6
A_09_P005156	NP12807665		3.62333	5.19733	6.134	8.50433	4.44233	4.624
A_09_P005161	NP12807664		2.87167	2.23367	2.97667	4.21533	3.40533	3.66367
A_09_P005166	NP12807985		447.967	285.867	197.567	303.367	204.033	144.867
A_09_P005171	TC254781		233.433	78.8333	240.9	1175.53	735.933	469.567
A_09_P005176	NM_001015177		51.3167	50.0533	77.0967	50.3333	74.8	86.91
A_09_P005181	NP12807655		14.393	7.33367	13.53	10.0483	11.8033	23.3133
A_09_P005186	NP12807532		3.043	2.40233	3.29867	4.34533	3.74667	4.14
A_09_P005191	NP12807534		17.822	14.5957	24.4113	13.3737	11.363	21.9853
A_09_P005196	TC245201		9.26733	4.34133	14.3683	5.665	6.33867	9.27933
A_09_P005201	NP12807536		13.4107	6.138	8.09033	14.5047	13.609	16.41
A_09_P005206	TC243961		3.68167	7.49867	4.903	4.363	6.57933	6.98433
A_09_P005211	NP12807617		2.72033	2.19667	2.739	3.86033	3.26767	3.44233
A_09_P005216	NM_001110928		3.019	2.37067	3.08833	6.158	4.567	3.792
A_09_P005221	NP12807608		22.1967	11.0037	5.913	25.2367	9.433	8.466
A_09_P005226	NP12807610		19.7933	11.7337	65.66	10.795	13.6193	6.74067
A_09_P005231	FBtr0301942	CG42402	6.00933	2.20933	2.95167	6.39933	4.24867	4.63833
A_09_P005236	NP12807956		2.85267	2.27233	2.939	4.15367	3.26567	4.10167
A_09_P005241	TC257847		16.75	5.038	29.3407	29.64	18.714	28.881
A_09_P005246	NP12807926		4.98633	2.47433	2.81667	4.286	3.48433	3.83633
A_09_P005251	NP12807545		8.97933	3.477	4.82167	6.34267	7.55033	6.38967
A_09_P005256	NP12807644		4.669	3.74733	2.94733	10.537	4.55067	4.92533
A_09_P005261	FBtr0113699	rl	5374.33	2422.33	2790.67	6618.67	3674.67	3441
A_09_P005266	NP12807780		4583	2212.33	5081.67	5633	3830.33	5080
A_09_P005271	TC248926		147.233	111.47	359.533	139.127	159.267	222.337
A_09_P005276	NM_001110991		319.4	134.763	271.967	452.967	327.467	233.833
A_09_P005281	NP12807554		174.967	112.493	156.65	186.667	169	144.967
A_09_P005286	NP12807620		49.88	32.8233	95.6967	87.1333	158.733	282.68
A_09_P005291	FBtr0114088	CG41423	60.87	15.26	59.96	382.797	181.6	78.9133
A_09_P005296			4019.67	7411.33	3802.33	2937.33	2500.33	2804.67
A_09_P005301	TC241546		2.66067	2.16433	2.70233	4.02933	2.953	3.75267
A_09_P005306	NP12807967		4.715	2.69267	3.26467	5.185	5.23333	4.20767
A_09_P005311	NP12807938		2.73267	2.21167	2.778	3.90133	5.52567	3.47433
A_09_P005316	NP12807597		145.233	69.88	269.333	182.567	247.767	369.333
A_09_P005321	TC233997		13.78	11.31	19.98	13.5793	13.218	13.0933
A_09_P005326	NP12807959		5.38833	6.19767	6.16433	11.94	13.96	10.0943
A_09_P005331	NP12807994		34.89	19.691	75.3767	56.5467	80.3133	107.187
A_09_P005336	NP12807971		2.81667	2.92767	2.905	4.08533	3.14733	3.61033
A_09_P005341	NP12807970		44.57	41.3767	156.5	52.6067	76.62	175.3
A_09_P005346			3.22867	2.50667	3.849	4.72767	3.792	7.23267
A_09_P005356	TC253041		3.22167	5.11367	3.09767	4.55267	3.88767	4.087
A_09_P005361	FBtr0114103	CG41497	5.52433	3.512	6.333	6.16467	6.05067	4.99033
A_09_P005366	TC257350		3.24767	4.984	5.92433	7.202	3.64233	7.75633
A_09_P005371	NP12807949		23.4533	22.3767	93.5167	16.59	46.4833	194.567
A_09_P005376	TC247536		3623.33	2142.33	2249.67	3658.67	2102.67	2201
A_09_P005381	NP12807928		4.23867	2.65433	3.038	4.524	3.40133	4.634
A_09_P005386	FBtr0302253	CG41518	4.52067	3.778	3.55733	5.829	5.12533	7.12467
A_09_P005391	FBtr0114109		6.793	3.05433	6.264	6	10.702	8.622
A_09_P005396	FBtr0114110		38.9833	27.6933	17.7333	54.8833	51.51	37.3233
A_09_P005401	FBtr0114111	CG41520	121.1	254.167	562.1	102.51	211.267	893.033
A_09_P005406			10.696	4.78233	14.299	25.65	34.6467	8.13633
A_09_P005411			7.16767	10.317	14.084	7.16933	19.18	15.8533
A_09_P005416	NP12807914		3.13133	2.501	3.236	4.617	8.91167	3.969
A_09_P005421	NP12807906		124.337	104.92	187.433	106.49	117.87	149.5
A_09_P005426	NP12807902		3.261	2.89233	3.29933	4.59533	6.954	4.08267
A_09_P005431	NP12807901		3.836	2.59433	3.368	4.94667	3.697	4.76867
A_09_P005437			2.837	2.29267	2.90467	4.10367	3.24033	3.613
A_09_P005441	FBtr0302342	Pp1-Y1	3.427	2.71133	3.96	5.658	3.87267	4.342
A_09_P005446			1545.33	19591.7	2594.27	3219	1080.17	1608.53
A_09_P005451	NP12807783		3.546	2.81067	4.56833	5.328	8.93867	5.15367
A_09_P005456	NP12807782		116.1	54.5833	155.453	90.5467	108.187	138.963
A_09_P005461			17.7833	13.4633	13.6573	8.87433	4.229	10.9783
A_09_P005466	NP12807745		8.426	6.62567	11.55	8.72267	12.1727	9.38033
A_09_P005471	NP12807740		15.41	10.7443	27.72	18.7873	14.4667	38.7833
A_09_P005476	NP12807757		4.332	2.33567	2.951	4.26433	3.26033	3.71533
A_09_P005481	NP12807752		4.236	4.70867	4.46133	8.48867	5.48733	7.10733
A_09_P005486	TC250344		394.167	200.733	595.3	532.467	441.467	447.9
A_09_P005491	NP12807741		7750	11895.7	16276.7	8082	10703.3	17006.7
A_09_P005496	TC249530		3.34567	2.60767	4.564	4.875	4.29933	4.734
A_09_P005501	FBtr0079667	Akap200	1277.67	642.667	2409.17	1280.47	2205	1524.47
A_09_P005506			37.6633	16.5767	29.8067	36.66	33.3833	24.42
A_09_P005511	NP12807882		2588.67	3733	5965.33	2942.67	3963.67	5479.33
A_09_P005516	NP12807884		66.71	61.7767	99.0867	63.4967	71.92	78.28
A_09_P005521	TC256082		4971.33	3303.67	6893.33	4581.33	3800.33	6317.33
A_09_P005526	TC257670		164.5	178.233	802.467	206.533	460.8	193.267
A_09_P005531	FBtr0114141	CG41561	3.21467	2.95867	3.32033	7.01767	3.64867	4.703
A_09_P005536	FBtr0114142	CG41562	979.6	449.767	129.197	194.5	60.6367	56.5833
A_09_P005546	NP12807860		5.467	3.45633	5.223	4.21533	6.63133	6.09233
A_09_P005551	NP12807855		3.735	2.27133	2.87667	4.296	3.14633	3.659
A_09_P005556	TC248631		5908.67	2272.67	5982.67	7617.33	5769.33	7567
A_09_P005561	FBtr0088633	CG8080	29836.7	28840	18030	29733.3	14463.3	13993.3
A_09_P005567	FBtr0088632	CG13741	6.889	15.3717	21.455	9.45733	25.32	23.1767
A_09_P005571	FBtr0088631	CG8078	989.433	1071.77	544.567	1007.67	558.7	376.567
A_09_P005576	FBtr0088565	CG8777	3422.67	5352.67	3192	2367.67	2543.33	2096.33
A_09_P005581	FBtr0088630	Pmm45A	22996.7	24386.7	28656.7	21940	31646.7	36086.7
A_09_P005586	FBtr0088567	tsu	10138.3	16076.7	8636.67	11506.7	9525	7154.33
A_09_P005591	FBtr0088628	Mys45A	5065	5645.67	3795.67	4867	4585	3943
A_09_P005596	FBtr0088568	Phax	5307.67	12773.3	7150.33	4120.67	5221.33	5436.67
A_09_P005601	FBtr0088579	CG11784	4439.33	5855.33	2975	1998.67	1324	703.967
A_09_P005606	FBtr0088580	Hydr1	4672.33	5749.33	3856	2581	3039.33	3211
A_09_P005611	FBtr0088624	alc	13033.3	23423.3	17433.3	10980.3	12780	13343.3
A_09_P005616	FBtr0088622	CG8008	99.6533	129.267	327.367	128.017	116.16	208.733
A_09_P005621	FBtr0088621	CG8046	17916.7	19590	10786.7	19893.3	18910	17536.7
A_09_P005626	FBtr0301527	Rad51C	292.533	351.467	255.3	226.2	174.3	231.2
A_09_P005631	FBtr0088611	CG8026	12780	17050	12353.3	15146.7	16556.7	13800
A_09_P005636	FBtr0088609	CG8027	1574	1288	1376	1561.33	1396.33	1723.33
A_09_P005641	FBtr0088588	CG8029	71853.3	75296.7	56026.7	74830	64196.7	74273.3
A_09_P005646	FBtr0088591	Cyp4p2	106.977	129.887	41.7767	127.8	116.807	56.2533
A_09_P005651	FBtr0088593	Cyp4p3	130.707	39.4367	13.1907	267.067	85.4033	41.2667
A_09_P005656	FBtr0088600	CG2063	1699.67	3627	2709.67	1127.47	1208	1275
A_09_P005661	FBtr0088595	CG1968	2397.33	3413	3337	2025.67	2239.33	1702
A_09_P005666	FBtr0088598	Myd88	8385.67	7261	4613.67	10112	6823.33	5065
A_09_P005671	FBtr0088558	CG13739	3.75767	2.84967	3.623	6.611	13.5167	5.83767
A_09_P005676	FBtr0088503	Or45a	3.126	3.56533	3.36733	4.33967	3.54033	4.20633
A_09_P005681	FBtr0113059	CG13954	3.14533	2.507	4.382	4.601	3.513	4.30767
A_09_P005686	FBtr0088555	CG8800	99.8933	28.6633	33.1567	138.4	35.4767	27.19
A_09_P005691	FBtr0088551	CG13955	8.55433	6.50633	10.6713	12.5857	9.03567	8.59533
A_09_P005696	FBtr0300293	prel	11620	19173.3	17920	8560	14126.7	18603.3
A_09_P005701	TC230519		6.58733	7.69433	42.94	4.255	12.0907	34.3633
A_09_P005706	TC233511		3.23367	3.373	8.91167	4.72633	4.80933	5.479
A_09_P005711	FBtr0300527	Camta	821	847.667	1407	747.967	1007.1	1371.67
A_09_P005716	FBtr0299917	brp	8.127	4.104	11.91	11.5447	12.8913	12.4337
A_09_P005721	FBtr0088547	CG1888	3302.33	5561	3372.67	2312.33	2740	3459
A_09_P005726	FBtr0088519	Or45b	3.68133	5.60667	5.151	6.379	6.46033	10.2047
A_09_P005731	FBtr0088520	CG1809	1351.03	2178.67	2086.67	1612.27	1472.53	2049.33
A_09_P005736	FBtr0088522	CG1814	12050	13796.7	9391	7225	7107	8868
A_09_P005741	FBtr0088542	CG1868	1168.33	1681.9	1447	1075.33	2045	1080.13
A_09_P005746	FBtr0088524	Updo	30183.3	47823.3	22523.3	30990	33256.7	19900
A_09_P005751	FBtr0088541	CG12929	11110.7	12895.3	5531.67	5673	3962.33	2413
A_09_P005761	FBtr0088529	CG1827	12900	26550	16633.3	6216	5790.33	8054.33
A_09_P005766	FBtr0305178	CG42600	200.767	246.6	289.233	408.167	120.567	152.933
A_09_P005771	FBtr0088532	CG1902	7015.67	12029	7641.33	5194.67	6509.67	5689.67
A_09_P005776	FBtr0088502	CG12926	165.533	112.26	106.967	147.2	103.017	69.8667
A_09_P005781	FBtr0088501	Mmp2	10655.7	11651.7	6847.33	13523.3	14173.3	13133.3
A_09_P005786	FBtr0088467	CG1773	2.87633	3.25567	2.942	4.14267	3.24367	3.645
A_09_P005791	FBtr0088468	CG10459	3.14633	2.52467	3.25067	4.59633	3.56833	3.99267
A_09_P005796	FBtr0299929	CG42347	23.7133	16.5267	10.157	33.1833	31.6633	23.1133
A_09_P005801	AT20942		4.34	2.639	3.93267	4.889	4.09333	4.10467
A_09_P005806	FBtr0088474	CG1698	27.8933	19.8033	7.45033	33.4333	23.06	13.4433
A_09_P005811	FBtr0088493	CG1648	2037.37	1461.13	1332	4378	4719.33	2728
A_09_P005816	FBtr0088491	CG1625	2.99633	4.62433	3.50567	11.6147	12.6973	9.855
A_09_P005821	FBtr0088487	hebe	1786.1	1582	895.633	6615.33	7568	4385
A_09_P005826	FBtr0088477	CG1663	614.5	695.4	703.833	536.433	523.767	631.867
A_09_P005831	FBtr0088485	Lsm11	822.333	1872.67	1366.67	539.967	672.6	605.833
A_09_P005836	FBtr0088478	CG1665	17950	24246.7	10677	5767.33	4215	2722.33
A_09_P005841	FBtr0089394	CG1599	21633.3	35053.3	20200	20953.3	22730	23133.3
A_09_P005846	FBtr0088479	CG1667	130133	78813.3	27643.3	151467	73460	49940
A_09_P005851	FBtr0088373	CG1671	47366.7	40340	28400	55010	34743.3	38893.3
A_09_P005856	FBtr0088375	CG1675	29156.7	28816.7	20233.3	26836.7	16940	15056.7
A_09_P005861	FBtr0088376	CG18446	829.633	1237	1324.33	1249.13	1229	1627
A_09_P005866	FBtr0088377	CG12744	7225.33	10384	7405.67	5555	4589	5284.67
A_09_P005871	FBtr0088451	sec24	11470	10285.7	15346.7	10586.7	14003.3	20223.3
A_09_P005876	TC230277		4.21567	2.867	3.292	4.758	3.71233	4.11167
A_09_P005881	FBtr0088450	CG1513	5408.33	4750.67	10489.3	3924	6472	13416.7
A_09_P005886	FBtr0088448	CG1441	144.033	167.267	162.76	196.533	158.333	207.633
A_09_P005891	FBtr0088384	CG12140	24663.3	28486.7	18406.7	17400	14270	12453.3
A_09_P005896	FBtr0088385	CG12130	18.98	8.493	5.18167	12.7567	4.50133	8.317
A_09_P005901	FBtr0088441	CG15863	1256.3	5687.33	2831.67	2063.67	2544.67	2198.33
A_09_P005906	FBtr0088440	CG1418	11870	19200	16733.3	10464	14503.3	14346.7
A_09_P005911	FBtr0088386	CG12133	189.533	207.3	175.533	965.333	1016.6	1849.37
A_09_P005916	FBtr0088388	CG12134	13246.7	21633.3	12730	9898	9994.67	7985.33
A_09_P005921	FBtr0088393	CG12128	9109.67	10673	8293.67	9212.33	6260.33	8120
A_09_P005926	FBtr0088394	CG12128	39.2333	47.8367	44.45	35.6933	32.1767	31.5
A_09_P005931	FBtr0088435	CG1407	1251.33	2863.67	2040	1074.33	2001.67	1762.67
A_09_P005936	FBtr0088436	CG1407	27323.3	19180	15613.3	22286.7	17576.7	15933.3
A_09_P005941	FBtr0088395	CG12129	11066.3	15244.7	7316.67	6223.33	4994	3784
A_09_P005946	FBtr0088434	oys	30836.7	32740	29996.7	43033.3	56403.3	54223.3
A_09_P005951	FBtr0088433	CG12918	32503.3	40500	30406.7	64340	42856.7	36886.7
A_09_P005956	FBtr0088400	magu	92.9167	66.0667	246.533	152.333	212.433	653.067
A_09_P005961	FBtr0088431	CG2292	2883	2378.33	1767.67	2164.67	1397.67	1175.67
A_09_P005966	FBtr0088403	mRpL42	19000	37923.3	24510	17756.7	19916.7	22410
A_09_P005971	FBtr0088404	CG12920	21.48	16.9403	12.2813	30.61	29.62	14.1967
A_09_P005976	FBtr0088428	CG1371	21586.7	25076.7	13410	21933.3	22166.7	14773.3
A_09_P005981	FBtr0088405	egr	36206.7	35156.7	37253.3	39733.3	41210	45810
A_09_P005986	FBtr0088409	CG2269	92.0467	36.8933	47.2433	111.497	61.8933	45.7133
A_09_P005991	FBtr0088425	RpLP0-like	47446.7	68666.7	44866.7	52246.7	31953.3	41496.7
A_09_P005996	FBtr0088423	CG11866	10676.7	16606.7	10717.7	10201.7	9018	15226.7
A_09_P006001	FBtr0290287	CG12917	49.4633	34.0167	43.4167	35.2133	35.89	28.2467
A_09_P006006	FBtr0088332	CG18011	589.7	956.667	1468.33	446.433	674.1	1263.33
A_09_P006011	FBtr0299832	KCNQ	149.033	125.033	257.733	63.77	76.4633	145.633
A_09_P006016	FBtr0088369	CG12214	2822	3955.33	4838	2546	3620	3978.67
A_09_P006021	FBtr0088365	CG12912	10.7657	19.0853	5.16267	14.5093	14.148	7.01967
A_09_P006026	FBtr0088364	CG12209	16.67	5.94033	7.55567	31.5967	12.34	6.32767
A_09_P006031	FBtr0088334	CG12914	3.80433	2.86167	3.811	5.44033	4.339	4.84667
A_09_P006036	FBtr0088335	CG12913	94.8633	287.227	123.59	96.5933	100.753	84.64
A_09_P006041	FBtr0088336	CG12911	3.11467	2.32	2.95533	5.86167	3.20367	3.71667
A_09_P006046	FBtr0088337	CG12910	12.3	11.2207	12.3293	8.138	5.789	9.08067
A_09_P006051	FBtr0088341	CAP	2382.67	1379.37	2471	2208.67	2201.67	3039.67
A_09_P006056	FBtr0088348	CG12909	46186.7	49183.3	22736.7	49663.3	35683.3	25613.3
A_09_P006061	FBtr0088359	Obp46a	4.98033	6.92867	2.80667	4.48167	3.14067	4.71167
A_09_P006066	FBtr0088351	CG12907	7.254	3.66333	5.25367	4.77633	5.378	5.969
A_09_P006071	FBtr0088356	CG12902	3.311	2.59067	3.429	4.843	3.864	4.478
A_09_P006076	FBtr0303084	CG42733	3.22867	2.56133	3.388	4.77467	3.77967	4.13333
A_09_P006086	FBtr0088323	Ir47a	2.902	2.57	3.02733	4.345	3.40167	3.74667
A_09_P006091	FBtr0088321	CG12898	3.20167	2.49133	3.27833	4.55667	5.25867	5.21067
A_09_P006096	IP06528		3.10067	2.439	3.16467	4.43367	3.574	3.89567
A_09_P006101	FBtr0088259	Prx2540-2	8471.67	29020	41783.3	10245	14440.7	30630
A_09_P006106	FBtr0088316	CG11825	455.7	1006.33	1566.57	491.267	698.6	1271.33
A_09_P006111	FBtr0088315	CG12896	10991.3	46110	51380	14047	19760	33110
A_09_P006116	FBtr0100460	RanBPM	4420.33	6696	6907	4345	4746.33	5725
A_09_P006121	FBtr0088314	CG12895	6010.33	11279.3	8606	4621.67	5189.33	7329.67
A_09_P006126	FBtr0088311	Cyp49a1	14.8703	12.7733	11.6237	26.3733	13.0133	15.8233
A_09_P006131	FBtr0088310	Caf1-105	4843	13433.7	9377	3411	6504.33	9062.33
A_09_P006136	FBtr0088273	CG11777	2210.67	2943	2206.67	1860.67	1626.33	1084.13
A_09_P006141	FBtr0088306	trsn	45780	69740	37826.7	33263.3	21490	20400
A_09_P006146	FBtr0088274	CG17765	31790	42733.3	32426.7	24766.7	33426.7	30826.7
A_09_P006151	FBtr0088283	CG11883	8699.67	10632.3	6491.33	7218.67	8287.33	7156
A_09_P006156	FBtr0088258	Git	27526.7	39746.7	26620	20710	21043.3	25206.7
A_09_P006161	FBtr0088212	Elp2	13380	15916.7	8966.67	9673	10840	7630.33
A_09_P006166	FBtr0088213	CG12934	208.433	304.467	129.733	149.433	148.9	96.8767
A_09_P006171	FBtr0088215	CG12309	3.72267	2.87167	3.33233	4.654	3.98367	4.11667
A_09_P006176	FBtr0088256	CG12338	2603.33	5881.67	2691.33	1939	1947	1162.13
A_09_P006181	FBtr0088218	CG7220	8978	12687.3	9879.67	7529	8531.33	8953.67
A_09_P006186	FBtr0088221	CG12935	218.867	204.867	269.1	279.4	305.367	309.633
A_09_P006191	FBtr0088252	CG7637	49930	56366.7	32170	58903.3	42413.3	35030
A_09_P006196	FBtr0088222	mms4	775.367	3020	2268.33	629.533	1682.33	2628.67
A_09_P006201	FBtr0088251	CG12341	3727	5278	5028.67	3322.33	3440	4000
A_09_P006206	FBtr0088223	CG7222	18250	20893.3	16673.3	13093.3	14593.3	12133.3
A_09_P006211	FBtr0088250	dgo	47.57	92.69	134.31	189.7	545.733	590.533
A_09_P006216	FBtr0088248	Lsm10	2543.67	7054.67	4406	2418.33	2761.33	3863.33
A_09_P006221	FBtr0088226	RpS15Ab	163767	142567	148033	173333	151500	157233
A_09_P006226	FBtr0088247	CG12343	380.8	162.257	245.22	720.3	422.5	139.233
A_09_P006231	FBtr0088227	CG12325	3841.33	4883	4375.33	2904.67	3000.33	4281.33
A_09_P006236	FBtr0088246	CG12344	3482	4408.67	2492	3094.67	2873.33	2720.33
A_09_P006241	FBtr0088228	CG6751	78923.3	81690	51630	92856.7	77973.3	66413.3
A_09_P006246	FBtr0100498	CG11919	22.6733	63.0667	64.61	22.03	17.3367	33.6833
A_09_P006251	FBtr0089729	CG18004	9811.67	20096.7	16830	8053.33	10205.3	13463.3
A_09_P006256	FBtr0088236	CG12942	1673	2789.67	2149.67	1022.73	1771.33	1771.33
A_09_P006261	FBtr0088238	CG7712	2250	3927.67	2497.33	1923	1734.67	1809.67
A_09_P006266	FBtr0088237	Rpb5	32766.7	43813.3	32170	33030	31970	29613.3
A_09_P006271	FBtr0088198	CG12943	2.92867	2.32167	3.00033	4.31867	3.36633	3.969
A_09_P006276	FBtr0088199	Obp47a	11.0463	3.25333	13.0153	10.8883	9.16633	8.85033
A_09_P006281	FBtr0088211	Spn47C	4.23967	3.83767	4.324	8.096	5.201	5.58667
A_09_P006286	FBtr0088202	BBS4	88.2933	44.1533	55.2967	105.65	90.0367	69.4167
A_09_P006291	FBtr0088206	CG13229	1609	1824	1276	2182.67	1659	1038.17
A_09_P006296	FBtr0088203	CG13231	159.667	103.22	242.533	153.567	213.2	213.9
A_09_P006301	FBtr0088205	CG12391	789.833	3512	2516.67	714.5	1667	2148.33
A_09_P006306	FBtr0088197	CG9084	7.268	16.6967	14.1953	11.6607	13.4573	14.2283
A_09_P006311	FBtr0088105	CG7737	1315	2339	3023.33	1335	1933.67	4342.33
A_09_P006316	FBtr0088195	CG13218	3.86933	2.31433	2.87267	3.961	3.982	3.55367
A_09_P006321	FBtr0088106	CG13228	337	226.5	518.233	213.333	377.567	299.767
A_09_P006326	FBtr0088107	CG13227	4.37667	2.371	3.17467	4.72	4.11767	4.86533
A_09_P006331	FBtr0088194	CG13217	5.638	3.45267	5.57867	6.01533	6.10833	7.17967
A_09_P006336	FBtr0088193	CG13216	23.0833	18.8733	14.5013	21.2467	16.9733	17.85
A_09_P006341	FBtr0088192	CG13215	3.522	3.39433	3.19667	6.06	3.796	4.149
A_09_P006346	FBtr0088191	Listericin	11.2907	11.496	14.5467	6.22067	11.0567	12.2863
A_09_P006351	FBtr0088108	CG13226	23.8567	14.7593	13.0367	29.7	24.87	15.1667
A_09_P006356	FBtr0088190	Cpr47Ea	3.30233	3.28833	3.24667	4.43	5.86767	4.79267
A_09_P006361	FBtr0088112	Cpr47Eb	14.1077	15.1573	15.3537	50.8467	27.3433	8.01033
A_09_P006366	FBtr0088113	CG13223	3.217	2.561	3.549	4.693	3.719	4.088
A_09_P006371	FBtr0088189	Cpr47Ec	3.07833	2.72233	6.876	5.425	4.46067	3.68167
A_09_P006376	FBtr0088188	Cpr47Ed	6.80767	3.68133	5.07367	11.6783	5.201	5.165
A_09_P006381	FI11945		19.3167	9.16167	6.14367	34.3267	18.8833	11.307
A_09_P006386	FBtr0302718	Cpr47Ef	5.74867	5.00733	7.19233	8.04733	20.7393	12.673
A_09_P006391	TC233537		11.7527	4.54633	8.855	8.524	10.9883	8.965
A_09_P006396	FBtr0088182	CG9067	3346	7190	4313.67	2326.67	2582.67	2201.33
A_09_P006401	FBtr0088181	CG9062	1073	1060.47	1170.33	636.433	802.367	522.8
A_09_P006406	FBtr0088116	CG13220	48453.3	75326.7	37663.3	33480	23830	20886.7
A_09_P006411	FBtr0088180	fbl6	2757	3624.67	4374.67	1947	2668	4036.33
A_09_P006416	FBtr0088177	CG18335	276.833	230.533	196.133	182.967	155.3	121.433
A_09_P006421	TC245067		2.98933	3.31467	6.45933	3.71967	3.36333	8.62967
A_09_P006426	FBtr0303157	CG42336	19553.3	40356.7	27870	25346.7	29033.3	31070
A_09_P006436	FBtr0088171	Obp47b	7.531	6.78767	20.1333	5.14867	10.861	26.2133
A_09_P006441	FBtr0088118	CG7741	4388	4066.33	4935	4303.67	4707	4551.33
A_09_P006446	FBtr0088119	CG7745	2539	4149.67	2940.33	1544.67	1847.67	2406
A_09_P006451	FBtr0088157	CG13202	7.33967	14.18	28.5367	16.3443	17.9067	21.36
A_09_P006456	FBtr0088155	CG12384	29696.7	45253.3	29573.3	21520	19403.3	20620
A_09_P006461	FBtr0088128	CG13204	1355.33	3675.67	3469	1292.63	1626.33	3191.67
A_09_P006466	FBtr0304901	CG13203	5.58133	7.123	8.34033	6.11	6.321	7.76933
A_09_P006471	FBtr0088151	Tsp47F	4.32533	5.30167	4.72067	4.51333	7.648	7.48833
A_09_P006476	FBtr0100658	CG9027	5.94367	5.43733	10.6467	10.3593	9.09533	12.2517
A_09_P006481	FBtr0110897	CG9027	3.43533	2.73167	3.56633	5.16367	4.50933	4.341
A_09_P006486	FBtr0088133	CG7759	3.50133	4.25833	4.446	4.923	3.19967	4.00167
A_09_P006491	FBtr0088136	CG7777	9404.33	7548.33	3111.33	14228.7	10016	6268
A_09_P006496	FBtr0088091	tou	9055.67	6100	9014.33	9059	6647	8696.33
A_09_P006501	FBtr0088089	CG9005	1291.33	1185.67	1492	1286.53	1282	1629.67
A_09_P006506	FBtr0113069	CG9003	2276.33	2690.67	2459.67	1944.33	2241	1805.67
A_09_P006511	FBtr0088072	CG13198	3.00533	2.514	3.631	4.27133	3.466	3.76867
A_09_P006516	TC229163		5.464	7.422	23.3377	9.56433	17.6333	15.419
A_09_P006521	FBtr0088084	CG13196	62.9667	41.92	28.27	96.15	36.2733	30.6133
A_09_P006526	FBtr0088080	Ir48b	267.767	159.833	215.8	213.967	132.9	113.49
A_09_P006531	FBtr0113070	pyr	3.02067	2.35333	3.137	7.71267	3.898	3.802
A_09_P006536	FBtr0088029	CG13193	5.71433	2.648	4.75233	4.963	5.25267	5.73733
A_09_P006541	FBtr0088065	Tango3	2.80667	2.81433	2.88033	3.98567	3.26867	3.80533
A_09_P006546	FBtr0088030	ths	20.11	6.064	4.739	23.1167	11.9647	20.2233
A_09_P006551	FBtr0088031	CG13192	4071.67	4351	5451	3425.67	3460.67	5072
A_09_P006556	FBtr0088064	Sobp	110.937	37.4433	46.9067	221.033	101.54	113.953
A_09_P006561	FBtr0088063	S2P	12236.7	15426.7	9651.67	10377.3	9256.33	8097.33
A_09_P006566	FBtr0088032	Sln	88.7033	25.18	11.5617	138.7	27.1033	19.88
A_09_P006571	FBtr0088062	TwdlBeta	13.9233	8.80933	12.665	19.0333	7.763	7.852
A_09_P006576	FBtr0088061	Damm	146.5	64.2767	68.26	200.4	65.1067	62.5433
A_09_P006581	FBtr0113072	CG13185	5070	7409	6425.67	5635	5934	7176.33
A_09_P006586	FBtr0088034	cuff	155.667	540.5	293.533	172.533	221.6	120.927
A_09_P006591	FBtr0088058	ERp60	143700	103990	141433	184167	154233	159967
A_09_P006596	FBtr0301429	MCPH1	2688	1985	1858	2453	2772.67	2431
A_09_P006601	FBtr0088038	CG13189	8677.67	10419	5816.67	8778.33	7919	7865.67
A_09_P006606	FBtr0088054	CG13183	7.116	20.2837	15.7557	10.0913	19.0167	18.5067
A_09_P006611	FBtr0088039	CG13188	135.4	85.9667	238.567	164.433	194.767	145.533
A_09_P006616	FBtr0088040	CG13188	33.7333	14.2367	13.04	40.36	23.1267	12.7623
A_09_P006621	FBtr0088052	CG8979	12613.3	19973.3	15113.3	14260	18436.7	18996.7
A_09_P006626	FBtr0088045	rho-7	10626.7	17520	10485	10007.3	13170	10251.7
A_09_P006631	FBtr0088043	CG8298	5021.67	4963.67	2825.67	4715.67	2765.67	2586.67
A_09_P006636	FBtr0088027	CG8964	90.9333	76.0433	51.5933	104.057	65.8267	47.89
A_09_P006641	FBtr0088025	CG8889	1714	1711	1862	1339	1217.67	1604.33
A_09_P006646	FBtr0087974	pds5	25450	21616.7	17006.7	22876.7	18526.7	17740
A_09_P006651	FBtr0087975	CG8321	7454.33	9729.33	6365	8902.67	9970	6757.33
A_09_P006656	FBtr0088022	CG8888	4.218	4.06233	4.70767	13.709	8.37633	5.78067
A_09_P006661	FBtr0087981	CG13186	6.25167	6.65533	7.78833	7.281	6.04033	6.76667
A_09_P006666	FBtr0087982	CG18343	44083.3	54830	33023.3	51076.7	39740	31243.3
A_09_P006671	FBtr0088019	CG13178	10.8867	8.651	9.52567	36.2533	15.3033	6
A_09_P006676	FBtr0087984	Hen1	1629.33	1992	1437.67	1461	962.767	562.833
A_09_P006681	FBtr0087985	CG8407	10.797	12.0733	6.555	11.1903	6.04533	5.32567
A_09_P006686	FBtr0088016	Prp8	50416.7	56100	42960	50326.7	44030	38670
A_09_P006691	FBtr0088012	EndoG	318.833	329.667	694.4	244.8	470.9	663.033
A_09_P006696	FBtr0088011	CG8860	98456.7	101030	61706.7	121367	84146.7	60346.7
A_09_P006701	TC227712		7733	7798	4431.33	8319	7728.33	4371
A_09_P006706	FBtr0100143	CG13175	1212.33	1524.33	1303.33	656.367	725.767	862.8
A_09_P006711	FBtr0088009	Cyp6g2	25.03	45.41	274	20.76	49.0933	187.433
A_09_P006716	FBtr0087993	Cyp6t3	4.876	17.93	18.2817	5.408	4.26533	4.64733
A_09_P006721	FBtr0088008	CG8858	5998.67	7674	4307.67	4872.33	4361.33	2651
A_09_P006726	FBtr0088007	RpS11	20953.3	18870	11476	29973.3	22070	11420
A_09_P006731	FBtr0087995	CG13171	3.36267	5.36333	3.06767	5.429	3.56	3.92733
A_09_P006736	FBtr0114562	CG8854	8.601	12.426	22.6767	7.98533	21.1533	36.3267
A_09_P006741	FBtr0087996	CG13170	1419.67	875.5	1723.1	1941.67	1962.33	1451
A_09_P006746	FBtr0087997	CG13169	95.7567	54.07	212.393	69.5367	96.7167	216.533
A_09_P006751	FBtr0087998	CG13168	2390.33	2975.33	2255.67	2053	1284.67	1937
A_09_P006756	FBtr0088000	CG13167	31.1	42.0167	53.23	38.8333	50.1467	40.86
A_09_P006761	FBtr0302922	CG42700	3.255	2.25567	5.469	3.99033	5.921	6.04733
A_09_P006766	FBtr0087972	CG8850	4.44167	2.734	3.35733	10.3417	4.334	4.151
A_09_P006771	FBtr0087893	CG17739	53.2433	79.92	45.06	134.183	207.883	79.94
A_09_P006776	FBtr0087896	CG13163	3968	8244.67	4766.67	3342.33	3941	2967
A_09_P006781	FBtr0087964	CG8841	2401	2032.67	1781	1764.33	2067.33	1632.33
A_09_P006786	FBtr0087897	garz	17223.3	19366.7	18460	19933.3	21270	27666.7
A_09_P006791	FBtr0087898	garz	25.5967	44.7833	88.8033	33.5733	81.9067	127.4
A_09_P006796	FBtr0087899	CG8490	9812.67	16300.7	13786.7	8970	7513.67	7903.67
A_09_P006801	FBtr0087902	Den1	1773.33	5987	3608	1368.67	1763.33	1994
A_09_P006806	FBtr0087960	CG8839	32200	22863.3	13646.7	34110	29203.3	20096.7
A_09_P006811	FBtr0087904	ana3	2363.67	1856.33	3390.67	2067.33	2871.33	4405
A_09_P006816	FBtr0087911	CG13160	4.30867	2.98333	3.474	6.67167	5.90133	4.45267
A_09_P006821	RE25177		9.412	5.54767	17.48	47.7967	14.9437	22.7967
A_09_P006826	FBtr0087956	CG13155	25.4633	18.4633	19.45	19.0733	26.6667	24.5633
A_09_P006831	FBtr0087915	CG8501	371.7	646.167	308.733	592.5	652.633	368.367
A_09_P006836	FBtr0087916	Cpr49Ac	243.167	80.55	34.3233	202.467	149.89	63.9167
A_09_P006841	FBtr0087955	Cpr49Ad	4.57667	2.74533	3.685	5.371	4.50233	14.159
A_09_P006846	FBtr0087918	Or49a	3.01167	2.414	3.08467	4.379	6.79933	3.814
A_09_P006851	FBtr0087920	Cpr49Ae	15.21	17.9433	39.3367	22.75	43.3233	70.6667
A_09_P006856	FBtr0087921	Cpr49Af	3.97433	4.14667	4.09533	8.70167	4.69967	5.014
A_09_P006861	FBtr0087922	Cpr49Ag	530.933	523.2	1249.67	658.267	1192.67	590.833
A_09_P006866	FBtr0087924	Cpr49Ah	4.37367	3.759	3.15933	6.56	5.15967	6.19333
A_09_P006871	FBtr0087925	CG13157	2.75133	2.419	3.59433	6.194	7.60933	3.495
A_09_P006876	FBtr0113073	CG8834	43.0267	24.4267	61.9867	31.7767	32.8267	64.8367
A_09_P006881	FBtr0087926	CG8520	10376.3	14343.3	11453.3	9647.67	12013.3	13243.3
A_09_P006886	FBtr0087927	CG8525	13623.3	32306.7	17223.3	6963	8207	9478.67
A_09_P006891	FBtr0087953	CG13154	12.566	8.244	12.7087	19.4767	14.1533	6.56367
A_09_P006896	FBtr0087952	Nup54	12083.3	21716.7	15736.7	8850.33	11236.7	12976.7
A_09_P006901	FBtr0087950	CG8830	6565.67	8339	4761.67	7308	5647.33	6913.67
A_09_P006906	FBtr0100298	Dyb	2618.67	3650	2802.67	1484.67	1603.33	2369.33
A_09_P006911	FBtr0113074	Dyb	23.8667	12.559	38.5667	10.1233	12.499	31.8733
A_09_P006916	FBtr0087948	dgt5	6460	8582.67	5539	5023	6152	6282.67
A_09_P006921	FBtr0087934	CG8545	18996.7	25570	22863.3	24606.7	23993.3	25883.3
A_09_P006926	FBtr0087935	CG8550	87.53	65.12	101.833	121.053	131.133	75.2767
A_09_P006931	FBtr0087936	CG12370	57.2433	112.19	65.98	109.087	160.867	162.667
A_09_P006936	FBtr0113075	CG12370	76.3933	54.1067	37.1867	115.423	73.31	39.0467
A_09_P006941	FBtr0087945	vis	1136.33	1476.33	822.667	986.167	1053.6	591.9
A_09_P006948	FBtr0087942	achi	2651.67	2854	1526	2870.67	2710.33	1773.33
A_09_P006951	FBtr0087939	CG13151	3808	6249	3088.67	2416.67	2397.33	2814
A_09_P006956	FBtr0087941	CG8818	36576.7	47093.3	27173.3	24200	23740	24330
A_09_P006961	FBtr0087940	CG8569	977.533	1724.67	1832	821.533	1281.33	1805
A_09_P006966	FBtr0087824	Cyp301a1	4.13067	3.36667	7.524	4.76133	4.47133	11.036
A_09_P006971	FBtr0087891	Ak6	3049.67	3299.33	2584.67	3253	1799.33	1645.67
A_09_P006976	FBtr0087826	ClC-b	12526.7	17403.3	12396.7	6813.33	6033.67	5198
A_09_P006981	FBtr0110824	CG17760	16026.7	23396.7	12716.7	18543.3	17626.7	12880
A_09_P006986	FBtr0087885	muskelin	2849.33	3291.33	4506.67	1680.67	2083	3491.67
A_09_P006991	FBtr0087881	CG8785	19.8167	37.7867	43.47	15.28	13.7267	14.0667
A_09_P006996	FBtr0087880	CG8778	15613.3	22976.7	15556.7	12496.7	14190	11736.7
A_09_P007001	FBtr0087844	CG8632	6737.67	13594	8912	5545.33	5855.67	6619.33
A_09_P007006	FBtr0301237	CG8646	1574	519.2	576.167	1621.33	245.667	451.333
A_09_P007011	FBtr0087868	nemy	1068.67	2068	2583	3003.67	3230.67	3572.33
A_09_P007016	FBtr0302979	CG42708	26240	17093.3	10718.3	33433.3	20463.3	12853.3
A_09_P007021	FBtr0306684	CG8771	4287.67	3732.33	7515.33	3278	4198	8410.67
A_09_P007026	FBtr0087848	CG13148	204.867	246.767	133.28	344.633	260.033	180.9
A_09_P007031	FBtr0087871	CG8768	4558	6021	2952.67	3326.67	3264.33	1893
A_09_P007036	FBtr0113076	CG12442	12.51	17.0233	22.294	50.9433	47.2633	32.9467
A_09_P007041	TC249662		70.78	28.8807	61.0403	50.1533	48.2533	49.4167
A_09_P007046	FBtr0302645	CG42663	8777.33	9038.33	7810.67	5591.33	3738	4149.33
A_09_P007051	FBtr0087865	mos	695.367	645.9	630.1	613.1	916.633	732.333
A_09_P007056	FBtr0087854	CG12374	20.2233	26.15	15.5633	21.3	16.5833	17.2633
A_09_P007061	FBtr0087820	Cyp9h1	450.967	355.367	156.22	1352	1166.93	469.733
A_09_P007066	FBtr0087819	CG17575	6.141	7.75833	7.789	9.001	8.87967	5.63
A_09_P007071	FBtr0087816	CG17574	1480.33	2456.67	1268.27	985.867	1571.33	828
A_09_P007076	FBtr0087815	CG3790	19.1933	18.27	6.954	13.6367	8.17733	5.98033
A_09_P007081	FBtr0087788	CG13319	7075.67	13248.3	7585	6087	6277	6070.67
A_09_P007086	FBtr0087789	sug	335.8	830.633	909.833	586.7	1153	1303.67
A_09_P007091	FBtr0087806	CG17019	12690	9679.33	8108.67	11670	8835.33	7022
A_09_P007096	FBtr0087803	CG13322	8483	9887	6454.67	7401	6608.67	6547.67
A_09_P007101	FBtr0087790	Sans	247.167	389.5	921.567	635.8	971.667	2567
A_09_P007106	FBtr0087799	CG3884	16486.7	32290	14003.3	23516.7	29040	16826.7
A_09_P007111	FBtr0087800	CG3884	2824.67	3054.33	3744.33	3479.33	5146.67	5825.33
A_09_P007116	FBtr0087792	CG13321	118.433	172.833	157.2	154.633	212.533	221.767
A_09_P007121	FBtr0087797	CG13323	4.61067	7.20167	5.605	8.812	7.99833	8.339
A_09_P007126	FBtr0087796	CG13324	4.83033	3.28367	3.99233	4.12933	3.29267	3.977
A_09_P007131	FBtr0087794	Drl-2	2.86067	4.75433	5.14433	4.23333	3.547	3.64067
A_09_P007136	FBtr0087722	CG13325	4.15533	2.68433	3.33833	4.69467	3.69433	4.07667
A_09_P007141	FBtr0087780	CG3955	21.393	14.55	23.4933	33.18	39.8333	30.83
A_09_P007146	FBtr0087779	CG13326	34.41	17.3633	14.34	67.06	30.0367	31.4867
A_09_P007151	FBtr0087772	GLaz	638.333	1642	1668	1300.67	1850.67	2179.33
A_09_P007156	FBtr0087771	CG17724	3053.67	2393.67	3689.67	3184.33	3511.67	4421.33
A_09_P007161	FBtr0087737	FLASH	3247.67	9561	6538.33	3628	4595	7864.33
A_09_P007166	FBtr0087766	AQP	21.52	12.5133	16.597	48.56	39.92	62.22
A_09_P007171	FBtr0087738	CG4627	1465	2758	2389	1262.67	1353.33	1699.67
A_09_P007176	FBtr0087765	CG4630	2522.33	2542.67	2380.67	4049	4356.67	3917.67
A_09_P007181	FBtr0087764	CG4646	8918.67	17763.3	10379.3	6973.33	6235.33	5270
A_09_P007186	FBtr0087761	pex13	6157	9559.67	5569.67	4439.33	5637.67	4176.67
A_09_P007191	FBtr0087742	CG12765	7074	13821	9099	5401.33	6844.33	8041
A_09_P007196	FBtr0087760	CG4670	13450	15983.3	11522.7	7869.33	7415.33	4911.67
A_09_P007201	FBtr0087743	CG4676	49.9133	79.0167	79.8567	20.4867	24.0433	33.14
A_09_P007206	FBtr0087759	CG4679	9444	19526.7	11727	8074.33	10160	10137.3
A_09_P007211	RH27559		11.0493	4.64567	3.70567	6.39533	11.3717	6.06733
A_09_P007216	FBtr0087757	CG4712	4.873	5.519	4.82367	6.724	5.01467	4.551
A_09_P007221	FBtr0087756	CG4714	5.47333	2.82667	5.93067	14.859	10.4037	6.24567
A_09_P007231	FBtr0087748	CG10799	40.6233	38.5867	24.8533	124.89	161.967	52.14
A_09_P007236	FBtr0299739	CG42319	3.218	2.79267	4.342	5.01833	7.19067	4.43033
A_09_P007241	FBtr0299740	CG42319	3.044	3.70333	3.86567	4.21533	3.622	4.45667
A_09_P007246	FBtr0087754	CG4734	15.59	2.916	4.31233	23.4333	8.457	6.92633
A_09_P007251	FBtr0087753	CG17047	12.2527	6.63167	12.1367	16.3267	9.91433	14.44
A_09_P007256	FBtr0087721	CG17048	3.95067	3.12467	6.59867	5.19667	5.70233	6.56767
A_09_P007261	FBtr0087720	CG10814	291.9	232.7	90.4267	1005.03	1303.17	389.567
A_09_P007266	FBtr0087719	CG17050	2.86633	2.29867	2.989	4.166	3.25233	4.431
A_09_P007271	FBtr0087718	CG17049	6.34333	3.294	3.79367	14.4313	9.56267	5.23933
A_09_P007276	FBtr0087717	CG4744	2.78167	2.22867	3.019	5.032	3.21733	5.16767
A_09_P007281	FBtr0087655	IM10	4.169	2.92367	3.74833	4.07967	3.15433	10.2337
A_09_P007291	FBtr0299764	CG42321	2711.67	2107	1302.33	2336	1692.33	1567.33
A_09_P007296	FBtr0087666	cbs	2266.67	5567.33	4530.67	2118.33	4823.33	5388
A_09_P007301	FBtr0087701	cbc	11133.3	15636.7	13783.3	6998.67	7966.33	8310.67
A_09_P007306	FBtr0087699	bbc	11900	15866.7	12560	15013.3	15516.7	15810
A_09_P007311	FBtr0087668	mars	5203	13263.3	9001	4286	6302.67	9081
A_09_P007316	FBtr0087669	mip120	4540.67	8680.67	6671.33	4121.67	5112.67	6115.33
A_09_P007321	FBtr0087671	CG13330	6.04	5.96033	12.0133	16.0583	19.7177	7.33233
A_09_P007326	FBtr0087672	CG13331	19.2733	11.979	36.9133	21.6133	24.4967	27.5833
A_09_P007331	FBtr0087674	CG13332	61.3667	41.22	68.2533	50.67	73.5733	63.63
A_09_P007336	LP03268		3512.67	6323	3930.67	3655.33	3033.33	2924
A_09_P007341	FBtr0087676	CG13333	18.6333	11.1573	13.4463	28.95	27.0833	21.9233
A_09_P007346	FBtr0087677	CG13334	13.8313	22.1287	3.14233	3.73167	3.75567	5.24667
A_09_P007351	FBtr0303819	CG42807	20.04	17.4067	15.8633	24.21	16.076	14.0027
A_09_P007356	FBtr0087623	CG6197	1239.67	960.2	1685.63	923.533	1232.33	1734.33
A_09_P007361	FBtr0087624	CG18369	33.2967	59.86	56.3933	62.4967	36.5	50.6733
A_09_P007366	FBtr0087652	CG12464	6.64367	2.97767	3.36567	6.79833	5.438	7.263
A_09_P007371	FBtr0087651	CG6209	3.54667	2.711	3.66867	5.14667	4.26767	4.42033
A_09_P007376	FBtr0087626	CG13337	4.73767	4.60933	12.2303	6.32667	11.3853	26.41
A_09_P007381	FBtr0087627	CG18368	2.886	2.26933	2.98	4.21233	4.54267	7.923
A_09_P007386	FBtr0087650	CG6220	14.2733	6.79	14.98	10.2677	14.9503	12.2367
A_09_P007391	FBtr0087628	CG6280	3.92067	3.541	3.238	4.18433	3.177	3.613
A_09_P007396	FBtr0087629	Cpr50Ca	5.20533	3.96167	5.36433	6.85333	4.02467	5.40233
A_09_P007401	FBtr0087649	CG13340	3.14633	2.49333	3.193	4.52267	3.578	4.33067
A_09_P007406	FBtr0087630	Cpr50Cb	79.4933	121.27	199.207	100.98	78.92	91.5033
A_09_P007411	FBtr0087631	stj	18633.3	17163.3	11100	19176.7	12006.7	7262
A_09_P007416	FBtr0087632	CG13339	3168.33	6456.33	5289	3246.33	3460.67	3954
A_09_P007421	FBtr0087633	CG6329	5.41133	6.25933	3.92133	7.39767	4.90967	6.36633
A_09_P007426	FBtr0087635	CG6329	15.81	15.44	16.17	25.6833	20.16	31.85
A_09_P007431	FBtr0087646	CG6337	2485	5798.33	4341	1701.67	2611.67	2961
A_09_P007436	FBtr0087637	CG6347	855.433	636.233	259.11	448.333	245.267	290.767
A_09_P007441	FBtr0087638	CG6357	66416.7	71840	59586.7	67216.7	54233.3	50403.3
A_09_P007446	FBtr0087645	synaptogyrin	28.14	34.9467	54.84	34.26	66.7	76.0467
A_09_P007451	FBtr0087644	CG6543	55870	93943.3	77513.3	46640	65476.7	76140
A_09_P007456	FBtr0087642	CG6553	103.797	132.763	128.633	129.8	164.833	270.533
A_09_P007461	FBtr0087585	CG13343	6227.67	10892.3	8574.33	4544.67	7436.67	7610
A_09_P007466	FBtr0087622	CG16935	9460	10587.7	7332.67	7832	7294	6342.67
A_09_P007471	FBtr0087586	CG13344	1764.33	2665.67	1711.67	1161.73	1657.33	1453.67
A_09_P007476	FBtr0087615	DJ-1alpha	348.767	149.1	89.17	494.033	110.023	65.69
A_09_P007481	FBtr0087610	CG13349	38023.3	46406.7	24023.3	43360	32813.3	24366.7
A_09_P007486	FBtr0087609	CG6704	76.4333	52.02	24.9633	143.033	78.4667	31.0333
A_09_P007491	FBtr0087608	CG18568	57.39	20.2367	9.92167	129.467	46.2233	20.8033
A_09_P007496	FBtr0303990	CG6701	10996	10721.7	12226.7	12796.7	11776.7	8882.33
A_09_P007501	FBtr0087606	CG13350	4461.67	16813.3	13820	2387.33	6809	10632.7
A_09_P007506	FBtr0087595	CG8067	5486	11640	9643	3417	5128.67	5597
A_09_P007516	FBtr0299668	CG42288	127.2	44.63	130.933	116.48	110.423	51.14
A_09_P007521	FBtr0087583	Rcd1	16846.7	25873.3	14730	17436.7	17910	17080
A_09_P007526	FBtr0087518	pea	5118.67	9921	8012.33	3573.33	5724	7706.33
A_09_P007531	FBtr0087519	CG13016	25066.7	36520	25096.7	15660	16520	18553.3
A_09_P007536	FBtr0087580	CG8257	3153	4321.33	2755.33	2322.33	2030.67	1518.67
A_09_P007541	FBtr0087520	O-fut1	11810	18513.3	15590	9321.33	8823.67	8491.33
A_09_P007546	FBtr0087579	Tango7	101570	123800	110883	109973	104333	136700
A_09_P007551	FBtr0087521	CG8323	3987.33	5486.33	2241.67	3184	3182.33	2177
A_09_P007556	FBtr0087522	CG18327	154.733	153.8	75.0633	142.267	91.1733	102.477
A_09_P007561	FBtr0087524	CG18324	3620.33	7385.67	4324.33	1413.33	1271.67	832.3
A_09_P007566	FBtr0087525	CG8331	111157	133900	81730	89303.3	77046.7	78980
A_09_P007571	FBtr0087578	mRpS16	20170	31920	18730	18006.7	16970	16043.3
A_09_P007576	FBtr0087577	VGAT	3.70267	3.461	3.40367	4.781	4.79933	4.51267
A_09_P007581	FBtr0087575	RpS23	278933	228633	248567	328533	261967	285200
A_09_P007586	FBtr0087534	CG8468	6717.67	9550	5587.67	8282.33	8931.33	9942.33
A_09_P007591	FBtr0087570	CG8485	6066.67	5381.33	4410.33	5529	4471.67	4058.67
A_09_P007596	FBtr0087535	CG8494	2926.33	4823.67	2900.33	2247.33	2232	2940
A_09_P007601	FBtr0087536	CG8503	137.767	217.433	428.433	99.51	98.9633	266.667
A_09_P007606	FBtr0087538	CG8531	22733.3	36810	27950	26280	34603.3	41233.3
A_09_P007611	FBtr0301204	CG8547	2611.33	3593.33	2096.67	1652.4	1660.67	1303
A_09_P007616	FBtr0087540	conv	2029.33	2180	2634	1403.67	1343.67	3733
A_09_P007621	FBtr0087562	tej	354.467	1046.33	946.633	433.7	751.467	1017.5
A_09_P007626	FBtr0087546	CG8613	450.233	763.967	949.2	331.6	468.833	359.333
A_09_P007631	FBtr0087561	CG8617	4278.67	9046.67	4571.67	2942	2586	3239
A_09_P007636	FBtr0087560	Arc1	170067	138233	130300	199233	161000	145533
A_09_P007643	NM_145334	CG10102	21.7633	14.095	14.23	25.95	40.02	25.36
A_09_P007646	FBtr0087547	Arc2	7566.67	12432.3	8940.67	15653.3	18973.3	12786.7
A_09_P007651	FBtr0087550	Tfb1	15136.7	19013.3	14443.3	14876.7	11363.3	13326.7
A_09_P007656	FBtr0087556	Obp50e	4.58167	7.97967	11.0927	10.441	4.29767	9.007
A_09_P007661	FBtr0087485	Dh44-R1	3.39533	2.56433	3.342	4.74133	4.14567	5.62067
A_09_P007666	FBtr0087486	CG10104	3.792	3.47067	3.77167	5.52067	6.78	5.30233
A_09_P007671	FBtr0087517	CG17385	30120	35953.3	35916.7	23296.7	26853.3	32846.7
A_09_P007676	FBtr0087487	Sin1	4035.67	5432	3294.33	2580.33	3193.33	2846.33
A_09_P007681	FBtr0087488	CG17386	3.26133	2.46	3.25067	4.47467	3.60433	3.92
A_09_P007686	FBtr0302927	Oaz	1432.93	486.2	1559.33	5689.33	4617.33	2694.67
A_09_P007691	FBtr0087490		4.821	2.57733	4.41367	7.27733	15.2873	5.863
A_09_P007696	FBtr0302927	Oaz	3.05367	3.50467	3.53867	5.91733	4.02367	8.89067
A_09_P007701	FBtr0087514	Cpr51A	435.7	753.5	508.367	619.167	566.933	599.067
A_09_P007706	FBtr0087496	CG12869	35.3367	11.0673	11.463	103.317	23.4367	10.4543
A_09_P007711	FBtr0301735	CG12868	4796.33	5014	2058.67	10942	6170.33	2799
A_09_P007716	FBtr0087500	CG12863	1718	4618.67	2748.67	998.167	1305.67	1380.67
A_09_P007721	FBtr0087499	CG10131	58.8633	400.883	348.833	42.4733	39.7667	87.12
A_09_P007726	SD10285		3.40533	2.67667	3.62633	5.03867	4.157	4.38467
A_09_P007731	FBtr0087484	CG12862	5.41933	11.4153	9.336	10.2383	4.53233	10.2303
A_09_P007736	FBtr0087433	CG10139	10848	18303.3	10722.3	8198.33	7560.67	10989
A_09_P007741	FBtr0087482	Adgf-E	4.428	2.995	3.95967	6.05467	4.489	4.77633
A_09_P007746	FBtr0087481	CG12861	4.81333	3.61833	3.88933	6.33267	4.97067	5.621
A_09_P007751	FBtr0087480	CG12860	3.53067	3.776	5.762	5.368	4.629	5.666
A_09_P007756	FBtr0300765	CG12866	3.12367	3.01567	4.07733	8.68533	3.50633	4.284
A_09_P007761	FBtr0087435	CG12865	3.25433	2.58667	3.34433	4.86567	3.68633	4.359
A_09_P007766	FBtr0087476	CG12858	28.76	18.9433	7.858	52.6933	66.2133	27.1867
A_09_P007771	FBtr0087473	CG10151	42.9067	54.6533	73.65	96.83	146.833	156.9
A_09_P007776	FBtr0087440	CG12859	15650	27473.3	14296.7	12347	9781	10208.3
A_09_P007781	FBtr0087470	CG10153	11853.3	21350	11940	7226	5870.67	7222
A_09_P007786	FBtr0087469	CG12857	8.73933	23.5567	14.6767	9.34933	9.43233	10.4593
A_09_P007791	FBtr0305590	CG42254	1118	2666.67	2452.67	1999.33	1572.33	1914
A_09_P007796			10.086	14.4427	14.598	9.54667	23.0733	16.3
A_09_P007801	FBtr0087445	CG10200	7.53267	4.651	8.49767	8.12267	8	6.37067
A_09_P007806	FBtr0087464	CG10202	2.98267	2.33567	2.991	4.132	7.52067	3.68433
A_09_P007811	FBtr0087447	CG10205	5.752	3.61033	3.53333	9.40367	3.82533	4.67133
A_09_P007816	FBtr0087462	CG10209	4884.67	9735	6177	3277.33	4981	5329.33
A_09_P007821	FBtr0087460	Ciao1	12190	18993.3	13086.7	8652.33	7326.67	10438.7
A_09_P007826	FBtr0087449	HPS1	1447	2354.33	1444	632.4	679.5	679.433
A_09_P007831	FBtr0087452	Cyp6a23	638.767	1686.67	4127	884.533	1903.67	5802
A_09_P007836	FBtr0087453	Cyp6a19	3.99733	3.085	3.02233	4.23233	5.53933	4.55433
A_09_P007841	FBtr0300127	Cyp6a20	4824.33	7371.33	8352.33	11564	16106.7	16806.7
A_09_P007846	FBtr0087456	Cyp6a21	7.64933	8.221	11.5803	21.78	28.0133	40.7067
A_09_P007851	FBtr0087405	Cyp317a1	4.02467	3.695	4.27433	14.229	25.71	10.2767
A_09_P007856	FBtr0087428	CG10253	7.66767	2.32933	2.732	15.4593	3.009	4.07233
A_09_P007861	FBtr0087407	Lap1	4435.33	2747.33	3430.33	5013.67	3902.67	4454.67
A_09_P007866	FBtr0087408	CG10257	24.1667	16.09	16.0833	34.5567	22.4867	18
A_09_P007871	FBtr0087409	CG12424	275.8	137.867	79.55	838.967	884.4	1051
A_09_P007876	FBtr0301507	pcs	3452	2517.33	2786.33	3970.67	3670.33	3654.33
A_09_P007881	FBtr0087424	CG7639	11790	17306.7	12271.3	13393.3	15596.7	13903.3
A_09_P007886	FBtr0087421	CG10265	3765.67	8802.67	4130	2720	3457.67	4087
A_09_P007891	FBtr0087418	CG8089	842.3	1263.67	937.833	661.533	617.567	557.5
A_09_P007896	FBtr0087417	CG7544	1054.43	2582.33	1927.33	1119	1259	1578
A_09_P007901	FBtr0087404	CG8090	4043.67	6342.67	3674	3616	3187.67	2582.67
A_09_P007906	FBtr0087363	CG11807	7913	10502	6278.33	5163	4919.33	4016.33
A_09_P007911	FBtr0087402	row	12143.3	20763.3	14043.3	8278.67	10315.3	12926.7
A_09_P007916	FBtr0087403	row	2859	3387	2063	1934.33	1863	1498.33
A_09_P007921	FBtr0087401	CG8093	6.24633	4.90933	6.14833	4.07867	3.775	5.17933
A_09_P007926	FBtr0087366	CG11808	4489.33	6851.67	4034	3502.67	2708	2609.33
A_09_P007931	FBtr0087400	mRpL41	6352.67	8543.33	6130.67	4886	3950	3440.67
A_09_P007936	FBtr0087368	CG8079	3043.67	3854.33	2323.33	2070.33	1693.67	1620
A_09_P007941	FBtr0087398	Fs	61.8267	30.4633	27.31	105.49	64.5967	35.7967
A_09_P007946	FBtr0087371	alphaPS4	1620.33	1439	599.033	870.167	732	260.8
A_09_P007951	FBtr0087394	CG8102	22.18	21.3133	38.04	27.5967	25.4	48.5133
A_09_P007956	FBtr0087392	CG8152	884.7	1745.67	1312.8	752.567	740.5	672.3
A_09_P007961	FBtr0087391	CG8155	3056.67	3560.67	3680.33	1974.67	2996.67	3482
A_09_P007966	FBtr0087390	CG8157	175.967	379.333	224.733	536.933	518.867	301.067
A_09_P007971	FBtr0087389	CG8160	3.88933	3.95733	2.82167	4.66433	3.19467	4.118
A_09_P007976	FBtr0114456	Hr51	2351	1906.33	2401.67	3423.67	2994.67	4086
A_09_P007981	FBtr0087382	unc-5	2166.33	1388	1675.67	2610.33	1919	2387.33
A_09_P007986	FBtr0087325	CG8179	10.7163	15.056	17.86	36.23	12.018	22.1733
A_09_P007991	FBtr0087359	CG8180	312.767	200.7	134.373	396	282.567	130.567
A_09_P007996	FBtr0273307	CG12964	4.69767	2.50767	2.823	7.63433	3.096	5.337
A_09_P008001	FBtr0273302	Ir52a	2.78767	2.241	2.86033	4.00167	3.17567	4.94333
A_09_P008006	FBtr0087332	GalNAc-T1	941.367	802.367	1870.03	784.3	991.967	2004
A_09_P008011	FBtr0087355	CG8187	697.533	1027.57	487.167	409.6	395	281.233
A_09_P008016	FBtr0087336	eIF2B-gamma	6285.67	11490.3	8330	5470.67	9173	11163.3
A_09_P008021	FBtr0087354	CG8192	5.296	4.40267	5.734	6.52567	9.014	8.90033
A_09_P008026	FBtr0306568	CG12963	9.94133	9.845	5.931	22.59	20.7867	8.61367
A_09_P008031	FBtr0087353	CG8195	1580.33	1744.53	1881.67	1568.33	1860.67	1832.67
A_09_P008036	FBtr0087349	CG8204	825.933	1410.33	1658	853.5	1049.73	693.6
A_09_P008041	FBtr0087342	CG8207	6299.33	12094.7	6413.33	4143	4797.67	2754.33
A_09_P008046	FBtr0087320	CG8214	24.91	26.4433	7.66633	17.0867	6.45933	5.33367
A_09_P008051	FBtr0087310	CG8249	10.241	10.399	4.14567	15.151	7.48067	8.27
A_09_P008056	FBtr0087287	tun	10104	13406.7	8858	7023	7241.67	9661.33
A_09_P008061	FBtr0087288	CG12970	89.4733	46.2833	40.6867	90.9433	28.7133	19.9167
A_09_P008066	FBtr0087299	bdg	42026.7	34550	21350	34260	26223.3	22486.7
A_09_P008071	FBtr0087290	CG8297	13853.3	16503.3	9347.33	8744.33	6444.67	5665.33
A_09_P008076	FBtr0087293	Mlf	45053.3	49206.7	36470	38796.7	41333.3	36070
A_09_P008081	FBtr0087291	CG8299	5.631	6.954	10.9987	4.94767	3.87867	7.21867
A_09_P008086	FBtr0114558	Cyp4aa1	8.65933	3.79667	5.42067	10.988	9.90533	9.05233
A_09_P008091	FBtr0087201	CG8366	4594.67	7964	3775	4105.33	3776.67	4091.67
A_09_P008096	FBtr0087269	CG15699	45.0733	34.5767	75.6733	23.2	38.9633	67.81
A_09_P008101	FBtr0087268	CG8314	19393.3	24946.7	13253.3	15143.3	12516.7	12386.7
A_09_P008106	FBtr0087267	CG8315	12190	31410	15726.7	7496.33	9730	10404.3
A_09_P008111	FBtr0087202	CG8320	4390	7751.33	4203	3204.67	2535.67	2689.67
A_09_P008116	FBtr0087203	CG8370	11266.7	15300	10058	8393	8073	8912
A_09_P008121	FBtr0087264	CG8386	9753.33	15100	8553.67	6981	6594.33	4271.67
A_09_P008126	FBtr0087263	CG8388	667.933	817	1058.3	408.733	598.9	903.967
A_09_P008131	FBtr0087205	CG8389	7412	8599	5108.33	4645.33	4672.67	3717.33
A_09_P008141	FBtr0087261	CG8397	48190	60100	40933.3	47386.7	38576.7	43226.7
A_09_P008146	FBtr0087207	CG8399	1634	1755.8	1503.93	556.7	398	604.3
A_09_P008151	FBtr0087260	casp	13446.7	13030	10568.3	12017.3	11433.3	8587
A_09_P008156	FBtr0301196	CG8401	14.43	3.29	3.59767	23.3867	4.26967	5.077
A_09_P008161	FBtr0087209	SP2353	3.28233	3.59933	4.977	5.28233	6.01667	4.33033
A_09_P008166	FBtr0087210	CG8405	1308.67	2035.33	2731.33	1299.03	1327.67	2835
A_09_P008171	FBtr0087258	Dg	16696.7	21143.3	15233.3	14943.3	16163.3	19040
A_09_P008176	FBtr0087255	CG8414	7769.33	8054.33	6272.33	8524.67	6002	6366
A_09_P008181	FBtr0305091	Asph	578.833	1031.43	475.767	1795.67	1722.67	1594
A_09_P008186	FBtr0087221	Asph	21.97	16.0933	17	49.5933	52.13	43.49
A_09_P008191	FBtr0087222	Jhedup	3.529	2.95633	3.79067	5.173	4.55267	4.441
A_09_P008196	FBtr0087250	CG10734	16.1833	8.15467	5.72033	20.7633	12.18	13.4747
A_09_P008201	FBtr0302084	lbk	11243.3	15636.7	11115	9536.33	8085.67	9434.33
A_09_P008206	FBtr0087249	CG8435	10763.3	16840	8473.67	8707	7665.33	6443.67
A_09_P008211	FBtr0289985	Ptp52F	20.6567	20.5367	27.9667	139.027	116.46	170.333
A_09_P008216	NM_137250	CG8441	12143.3	23813.3	14566.7	7631.67	8317	9644
A_09_P008221	FBtr0087242	CG8443	3419	6073	6450.67	3297	5943.33	7037.67
A_09_P008226	FBtr0087245	calypso	236.767	299.267	282	173.2	190.3	176.333
A_09_P008231	FBtr0303859	CG8446	4270.33	7172.33	4800.67	3939.33	5203.33	3700
A_09_P008236	FBtr0113084	mrj	67.36	63.3	156.627	115.23	92.86	135.337
A_09_P008241	FBtr0087192	CG7798	25.0567	15.3	16.7937	18.1167	24.4033	17.25
A_09_P008246	FBtr0087191	CG15706	5780.33	15134.3	10439.7	6688.33	7633.67	8051
A_09_P008251	FBtr0087130	Tsf3	127.2	209.633	288.633	153.2	323.933	81.6133
A_09_P008256	FBtr0087131	CG15701	1216.33	1879.33	1887.67	1029.97	1030.93	2050.67
A_09_P008261	FBtr0087190	CG7786	6.76	3.703	11.9833	5.13767	7.28567	10.753
A_09_P008266	FBtr0087132	CG3687	11.5453	8.74267	18.9133	9.26733	18.9	12.4337
A_09_P008271	FBtr0087189	krimp	8418.67	14450	18673.3	7126.67	13260	18003.3
A_09_P008276	FBtr0087188	CG15708	3.32967	2.64233	4.953	4.91	4.58433	4.18233
A_09_P008281	FBtr0087186		2.88733	2.647	2.87333	4.15533	3.161	4.24067
A_09_P008286	FBtr0087136	CG15704	3.28633	2.567	3.42433	5.24733	3.95267	4.18633
A_09_P008291	FBtr0087137	CG15705	3.94333	2.80333	3.79567	5.385	5.647	4.781
A_09_P008296	FBtr0087182	CG7755	8.415	3.75267	8.02033	9.21433	6.77133	4.65733
A_09_P008301	FBtr0087138	CG9068	4.55033	3.511	7.33933	5.10467	4.18	4.94667
A_09_P008306	FBtr0087179	CG7747	4597.67	9424	5260.33	2349	2712.67	2809
A_09_P008311	FBtr0087141	Atg9	7493.67	9151.67	5855.33	5550.33	6391	5024.67
A_09_P008316	FBtr0087178	CG8060	3215.67	4704.33	2101.33	2732	2035.67	1644
A_09_P008321	FBtr0087144	CG4282	2123	4567.33	3762	1235.67	1917.33	3018
A_09_P008326	LD13649		3938.67	5792.67	2192.67	4853.67	5364	3630.33
A_09_P008331	FBtr0087150	Nup62	17393.3	36786.7	28963.3	11037.7	16493.3	24993.3
A_09_P008336	FBtr0087169	CG15710	6.95967	5.69167	4.583	5.73767	3.60733	3.99533
A_09_P008341	FBtr0087151	CG6262	3.36833	4.12133	3.48367	15.2857	4.30433	4.12033
A_09_P008351	FBtr0087167	CG15711	2.835	2.283	2.903	4.07867	3.21067	3.613
A_09_P008356	FBtr0087157	CG4398	10001.7	20523.3	14513.3	8130.67	8964	10563.3
A_09_P008361	FBtr0087160	CG7848	4.62867	3.073	3.188	4.514	3.5	4.251
A_09_P008366	FBtr0113085	CG4409	36.3267	84.33	220.833	47.3233	69.9833	234.5
A_09_P008371	FBtr0087159	CG15925	3.21167	2.71867	3.34333	4.625	3.88633	4.04167
A_09_P008376	FBtr0087127	CG15712	4.233	3.97	3.63367	6.045	4.024	4.22933
A_09_P008381	FBtr0087087	CG4439	3.652	2.817	3.57467	4.70433	4.18733	4.442
A_09_P008386	FBtr0087126	CG7813	3.78167	2.97333	3.78067	5.74933	5.05333	4.68367
A_09_P008391	FBtr0087092	loopin-1	3.101	2.493	3.40033	4.64167	3.52533	3.97333
A_09_P008396	FBtr0087093	Syn2	3.556	2.583	3.552	5.46133	4.36467	7.174
A_09_P008401	FBtr0087125	DAT	14.8777	27.5833	19.46	14.6683	31.2367	22.28
A_09_P008406	FBtr0087100	CG4945	10.0137	4.44233	4.71533	8.51267	15.811	7.72033
A_09_P008411	FBtr0087124	RpS15	133300	125633	78333.3	165900	108867	82490
A_09_P008416	FBtr0100547	CG4927	159.137	132.313	88.7	260.833	102.19	112.033
A_09_P008421	FBtr0087122	CG8317	1119.77	700.2	455.067	912.367	522.167	442.367
A_09_P008426	FBtr0087121	CG8311	2977	4231.67	4018	1265.67	1581.33	1959
A_09_P008431	FBtr0087120	CG8306	4035	7635.33	4582	2574	3174	4334
A_09_P008436	FBtr0273388	CG8303	13.2923	10.1797	16.1733	10.453	9.359	18.7433
A_09_P008441	FBtr0087107	CG5089	5.52233	4.489	4.31967	7.98933	7.12033	9.627
A_09_P008446	FBtr0087108	CG5065	16.8633	14.8533	32.46	17.17	23.32	55.4233
A_09_P008451	FBtr0087083	CG15617	29.5467	9.41767	5.87367	39.7267	25.3233	7.94433
A_09_P008456	FBtr0087082	Acp53C14a	3.55933	2.873	4.34533	4.85067	3.998	4.18333
A_09_P008461	FBtr0087081	Acp53C14b	105.91	4.82033	3.318	120.133	5.52533	6.71033
A_09_P008466	FBtr0087021	CG5267	2.83033	2.29833	2.90733	4.117	3.177	3.633
A_09_P008471	FBtr0087079	unc-104	1207	1751.33	1656.33	1066.03	1181	987.233
A_09_P008476	FBtr0305319	CG5348	2.853	4.19767	2.947	4.13633	3.35067	5.31233
A_09_P008481	FBtr0087024	resilin	7.49733	7.16633	7.13933	13.1167	7.723	9.322
A_09_P008486	FBtr0087030	CG5522	14246.7	13813.3	10972	10209.3	9416	9899.33
A_09_P008491	FBtr0300552	CG15615	3.775	2.59433	3.58167	4.86733	4.24167	4.45667
A_09_P008496	FBtr0087033	CG5550	2.96033	2.87433	2.86433	3.998	4.78333	3.599
A_09_P008501	FBtr0087042	CG6426	175.133	136.5	187.7	360.333	256.333	548.4
A_09_P008506	FBtr0087045	CG6435	2.885	2.443	3.77	4.15267	3.72333	3.79533
A_09_P008511	FBtr0087046	CG6472	5.08333	8.12533	9.157	7.08867	26.47	31.11
A_09_P008516	FBtr0087050	CG15614	2.966	3.70633	3.03033	4.53267	3.314	3.78833
A_09_P008521	FBtr0087070	CG9013	2.86533	2.71133	3.21533	3.98667	3.125	3.92733
A_09_P008526	FBtr0087053	CG6665	4314	3846.67	3047.33	2987.67	2001.67	1782.33
A_09_P008531	FBtr0087067	CG9010	4.63833	4.94733	4.69133	9.25667	5.84267	5.26067
A_09_P008536	FBtr0087060	ste24b	316.267	1172	909.4	313.867	651	680.867
A_09_P008541	FBtr0087059	ste24a	1130.67	1241.47	988.333	1102.5	949.3	618.2
A_09_P008546	FBtr0087057	CG6796	1047.9	2841	2110.33	709.267	1088.1	1076.1
A_09_P008551	FBtr0086966	CG6805	43923.3	26956.7	14456.7	41436.7	23263.3	14146.7
A_09_P008556	FBtr0114627	CG15609	11003.3	9274.33	8542	11343.3	8853.33	9066.33
A_09_P008561	FBtr0087017	CG8963	12973.3	11739	9218.67	12313.3	12146.7	10700
A_09_P008566	FBtr0086972	CG9640	556.6	369.4	399.667	939.567	358.733	375.533
A_09_P008571	FBtr0086973	CG9642	11.778	3.88467	5.81533	19.5733	6.43167	6.60833
A_09_P008576	FBtr0086974	CG9646	10409.7	11041	6888	12866.7	10110.3	6005.67
A_09_P008581	FBtr0087013	CG8950	3850.67	7741	4569	2073.67	2622.33	2817
A_09_P008586	FBtr0300277	CG6967	1615	1498.2	1452.67	1330.67	988.833	970.467
A_09_P008591	FBtr0086979	CG6984	2493.33	3653.67	3027.33	2331.67	2386.33	2469.67
A_09_P008596	FBtr0086982	CG15611	502.967	371.033	214.207	683.733	640.567	355.1
A_09_P008601	FBtr0110777	Spn53F	2.86833	3.628	5.16433	4.24633	5.03367	4.176
A_09_P008606	FBtr0087002	CG15605	2.728	2.22367	2.79333	3.90433	3.04133	3.494
A_09_P008611	FBtr0086984	Cda9	3.101	2.44	3.23	4.503	3.684	3.93767
A_09_P008616	FBtr0086985	CG11400	65.1667	125.497	104.303	97.3833	112.613	105.273
A_09_P008621	FBtr0086986	CG15917	813.2	2826.33	1545.33	808.1	804.4	652.333
A_09_P008626	FBtr0086987	CG11395	12.7303	22.6567	27.7933	10.444	19.0703	5.24567
A_09_P008631	FBtr0086989	CG17290	56.0667	66.4367	90.0933	99.9367	96.3433	132.1
A_09_P008636	FBtr0087000	CG17287	3.56167	4.74867	4.18167	4.96933	5.473	4.43367
A_09_P008641	FBtr0086997	CG10953	18.7467	5.61733	7.03033	18.9347	10.2153	11.538
A_09_P008646	FBtr0086990	CG10950	5.62333	3.24433	6.80633	6.32033	7.75133	7.96133
A_09_P008651	FBtr0086996	CG18469	3.09667	2.45267	3.19	4.53633	3.57733	4.229
A_09_P008656	FBtr0086964	CG6568	4687	9162.33	5606	4272.33	5240.67	5836.67
A_09_P008661	FBtr0086961	CG6550	6577.33	9451	4992.33	5395.67	3774.67	3612.33
A_09_P008666	FBtr0086916	CG4802	7672.33	12121	8648.33	3241.67	3494	3571.33
A_09_P008671	FBtr0086917	Lhr	1833.67	5669.67	3884.33	1358.67	1831	2360.33
A_09_P008676	FBtr0086918	CG18467	4.99267	3.72167	10.0883	4.66867	6.45533	6.62033
A_09_P008681	FBtr0086957	mthl4	1483.33	1913.33	3352.67	4350.67	5846	5451.67
A_09_P008686	FBtr0086919	CG10764	587.5	804.267	777.533	3044	4396	4442.67
A_09_P008691	FBtr0086954	CG6522	5708.67	12167.7	7371.67	4038.33	5000.67	5285
A_09_P008696	FBtr0086953	CG6520	10.0753	5.269	7.05367	7.29	3.94467	3.69367
A_09_P008701	FBtr0086926	veil	400.6	176.067	81.2667	494.3	255.967	142.367
A_09_P008706	FBtr0086952		2.87567	2.67667	3.109	6.36533	5.82033	4.053
A_09_P008711	FBtr0086935	CG4847	500.9	314.967	740.767	352.767	512.8	425.067
A_09_P008716	FBtr0086939	CG4853	6849	7130	6233	5167.33	5129	5372.67
A_09_P008721	FBtr0086951	Apc10	3353.33	11477.3	7491.33	2874	3920.67	4221.67
A_09_P008726	FBtr0086940	CG4866	6605	12118.7	6729.67	6792.33	4936	3943.67
A_09_P008731	FBtr0086942	eIF3-S9	32830	29950	36733.3	36940	34156.7	30093.3
A_09_P008736	FBtr0086943	CG18432	7.83	3.26433	3.494	8.12567	4.46767	4.47667
A_09_P008741	FBtr0086944	CG18631	1166.33	640	271.867	1100	430.733	124
A_09_P008746	FBtr0113090	MESR4	4216.33	4570.33	4008.67	4338.67	4365	3742.67
A_09_P008751	FBtr0086827	CG14480	9470.67	13426.7	10290	5268.33	6174.67	6356.67
A_09_P008756	FBtr0086906	ns2	24216.7	21360	14550	28070	20453.3	17873.3
A_09_P008761	FBtr0086905	CG14482	35350	55800	29380	33376.7	26726.7	25886.7
A_09_P008766	FBtr0086904	Dcr-2	7104	9279	10733	6569	8800.33	10950
A_09_P008771	FBtr0086903	CG6484	6.28933	23.6467	49.28	6.725	9.25767	22.1333
A_09_P008776	FBtr0086902	CG14483	4259.67	7259.67	4905.67	3390.67	2591.33	1581.33
A_09_P008781	FBtr0086900	RhoGAP54D	7305.33	8859.67	9574.67	5427.67	7315	11960
A_09_P008786	FBtr0086901	RhoGAP54D	866.933	478.233	318.333	989.9	561.9	402.033
A_09_P008791	FBtr0086834	CG11423	41.5233	15.2527	65.2933	36.17	40.2733	78.85
A_09_P008796	FBtr0086895	CG10936	587.567	750.6	963.433	502.8	472.833	892
A_09_P008801	FBtr0086896	CG18186	23720	21980	16663.3	25756.7	19503.3	14273.3
A_09_P008806	FBtr0086836	eIF3-S8	58246.7	62780	60436.7	68383.3	65200	61490
A_09_P008811	FBtr0086892	CG6459	94033.3	110110	76176.7	115150	118367	113700
A_09_P008816	FBtr0301266	CG42562	21.19	72.5133	101.773	21.07	38.4667	64.4767
A_09_P008821	FBtr0086840	HPS4	298.1	412	515.233	318.567	348.633	467.8
A_09_P008826	FBtr0086889	swi2	8.03567	6.52967	4.59	8.52967	5.50633	9.74633
A_09_P008831	FBtr0086859	CG10934	11.8007	3.58467	4.75033	28.6333	11.7173	6.87067
A_09_P008836	FBtr0086860	CG10933	59.11	45.5867	75.0367	164.733	149.967	272.567
A_09_P008841	FBtr0086885	CG6410	2935	5162.33	3504	2596	2981.33	2700
A_09_P008846	FBtr0086861	CG4975	3757	4009	2255	2798	2558.33	2461
A_09_P008851	FBtr0086862	CG4984	56.9167	126.483	307.667	60.9367	77.1767	221.6
A_09_P008856	FBtr0086883	CG6406	5165.33	3432	4765.67	3997.67	4547	5951.33
A_09_P008861	FBtr0086882	CG6401	2039	3302	1823.33	2415.33	2403.67	1943.67
A_09_P008866	FBtr0086864	CG4996	5769.67	7059.67	4891	4641.67	4683.33	4151
A_09_P008871	FBtr0086865	Ir54a	8.56833	6.32967	3.626	5.39467	8.82167	6.16667
A_09_P008876	FBtr0089545	CG10931	3.708	3.35367	4.99367	4.785	4.34033	4.24667
A_09_P008881	FBtr0089546	CG5002	20.51	10.2033	10.0253	23.1167	9.92233	12.81
A_09_P008886	FBtr0089560	CG6385	4.896	3.127	3.866	5.23	5.66167	4.99867
A_09_P008891	FBtr0089559	CG6370	17840	19660	15883.3	19826.7	20646.7	13583.3
A_09_P008896	FBtr0089558	CG14488	2.986	2.39267	3.04467	4.31633	3.608	3.82133
A_09_P008901	FBtr0089557	CG18635	9.785	10.4457	6.59667	4.09867	3.42633	3.65433
A_09_P008906	FBtr0086801	CG14490	745.467	396.967	913.5	696.333	623.267	592.467
A_09_P008911	FBtr0113091	Mapmodulin	64776.7	70273.3	69893.3	62546.7	65036.7	69516.7
A_09_P008916	FBtr0086818	CG14492	2.79867	2.249	2.84167	3.99233	3.14833	3.547
A_09_P008921	FBtr0086803	CG14491	2.94333	3.03667	3.03233	4.257	3.327	3.75767
A_09_P008926	FBtr0300215	dpr13	2.94	2.35967	2.99133	4.37533	3.30233	3.76567
A_09_P008931	FBtr0086804	CG5084	11.4067	10.8227	22.1733	9.94233	18.0867	20.04
A_09_P008936	FBtr0089630	CG10910	5.78667	3.12633	3.54	7.83467	6.52233	4.361
A_09_P008941	FBtr0086813	CG5773	17.65	19.3067	27.2533	28.25	30.0567	37.54
A_09_P008946	FBtr0086812	CG5770	3.36933	2.813	3.27967	4.91867	3.879	3.906
A_09_P008951	FBtr0086811	CG5767	20.24	18.16	25.46	9.65533	25.63	24.8767
A_09_P008956	FBtr0086810	CG14495	11.0403	7.50333	13.549	12.4487	14.6427	10.2683
A_09_P008961	FBtr0086809	Muc55B	2.857	2.31467	2.94867	4.60467	4.161	5.172
A_09_P008966	FBtr0086808	CG10911	6.90567	4.86667	3.684	5.78467	6.21833	5.52667
A_09_P008971	FBtr0086807	CG10912	54.6033	51.8433	37.5333	71.73	71.1867	56.2933
A_09_P008976	FBtr0086787	CG5757	8538.33	12127.7	3780.67	6557	4632	2925.67
A_09_P008981	FBtr0086732	CG5098	3986	3681.33	2815	3183.33	3036.67	3083.33
A_09_P008986	FBtr0086786	CG5756	24.9407	10.8523	8.346	47.91	21.3567	35.3403
A_09_P008991	LD29875		2353	1873.67	2259	1997.67	2271	3050.33
A_09_P008996	FBtr0086745	CG10914	127.433	227.6	109.29	80.9467	88.87	63.71
A_09_P009001	FBtr0086746	CG10915	6473.33	4694.67	5986.33	6140.33	5528	5963
A_09_P009006	FBtr0086775	Nup75	14350	23073.3	15583.3	11469.7	11280.3	14013.3
A_09_P009011	FBtr0300664	MED9	14480	24973.3	15993.3	14253.3	17266.7	22463.3
A_09_P009016	FBtr0086749	CG10916	15793.3	19330	11586.7	20613.3	22406.7	16833.3
A_09_P009021	FBtr0086772	CG5726	4007.33	6356.33	3275	3231.67	3415	3261
A_09_P009026	FBtr0086750	nopo	1258	2476.67	2768	1107.4	1906.67	3263.33
A_09_P009031	FBtr0086771	CG5721	17653.3	21540	20570	12210	16876.7	21570
A_09_P009036	FBtr0086752	CG14500	2.77967	2.402	2.808	3.74067	3.01567	3.36467
A_09_P009041	FBtr0086757	CG14502	194.8	308.267	248.9	112.673	103.483	141.6
A_09_P009046	FBtr0086758	CG18536	108.167	130.7	151.623	65.96	55.97	102.18
A_09_P009051	FBtr0086759	CG18537	16.14	9.88767	7.922	8.7	8.94733	4.89267
A_09_P009056	FBtr0086760	CG18538	6.41667	3.82567	4.95433	6.16533	4.987	5.24867
A_09_P009061	FBtr0086761	CG18539	4.23667	3.48867	4.172	5.88667	13.3447	4.93567
A_09_P009066	FBtr0086762	CG18540	13.2033	11.87	18.3533	16.0013	11.316	15.358
A_09_P009071	FBtr0110803	CG14505	4.41933	6.41933	5.87533	7.13567	9.11167	7.33367
A_09_P009076	FBtr0086729	IM23	86.3833	277.933	763.667	92.92	139.933	431.667
A_09_P009081	FBtr0086662	IM1	14.0567	9.72833	6.29033	22.9133	17.8983	12.8363
A_09_P009086	FBtr0086663	CG18107	17.81	6	5.78267	25.4767	9.41433	13.3967
A_09_P009091	FBtr0086728	CG15067	13610	8535	5063.67	13583.3	5865.67	6585.67
A_09_P009096	FBtr0086669	GstE1	116.577	100.33	157.337	183.1	181.133	293.5
A_09_P009102	FBtr0086684	CG5174	22596.7	23173.3	22343.3	26260	27880	30803.3
A_09_P009106	FBtr0086688	CG5174	147.8	85.1733	126.32	127.787	116.347	154.467
A_09_P009111	FBtr0086690	CG5174	17846.7	17613.3	12433.3	19276.7	18016.7	14133.3
A_09_P009116	FBtr0086691	CG12263	7126.33	6280.33	4965.33	7279.67	4743	4072.33
A_09_P009121	FBtr0086694	CG5189	3920.67	9111	3570.67	2233.67	2182.67	2053.33
A_09_P009126	FBtr0086696	CG5190	4255	6911	4639.33	3851.33	3162.33	2796
A_09_P009131	FBtr0086722	CG17669	2.646	2.18433	2.675	3.71867	2.95867	3.35267
A_09_P009136	FBtr0086697	CG5224	334.967	1631	2061.77	680.967	2541.33	1685.67
A_09_P009141	FBtr0304866		46.46	51.0533	48.7533	57.97	84.6733	52.2933
A_09_P009146	FBtr0086699	CG10924	37.0867	72.1467	85.0433	80.9167	94.63	117.547
A_09_P009151	FBtr0086705	CG10927	3122.67	6722.67	6418.33	2610.33	4123.67	6326.33
A_09_P009156	FBtr0086714	mRpS28	7998.33	18366.7	12643.3	7045.67	7103.67	7720
A_09_P009161	FBtr0086706	CG5323	36803.3	46490	27113.3	41623.3	44370	32796.7
A_09_P009166	FBtr0086707	CG5327	13.5057	23.23	8.52633	22.6133	8.93633	7.411
A_09_P009171	FBtr0086713	CG5493	405.3	254.033	83.1867	483.933	175.167	87.1033
A_09_P009176	FBtr0086708	CG5335	479.033	768.767	1236.33	133.357	178.267	219.567
A_09_P009181	FBtr0086712	Atg7	3762	5261	4552	3156.33	2062.67	2416.33
A_09_P009186	FBtr0086709	sec6	24516.7	33503.3	17186.7	16956.7	16453.3	12640
A_09_P009191	FBtr0086661	CG5482	21070	30120	18776.7	18360	17143.3	13553.3
A_09_P009196	FBtr0086658	SP2637	27013.3	21256.7	21920	29030	19040	25486.7
A_09_P009201	FBtr0086654	Gint3	80310	97800	60223.3	79930	109633	80283.3
A_09_P009206	FBtr0299528	CG15086	15.259	2.67533	3.48333	59.36	5.737	4.24733
A_09_P009211	FBtr0304024	CG42856	54.6133	67.7333	69.5267	62.4933	78.8	86.4167
A_09_P009216	FBtr0086605	CG15071	1064.13	478.9	400.6	978.6	562.9	392.467
A_09_P009221	FBtr0304026	CG42856	9115.33	4186	4762.67	7643	4727.67	4523
A_09_P009226	FBtr0086607	CG15073	75.49	78.2133	41.67	46.56	34.5633	27.27
A_09_P009231	FBtr0086647	CG15087	1914.67	3267	2053.33	1469	1479.67	1361.67
A_09_P009236	FBtr0300864	CG15088	2.87567	2.233	2.94467	5.97633	3.38333	3.595
A_09_P009241	FBtr0086643	CG18609	3.21167	2.64067	3.25967	4.572	4.08467	4.82667
A_09_P009246	FBtr0086642	CG17821	3.00333	3.57567	3.47933	7.152	5.02833	3.87867
A_09_P009251	FBtr0086609	Cyp12b2	3.66367	4.76367	4.22233	6.01933	11.993	13.7423
A_09_P009256	FBtr0299942	CG42351	13.8433	16.0167	18.0067	16.5633	13.9503	22.8733
A_09_P009261	FBtr0110970	Mctp	1054.2	1143.87	1208.33	881.4	1280.33	1327.6
A_09_P009266	FBtr0086639	CG15093	14330	25133.3	20393.3	14730	21773.3	26383.3
A_09_P009271	FBtr0086613	CG15080	103.72	342.533	250.8	61.2033	128.933	236.9
A_09_P009276	FBtr0086637	CG15094	12466.7	20590	12366.7	8348	9083	6867
A_09_P009281	FBtr0086632	CG15096	165.5	166.433	168.467	184	162.7	111.193
A_09_P009286	FBtr0086630	CG15097	4572	4716.67	3566.33	14513.3	14000	10522
A_09_P009291	FBtr0086617	CG15082	8.90733	5.21033	7.03567	9.171	14.0453	14.2033
A_09_P009296	FBtr0086629	CG15098	126667	127133	142567	159800	132867	144000
A_09_P009301	FBtr0086618	CG15083	54776.7	65343.3	29356.7	64790	38313.3	33126.7
A_09_P009306	FBtr0086628	CG15099	36140	31643.3	16323.3	28236.7	23196.7	16493.3
A_09_P009311	FBtr0086627	CG15100	29563.3	36396.7	23556.7	32993.3	29480	23326.7
A_09_P009316	FBtr0086619	CG15084	4859.33	8575.67	4061.67	2916	2640	2758.67
A_09_P009321	FBtr0273238	CG18190	9596	25973.3	19416.7	5352.33	9651.33	11986.7
A_09_P009326	FBtr0089970	Jheh2	14093.3	14541	11841.3	16646.7	6516	8149
A_09_P009331	FBtr0086622	Jheh3	557.733	461.933	622.6	2003.07	1423	1013.47
A_09_P009341	FBtr0086566	sano	1169.27	771.433	1013.4	1905	2285	1942.33
A_09_P009346	FBtr0086570	Topors	2160	2962.67	2032.67	1642.67	1585.67	1777.33
A_09_P009351	FBtr0086571	CG18605	134.8	312.833	594.533	108.317	164.267	203.233
A_09_P009356	FBtr0086572	abba	6.30367	2.88333	3.532	7.36767	3.98567	4.776
A_09_P009361	FBtr0086597	CG15115	3.37167	2.74767	2.73933	3.85967	4.61133	3.66967
A_09_P009366	FBtr0086596	CG15116	2.98833	2.347	3.06767	4.282	3.54167	3.76833
A_09_P009371	FBtr0086574	CG15109	3.41	2.59	3.52567	4.95667	4.087	4.312
A_09_P009376	FBtr0086593	CG15117	20246.7	24006.7	11770.3	16486.7	13336.7	10830.7
A_09_P009381	FBtr0113096	CG15118	9778	15306.7	11030.3	6725.67	9381.67	9557.67
A_09_P009386	FBtr0086580	CG15111	9127	12238.7	6992	11840	11400	9235.33
A_09_P009391	FBtr0100282	CG10737	524.667	126.203	239.1	505.767	318.8	424.633
A_09_P009396	FBtr0086504	hppy	13426.7	10002	6475.33	15876.7	10294	6316.67
A_09_P009401	FBtr0086505	CG7137	9906	13388	6576.33	8009	6276.67	5628
A_09_P009406	FBtr0086511	CG7229	3.783	2.43967	3.11867	21.5217	6.325	4.13733
A_09_P009411	FBtr0086563	CG11906	3541.67	5198.33	3765.67	2541	2862	3498.33
A_09_P009416	FBtr0086562	CG10476	27.9133	36.1333	36.4667	17.19	26.4567	44.92
A_09_P009421	FBtr0086561	CG10474	4.24267	3.92967	3.045	4.31633	5.33833	3.81867
A_09_P009426	FBtr0300592	CG18606	26.7667	34.6	38.0667	19.4067	26.4767	38.1033
A_09_P009431	FBtr0086514	CG18607	3.178	3.29967	3.44733	4.44767	4.06167	4.20233
A_09_P009436	FBtr0086560	mip40	10298	23183.3	23310	8049	12886.7	17020
A_09_P009441	FBtr0300283	CG7461	3850.33	4437.33	4419.33	3313.67	3390	2184.67
A_09_P009446	FBtr0086558	endoB	1078.33	2269.67	1673.33	992.267	1625	1592.67
A_09_P009451	FBtr0301531	Rgk1	321.2	88.3933	47.1	310.767	62.4367	82.5933
A_09_P009456	FBtr0086518	CG9975	698.9	350.9	329.933	1086.57	387.5	246.2
A_09_P009461	FBtr0086520	CG11961	14273.3	20836.7	19683.3	9626.67	7983	11246.7
A_09_P009466	FBtr0086521	CG10051	28.9133	29.8233	12.3997	27.6833	18.57	10.7543
A_09_P009471	FBtr0086555	CG9416	359.7	328.1	140.06	439.4	212.7	101.07
A_09_P009476	FBtr0086522	CG10062	229.333	231.267	244.703	287.033	215.667	219.3
A_09_P009481	FBtr0086523	CG10073	4.55233	4.73633	6.512	5.16	5.07967	12.4213
A_09_P009486	FBtr0086524	CG10081	3.16833	3.37433	3.97833	4.34367	3.662	4.249
A_09_P009491	FBtr0086525	CG11257	658.867	1414	1393.33	275.3	533.867	751.1
A_09_P009496	FBtr0086551	cer	6775.33	11513.7	3700	8137.67	6819.67	3015.33
A_09_P009501	FBtr0086534	CG7735	15.918	22.4933	18.7567	23.2	27.6967	23.7
A_09_P009506	FBtr0083542	sr	25.8033	29.32	50.6533	56.8967	85.35	69.58
A_09_P009511	FBtr0100508	Src64B	3823	2216.33	3212	2306.67	2877.33	1756
A_09_P009516	FBtr0112835	Btk29A	1280	1137.13	3790.67	1954.67	2199.33	4327.67
A_09_P009521	FBtr0083215	srp	15413.3	16313.3	21186.7	13878	18476.7	17486.7
A_09_P009526	FBtr0085557	Sry-alpha	404.467	642.833	985.8	344.433	436.3	972.1
A_09_P009531	FBtr0085556	Sry-beta	4247	8203.33	4320	2811.67	3455.33	4321
A_09_P009536	FBtr0085558	Sry-delta	7579.67	18170	17796.7	4485	11156.7	13573.3
A_09_P009541	FBtr0306026	ss	15.9803	8.91033	10.9967	12.2823	14.6467	8.885
A_09_P009546	FBtr0070877	sqh	79856.7	74663.3	93616.7	104273	106150	129100
A_09_P009551	FBtr0075391	st	4.59133	2.80967	3.512	5.60233	4.04833	5.62033
A_09_P009556	FBtr0070289	sta	459867	363933	446000	509600	406467	528633
A_09_P009561	FBtr0086783	stau	741.733	734.633	1138.17	838.367	1003.07	603.6
A_09_P009566	FBtr0085397	stg	9006.33	19973.3	21263.3	5823.33	9729.33	16676.7
A_09_P009571	FBtr0087825	stil	8.18367	6.187	10.12	11.6967	10.5897	8.93767
A_09_P009576	FBtr0086881	sub	4.51067	5.606	6.70067	7.02567	5.43267	7.849
A_09_P009581	FBtr0077822	Su(dx)	9569	13252.3	10175.3	8745.33	11660.7	9876
A_09_P009586	FBtr0113732	su(f)	10580	11716.7	11640	13576.7	14766.7	16230
A_09_P009591	GH16848		152.067	451.833	255.333	127.967	157.567	251.067
A_09_P009596	FBtr0082945	su(Hw)	7180	11512.7	8497	5837.67	7383	7721.33
A_09_P009601	FBtr0070120	su(s)	3503.67	4615.67	3574.67	3517	3335.33	3947
A_09_P009606	FBtr0082736	Su(var)3-7	699.867	1506.67	1455.33	512.367	738.567	1010.13
A_09_P009611	FBtr0083129	Su(var)3-9	3171	1534.23	1671	2624.33	2174.67	1751
A_09_P009616	FBtr0083130	Su(var)3-9	36480	40333.3	34266.7	38806.7	38893.3	33336.7
A_09_P009621	FBtr0079635	Su(var)205	47750	87096.7	58333.3	44410	49410	58423.3
A_09_P009626	FBtr0088574	Su(var)2-10	2212.67	5318.33	5625.33	1675.33	2906	4428.33
A_09_P009631	FBtr0088575	Su(var)2-10	1744.33	1410.33	2640.33	1438.67	1721	3086.67
A_09_P009636	FBtr0299571	CG42259	6693.67	4462.33	2903	5602.33	3439	2332.33
A_09_P009641	FBtr0070178	su(w[a])	754.367	412.817	817.233	733.867	661.433	654.467
A_09_P009646	FBtr0082563	svp	3.36967	2.397	3.21667	4.59033	3.64733	4.014
A_09_P009651	FBtr0082564	svp	9.801	6.05333	4.07433	4.19	4.35867	9.995
A_09_P009656	FBtr0089401	sw	25886.7	24526.7	31233.3	21860	23563.3	35310
A_09_P009661	FBtr0070922	swa	40.7267	43.5767	35.6533	188.3	176.033	118.563
A_09_P009666	FBtr0071125	sws	4959.67	5692.33	3866	4400	4688	4453
A_09_P009671	FBtr0100206	Sxl	101.963	106.18	98.9533	109.6	85.1667	70.48
A_09_P009676	FBtr0100211	Sxl	114.67	160	122.82	110	87.7033	85.31
A_09_P009681	FBtr0100208	Sxl	9.108	2.64767	3.98567	26.5467	6.19233	4.37533
A_09_P009686	FBtr0088362	Syb	89863.3	106133	62456.7	87673.3	87676.7	68486.7
A_09_P009691	FBtr0088363	Syb	271.9	1440.9	880.867	266.9	488.6	518.467
A_09_P009696	FBtr0084291	T-cp1	191300	158367	100360	218167	149900	120900
A_09_P009701	FBtr0075112	term	106.3	82.15	197.4	87.4	159.933	167.033
A_09_P009706	FBtr0071679	Tbp	17893.3	33456.7	25363.3	12980	16496.7	22243.3
A_09_P009711	FBtr0075500	th	44360	50963.3	33586.7	44060	34893.3	31336.7
A_09_P009716	FBtr0086825	thr	2554.67	4918.67	4034.67	1710.67	4071.67	5337.33
A_09_P009721	FBtr0073219	tipE	99.3233	106.28	53.6	93.7167	43.9667	42.1033
A_09_P009726	FBtr0070459	tko	47703.3	75343.3	37876.7	57766.7	46176.7	31376.7
A_09_P009731	FBtr0100126	CG16778	4.05567	2.51067	2.84667	4.50533	3.459	3.586
A_09_P009736	FBtr0079089	tkv	1294	751.433	1266.67	1181.43	1110.93	1702.67
A_09_P009741	FBtr0085060	Tl	3597.67	5487	3993	3174.67	4110.33	3779
A_09_P009746	FBtr0084691	tld	6.50567	4.41567	16.387	7.47467	5.72033	24.02
A_09_P009751	FBtr0085709	tll	3.28433	3.68233	4.832	4.22367	3.54333	3.77867
A_09_P009756	FBtr0089957	Tm1	8.68767	3.351	5.979	5.853	14.0147	6.90667
A_09_P009761	FBtr0089959	Tm1	1723	894.333	2561.33	1447.57	1239.33	1644
A_09_P009766	FBtr0089960	Tm1	21903.3	18546.7	18586.7	16883.3	15296.7	17830
A_09_P009771	FBtr0089962	Tm1	9374.67	10006	10923.3	14993.3	19843.3	20570
A_09_P009781	FBtr0071654	Egfr	52.9767	56.2233	69.3033	47.24	65.1	85.77
A_09_P009786	FBtr0081287	Top2	22016.7	26526.7	22056.7	20680	21793.3	24470
A_09_P009791	FBtr0112838	tor	18.2167	19.02	44.0667	44.63	53.4933	87.0567
A_09_P009796	FBtr0100244	tra	7079.33	16633.3	11483.3	5400.33	7578.33	10023.7
A_09_P009801	FBtr0089619	tra2	4138.33	4455	5149	4269.67	3733	4318.67
A_09_P009806	FBtr0074922	trc	2492.33	2992	3500.67	2159.33	3213.67	3432.67
A_09_P009811	FBtr0070802	Tre	92.7967	114.41	94.67	160.167	200.7	187.733
A_09_P009816	FBtr0071535	Treh	10748.3	13876.7	10902.7	16656.7	22680	18626.7
A_09_P009821	FBtr0304120	trh	210.567	252.2	217.833	203.133	141.633	110.087
A_09_P009826	FBtr0080078	trk	2988.67	3280.33	1718.67	807.4	432.033	218.933
A_09_P009831	FBtr0085513	trp	4.06667	3.407	3.72133	5.37733	4.11767	4.09467
A_09_P009836	FBtr0082947	trx	7690.33	7899.67	4310	8340.67	4685.33	4705
A_09_P009841	FBtr0100277	trx	11800	9287.67	6074.33	13356.7	7762	6933
A_09_P009846	FBtr0088161	alphaTry	5.04	4.61333	3.43667	5.525	4.12067	4.668
A_09_P009851	FBtr0073582	tsg	3.88567	4.598	3.96767	4.63267	4.155	6.72833
A_09_P009856	FBtr0085906	tsh	6532.67	5126	8451.67	7170.33	5748.67	10038.3
A_09_P009861	FBtr0084164	tsl	26.49	36.34	33.7667	45.92	63.0567	61.9967
A_09_P009866	FBtr0085829	ttk	890	653.467	714.8	680.033	608.767	532.467
A_09_P009871	FBtr0085830	ttk	1135.17	1484.67	1573.67	1137.67	1335.67	1421
A_09_P009876	FBtr0273017	tub	13973.3	18083.3	13103.3	9592	9702	14103.3
A_09_P009881	FBtr0081639	alphaTub84B	169067	155433	172200	208900	175667	191300
A_09_P009886	FBtr0081538	alphaTub84D	80963.3	77060	44350	90856.7	57423.3	49043.3
A_09_P009891	FBtr0082087	alphaTub85E	119.053	200.1	184.993	579.167	1064.37	643.967
A_09_P009896	FBtr0086537	betaTub56D	321867	289400	323233	351067	271567	385133
A_09_P009901	FBtr0072270	betaTub60D	61366.7	63903.3	39666.7	62870	69860	51356.7
A_09_P009906	FBtr0082046	betaTub85D	6.03467	4.51333	5.71367	10.7417	5.52767	4.873
A_09_P009911	FBtr0085261	betaTub97EF	42053.3	25016.7	4430.33	26916.7	11719.3	2405
A_09_P009916	FBtr0071582	tud	34593.3	43616.7	39600	31050	35736.7	40303.3
A_09_P009921	FBtr0089427	ptc	7726.33	11374.3	7552.67	6226.67	6554.33	7612.33
A_09_P009926	FBtr0081112	tup	3.805	2.72733	5.15233	5.628	5.37133	6.166
A_09_P009931	FBtr0071953	twi	4.44467	3.874	8.47333	6.97333	3.71	8.165
A_09_P009936	FBtr0077470	RpL40	276667	226300	242633	303867	229867	272333
A_09_P009941	FBtr0080016	RpS27A	227767	195133	187900	253600	201700	195200
A_09_P009946	FBtr0073178	Ubi-p63E	79053.3	75910	51886.7	103057	77340	60336.7
A_09_P009951	FBtr0083347	Ubx	3.68467	3.41033	3.743	6.55333	4.25333	4.60167
A_09_P009956	FBtr0077259	unc	57.6633	264.88	185.167	48.7533	48.08	83.1367
A_09_P009961	FBtr0079486	Uro	8.33467	5.872	13.5737	9.64567	11.0663	8.647
A_09_P009966	FBtr0078063	ush	11940	14556	9047.33	12000	10463	8769.33
A_09_P009971	FBtr0070346	usp	6839.33	4830.67	6812	8549.67	7571.67	6847.33
A_09_P009976	FBtr0073386	v	3.193	2.34833	3.04233	4.22333	3.432	3.73933
A_09_P009981	FBtr0074142	vap	13196.7	14036.7	11051.7	13273.3	10743.3	11970
A_09_P009986	FBtr0304854		35.74	41.1533	29.9633	198.6	333.033	201.733
A_09_P009991	FBtr0087785	vg	22.6433	19.238	22.55	49.43	42.93	40.4033
A_09_P009996	FBtr0072037	vir	6915.33	10260	7699.33	4868.33	5856.67	6212.67
A_09_P010001	FBtr0081347	vls	7572.67	7927.67	4453.67	5610	4767.33	3504.33
A_09_P010006	FBtr0079239	Vm26Aa	108.8	85.7567	43.5733	198.333	83.9367	75.7267
A_09_P010011	FBtr0079171	Vm26Ab	18.936	3.84533	3.863	26.6133	7.10533	4.73433
A_09_P010016	FBtr0080521	Vm34Ca	13.442	11.263	14.431	8.16533	8.365	6.91533
A_09_P010021	FBtr0077082	vn	184.4	260.2	534.9	345.633	539.233	727.967
A_09_P010026	FBtr0070110	vnd	5.83533	3.564	3.59133	10.354	7.96367	8.35
A_09_P010031	FBtr0070490	w	3.663	2.804	3.58833	5.454	4.31433	4.691
A_09_P010036	FBtr0075133	W	149.767	194.733	159.133	122.63	136.817	98.64
A_09_P010041	FBtr0302731	wb	589.233	599.033	386.3	1008.7	744.133	710.067
A_09_P010046	FBtr0086510	wbl	9.81567	8.84667	6.26633	9.221	9.215	9.44833
A_09_P010051	FBtr0079432	wg	3.42033	3.59467	3.38433	4.61933	6.10567	5.216
A_09_P010057	FBtr0074520	wupA	9.26067	13.6893	44.0433	7.242	10.679	14.317
A_09_P010061	FBtr0074523	wupA	49.7667	89.29	154.127	41.7833	67.6333	79.1733
A_09_P010066	FBtr0074524	wupA	12.812	26.6733	83.25	10.3567	24.2533	51.7867
A_09_P010071	FBtr0070071	y	3.36867	2.84467	3.275	5.57567	3.635	4.04567
A_09_P010076	FBtr0071419	Yp1	11.452	11.149	13.6007	9.163	3.10167	5.773
A_09_P010081	FBtr0073821	Yp3	140.467	132.4	128.72	157.067	92.7967	66.13
A_09_P010086	FBtr0082793	yrt	1543.67	931.733	1911.33	1285.1	1209.67	2478.33
A_09_P010091	FBtr0070435	z	19930	18050	13313.3	18180	14383.3	16656.7
A_09_P010096	FBtr0075549	Z600	37.2733	36.2333	33.0233	84.9233	73.9667	39.4967
A_09_P010101	FBtr0081670	zen	7.126	3.984	4.90867	5.514	4.973	7.78367
A_09_P010106	FBtr0081671	zen2	3.53933	2.87767	3.671	5.25633	4.14167	4.547
A_09_P010111	FBtr0072397	uzip	12263.3	12393.3	15953.3	12425.3	11936.7	19516.7
A_09_P010116	FBtr0074748	Zw	8651.67	5964.67	5706	8404.67	7407.33	6087.33
A_09_P010121	FBtr0074210	Pros28.1	66006.7	70806.7	51436.7	93666.7	78570	73003.3
A_09_P010126	FBtr0110910	Dhfr	9285	21483.3	14896.7	4891	5456.33	5159.33
A_09_P010131	FBtr0072271	bs	2617.33	4753.67	3208.67	2010	2120.33	3386
A_09_P010136	FBtr0300106	oc	4.56133	4.09067	4.801	9.806	9.75033	8.869
A_09_P010141	FBtr0082595	Pp1-87B	55280	84433.3	68276.7	60726.7	73253.3	80696.7
A_09_P010146	FBtr0080051	cdc2	10158.7	21303.3	13060	8649.67	11464	12473.3
A_09_P010151	FBtr0083922	cdc2c	6196.67	10738.7	7797.33	3461	5605.67	7695.33
A_09_P010156	FBtr0075322	Nrt	473.433	616	477.433	627.567	785.167	540.4
A_09_P010161	FBtr0084086	tin	13.9133	100.6	165.933	20.5633	35.5567	207.633
A_09_P010166	FBtr0083078	Tm2	13.8267	14.2783	16.38	19.37	19.6687	21.6933
A_09_P010171	FBtr0084682	nAcRbeta-96A	7.51233	33.4633	20.967	22.4687	34.23	18.95
[truncated: 30,163 more rows]
