# Supplementary material for: A cis-regulatory element promoting increased transcription at low temperature in cultured ectothermic Drosophila cells
Source: BMC Genomics. 2021 Oct 28;22:771. doi: 10.1186/s12864-021-08057-4 (PMC8555087; doi:10.1186/s12864-021-08057-4)
Supplement: Supplementary file 16 — Additional file 16: Table S9. Excel file with data from the analysis of temperature dependence of DNA accessibility in S2R+ cells by ATAC-Seq, with consensus peaks (worksheet 1) and DE peaks 14 vs 29 °C (worksheet 2). [file 12864_2021_8057_MOESM16_ESM.xlsx]

## Sheet: consensus ATAC-seq peaks
Location	14R1	14R2	14R3	25R1	25R2	25R3	29R1	29R2	29R3
chr2L:10003568-10004068	200.74	308.2	234.29	335.78	332.4	460	274.94	384.46	331.67
chr2L:10004490-10004990	300.35	386.96	322.47	586.42	555.45	648.44	443.17	493.95	500.45
chr2L:10009812-10010312	275.83	424.17	250.71	331.96	267.44	335.3	297.05	356.15	325.78
chr2L:10056698-10057198	255.91	484.94	313.82	447.71	475.32	637.35	424.9	619.8	486.71
chr2L:10060147-10060647	318.74	731.13	357.05	549.12	494.81	680.77	390.3	564.42	286.53
chr2L:10081416-10081916	271.24	144.49	243.8	242.03	195.98	105.3	101.9	78.65	127.57
chr2L:10117873-10118865	381.57	314.41	323.33	331	291.26	339.92	306.66	266.8	225.69
chr2L:10143184-10143684	163.97	208.36	181.55	182.72	182.98	175.5	190.34	236.59	164.85
chr2L:10198819-10199319	228.33	293.94	271.46	284.12	321.58	419.36	298.97	341.05	209.99
chr2L:10200798-10201298	240.59	323.09	276.65	242.99	282.6	338.07	285.51	370.62	306.16
chr2L:10201321-10201821	269.7	174.26	258.49	250.64	250.11	180.12	174.96	170.52	155.04
chr2L:10203970-10204470	263.57	353.47	285.29	307.08	308.58	436.91	281.67	331.61	288.49
chr2L:10204568-10205068	150.18	182.32	161.67	107.14	165.66	275.26	161.5	122.07	100.09
chr2L:10206483-10206983	271.24	334.25	296.53	291.78	312.91	273.42	233.6	207.65	211.96
chr2L:102086-102586	252.85	258.59	250.71	189.42	260.94	211.53	253.79	246.03	217.84
chr2L:10210918-10211418	75.09	92.4	104.61	79.4	114.77	131.17	100.94	95.64	119.72
chr2L:10220462-10220962	191.55	313.17	242.07	268.82	326.99	412.89	303.78	365.59	221.77
chr2L:10221103-10221603	242.12	301.38	223.91	256.38	276.1	308.52	255.71	303.92	231.58
chr2L:10226428-10226928	225.26	327.43	240.34	243.94	286.93	315.91	289.36	301.4	261.02
chr2L:10227220-10227720	159.37	166.19	163.4	130.1	193.81	187.51	115.36	151.02	174.67
chr2L:10231103-10231603	303.42	341.07	227.37	280.3	322.66	323.3	255.71	342.3	288.49
chr2L:10232233-10232733	185.42	144.49	165.99	174.11	166.74	181.05	183.61	148.5	90.28
chr2L:10246815-10247315	209.94	344.17	236.88	218.12	286.93	452.61	298.97	303.92	243.36
chr2L:10249675-10250175	257.44	570.52	293.94	391.27	438.51	597.63	453.74	556.87	469.05
chr2L:10260009-10260509	222.2	136.43	172.04	156.89	239.29	155.18	152.85	146.61	143.27
chr2L:10260799-10261299	173.16	241.85	182.42	187.5	237.12	236.47	232.64	280.01	176.63
chr2L:10263327-10263827	167.03	236.89	204.89	126.28	123.43	144.1	304.74	356.78	237.47
chr2L:10263979-10264479	110.33	96.12	111.52	86.1	96.36	154.26	128.82	66.07	100.09
chr2L:10264617-10265545	292.69	242.47	225.64	197.07	263.11	268.8	260.52	237.85	221.77
chr2L:10266596-10267394	292.69	202.78	319.88	267.86	269.6	225.38	197.07	162.34	204.11
chr2L:10269760-10270260	213	174.88	173.77	142.54	144	182.89	162.46	154.16	172.7
chr2L:10271962-10272462	211.47	164.95	205.76	240.12	195.98	260.48	176.88	176.19	208.03
chr2L:10276705-10277205	222.2	211.46	149.56	150.19	212.22	267.87	229.76	191.92	276.72
chr2L:10277343-10277843	167.03	158.75	120.17	111.93	133.18	181.05	113.44	139.69	149.15
chr2L:10284263-10284763	266.64	137.67	242.07	224.81	173.24	129.32	109.59	83.69	109.9
chr2L:10292050-10292550	208.41	293.94	233.42	240.12	259.86	411.97	286.47	365.59	270.83
chr2L:10299198-10300016	190.02	171.78	199.71	148.28	176.49	198.6	171.11	151.02	155.04
chr2L:10303674-10304174	226.8	214.57	233.42	254.47	227.38	235.54	193.23	191.29	137.38
chr2L:10306635-10307135	167.03	304.48	256.77	220.99	317.24	436.91	323	312.1	351.3
chr2L:10311456-10311956	171.63	224.49	185.87	214.29	189.48	224.46	214.37	232.82	196.25
chr2L:10314149-10315000	258.98	200.92	217	242.03	226.29	212.45	221.1	232.19	170.74
chr2L:10321586-10322086	216.07	145.73	185.87	154.98	167.83	148.72	153.81	133.4	145.23
chr2L:10326643-10327143	194.62	93.02	239.47	192.29	175.4	97.91	129.78	96.9	113.83
chr2L:10334936-10335436	315.68	661.68	410.65	481.19	567.36	834.1	596.98	833.11	573.06
chr2L:10339200-10339700	196.15	222.63	206.62	199.94	188.4	330.68	217.26	236.59	227.66
chr2L:10341388-10341888	240.59	145.73	149.56	124.36	148.34	164.42	133.62	125.22	158.97
chr2L:10342485-10343321	262.04	169.3	250.71	209.51	214.38	229.08	191.3	180.59	211.96
chr2L:10353200-10353700	262.04	191	314.69	293.69	227.38	137.63	174.96	110.75	186.44
chr2L:10354329-10354829	235.99	107.9	191.93	158.8	118.02	98.84	110.55	65.44	105.98
chr2L:10355504-10356004	252.85	133.33	210.95	192.29	177.57	139.48	163.42	62.92	139.34
chr2L:10356624-10357124	182.36	147.59	204.89	169.33	173.24	158.88	175.92	122.07	137.38
chr2L:10362446-10362946	176.23	119.06	108.07	98.53	135.34	192.13	128.82	66.7	90.28
chr2L:10366586-10367086	174.69	153.17	212.67	189.42	180.82	184.74	144.2	146.61	100.09
chr2L:10370383-10370883	246.72	174.88	266.28	242.99	223.05	141.33	154.77	80.54	139.34
chr2L:10371394-10371894	260.51	173.02	293.94	279.34	194.89	149.64	167.27	103.19	151.12
chr2L:10372279-10372779	214.54	141.39	231.69	248.73	192.73	133.01	170.15	125.22	211.96
chr2L:10375512-10376012	176.23	155.65	163.4	154.98	181.9	176.43	149.97	152.28	121.68
chr2L:10385965-10386465	186.95	231.93	187.6	200.9	208.97	263.25	174.96	201.36	172.7
chr2L:10387849-10388349	193.08	226.35	198.84	218.12	267.44	302.97	221.1	319.65	211.96
chr2L:10395699-10396199	113.4	132.09	104.61	84.18	149.42	213.37	134.58	164.86	92.24
chr2L:10396475-10397294	174.69	163.71	176.36	147.32	201.39	208.76	163.42	179.33	209.99
chr2L:10408066-10408566	105.74	101.7	118.44	100.45	109.36	107.15	110.55	112	100.09
chr2L:10410592-10411440	338.66	246.19	342.35	337.7	294.51	246.63	265.32	200.1	243.36
chr2L:10412951-10413451	211.47	153.79	231.69	217.16	163.49	176.43	162.46	144.72	117.75
chr2L:10413683-10414183	205.34	248.05	191.06	235.34	259.86	339	259.56	303.29	223.73
chr2L:10422562-10423062	173.16	124.03	143.51	142.54	148.34	190.28	139.39	123.96	141.3
chr2L:10423822-10424322	255.91	225.73	251.58	315.69	292.34	256.79	247.06	291.34	280.64
chr2L:10426636-10427136	188.49	212.7	188.47	204.72	223.05	296.51	252.83	267.43	166.82
chr2L:10430697-10431197	217.6	231.93	214.4	154.02	241.45	260.48	215.34	224.64	239.43
chr2L:10431212-10431712	243.65	209.6	230.83	240.12	276.1	260.48	219.18	242.26	198.22
chr2L:10437289-10437789	231.39	157.51	158.21	194.2	146.17	151.49	155.73	152.28	153.08
chr2L:10439113-10439613	144.05	108.52	131.41	107.14	125.6	108.07	113.44	82.43	129.53
chr2L:10441828-10442748	269.7	249.29	284.43	261.16	272.85	393.5	233.6	246.03	190.37
chr2L:10455820-10456320	274.3	423.55	309.5	463.97	376.79	455.38	470.09	685.87	449.42
chr2L:10457411-10457911	245.18	401.22	260.22	391.27	346.48	411.05	396.06	537.37	402.32
chr2L:10483048-10483548	231.39	154.41	208.35	190.37	181.9	152.41	173.04	200.1	184.48
chr2L:10488373-10488873	153.24	115.34	117.58	132.97	106.11	130.24	136.51	110.75	100.09
chr2L:10489166-10489666	249.78	146.97	250.71	262.12	226.29	134.86	165.35	115.78	160.93
chr2L:10496462-10496962	197.68	168.68	206.62	176.98	184.07	202.29	198.03	163.6	200.18
chr2L:10499495-10499995	200.74	177.36	161.67	198.03	239.29	189.36	172.08	232.19	164.85
chr2L:10500270-10500770	217.6	387.58	222.18	242.03	344.31	503.42	394.14	485.14	408.21
chr2L:10502816-10503316	136.38	163.09	197.98	148.28	214.38	192.13	310.51	390.76	213.92
chr2L:10503627-10504127	174.69	258.59	177.23	287.95	290.18	367.63	382.61	496.47	315.97
chr2L:10506578-10507570	393.83	433.47	436.59	457.28	486.15	435.06	386.45	431.03	408.21
chr2L:10510245-10510745	202.28	169.92	191.93	193.24	145.09	121.93	147.08	100.68	107.94
chr2L:10515720-10516220	165.5	222.63	151.29	155.93	169.99	244.78	184.57	241.63	192.33
chr2L:10516355-10516855	404.55	638.73	398.55	615.12	659.39	924.62	533.53	895.4	655.49
chr2L:10519150-10519650	237.52	303.24	243.8	185.59	139.67	142.25	119.2	71.73	141.3
chr2L:10522707-10523207	209.94	140.77	167.72	139.67	157	128.39	125.93	81.8	121.68
chr2L:10526904-10527828	409.15	648.66	427.08	343.44	360.55	417.51	304.74	342.3	302.23
chr2L:10529016-10529516	475.05	1108.79	595.66	467.8	504.56	626.27	446.05	588.96	408.21
chr2L:10573168-10573668	317.21	371.46	289.62	293.69	257.69	234.62	192.26	187.51	217.84
chr2L:1059723-1060223	219.13	279.06	238.61	249.68	241.45	225.38	191.3	196.95	107.94
chr2L:106465-106965	297.29	347.89	261.09	271.69	297.75	354.7	283.59	349.23	329.71
chr2L:10652398-10652898	275.83	138.91	241.2	255.42	195.98	121	150.93	99.42	135.42
chr2L:1067994-1068494	249.78	181.7	188.47	182.72	200.31	135.78	128.82	93.13	121.68
chr2L:10728725-10729225	110.33	112.24	111.52	126.28	120.18	127.47	131.7	121.44	157
chr2L:10732137-10732637	246.72	169.3	172.91	212.38	197.06	182.89	170.15	168.01	166.82
chr2L:10735766-10736266	265.11	224.49	248.98	239.16	245.78	227.23	183.61	193.8	196.25
chr2L:10737099-10737599	226.8	196.58	173.77	207.59	174.32	201.37	198.99	192.55	180.55
chr2L:10738607-10739345	398.43	270.38	421.03	425.71	380.04	297.43	247.06	259.87	206.07
chr2L:10743688-10744188	200.74	164.33	217.86	218.12	161.33	181.97	152.85	173.04	141.3
chr2L:10746018-10746518	331	478.74	375.21	364.48	323.74	375.95	315.31	414.04	302.23
chr2L:10756106-10756606	217.6	159.37	225.64	218.12	201.39	198.6	173.04	194.43	186.44
chr2L:10767722-10768222	347.86	414.25	367.43	441.01	438.51	466.47	347.04	454.31	398.4
chr2L:10769616-10770116	223.73	176.12	204.03	187.5	158.08	165.34	165.35	153.53	223.73
chr2L:1077540-1078040	448.99	894.85	542.92	778.71	1013.45	1020.69	806.55	1082.29	894.92
chr2L:1080750-1081250	180.82	171.16	166.85	164.54	225.21	188.43	181.69	157.31	139.34
chr2L:10832602-10833102	191.55	141.39	204.03	168.37	90.95	140.4	112.47	113.89	88.31
chr2L:10839726-10840226	197.68	135.19	217.86	201.85	134.26	109.92	129.78	81.8	149.15
chr2L:10842358-10842858	246.72	339.21	255.04	298.47	315.08	312.21	278.78	343.56	296.35
chr2L:10849360-10849860	162.43	167.44	172.04	123.41	171.07	192.13	170.15	150.39	149.15
chr2L:108499-108999	355.52	404.95	325.06	342.48	351.89	418.44	284.55	390.76	390.55
chr2L:10850592-10851092	304.95	526.49	281.84	344.39	461.25	513.58	347.04	471.93	333.63
chr2L:10858576-10859076	203.81	210.22	238.61	242.03	224.13	230.93	223.03	203.87	268.87
chr2L:10859691-10860191	200.74	119.69	238.61	225.77	174.32	106.23	133.62	81.17	137.38
chr2L:10861108-10861608	213	128.37	261.09	214.29	187.31	147.79	129.78	101.31	135.42
chr2L:10872461-10872961	251.31	132.09	231.69	205.68	141.84	109.92	137.47	69.85	104.02
chr2L:10888452-10888952	179.29	104.18	223.91	195.16	149.42	77.59	128.82	72.36	117.75
chr2L:10892131-10892631	228.33	126.51	221.32	193.24	162.41	85.9	141.31	64.81	119.72
chr2L:10893149-10893649	213	119.06	181.55	211.42	175.4	131.17	139.39	76.14	143.27
chr2L:10906958-10907458	242.12	136.43	259.36	190.37	211.14	106.23	115.36	63.55	119.72
chr2L:10912628-10913128	182.36	116.58	197.11	201.85	211.14	142.25	174	115.15	162.89
chr2L:10916334-10916834	200.74	124.65	217.86	211.42	217.63	112.69	126.89	76.77	131.49
chr2L:10918736-10919236	280.43	145.73	240.34	255.42	195.98	92.37	146.12	84.32	188.4
chr2L:1092841-1093341	171.63	245.57	184.14	235.34	239.29	244.78	222.06	293.85	213.92
chr2L:10931788-10932288	185.42	119.69	216.13	159.76	160.25	131.17	133.62	73.62	121.68
chr2L:10934015-10934515	217.6	135.81	212.67	195.16	194.89	118.23	130.74	68.59	129.53
chr2L:10934949-10935449	254.38	245.57	201.44	284.12	238.2	259.56	250.9	222.75	231.58
chr2L:1093565-1094065	139.45	151.93	126.22	150.19	145.09	154.26	140.35	159.2	100.09
chr2L:1094842-1095342	119.53	115.96	146.97	145.41	144	152.41	119.2	114.52	113.83
chr2L:1095382-1095882	173.16	187.9	147.83	255.42	210.05	278.03	171.11	274.35	204.11
chr2L:10967675-10968175	485.77	906.01	523.04	748.1	835.88	1028.08	776.75	1010.55	824.27
chr2L:10970000-10970500	252.85	232.55	262.82	286.04	338.9	321.45	286.47	283.79	321.86
chr2L:10972118-10972618	214.54	291.46	261.09	250.64	231.71	284.5	290.32	269.31	272.79
chr2L:10974494-10975437	432.14	291.46	446.1	429.53	420.1	283.58	307.62	240.37	294.38
chr2L:10976076-10976576	225.26	190.38	187.6	215.25	186.23	309.44	224.95	199.47	235.51
chr2L:10976955-10977455	311.08	456.42	389.9	568.25	554.37	696.47	544.11	767.67	616.24
chr2L:10980386-10980886	315.68	196.58	330.25	273.6	218.71	136.71	160.54	120.18	206.07
chr2L:10987199-10988394	318.74	304.48	366.56	288.91	312.91	377.79	307.62	291.97	355.22
chr2L:10989140-10989640	206.87	248.67	232.56	215.25	249.03	242.01	229.76	237.85	209.99
chr2L:10992878-10993378	283.49	138.29	252.44	213.33	202.47	117.31	145.16	84.32	158.97
chr2L:11001204-11001704	179.29	290.22	224.78	250.64	254.44	326.07	228.79	264.91	209.99
chr2L:11003923-11004423	125.66	161.85	153.02	133.93	173.24	191.21	158.62	183.74	174.67
chr2L:11004618-11005118	257.44	263.56	218.73	240.12	268.52	278.96	236.48	260.5	221.77
chr2L:11011185-11011685	246.72	247.43	231.69	235.34	290.18	343.62	238.41	291.97	231.58
chr2L:11014702-11015202	200.74	206.5	210.08	201.85	197.06	167.19	155.73	87.46	147.19
chr2L:1102322-1102822	217.6	295.8	268.87	363.53	343.23	424.9	298.97	393.9	353.26
chr2L:11037895-11038395	275.83	268.52	208.35	228.64	231.71	241.09	233.6	195.06	209.99
chr2L:11038517-11039490	406.09	550.68	463.39	397.01	391.95	469.24	411.44	422.22	380.73
chr2L:11039586-11040086	447.46	739.2	370.88	612.25	538.12	773.14	641.2	868.97	679.04
chr2L:11044905-11045405	703.37	1438.08	777.21	1265.64	1453.04	1867.72	1576.56	2079.62	1795.73
chr2L:11052168-11052668	231.39	174.88	186.74	263.08	219.8	269.72	174.96	204.5	206.07
chr2L:11053125-11053625	291.16	816.09	422.75	877.24	887.85	1151.86	883.45	1289.93	989.13
chr2L:11057406-11057906	383.1	597.19	394.23	411.36	501.31	776.83	534.49	631.12	629.98
chr2L:11057906-11058406	266.64	298.28	312.96	326.22	253.36	365.79	280.71	289.45	314.01
chr2L:11061109-11061609	380.04	564.94	403.74	618.95	686.46	735.27	625.82	896.03	777.17
chr2L:11065769-11066269	174.69	202.16	167.72	199.94	192.73	222.61	215.34	208.91	211.96
chr2L:11066434-11066934	258.98	364.64	306.91	404.66	394.12	440.61	397.99	529.82	408.21
chr2L:11074155-11074655	186.95	130.85	213.54	161.67	180.82	105.3	113.44	79.91	137.38
chr2L:1107918-1108418	194.62	158.13	201.44	272.64	201.39	175.5	170.15	198.21	172.7
chr2L:11089839-11090339	213	138.91	253.31	247.77	179.74	104.38	138.43	71.73	186.44
chr2L:11091255-11091755	151.71	173.64	208.35	244.9	243.62	202.29	197.07	204.5	196.25
chr2L:11100603-11101103	240.59	397.5	259.36	408.49	384.37	435.06	323.96	425.99	361.11
chr2L:11106429-11106929	426.01	515.33	360.51	472.58	475.32	618.88	422.98	555.62	459.24
chr2L:11112067-11112567	240.59	122.79	214.4	222.9	175.4	108.07	144.2	56.63	121.68
chr2L:11120066-11120566	179.29	138.29	165.99	138.71	176.49	138.56	161.5	165.49	174.67
chr2L:11120616-11121116	248.25	208.98	249.85	215.25	203.56	157.03	158.62	135.91	208.03
chr2L:11121260-11121760	225.26	138.29	176.36	222.9	163.49	151.49	151.89	123.96	139.34
chr2L:11123491-11123991	213	252.39	219.59	253.51	272.85	256.79	253.79	264.91	223.73
chr2L:11130469-11130969	277.37	360.3	310.37	366.4	375.71	412.89	297.05	347.97	361.11
chr2L:11154729-11155229	156.31	117.2	160.8	120.54	153.75	127.47	158.62	122.7	180.55
chr2L:11155540-11156040	366.24	587.88	321.6	445.8	493.73	595.79	497	543.03	514.19
chr2L:1116518-1117018	228.33	183.56	213.54	308.04	217.63	271.57	223.99	288.82	227.66
chr2L:1117075-1117575	186.95	262.94	217.86	255.42	225.21	262.33	232.64	287.56	194.29
chr2L:1117617-1118561	340.19	502.93	436.59	451.54	514.3	580.08	461.43	575.12	365.03
chr2L:11190119-11190619	190.02	231.93	197.98	159.76	134.26	149.64	124.01	101.31	143.27
chr2L:1119389-1119889	433.67	981.05	565.4	682.09	659.39	772.21	592.17	775.22	612.32
chr2L:11210330-11210830	145.58	175.5	164.26	155.93	166.74	169.96	162.46	120.81	117.75
chr2L:11218943-11219896	315.68	275.96	349.27	312.82	339.98	262.33	246.1	207.02	255.13
chr2L:11221257-11221757	205.34	274.1	238.61	235.34	212.22	219.84	158.62	180.59	211.96
chr2L:11230171-11230671	171.63	115.96	176.36	170.28	131.01	131.17	141.31	122.7	141.3
chr2L:11230900-11231400	220.67	155.65	208.35	232.47	173.24	231.85	215.34	312.73	198.22
chr2L:11249471-11249971	240.59	118.44	237.75	190.37	150.5	110.84	157.66	60.41	190.37
chr2L:11258419-11258919	254.38	159.99	287.89	249.68	191.65	127.47	120.16	67.96	237.47
chr2L:1126707-1127207	173.16	132.09	165.13	187.5	139.67	157.03	213.41	185.62	123.64
chr2L:11268817-11269317	285.03	321.85	268	268.82	324.82	367.63	272.05	342.3	333.63
chr2L:11269462-11269962	151.71	194.1	176.36	159.76	190.56	225.38	151.89	142.21	190.37
chr2L:11277777-11278277	277.37	421.07	318.15	371.18	351.89	409.2	330.69	440.47	380.73
chr2L:11280190-11280690	176.23	148.83	195.38	189.42	157	135.78	183.61	122.07	143.27
chr2L:1128564-1129064	242.12	288.36	230.83	198.03	268.52	344.54	276.86	274.98	300.27
chr2L:11291920-11292420	199.21	331.15	299.99	252.55	290.18	239.24	191.3	220.86	276.72
chr2L:11358434-11358934	317.21	412.39	343.22	340.57	319.41	345.46	336.46	344.19	274.76
chr2L:11366586-11367086	285.03	151.93	228.24	220.03	158.08	88.68	135.55	86.21	117.75
chr2L:1142724-1143224	151.71	221.39	155.62	233.42	243.62	230	238.41	290.71	255.13
chr2L:11437743-11438243	248.25	122.79	284.43	285.08	168.91	125.62	151.89	81.8	129.53
chr2L:114426-114926	349.39	373.32	255.9	250.64	269.6	318.68	268.21	291.97	272.79
chr2L:1144555-1145055	151.71	143.87	147.83	166.46	157	149.64	89.4	88.72	143.27
chr2L:11445588-11446088	300.35	553.78	367.43	417.1	488.32	513.58	442.21	536.74	416.06
chr2L:11447536-11448036	493.43	810.51	550.71	613.21	702.7	744.5	889.22	824.93	1450.32
chr2L:11459916-11460416	133.32	132.09	138.32	146.37	121.27	122.85	130.74	74.88	111.87
chr2L:11473822-11474322	153.24	104.18	188.47	112.88	114.77	111.77	105.75	103.82	153.08
chr2L:1150456-1150956	576.18	719.97	641.48	734.7	740.6	885.83	676.77	891	694.74
chr2L:11506505-11507005	248.25	126.51	244.66	208.55	179.74	128.39	134.58	88.09	102.05
chr2L:11516899-11517399	468.92	878.1	548.11	813.15	870.53	976.35	809.43	1067.18	879.22
chr2L:11518094-11518594	186.95	192.24	210.95	222.9	218.71	221.69	147.08	179.33	186.44
chr2L:11526539-11527039	199.21	202.16	209.22	163.59	145.09	156.11	208.61	147.24	125.6
chr2L:11527962-11528462	286.56	420.45	311.23	263.08	404.95	821.17	499.89	424.73	524
chr2L:1153417-1153917	642.08	878.72	644.94	864.81	817.47	988.36	829.62	899.18	808.57
chr2L:1157691-1158191	1800.57	3081.43	2025.59	2666.17	3129.13	3395.52	2870.5	3514.28	3503.15
chr2L:11607116-11607616	209.94	318.13	273.19	285.08	356.22	419.36	298.97	303.29	345.41
chr2L:11607814-11608314	620.62	1341.96	614.68	1100.14	1082.74	1306.11	876.72	1209.39	843.9
chr2L:11622529-11623029	248.25	143.25	289.62	214.29	155.92	127.47	102.86	86.21	119.72
chr2L:11623180-11623680	275.83	159.99	287.02	252.55	176.49	97.91	100.94	86.21	104.02
chr2L:1163670-1164170	485.77	482.46	434.86	441.01	393.04	393.5	346.07	333.49	353.26
chr2L:1166257-1166757	468.92	405.57	459.93	444.84	410.36	390.73	374.91	354.89	353.26
chr2L:1169671-1170171	563.92	611.45	587.02	560.59	712.45	582.86	577.75	620.43	633.9
chr2L:1172530-1173030	686.52	1214.21	728.8	1096.32	1130.38	1322.74	1043.03	1292.45	863.52
chr2L:1177439-1177939	295.75	378.28	312.96	363.53	360.55	382.41	310.51	398.94	359.15
chr2L:11797657-11798157	269.7	310.07	269.73	337.7	281.51	307.59	266.29	278.75	278.68
chr2L:11807931-11808431	620.62	1399.01	770.3	1021.7	1281.97	1758.73	1329.5	1464.23	1697.61
chr2L:11808603-11809103	450.53	730.51	499.7	512.76	733.02	1071.49	930.56	887.22	1024.45
chr2L:11809151-11809651	242.12	397.5	287.89	315.69	397.37	474.78	391.26	441.09	323.82
chr2L:11813290-11814234	366.24	317.51	318.15	286.04	400.62	332.53	341.27	340.42	321.86
chr2L:11818528-11819028	180.82	104.18	241.2	207.59	162.41	84.06	88.44	65.44	92.24
chr2L:11824496-11824996	242.12	432.85	237.75	324.3	316.16	380.56	396.06	477.59	306.16
chr2L:11828721-11829663	341.73	471.3	445.23	544.33	554.37	509.88	479.7	513.46	427.84
chr2L:1183790-1184290	254.38	368.36	304.31	353	332.4	330.68	334.54	422.85	329.71
chr2L:11842250-11842750	240.59	251.15	217	236.29	267.44	205.06	230.72	222.75	190.37
chr2L:11842928-11843428	234.46	177.36	235.15	191.33	181.9	168.11	182.65	135.29	166.82
chr2L:11844198-11844698	216.07	308.2	268	219.07	242.53	276.19	216.3	203.24	176.63
chr2L:11849722-11850222	140.98	119.06	125.36	110.01	150.5	140.4	140.35	113.89	127.57
chr2L:11850910-11851410	318.74	169.92	280.11	201.85	180.82	130.24	215.34	110.12	208.03
chr2L:1185753-1186253	268.17	401.84	257.63	275.51	250.11	278.96	198.03	241	225.69
chr2L:1187350-1187850	99.61	140.77	112.39	116.71	103.94	131.17	64.41	79.28	96.16
chr2L:11878841-11879341	157.84	150.07	127.95	136.8	162.41	139.48	161.5	128.36	147.19
chr2L:1190357-1190857	232.93	185.42	179.82	185.59	199.22	183.82	167.27	178.7	221.77
chr2L:1191089-1191589	329.47	151.31	242.07	187.5	176.49	178.27	132.66	74.88	147.19
chr2L:1191840-1192340	278.9	146.97	255.9	242.99	154.83	124.7	129.78	98.16	164.85
chr2L:1192411-1192911	283.49	148.83	279.24	294.65	195.98	128.39	101.9	124.59	204.11
chr2L:11931239-11932220	334.06	465.72	388.17	379.79	503.48	540.37	575.83	634.27	508.3
chr2L:1193359-1193859	255.91	116.58	170.31	143.5	178.65	100.68	124.01	62.29	145.23
chr2L:11950096-11950596	183.89	90.54	159.94	175.07	124.52	123.78	96.13	69.22	109.9
chr2L:11961295-11961795	174.69	125.27	199.71	184.63	151.58	138.56	146.12	101.31	131.49
chr2L:11968816-11969316	165.5	136.43	216.13	164.54	163.49	129.32	131.7	78.03	137.38
chr2L:11980263-11980763	171.63	88.68	172.04	124.36	107.19	112.69	99.98	83.06	119.72
chr2L:11980906-11981406	190.02	203.4	220.46	169.33	206.8	214.3	207.64	137.17	182.52
chr2L:11983042-11983542	226.8	102.32	233.42	214.29	152.67	93.29	122.09	62.92	139.34
chr2L:1198409-1198909	208.41	135.81	171.18	179.85	180.82	138.56	116.32	118.3	86.35
chr2L:11987676-11988176	234.46	183.56	210.95	197.07	189.48	150.56	168.23	188.77	194.29
chr2L:11989685-11990185	283.49	336.73	291.35	383.62	417.94	423.98	391.26	424.1	365.03
chr2L:11990664-11991164	222.2	195.34	236.02	234.38	258.78	227.23	193.23	198.84	208.03
chr2L:1199959-1200459	216.07	151.93	195.38	167.41	150.5	144.1	167.27	143.47	168.78
chr2L:12003259-12003759	1100.27	2834.62	1357.31	2292.13	2546.61	3347.49	2276.4	3163.17	2164.69
chr2L:12004251-12004751	764.67	1773.57	942.34	1557.42	1911.04	2165.16	1502.54	2286.01	1770.22
chr2L:12005808-12006308	815.24	2009.22	991.62	2002.26	2444.84	3064.84	2124.52	3053.68	2390.39
chr2L:12006850-12007350	1483.37	3664.35	1809.46	3175.11	3830.75	5084.97	3349.24	4426.67	3263.72
chr2L:1200933-1201433	324.87	329.29	334.57	328.13	280.43	284.5	321.08	320.28	268.87
chr2L:12010174-12010674	1445.06	4054.41	1889.86	3253.55	4061.37	4717.34	3247.34	5416.46	3589.5
chr2L:12011919-12012419	1307.14	3570.09	1668.54	2928.3	3371.67	4322.92	2685.93	4084.37	2584.68
chr2L:1201856-1202819	422.94	279.68	437.45	369.27	292.34	267.87	274.94	170.52	286.53
chr2L:12022409-12022909	229.86	148.21	216.13	189.42	174.32	175.5	126.89	96.9	155.04
chr2L:12024264-12024764	217.6	152.55	248.98	313.78	244.7	237.39	230.72	208.28	251.21
chr2L:12025458-12025958	266.64	174.88	219.59	283.17	227.38	230	198.03	187.51	188.4
chr2L:12027402-12027902	260.51	320.61	341.49	361.61	388.71	409.2	374.91	397.68	284.57
chr2L:12028746-12029246	381.57	926.47	555.89	730.88	847.79	960.65	711.38	953.29	661.38
chr2L:12034579-12035079	357.05	194.72	309.5	271.69	226.29	203.21	223.03	162.97	153.08
chr2L:12038172-12038672	245.18	317.51	325.06	348.22	384.37	330.68	325.89	339.79	264.94
chr2L:12044566-12045066	199.21	182.94	172.91	174.11	172.16	220.76	184.57	185.62	178.59
chr2L:12045580-12046080	237.52	409.29	322.47	403.7	450.42	586.55	606.59	792.84	580.91
chr2L:120528-121028	1843.48	4782.44	2365.35	4025.57	4388.36	5200.44	3529.96	5191.2	3726.88
chr2L:12055725-12056225	252.85	328.67	292.21	385.53	406.03	402.73	362.42	510.94	419.99
chr2L:12062704-12063204	326.4	242.47	297.4	253.51	240.37	204.14	243.21	201.98	290.46
chr2L:12063892-12064664	341.73	232.55	369.15	309.95	306.42	194.9	184.57	133.4	249.24
chr2L:12065076-12065576	242.12	208.36	223.91	244.9	199.22	197.67	206.68	180.59	262.98
chr2L:12083520-12084625	654.34	346.03	630.24	602.69	422.27	257.71	363.38	241.63	459.24
chr2L:12084744-12085244	306.48	171.78	274.92	271.69	178.65	116.39	125.93	109.49	176.63
chr2L:12085700-12086200	280.43	182.94	264.55	215.25	204.64	163.5	145.16	86.21	184.48
chr2L:12093543-12094043	286.56	235.03	261.09	316.65	252.28	298.36	274.94	259.87	278.68
chr2L:12096337-12096837	255.91	234.41	287.02	249.68	199.22	218.92	230.72	219.6	249.24
chr2L:12097602-12098102	280.43	293.94	283.57	342.48	293.42	363.94	305.7	350.48	315.97
chr2L:12103493-12103993	373.91	486.18	376.93	447.71	616.08	764.82	565.26	611.62	584.84
chr2L:12108831-12109331	234.46	245.57	226.51	304.21	269.6	294.66	288.4	296.37	200.18
chr2L:12133245-12133745	200.74	132.71	170.31	184.63	194.89	167.19	148.04	125.85	162.89
chr2L:12133890-12134390	130.25	130.23	159.07	122.45	118.02	176.43	122.09	134.03	162.89
chr2L:1217793-1218293	168.56	212.08	154.75	107.14	105.03	128.39	81.71	67.33	105.98
chr2L:1218487-1218987	251.31	261.07	217.86	210.46	188.4	188.43	126.89	115.78	115.79
chr2L:1219079-1219579	312.61	150.69	231.69	253.51	195.98	130.24	113.44	89.35	158.97
chr2L:12207552-12208052	128.72	135.81	134.87	109.06	132.09	116.39	149	108.23	162.89
chr2L:12271483-12271983	193.08	111.62	171.18	186.55	136.43	104.38	116.32	76.14	141.3
chr2L:1228109-1228609	274.3	102.32	209.22	197.07	137.51	103.45	129.78	72.99	219.81
chr2L:12296621-12297121	216.07	140.15	202.3	163.59	163.49	133.94	164.39	115.15	125.6
chr2L:12359568-12360068	229.86	138.29	229.1	156.89	178.65	99.76	138.43	63.55	172.7
chr2L:12365860-12366360	324.87	837.8	529.09	549.12	648.56	591.17	552.76	728.66	525.96
chr2L:12369502-12370002	139.45	88.68	126.22	147.32	161.33	96.06	138.43	129.62	141.3
chr2L:12403963-12404931	376.97	622.61	402.01	588.34	560.86	641.97	584.48	714.81	651.57
chr2L:12420734-12421234	162.43	174.88	197.11	203.77	135.34	217.07	189.38	216.46	170.74
chr2L:1242150-1242650	162.43	171.16	187.6	209.51	166.74	147.79	157.66	118.93	153.08
chr2L:12421693-12422193	219.13	471.92	318.15	397.96	420.1	541.29	526.8	544.29	543.63
chr2L:12423211-12423711	190.02	239.99	220.46	233.42	229.54	267.87	226.87	318.39	247.28
chr2L:12424535-12425035	156.31	155.03	172.04	163.59	210.05	157.03	192.26	160.46	186.44
chr2L:12427370-12427870	281.96	302.62	277.51	283.17	295.59	420.28	323.96	306.44	321.86
chr2L:12433828-12434328	447.46	587.88	463.39	458.23	710.28	1053.94	690.23	637.42	641.75
chr2L:12435533-12436033	317.21	455.8	377.8	398.92	403.86	437.83	330.69	319.65	306.16
chr2L:12436172-12436672	280.43	383.24	287.89	349.18	333.49	375.02	361.46	361.81	314.01
chr2L:12436890-12437390	260.51	253.01	293.08	321.43	264.19	209.68	254.75	300.77	298.31
chr2L:12445518-12446018	243.65	154.41	266.28	214.29	211.14	128.39	157.66	115.15	139.34
chr2L:12450073-12450573	260.51	208.36	269.73	299.43	185.15	172.73	173.04	143.47	153.08
chr2L:12455048-12455548	211.47	174.26	197.98	136.8	210.05	191.21	252.83	207.02	202.14
chr2L:12457190-12457690	444.4	521.53	413.25	494.59	516.47	545.91	678.69	761.38	726.14
chr2L:12458207-12458707	263.57	217.67	273.19	275.51	226.29	238.31	264.36	310.84	253.17
chr2L:12459157-12459657	237.52	394.4	319.88	317.61	387.62	517.27	370.11	390.13	351.3
chr2L:12460426-12460926	274.3	273.48	255.9	281.25	339.98	371.33	362.42	364.96	304.2
chr2L:12461130-12461630	499.56	1136.7	618.14	819.85	1009.12	1491.78	1121.86	1613.36	1230.52
chr2L:12465400-12465900	177.76	157.51	152.16	169.33	165.66	175.5	188.42	183.74	135.42
chr2L:12467505-12468005	139.45	105.42	127.09	101.4	115.85	89.6	107.67	105.71	143.27
chr2L:12474385-12474885	303.42	604.01	372.61	313.78	367.05	433.22	378.76	487.03	315.97
chr2L:12475144-12475644	191.55	497.34	298.26	335.78	326.99	456.31	417.21	500.24	384.66
chr2L:12475701-12476201	176.23	179.84	143.51	147.32	125.6	163.5	171.11	159.2	186.44
chr2L:12478515-12479015	116.46	130.23	153.89	167.41	167.83	169.96	198.99	208.28	151.12
chr2L:12484143-12484643	301.88	503.55	381.26	408.49	345.4	441.53	455.67	504.65	410.17
chr2L:12487000-12487500	268.17	535.79	319.01	248.73	259.86	334.38	253.79	325.31	266.91
chr2L:12491487-12491987	323.34	617.65	347.54	517.55	586.85	803.62	596.98	901.69	580.91
chr2L:12493054-12493941	298.82	443.39	360.51	353.96	380.04	497.87	495.08	548.69	457.27
chr2L:12494635-12495135	170.1	164.33	177.23	166.46	191.65	185.66	170.15	185.62	158.97
chr2L:12495137-12495637	165.5	168.68	146.11	167.41	173.24	212.45	197.07	190.66	162.89
chr2L:12497624-12498124	144.05	160.61	128.81	81.31	133.18	153.33	181.69	134.66	158.97
chr2L:12499813-12500313	145.58	113.48	135.73	137.76	112.61	96.99	107.67	84.95	74.58
chr2L:12501697-12502197	176.23	132.71	185.01	198.03	165.66	146.87	176.88	155.42	202.14
chr2L:12504354-12504854	170.1	254.87	203.16	266.9	266.36	273.42	269.17	356.15	288.49
chr2L:12507593-12508093	255.91	338.59	327.66	292.73	297.75	313.13	363.38	343.56	317.93
chr2L:12514069-12514569	383.1	721.21	407.19	621.82	699.45	871.97	803.66	941.97	896.89
chr2L:12515043-12515543	255.91	411.15	307.77	236.29	391.95	387.03	344.15	392.01	294.38
chr2L:12516240-12516740	278.9	155.03	217	213.33	226.29	141.33	149	134.03	149.15
chr2L:12520261-12520761	167.03	236.27	199.71	180.81	312.91	210.6	262.44	235.33	294.38
chr2L:12520962-12521462	173.16	200.3	215.27	154.98	197.06	191.21	186.5	171.78	249.24
chr2L:12521748-12522248	223.73	217.67	177.23	227.68	234.96	237.39	273.01	244.14	229.62
chr2L:12523357-12523857	228.33	140.15	162.53	153.06	187.31	145.94	162.46	110.75	174.67
chr2L:12527566-12528066	369.31	537.03	357.05	332.91	326.99	348.24	271.09	298.26	331.67
chr2L:12529455-12529955	712.57	1221.04	840.32	805.5	1155.29	1134.3	1245.87	1318.25	1744.71
chr2L:12531179-12531679	347.86	545.09	389.9	368.31	325.91	466.47	408.56	468.15	359.15
chr2L:12532103-12533504	671.19	1051.74	782.4	575.9	742.76	939.4	620.05	491.43	512.23
chr2L:12534315-12534815	220.67	365.26	255.04	337.7	407.11	519.12	443.17	507.16	457.27
chr2L:12540201-12540701	179.29	154.41	215.27	179.85	190.56	128.39	147.08	125.85	225.69
chr2L:12542103-12542603	153.24	189.76	153.89	205.68	275.02	300.2	365.3	377.54	300.27
chr2L:12543104-12543604	294.22	502.31	376.07	414.23	469.91	500.65	673.88	643.71	877.26
chr2L:12543844-12544344	234.46	238.75	207.49	177.94	184.07	272.49	302.82	252.95	261.02
chr2L:12545567-12546067	167.03	192.24	178.96	168.37	216.55	182.89	201.88	185	200.18
chr2L:12546300-12546800	274.3	462.62	312.1	363.53	478.57	484.94	453.74	459.97	596.62
chr2L:12586831-12587331	335.6	430.99	363.1	388.4	395.2	404.58	485.47	448.02	614.28
chr2L:12617891-12618391	418.35	715.63	536.87	676.35	638.82	774.99	769.06	792.84	885.11
chr2L:12625933-12626701	396.89	215.19	358.78	376.92	297.75	181.97	235.52	118.93	221.77
chr2L:12628332-12629231	301.88	347.89	297.4	353	319.41	314.98	290.32	319.65	325.78
chr2L:12655690-12656190	386.17	414.25	398.55	467.8	404.95	415.67	538.34	464.38	696.71
chr2L:12692621-12693121	263.57	221.39	255.9	236.29	289.09	227.23	242.25	217.72	308.12
chr2L:12694723-12695223	232.93	165.57	221.32	198.98	212.22	154.26	155.73	123.33	129.53
chr2L:12704464-12704964	317.21	522.77	364.83	416.14	502.39	599.48	474.89	513.46	453.35
chr2L:12705351-12705851	258.98	233.79	242.93	270.73	282.6	250.32	241.29	269.94	194.29
chr2L:12712234-12712734	139.45	99.22	127.09	109.06	124.52	115.46	110.55	113.26	131.49
chr2L:12718872-12719372	361.65	749.74	465.98	650.52	753.59	868.28	613.32	925.61	663.34
chr2L:12721905-12722405	251.31	433.47	292.21	375.96	462.33	456.31	352.8	578.9	329.71
chr2L:12822593-12823093	393.83	720.59	550.71	722.27	731.94	820.25	754.64	1020.62	771.28
chr2L:12823301-12824758	727.89	868.8	657.91	928.9	883.52	1273.78	950.74	1065.93	839.97
chr2L:12829496-12829996	150.18	136.43	233.42	141.58	137.51	81.29	102.86	71.73	64.76
chr2L:12836989-12837489	294.22	408.05	253.31	379.79	434.18	518.2	378.76	472.56	506.34
chr2L:129075-129575	856.61	2123.95	1143.77	1620.56	1833.09	2094.03	1807.28	2584.27	2027.31
chr2L:12971947-12972447	208.41	112.24	188.47	187.5	128.85	134.86	130.74	128.99	121.68
chr2L:12972543-12973043	200.74	143.87	204.89	167.41	147.25	116.39	152.85	108.23	129.53
chr2L:12974030-12974530	298.82	496.1	306.04	318.56	369.22	435.06	346.07	408.37	298.31
chr2L:12976836-12977336	214.54	139.53	237.75	299.43	184.07	100.68	109.59	88.72	113.83
chr2L:12987079-12987579	206.87	111.62	183.28	141.58	166.74	148.72	162.46	106.34	188.4
chr2L:13000369-13000869	200.74	185.42	201.44	178.89	197.06	166.27	194.19	201.98	170.74
chr2L:13003882-13004707	343.26	305.1	258.49	309	331.32	390.73	277.82	274.98	298.31
chr2L:13018897-13019397	262.04	363.4	319.88	346.31	382.21	447.07	290.32	389.5	312.05
chr2L:13019517-13020017	107.27	165.57	180.69	139.67	135.34	127.47	131.7	68.59	102.05
chr2L:13021062-13021562	205.34	213.32	211.81	181.76	238.2	213.37	268.21	188.77	192.33
chr2L:13030936-13031436	265.11	169.3	289.62	262.12	177.57	135.78	144.2	94.39	172.7
chr2L:13042053-13042553	183.89	240.61	210.08	303.26	272.85	332.53	200.92	274.35	264.94
chr2L:13057279-13057779	232.93	568.04	377.8	580.68	600.92	678.92	586.4	776.48	531.85
chr2L:13060033-13060533	1417.47	3046.7	1663.35	2721.66	2913.66	3154.44	3032	3835.82	3823.05
chr2L:13066795-13067295	378.5	848.96	445.23	573.99	508.89	770.37	621.97	822.41	682.97
chr2L:13067346-13067846	266.64	451.45	286.16	322.39	332.4	462.77	320.12	385.72	372.88
chr2L:13068210-13068710	556.26	1217.94	599.98	1081.97	1083.83	1339.37	1056.49	1476.19	1177.53
chr2L:13071684-13072184	419.88	816.71	484.14	598.86	747.09	859.97	714.26	1045.79	661.38
chr2L:13072480-13072980	508.76	955.62	570.59	801.67	906.26	1182.34	961.32	1378.66	993.05
chr2L:13074629-13075129	700.31	1638.38	827.35	1661.7	1764.87	2630.7	1802.47	2350.2	1546.49
chr2L:13075160-13075660	338.66	435.95	299.99	276.47	480.74	920.01	576.79	481.37	447.46
chr2L:13079302-13079802	234.46	355.33	225.64	459.19	461.25	594.86	540.26	732.43	492.6
chr2L:13082816-13083316	341.73	543.23	347.54	343.44	443.93	491.41	483.54	526.67	384.66
chr2L:13085050-13085550	231.39	409.91	234.29	433.36	414.69	559.76	476.81	653.15	449.42
chr2L:13090118-13090618	127.19	93.02	119.31	119.58	131.01	150.56	126.89	145.98	111.87
chr2L:13090694-13091194	147.11	155.03	125.36	198.03	216.55	274.34	275.9	287.56	259.06
chr2L:13091300-13091800	134.85	150.69	167.72	196.11	257.69	254.02	264.36	310.84	219.81
chr2L:13098034-13098534	285.03	419.83	384.72	296.56	305.33	285.42	281.67	300.15	425.87
chr2L:13099459-13099959	171.63	143.25	172.91	192.29	174.32	150.56	159.58	157.94	131.49
chr2L:13101267-13101767	151.71	222.63	186.74	183.68	154.83	214.3	240.33	278.12	223.73
chr2L:13104778-13105278	237.52	378.9	259.36	305.17	345.4	519.12	426.83	522.27	368.96
chr2L:13105395-13105895	214.54	166.19	185.87	166.46	167.83	237.39	195.15	193.8	162.89
chr2L:13113523-13114023	104.2	138.29	141.78	129.15	123.43	185.66	181.69	168.64	149.15
chr2L:13117477-13117977	168.56	148.83	145.24	142.54	185.15	156.11	142.28	173.67	135.42
chr2L:13121647-13122147	203.81	149.45	176.36	162.63	128.85	124.7	115.36	74.88	123.64
chr2L:13122646-13123146	134.85	131.47	166.85	113.84	141.84	125.62	111.51	89.35	119.72
chr2L:13127570-13128070	220.67	235.65	252.44	253.51	210.05	219.84	238.41	256.73	200.18
chr2L:13133393-13133893	225.26	136.43	238.61	196.11	198.14	98.84	119.2	57.26	109.9
chr2L:13139162-13139662	180.82	122.79	159.94	127.23	197.06	146.87	154.77	86.83	145.23
chr2L:13140742-13141242	321.8	473.16	331.11	472.58	422.27	512.65	373.95	515.34	382.7
chr2L:13165288-13165788	357.05	884.31	512.67	672.52	859.7	1061.33	775.78	1016.85	690.82
chr2L:131700-132200	819.84	1796.52	931.1	1419.66	1447.63	1805.84	1432.37	1973.91	1575.93
chr2L:13176866-13177366	309.55	424.17	339.76	312.82	428.77	452.61	418.17	498.98	343.45
chr2L:13182329-13182829	228.33	160.61	214.4	163.59	185.15	161.65	147.08	154.79	139.34
chr2L:13190472-13190972	190.02	143.87	166.85	160.72	165.66	219.84	193.23	234.7	168.78
chr2L:13191731-13192231	343.26	432.23	326.79	299.43	490.48	639.2	465.28	513.46	427.84
chr2L:13203069-13203569	258.98	374.56	317.28	309.95	452.59	585.63	412.41	469.41	400.36
chr2L:13203663-13204569	856.61	1616.68	986.43	1284.78	1608.96	1917.6	1622.71	2113.6	1638.73
chr2L:13206180-13206680	1141.64	2754.62	1237.14	2098.88	2272.68	3181.23	2308.13	3473.38	2588.6
chr2L:13207171-13207671	358.58	649.9	408.92	494.59	580.35	657.68	603.71	831.85	527.93
chr2L:13211561-13212061	465.85	1064.76	527.36	387.44	358.39	395.34	351.84	371.25	284.57
chr2L:13215820-13216320	343.26	902.29	475.49	698.35	695.12	930.17	701.76	1087.95	655.49
chr2L:13216704-13217204	203.81	203.4	245.53	248.73	238.2	181.05	260.52	243.51	180.55
chr2L:13219678-13220178	285.03	517.81	349.27	430.49	474.24	503.42	461.43	572.6	498.49
chr2L:13222235-13222735	239.06	195.34	177.23	191.33	215.47	210.6	263.4	210.79	182.52
chr2L:13227794-13228294	260.51	156.89	307.77	285.08	239.29	182.89	153.81	113.89	155.04
chr2L:13229935-13230435	249.78	162.47	282.7	276.47	191.65	122.85	145.16	77.4	178.59
chr2L:13232001-13232501	252.85	169.92	239.47	248.73	198.14	135.78	150.93	102.57	172.7
chr2L:13238310-13239234	395.36	197.2	411.52	364.48	292.34	226.31	240.33	142.84	213.92
chr2L:13244787-13245287	410.68	951.9	485.87	426.66	434.18	438.76	322.04	320.91	288.49
chr2L:13255651-13256599	548.6	300.76	523.9	463.02	398.45	212.45	300.89	155.42	253.17
chr2L:13265005-13265505	298.82	123.41	311.23	244.9	238.2	165.34	154.77	90.61	174.67
chr2L:13267104-13267604	285.03	247.43	223.05	246.81	232.79	278.96	272.05	283.79	294.38
chr2L:13271541-13272041	274.3	164.95	319.88	275.51	190.56	150.56	155.73	122.07	186.44
chr2L:13272974-13273474	228.33	334.87	268.87	225.77	231.71	248.48	227.83	201.36	247.28
chr2L:13277936-13278436	274.3	163.09	268.87	252.55	204.64	117.31	154.77	81.17	180.55
chr2L:13286350-13286850	281.96	155.65	178.96	155.93	150.5	244.78	212.45	170.52	182.52
chr2L:13290576-13291076	525.61	860.74	628.51	865.77	817.47	866.43	807.51	1011.18	875.3
chr2L:13296555-13297055	395.36	530.21	379.53	531.9	479.66	621.65	546.03	745.02	525.96
chr2L:13297832-13298332	318.74	181.7	318.15	330.04	223.05	171.81	232.64	139.06	192.33
chr2L:13305929-13306796	418.35	273.48	455.61	463.02	338.9	217.07	287.43	130.88	251.21
chr2L:13360019-13360519	249.78	146.97	204.03	226.73	198.14	115.46	118.24	79.91	127.57
chr2L:13365910-13366410	219.13	282.78	235.15	220.03	367.05	350.08	323	272.46	337.56
chr2L:13367238-13367738	194.62	148.21	182.42	172.2	157	181.97	135.55	138.43	200.18
chr2L:13368933-13369433	205.34	211.46	229.96	215.25	229.54	300.2	273.01	269.94	221.77
chr2L:13373887-13374387	314.14	504.79	370.88	477.37	488.32	622.57	451.82	596.52	463.16
chr2L:13378403-13378903	327.93	426.03	343.22	275.51	428.77	445.22	420.1	431.03	374.85
chr2L:13385092-13385592	257.44	310.07	251.58	226.73	260.94	286.35	309.54	281.9	292.42
chr2L:13387064-13387564	216.07	265.42	229.96	211.42	285.84	324.22	262.44	286.93	286.53
chr2L:13394924-13395424	199.21	171.16	199.71	176.98	178.65	176.43	192.26	185.62	176.63
chr2L:13398014-13398514	263.57	141.39	185.01	167.41	167.83	145.02	124.97	72.36	90.28
chr2L:13398723-13399223	235.99	184.8	163.4	139.67	202.47	218.92	191.3	170.52	198.22
chr2L:13399394-13399894	183.89	158.75	163.4	173.15	210.05	193.98	175.92	190.66	180.55
chr2L:13435682-13436182	237.52	113.48	200.57	237.25	158.08	84.98	107.67	64.18	121.68
chr2L:13438125-13438625	275.83	161.23	249.85	216.2	191.65	148.72	166.31	88.72	241.39
chr2L:1344350-1344850	150.18	80	185.87	111.93	181.9	45.26	82.67	39.64	96.16
chr2L:13445390-13445890	134.85	148.83	159.07	132.02	152.67	132.09	128.82	112.63	141.3
chr2L:13447952-13448452	300.35	126.51	242.07	244.9	203.56	103.45	145.16	72.99	213.92
chr2L:13448663-13449163	232.93	127.75	282.7	243.94	189.48	109.92	95.17	101.31	209.99
chr2L:13458953-13459453	249.78	254.25	176.36	215.25	217.63	203.21	228.79	226.52	194.29
chr2L:13473660-13474160	156.31	89.3	165.13	167.41	113.69	125.62	134.58	53.49	115.79
chr2L:13475367-13475867	401.49	212.7	427.94	370.22	334.57	183.82	226.87	125.22	225.69
chr2L:13495152-13495652	266.64	146.35	236.88	184.63	188.4	135.78	115.36	74.88	192.33
chr2L:13496250-13496750	280.43	176.12	312.96	237.25	216.55	145.02	185.53	115.15	221.77
chr2L:13497934-13498434	395.36	184.18	319.01	302.3	268.52	167.19	216.3	127.11	208.03
chr2L:13498512-13499012	361.65	246.81	417.57	400.83	315.08	197.67	246.1	158.57	257.09
chr2L:13501504-13502004	389.23	555.64	363.97	603.64	630.16	939.4	745.02	899.81	755.58
chr2L:13507647-13508147	764.67	1603.66	991.62	999.7	1036.19	1342.14	867.11	1121.93	828.2
chr2L:13509821-13510321	438.27	700.13	514.4	571.12	587.93	709.4	572.95	660.07	571.1
chr2L:13511211-13511711	686.52	1401.49	775.48	859.07	1066.5	1238.68	1144.93	1300.63	1122.58
chr2L:13513236-13513736	707.97	1494.51	922.45	1191.02	1405.4	1636.8	1358.34	1727.25	1422.85
chr2L:13514219-13514719	816.77	1575.13	1040.89	1287.65	1645.77	1789.21	1718.84	2016.07	2419.82
chr2L:13516218-13516718	245.18	327.43	314.69	290.82	370.3	375.02	299.93	340.42	286.53
chr2L:13527655-13528155	214.54	102.94	185.01	231.51	173.24	109	110.55	89.98	143.27
chr2L:13535605-13536105	246.72	159.37	223.91	214.29	187.31	163.5	166.31	104.45	135.42
chr2L:13539569-13540069	353.99	349.13	318.15	326.22	348.64	331.61	279.74	312.1	276.72
chr2L:13542437-13542937	361.65	274.72	318.15	292.73	283.68	230.93	272.05	218.97	151.12
chr2L:13548319-13549578	852.02	1087.09	1000.26	902.12	1043.77	1294.11	927.67	1120.67	1079.4
chr2L:13549855-13550355	490.37	892.37	594.8	584.51	841.29	1091.81	815.2	896.66	942.02
chr2L:13553544-13554044	294.22	399.98	268	317.61	335.65	468.32	340.31	459.97	402.32
chr2L:13554624-13555124	315.68	692.69	427.08	712.7	701.62	935.71	716.18	924.35	578.95
chr2L:13569972-13570472	473.51	1166.46	644.07	719.4	752.51	990.21	877.68	1145.84	749.69
chr2L:13570728-13571695	712.57	1237.78	861.94	852.37	1137.96	1570.29	1261.25	1396.9	1210.89
chr2L:13572391-13572891	1115.59	2619.43	1386.71	2321.78	2634.32	3174.76	2535.96	3136.11	2561.13
chr2L:13573570-13574070	312.61	515.95	288.75	370.22	395.2	595.79	413.37	453.68	447.46
chr2L:13576213-13576713	432.14	876.24	455.61	702.18	780.66	920.93	905.56	1093.61	749.69
chr2L:13582543-13583043	200.74	156.27	215.27	246.81	214.38	203.21	271.09	232.19	217.84
chr2L:13585957-13586457	239.06	214.57	210.08	238.2	243.62	302.05	337.42	329.72	296.35
chr2L:13606951-13607451	185.42	117.2	148.7	116.71	154.83	91.45	102.86	104.45	111.87
chr2L:13614783-13615283	398.43	990.97	525.63	742.36	776.33	995.75	839.23	1017.47	659.42
chr2L:1361554-1362054	214.54	226.97	251.58	260.21	225.21	278.96	256.67	249.18	249.24
chr2L:13616329-13616829	317.21	546.95	326.79	326.22	319.41	408.28	268.21	304.55	251.21
chr2L:13617020-13617520	246.72	348.51	319.88	295.6	283.68	345.46	268.21	286.93	227.66
chr2L:13617563-13618063	459.72	744.78	465.12	564.42	508.89	577.31	532.57	610.36	610.35
chr2L:1362173-1362673	194.62	130.23	158.21	159.76	185.15	194.9	163.42	108.23	133.45
chr2L:13633362-13633862	214.54	114.72	143.51	194.2	169.99	144.1	127.86	108.86	155.04
chr2L:13635808-13636308	223.73	159.37	208.35	197.07	195.98	109	126.89	93.13	143.27
chr2L:13638539-13639039	136.38	168.06	149.56	156.89	150.5	212.45	182.65	133.4	139.34
chr2L:13640418-13641381	303.42	388.82	338.03	306.13	400.62	424.9	356.65	351.74	384.66
chr2L:136635-137135	517.95	894.23	569.72	639.04	708.11	1014.22	996.89	1266.65	863.52
chr2L:1372141-1372641	268.17	192.86	209.22	230.55	268.52	228.15	213.41	210.16	149.15
chr2L:13732170-13732670	153.24	93.02	123.63	164.54	164.58	178.27	137.47	139.69	125.6
chr2L:13770832-13771332	139.45	159.99	164.26	144.45	160.25	149.64	163.42	170.52	168.78
chr2L:13780370-13780870	249.78	432.23	289.62	308.04	453.67	556.99	371.07	439.21	418.02
chr2L:13781082-13781582	193.08	132.71	222.18	199.94	166.74	123.78	124.01	92.5	164.85
chr2L:13783834-13784334	185.42	204.02	176.36	225.77	173.24	290.97	225.91	249.18	180.55
chr2L:13793341-13793841	168.56	149.45	146.97	185.59	153.75	176.43	162.46	166.75	190.37
chr2L:13803762-13804262	142.51	158.75	141.78	115.75	121.27	133.01	125.93	79.28	90.28
chr2L:13811274-13811774	171.63	156.89	168.58	160.72	144	165.34	163.42	154.16	178.59
chr2L:13812986-13813486	151.71	138.91	130.54	187.5	205.72	205.99	162.46	126.48	176.63
chr2L:13813588-13814088	188.49	189.14	173.77	156.89	230.62	249.4	255.71	171.15	231.58
chr2L:1381656-1382156	301.88	171.16	316.42	276.47	211.14	166.27	170.15	115.78	166.82
chr2L:13829075-13829575	217.6	223.25	242.07	240.12	271.77	241.09	194.19	278.75	261.02
chr2L:13833079-13833579	185.42	166.82	197.11	199.94	193.81	191.21	187.46	185	213.92
chr2L:13835221-13835721	248.25	371.46	251.58	346.31	374.63	394.42	398.95	493.32	319.9
chr2L:13838755-13839255	179.29	181.08	178.96	187.5	224.13	266.95	229.76	322.8	211.96
chr2L:13839462-13839962	216.07	590.98	314.69	448.67	577.1	658.6	627.74	702.23	580.91
chr2L:13875155-13875655	165.5	190.38	171.18	137.76	103.94	186.59	127.86	139.06	94.2
chr2L:13877962-13878462	157.84	121.55	162.53	162.63	147.25	121.93	125.93	91.87	125.6
chr2L:13878719-13879219	136.38	142.63	182.42	154.02	147.25	139.48	151.89	105.08	113.83
chr2L:1388401-1388901	407.62	501.69	460.79	525.2	455.84	463.7	454.7	498.98	331.67
chr2L:1388905-1389405	303.42	190.38	299.99	276.47	214.38	199.52	164.39	125.22	168.78
chr2L:13899899-13900399	171.63	177.98	165.13	166.46	162.41	169.04	162.46	173.67	145.23
chr2L:13904320-13904820	220.67	394.4	269.73	301.34	359.47	373.18	334.54	492.69	335.6
chr2L:1393929-1394429	349.39	189.76	403.74	313.78	262.02	196.75	195.15	117.67	211.96
chr2L:139412-139912	295.75	334.87	327.66	311.87	354.06	399.96	400.87	475.7	355.22
chr2L:13960247-13960747	122.59	106.04	120.17	176.02	128.85	133.01	114.4	81.8	121.68
chr2L:13963319-13963819	140.98	151.31	114.12	118.62	132.09	167.19	121.13	144.09	174.67
chr2L:13971119-13971619	239.06	202.78	230.83	229.6	213.3	235.54	220.14	239.11	247.28
chr2L:1397939-1398439	349.39	308.82	352.73	318.56	264.19	204.14	224.95	139.06	204.11
chr2L:1399402-1399902	418.35	280.3	377.8	333.87	322.66	258.64	223.99	217.09	294.38
chr2L:14020505-14021005	213	295.18	217	286.04	288.01	398.12	284.55	305.18	253.17
chr2L:14021458-14021958	700.31	1542.26	841.19	1158.5	1534.25	1954.55	1456.4	1706.49	1721.16
chr2L:14023014-14023514	265.11	432.85	290.48	296.56	449.34	595.79	389.33	409.63	323.82
chr2L:14024357-14024857	700.31	1843.03	955.31	1505.76	1728.06	2019.21	1635.2	2408.09	1591.63
chr2L:14025488-14025988	268.17	447.73	323.33	358.74	395.2	472.01	323.96	380.06	365.03
chr2L:1403780-1404280	304.95	182.94	286.16	225.77	197.06	174.58	176.88	117.67	180.55
chr2L:14045577-14046077	245.18	308.2	296.53	308.04	290.18	354.7	308.58	323.43	298.31
chr2L:14047273-14047773	303.42	597.19	379.53	492.67	480.74	577.31	404.72	594	510.26
chr2L:1406701-1407201	308.01	265.42	321.6	439.1	329.15	380.56	476.81	504.02	514.19
chr2L:14075648-14076148	111.87	146.97	138.32	156.89	188.4	224.46	138.43	186.88	135.42
chr2L:14094547-14095047	75.09	142.63	87.32	129.15	120.18	119.16	132.66	162.34	113.83
chr2L:1412541-1413366	456.66	359.68	436.59	437.19	370.3	294.66	324.93	239.74	321.86
chr2L:1415201-1415701	298.82	166.19	297.4	267.86	200.31	164.42	205.72	147.87	235.51
chr2L:14160757-14161257	150.18	107.9	114.12	103.32	105.03	96.06	126.89	91.87	135.42
chr2L:14181043-14181543	179.29	270.38	206.62	162.63	180.82	199.52	173.04	173.67	155.04
chr2L:14197147-14197647	111.87	142.63	154.75	158.8	165.66	145.94	173.04	168.01	151.12
chr2L:1420345-1420845	925.57	2159.91	1179.22	1735.36	2043.14	2195.64	1937.06	2783.11	1738.82
chr2L:14219742-14220242	289.62	427.27	268	384.57	403.86	569.92	423.94	604.07	469.05
chr2L:14221238-14221738	239.06	463.24	255.04	379.79	398.45	511.73	491.23	658.81	412.14
chr2L:14222166-14222666	176.23	128.99	144.38	93.75	107.19	173.66	199.95	161.71	139.34
chr2L:14226791-14227291	118	187.28	154.75	198.98	210.05	230	176.88	239.11	209.99
chr2L:14228423-14228923	170.1	235.03	180.69	211.42	197.06	256.79	223.99	276.23	270.83
chr2L:14234579-14235079	349.39	747.26	397.68	551.99	587.93	893.22	780.59	782.14	663.34
chr2L:14236487-14236987	194.62	264.8	185.01	276.47	259.86	253.09	256.67	238.48	253.17
chr2L:14237606-14238106	145.58	155.03	153.89	227.68	252.28	227.23	316.27	369.99	296.35
chr2L:1424767-1425267	445.93	903.53	536.01	1012.13	1106.56	1361.54	1187.23	1552.95	1216.78
chr2L:14262841-14263341	263.57	526.49	275.78	532.85	513.22	601.33	537.38	701.6	414.1
chr2L:14263404-14263904	105.74	149.45	124.49	139.67	137.51	143.17	133.62	147.24	131.49
chr2L:1426873-1428108	819.84	1453.59	1082.39	1186.24	1387	1554.59	1335.27	1624.06	1581.82
chr2L:14287877-14288377	225.26	171.78	207.49	184.63	150.5	136.71	123.05	110.75	119.72
chr2L:143058-143558	357.05	484.94	377.8	456.32	454.75	450.77	442.21	492.69	423.91
chr2L:14333893-14334393	186.95	197.82	159.07	220.99	187.31	216.15	190.34	231.56	235.51
chr2L:14336451-14336951	137.92	140.77	140.92	118.62	107.19	126.55	121.13	122.07	104.02
chr2L:1433886-1434386	531.74	1086.47	626.78	780.62	796.9	970.81	526.8	774.59	537.74
chr2L:1434895-1435395	311.08	420.45	320.74	381.7	351.89	445.22	389.33	408.37	359.15
chr2L:14354925-14355425	304.95	469.44	306.91	408.49	428.77	496.03	463.36	446.13	659.42
chr2L:14356182-14356682	248.25	522.77	357.92	417.1	464.5	622.57	459.51	607.84	457.27
chr2L:14368504-14369004	133.32	82.48	119.31	132.02	110.44	133.01	153.81	110.75	133.45
chr2L:14385230-14385730	278.9	380.76	330.25	345.35	434.18	399.04	323.96	413.41	314.01
chr2L:14394304-14394804	179.29	124.03	154.75	143.5	111.52	112.69	128.82	76.14	66.73
chr2L:14409527-14410027	220.67	350.99	258.49	237.25	271.77	351.93	403.75	338.53	443.54
chr2L:14410184-14410684	190.02	177.98	156.48	188.46	208.97	243.86	265.32	220.23	253.17
chr2L:1442013-1442513	234.46	247.43	186.74	219.07	186.23	197.67	266.29	227.78	233.54
chr2L:1445152-1445652	220.67	192.86	242.93	253.51	179.74	118.23	167.27	100.68	135.42
chr2L:14490466-14490966	536.34	1026.32	597.39	941.34	885.68	1056.71	874.8	1031.95	790.91
chr2L:14495643-14496143	90.41	146.35	124.49	152.11	139.67	148.72	104.78	147.24	111.87
chr2L:14515204-14515704	292.69	522.15	337.17	238.2	215.47	236.47	174	176.19	141.3
chr2L:14515741-14516241	151.71	207.74	173.77	103.32	148.34	145.02	86.52	77.4	125.6
chr2L:14518118-14518618	98.07	155.65	103.74	81.31	147.25	133.94	60.56	83.06	121.68
chr2L:14528283-14528783	214.54	169.92	178.09	154.02	149.42	119.16	83.63	51.6	88.31
chr2L:1453039-1453539	168.56	106.04	140.92	137.76	134.26	88.68	123.05	101.31	125.6
chr2L:14530583-14531083	98.07	156.89	125.36	129.15	180.82	150.56	86.52	82.43	96.16
chr2L:1453581-1454081	202.28	140.77	193.65	160.72	142.92	125.62	111.51	95.64	139.34
chr2L:14540494-14540994	343.26	871.9	459.93	490.76	475.32	543.14	405.68	492.06	410.17
chr2L:14547001-14547501	173.16	182.94	200.57	148.28	125.6	140.4	89.4	66.7	94.2
chr2L:14558881-14559381	186.95	213.94	221.32	157.85	144	107.15	135.55	103.82	105.98
chr2L:1456538-1457038	258.98	127.13	250.71	233.42	212.22	137.63	143.24	96.9	235.51
chr2L:14580795-14581295	237.52	335.49	209.22	229.6	303.17	281.73	201.88	221.49	213.92
chr2L:14588840-14589340	53.63	51.47	44.09	27.74	43.31	27.71	86.52	38.38	74.58
chr2L:14599386-14599886	623.69	1222.9	837.73	1096.32	1361.01	1259.93	1098.79	1405.71	1095.1
chr2L:14599966-14600466	228.33	272.24	231.69	190.37	266.36	230	238.41	183.11	257.09
chr2L:14606224-14606724	321.8	241.23	309.5	263.08	253.36	187.51	216.3	118.3	125.6
chr2L:1460798-1461298	406.09	242.47	262.82	273.6	239.29	212.45	201.88	227.15	223.73
chr2L:14613249-14613749	180.82	171.78	164.26	255.42	290.18	271.57	166.31	185	176.63
chr2L:14614027-14614527	341.73	555.64	422.75	236.29	356.22	581.01	357.61	290.08	296.35
chr2L:1461447-1461947	349.39	501.69	428.81	441.01	355.14	378.72	398.95	410.89	374.85
chr2L:14622432-14622932	237.52	112.86	234.29	244.9	175.4	117.31	145.16	82.43	137.38
chr2L:1462384-1462884	412.22	700.75	499.7	458.23	502.39	527.43	530.65	589.59	443.54
chr2L:14629908-14630408	249.78	109.76	198.84	187.5	159.16	100.68	119.2	66.07	98.13
chr2L:14634619-14635119	298.82	130.85	238.61	206.64	191.65	122.85	124.01	91.24	174.67
chr2L:14651724-14652224	206.87	151.93	194.52	155.93	142.92	138.56	139.39	81.8	119.72
chr2L:14678052-14678552	114.93	125.89	143.51	131.06	133.18	136.71	121.13	98.79	84.39
chr2L:14688409-14688909	134.85	93.64	111.52	134.89	132.09	146.87	123.05	136.54	98.13
chr2L:14688909-14689409	214.54	397.5	274.06	325.26	435.26	435.99	416.25	480.74	325.78
chr2L:14690101-14690601	125.66	138.29	133.14	120.54	126.68	158.88	183.61	168.01	145.23
chr2L:1469094-1469594	239.06	155.03	203.16	198.03	202.47	147.79	137.47	132.77	168.78
chr2L:1475461-1475961	197.68	182.32	185.01	191.33	165.66	178.27	190.34	210.16	262.98
chr2L:14844222-14844722	173.16	313.79	192.79	267.86	256.61	310.36	248.98	256.73	217.84
chr2L:14847637-14848137	213	184.8	184.14	244.9	213.3	162.57	183.61	203.24	178.59
chr2L:14850292-14851211	272.77	224.49	261.95	217.16	309.66	344.54	316.27	231.56	206.07
chr2L:14851635-14852135	75.09	70.07	100.29	98.53	86.62	93.29	103.82	96.9	107.94
chr2L:1489206-1489706	260.51	120.31	231.69	224.81	205.72	97.91	116.32	67.96	131.49
chr2L:1492096-1492596	193.08	149.45	203.16	220.99	210.05	185.66	174	99.42	162.89
chr2L:14994847-14995347	144.05	127.75	138.32	132.97	144	190.28	151.89	92.5	115.79
chr2L:14995358-14995858	291.16	528.35	351	503.2	640.98	708.48	567.18	622.31	553.44
chr2L:14997350-14997850	114.93	144.49	114.98	125.32	148.34	135.78	144.2	132.77	109.9
chr2L:15005510-15006010	240.59	147.59	167.72	160.72	175.4	141.33	132.66	145.35	151.12
chr2L:15007736-15008236	240.59	151.31	228.24	198.98	180.82	195.82	166.31	162.34	198.22
chr2L:15009713-15010213	249.78	257.97	256.77	207.59	269.6	215.22	262.44	225.9	314.01
chr2L:15013371-15013871	243.65	153.17	246.39	165.5	208.97	123.78	178.81	130.25	162.89
chr2L:1502618-1503118	262.04	243.71	273.19	269.77	278.27	164.42	187.46	205.76	312.05
chr2L:15039050-15039550	235.99	297.04	215.27	229.6	370.3	352.85	299.93	347.34	351.3
chr2L:150534-151034	262.04	190.38	261.09	246.81	251.2	225.38	196.11	191.29	213.92
chr2L:15057626-15058126	209.94	373.32	227.37	280.3	374.63	413.82	320.12	433.54	341.48
chr2L:15060527-15061027	159.37	271.62	195.38	256.38	256.61	301.13	274.94	305.81	321.86
chr2L:15067789-15068289	242.12	414.87	274.06	394.14	463.41	421.21	394.14	496.47	463.16
chr2L:15113156-15113656	211.47	309.44	235.15	284.12	251.2	303.9	276.86	318.39	259.06
chr2L:15264422-15264922	571.59	1216.7	655.31	1070.49	1153.12	1479.77	1260.29	1544.77	1126.5
chr2L:15265338-15265838	176.23	204.64	164.26	114.8	177.57	235.54	146.12	128.99	129.53
chr2L:15271504-15272004	206.87	311.31	248.12	317.61	331.32	375.95	343.19	391.38	406.25
chr2L:15274811-15275311	142.51	101.08	109.8	154.98	121.27	145.94	121.13	142.84	135.42
chr2L:15333545-15334045	260.51	351.61	270.6	267.86	262.02	293.74	317.24	303.92	312.05
chr2L:15338965-15339465	98.07	114.1	112.39	128.19	141.84	141.33	159.58	147.24	164.85
chr2L:15339466-15339966	255.91	365.26	280.97	432.4	479.66	527.43	573.91	606.58	626.05
chr2L:1537858-1538358	242.12	107.9	205.76	203.77	165.66	100.68	123.05	77.4	121.68
chr2L:1538827-1539327	234.46	130.23	223.91	229.6	181.9	98.84	145.16	93.76	200.18
chr2L:15425760-15426260	174.69	220.15	209.22	292.73	275.02	228.15	319.16	330.35	363.07
chr2L:15465251-15465751	199.21	296.42	229.1	230.55	244.7	245.7	190.34	230.93	243.36
chr2L:15499380-15499880	266.64	457.66	330.25	308.04	382.21	438.76	379.72	466.89	372.88
chr2L:15500050-15500550	491.9	1422.58	710.64	1054.22	1270.06	1573.06	1225.68	1520.86	1187.34
chr2L:15500823-15501323	251.31	359.68	285.29	253.51	318.33	435.99	305.7	408.37	268.87
chr2L:155389-156371	516.42	759.04	587.02	732.79	791.49	800.85	740.22	980.35	716.33
chr2L:1554234-1554734	144.05	108.52	101.15	163.59	128.85	149.64	141.31	103.82	111.87
chr2L:1555278-1555778	211.47	111.62	190.2	179.85	159.16	77.59	113.44	79.28	164.85
chr2L:15579242-15579742	257.44	141.39	261.09	220.03	152.67	75.74	146.12	78.65	102.05
chr2L:15729946-15730905	401.49	271	350.13	436.23	319.41	213.37	228.79	181.22	276.72
chr2L:1573663-1574163	252.85	119.06	229.96	198.98	206.8	112.69	163.42	99.42	129.53
chr2L:15737602-15738102	176.23	132.09	162.53	197.07	126.68	164.42	162.46	136.54	180.55
chr2L:1574318-1574818	277.37	114.1	241.2	192.29	171.07	126.55	136.51	66.7	123.64
chr2L:15745504-15746004	312.61	371.46	311.23	338.65	409.28	427.67	452.78	416.55	443.54
chr2L:15746109-15746609	292.69	403.7	314.69	381.7	506.72	582.86	470.09	546.18	427.84
chr2L:15747880-15748380	239.06	431.61	287.89	354.92	393.04	457.23	365.3	453.05	394.47
chr2L:15750899-15751399	213	124.65	199.71	169.33	187.31	110.84	169.19	148.5	209.99
chr2L:15752022-15752522	179.29	160.61	195.38	199.94	182.98	196.75	186.5	164.23	186.44
chr2L:15752546-15753046	243.65	151.93	245.53	232.47	187.31	119.16	168.23	100.68	160.93
chr2L:15761558-15762058	190.02	143.25	163.4	151.15	155.92	126.55	108.63	115.78	155.04
chr2L:15762491-15762991	130.25	107.28	117.58	140.63	148.34	130.24	142.28	127.11	107.94
chr2L:15764049-15764549	205.34	213.94	207.49	232.47	250.11	228.15	195.15	221.49	190.37
chr2L:15768024-15768524	216.07	158.75	194.52	202.81	164.58	149.64	158.62	169.89	192.33
chr2L:15770876-15771376	170.1	142.01	140.05	168.37	168.91	111.77	161.5	120.18	217.84
chr2L:1584895-1585395	280.43	161.85	282.7	236.29	174.32	108.07	163.42	109.49	149.15
chr2L:158822-159322	522.55	1281.81	644.07	999.7	1276.56	1516.72	1288.17	1853.73	1395.37
chr2L:15894075-15894575	165.5	109.76	148.7	157.85	108.27	102.53	166.31	126.48	129.53
chr2L:15912434-15912934	1163.09	2990.27	1450.68	2014.7	2732.85	3441.71	2464.82	3079.48	2684.77
chr2L:15913313-15913813	1009.85	2367.66	1336.56	1512.46	2048.55	2651.02	2050.49	2451.5	2015.54
chr2L:15921221-15921721	203.81	191.62	210.08	184.63	155.92	135.78	158.62	136.54	131.49
chr2L:15921733-15922233	186.95	137.05	186.74	203.77	189.48	147.79	165.35	158.57	141.3
chr2L:15922612-15923112	203.81	293.32	229.1	178.89	315.08	506.19	432.59	335.38	398.4
chr2L:15923115-15923615	306.48	448.35	344.95	401.79	524.05	591.17	583.52	634.9	622.13
chr2L:15927491-15927991	167.03	192.86	149.56	190.37	207.89	248.48	185.53	227.15	206.07
chr2L:15934300-15934800	173.16	119.06	144.38	148.28	129.93	141.33	210.53	199.47	166.82
chr2L:1596732-1597232	361.65	172.4	306.04	277.43	236.04	181.97	157.66	109.49	145.23
chr2L:15991217-15991717	206.87	130.23	184.14	141.58	140.76	120.08	122.09	79.91	129.53
chr2L:15992803-15993303	139.45	155.65	181.55	123.41	165.66	136.71	106.71	114.52	109.9
chr2L:1602314-1602814	203.81	124.65	276.65	262.12	230.62	131.17	122.09	105.08	178.59
chr2L:1610945-1611445	271.24	303.24	290.48	319.52	359.47	242.93	250.9	273.72	286.53
chr2L:161269-161769	991.47	2379.44	1143.77	1733.44	2006.33	2500.46	1783.25	2498.7	1821.25
chr2L:1612895-1613395	352.45	168.68	279.24	279.34	258.78	139.48	157.66	130.25	188.4
chr2L:1613910-1614410	225.26	211.46	242.07	238.2	228.46	211.53	179.77	156.05	209.99
chr2L:16166177-16166677	107.27	71.31	103.74	67.92	106.11	100.68	119.2	66.7	78.5
chr2L:16170479-16170979	248.25	349.13	284.43	419.97	389.79	400.89	327.81	455.57	402.32
chr2L:1619388-1619888	216.07	133.33	165.99	201.85	174.32	153.33	149	160.46	102.05
chr2L:1624534-1625034	268.17	122.79	263.68	245.86	172.16	113.62	109.59	89.98	186.44
chr2L:16247422-16247922	211.47	116.58	232.56	162.63	188.4	121	135.55	100.05	143.27
chr2L:16251531-16252031	327.93	749.74	463.39	665.83	692.96	903.38	871.92	1106.2	786.98
chr2L:16253923-16254423	242.12	179.22	241.2	210.46	252.28	223.54	270.13	228.41	249.24
chr2L:16255281-16255781	271.24	400.6	269.73	330.04	321.58	423.98	488.35	505.91	390.55
chr2L:16257158-16257658	283.49	308.2	284.43	285.08	384.37	388.88	358.57	314.62	368.96
chr2L:16257867-16258367	324.87	216.43	292.21	259.25	253.36	296.51	292.24	250.44	225.69
chr2L:16261438-16262387	416.81	356.57	337.17	317.61	402.78	342.69	363.38	388.24	419.99
chr2L:16268004-16268504	312.61	526.49	341.49	472.58	538.12	610.57	583.52	711.04	688.86
chr2L:16269573-16270073	450.53	909.73	493.65	575.9	742.76	803.62	746.95	980.98	716.33
chr2L:16271317-16271817	591.51	978.57	578.37	652.43	801.23	886.75	925.75	954.55	1201.08
chr2L:16271895-16272395	200.74	349.13	233.42	193.24	286.93	385.18	300.89	306.44	290.46
chr2L:16272585-16273085	239.06	474.4	304.31	356.83	390.87	523.74	310.51	407.74	317.93
chr2L:16273406-16273906	208.41	220.15	185.87	176.98	280.43	254.94	225.91	259.25	231.58
chr2L:16274070-16274570	222.2	294.56	280.11	247.77	262.02	281.73	247.06	307.7	319.9
chr2L:16278354-16279350	510.29	654.86	486.73	826.54	865.11	953.26	766.17	1102.42	965.57
chr2L:1627861-1628361	337.13	132.09	296.53	196.11	224.13	141.33	150.93	108.23	188.4
chr2L:16279876-16280376	274.3	605.87	283.57	485.98	544.62	758.36	544.11	716.07	471.01
chr2L:16284361-16284861	508.76	1226	651.86	838.98	930.08	1131.53	939.21	1269.8	1069.59
chr2L:16285270-16285770	209.94	390.06	271.46	242.99	331.32	411.05	321.08	380.06	329.71
chr2L:16286565-16287065	498.03	1008.95	564.54	663.91	887.85	944.95	873.84	1026.91	1201.08
chr2L:16287209-16287709	487.3	871.28	503.16	630.43	808.81	842.42	783.48	1047.05	973.42
chr2L:1629371-1629871	211.47	154.41	197.11	176.02	152.67	145.94	130.74	121.44	174.67
chr2L:16299511-16300385	355.52	354.71	334.57	309	386.54	361.17	386.45	383.83	408.21
chr2L:16302552-16303471	242.12	243.71	268.87	254.47	326.99	317.75	306.66	312.1	249.24
chr2L:16306962-16307462	216.07	207.74	229.96	160.72	237.12	237.39	236.48	195.06	278.68
chr2L:16307671-16308171	183.89	121.55	201.44	214.29	154.83	109	171.11	113.26	162.89
chr2L:16310050-16310944	332.53	350.37	336.3	435.27	368.13	411.05	442.21	431.03	414.1
chr2L:1631321-1631821	263.57	169.3	227.37	160.72	205.72	152.41	174	139.69	204.11
chr2L:16314270-16314770	203.81	128.37	201.44	157.85	189.48	139.48	176.88	137.8	184.48
chr2L:16314969-16315469	239.06	422.93	279.24	309	385.46	457.23	374.91	448.02	476.9
chr2L:16319927-16320427	157.84	221.39	177.23	204.72	201.39	190.28	245.14	366.22	257.09
chr2L:16325738-16326238	246.72	654.24	393.36	519.46	589.01	698.32	705.61	839.4	785.02
chr2L:1632838-1633338	468.92	633.77	491.92	726.09	747.09	736.19	776.75	947.63	861.56
chr2L:16328894-16329394	182.36	195.96	182.42	197.07	224.13	199.52	224.95	271.2	233.54
chr2L:16333755-16334255	108.8	106.66	122.76	181.76	181.9	172.73	140.35	135.91	131.49
chr2L:1634450-1634950	254.38	236.27	231.69	229.6	198.14	146.87	139.39	142.84	143.27
chr2L:16350072-16350572	274.3	488.04	255.9	353	487.23	738.04	483.54	531.7	514.19
chr2L:16350790-16351290	265.11	570.52	310.37	457.28	660.47	825.79	662.35	811.08	539.7
chr2L:16352360-16352860	251.31	446.49	259.36	376.92	514.3	655.83	492.2	641.82	418.02
chr2L:16356504-16357004	177.76	235.03	158.21	173.15	206.8	222.61	209.57	249.81	184.48
chr2L:1638304-1638804	620.62	1347.54	777.21	724.18	791.49	845.19	712.34	812.97	757.54
chr2L:16406594-16407094	209.94	342.93	231.69	332.91	316.16	347.31	321.08	319.65	253.17
chr2L:16422618-16423118	246.72	332.39	258.49	295.6	293.42	319.6	342.23	274.98	327.75
chr2L:1643473-1643973	392.3	738.58	514.4	643.82	817.47	862.74	814.24	889.11	1093.14
chr2L:1644308-1644808	481.17	584.78	457.34	593.12	573.85	632.74	681.58	665.73	575.03
chr2L:16444953-16445453	171.63	230.69	199.71	215.25	223.05	254.02	273.98	281.27	213.92
chr2L:16448193-16448693	323.34	741.06	365.7	656.26	757.92	1221.13	851.73	953.29	741.84
chr2L:16448718-16449218	346.32	529.59	361.37	569.2	735.18	1057.64	990.16	917.43	1120.62
chr2L:16450960-16451460	501.1	1221.66	592.2	987.26	945.24	1143.54	1193	1584.42	1152.02
chr2L:16468922-16469422	121.06	131.47	142.65	155.93	147.25	143.17	192.26	149.76	149.15
chr2L:16474567-16475067	168.56	177.98	163.4	150.19	173.24	115.46	149	102.57	121.68
chr2L:16485917-16486417	409.15	834.7	493.65	591.21	725.44	725.11	697.92	867.09	806.61
chr2L:16486585-16487085	167.03	177.98	160.8	147.32	176.49	150.56	95.17	155.42	149.15
chr2L:1648851-1649351	281.96	221.39	257.63	288.91	358.39	312.21	320.12	249.81	374.85
chr2L:16491769-16492269	157.84	231.93	181.55	233.42	232.79	309.44	272.05	366.22	274.76
chr2L:16493683-16494183	147.11	132.71	165.99	157.85	147.25	140.4	183.61	199.47	200.18
chr2L:1649384-1650242	367.78	391.92	339.76	349.18	393.04	383.34	384.53	303.29	453.35
chr2L:16500358-16500858	323.34	383.24	316.42	384.57	414.69	431.37	367.22	398.31	357.18
chr2L:16502659-16503159	205.34	145.73	177.23	197.07	178.65	146.87	173.04	125.85	123.64
chr2L:16509820-16510320	228.33	137.67	221.32	224.81	198.14	144.1	176.88	145.35	160.93
chr2L:1651023-1651523	341.73	387.58	355.32	422.84	404.95	432.29	454.7	570.09	416.06
chr2L:16510362-16510862	257.44	146.97	255.9	217.16	212.22	150.56	200.92	127.73	158.97
chr2L:16511238-16511738	426.01	701.99	497.97	621.82	619.33	735.27	821.93	867.09	700.63
chr2L:16519314-16519814	140.98	157.51	134.87	122.45	219.8	169.04	182.65	125.85	153.08
chr2L:16520561-16521061	396.89	980.43	615.55	689.74	962.56	969.89	1084.37	1278.61	1250.14
chr2L:16521277-16521777	465.85	738.58	534.28	612.25	832.63	787.92	900.76	1044.53	1287.43
chr2L:16526105-16526605	655.87	1149.72	836	916.47	1091.41	1134.3	1478.51	1408.23	2145.07
chr2L:16526775-16527275	242.12	447.11	281.84	296.56	349.73	473.86	385.49	426.62	349.33
chr2L:16528430-16528930	263.57	413.01	319.01	351.09	387.62	436.91	478.74	626.72	504.38
chr2L:165291-165791	573.12	911.59	608.63	696.44	808.81	922.78	848.85	1135.77	826.23
chr2L:16529995-16530495	369.31	800.59	517.85	525.2	553.28	666.91	580.64	770.18	575.03
chr2L:16532853-16533353	355.52	694.55	449.56	595.03	619.33	665.99	769.06	799.76	673.15
chr2L:16534126-16534626	332.53	372.7	264.55	301.34	335.65	384.26	472.97	384.46	486.71
chr2L:16534936-16535436	182.36	187.9	195.38	213.33	200.31	248.48	216.3	255.47	249.24
chr2L:16535486-16535986	237.52	429.75	342.35	344.39	413.61	447.07	447.01	510.31	541.66
chr2L:16544635-16545135	186.95	297.66	248.12	287.95	292.34	349.16	336.46	393.9	451.39
chr2L:16545621-16546121	286.56	411.15	325.93	402.75	493.73	460.93	539.3	511.57	561.29
chr2L:16548072-16548572	124.12	121.55	158.21	152.11	152.67	108.07	166.31	139.06	164.85
chr2L:1657046-1657546	973.08	2547.49	1257.03	2154.37	2288.92	2808.97	2109.13	2938.53	2209.83
chr2L:16587869-16588369	323.34	604.01	372.61	393.18	502.39	556.99	598.9	613.5	635.87
chr2L:16595637-16596137	208.41	385.72	237.75	279.34	403.86	402.73	381.64	500.24	437.65
chr2L:16596270-16596770	191.55	272.24	209.22	164.54	147.25	216.15	187.46	223.38	180.55
chr2L:16600282-16601152	222.2	308.82	241.2	309	289.09	352.85	353.77	415.3	343.45
chr2L:16601403-16601903	344.79	722.45	376.93	442.93	585.76	743.58	633.51	740.61	820.35
chr2L:16602265-16602765	116.46	119.69	91.64	88.01	109.36	184.74	122.09	105.08	102.05
chr2L:16610801-16611301	346.32	694.55	433.99	591.21	617.16	861.81	637.35	933.79	686.89
chr2L:16612269-16612769	193.08	462	309.5	515.63	701.62	823.94	720.99	900.44	696.71
chr2L:16620714-16621214	153.24	197.82	152.16	174.11	137.51	150.56	172.08	212.05	143.27
chr2L:16621384-16621884	170.1	148.83	157.34	169.33	180.82	149.64	239.37	240.37	253.17
chr2L:16623271-16623771	197.68	175.5	151.29	350.13	511.06	581.01	803.66	931.27	832.12
chr2L:16625161-16625661	162.43	218.29	184.14	187.5	226.29	296.51	303.78	368.1	292.42
chr2L:166347-166847	1038.97	2718.03	1462.78	1960.17	2278.09	2672.27	2152.39	2803.25	2170.58
chr2L:16637335-16637835	511.82	1312.2	662.23	1002.57	1120.64	1325.51	1119.94	1599.52	1187.34
chr2L:16639387-16639887	294.22	670.98	416.7	569.2	712.45	743.58	817.12	1198.69	792.87
chr2L:16641062-16641562	156.31	181.7	140.92	161.67	113.69	210.6	216.3	183.74	145.23
chr2L:16644992-16645959	260.51	370.22	283.57	248.73	346.48	448.92	399.91	426.62	419.99
chr2L:16656782-16657282	191.55	275.34	215.27	233.42	280.43	310.36	255.71	332.24	200.18
chr2L:1667418-1667918	712.57	1553.43	874.04	1395.75	1752.96	2082.95	1844.77	2512.54	1829.1
chr2L:1667943-1668443	376.97	562.46	415.84	409.44	458	593.02	475.85	586.45	394.47
chr2L:16680201-16680701	165.5	299.52	204.03	246.81	221.96	277.11	207.64	263.65	196.25
chr2L:1668543-1669043	914.85	2074.96	1142.04	1314.43	1755.13	2083.87	1660.2	2033.06	1654.43
chr2L:16702980-16703480	127.19	110.38	109.8	62.18	103.94	87.75	104.78	113.89	127.57
chr2L:16714015-16714515	174.69	114.72	151.29	135.84	119.1	135.78	151.89	182.48	141.3
chr2L:16715897-16716397	163.97	173.02	152.16	202.81	189.48	173.66	161.5	209.54	157
chr2L:16719732-16720232	154.77	205.88	175.5	183.68	197.06	207.83	189.38	225.9	200.18
chr2L:16721010-16721510	364.71	771.44	397.68	639.04	635.57	848.88	712.34	975.32	783.06
chr2L:16721872-16722372	157.84	133.95	160.8	108.1	119.1	159.8	125.93	122.7	147.19
chr2L:16727566-16728066	168.56	220.77	177.23	188.46	244.7	266.95	294.16	292.59	188.4
chr2L:16729458-16729958	173.16	231.93	161.67	200.9	214.38	253.09	241.29	273.09	233.54
chr2L:16730626-16731126	167.03	113.48	137.46	141.58	101.78	133.01	103.82	114.52	139.34
chr2L:16731798-16732298	105.74	94.26	102.88	100.45	119.1	96.06	107.67	96.27	88.31
chr2L:16732333-16732833	102.67	101.7	102.88	93.75	111.52	93.29	119.2	75.51	90.28
chr2L:16738058-16738558	139.45	158.13	194.52	175.07	136.43	174.58	162.46	135.29	151.12
chr2L:16743367-16743867	173.16	297.04	252.44	300.39	335.65	376.87	295.13	381.95	376.81
chr2L:16752610-16753110	156.31	158.13	157.34	119.58	135.34	118.23	200.92	170.52	115.79
chr2L:1675685-1676482	387.7	216.43	315.55	322.39	280.43	234.62	220.14	157.94	239.43
chr2L:16761259-16761759	203.81	174.26	179.82	135.84	147.25	120.08	94.21	99.42	109.9
chr2L:16761838-16762338	228.33	287.12	217.86	184.63	168.91	180.12	157.66	119.55	104.02
chr2L:1677706-1678206	292.69	143.25	227.37	261.16	187.31	145.94	171.11	99.42	157
chr2L:16791261-16791761	240.59	411.15	242.93	361.61	369.22	413.82	380.68	477.59	368.96
chr2L:16798281-16798781	145.58	112.86	117.58	95.66	125.6	152.41	156.7	124.59	247.28
chr2L:16816315-16816815	144.05	318.75	188.47	269.77	284.76	334.38	276.86	351.11	235.51
chr2L:168165-168665	692.65	1568.93	833.41	1017.87	1133.63	1374.47	1197.8	1500.73	1122.58
chr2L:16817704-16818204	167.03	145.11	135.73	119.58	151.58	165.34	141.31	183.74	117.75
chr2L:16818442-16818942	217.6	161.23	153.02	192.29	189.48	216.15	170.15	190.03	145.23
chr2L:16824762-16825262	275.83	399.36	298.26	411.36	434.18	497.87	385.49	558.76	368.96
chr2L:16827084-16827584	263.57	396.26	265.41	379.79	477.49	457.23	465.28	535.48	447.46
chr2L:16852130-16852630	119.53	121.55	146.11	137.76	140.76	114.54	141.31	130.88	186.44
chr2L:16858414-16858914	70.49	124.65	94.23	123.41	122.35	132.09	128.82	143.47	192.33
chr2L:16862577-16863077	91.94	79.38	115.85	124.36	102.86	90.52	103.82	110.75	115.79
chr2L:1687071-1687571	289.62	310.07	338.03	333.87	309.66	321.45	263.4	307.07	233.54
chr2L:16874952-16875452	130.25	137.05	121.03	119.58	116.94	124.7	128.82	98.79	121.68
chr2L:16886329-16886829	107.27	151.31	138.32	165.5	164.58	205.99	196.11	219.6	213.92
chr2L:16888190-16888690	216.07	437.19	287.02	324.3	486.15	569	437.4	579.53	474.94
chr2L:16890115-16890615	216.07	310.69	247.26	217.16	231.71	306.67	260.52	311.47	235.51
chr2L:1689912-1690412	289.62	332.39	336.3	339.61	254.44	266.03	299.93	336.64	235.51
chr2L:16914722-16915222	268.17	127.13	232.56	222.9	145.09	114.54	110.55	69.22	166.82
chr2L:1692760-1693260	516.42	990.35	641.48	978.65	1111.98	1349.53	1285.28	1493.81	1185.38
chr2L:1699997-1700497	220.67	124.03	207.49	154.98	162.41	107.15	140.35	73.62	149.15
chr2L:1704808-1705308	277.37	432.85	330.25	439.1	487.23	530.2	454.7	596.52	484.75
chr2L:1708130-1708630	320.27	203.4	268	292.73	255.53	244.78	248.02	235.96	266.91
chr2L:1710188-1710688	380.04	637.49	371.75	596.95	639.9	674.3	521.04	767.04	620.17
chr2L:1715611-1716111	239.06	286.5	240.34	217.16	264.19	248.48	261.48	274.98	302.23
chr2L:17193134-17193634	275.83	129.61	223.05	196.11	142.92	111.77	117.28	74.25	155.04
chr2L:17194617-17195117	220.67	114.1	229.1	178.89	178.65	74.82	103.82	81.17	123.64
chr2L:17204866-17205366	254.38	101.08	191.06	169.33	177.57	102.53	159.58	95.01	141.3
chr2L:1720814-1721314	369.31	801.21	447.83	637.13	698.37	971.73	818.08	1062.78	914.55
chr2L:1724126-1724626	133.32	190.38	161.67	217.16	175.4	203.21	184.57	199.47	180.55
chr2L:17243011-17243511	179.29	114.72	160.8	150.19	173.24	149.64	171.11	158.57	172.7
chr2L:17243516-17244016	144.05	117.82	114.12	201.85	149.42	171.81	129.78	145.35	129.53
chr2L:17260542-17261042	139.45	126.51	139.19	163.59	187.31	123.78	199.95	195.06	145.23
chr2L:17269748-17270248	163.97	116.58	150.43	185.59	158.08	152.41	130.74	128.99	153.08
chr2L:1727498-1727998	475.05	641.83	480.68	456.32	585.76	783.3	598.9	639.93	576.99
chr2L:1729620-1730120	254.38	304.48	247.26	292.73	315.08	248.48	281.67	272.46	239.43
chr2L:1732123-1732623	150.18	212.7	166.85	205.68	179.74	190.28	163.42	192.55	200.18
chr2L:17327701-17328201	148.64	87.44	152.16	122.45	94.2	109.92	88.44	96.27	123.64
chr2L:17335992-17336492	82.75	169.92	95.1	52.62	76.87	173.66	81.71	72.99	49.06
chr2L:17339626-17340591	383.1	279.68	465.98	343.44	333.49	318.68	316.27	221.49	327.75
chr2L:17340817-17341317	352.45	192.24	351	297.52	231.71	157.95	189.38	81.8	247.28
chr2L:17341916-17342416	314.14	161.23	319.88	251.6	265.27	142.25	171.11	98.16	174.67
chr2L:17342667-17343167	404.55	181.08	351.86	317.61	266.36	169.04	181.69	118.93	172.7
chr2L:17343464-17343964	295.75	117.82	197.98	191.33	214.38	113.62	136.51	72.99	223.73
chr2L:17345769-17346269	277.37	116.58	226.51	181.76	217.63	98.84	152.85	63.55	137.38
chr2L:17348186-17348686	281.96	156.89	266.28	233.42	200.31	126.55	177.84	81.17	206.07
chr2L:17351547-17352047	370.84	124.03	231.69	197.07	203.56	127.47	177.84	101.94	147.19
chr2L:17354819-17355319	260.51	118.44	257.63	188.46	217.63	106.23	168.23	76.14	166.82
chr2L:17357869-17358369	297.29	120.31	293.94	251.6	217.63	128.39	156.7	88.09	158.97
chr2L:17358973-17359473	300.35	125.89	292.21	230.55	199.22	151.49	176.88	93.13	160.93
chr2L:17361123-17361623	258.98	114.72	263.68	220.03	158.08	104.38	128.82	65.44	170.74
chr2L:17362976-17363476	275.83	112.24	272.33	212.38	192.73	155.18	195.15	75.51	151.12
chr2L:17364419-17364919	272.77	157.51	291.35	241.07	179.74	133.01	163.42	85.58	182.52
chr2L:17366033-17366533	186.95	139.53	225.64	165.5	149.42	99.76	171.11	78.03	133.45
chr2L:17368545-17369045	216.07	197.2	197.11	209.51	215.47	206.91	187.46	188.14	190.37
chr2L:17370944-17371760	438.27	266.66	466.85	389.36	378.96	260.48	302.82	190.66	333.63
chr2L:1737176-1737676	228.33	135.81	184.14	204.72	221.96	148.72	225.91	201.36	204.11
chr2L:17372615-17373115	318.74	222.01	343.22	312.82	310.75	194.9	252.83	170.52	270.83
chr2L:17373454-17374271	603.77	309.44	572.32	571.12	461.25	273.42	395.1	248.55	406.25
chr2L:17379133-17379633	657.4	1304.75	725.34	1139.37	1172.61	1598	1360.27	1891.48	1254.07
chr2L:17379756-17380256	243.65	287.74	230.83	354.92	406.03	525.59	383.57	518.49	427.84
chr2L:17383876-17384376	617.56	1046.78	648.4	899.25	1091.41	1261.78	1010.35	1263.51	1010.71
chr2L:17384459-17384959	502.63	814.85	621.6	645.74	844.54	976.35	749.83	910.5	757.54
chr2L:17385015-17385515	306.48	264.8	269.73	225.77	331.32	317.75	260.52	252.95	306.16
chr2L:17389058-17389558	249.78	191.62	260.22	259.25	228.46	215.22	183.61	186.25	213.92
chr2L:1738931-1739892	399.96	277.82	292.21	366.4	317.24	324.22	294.16	311.47	278.68
chr2L:17393855-17394355	231.39	122.79	201.44	184.63	182.98	152.41	145.16	138.43	182.52
chr2L:17395739-17396239	317.21	210.22	313.82	224.81	173.24	190.28	219.18	134.66	209.99
chr2L:17396445-17396945	329.47	200.92	325.93	282.21	250.11	217.99	223.03	155.42	241.39
chr2L:17397052-17397552	268.17	316.27	344.95	269.77	277.18	243.86	248.02	290.71	308.12
chr2L:17400361-17401344	717.17	319.99	519.58	508.94	413.61	288.19	324.93	215.83	367
chr2L:17402221-17402721	399.96	184.8	320.74	302.3	278.27	143.17	178.81	128.36	227.66
chr2L:17410323-17410823	406.09	475.64	430.54	460.15	481.82	498.8	497	458.71	471.01
chr2L:17416987-17417487	464.32	257.97	408.92	414.23	325.91	168.11	216.3	195.06	219.81
chr2L:17418564-17419064	387.7	219.53	370.02	379.79	282.6	179.2	255.71	152.28	241.39
chr2L:17421106-17421606	205.34	147.59	204.89	166.46	202.47	162.57	160.54	151.65	178.59
chr2L:17421756-17422728	453.59	295.8	414.11	348.22	382.21	315.91	370.11	226.52	292.42
chr2L:1742497-1742997	275.83	377.04	301.72	223.86	249.03	277.11	209.57	269.31	202.14
chr2L:17427949-17428449	732.49	1627.84	925.05	1666.48	1856.91	2259.37	1898.61	2709.49	1889.94
chr2L:17429743-17430243	317.21	283.4	283.57	307.08	519.72	559.76	447.01	409.63	684.93
chr2L:17430265-17430765	269.7	349.13	334.57	322.39	512.14	599.48	547.95	541.77	578.95
chr2L:17430848-17431348	353.99	287.12	381.26	383.62	488.32	358.4	426.83	461.23	414.1
chr2L:17437652-17438152	292.69	191	278.38	249.68	257.69	175.5	199.95	141.58	223.73
chr2L:17439907-17440407	390.76	266.04	376.07	324.3	246.87	207.83	223.03	142.84	231.58
chr2L:17440866-17441366	530.21	235.03	401.14	433.36	326.99	188.43	243.21	143.47	280.64
chr2L:17442192-17442692	343.26	190.38	346.68	254.47	284.76	169.04	220.14	135.91	166.82
chr2L:17448810-17449310	327.93	253.01	300.86	303.26	265.27	299.28	310.51	278.75	286.53
chr2L:17449545-17450045	366.24	502.93	422.75	305.17	385.46	561.61	421.06	501.5	451.39
chr2L:17450256-17450756	616.03	1092.67	736.58	920.29	1186.69	1462.22	1177.62	1490.03	1034.26
chr2L:17450888-17451388	475.05	739.2	513.53	587.38	702.7	961.57	789.24	1060.89	700.63
chr2L:17455649-17456149	246.72	213.94	279.24	275.51	242.53	217.07	265.32	204.5	229.62
chr2L:17456784-17457284	283.49	171.16	277.51	283.17	237.12	169.96	162.46	120.18	213.92
chr2L:17458144-17458644	208.41	179.22	223.91	244.9	192.73	198.6	238.41	186.88	225.69
chr2L:17462414-17462914	331	233.17	357.92	277.43	229.54	177.35	189.38	113.26	174.67
chr2L:17463034-17463995	619.09	354.71	601.71	545.29	454.75	283.58	338.38	205.76	351.3
chr2L:1746589-1747089	148.64	133.33	150.43	206.64	190.56	132.09	137.47	154.16	139.34
chr2L:17466022-17467004	655.87	373.94	597.39	548.16	486.15	339.92	355.69	301.4	402.32
chr2L:17471600-17472100	416.81	208.36	365.7	285.08	267.44	188.43	245.14	152.9	233.54
chr2L:17472897-17473397	406.09	394.4	423.62	375.01	491.57	471.09	466.24	420.33	486.71
chr2L:17473522-17474022	412.22	231.31	404.6	424.75	344.31	251.25	289.36	225.27	319.9
chr2L:17477613-17478113	396.89	462.62	392.5	506.07	546.79	567.15	486.43	557.5	472.97
chr2L:17480985-17481485	298.82	264.8	294.8	293.69	375.71	309.44	268.21	247.92	306.16
chr2L:17482650-17483150	435.2	192.86	392.5	383.62	296.67	189.36	184.57	122.07	243.36
chr2L:17483189-17483689	479.64	231.31	426.21	432.4	361.64	183.82	242.25	149.76	213.92
chr2L:17483886-17484386	300.35	267.9	331.11	347.26	367.05	278.03	286.47	285.04	274.76
chr2L:17488812-17489312	196.15	103.56	237.75	218.12	153.75	104.38	119.2	68.59	115.79
chr2L:17497101-17497601	205.34	135.19	191.93	116.71	177.57	145.02	113.44	91.87	117.75
chr2L:17497809-17498309	257.44	121.55	274.06	214.29	206.8	115.46	174	95.01	137.38
chr2L:17498939-17499439	231.39	149.45	244.66	213.33	187.31	163.5	160.54	130.88	168.78
chr2L:17500862-17501362	177.76	151.31	151.29	164.54	138.59	125.62	128.82	118.93	133.45
chr2L:1751868-1752368	185.42	122.79	172.91	173.15	182.98	160.72	162.46	168.01	162.89
chr2L:175381-175881	197.68	121.55	185.87	175.07	164.58	104.38	167.27	106.34	137.38
chr2L:17562050-17562550	156.31	84.96	196.25	142.54	119.1	68.35	106.71	56	74.58
chr2L:17574510-17575010	173.16	93.02	158.21	145.41	126.68	71.12	105.75	62.92	105.98
chr2L:17715544-17716044	196.15	122.79	153.02	174.11	191.65	113.62	184.57	132.77	145.23
chr2L:17718976-17719476	217.6	109.14	196.25	206.64	133.18	74.82	102.86	57.89	135.42
chr2L:17963051-17963551	271.24	313.17	264.55	298.47	306.42	308.52	272.05	334.75	304.2
chr2L:17979290-17979790	231.39	99.22	216.13	201.85	190.56	84.98	160.54	79.91	115.79
chr2L:17988982-17989482	294.22	158.75	303.45	215.25	246.87	140.4	182.65	86.83	157
chr2L:17990698-17991198	429.07	213.94	358.78	365.44	330.24	164.42	201.88	125.85	270.83
chr2L:18047154-18047654	234.46	99.22	227.37	173.15	138.59	75.74	82.67	72.36	96.16
chr2L:18119467-18119967	142.51	137.67	107.2	127.23	127.76	156.11	155.73	124.59	158.97
chr2L:18121332-18122224	327.93	281.54	307.77	284.12	301	242.93	195.15	175.56	180.55
chr2L:18133940-18134440	297.29	133.95	243.8	255.42	167.83	111.77	103.82	92.5	180.55
chr2L:18137795-18138295	272.77	264.8	245.53	263.08	339.98	306.67	262.44	320.28	304.2
chr2L:18141681-18142181	585.38	1546.6	778.94	796.89	786.07	956.03	512.38	689.01	463.16
chr2L:18143211-18143711	390.76	697.65	506.61	476.41	447.17	432.29	383.57	456.83	378.77
chr2L:18144326-18144826	252.85	465.72	314.69	176.02	221.96	230.93	261.48	253.58	200.18
chr2L:18145168-18145668	418.35	699.51	441.77	335.78	365.97	457.23	336.46	364.33	225.69
chr2L:18151381-18151881	323.34	514.71	385.58	536.68	643.15	666.91	639.28	581.41	892.96
chr2L:18152178-18152678	320.27	584.16	401.14	436.23	569.52	666.91	488.35	571.35	465.12
chr2L:18155972-18156472	229.86	267.9	279.24	233.42	234.96	217.07	164.39	190.66	209.99
chr2L:18158110-18158610	219.13	159.37	226.51	209.51	166.74	123.78	140.35	113.89	141.3
chr2L:18182080-18182580	266.64	127.13	255.04	211.42	173.24	77.59	130.74	83.69	96.16
chr2L:1822255-1822755	231.39	125.27	248.98	223.86	184.07	99.76	125.93	81.17	151.12
chr2L:182596-183096	499.56	710.05	493.65	559.64	662.64	740.81	591.21	753.82	785.02
chr2L:18275412-18275912	159.37	94.26	208.35	174.11	134.26	82.21	100.94	52.86	84.39
chr2L:18276688-18277188	252.85	153.79	244.66	240.12	174.32	91.45	126.89	83.06	170.74
chr2L:18278974-18279474	194.62	94.26	195.38	159.76	126.68	90.52	77.87	57.26	92.24
chr2L:18295902-18296402	266.64	145.73	275.78	245.86	174.32	120.08	139.39	62.29	174.67
chr2L:18314311-18314811	163.97	113.48	113.25	107.14	114.77	126.55	103.82	67.33	86.35
chr2L:18319812-18320312	283.49	181.7	275.78	263.08	187.31	181.05	231.68	176.19	158.97
chr2L:18332296-18332796	179.29	185.42	163.4	207.59	155.92	134.86	135.55	137.8	119.72
chr2L:18434839-18435339	317.21	127.75	268.87	255.42	229.54	98.84	170.15	65.44	157
chr2L:18435454-18435954	304.95	128.37	227.37	219.07	186.23	123.78	141.31	56.63	153.08
chr2L:18436129-18436926	317.21	188.52	339.76	277.43	277.18	165.34	224.95	169.89	286.53
chr2L:18437397-18437897	266.64	112.24	242.07	166.46	141.84	82.21	111.51	84.32	145.23
chr2L:18441447-18441947	156.31	169.92	145.24	170.28	184.07	161.65	130.74	113.26	143.27
chr2L:18443106-18443606	355.52	492.38	405.46	433.36	435.26	544.98	398.95	510.94	419.99
chr2L:18448708-18449208	208.41	188.52	233.42	192.29	225.21	171.81	155.73	158.57	239.43
chr2L:18452847-18453347	439.8	226.35	353.59	330.04	266.36	164.42	194.19	113.89	170.74
chr2L:18454360-18454860	393.83	445.25	408.06	510.85	488.32	506.19	416.25	532.33	441.57
chr2L:18455456-18455956	248.25	127.13	260.22	225.77	208.97	152.41	174	114.52	129.53
chr2L:18465750-18466250	223.73	180.46	215.27	193.24	157	159.8	157.66	130.25	113.83
chr2L:18470022-18470522	242.12	128.37	215.27	226.73	155.92	90.52	126.89	67.96	104.02
chr2L:18473955-18474455	199.21	143.87	229.1	170.28	123.43	99.76	124.01	88.72	129.53
chr2L:18475636-18476419	429.07	241.85	376.93	380.75	345.4	185.66	270.13	159.83	235.51
chr2L:18484216-18484716	237.52	164.95	236.02	242.99	231.71	218.92	201.88	189.4	229.62
chr2L:18498842-18499342	81.22	202.78	103.74	133.93	172.16	206.91	182.65	223.38	119.72
chr2L:18499433-18499933	90.41	138.29	89.91	85.14	119.1	171.81	119.2	111.37	88.31
chr2L:18526747-18527247	160.9	151.31	185.87	198.03	194.89	112.69	149.97	115.15	166.82
chr2L:18533005-18533505	174.69	158.75	194.52	165.5	144	114.54	185.53	165.49	178.59
chr2L:18538817-18539317	162.43	109.76	153.89	155.93	136.43	141.33	163.42	147.24	147.19
chr2L:18548896-18549396	165.5	97.36	187.6	173.15	164.58	144.1	199.95	222.75	243.36
chr2L:18549719-18550219	127.19	90.54	109.8	138.71	159.16	181.05	179.77	193.8	176.63
chr2L:18551108-18551608	171.63	127.13	184.14	207.59	153.75	126.55	164.39	149.76	158.97
chr2L:18553761-18554261	222.2	274.1	215.27	228.64	230.62	228.15	248.02	188.77	194.29
chr2L:18558127-18558627	291.16	620.75	365.7	498.41	544.62	732.49	572.95	690.27	529.89
chr2L:18560228-18560728	199.21	179.84	191.93	225.77	259.86	207.83	246.1	220.86	241.39
chr2L:18561011-18561511	217.6	217.67	313.82	265.95	303.17	297.43	226.87	263.65	257.09
chr2L:18561577-18562077	295.75	441.53	350.13	376.92	407.11	484.94	402.79	420.33	406.25
chr2L:18562325-18562825	275.83	422.93	271.46	374.05	420.1	536.67	388.37	499.61	365.03
chr2L:18563040-18563540	194.62	450.83	273.19	324.3	373.55	493.26	359.53	455.57	314.01
chr2L:18565529-18566029	272.77	506.65	343.22	367.35	470.99	525.59	469.12	515.34	408.21
chr2L:18566090-18566590	413.75	866.94	499.7	607.47	702.7	946.79	790.2	957.7	628.02
chr2L:18566789-18567289	209.94	226.35	212.67	197.07	203.56	276.19	242.25	294.48	247.28
chr2L:18568610-18569110	229.86	227.59	211.81	260.21	272.85	276.19	429.71	522.89	368.96
chr2L:18572057-18572557	343.26	445.87	350.13	430.49	422.27	551.45	447.97	481.99	382.7
chr2L:18576090-18576590	239.06	310.07	236.02	229.6	215.47	207.83	265.32	225.27	217.84
chr2L:18590666-18591631	389.23	259.21	356.19	371.18	280.43	268.8	269.17	234.7	290.46
chr2L:18602680-18603180	186.95	193.48	168.58	224.81	179.74	190.28	212.45	213.94	178.59
chr2L:18604863-18605363	206.87	295.8	258.49	260.21	306.42	360.24	292.24	343.56	249.24
chr2L:18611976-18612476	183.89	164.33	180.69	196.11	174.32	200.44	183.61	167.38	209.99
chr2L:18617058-18617558	162.43	217.67	174.63	193.24	217.63	205.06	246.1	187.51	162.89
chr2L:18621250-18621750	202.28	218.29	159.94	195.16	171.07	230.93	274.94	270.57	227.66
chr2L:18621855-18622355	168.56	353.47	203.16	273.6	333.49	401.81	365.3	522.89	359.15
chr2L:18625808-18626308	243.65	476.26	312.1	276.47	362.72	382.41	337.42	472.56	306.16
chr2L:18626859-18627359	767.73	1778.53	893.92	1677.96	1652.27	2167	1689.04	2228.12	1660.32
chr2L:18630789-18631289	920.97	2290.76	1183.54	1376.61	1475.78	1862.18	1549.65	2306.15	1415
chr2L:18632442-18632942	361.65	197.82	271.46	250.64	281.51	234.62	251.87	227.15	284.57
chr2L:18639095-18639595	387.7	235.65	397.68	332.91	318.33	194.9	304.74	190.66	247.28
chr2L:18640350-18640850	346.32	164.95	366.56	280.3	205.72	150.56	247.06	186.88	217.84
chr2L:18641145-18641645	393.83	184.18	328.52	325.26	237.12	165.34	241.29	120.18	208.03
chr2L:18642814-18643314	346.32	199.68	435.72	333.87	306.42	217.07	225.91	159.2	253.17
chr2L:18644012-18644512	482.71	305.1	455.61	443.88	413.61	239.24	365.3	264.91	384.66
chr2L:18645006-18645506	487.3	303.86	527.36	481.19	396.28	310.36	395.1	260.5	341.48
chr2L:18645685-18646185	442.86	270.38	447.83	375.01	348.64	231.85	251.87	212.05	270.83
chr2L:18647268-18647768	433.67	225.11	353.59	370.22	312.91	281.73	344.15	337.27	261.02
chr2L:18647876-18648376	452.06	399.98	453.88	510.85	505.64	476.63	573.91	625.46	480.82
chr2L:18648500-18649000	347.86	246.19	307.77	257.34	289.09	325.14	360.49	325.94	361.11
chr2L:18649340-18649840	384.63	245.57	344.08	313.78	269.6	262.33	306.66	257.99	249.24
chr2L:18650605-18651105	324.87	228.83	297.4	293.69	290.18	245.7	251.87	267.43	310.08
chr2L:18653108-18653608	557.8	1022.59	636.29	853.33	825.05	1042.86	910.37	1172.9	869.41
chr2L:18655312-18656302	878.07	1656.37	1009.77	1084.84	1139.05	1416.96	1041.11	1355.37	977.35
chr2L:18660188-18660688	409.15	290.84	425.35	480.24	314	250.32	307.62	244.14	327.75
chr2L:18665688-18666188	939.36	791.91	948.39	955.69	941.99	741.73	845.96	700.34	838.01
chr2L:18666952-18667452	1152.37	590.36	1097.95	971	734.1	544.06	578.71	354.89	578.95
chr2L:18667848-18668348	1239.71	752.84	1131.67	1111.62	888.93	553.3	684.46	400.19	732.03
chr2L:18672066-18672566	1063.49	526.49	946.66	846.63	729.77	476.63	558.53	296.37	659.42
chr2L:18673857-18674802	1792.91	961.2	1684.97	1570.81	1291.71	865.51	1002.66	552.47	910.62
chr2L:18675635-18676135	842.82	445.87	787.59	711.75	580.35	399.96	474.89	239.74	488.67
chr2L:18676947-18677873	789.19	681.52	726.2	725.14	747.09	725.11	753.67	770.81	828.2
chr2L:18681748-18682248	332.53	219.53	297.4	228.64	243.62	258.64	230.72	207.65	284.57
chr2L:18688629-18689129	357.05	479.98	440.05	482.15	567.36	506.19	573.91	764.52	669.23
chr2L:18689307-18689807	265.11	251.15	257.63	249.68	349.73	290.04	281.67	287.56	292.42
chr2L:18695159-18695659	517.95	842.76	560.22	622.78	741.68	828.56	661.39	911.76	798.76
chr2L:18702813-18703313	442.86	599.05	456.47	432.4	653.98	814.7	749.83	735.58	698.67
chr2L:18705508-18706008	334.06	339.21	341.49	382.66	333.49	376.87	373.95	429.77	370.92
chr2L:18707970-18708470	513.36	636.25	497.97	591.21	713.53	745.43	674.85	831.85	706.52
chr2L:18716022-18716522	324.87	164.33	278.38	318.56	249.03	123.78	168.23	91.87	192.33
chr2L:18724648-18725148	294.22	146.97	302.59	254.47	241.45	129.32	188.42	95.01	176.63
chr2L:18732860-18733360	597.64	1191.27	667.42	999.7	1017.78	1261.78	1151.66	1568.06	1152.02
chr2L:18735724-18736224	274.3	279.68	334.57	554.85	531.63	527.43	635.43	777.11	606.43
chr2L:18737221-18737721	373.91	211.46	322.47	264.03	259.86	230	349.92	300.15	304.2
chr2L:18742193-18742693	269.7	86.2	181.55	143.5	152.67	89.6	134.58	51.6	139.34
chr2L:18745428-18745928	258.98	159.99	264.55	253.51	233.87	143.17	160.54	98.79	219.81
chr2L:18750484-18751375	521.02	277.2	458.2	398.92	331.32	239.24	305.7	152.9	239.43
chr2L:18753233-18753733	323.34	230.07	312.1	309	270.69	179.2	205.72	177.44	211.96
chr2L:18782354-18782854	194.62	135.81	198.84	204.72	155.92	157.95	176.88	154.79	151.12
chr2L:18782894-18783394	280.43	154.41	242.07	228.64	213.3	180.12	214.37	169.26	186.44
chr2L:18787344-18787844	285.03	500.45	343.22	466.84	541.37	613.34	839.23	1052.08	741.84
chr2L:18788205-18788705	177.76	146.97	165.13	176.02	133.18	138.56	195.15	158.57	127.57
chr2L:18790984-18791484	144.05	158.13	165.13	140.63	189.48	169.96	258.59	287.56	319.9
chr2L:18796020-18796520	344.79	534.55	423.62	529.98	516.47	521.89	626.78	685.24	802.68
chr2L:18799680-18800180	228.33	200.3	222.18	239.16	239.29	204.14	221.1	254.21	209.99
chr2L:18802545-18803045	170.1	127.13	236.02	192.29	158.08	128.39	149	92.5	133.45
chr2L:18808096-18808596	153.24	97.36	167.72	185.59	145.09	123.78	135.55	119.55	194.29
chr2L:18820858-18821358	203.81	140.77	201.44	183.68	165.66	153.33	159.58	104.45	133.45
chr2L:18830927-18831427	347.86	417.35	338.9	300.39	429.85	440.61	464.32	456.83	396.44
chr2L:18839425-18839925	358.58	600.91	418.43	498.41	513.22	552.37	565.26	687.75	514.19
chr2L:1884374-1884874	360.11	657.34	494.51	589.29	769.83	748.2	795.01	782.14	688.86
chr2L:1885746-1886246	137.92	161.23	194.52	172.2	164.58	145.94	172.08	139.69	141.3
chr2L:18857578-18858078	191.55	289.6	200.57	246.81	325.91	296.51	276.86	346.71	257.09
chr2L:18859078-18859578	202.28	180.46	178.96	159.76	173.24	140.4	177.84	134.66	190.37
chr2L:18881153-18881653	288.09	345.41	297.4	336.74	251.2	296.51	219.18	254.21	272.79
chr2L:1892103-1892603	193.08	137.67	135.73	140.63	122.35	106.23	127.86	100.68	131.49
chr2L:18936054-18936554	199.21	220.77	222.18	230.55	207.89	179.2	206.68	170.52	257.09
chr2L:18943259-18943759	265.11	321.23	244.66	243.94	278.27	339	256.67	294.48	219.81
chr2L:18944160-18944660	418.35	1053.6	574.05	864.81	945.24	1120.45	915.18	1366.07	816.42
chr2L:18951646-18952146	163.97	207.74	178.09	209.51	221.96	226.31	213.41	249.81	213.92
chr2L:18954373-18954873	196.15	192.86	232.56	298.47	273.93	332.53	317.24	369.99	384.66
chr2L:18956983-18957483	186.95	215.19	219.59	154.02	158.08	262.33	197.07	147.87	178.59
chr2L:18968485-18968985	383.1	693.31	430.54	670.61	674.55	826.71	673.88	948.89	788.95
chr2L:18973992-18974492	239.06	211.46	256.77	305.17	322.66	382.41	293.2	357.41	355.22
chr2L:18976753-18977253	266.64	156.27	215.27	219.07	208.97	169.96	282.63	285.67	229.62
chr2L:18981928-18982428	767.73	1856.67	936.29	1619.6	1829.84	2259.37	1831.31	2514.43	1532.75
chr2L:18983937-18984437	415.28	1036.86	568.86	812.19	972.3	1232.22	1107.44	1658.67	892.96
chr2L:18987065-18987925	355.52	417.97	347.54	326.22	517.55	690	502.77	473.81	541.66
chr2L:18990748-18991248	159.37	115.96	177.23	112.88	116.94	81.29	91.33	78.65	98.13
chr2L:18994246-18994746	263.57	132.09	250.71	219.07	167.83	100.68	135.55	83.69	143.27
chr2L:19003063-19003563	306.48	342.31	294.8	327.17	391.95	516.35	411.44	422.22	357.18
chr2L:19008354-19008854	202.28	191.62	256.77	272.64	203.56	183.82	178.81	164.23	202.14
chr2L:19009109-19009609	243.65	341.07	285.29	286.99	299.92	330.68	316.27	369.36	327.75
chr2L:1902216-1902716	160.9	151.93	168.58	167.41	163.49	137.63	173.04	171.78	172.7
chr2L:19034393-19034893	265.11	333.63	266.28	307.08	305.33	403.66	298.01	383.2	288.49
chr2L:19035089-19035589	380.04	792.53	510.07	673.48	875.94	1181.41	904.6	1356.63	959.69
chr2L:19036211-19036711	251.31	282.16	248.12	267.86	323.74	323.3	288.4	348.6	282.61
chr2L:19041668-19042168	209.94	130.85	186.74	201.85	139.67	189.36	142.28	132.77	182.52
chr2L:19044608-19045108	182.36	151.31	187.6	196.11	135.34	135.78	153.81	145.35	196.25
chr2L:19045126-19045626	229.86	171.16	207.49	213.33	188.4	205.06	222.06	225.9	188.4
chr2L:19051665-19052165	193.08	169.3	178.96	192.29	186.23	140.4	175.92	142.84	164.85
chr2L:19054136-19054636	381.57	570.52	423.62	576.86	598.76	653.98	639.28	804.16	751.66
chr2L:19058801-19059301	205.34	190.38	190.2	176.02	175.4	178.27	183.61	118.93	139.34
chr2L:19063057-19063557	193.08	140.77	139.19	170.28	179.74	134.86	148.04	135.29	178.59
chr2L:1906321-1907274	332.53	475.64	345.81	499.37	428.77	548.68	297.05	337.9	276.72
chr2L:19064681-19065181	277.37	282.78	189.33	216.2	242.53	280.81	260.52	288.82	268.87
chr2L:19072817-19073317	232.93	132.09	229.1	188.46	140.76	96.99	100.94	85.58	109.9
chr2L:19073328-19073828	217.6	120.93	199.71	179.85	149.42	100.68	140.35	70.47	129.53
chr2L:19077747-19078247	219.13	102.94	229.1	212.38	198.14	109	140.35	72.99	107.94
chr2L:190838-191338	361.65	284.64	372.61	366.4	333.49	285.42	215.34	204.5	227.66
chr2L:19091722-19092222	194.62	122.17	213.54	247.77	184.07	88.68	110.55	81.8	92.24
chr2L:1909695-1910195	196.15	337.35	279.24	269.77	286.93	295.58	267.25	295.11	280.64
chr2L:19114107-19114607	144.05	156.89	154.75	151.15	157	166.27	166.31	195.69	155.04
chr2L:1911434-1911934	191.55	257.97	213.54	267.86	266.36	335.3	286.47	342.3	306.16
chr2L:19123607-19124107	160.9	143.87	182.42	169.33	194.89	136.71	190.34	179.33	170.74
chr2L:19126913-19127413	275.83	143.25	172.04	160.72	187.31	226.31	262.44	137.17	229.62
chr2L:19131573-19132073	219.13	237.51	229.1	273.6	299.92	323.3	252.83	336.64	312.05
chr2L:1913304-1913804	170.1	222.63	189.33	229.6	186.23	284.5	159.58	186.25	178.59
chr2L:19133350-19133850	303.42	591.6	395.95	527.11	544.62	742.66	578.71	806.05	624.09
chr2L:19134205-19134705	246.72	329.91	199.71	271.69	292.34	441.53	329.73	354.26	310.08
chr2L:19134858-19135358	366.24	515.33	336.3	437.19	584.68	592.09	518.15	604.07	649.6
chr2L:19138771-19139271	335.6	362.78	366.56	389.36	402.78	393.5	348.96	386.98	329.71
chr2L:19141220-19141720	724.83	1605.52	886.14	1144.15	1409.73	1729.17	1315.08	1850.58	1509.2
chr2L:19142218-19142718	390.76	694.55	461.66	588.34	618.25	762.98	620.05	655.03	524
chr2L:19154890-19155390	235.99	399.98	312.96	283.17	247.95	220.76	222.06	254.21	184.48
chr2L:1915628-1916128	136.38	124.03	173.77	173.15	152.67	147.79	143.24	133.4	157
chr2L:19156557-19157057	269.7	281.54	263.68	271.69	276.1	311.29	267.25	286.93	249.24
chr2L:19158007-19158507	660.47	1642.1	851.56	1153.72	1423.81	1610.01	1419.87	1895.89	1493.5
chr2L:19159868-19160368	278.9	701.37	344.95	548.16	649.65	794.38	679.65	1014.96	622.13
chr2L:19161509-19162009	439.8	746.64	473.76	687.83	918.17	981.89	865.19	1232.04	1181.46
chr2L:1916207-1916707	228.33	194.72	188.47	265.95	187.31	283.58	194.19	173.04	143.27
chr2L:19163267-19163767	447.46	1045.54	507.48	804.54	874.86	987.44	706.57	928.75	735.96
chr2L:19165064-19165564	203.81	269.76	225.64	222.9	250.11	288.19	268.21	350.48	353.26
chr2L:19165953-19166453	243.65	270.38	218.73	227.68	294.51	290.04	230.72	308.33	296.35
chr2L:19168658-19169158	286.56	149.45	271.46	244.9	189.48	133.01	173.04	144.72	149.15
chr2L:19169668-19170168	251.31	158.13	261.95	296.56	224.13	119.16	200.92	128.99	170.74
chr2L:19170984-19171484	249.78	143.25	236.02	216.2	187.31	143.17	179.77	113.26	111.87
chr2L:19181106-19181968	314.14	245.57	327.66	313.78	256.61	254.02	323.96	212.05	262.98
chr2L:19185795-19186295	226.8	185.42	210.95	190.37	201.39	267.87	237.45	207.02	292.42
chr2L:19190006-19190506	183.89	256.73	222.18	194.2	207.89	190.28	178.81	168.64	143.27
chr2L:1919639-1920139	147.11	109.76	133.14	154.98	128.85	104.38	158.62	137.8	96.16
chr2L:19223586-19224435	308.01	421.69	365.7	330.04	276.1	289.12	209.57	232.82	272.79
chr2L:1926067-1926567	255.91	173.02	194.52	238.2	258.78	243.86	217.26	291.97	227.66
chr2L:1927895-1928395	156.31	160.61	125.36	179.85	180.82	191.21	207.64	230.3	166.82
chr2L:19291745-19292245	234.46	102.94	202.3	176.02	132.09	92.37	110.55	60.41	117.75
chr2L:1930850-1931350	243.65	298.9	234.29	199.94	194.89	278.03	214.37	257.99	227.66
chr2L:19314248-19314748	219.13	173.02	203.16	149.24	140.76	84.98	114.4	76.77	82.43
chr2L:1931674-1932174	151.71	173.02	167.72	191.33	180.82	191.21	189.38	181.85	164.85
chr2L:1933401-1933901	252.85	378.28	293.08	360.66	447.17	579.16	428.75	512.2	349.33
chr2L:19340140-19340640	268.17	140.77	255.04	220.99	164.58	133.01	154.77	86.83	129.53
chr2L:19360662-19361162	206.87	225.73	190.2	192.29	190.56	219.84	195.15	199.47	176.63
chr2L:19361375-19361875	329.47	556.88	383.85	582.6	609.58	750.97	668.12	854.5	696.71
chr2L:19362920-19363420	214.54	342.93	271.46	275.51	331.32	446.15	352.8	362.44	325.78
chr2L:19363474-19363974	190.02	177.36	178.09	129.15	181.9	290.97	213.41	179.33	192.33
chr2L:1938004-1938504	327.93	522.77	410.65	295.6	318.33	339	236.48	285.67	268.87
chr2L:19380124-19380624	254.38	149.45	165.99	171.24	125.6	129.32	145.16	115.78	117.75
chr2L:19381333-19381833	219.13	122.17	197.98	178.89	140.76	84.06	102.86	58.52	104.02
chr2L:19383423-19383923	160.9	125.89	155.62	183.68	164.58	112.69	105.75	105.71	145.23
chr2L:19384032-19384532	188.49	148.83	243.8	232.47	171.07	119.16	151.89	81.17	141.3
chr2L:19387412-19387912	211.47	201.54	220.46	194.2	146.17	107.15	128.82	74.25	147.19
chr2L:19388958-19389458	145.58	135.19	178.96	137.76	123.43	120.08	124.01	108.23	111.87
chr2L:19389689-19390189	208.41	192.86	231.69	203.77	157	167.19	152.85	135.91	155.04
chr2L:19390807-19391307	213	157.51	250.71	211.42	174.32	142.25	140.35	101.31	145.23
chr2L:19396819-19397319	347.86	795.63	421.89	709.83	728.69	999.44	796.93	1239.59	775.21
chr2L:19398245-19398745	357.05	993.45	501.43	875.33	922.5	1189.73	961.32	1378.03	957.72
chr2L:19398767-19399267	376.97	605.25	394.23	383.62	583.6	572.69	611.4	640.56	820.35
chr2L:19399276-19399776	133.32	146.97	148.7	77.49	135.34	178.27	138.43	128.36	117.75
chr2L:19403998-19404498	271.24	132.09	257.63	242.99	194.89	152.41	186.5	86.21	164.85
chr2L:19413961-19414461	242.12	248.05	222.18	212.38	228.46	216.15	271.09	272.46	231.58
chr2L:19416700-19417200	209.94	102.94	159.07	131.06	153.75	141.33	99.98	105.71	147.19
chr2L:19423793-19424293	335.6	660.44	348.41	517.55	559.78	757.43	530.65	795.98	578.95
chr2L:19425050-19425550	527.15	1193.75	569.72	733.75	949.57	1207.28	935.36	1315.1	989.13
chr2L:19426358-19426858	274.3	418.59	300.86	344.39	365.97	366.71	445.09	423.48	443.54
chr2L:19432331-19432831	280.43	398.74	273.19	375.01	370.3	423.98	368.19	439.21	368.96
chr2L:19433392-19434322	372.37	271	344.95	334.83	364.88	341.77	327.81	328.46	308.12
chr2L:19440456-19441249	404.55	433.47	414.11	334.83	305.33	290.97	233.6	208.91	184.48
chr2L:19444547-19445047	369.31	604.01	421.03	532.85	627.99	732.49	574.87	802.28	478.86
chr2L:19452667-19453167	220.67	288.98	274.06	299.43	298.84	358.4	262.44	361.81	264.94
chr2L:19453278-19453778	206.87	355.95	205.76	230.55	280.43	332.53	260.52	307.7	274.76
chr2L:19455182-19455682	209.94	228.21	218.73	259.25	205.72	285.42	188.42	215.83	194.29
chr2L:19455747-19456247	243.65	291.46	244.66	371.18	278.27	345.46	283.59	325.94	261.02
chr2L:194593-195093	366.24	238.75	298.26	341.52	269.6	204.14	245.14	145.35	323.82
chr2L:19462825-19463325	231.39	140.15	223.05	176.98	163.49	151.49	148.04	82.43	137.38
chr2L:19465072-19465572	347.86	200.92	408.92	382.66	290.18	176.43	238.41	151.65	231.58
chr2L:19465964-19466464	292.69	154.41	293.94	262.12	219.8	132.09	156.7	96.9	198.22
chr2L:19468903-19469403	200.74	164.95	190.2	161.67	131.01	171.81	124.97	105.71	111.87
chr2L:19469436-19469936	281.96	179.22	200.57	179.85	155.92	157.03	158.62	113.26	82.43
chr2L:1947888-1948388	430.61	460.76	388.17	394.14	320.49	300.2	258.59	204.5	227.66
chr2L:19484469-19484969	263.57	173.64	230.83	200.9	206.8	153.33	148.04	111.37	153.08
chr2L:19489893-19490393	329.47	342.93	330.25	294.65	357.31	423.06	371.07	386.35	368.96
chr2L:19493015-19493515	510.29	797.49	612.95	662.96	782.82	999.44	767.13	960.84	985.2
chr2L:19497879-19498379	199.21	253.01	222.18	244.9	282.6	297.43	240.33	312.1	298.31
chr2L:19508534-19509034	403.02	573.62	402.01	515.63	509.97	514.5	488.35	580.78	496.53
chr2L:19513494-19513994	419.88	234.41	359.64	370.22	279.35	169.04	196.11	131.51	196.25
chr2L:19519547-19520047	272.77	267.9	260.22	276.47	219.8	278.03	254.75	226.52	288.49
chr2L:19526303-19526803	193.08	243.09	255.04	213.33	275.02	303.9	248.98	254.84	284.57
chr2L:19528337-19528837	510.29	961.2	548.98	823.67	935.49	1102.9	1066.1	1365.44	996.98
chr2L:19533222-19533722	355.52	630.67	384.72	621.82	567.36	782.37	641.2	857.02	659.42
chr2L:19537078-19537578	237.52	236.89	255.04	217.16	213.3	241.09	180.73	203.24	209.99
chr2L:19542453-19542953	311.08	408.67	328.52	387.44	360.55	375.02	404.72	414.04	355.22
chr2L:19546689-19547189	246.72	321.85	338.03	315.69	331.32	364.86	318.2	358.04	304.2
chr2L:19547236-19548088	404.55	449.59	338.9	306.13	339.98	480.32	399.91	379.43	325.78
chr2L:19548163-19548663	372.37	589.74	387.31	416.14	544.62	657.68	621.01	666.99	635.87
chr2L:19549360-19549860	304.95	390.68	313.82	396.05	441.76	428.6	344.15	392.64	368.96
chr2L:19554696-19555196	308.01	152.55	281.84	252.55	225.21	153.33	139.39	83.69	121.68
chr2L:19564521-19565021	291.16	127.75	265.41	257.34	211.14	128.39	173.04	78.03	170.74
chr2L:19566357-19566857	257.44	193.48	259.36	246.81	205.72	199.52	241.29	186.25	192.33
chr2L:195673-196173	352.45	191.62	365.7	329.09	246.87	211.53	251.87	169.26	229.62
chr2L:19570344-19570844	232.93	381.38	276.65	508.94	493.73	703.86	540.26	732.43	573.06
chr2L:19570886-19571386	323.34	388.2	313.82	386.49	452.59	556.99	431.63	516.6	349.33
chr2L:19571828-19572328	461.25	662.92	448.69	479.28	631.24	690	600.82	731.8	718.29
chr2L:19572474-19572974	468.92	880.58	515.26	706.01	820.72	986.51	873.84	1145.84	1026.41
chr2L:19575455-19575955	740.15	1650.79	935.42	1337.39	1709.65	1828	1430.44	2049.42	1581.82
chr2L:19577020-19577520	297.29	413.63	306.04	304.21	420.1	488.64	432.59	457.45	404.29
chr2L:19580182-19580682	266.64	363.4	331.98	348.22	447.17	437.83	356.65	463.12	308.12
chr2L:19582198-19582698	258.98	255.49	259.36	309	295.59	338.07	318.2	420.33	327.75
chr2L:19583878-19584378	200.74	226.97	280.11	264.99	272.85	187.51	224.95	200.1	255.13
chr2L:19585110-19585610	395.36	200.3	308.64	324.3	271.77	149.64	203.8	103.19	209.99
chr2L:19587058-19587558	205.34	204.64	261.09	252.55	283.68	232.77	254.75	228.41	288.49
chr2L:19591080-19591580	246.72	106.04	202.3	192.29	178.65	107.15	143.24	61.04	129.53
chr2L:1970366-1970866	350.92	311.31	365.7	463.02	505.64	398.12	425.86	482.62	576.99
chr2L:19715952-19716452	185.42	110.38	199.71	147.32	154.83	72.05	150.93	59.78	109.9
chr2L:1972643-1973143	559.33	1003.37	612.09	816.02	930.08	924.62	895.95	963.99	926.32
chr2L:19728185-19728685	277.37	133.95	220.46	259.25	155.92	103.45	129.78	78.03	131.49
chr2L:19729070-19729570	318.74	165.57	281.84	200.9	188.4	109.92	139.39	69.22	107.94
chr2L:19735704-19736204	459.72	866.94	543.79	849.5	879.19	975.43	765.21	1122.56	892.96
chr2L:1974101-1974601	265.11	273.48	293.94	309	342.15	345.46	271.09	311.47	353.26
chr2L:19754962-19755462	255.91	213.94	251.58	299.43	286.93	267.87	240.33	310.21	310.08
chr2L:19756656-19757156	220.67	324.95	240.34	291.78	277.18	324.22	235.52	278.12	243.36
chr2L:19758413-19758913	263.57	187.9	228.24	264.03	193.81	157.95	206.68	188.77	151.12
chr2L:19763938-19764438	281.96	399.98	283.57	251.6	308.58	497.87	372.03	380.06	335.6
chr2L:19764480-19764980	320.27	711.91	406.33	554.85	570.61	858.12	740.22	899.81	820.35
chr2L:19765397-19765897	171.63	153.17	203.16	160.72	173.24	153.33	144.2	179.33	141.3
chr2L:19778908-19779408	265.11	122.17	202.3	194.2	136.43	133.01	151.89	57.89	141.3
chr2L:19785813-19786313	432.14	574.24	421.03	289.86	224.13	274.34	214.37	202.61	233.54
chr2L:19790224-19790724	222.2	241.23	250.71	316.65	298.84	303.9	230.72	283.16	190.37
chr2L:19791205-19791705	344.79	610.21	382.12	591.21	664.8	720.49	561.41	821.78	655.49
chr2L:19795570-19796070	191.55	187.28	229.1	230.55	201.39	206.91	189.38	176.82	186.44
chr2L:1980822-1981743	361.65	381.38	360.51	361.61	424.44	447.99	397.02	378.8	416.06
chr2L:19810602-19811102	266.64	230.07	210.95	174.11	155.92	115.46	129.78	91.24	96.16
chr2L:1981939-1982439	266.64	195.96	242.93	250.64	220.88	178.27	212.45	188.14	225.69
chr2L:198606-199106	358.58	224.49	357.05	322.39	355.14	220.76	210.53	162.34	202.14
chr2L:19865616-19866116	180.82	290.22	180.69	299.43	345.4	289.12	360.49	429.77	306.16
chr2L:1987519-1988019	243.65	431.61	338.03	331	438.51	629.96	437.4	485.14	502.41
chr2L:1988031-1988531	255.91	294.56	205.76	309.95	282.6	423.06	307.62	297.63	337.56
chr2L:1988627-1989127	199.21	231.93	219.59	207.59	219.8	251.25	198.99	212.05	170.74
chr2L:19887390-19887890	156.31	98.6	137.46	97.58	114.77	96.99	110.55	92.5	139.34
chr2L:1989392-1989892	421.41	1034.38	580.96	947.08	860.78	1157.4	1027.65	1449.76	1000.9
chr2L:19910953-19911453	171.63	171.78	187.6	120.54	94.2	81.29	92.29	58.52	43.18
chr2L:19935018-19935518	308.01	516.57	316.42	467.8	459.08	511.73	434.52	534.22	386.62
chr2L:19941637-19942137	99.61	114.1	92.5	121.49	111.52	124.7	126.89	130.25	111.87
chr2L:19942377-19942877	255.91	302	241.2	331.96	315.08	418.44	405.68	623.57	406.25
chr2L:19943078-19943578	136.38	140.77	147.83	147.32	125.6	130.24	136.51	152.9	139.34
chr2L:19944979-19945479	168.56	137.67	143.51	167.41	135.34	141.33	162.46	203.87	174.67
chr2L:19951551-19952051	205.34	164.33	151.29	217.16	168.91	193.05	177.84	224.01	162.89
chr2L:19953648-19954148	131.79	145.11	111.52	132.97	119.1	132.09	111.51	149.76	160.93
chr2L:19958473-19958973	127.19	133.95	135.73	155.93	163.49	203.21	154.77	139.06	198.22
chr2L:20061289-20061789	246.72	301.38	221.32	260.21	342.15	331.61	337.42	398.94	286.53
chr2L:20066107-20066607	162.43	179.84	174.63	193.24	257.69	244.78	187.46	213.94	202.14
chr2L:20067317-20067817	114.93	122.17	126.22	120.54	133.18	128.39	95.17	137.8	121.68
chr2L:20067935-20068435	303.42	689.58	363.1	532.85	489.4	691.85	529.69	788.43	476.9
chr2L:200688-201188	403.02	241.23	342.35	274.56	267.44	155.18	203.8	139.69	168.78
chr2L:20075433-20075933	213	275.96	229.1	300.39	283.68	289.12	258.59	337.27	276.72
chr2L:20077496-20077996	139.45	99.84	146.11	121.49	114.77	146.87	145.16	135.29	168.78
chr2L:20084845-20085345	200.74	486.8	319.01	409.44	434.18	574.54	473.93	652.52	439.61
chr2L:20090998-20091498	199.21	360.92	219.59	235.34	351.89	368.56	335.5	434.8	304.2
chr2L:20093685-20094185	217.6	272.24	214.4	225.77	299.92	381.49	278.78	354.26	374.85
chr2L:2010642-2011142	350.92	641.21	403.74	453.45	764.42	767.6	655.62	578.27	559.33
chr2L:20106585-20107085	93.48	117.82	156.48	128.19	131.01	96.06	116.32	89.35	143.27
chr2L:20120931-20121431	197.68	253.63	215.27	198.98	232.79	230.93	276.86	251.69	270.83
chr2L:2013007-2013507	148.64	159.99	188.47	169.33	160.25	138.56	137.47	93.13	100.09
chr2L:20148325-20148825	206.87	383.86	248.12	317.61	368.13	403.66	321.08	444.87	323.82
chr2L:20174897-20175397	113.4	180.46	150.43	258.29	171.07	189.36	195.15	269.31	196.25
chr2L:20205002-20205502	234.46	376.42	302.59	254.47	268.52	241.09	192.26	214.57	215.88
chr2L:20222674-20223174	145.58	231.93	193.65	180.81	232.79	299.28	187.46	293.85	241.39
chr2L:20223180-20223680	98.07	97.98	107.2	82.27	126.68	135.78	115.36	115.15	143.27
chr2L:20227256-20227756	183.89	172.4	153.02	194.2	175.4	141.33	155.73	125.85	102.05
chr2L:20265074-20265574	220.67	427.27	277.51	336.74	280.43	356.55	275.9	417.81	312.05
chr2L:20287238-20287738	144.05	97.36	102.01	150.19	129.93	82.21	114.4	98.16	98.13
chr2L:20290708-20291208	139.45	109.14	133.14	164.54	174.32	141.33	183.61	190.66	155.04
chr2L:20310880-20311380	107.27	171.16	125.36	145.41	128.85	133.94	140.35	166.75	113.83
chr2L:2031458-2031958	220.67	387.58	301.72	393.18	460.17	397.19	298.97	395.16	367
chr2L:20317384-20317884	163.97	201.54	175.5	186.55	157	158.88	138.43	136.54	117.75
chr2L:20334111-20334611	179.29	236.89	138.32	225.77	207.89	235.54	198.03	235.96	211.96
chr2L:20349819-20350319	209.94	338.59	301.72	302.3	337.82	343.62	369.15	382.58	306.16
chr2L:20350741-20351241	130.25	192.24	151.29	161.67	181.9	194.9	219.18	211.42	166.82
chr2L:203637-204137	326.4	251.77	284.43	262.12	352.97	264.18	311.47	280.64	284.57
chr2L:20385255-20385755	156.31	130.23	135.73	196.11	146.17	118.23	113.44	108.23	155.04
chr2L:2038585-2039085	494.97	955.62	629.38	727.05	801.23	1031.77	968.05	1302.52	883.15
chr2L:20399246-20399746	105.74	104.8	125.36	135.84	107.19	114.54	97.09	96.9	107.94
chr2L:20417194-20417694	409.15	933.3	536.01	734.7	899.76	947.72	841.15	1089.21	979.31
chr2L:20428720-20429220	196.15	247.43	194.52	202.81	250.11	240.16	298.97	280.64	314.01
chr2L:2044791-2045720	344.79	362.16	340.62	352.05	376.79	307.59	303.78	333.49	339.52
chr2L:20463207-20463707	147.11	150.07	134	169.33	180.82	188.43	164.39	164.86	151.12
chr2L:20478533-20479033	398.43	1040.58	567.13	678.26	797.98	876.59	784.44	1018.73	814.46
chr2L:20637816-20638316	133.32	93.64	140.92	154.98	106.11	102.53	106.71	123.33	147.19
chr2L:20638376-20638876	220.67	313.79	189.33	315.69	355.14	409.2	356.65	411.52	343.45
chr2L:20645287-20645787	191.55	333.01	204.89	268.82	305.33	378.72	309.54	375.02	298.31
chr2L:20647223-20647723	140.98	172.4	169.45	159.76	148.34	201.37	190.34	186.25	147.19
chr2L:20649881-20650381	196.15	171.78	192.79	153.06	141.84	166.27	126.89	152.9	143.27
chr2L:20651852-20652352	199.21	194.1	195.38	184.63	162.41	104.38	115.36	74.25	80.46
chr2L:20656189-20656689	283.49	286.5	231.69	286.99	299.92	321.45	255.71	371.88	296.35
chr2L:20670074-20670574	203.81	248.05	197.98	247.77	256.61	271.57	309.54	320.91	227.66
chr2L:20674107-20674607	326.4	631.29	380.39	534.77	477.49	610.57	697.92	918.05	684.93
chr2L:20714409-20714909	183.89	120.31	168.58	191.33	200.31	103.45	198.99	151.02	155.04
chr2L:20715949-20716449	173.16	293.94	271.46	416.14	363.8	409.2	610.44	747.53	618.2
chr2L:207179-207679	401.49	380.14	340.62	416.14	478.57	369.48	421.06	452.42	527.93
chr2L:20734022-20734522	193.08	306.96	234.29	249.68	337.82	316.83	255.71	335.38	306.16
chr2L:20735330-20735830	220.67	382.62	305.18	335.78	397.37	395.34	320.12	422.85	325.78
chr2L:20749891-20750890	346.32	530.83	380.39	386.49	345.4	451.69	340.31	429.77	327.75
chr2L:20752150-20752650	160.9	158.75	168.58	144.45	154.83	142.25	138.43	141.58	160.93
chr2L:20758375-20758875	291.16	437.19	272.33	371.18	420.1	446.15	469.12	527.3	421.95
chr2L:20761507-20762007	297.29	346.65	285.29	414.23	439.59	592.09	629.66	838.77	482.79
chr2L:20770311-20770811	269.7	352.85	293.08	267.86	290.18	314.98	282.63	343.56	241.39
chr2L:20783032-20783532	219.13	290.22	211.81	268.82	285.84	266.03	251.87	263.02	241.39
chr2L:20787366-20787866	260.51	383.24	268.87	299.43	315.08	309.44	337.42	347.97	394.47
chr2L:20792503-20793003	159.37	249.91	180.69	256.38	252.28	278.96	338.38	397.05	264.94
chr2L:20793920-20794420	142.51	197.2	172.04	211.42	228.46	218.92	251.87	276.86	245.32
chr2L:20797456-20797956	125.66	226.35	180.69	241.07	250.11	267.87	273.01	306.44	257.09
chr2L:20799530-20800030	190.02	228.83	188.47	188.46	241.45	261.41	243.21	288.19	176.63
chr2L:20800475-20800975	364.71	850.82	458.2	547.2	592.26	704.78	566.22	751.31	500.45
chr2L:20803787-20804287	275.83	472.54	278.38	359.7	453.67	522.81	475.85	600.29	549.51
chr2L:20806022-20806522	465.85	1017.01	576.64	837.07	1047.01	1238.68	870.96	1196.18	922.4
chr2L:20822670-20823170	519.48	1255.76	660.5	957.6	1183.44	1479.77	1089.17	1476.82	975.39
chr2L:20823466-20823966	471.98	1038.72	556.76	736.62	884.6	1277.48	912.29	1233.3	808.57
chr2L:20824345-20824845	211.47	512.85	312.1	326.22	403.86	553.3	455.67	553.1	384.66
chr2L:20829822-20830322	285.03	558.74	339.76	355.87	491.57	609.64	505.65	640.56	486.71
chr2L:20831040-20831540	177.76	266.04	191.93	231.51	244.7	276.19	301.85	378.17	341.48
chr2L:20858373-20858873	157.84	131.47	137.46	173.15	161.33	141.33	105.75	118.3	92.24
chr2L:20864833-20865333	186.95	314.41	189.33	235.34	275.02	268.8	172.08	232.82	219.81
chr2L:20865818-20866318	130.25	256.11	166.85	156.89	200.31	301.13	225.91	222.75	225.69
chr2L:20868863-20869784	292.69	288.36	286.16	277.43	220.88	280.81	283.59	319.02	286.53
chr2L:20869818-20870318	190.02	156.89	162.53	194.2	108.27	149.64	136.51	137.8	137.38
chr2L:20875906-20876406	125.66	145.73	119.31	132.02	136.43	216.15	211.49	244.14	153.08
chr2L:20876587-20877087	303.42	175.5	236.02	265.95	232.79	247.55	262.44	298.89	225.69
chr2L:20877250-20877750	285.03	195.96	261.09	219.07	199.22	169.04	226.87	210.79	190.37
chr2L:20878473-20878973	298.82	491.14	362.24	491.72	540.29	629.96	748.87	942.6	606.43
chr2L:20880125-20880625	136.38	160.61	165.99	216.2	218.71	212.45	214.37	241	229.62
chr2L:20882863-20883363	140.98	146.35	196.25	197.07	200.31	184.74	236.48	220.86	162.89
chr2L:20884340-20884840	119.53	217.05	163.4	216.2	215.47	285.42	319.16	375.65	239.43
chr2L:20885152-20885652	102.67	104.18	168.58	182.72	180.82	181.05	218.22	293.85	196.25
chr2L:20891083-20891583	142.51	200.3	155.62	174.11	202.47	250.32	223.99	217.09	200.18
chr2L:20897374-20897874	128.72	152.55	127.95	124.36	100.7	111.77	116.32	93.13	131.49
chr2L:2090335-2090835	156.31	144.49	214.4	200.9	185.15	113.62	124.01	74.88	198.22
chr2L:20910675-20911175	128.72	176.74	172.04	164.54	146.17	180.12	196.11	222.75	208.03
chr2L:20913112-20913612	471.98	1213.59	595.66	1018.83	1114.14	1273.78	999.77	1569.94	998.94
chr2L:20913752-20914252	176.23	513.47	278.38	413.27	459.08	597.63	458.55	678.32	363.07
chr2L:20915123-20915623	186.95	336.11	220.46	203.77	189.48	223.54	215.34	257.36	192.33
chr2L:20917289-20917789	159.37	288.98	166.85	195.16	252.28	367.63	269.17	308.33	304.2
chr2L:20917789-20918289	174.69	355.95	225.64	195.16	243.62	346.39	275.9	293.85	257.09
chr2L:20918658-20919158	180.82	290.22	260.22	223.86	214.38	266.95	248.98	312.1	247.28
chr2L:20921969-20922469	186.95	172.4	185.87	201.85	205.72	150.56	186.5	201.36	180.55
chr2L:20922634-20923134	167.03	257.35	154.75	210.46	236.04	242.01	220.14	291.34	219.81
chr2L:20925892-20926392	121.06	150.69	141.78	114.8	168.91	181.97	153.81	178.7	190.37
chr2L:20935922-20936422	452.06	985.39	524.77	983.43	938.74	1205.43	981.51	1352.23	930.25
chr2L:20936550-20937050	170.1	192.24	215.27	215.25	215.47	189.36	152.85	201.98	180.55
chr2L:20953780-20954280	203.81	412.39	298.26	283.17	244.7	276.19	198.03	243.51	194.29
chr2L:20961396-20961896	185.42	254.87	197.11	209.51	212.22	196.75	256.67	316.51	219.81
chr2L:20968825-20969325	150.18	84.34	127.95	140.63	131.01	107.15	124.01	125.85	143.27
chr2L:20969700-20970200	162.43	220.15	176.36	170.28	207.89	241.09	264.36	311.47	237.47
chr2L:20970823-20971807	214.54	379.52	343.22	534.77	546.79	679.84	600.82	770.81	618.2
chr2L:20982600-20983100	150.18	131.47	142.65	131.06	154.83	126.55	198.03	212.68	168.78
chr2L:20987191-20988147	260.51	336.73	339.76	343.44	307.5	277.11	261.48	253.58	272.79
chr2L:21028078-21028578	186.95	164.95	180.69	143.5	140.76	114.54	113.44	119.55	88.31
chr2L:21038775-21039275	147.11	383.24	267.14	277.43	286.93	306.67	347.04	401.45	221.77
chr2L:21039712-21040212	315.68	389.44	283.57	263.08	284.76	343.62	270.13	380.06	310.08
chr2L:21042008-21042508	496.5	740.44	511.8	697.4	787.16	944.02	847.88	824.93	1014.64
chr2L:21046633-21047133	139.45	64.49	122.76	120.54	88.79	76.67	94.21	34.61	88.31
chr2L:21050965-21051465	165.5	224.49	206.62	190.37	238.2	237.39	229.76	266.17	184.48
chr2L:21051895-21052395	361.65	703.85	453.88	485.98	671.3	822.09	676.77	661.33	690.82
chr2L:21053018-21053518	217.6	204.02	199.71	190.37	184.07	220.76	181.69	156.05	162.89
chr2L:21053654-21054154	157.84	270.38	196.25	192.29	220.88	254.02	192.26	226.52	202.14
chr2L:21082765-21083265	272.77	139.53	264.55	227.68	216.55	133.94	175.92	112.63	209.99
chr2L:21086071-21086571	159.37	92.4	162.53	126.28	90.95	62.81	110.55	53.49	96.16
chr2L:21087136-21087636	311.08	144.49	241.2	218.12	207.89	126.55	155.73	106.97	129.53
chr2L:21096537-21097037	191.55	266.04	212.67	238.2	249.03	281.73	293.2	371.88	335.6
chr2L:21102216-21102716	223.73	368.98	285.29	329.09	360.55	350.08	323	471.3	372.88
chr2L:21107956-21108456	211.47	275.96	207.49	237.25	299.92	322.37	263.4	307.07	276.72
chr2L:21108972-21109472	163.97	207.12	159.94	146.37	195.98	258.64	217.26	200.1	153.08
chr2L:21113359-21113859	213	408.05	240.34	264.03	318.33	378.72	270.13	379.43	257.09
chr2L:21142108-21142608	285.03	421.07	290.48	273.6	378.96	468.32	378.76	429.14	337.56
chr2L:21142917-21143417	274.3	236.27	271.46	214.29	264.19	321.45	297.05	282.53	280.64
chr2L:21153792-21154292	162.43	163.71	163.4	186.55	161.33	121	141.31	141.58	135.42
chr2L:21156003-21156503	294.22	306.96	247.26	245.86	294.51	391.65	349.92	329.72	261.02
chr2L:21156558-21157058	206.87	235.03	217	223.86	273.93	325.14	259.56	279.38	266.91
chr2L:21158575-21159075	186.95	187.28	171.18	193.24	136.43	215.22	191.3	159.83	127.57
chr2L:21162791-21163291	190.02	123.41	169.45	176.98	157	150.56	168.23	130.25	107.94
chr2L:21163381-21163881	223.73	181.7	170.31	203.77	175.4	222.61	169.19	201.36	145.23
chr2L:21168380-21168880	401.49	670.98	473.76	717.48	762.25	829.48	658.5	931.27	692.78
chr2L:21179493-21179993	144.05	164.33	94.23	132.97	211.14	279.88	188.42	166.75	196.25
chr2L:211950-212450	335.6	213.94	310.37	329.09	270.69	167.19	220.14	146.61	262.98
chr2L:21209398-21209898	229.86	254.87	197.98	269.77	217.63	303.9	238.41	315.88	202.14
chr2L:21214814-21215314	419.88	1004.61	514.4	647.65	739.51	860.89	663.31	1080.4	522.04
chr2L:21218354-21218854	206.87	468.2	250.71	490.76	446.09	575.47	377.8	609.73	343.45
chr2L:21219642-21220142	326.4	432.23	293.08	369.27	426.6	556.99	476.81	648.11	384.66
chr2L:21220322-21220822	226.8	262.32	233.42	226.73	251.2	339.92	300.89	279.38	255.13
chr2L:21221016-21221516	304.95	429.75	307.77	412.31	462.33	584.7	408.56	543.66	406.25
chr2L:21237045-21237545	395.36	791.91	440.05	634.26	761.17	922.78	634.47	992.3	612.32
chr2L:21244005-21244505	179.29	131.47	160.8	207.59	192.73	145.02	150.93	129.62	155.04
chr2L:21248804-21249304	341.73	595.32	344.08	334.83	320.49	388.88	231.68	302.03	192.33
chr2L:21250661-21251161	628.29	1485.21	829.95	1125.97	1150.96	1516.72	1219.91	1502.62	1403.22
chr2L:21251678-21252178	288.09	415.49	238.61	299.43	375.71	511.73	365.3	569.46	380.73
chr2L:21260846-21261346	251.31	350.37	253.31	353.96	350.81	411.97	338.38	383.2	304.2
chr2L:21262713-21263213	260.51	474.4	253.31	397.96	460.17	532.98	399.91	565.68	367
chr2L:21278023-21278523	226.8	129.61	240.34	172.2	140.76	108.07	107.67	61.67	125.6
chr2L:2128999-2129499	275.83	461.38	325.06	451.54	387.62	623.5	615.24	764.52	551.48
chr2L:2130116-2130616	608.36	1173.29	701.13	898.29	1069.75	1231.29	1141.09	1266.65	1110.8
chr2L:21309754-21310254	453.59	812.99	533.41	939.43	1002.62	1226.67	886.34	1432.77	796.8
chr2L:21314036-21314536	167.03	135.19	161.67	139.67	172.16	155.18	168.23	188.14	213.92
chr2L:21318381-21318881	304.95	127.75	214.4	234.38	225.21	133.01	157.66	97.53	155.04
chr2L:21320088-21320588	179.29	151.31	224.78	188.46	177.57	133.01	139.39	120.81	160.93
chr2L:21324780-21325280	200.74	121.55	218.73	173.15	182.98	117.31	124.97	89.98	127.57
chr2L:21329387-21329887	255.91	163.09	227.37	176.02	166.74	134.86	135.55	139.69	139.34
chr2L:21339151-21340358	620.62	308.2	508.34	467.8	439.59	244.78	309.54	182.48	343.45
chr2L:21344094-21344594	355.52	600.29	363.1	517.55	558.7	668.76	447.97	768.3	537.74
chr2L:2135541-2136041	352.45	194.72	329.39	374.05	245.78	147.79	168.23	125.22	182.52
chr2L:21359432-21359932	288.09	176.12	298.26	247.77	181.9	141.33	142.28	74.88	141.3
chr2L:21374209-21374709	277.37	151.93	282.7	210.46	168.91	133.01	168.23	61.67	139.34
chr2L:21376698-21377198	306.48	130.23	234.29	177.94	169.99	123.78	141.31	69.85	176.63
chr2L:21379950-21380450	213	137.67	222.18	237.25	169.99	97.91	148.04	78.65	211.96
chr2L:21396468-21396968	122.59	67.59	104.61	110.01	105.03	123.78	123.05	79.91	94.2
chr2L:21397165-21397665	300.35	407.43	301.72	334.83	411.44	418.44	347.04	406.49	343.45
chr2L:21398456-21398956	203.81	127.75	242.93	220.99	175.4	109.92	80.75	71.73	127.57
chr2L:21400858-21401358	179.29	125.89	206.62	151.15	147.25	121	137.47	130.88	131.49
chr2L:21401363-21401863	168.56	229.45	217	222.9	225.21	218.92	187.46	215.2	166.82
chr2L:2141966-2142466	318.74	163.09	257.63	277.43	198.14	121.93	178.81	101.31	164.85
chr2L:21424876-21425376	44.44	20.46	42.36	41.14	40.06	46.19	29.8	14.47	21.59
chr2L:21426687-21427187	160.9	66.35	155.62	110.97	112.61	66.51	123.05	36.5	123.64
chr2L:2144733-2145233	343.26	195.34	274.92	304.21	260.94	194.9	245.14	206.39	284.57
chr2L:2147186-2147686	335.6	460.14	348.41	443.88	443.93	429.52	385.49	518.49	370.92
chr2L:215104-215604	237.52	209.6	285.29	292.73	227.38	167.19	193.23	118.93	178.59
chr2L:2151943-2152443	249.78	267.28	286.16	347.26	296.67	267.87	310.51	309.58	268.87
chr2L:21537420-21537920	118	47.75	91.64	94.71	119.1	50.8	94.21	47.19	100.09
chr2L:21539207-21539707	79.69	58.29	69.16	102.36	128.85	158.88	114.4	150.39	131.49
chr2L:21539892-21540392	93.48	63.25	99.42	60.27	83.37	82.21	72.1	84.95	88.31
chr2L:21540678-21541178	127.19	266.66	143.51	269.77	286.93	328.84	232.64	381.95	235.51
chr2L:21545468-21545968	323.34	160.61	263.68	229.6	256.61	142.25	127.86	75.51	176.63
chr2L:2154689-2155189	327.93	189.14	275.78	264.03	217.63	268.8	214.37	210.79	209.99
chr2L:21547092-21547592	185.42	130.85	231.69	196.11	190.56	106.23	98.05	78.65	149.15
chr2L:21548238-21549018	360.11	186.04	386.44	352.05	227.38	192.13	160.54	115.78	209.99
chr2L:21550226-21550726	173.16	94.88	215.27	131.06	158.08	101.61	128.82	43.42	119.72
chr2L:21553206-21553706	432.14	347.27	367.43	400.83	423.35	307.59	336.46	291.34	398.4
chr2L:21554257-21554757	297.29	177.36	301.72	248.73	230.62	130.24	149	79.28	158.97
chr2L:21556726-21557226	563.92	284.02	454.74	400.83	355.14	231.85	242.25	148.5	284.57
chr2L:21557766-21558266	501.1	238.13	437.45	394.14	346.48	237.39	245.14	149.13	235.51
chr2L:21559519-21560019	285.03	171.78	240.34	213.33	221.96	177.35	228.79	134.66	249.24
chr2L:21570738-21571238	285.03	164.95	343.22	271.69	252.28	139.48	195.15	127.11	184.48
chr2L:21573158-21573658	439.8	507.27	356.19	462.06	610.67	866.43	640.24	721.1	565.21
chr2L:21578748-21579595	504.16	246.19	478.95	439.1	387.62	206.91	296.09	173.67	349.33
chr2L:21584130-21584630	311.08	133.95	277.51	185.59	185.15	171.81	137.47	71.73	139.34
chr2L:21585050-21585550	352.45	168.68	344.95	316.65	226.29	106.23	176.88	106.34	192.33
chr2L:21586348-21586848	262.04	123.41	210.08	184.63	151.58	101.61	124.01	42.16	180.55
chr2L:21591909-21592409	459.72	283.4	504.02	446.75	363.8	222.61	263.4	142.21	286.53
chr2L:21592410-21592910	376.97	209.6	319.01	318.56	251.2	181.97	183.61	86.21	180.55
chr2L:21593906-21594406	465.85	306.96	515.26	458.23	368.13	243.86	258.59	147.87	317.93
chr2L:21595461-21596373	528.68	202.78	465.98	291.78	325.91	189.36	331.66	125.22	251.21
chr2L:21608556-21609401	493.43	259.83	460.79	300.39	363.8	191.21	267.25	122.07	292.42
chr2L:21611672-21612172	262.04	147.59	272.33	189.42	182.98	133.94	150.93	82.43	137.38
chr2L:2161266-2161766	1469.58	3514.9	1989.28	2725.49	3157.28	3604.28	3184.85	4110.17	3756.32
chr2L:21616123-21616623	346.32	138.29	223.05	215.25	191.65	109.92	181.69	61.04	233.54
chr2L:21617166-21617666	421.41	174.88	316.42	250.64	265.27	142.25	150.93	122.7	247.28
chr2L:21618570-21619416	413.75	280.92	448.69	399.88	341.06	300.2	353.77	267.43	341.48
chr2L:21621647-21622147	283.49	153.79	289.62	229.6	217.63	144.1	186.5	96.9	170.74
chr2L:2162204-2162704	2272.55	5497.45	2778.6	4413.01	4945.98	5653.05	4096.18	5874.55	5285.15
chr2L:21623422-21623922	488.84	884.93	500.56	703.14	754.67	914.46	688.3	890.37	751.66
chr2L:21629082-21629582	737.09	1464.13	877.5	1367.05	1581.89	1997.97	1568.87	2216.8	1785.92
chr2L:21634612-21635112	324.87	291.46	339.76	298.47	269.6	260.48	188.42	148.5	174.67
chr2L:21639528-21640028	341.73	483.08	431.4	441.01	467.75	517.27	446.05	583.93	486.71
chr2L:21640537-21641037	254.38	113.48	236.88	159.76	188.4	163.5	189.38	114.52	215.88
chr2L:2164368-2164868	848.95	1550.33	1059.05	823.67	954.98	1053.02	839.23	1104.31	1018.56
chr2L:21644164-21644664	323.34	156.89	264.55	260.21	221.96	134.86	148.04	103.19	139.34
chr2L:21645215-21645715	383.1	221.39	369.15	356.83	281.51	180.12	220.14	135.29	239.43
chr2L:21650236-21650736	324.87	163.09	287.89	198.98	246.87	112.69	176.88	77.4	245.32
chr2L:21650907-21651407	335.6	162.47	306.91	205.68	192.73	125.62	139.39	88.72	170.74
chr2L:21652820-21653320	216.07	96.12	177.23	157.85	132.09	96.99	108.63	70.47	137.38
chr2L:21657387-21657887	308.01	474.4	351.86	388.4	490.48	603.18	453.74	553.1	394.47
chr2L:21658899-21659399	383.1	267.9	363.97	362.57	359.47	278.03	271.09	266.8	251.21
chr2L:21659604-21660484	550.13	350.37	550.71	476.41	420.1	290.04	321.08	190.03	384.66
chr2L:21660497-21660997	426.01	226.97	377.8	317.61	291.26	192.13	205.72	125.85	292.42
chr2L:21665964-21666464	281.96	135.81	250.71	234.38	243.62	138.56	174	117.04	149.15
chr2L:21668469-21668969	433.67	222.63	449.56	385.53	351.89	181.05	268.21	164.86	282.61
chr2L:21669334-21669834	327.93	200.92	331.98	328.13	216.55	169.04	227.83	117.67	221.77
chr2L:21670608-21671108	415.28	199.68	319.88	335.78	256.61	184.74	178.81	137.17	206.07
chr2L:21676920-21677420	412.22	628.81	497.1	629.47	652.89	788.84	544.11	887.22	553.44
chr2L:21678394-21678894	442.86	319.99	466.85	419.97	411.44	311.29	339.35	288.82	321.86
chr2L:21681600-21682100	461.25	713.77	461.66	664.87	761.17	896.91	686.38	1015.59	694.74
chr2L:21683451-21683951	378.5	497.96	381.26	373.09	482.9	475.71	520.07	588.96	502.41
chr2L:21685048-21685548	280.43	396.26	306.04	319.52	350.81	409.2	355.69	448.65	341.48
chr2L:21689006-21689506	268.17	120.31	201.44	172.2	194.89	124.7	127.86	54.11	151.12
chr2L:21689732-21690676	502.63	235.03	419.3	282.21	291.26	197.67	266.29	135.29	300.27
chr2L:2169039-2169539	514.89	732.37	551.57	548.16	459.08	586.55	402.79	556.87	386.62
chr2L:21690922-21691798	418.35	196.58	339.76	265.95	279.35	183.82	254.75	96.9	253.17
chr2L:21699816-21700316	376.97	204.02	345.81	300.39	260.94	153.33	219.18	97.53	192.33
chr2L:2170035-2170535	429.07	599.67	426.21	618.95	613.92	808.24	776.75	1128.22	798.76
chr2L:21700850-21701350	291.16	192.24	325.93	246.81	212.22	123.78	198.03	108.23	137.38
chr2L:21701682-21702182	314.14	160.61	306.91	268.82	243.62	145.02	147.08	89.98	168.78
chr2L:21703243-21703743	350.92	145.11	292.21	221.94	202.47	136.71	229.76	89.35	192.33
chr2L:21705022-21705522	280.43	102.94	204.03	190.37	174.32	102.53	143.24	64.18	237.47
chr2L:21710823-21711583	445.93	240.61	451.28	338.65	324.82	146.87	195.15	112	312.05
chr2L:21713491-21713991	235.99	145.73	280.11	150.19	177.57	93.29	149	59.15	86.35
chr2L:21716550-21717844	681.92	434.71	771.16	695.48	424.44	330.68	415.29	226.52	463.16
chr2L:21725118-21725618	389.23	165.57	294.8	300.39	201.39	133.01	214.37	117.67	196.25
chr2L:21733053-21733553	246.72	142.63	217.86	214.29	206.8	112.69	127.86	117.67	219.81
chr2L:2173694-2174194	395.36	377.66	349.27	275.51	334.57	353.78	291.28	243.51	378.77
chr2L:21739029-21739529	165.5	93.02	206.62	150.19	150.5	97.91	128.82	71.73	149.15
chr2L:2174280-2174780	376.97	391.3	322.47	363.53	393.04	502.49	335.5	388.87	376.81
chr2L:21746066-21747019	433.67	273.48	465.12	426.66	334.57	225.38	297.05	212.05	372.88
chr2L:21751765-21752265	234.46	281.54	242.93	218.12	305.33	270.64	247.06	298.26	266.91
chr2L:2175184-2175684	389.23	646.18	424.48	547.2	709.2	762.05	686.38	873.38	906.7
chr2L:21752722-21753222	366.24	536.41	396.82	353.96	475.32	659.52	549.87	629.87	622.13
chr2L:21753484-21753984	407.62	770.2	458.2	622.78	768.75	814.7	774.82	999.86	841.93
chr2L:21756959-21757459	341.73	535.79	399.41	430.49	505.64	615.18	493.16	628.61	437.65
chr2L:21757751-21758251	275.83	365.88	306.91	301.34	320.49	425.83	364.34	473.19	374.85
chr2L:21758441-21758941	344.79	203.4	280.97	279.34	224.13	175.5	195.15	174.3	166.82
chr2L:21767791-21768291	349.39	191.62	338.03	288.91	218.71	134.86	150.93	103.19	170.74
chr2L:2177161-2177661	280.43	264.18	266.28	370.22	349.73	384.26	404.72	341.68	323.82
chr2L:21775955-21776455	396.89	190.38	336.3	291.78	250.11	148.72	170.15	105.08	184.48
chr2L:2177989-2178489	521.02	1028.8	631.97	1148.93	1234.33	1483.46	1235.3	1611.47	1375.75
chr2L:21782464-21782964	309.55	184.18	284.43	320.48	221.96	129.32	186.5	73.62	107.94
chr2L:21783528-21784028	335.6	136.43	280.11	236.29	164.58	110.84	142.28	73.62	182.52
chr2L:21789302-21789802	349.39	142.01	284.43	226.73	276.1	157.95	179.77	103.82	200.18
chr2L:21794672-21795172	375.44	448.35	319.01	330.04	367.05	478.48	416.25	375.02	461.2
chr2L:21796767-21797267	291.16	198.44	348.41	272.64	236.04	166.27	173.04	140.32	227.66
chr2L:2180442-2180942	395.36	489.28	475.49	458.23	393.04	337.15	302.82	272.46	329.71
chr2L:21807253-21807753	263.57	127.13	241.2	166.46	161.33	127.47	149.97	64.81	143.27
chr2L:21818361-21818861	292.69	145.11	293.94	207.59	214.38	107.15	143.24	83.69	137.38
chr2L:21821560-21822060	323.34	171.16	350.13	266.9	249.03	138.56	159.58	78.03	162.89
chr2L:2182504-2183004	458.19	734.23	523.04	474.5	400.62	437.83	307.62	332.24	268.87
chr2L:21828377-21828877	809.11	1878.37	966.54	1499.07	1616.54	1988.73	1426.6	2119.9	1424.81
chr2L:21834099-21834599	358.58	173.64	322.47	296.56	259.86	132.09	170.15	125.22	180.55
chr2L:21840277-21840777	335.6	178.6	312.96	285.08	214.38	160.72	218.22	114.52	249.24
chr2L:21841322-21841822	288.09	170.54	308.64	263.08	177.57	145.02	158.62	83.06	164.85
chr2L:21844290-21844790	271.24	176.12	218.73	175.07	193.81	204.14	232.64	163.6	162.89
chr2L:21847030-21847958	545.54	274.72	520.45	452.49	410.36	231.85	321.08	156.05	325.78
chr2L:21851364-21851864	232.93	128.99	267.14	216.2	128.85	102.53	131.7	74.25	139.34
chr2L:21853334-21853834	281.96	159.37	227.37	225.77	198.14	97.91	150.93	95.01	178.59
chr2L:21858791-21859291	349.39	145.11	301.72	263.08	199.22	147.79	176.88	84.32	137.38
chr2L:21859506-21860006	340.19	186.04	324.2	322.39	223.05	153.33	179.77	107.6	158.97
chr2L:21865058-21865558	266.64	305.72	252.44	275.51	284.76	236.47	220.14	224.64	182.52
chr2L:21865591-21866091	242.12	174.88	232.56	210.46	220.88	153.33	127.86	108.23	158.97
chr2L:21871788-21872288	324.87	179.84	354.46	289.86	234.96	157.95	138.43	101.94	215.88
chr2L:21879839-21880339	317.21	155.65	272.33	238.2	205.72	122.85	185.53	74.25	166.82
chr2L:21881080-21881580	291.16	169.92	261.95	230.55	169.99	115.46	152.85	76.14	180.55
chr2L:21881969-21882469	229.86	133.33	240.34	191.33	202.47	135.78	153.81	90.61	196.25
chr2L:21886411-21886911	281.96	136.43	277.51	224.81	211.14	105.3	152.85	93.13	117.75
chr2L:21893029-21893529	292.69	194.1	294.8	248.73	253.36	162.57	199.95	137.17	231.58
chr2L:21899130-21899630	602.23	1224.76	752.14	801.67	1028.61	1120.45	1042.07	1335.24	987.16
chr2L:21907824-21908324	286.56	147.59	282.7	263.08	204.64	100.68	159.58	86.21	123.64
chr2L:21909052-21911042	968.48	555.02	867.12	752.88	642.07	523.74	528.73	463.75	569.14
chr2L:2191314-2191814	343.26	287.12	341.49	313.78	247.95	206.91	210.53	178.7	241.39
chr2L:21918001-21918937	461.25	244.33	454.74	395.1	310.75	194.9	265.32	147.87	294.38
chr2L:21920923-21921423	338.66	143.87	279.24	253.51	194.89	121	144.2	84.32	194.29
chr2L:21924358-21924858	251.31	106.04	279.24	171.24	153.75	88.68	149.97	70.47	94.2
chr2L:21928647-21929508	395.36	343.55	329.39	308.04	354.06	446.15	422.02	358.66	382.7
chr2L:21929724-21930224	246.72	236.89	231.69	230.55	319.41	387.03	278.78	350.48	257.09
chr2L:21931828-21932328	318.74	262.94	372.61	335.78	243.62	216.15	182.65	178.7	266.91
chr2L:2193404-2193904	448.99	904.15	562.81	774.88	894.35	920.01	937.29	1144.58	883.15
chr2L:21937854-21938354	329.47	207.12	248.98	254.47	230.62	172.73	184.57	135.29	192.33
chr2L:21938446-21938946	234.46	206.5	242.93	181.76	198.14	212.45	247.06	165.49	206.07
chr2L:21939229-21939729	266.64	154.41	232.56	285.08	239.29	153.33	189.38	105.08	139.34
chr2L:21953286-21953786	373.91	155.03	303.45	272.64	218.71	141.33	198.99	93.13	178.59
chr2L:21954348-21954848	533.28	241.85	405.46	294.65	351.89	166.27	201.88	108.23	223.73
chr2L:21962839-21963339	286.56	154.41	286.16	209.51	185.15	157.03	151.89	97.53	249.24
chr2L:21964896-21965396	323.34	158.13	302.59	275.51	202.47	145.94	119.2	80.54	131.49
chr2L:2196591-2197091	1403.68	3587.45	1828.48	3052.66	3528.66	3781.63	3132.94	4305.23	3151.86
chr2L:21973356-21973856	327.93	152.55	294.8	247.77	218.71	133.01	181.69	70.47	155.04
chr2L:2197434-2197934	453.59	673.46	520.45	607.47	924.66	1102.9	865.19	1057.12	930.25
chr2L:21977013-21977513	275.83	134.57	233.42	190.37	184.07	102.53	145.16	69.22	178.59
chr2L:21979948-21980448	295.75	165.57	263.68	248.73	226.29	140.4	139.39	64.18	147.19
chr2L:2198422-2198922	473.51	749.12	570.59	761.49	814.22	932.94	761.36	921.83	612.32
chr2L:21991033-21991533	298.82	124.03	272.33	221.94	201.39	113.62	159.58	81.17	141.3
chr2L:21992146-21992646	271.24	137.05	245.53	241.07	168.91	93.29	131.7	78.03	164.85
chr2L:21992682-21993182	234.46	152.55	268.87	201.85	184.07	94.22	132.66	61.67	174.67
chr2L:21997392-21997892	257.44	114.72	200.57	222.9	219.8	109	113.44	71.1	107.94
chr2L:2200136-2200636	632.88	994.69	718.42	1025.53	935.49	1090.89	1046.88	1299.37	1265.84
chr2L:22007522-22008022	274.3	123.41	231.69	148.28	168.91	122.85	144.2	56.63	121.68
chr2L:22009968-22010468	326.4	130.23	222.18	222.9	217.63	108.07	126.89	55.37	147.19
chr2L:22012088-22012588	320.27	186.66	331.98	273.6	244.7	123.78	224.95	117.67	151.12
chr2L:22015396-22015896	329.47	171.78	294.8	288.91	240.37	117.31	179.77	93.13	162.89
chr2L:22016027-22016527	285.03	182.94	248.12	238.2	194.89	117.31	178.81	81.8	131.49
chr2L:22018738-22019238	286.56	173.02	312.96	274.56	242.53	141.33	216.3	95.64	211.96
chr2L:22021260-22022305	582.31	362.16	657.91	589.29	478.57	261.41	323	190.03	368.96
chr2L:22023307-22023807	324.87	168.06	335.44	271.69	236.04	133.01	156.7	83.06	190.37
chr2L:22024384-22024884	332.53	243.71	355.32	306.13	282.6	193.98	235.52	192.55	247.28
chr2L:22030320-22030820	257.44	115.34	224.78	161.67	131.01	94.22	127.86	60.41	137.38
chr2L:22031119-22031619	315.68	157.51	275.78	256.38	203.56	141.33	180.73	108.86	153.08
chr2L:2203177-2203677	651.27	789.43	638.02	688.79	740.6	656.75	848.85	734.95	1330.61
chr2L:220367-220867	358.58	740.44	453.88	579.73	594.43	765.75	577.75	734.95	643.72
chr2L:22037632-22038132	251.31	230.07	259.36	184.63	253.36	255.87	221.1	246.66	215.88
chr2L:22041228-22041728	262.04	119.06	224.78	183.68	165.66	88.68	137.47	54.11	143.27
chr2L:22043240-22044192	530.21	549.44	463.39	442.93	530.54	588.4	541.22	539.88	496.53
chr2L:22050829-22051329	277.37	151.93	251.58	198.03	197.06	121	143.24	67.33	139.34
chr2L:22055429-22056586	494.97	258.59	540.33	472.58	368.13	208.76	328.77	162.34	406.25
chr2L:22056998-22057498	430.61	173.02	320.74	284.12	249.03	139.48	193.23	96.27	229.62
chr2L:22064854-22065354	300.35	107.28	230.83	157.85	153.75	101.61	124.97	74.88	176.63
chr2L:22069108-22069608	246.72	104.18	216.13	166.46	159.16	108.07	125.93	71.73	123.64
chr2L:22069788-22070288	329.47	115.96	274.92	223.86	178.65	112.69	121.13	92.5	174.67
chr2L:22075657-22076157	303.42	115.34	241.2	236.29	186.23	112.69	191.3	87.46	125.6
chr2L:22084265-22084765	372.37	139.53	302.59	196.11	223.05	119.16	129.78	54.74	127.57
chr2L:22092050-22092550	346.32	186.66	303.45	286.99	217.63	142.25	172.08	74.88	188.4
chr2L:22099279-22100162	399.96	215.19	419.3	303.26	243.62	160.72	210.53	127.73	292.42
chr2L:22101501-22102001	309.55	101.08	253.31	158.8	163.49	98.84	120.16	67.96	147.19
chr2L:22106750-22107250	243.65	112.24	259.36	190.37	179.74	113.62	159.58	103.82	123.64
chr2L:22107990-22108822	445.93	167.44	309.5	262.12	242.53	149.64	224.95	98.16	219.81
chr2L:22108976-22109476	286.56	155.65	290.48	278.38	175.4	105.3	149.97	88.09	172.7
chr2L:22109972-22110472	314.14	146.35	249.85	183.68	203.56	127.47	147.08	76.77	164.85
chr2L:22112865-22113365	159.37	135.81	161.67	130.1	133.18	111.77	189.38	155.42	160.93
chr2L:22113856-22114356	128.72	112.24	99.42	73.66	113.69	113.62	156.7	79.28	145.23
chr2L:22114665-22115165	176.23	143.25	160.8	182.72	169.99	208.76	210.53	177.44	184.48
chr2L:22118175-22118675	235.99	142.63	242.93	173.15	234.96	109	162.46	67.96	143.27
chr2L:22120896-22121396	249.78	263.56	256.77	237.25	198.14	234.62	226.87	140.95	215.88
chr2L:22121718-22122218	395.36	522.77	446.1	530.94	620.41	660.45	540.26	636.16	694.74
chr2L:22122435-22122935	309.55	187.9	319.88	289.86	224.13	150.56	186.5	137.17	221.77
chr2L:22123070-22123570	422.94	228.21	327.66	351.09	273.93	211.53	221.1	135.29	219.81
chr2L:22128359-22128859	380.04	179.22	327.66	255.42	243.62	163.5	185.53	144.09	192.33
chr2L:22128887-22129387	324.87	189.76	296.53	319.52	269.6	173.66	204.76	181.85	211.96
chr2L:22129701-22130201	350.92	476.88	395.09	424.75	438.51	539.44	386.45	511.57	418.02
chr2L:22131119-22131619	202.28	244.33	223.91	220.99	286.93	333.46	273.98	310.84	278.68
chr2L:22132938-22133438	199.21	156.27	188.47	174.11	194.89	211.53	204.76	132.77	188.4
chr2L:22134097-22134597	326.4	396.26	397.68	379.79	365.97	422.13	339.35	456.2	384.66
chr2L:22138195-22138695	225.26	225.11	242.93	220.03	247.95	303.9	256.67	290.71	278.68
chr2L:22139262-22139762	338.66	319.37	299.13	290.82	412.53	639.2	473.93	453.68	396.44
chr2L:2213944-2214444	258.98	305.72	225.64	264.03	263.11	241.09	273.98	267.43	255.13
chr2L:22139892-22140392	327.93	350.99	297.4	362.57	406.03	566.23	464.32	532.33	455.31
chr2L:22143983-22144483	353.99	265.42	366.56	348.22	342.15	218.92	255.71	222.75	321.86
chr2L:22145571-22146071	292.69	248.05	331.11	367.35	377.88	340.85	352.8	391.38	359.15
chr2L:22146145-22146922	504.16	346.03	529.09	506.07	384.37	326.07	322.04	242.89	314.01
chr2L:22147883-22148383	301.88	256.11	264.55	226.73	301	269.72	233.6	249.81	253.17
chr2L:22148688-22149188	432.14	695.17	431.4	442.93	563.03	581.93	557.57	606.58	529.89
chr2L:22151887-22152387	297.29	164.95	338.03	287.95	225.21	138.56	196.11	100.05	180.55
chr2L:22154961-22155461	311.08	182.94	308.64	264.03	236.04	130.24	221.1	127.73	184.48
chr2L:22156704-22157204	268.17	173.64	252.44	226.73	199.22	129.32	165.35	93.76	170.74
chr2L:2216073-2216573	288.09	319.99	284.43	348.22	306.42	342.69	298.01	303.92	270.83
chr2L:22162089-22162589	312.61	184.18	348.41	289.86	237.12	186.59	200.92	91.24	172.7
chr2L:22168587-22169087	350.92	730.51	445.23	504.15	707.03	821.17	607.55	811.71	575.03
chr2L:2217010-2217510	197.68	225.73	214.4	227.68	243.62	273.42	224.95	300.15	257.09
chr2L:22173866-22174366	251.31	116.58	255.04	197.07	162.41	99.76	174	93.76	190.37
chr2L:22174370-22174870	278.9	163.09	259.36	245.86	181.9	143.17	159.58	86.83	209.99
chr2L:22174946-22175446	239.06	136.43	194.52	184.63	210.05	104.38	173.04	110.12	158.97
chr2L:22176396-22176896	208.41	152.55	214.4	164.54	150.5	166.27	168.23	130.25	166.82
chr2L:22177015-22177515	268.17	290.84	256.77	261.16	249.03	314.06	241.29	226.52	174.67
chr2L:22179598-22180098	243.65	188.52	231.69	240.12	206.8	182.89	234.56	224.64	182.52
chr2L:22180320-22180820	245.18	156.89	248.12	235.34	161.33	127.47	173.04	74.25	158.97
chr2L:22181798-22182550	416.81	211.46	346.68	261.16	270.69	214.3	236.48	125.85	259.06
chr2L:22182871-22183371	375.44	183.56	326.79	326.22	277.18	160.72	182.65	135.29	261.02
chr2L:22183377-22183877	384.63	187.28	335.44	279.34	216.55	160.72	204.76	128.36	160.93
chr2L:22188201-22188701	324.87	175.5	317.28	264.03	267.44	133.94	150.93	112.63	194.29
chr2L:22188703-22189203	286.56	199.06	274.06	291.78	251.2	113.62	136.51	67.96	227.66
chr2L:22196321-22196821	280.43	138.29	294.8	210.46	215.47	130.24	167.27	78.03	123.64
chr2L:22200848-22201348	407.62	200.3	366.56	294.65	286.93	146.87	243.21	122.07	274.76
chr2L:2220499-2220999	188.49	177.36	174.63	195.16	177.57	204.14	181.69	225.27	160.93
chr2L:22206445-22206945	185.42	84.96	172.91	154.98	155.92	81.29	96.13	32.72	82.43
chr2L:222065-222565	399.96	798.73	575.78	660.09	673.47	731.57	810.39	996.71	873.33
chr2L:22207284-22207784	263.57	123.41	247.26	205.68	189.48	109	129.78	57.89	188.4
chr2L:22209882-22210382	240.59	112.86	238.61	168.37	157	99.76	97.09	50.97	157
chr2L:22210433-22210933	285.03	118.44	237.75	150.19	171.07	131.17	125.93	59.15	172.7
chr2L:22213659-22214159	318.74	120.93	303.45	246.81	223.05	109	159.58	101.31	166.82
chr2L:2221741-2222694	274.3	339.21	282.7	313.78	352.97	398.12	331.66	373.77	329.71
chr2L:22220596-22221096	211.47	71.31	183.28	132.02	168.91	81.29	83.63	45.93	76.54
chr2L:22221846-22222346	426.01	194.1	330.25	335.78	250.11	136.71	194.19	118.93	157
chr2L:22223238-22223738	389.23	177.98	312.1	287.95	272.85	151.49	174	113.26	147.19
chr2L:22223954-22224454	292.69	119.06	243.8	211.42	179.74	114.54	155.73	75.51	129.53
chr2L:22226297-22226797	240.59	130.23	236.88	190.37	193.81	113.62	126.89	95.64	129.53
chr2L:22227037-22227537	265.11	134.57	261.95	216.2	205.72	101.61	125.93	61.67	162.89
chr2L:22227568-22228068	211.47	122.17	232.56	187.5	175.4	88.68	127.86	72.99	157
chr2L:22239707-22240207	311.08	272.24	312.96	290.82	336.73	305.75	295.13	254.21	261.02
chr2L:22243601-22244101	301.88	151.93	275.78	275.51	201.39	106.23	166.31	84.95	211.96
chr2L:22245863-22246363	285.03	201.54	268.87	189.42	220.88	165.34	222.06	133.4	192.33
chr2L:22246556-22247056	254.38	166.19	267.14	236.29	239.29	227.23	199.95	162.34	188.4
chr2L:22247542-22248042	340.19	341.07	289.62	367.35	380.04	458.16	384.53	388.24	410.17
chr2L:22249510-22250010	232.93	331.77	226.51	226.73	224.13	339	248.98	238.48	225.69
chr2L:22251103-22251603	130.25	212.08	130.54	97.58	120.18	137.63	103.82	109.49	68.69
chr2L:22261035-22261535	381.57	316.27	388.17	349.18	288.01	205.99	237.45	185	229.62
chr2L:22262001-22262501	321.8	194.1	339.76	315.69	276.1	197.67	223.03	130.25	190.37
chr2L:22264267-22264767	317.21	184.18	282.7	264.99	247.95	132.09	187.46	125.22	125.6
chr2L:2226600-2227100	243.65	257.97	236.88	264.99	290.18	314.98	246.1	303.92	306.16
chr2L:222750-223250	297.29	333.63	259.36	301.34	278.27	337.15	275.9	387.61	310.08
chr2L:22276592-22277092	312.61	140.15	240.34	259.25	199.22	133.94	155.73	106.97	168.78
chr2L:2228072-2228572	407.62	943.84	472.03	1018.83	1178.03	1399.41	1235.3	1568.68	1430.7
chr2L:22282486-22283479	848.95	2037.75	1082.39	1439.75	1686.92	2038.61	1397.76	2223.09	1452.29
chr2L:22290149-22290649	300.35	168.06	257.63	219.07	190.56	117.31	142.28	99.42	151.12
chr2L:22290786-22291286	286.56	153.79	212.67	215.25	168.91	102.53	124.97	53.49	139.34
chr2L:2229741-2230241	231.39	308.2	280.97	292.73	321.58	360.24	231.68	256.73	211.96
chr2L:22352522-22353022	246.72	245.57	241.2	256.38	213.3	267.87	214.37	217.09	225.69
chr2L:22353039-22353539	277.37	211.46	237.75	225.77	208.97	251.25	206.68	195.06	182.52
chr2L:22353996-22354496	496.5	936.4	514.4	741.4	812.06	984.67	728.68	1018.1	681
chr2L:22361027-22361527	197.68	135.81	198.84	146.37	134.26	126.55	126.89	96.27	109.9
chr2L:22361574-22362074	193.08	146.35	209.22	182.72	197.06	114.54	134.58	111.37	131.49
chr2L:22363792-22364292	265.11	233.17	260.22	243.94	242.53	203.21	174	132.77	139.34
chr2L:2236655-2237155	231.39	246.19	223.91	276.47	242.53	235.54	301.85	253.58	206.07
chr2L:22369895-22370395	225.26	148.83	204.03	179.85	115.85	117.31	150.93	78.65	157
chr2L:22371114-22371614	260.51	191.62	227.37	205.68	160.25	109	139.39	92.5	121.68
chr2L:22372213-22372713	251.31	153.17	252.44	194.2	168.91	106.23	143.24	72.36	111.87
chr2L:22375831-22376331	257.44	124.65	254.17	196.11	177.57	103.45	102.86	69.22	145.23
chr2L:22377181-22377681	243.65	130.23	172.91	161.67	195.98	119.16	114.4	78.03	182.52
chr2L:22384791-22385291	87.35	45.27	77.81	62.18	40.06	26.79	40.38	24.54	43.18
chr2L:22389242-22389742	176.23	111	185.87	107.14	144	62.81	97.09	60.41	88.31
chr2L:22391506-22392233	370.84	170.54	301.72	282.21	259.86	132.09	184.57	70.47	153.08
chr2L:22394274-22394774	311.08	135.81	260.22	231.51	169.99	112.69	162.46	83.69	141.3
chr2L:22395296-22395796	294.22	140.15	314.69	259.25	195.98	142.25	166.31	80.54	115.79
chr2L:22404677-22405177	304.95	170.54	285.29	233.42	217.63	144.1	205.72	117.04	209.99
chr2L:22406438-22406938	237.52	151.93	256.77	240.12	190.56	97.91	173.04	95.01	196.25
chr2L:224108-224608	505.69	1021.97	605.17	931.77	879.19	1135.23	816.16	1092.98	843.9
chr2L:2242105-2242605	378.5	669.74	465.98	540.51	565.19	605.02	640.24	758.86	624.09
chr2L:22441109-22441609	157.84	66.35	156.48	115.75	113.69	47.11	97.09	47.82	64.76
chr2L:22451240-22451740	105.74	47.13	104.61	91.84	70.38	35.1	65.37	17.62	70.65
chr2L:22507592-22508092	251.31	122.17	218.73	187.5	149.42	75.74	90.36	64.81	135.42
chr2L:22509319-22509819	320.27	155.03	232.56	203.77	197.06	102.53	115.36	76.14	127.57
chr2L:22514636-22515390	309.55	142.01	204.03	193.24	180.82	109	129.78	56.63	176.63
chr2L:22524393-22524893	228.33	132.09	219.59	170.28	167.83	100.68	140.35	74.88	135.42
chr2L:22525252-22526177	309.55	176.12	337.17	255.42	226.29	136.71	248.02	107.6	208.03
chr2L:22532368-22533367	654.34	420.45	529.09	508.94	494.81	332.53	396.06	320.91	382.7
chr2L:22535681-22536181	452.06	308.2	417.57	416.14	421.19	342.69	367.22	290.71	261.02
chr2L:22536560-22537060	442.86	587.26	421.89	345.35	463.41	449.84	358.57	386.98	331.67
chr2L:22538071-22538571	352.45	440.29	351.86	417.1	464.5	499.72	452.78	505.91	418.02
chr2L:22539455-22539955	291.16	230.69	296.53	286.99	286.93	257.71	233.6	252.95	209.99
chr2L:22541376-22541876	260.51	117.82	280.11	206.64	198.14	133.01	213.41	115.15	194.29
chr2L:22544926-22545426	350.92	145.11	280.11	218.12	233.87	112.69	165.35	86.83	176.63
chr2L:22547570-22548070	406.09	200.3	332.84	330.04	307.5	159.8	235.52	105.08	202.14
chr2L:22550060-22550560	288.09	342.93	293.94	353	306.42	320.52	328.77	357.41	308.12
chr2L:22551664-22552164	234.46	140.15	194.52	172.2	140.76	121	149.97	117.04	206.07
chr2L:22553452-22553952	323.34	210.22	335.44	306.13	242.53	145.02	189.38	125.22	251.21
chr2L:22555371-22555871	134.85	83.72	119.31	103.32	80.12	53.57	84.6	35.87	82.43
chr2L:22558376-22558876	271.24	125.27	238.61	186.55	163.49	129.32	155.73	75.51	164.85
chr2L:22559004-22559504	255.91	171.78	238.61	189.42	182.98	135.78	151.89	77.4	170.74
chr2L:22559568-22560068	242.12	110.38	205.76	169.33	206.8	109	114.4	69.22	147.19
chr2L:22560913-22561413	289.62	161.23	239.47	224.81	199.22	109.92	142.28	83.69	90.28
chr2L:22562628-22563128	119.53	88.68	136.6	108.1	95.28	59.12	80.75	51.6	100.09
chr2L:22572433-22572933	213	181.08	242.93	253.51	207.89	163.5	196.11	171.78	180.55
chr2L:22573443-22573943	252.85	223.25	215.27	183.68	220.88	274.34	222.06	191.29	219.81
chr2L:22574243-22574743	593.04	1082.13	701.13	837.07	1074.08	1265.47	986.31	1290.56	869.41
chr2L:22578318-22578818	297.29	225.11	256.77	217.16	214.38	256.79	231.68	186.88	225.69
chr2L:22578840-22579340	291.16	287.12	248.98	200.9	311.83	420.28	349.92	298.89	302.23
chr2L:22579643-22580143	381.57	205.26	248.98	290.82	247.95	193.05	252.83	215.83	239.43
chr2L:22584104-22584604	277.37	140.77	255.9	256.38	203.56	103.45	153.81	71.73	109.9
chr2L:22586395-22586895	165.5	122.79	155.62	104.27	122.35	87.75	86.52	71.73	92.24
chr2L:22587513-22588013	160.9	68.83	177.23	156.89	145.09	79.44	115.36	56.63	133.45
chr2L:22588903-22589403	191.55	80	183.28	132.97	144	77.59	85.56	60.41	78.5
chr2L:22590029-22590529	206.87	58.29	156.48	105.23	83.37	68.35	52.87	26.43	84.39
chr2L:22591462-22591962	406.09	220.77	404.6	340.57	272.85	193.98	173.04	125.22	153.08
chr2L:22599028-22599528	343.26	226.35	380.39	375.96	330.24	171.81	230.72	138.43	282.61
chr2L:22600635-22601135	257.44	145.73	273.19	192.29	171.07	111.77	119.2	60.41	115.79
chr2L:22617158-22617658	186.95	120.31	198.84	154.02	163.49	81.29	107.67	72.99	96.16
chr2L:22618132-22618632	136.38	76.9	116.71	91.84	85.54	53.57	66.33	39.01	78.5
chr2L:22625379-22625879	193.08	96.74	191.06	161.67	103.94	81.29	48.07	64.81	100.09
chr2L:22626242-22626742	190.02	107.28	209.22	176.98	105.03	78.51	124.01	50.97	94.2
chr2L:22627226-22627726	177.76	109.76	216.13	189.42	131.01	75.74	109.59	54.11	105.98
chr2L:22628139-22628639	262.04	161.23	276.65	216.2	201.39	109	138.43	82.43	223.73
chr2L:22632741-22633241	375.44	213.32	327.66	243.94	229.54	170.88	193.23	112	202.14
chr2L:22633936-22634436	300.35	164.95	269.73	213.33	175.4	105.3	145.16	75.51	105.98
chr2L:22634854-22635354	252.85	133.33	252.44	231.51	173.24	95.14	164.39	71.73	119.72
chr2L:22636285-22636785	234.46	104.8	231.69	183.68	141.84	90.52	91.33	65.44	137.38
chr2L:22640250-22640750	288.09	120.31	215.27	169.33	136.43	89.6	125.93	80.54	104.02
chr2L:22646421-22646921	262.04	158.13	229.1	210.46	178.65	109	111.51	67.33	135.42
chr2L:22659205-22659705	153.24	76.28	173.77	138.71	135.34	55.42	65.37	45.3	92.24
chr2L:22660900-22662294	818.3	428.51	691.62	610.34	479.66	358.4	368.19	224.64	370.92
chr2L:22662301-22662801	346.32	185.42	326.79	309.95	240.37	157.95	163.42	128.99	170.74
chr2L:22697839-22698831	433.67	304.48	462.52	437.19	338.9	251.25	255.71	166.75	296.35
chr2L:22699698-22700198	311.08	125.89	253.31	179.85	132.09	96.99	147.08	62.92	100.09
chr2L:22709332-22709832	170.1	82.48	183.28	162.63	121.27	67.43	98.05	49.71	92.24
chr2L:22714337-22714837	242.12	102.94	217	172.2	169.99	93.29	119.2	56.63	115.79
chr2L:22721983-22722483	271.24	114.1	216.13	197.07	159.16	92.37	92.29	55.37	123.64
chr2L:22733189-22733689	303.42	146.35	305.18	237.25	249.03	93.29	139.39	93.13	192.33
chr2L:22733853-22734353	410.68	197.2	344.08	260.21	247.95	136.71	195.15	101.31	202.14
chr2L:22736941-22737441	416.81	658.58	391.63	482.15	521.88	676.15	454.7	648.74	427.84
chr2L:22738814-22739314	170.1	144.49	174.63	154.02	135.34	155.18	126.89	130.88	84.39
chr2L:22744339-22744839	228.33	165.57	191.06	171.24	181.9	147.79	196.11	160.46	153.08
chr2L:22745308-22745808	286.56	127.75	246.39	175.07	182.98	115.46	135.55	84.95	174.67
chr2L:22747815-22748315	327.93	107.9	196.25	150.19	176.49	113.62	138.43	59.78	153.08
chr2L:22758047-22758547	137.92	170.54	159.94	145.41	199.22	202.29	142.28	196.95	139.34
chr2L:22920995-22921495	213	81.86	191.06	137.76	99.61	94.22	104.78	56.63	80.46
chr2L:22924936-22925436	205.34	166.82	178.96	195.16	214.38	187.51	190.34	196.95	153.08
chr2L:22976338-22976838	242.12	241.23	204.89	239.16	237.12	266.03	175.92	220.23	182.52
chr2L:22977612-22978112	174.69	230.07	224.78	236.29	210.05	254.94	199.95	240.37	208.03
chr2L:22982062-22982562	309.55	624.47	360.51	544.33	512.14	769.44	489.31	771.44	459.24
chr2L:22982672-22983172	183.89	142.63	121.9	131.06	174.32	195.82	140.35	158.57	164.85
chr2L:22993485-22993985	258.98	253.63	205.76	223.86	185.15	265.1	220.14	254.84	272.79
chr2L:22995852-22996352	229.86	246.81	224.78	269.77	270.69	363.01	258.59	297	272.79
chr2L:22996827-22997327	163.97	112.24	151.29	112.88	154.83	172.73	174.96	145.35	153.08
chr2L:22998220-22998720	257.44	135.19	219.59	169.33	160.25	117.31	170.15	95.01	141.3
chr2L:23000403-23000903	220.67	123.41	255.9	212.38	189.48	101.61	138.43	64.81	164.85
chr2L:23004241-23004741	263.57	128.99	226.51	220.03	137.51	105.3	122.09	72.36	125.6
chr2L:23006608-23007108	332.53	156.27	257.63	199.94	194.89	113.62	137.47	86.21	123.64
chr2L:23013321-23013821	249.78	111.62	251.58	236.29	149.42	114.54	138.43	76.77	155.04
chr2L:23014735-23015235	251.31	128.37	268.87	252.55	207.89	124.7	151.89	77.4	174.67
chr2L:23064686-23065186	268.17	85.58	216.13	158.8	158.08	102.53	155.73	88.09	133.45
chr2L:230656-231156	183.89	131.47	190.2	129.15	177.57	138.56	149.97	84.95	164.85
chr2L:23066464-23066964	190.02	127.13	170.31	132.02	205.72	143.17	114.4	98.79	133.45
chr2L:23067049-23067549	260.51	166.82	238.61	188.46	206.8	130.24	147.08	118.93	172.7
chr2L:23068156-23068656	281.96	355.95	250.71	325.26	400.62	502.49	443.17	470.04	333.63
chr2L:23068994-23069494	200.74	284.64	245.53	241.07	251.2	402.73	217.26	288.19	235.51
chr2L:23074629-23075129	226.8	179.22	235.15	191.33	198.14	164.42	155.73	170.52	137.38
chr2L:23075329-23075829	168.56	143.87	190.2	135.84	141.84	168.11	142.28	139.69	174.67
chr2L:23078570-23079070	274.3	145.73	266.28	230.55	188.4	112.69	173.04	71.73	186.44
chr2L:23079352-23079852	304.95	177.36	289.62	197.07	201.39	105.3	109.59	81.8	198.22
chr2L:23080237-23080737	309.55	155.03	270.6	209.51	195.98	108.07	151.89	89.98	160.93
chr2L:23084644-23085144	188.49	101.08	197.98	179.85	122.35	109.92	114.4	52.86	84.39
chr2L:23088947-23089447	225.26	92.4	142.65	160.72	145.09	73.9	103.82	44.68	135.42
chr2L:23129476-23130238	288.09	112.24	244.66	211.42	171.07	69.28	122.09	56.63	176.63
chr2L:23134320-23135247	326.4	193.48	318.15	247.77	213.3	133.94	171.11	73.62	166.82
chr2L:23172832-23173332	199.21	197.2	218.73	213.33	232.79	296.51	197.07	216.46	196.25
chr2L:23174137-23174637	357.05	502.31	348.41	387.44	488.32	838.72	613.32	665.1	543.63
chr2L:23175959-23176459	315.68	364.64	248.98	316.65	352.97	333.46	298.01	336.01	284.57
chr2L:23186316-23186816	121.06	65.11	89.05	124.36	80.12	32.33	58.64	44.05	45.14
chr2L:23187481-23188368	326.4	194.72	333.71	242.99	227.38	133.94	151.89	112.63	233.54
chr2L:23189078-23189578	398.43	197.82	372.61	291.78	328.07	174.58	194.19	122.7	266.91
chr2L:23191751-23192251	283.49	146.97	256.77	203.77	201.39	106.23	139.39	91.87	223.73
chr2L:23197573-23198073	190.02	81.24	166.85	157.85	127.76	72.05	99.02	52.86	105.98
chr2L:23227984-23228484	118	65.73	96.83	119.58	77.96	40.64	56.72	25.17	51.03
chr2L:23229563-23230063	157.84	62.01	108.93	91.84	112.61	79.44	58.64	32.72	49.06
chr2L:23240869-23241808	560.86	291.46	526.5	441.01	454.75	257.71	357.61	147.24	288.49
chr2L:23285757-23286257	262.04	132.71	253.31	203.77	214.38	80.36	145.16	50.34	153.08
chr2L:23298503-23299003	268.17	133.33	235.15	246.81	162.41	100.68	152.85	81.8	200.18
chr2L:23300377-23300877	163.97	89.3	177.23	129.15	98.53	75.74	75.94	44.68	62.8
chr2L:23302898-23303398	167.03	78.76	140.92	125.32	112.61	68.35	94.21	62.92	82.43
chr2L:23310255-23310755	285.03	145.73	256.77	265.95	167.83	104.38	124.97	67.33	111.87
chr2L:23311736-23312236	245.18	159.99	243.8	236.29	249.03	96.99	111.51	96.9	180.55
chr2L:23313209-23313709	216.07	199.68	183.28	176.98	228.46	242.01	188.42	199.47	139.34
chr2L:23314972-23315472	229.86	218.91	230.83	199.94	192.73	172.73	134.58	105.08	125.6
chr2L:23332310-23332810	283.49	127.13	260.22	229.6	214.38	109	160.54	98.16	178.59
chr2L:23335312-23335812	182.36	106.66	223.05	166.46	145.09	95.14	78.83	56.63	102.05
chr2L:23368522-23369022	721.76	307.58	676.93	466.84	469.91	300.2	352.8	188.77	374.85
chr2L:23369997-23370497	968.48	505.41	928.5	813.15	636.65	422.13	522	315.25	531.85
chr2L:23370959-23371459	1396.02	685.24	1143.77	1055.18	823.97	497.87	661.39	349.23	655.49
chr2L:23372538-23373038	758.54	337.97	653.58	453.45	477.49	295.58	393.18	199.47	390.55
chr2L:23373784-23374284	799.91	299.52	675.2	416.14	492.65	258.64	403.75	166.12	445.5
chr2L:23392906-23393406	205.34	105.42	198.84	167.41	122.35	83.13	84.6	44.68	74.58
chr2L:23401708-23402208	258.98	127.13	226.51	169.33	179.74	96.99	121.13	75.51	123.64
chr2L:23433138-23433638	190.02	70.07	140.92	119.58	99.61	57.27	99.02	32.72	74.58
chr2L:2357349-2357849	160.9	169.3	153.89	166.46	182.98	192.13	180.73	169.26	158.97
chr2L:2362678-2363178	403.02	857.02	445.23	578.77	689.71	901.53	774.82	1015.59	863.52
chr2L:2364161-2364661	635.95	1240.88	739.17	960.47	1222.42	1496.4	1089.17	1482.48	1153.98
chr2L:2373744-2374244	127.19	147.59	134	138.71	178.65	188.43	194.19	162.34	139.34
chr2L:2374345-2374845	196.15	351.61	204.03	239.16	298.84	337.15	286.47	313.36	241.39
chr2L:2376090-2376590	203.81	333.01	312.96	321.43	318.33	308.52	309.54	373.77	372.88
chr2L:2380749-2381249	159.37	234.41	215.27	207.59	228.46	224.46	203.8	179.33	164.85
chr2L:2427993-2428493	190.02	250.53	217.86	463.02	478.57	558.84	608.52	775.85	631.94
chr2L:2450824-2451324	199.21	213.94	213.54	267.86	265.27	244.78	416.25	413.41	469.05
chr2L:2460714-2461214	142.51	97.36	123.63	107.14	83.37	78.51	137.47	96.27	113.83
chr2L:247500-248000	654.34	1666.29	851.56	1161.37	1463.87	1883.43	1452.55	1897.78	1566.11
chr2L:248070-248570	360.11	648.66	407.19	421.88	701.62	942.17	625.82	677.06	688.86
chr2L:248623-249584	891.86	1749.39	1036.57	1341.22	1535.33	1866.8	1578.49	1980.2	2037.13
chr2L:2492544-2493044	255.91	507.89	285.29	363.53	440.68	477.55	438.36	501.5	368.96
chr2L:250612-251112	281.96	382	273.19	282.21	311.83	432.29	257.63	397.05	319.9
chr2L:2542676-2543176	139.45	128.37	144.38	236.29	229.54	313.13	376.84	364.96	314.01
chr2L:2574831-2575331	240.59	213.94	196.25	179.85	223.05	181.97	162.46	218.97	145.23
chr2L:2576623-2577123	153.24	179.22	168.58	121.49	174.32	224.46	141.31	165.49	180.55
chr2L:2579880-2580380	209.94	269.14	197.98	298.47	259.86	282.65	243.21	332.24	251.21
chr2L:2585237-2585737	242.12	419.83	306.91	299.43	426.6	450.77	300.89	469.41	329.71
chr2L:2585888-2586388	186.95	142.63	165.99	169.33	151.58	170.88	107.67	82.43	86.35
chr2L:263983-264799	378.5	189.14	401.14	351.09	252.28	191.21	169.19	101.94	217.84
chr2L:2677407-2677907	156.31	93.02	134	204.72	168.91	185.66	253.79	295.74	196.25
chr2L:2703451-2703951	191.55	122.79	189.33	161.67	135.34	105.3	96.13	91.24	115.79
chr2L:2729825-2730325	194.62	245.57	208.35	237.25	322.66	331.61	287.43	319.65	235.51
chr2L:2731509-2732009	514.89	1200.57	643.21	988.22	1047.01	1337.52	871.92	1447.87	920.44
chr2L:273495-273995	298.82	230.07	261.09	209.51	292.34	285.42	263.4	231.56	264.94
chr2L:2735452-2735952	197.68	213.32	207.49	212.38	229.54	309.44	272.05	251.07	198.22
chr2L:2739759-2740259	331	288.98	263.68	239.16	289.09	290.04	251.87	256.73	237.47
chr2L:2748422-2748922	426.01	589.12	419.3	529.98	564.11	590.24	489.31	620.43	453.35
chr2L:2749402-2749902	637.48	1168.33	701.13	923.16	1022.11	1251.61	710.42	1005.52	643.72
chr2L:2750845-2751345	396.89	653	458.2	662	668.05	772.21	697.92	919.31	649.6
chr2L:2751604-2752584	1740.81	3441.72	1951.24	3192.33	3642.35	4382.04	2897.42	4165.54	3185.22
chr2L:2752845-2753345	747.81	1487.07	1007.18	1242.68	1479.03	1860.33	1558.3	1922.32	1310.98
chr2L:2754253-2754753	545.54	1181.97	661.37	1088.66	1161.78	1622.02	1124.74	1522.75	1130.43
chr2L:2755121-2755621	773.86	1531.1	912.94	1428.27	1572.14	1883.43	1382.38	1807.79	1589.67
chr2L:2757295-2757795	318.74	519.05	341.49	531.9	553.28	621.65	416.25	515.34	349.33
chr2L:2759613-2760113	347.86	426.03	382.99	400.83	475.32	464.62	513.34	538.63	561.29
chr2L:2765904-2766404	539.41	1082.75	689.89	777.75	1168.28	1466.84	1099.75	1362.3	1203.04
chr2L:2767589-2768089	525.61	533.31	527.36	570.16	540.29	629.96	525.84	609.73	529.89
chr2L:2769851-2770351	311.08	318.75	314.69	334.83	324.82	301.13	292.24	307.07	310.08
chr2L:277085-277585	398.43	641.21	421.03	496.5	627.99	676.15	586.4	741.87	545.59
chr2L:2771931-2772431	272.77	439.67	322.47	287.95	416.86	435.06	397.99	398.94	355.22
chr2L:2779338-2779838	180.82	189.76	230.83	186.55	180.82	205.06	169.19	139.69	176.63
chr2L:2780147-2780647	199.21	124.65	137.46	132.97	119.1	115.46	180.73	126.48	117.75
chr2L:2793360-2793860	213	107.28	244.66	168.37	149.42	109.92	116.32	88.09	125.6
chr2L:2802324-2802824	600.7	1263.21	714.97	639.04	643.15	714.02	502.77	719.22	494.56
chr2L:2804631-2805131	914.85	2019.76	1097.95	2050.09	2101.61	2502.31	2011.08	2727.74	2180.39
chr2L:2807916-2808416	301.88	421.69	372.61	452.49	430.93	486.79	616.21	836.88	580.91
chr2L:2813530-2814030	283.49	151.31	311.23	263.08	250.11	144.1	167.27	86.21	145.23
chr2L:2829947-2830447	167.03	115.34	194.52	203.77	139.67	154.26	143.24	129.62	133.45
chr2L:283087-283587	272.77	399.36	325.06	230.55	258.78	261.41	242.25	241	215.88
chr2L:2838435-2838935	206.87	119.69	234.29	212.38	145.09	100.68	117.28	73.62	121.68
chr2L:2843802-2844302	243.65	170.54	247.26	234.38	165.66	116.39	142.28	76.77	141.3
chr2L:2845474-2845974	232.93	261.07	215.27	290.82	257.69	339	230.72	198.84	235.51
chr2L:2849603-2850103	225.26	123.41	244.66	220.99	145.09	97.91	139.39	77.4	131.49
chr2L:285517-286017	363.18	493.62	341.49	421.88	524.05	509.88	370.11	437.32	367
chr2L:2855497-2856676	323.34	429.13	366.56	390.31	425.52	493.26	415.29	453.68	390.55
chr2L:2856888-2857388	186.95	225.11	212.67	215.25	242.53	291.89	222.06	251.69	198.22
chr2L:2857993-2858493	196.15	199.06	182.42	175.07	273.93	247.55	249.94	229.04	312.05
chr2L:2862242-2862742	268.17	586.64	343.22	561.55	626.91	675.23	656.58	770.81	626.05
chr2L:286391-286891	249.78	290.84	286.16	296.56	310.75	245.7	251.87	300.15	272.79
chr2L:2865741-2866241	134.85	179.22	127.09	244.9	225.21	273.42	256.67	305.18	231.58
chr2L:2870243-2870743	167.03	144.49	189.33	242.99	168.91	133.94	128.82	154.16	192.33
chr2L:2872762-2873262	176.23	235.65	166.85	193.24	229.54	250.32	216.3	232.19	247.28
chr2L:2873386-2873886	162.43	133.33	153.02	160.72	153.75	152.41	144.2	189.4	176.63
chr2L:2874315-2874815	214.54	302	239.47	257.34	297.75	340.85	281.67	382.58	296.35
chr2L:2878272-2878772	162.43	182.94	197.98	189.42	246.87	185.66	189.38	188.77	251.21
chr2L:2878851-2879351	177.76	188.52	188.47	193.24	190.56	156.11	190.34	207.02	186.44
chr2L:2884960-2885460	177.76	322.47	223.91	281.25	326.99	276.19	267.25	327.83	231.58
chr2L:2885951-2886451	222.2	288.36	225.64	254.47	298.84	276.19	335.5	320.91	512.23
chr2L:2887936-2888436	211.47	270.38	171.18	211.42	211.14	286.35	216.3	253.58	211.96
chr2L:2888665-2889165	229.86	458.28	298.26	297.52	345.4	353.78	323.96	380.69	327.75
chr2L:2897097-2897597	180.82	135.81	177.23	170.28	123.43	142.25	156.7	86.83	121.68
chr2L:2900433-2900933	165.5	218.29	149.56	214.29	244.7	302.05	270.13	361.81	221.77
chr2L:2904246-2904746	223.73	540.13	293.94	312.82	351.89	417.51	293.2	403.97	261.02
chr2L:2908347-2908847	213	364.64	287.02	266.9	260.94	381.49	306.66	368.1	266.91
chr2L:2908947-2909447	232.93	213.94	206.62	152.11	148.34	176.43	153.81	132.77	155.04
chr2L:292177-292677	235.99	283.4	268	252.55	315.08	326.07	270.13	263.02	186.44
chr2L:2924158-2924658	213	298.28	192.79	180.81	231.71	295.58	274.94	328.46	333.63
chr2L:2925774-2926274	203.81	257.97	210.08	340.57	323.74	417.51	404.72	626.72	402.32
chr2L:2929635-2930135	160.9	137.67	153.89	189.42	163.49	133.01	200.92	181.22	147.19
chr2L:2930375-2930875	196.15	132.09	128.81	130.1	115.85	109.92	155.73	122.07	141.3
chr2L:2935649-2936149	124.12	117.2	118.44	160.72	119.1	152.41	155.73	180.59	168.78
chr2L:2955605-2956105	154.77	155.03	197.11	253.51	189.48	186.59	215.34	205.13	217.84
chr2L:2969439-2969939	153.24	152.55	176.36	198.03	153.75	169.04	148.04	181.85	119.72
chr2L:2972262-2972762	222.2	439.05	284.43	329.09	410.36	489.56	385.49	434.8	361.11
chr2L:297252-298170	799.91	1679.93	1098.82	1294.34	1580.81	1834.47	1482.35	1852.47	1619.1
chr2L:2976790-2977290	288.09	592.22	346.68	397.96	417.94	472.93	374.91	489.55	292.42
chr2L:2987498-2987998	288.09	262.32	204.89	196.11	257.69	464.62	293.2	268.05	296.35
chr2L:2994177-2994677	205.34	223.25	213.54	255.42	279.35	328.84	237.45	283.79	223.73
chr2L:2998996-2999496	213	396.88	251.58	325.26	374.63	403.66	319.16	447.39	317.93
chr2L:301314-301814	245.18	359.06	280.97	407.53	397.37	359.32	434.52	590.22	412.14
chr2L:3018152-3018652	240.59	421.69	262.82	295.6	396.28	442.45	340.31	399.56	282.61
chr2L:3022939-3023439	220.67	382	289.62	377.88	348.64	443.38	334.54	456.2	445.5
chr2L:3026495-3026995	216.07	108.52	210.95	186.55	145.09	99.76	104.78	69.85	105.98
chr2L:3028984-3029484	136.38	182.32	185.01	205.68	205.72	254.94	169.19	225.27	223.73
chr2L:3037075-3037575	252.85	333.63	247.26	269.77	266.36	273.42	336.46	309.58	219.81
chr2L:3041806-3042306	424.48	1000.27	497.1	718.44	735.18	953.26	658.5	1061.52	594.65
chr2L:3046834-3047334	948.56	2879.26	1383.25	1566.03	1549.41	1929.61	1168	1838	916.51
chr2L:3055761-3056752	429.07	759.66	548.11	593.12	709.2	817.48	686.38	907.36	610.35
chr2L:305674-306174	223.73	349.13	299.13	331.96	332.4	439.68	321.08	369.99	382.7
chr2L:3058847-3059347	524.08	1224.14	651.86	1106.84	1185.6	1472.38	1076.68	1520.86	1000.9
chr2L:306312-306812	237.52	181.7	256.77	242.99	242.53	218.92	256.67	200.73	219.81
chr2L:3067440-3067940	134.85	191	196.25	157.85	185.15	119.16	134.58	120.18	115.79
chr2L:3086237-3086737	95.01	102.32	119.31	112.88	132.09	133.01	123.05	150.39	166.82
chr2L:309928-310428	213	287.74	288.75	177.94	152.67	147.79	165.35	178.07	204.11
chr2L:310815-311315	190.02	150.69	164.26	194.2	124.52	119.16	161.5	130.88	127.57
chr2L:3108252-3108752	183.89	168.06	172.04	187.5	219.8	238.31	217.26	261.76	227.66
chr2L:3122167-3122667	111.87	114.1	104.61	119.58	131.01	131.17	107.67	122.7	90.28
chr2L:312223-312723	234.46	287.74	228.24	250.64	312.91	364.86	273.01	398.94	333.63
chr2L:3122810-3123310	133.32	105.42	96.83	136.8	125.6	185.66	186.5	246.66	215.88
chr2L:3124551-3125051	289.62	475.64	332.84	406.57	515.39	570.85	560.45	660.7	575.03
chr2L:313132-313632	151.71	111	159.07	166.46	141.84	140.4	185.53	138.43	111.87
chr2L:3131636-3132136	87.35	94.88	124.49	146.37	119.1	134.86	106.71	130.88	131.49
chr2L:3144653-3145923	320.27	364.64	365.7	428.58	425.52	374.1	336.46	386.98	306.16
chr2L:3148915-3149415	208.41	168.06	190.2	178.89	174.32	208.76	165.35	177.44	182.52
chr2L:3152259-3152759	355.52	795.01	429.67	660.09	644.23	871.97	671	929.38	626.05
chr2L:3152983-3153483	119.53	257.97	182.42	251.6	285.84	369.48	265.32	343.56	206.07
chr2L:315762-316262	154.77	230.07	267.14	232.47	264.19	252.17	203.8	224.01	176.63
chr2L:3158507-3159007	113.4	115.96	147.83	149.24	158.08	203.21	155.73	213.94	166.82
chr2L:3159338-3159838	148.64	219.53	192.79	218.12	288.01	342.69	237.45	366.22	306.16
chr2L:3163458-3163958	127.19	84.96	98.56	89.92	122.35	109.92	114.4	102.57	98.13
chr2L:3164441-3165413	309.55	317.51	267.14	297.52	271.77	294.66	304.74	298.89	204.11
chr2L:3169373-3170276	229.86	276.58	230.83	198.98	268.52	278.96	260.52	295.74	298.31
chr2L:3172817-3173317	426.01	897.95	532.55	676.35	888.93	950.49	832.5	1075.99	855.67
chr2L:318738-319238	243.65	158.13	250.71	180.81	178.65	108.07	108.63	105.71	137.38
chr2L:320619-321119	249.78	148.83	229.96	220.99	142.92	113.62	135.55	80.54	160.93
chr2L:3219472-3219972	104.2	102.32	114.98	130.1	123.43	132.09	84.6	96.27	56.91
chr2L:3228738-3229238	159.37	215.19	176.36	163.59	160.25	179.2	159.58	144.09	133.45
chr2L:3297768-3298268	145.58	150.07	153.02	168.37	168.91	171.81	147.08	157.94	137.38
chr2L:3299177-3300091	376.97	528.97	422.75	427.62	428.77	509.88	466.24	547.44	370.92
chr2L:3301757-3302257	361.65	753.46	453.01	655.3	801.23	845.19	850.77	962.73	1036.23
chr2L:3303418-3303918	136.38	196.58	146.11	181.76	177.57	259.56	165.35	243.51	147.19
chr2L:3306099-3306599	133.32	127.13	120.17	153.06	97.45	130.24	194.19	186.25	172.7
chr2L:3319712-3320212	159.37	103.56	114.98	122.45	141.84	117.31	124.01	101.94	113.83
chr2L:3321966-3322466	324.87	184.8	264.55	266.9	227.38	147.79	168.23	91.24	208.03
chr2L:3323040-3323540	314.14	417.35	370.02	400.83	360.55	377.79	346.07	422.85	396.44
chr2L:3338503-3339416	292.69	298.28	261.09	331	328.07	339	385.49	317.76	308.12
chr2L:3339438-3339938	186.95	190.38	181.55	218.12	244.7	205.99	207.64	153.53	202.14
chr2L:3341722-3342222	180.82	347.89	259.36	179.85	206.8	316.83	197.07	164.23	158.97
chr2L:3345882-3346382	386.17	785.7	476.36	670.61	806.64	842.42	653.7	952.66	865.48
chr2L:3348247-3348747	171.63	249.29	190.2	223.86	285.84	235.54	181.69	174.93	160.93
chr2L:3354613-3355113	199.21	462	306.91	369.27	386.54	492.33	450.86	473.81	490.64
chr2L:3356080-3356580	246.72	404.95	296.53	375.01	482.9	511.73	442.21	560.65	529.89
chr2L:3356738-3357238	111.87	131.47	146.97	128.19	165.66	196.75	164.39	165.49	200.18
chr2L:3365997-3366497	174.69	332.39	278.38	321.43	318.33	417.51	335.5	423.48	245.32
chr2L:3369091-3369591	96.54	158.75	169.45	170.28	127.76	157.03	185.53	212.68	170.74
chr2L:3371125-3371625	119.53	91.16	121.03	109.06	137.51	105.3	85.56	125.22	104.02
chr2L:3373200-3373700	130.25	194.72	186.74	184.63	148.34	217.99	221.1	195.06	196.25
chr2L:3376611-3377111	157.84	147.59	132.27	153.06	123.43	114.54	188.42	144.72	88.31
chr2L:33994-34494	176.23	135.81	178.09	209.51	126.68	101.61	72.1	72.99	104.02
chr2L:3413982-3414482	327.93	707.57	397.68	528.07	521.88	667.84	465.28	672.65	459.24
chr2L:343750-344250	185.42	136.43	239.47	226.73	200.31	87.75	132.66	70.47	119.72
chr2L:3452268-3452768	134.85	106.04	97.69	105.23	96.36	126.55	75.94	98.16	88.31
chr2L:3456937-3457437	140.98	164.95	151.29	143.5	141.84	154.26	159.58	206.39	135.42
chr2L:3465478-3466376	278.9	404.32	325.93	390.31	356.22	403.66	344.15	407.12	288.49
chr2L:346678-347178	245.18	124.03	192.79	176.02	153.75	122.85	155.73	92.5	117.75
chr2L:3477620-3478120	124.12	146.97	143.51	97.58	106.11	140.4	103.82	154.79	107.94
chr2L:3478128-3478628	248.25	525.25	342.35	430.49	397.37	554.22	523.92	669.51	467.09
chr2L:347919-348419	41.37	53.33	36.31	47.83	47.64	96.99	49.03	72.36	56.91
chr2L:3479921-3480421	81.22	115.34	103.74	135.84	132.09	123.78	145.16	195.06	157
chr2L:3507057-3507557	84.28	64.49	107.2	102.36	102.86	134.86	118.24	100.05	111.87
chr2L:3514395-3514895	134.85	151.31	127.09	121.49	189.48	186.59	153.81	180.59	192.33
chr2L:3523875-3524375	105.74	144.49	129.68	156.89	115.85	159.8	193.23	185	149.15
chr2L:3534114-3534614	237.52	463.24	259.36	380.75	365.97	458.16	423.94	432.28	555.4
chr2L:35364-35864	160.9	102.94	108.93	130.1	127.76	118.23	118.24	105.08	111.87
chr2L:3539824-3540324	203.81	360.92	229.1	362.57	315.08	378.72	318.2	412.15	321.86
chr2L:3545255-3545755	144.05	155.03	130.54	188.46	119.1	142.25	157.66	157.94	155.04
chr2L:354945-355445	50.57	60.77	65.7	69.84	76.87	73.9	53.83	80.54	41.21
chr2L:357544-358044	265.11	332.39	314.69	298.47	298.84	278.03	313.39	339.79	306.16
chr2L:3632038-3632538	370.84	752.84	446.96	575.9	657.23	687.23	742.14	825.56	873.33
chr2L:3639898-3640398	214.54	301.38	240.34	272.64	270.69	312.21	234.56	273.09	196.25
chr2L:3640742-3641242	122.59	291.46	183.28	181.76	226.29	281.73	174.96	215.83	155.04
chr2L:3642604-3643104	170.1	284.64	199.71	184.63	165.66	212.45	163.42	170.52	178.59
chr2L:3655886-3656386	167.03	225.73	238.61	254.47	233.87	253.09	296.09	278.12	308.12
chr2L:3657263-3657763	245.18	300.14	225.64	191.33	286.93	318.68	278.78	235.96	349.33
chr2L:3662323-3662823	237.52	239.37	192.79	242.99	210.05	204.14	164.39	192.55	186.44
chr2L:3705396-3705896	168.56	237.51	168.58	156.89	135.34	154.26	99.02	132.77	88.31
chr2L:3706836-3707336	246.72	253.01	191.93	265.95	273.93	321.45	240.33	310.21	204.11
chr2L:3712609-3713109	197.68	346.65	274.06	331	396.28	332.53	317.24	439.84	361.11
chr2L:3713525-3714025	148.64	143.25	161.67	168.37	137.51	141.33	171.11	132.14	174.67
chr2L:3730212-3730712	121.06	58.29	83.86	118.62	99.61	89.6	125.93	147.87	158.97
chr2L:3777606-3778106	156.31	138.91	152.16	114.8	148.34	123.78	171.11	149.76	119.72
chr2L:3778519-3779019	137.92	157.51	199.71	154.98	192.73	146.87	202.84	185.62	141.3
chr2L:3786154-3786654	95.01	89.92	115.85	98.53	98.53	74.82	92.29	79.91	74.58
chr2L:3787963-3788807	237.52	314.41	296.53	226.73	215.47	254.02	241.29	235.33	188.4
chr2L:3789019-3789519	119.53	115.34	124.49	94.71	75.79	100.68	84.6	83.69	52.99
chr2L:3802702-3803202	136.38	166.82	149.56	132.97	184.07	185.66	146.12	149.13	135.42
chr2L:3803340-3803840	323.34	568.04	310.37	386.49	530.54	544.98	441.25	568.2	626.05
chr2L:3804710-3805210	134.85	121.55	126.22	141.58	163.49	173.66	108.63	119.55	117.75
chr2L:3805402-3805902	156.31	121.55	149.56	176.98	175.4	167.19	155.73	152.28	149.15
chr2L:3806365-3806865	216.07	330.53	215.27	224.81	249.03	272.49	244.18	239.74	223.73
chr2L:3813185-3813685	174.69	153.79	154.75	145.41	167.83	154.26	161.5	158.57	170.74
chr2L:3825313-3825813	206.87	315.65	266.28	312.82	301	292.81	260.52	331.61	355.22
chr2L:3835157-3835657	122.59	173.02	172.91	171.24	200.31	174.58	186.5	182.48	192.33
chr2L:3836413-3836913	206.87	275.34	243.8	264.99	276.1	293.74	258.59	239.11	241.39
chr2L:384571-385071	239.06	189.76	247.26	220.03	173.24	120.08	118.24	100.68	180.55
chr2L:3862573-3863073	182.36	166.19	137.46	148.28	133.18	131.17	153.81	156.68	166.82
chr2L:3867424-3867924	200.74	224.49	192.79	194.2	271.77	254.94	209.57	244.77	290.46
chr2L:3872259-3872759	223.73	377.04	262.82	343.44	310.75	349.16	320.12	424.73	294.38
chr2L:3888655-3889155	180.82	191.62	157.34	157.85	215.47	275.26	180.73	231.56	213.92
[truncated: 15,176 more rows]

## Sheet: DE ATAC-Seq peaks 14 vs 29
region	Log2FC	FDR
chr2L:10004490-10004990	-0.509587	0.0314756
chr2L:10206483-10206983	0.465625	0.0377332
chr2L:10284263-10284763	1.09219	0.00562059
chr2L:10353200-10353700	0.70136	0.0413438
chr2L:10371394-10371894	0.787069	0.0287935
chr2L:10455820-10456320	-0.672345	0.0349765
chr2L:10500270-10500770	-0.637965	0.0451735
chr2L:10502816-10503316	-0.879487	0.00852052
chr2L:10503627-10504127	-0.968959	0.00159666
chr2L:10510245-10510745	0.665338	0.0349689
chr2L:10519150-10519650	1.23966	0.000329443
chr2L:10526904-10527828	0.645453	0.0260401
chr2L:10573168-10573668	0.711025	0.00296153
chr2L:1067994-1068494	0.851324	0.00976009
chr2L:10738607-10739345	0.612124	0.0318671
chr2L:10832602-10833102	0.77095	0.0227442
chr2L:10976955-10977455	-0.736233	0.0157569
chr2L:10980386-10980886	0.791382	0.0236829
chr2L:11014702-11015202	0.661128	0.0440881
chr2L:11061109-11061609	-0.769439	0.0193998
chr2L:11066434-11066934	-0.521824	0.047649
chr2L:11190119-11190619	0.750101	0.0119892
chr2L:11366586-11367086	0.970347	0.0135369
chr2L:1142724-1143224	-0.56883	0.0472717
chr2L:11622529-11623029	1.14131	0.00400553
chr2L:11623180-11623680	1.31189	0.000260147
chr2L:1163670-1164170	0.442008	0.0337232
chr2L:11808603-11809103	-0.757929	0.0245379
chr2L:11931239-11932220	-0.532585	0.0431764
chr2L:1198409-1198909	0.683241	0.0477712
chr2L:1201856-1202819	0.639227	0.044566
chr2L:12034579-12035079	0.675978	0.0486857
chr2L:12045580-12046080	-1.03077	0.0016794
chr2L:12055725-12056225	-0.565851	0.0291357
chr2L:12063892-12064664	0.734018	0.0291681
chr2L:12084744-12085244	0.870172	0.0174829
chr2L:12103493-12103993	-0.510106	0.041227
chr2L:1217793-1218293	1.07002	0.00132865
chr2L:1218487-1218987	1.02656	9.61e-05
chr2L:12421693-12422193	-0.678071	0.0475068
chr2L:12445518-12446018	0.68876	0.046104
chr2L:12450073-12450573	0.653427	0.0185986
chr2L:12457190-12457690	-0.651371	0.0126535
chr2L:12504354-12504854	-0.540823	0.0497554
chr2L:12514069-12514569	-0.805925	0.0321954
chr2L:12532103-12533504	0.625709	0.0488885
chr2L:12534315-12534815	-0.743137	0.011114
chr2L:12542103-12542603	-1.06991	5.83e-06
chr2L:12543104-12543604	-0.904417	0.00852052
chr2L:12694723-12695223	0.601187	0.0495293
chr2L:12829496-12829996	1.11942	0.00536278
chr2L:12976836-12977336	0.922942	0.0110108
chr2L:13079302-13079802	-1.11427	0.000535876
chr2L:13085050-13085550	-0.851041	0.0162392
chr2L:13090694-13091194	-0.944119	0.000118888
chr2L:13091300-13091800	-0.81063	0.00399971
chr2L:13104778-13105278	-0.589764	0.0455244
chr2L:13121647-13122147	0.754767	0.0279247
chr2L:13227794-13228294	0.778542	0.0338093
chr2L:13271541-13272041	0.709454	0.04751
chr2L:13360019-13360519	0.883204	0.0184522
chr2L:13398014-13398514	1.03653	0.0127738
chr2L:13498512-13499012	0.63269	0.0487664
chr2L:13501504-13502004	-0.874999	0.00622378
chr2L:13514219-13514719	-0.842313	0.0435283
chr2L:13585957-13586457	-0.537733	0.013067
chr2L:13635808-13636308	0.70316	0.0321367
chr2L:1388905-1389405	0.7922	0.0159864
chr2L:1397939-1398439	0.831444	0.00335978
chr2L:1399402-1399902	0.549562	0.0414304
chr2L:1403780-1404280	0.704175	0.0391085
chr2L:1406701-1407201	-0.740151	0.000719917
chr2L:1412541-1413366	0.499064	0.0446736
chr2L:14219742-14220242	-0.604083	0.0489884
chr2L:14237606-14238106	-1.11235	6.25e-07
chr2L:1424767-1425267	-1.06947	0.0122409
chr2L:14287877-14288377	0.774055	0.00971681
chr2L:14410184-14410684	-0.494164	0.0476572
chr2L:1445152-1445652	0.702626	0.0303406
chr2L:14515204-14515704	1.22892	7.1e-05
chr2L:14515741-14516241	0.881084	0.00895613
chr2L:14528283-14528783	1.33139	9.05e-05
chr2L:1453581-1454081	0.631273	0.0497554
chr2L:14547001-14547501	1.15314	0.000113244
chr2L:14558881-14559381	0.84937	0.0047582
chr2L:14606224-14606724	0.922967	0.00970347
chr2L:14651724-14652224	0.698748	0.043866
chr2L:15271504-15272004	-0.574095	0.0281101
chr2L:15339466-15339966	-1.00181	8.2e-05
chr2L:15425760-15426260	-0.745279	0.00153349
chr2L:15729946-15730905	0.57445	0.040697
chr2L:15746109-15746609	-0.514267	0.0454737
chr2L:1584895-1585395	0.780486	0.0316127
chr2L:15922612-15923112	-0.683529	0.011766
chr2L:15923115-15923615	-0.742918	0.00735002
chr2L:16255281-16255781	-0.556536	0.0468237
chr2L:16268004-16268504	-0.748477	0.0221905
chr2L:16278354-16279350	-0.778818	0.0172193
chr2L:16319927-16320427	-0.642177	0.0322029
chr2L:1632838-1633338	-0.697486	0.0190688
chr2L:1634450-1634950	0.763544	0.00276776
chr2L:16352360-16352860	-0.697323	0.0440861
chr2L:1643473-1643973	-0.765296	0.0389506
chr2L:16448718-16449218	-1.29128	4.76e-05
chr2L:16491769-16492269	-0.676363	0.0200596
chr2L:16521277-16521777	-0.894736	0.0138947
chr2L:16526105-16526605	-0.92967	0.0248631
chr2L:16528430-16528930	-0.693284	0.0194497
chr2L:16544635-16545135	-0.68956	0.0164449
chr2L:16545621-16546121	-0.655294	0.013368
chr2L:16595637-16596137	-0.665593	0.0387954
chr2L:16600282-16601152	-0.526718	0.0342022
chr2L:16612269-16612769	-1.26499	0.0015824
chr2L:16621384-16621884	-0.62184	0.0121701
chr2L:16623271-16623771	-2.29118	1.14e-27
chr2L:16625161-16625661	-0.771575	0.00320118
chr2L:16761259-16761759	0.878131	0.002492
chr2L:16761838-16762338	0.943775	0.00324909
chr2L:16827084-16827584	-0.64637	0.0230447
chr2L:16886329-16886829	-0.665712	0.0248081
chr2L:16888190-16888690	-0.665946	0.0489542
chr2L:1692760-1693260	-0.883967	0.0259505
chr2L:1704808-1705308	-0.561919	0.0497554
chr2L:17379756-17380256	-0.803027	0.00136139
chr2L:17416987-17417487	0.841783	0.00688343
chr2L:17429743-17430243	-0.802006	0.00877021
chr2L:17430265-17430765	-0.807537	0.00062514
chr2L:17439907-17440407	0.789783	0.0127264
chr2L:17462414-17462914	0.949973	0.00505861
chr2L:17497101-17497601	0.720873	0.0301727
chr2L:18121332-18122224	0.734578	0.00154853
chr2L:18145168-18145668	0.751366	0.0289183
chr2L:18151381-18151881	-0.788576	0.0222325
chr2L:18158110-18158610	0.613116	0.0454976
chr2L:18465750-18466250	0.624755	0.0375851
chr2L:18473955-18474455	0.741381	0.0328888
chr2L:18549719-18550219	-0.748359	0.0121701
chr2L:18568610-18569110	-0.981612	2.02e-05
chr2L:18645685-18646185	0.660127	0.0268943
chr2L:18688629-18689129	-0.652669	0.0213183
chr2L:18702813-18703313	-0.543616	0.0443778
chr2L:18735724-18736224	-1.18409	1e-06
chr2L:18753233-18753733	0.540349	0.0400069
chr2L:18787344-18787844	-1.22214	0.000535876
chr2L:18790984-18791484	-0.89009	0.000292575
chr2L:18796020-18796520	-0.698658	0.0232672
chr2L:18954373-18954873	-0.78617	0.000702215
chr2L:18973992-18974492	-0.508023	0.0277595
chr2L:18990748-18991248	0.755308	0.0242272
chr2L:19054136-19054636	-0.674111	0.0266504
chr2L:19072817-19073317	1.00311	0.00814864
chr2L:190838-191338	0.654075	0.0072344
chr2L:19091722-19092222	0.897966	0.0170009
chr2L:1911434-1911934	-0.49572	0.0429862
chr2L:19161509-19162009	-0.981762	0.0116494
chr2L:19223586-19224435	0.615078	0.0129514
chr2L:19314248-19314748	1.12163	0.000680818
chr2L:19361375-19361875	-0.805071	0.0165905
chr2L:1938004-1938504	0.673176	0.0145974
chr2L:19387412-19387912	0.854857	0.0162079
chr2L:19389689-19390189	0.512188	0.0491169
chr2L:19390807-19391307	0.683212	0.0416362
chr2L:19440456-19441249	0.997884	1.26e-06
chr2L:19468903-19469403	0.698507	0.017975
chr2L:19469436-19469936	0.901287	0.0216819
chr2L:1947888-1948388	0.88938	6.19e-05
chr2L:19484469-19484969	0.69555	0.0301633
chr2L:19513494-19513994	0.952668	0.00552527
chr2L:19570344-19570844	-1.05079	0.000748366
chr2L:19582198-19582698	-0.462489	0.0402337
chr2L:1970366-1970866	-0.531197	0.0315
chr2L:19785813-19786313	1.1337	1.03e-06
chr2L:19810602-19811102	1.15773	0.000147585
chr2L:198606-199106	0.709247	0.0210933
chr2L:19865616-19866116	-0.750452	0.0162392
chr2L:19910953-19911453	1.45281	7.12e-05
chr2L:19942377-19942877	-0.845069	0.00417641
chr2L:200688-201188	0.945572	0.00347272
chr2L:20093685-20094185	-0.517195	0.0425778
chr2L:20205002-20205502	0.552776	0.0387994
chr2L:20428720-20429220	-0.485878	0.0442429
chr2L:20638376-20638876	-0.619027	0.0300716
chr2L:20651852-20652352	1.12418	0.000481475
chr2L:20674107-20674607	-0.782028	0.0362362
chr2L:20715949-20716449	-1.41991	7.23e-07
chr2L:20761507-20762007	-1.07026	0.000546341
chr2L:20792503-20793003	-0.761832	0.0134785
chr2L:20793920-20794420	-0.596966	0.0251073
chr2L:20797456-20797956	-0.651146	0.0352319
chr2L:20803787-20804287	-0.662938	0.0412876
chr2L:20831040-20831540	-0.684238	0.014897
chr2L:20875906-20876406	-0.639727	0.0390568
chr2L:20878473-20878973	-0.995919	0.00469457
chr2L:20880125-20880625	-0.56511	0.03066
chr2L:20884340-20884840	-0.901959	0.00887742
chr2L:20885152-20885652	-0.915849	0.0121701
chr2L:20969700-20970200	-0.541087	0.0425778
chr2L:20970823-20971807	-1.08611	0.000861321
chr2L:21028078-21028578	0.729093	0.0190688
chr2L:21096537-21097037	-0.578182	0.0258042
chr2L:21248804-21249304	0.819298	0.0187072
chr2L:2128999-2129499	-0.862375	0.00929346
chr2L:21329387-21329887	0.640734	0.0396227
chr2L:2135541-2136041	0.880994	0.0126341
chr2L:21539207-21539707	-0.935899	0.00374031
chr2L:21573158-21573658	-0.563908	0.0413438
chr2L:21629082-21629582	-0.855763	0.0452052
chr2L:21634612-21635112	0.902173	0.000141446
chr2L:2170035-2170535	-0.893976	0.0100726
chr2L:2175184-2175684	-0.756582	0.0291008
chr2L:21758441-21758941	0.62872	0.0394008
chr2L:2177989-2178489	-0.952594	0.0219155
chr2L:2180442-2180942	0.587786	0.0108166
chr2L:2182504-2183004	0.916678	0.00223595
chr2L:21865591-21866091	0.717414	0.0229883
chr2L:2191314-2191814	0.623977	0.0114882
chr2L:21931828-21932328	0.603061	0.0318671
chr2L:21937854-21938354	0.617073	0.0464359
chr2L:2197434-2197934	-0.791975	0.0135543
chr2L:22123070-22123570	0.764469	0.0295965
chr2L:22139262-22139762	-0.468126	0.0274872
chr2L:22139892-22140392	-0.572569	0.012267
chr2L:22146145-22146922	0.650093	0.0244611
chr2L:22226297-22226797	0.787502	0.0371504
chr2L:22261035-22261535	0.73596	0.0026846
chr2L:22264267-22264767	0.839167	0.0207513
chr2L:22290149-22290649	0.886207	0.0158805
chr2L:22361027-22361527	0.676496	0.0415201
chr2L:22363792-22364292	0.765751	0.00550645
chr2L:22371114-22371614	0.94249	0.00411486
chr2L:22389242-22389742	0.944585	0.0157127
chr2L:22586395-22586895	0.825476	0.011114
chr2L:22591462-22591962	1.19241	0.000535876
chr2L:22617158-22617658	0.870454	0.0197983
chr2L:22662301-22662801	0.890367	0.0123821
chr2L:22697839-22698831	0.740179	0.0214845
chr2L:23174137-23174637	-0.593228	0.035968
chr2L:23186316-23186816	0.896689	0.0244611
chr2L:23314972-23315472	0.895713	0.00116381
chr2L:2427993-2428493	-1.61465	2.18e-12
chr2L:2450824-2451324	-1.05124	7.19e-08
chr2L:2542676-2543176	-1.35695	6.95e-11
chr2L:2585888-2586388	0.842079	0.00979399
chr2L:2677407-2677907	-0.960183	0.00473773
chr2L:2703451-2703951	0.732387	0.031337
chr2L:2759613-2760113	-0.47975	0.0365893
chr2L:2807916-2808416	-0.891832	0.00363863
chr2L:283087-283587	0.512314	0.0387375
chr2L:2862242-2862742	-0.777382	0.0396227
chr2L:2865741-2866241	-0.846822	0.00473773
chr2L:2885951-2886451	-0.666654	0.0268563
chr2L:2900433-2900933	-0.678665	0.030554
chr2L:2908947-2909447	0.565362	0.0297832
chr2L:2925774-2926274	-1.09356	0.000139854
chr2L:301314-301814	-0.69884	0.0169869
chr2L:309928-310428	0.528007	0.03882
chr2L:3122810-3123310	-0.951693	0.00186493
chr2L:3124551-3125051	-0.709907	0.0206747
chr2L:3159338-3159838	-0.697683	0.0228167
chr2L:318738-319238	0.891552	0.00971371
chr2L:3301757-3302257	-0.861788	0.0290822
chr2L:3306099-3306599	-0.539323	0.0413438
chr2L:3356080-3356580	-0.692861	0.0208156
chr2L:33994-34494	0.976402	0.00321931
chr2L:3479921-3480421	-0.727473	0.0262435
chr2L:3705396-3705896	0.844183	0.0176588
chr2L:3730212-3730712	-0.717377	0.0476706
chr2L:3789019-3789519	0.699616	0.0389651
chr2L:384571-385071	0.759069	0.0236319
chr2L:4030231-4030731	0.647823	0.0293671
chr2L:4085933-4086433	1.16888	2.4e-05
chr2L:4121465-4121965	-0.495252	0.0346488
chr2L:4132742-4133242	1.03362	0.0150032
chr2L:4197487-4197987	-0.591982	0.0279377
chr2L:430366-430866	0.602519	0.0429862
chr2L:4345395-4345895	-1.06075	5.23e-07
chr2L:435055-435555	0.527526	0.0412621
chr2L:440549-441049	-0.664864	0.0153027
chr2L:4448504-4449004	-0.505566	0.0345233
chr2L:4476892-4477392	-1.02182	0.00939517
chr2L:46627-47585	0.552356	0.018382
chr2L:469116-469616	-0.755236	0.00722767
chr2L:470194-470694	-1.2289	0.000880033
chr2L:4810754-4811254	-0.562379	0.0278923
chr2L:4886591-4887091	-0.638792	0.0440112
chr2L:4910772-4911272	0.752813	0.0408522
chr2L:491369-491869	-0.554372	0.0339238
chr2L:492170-492670	-0.628922	0.0291357
chr2L:4928276-4928776	-0.763372	0.0203357
chr2L:4929114-4929614	-1.30768	2.52e-06
chr2L:4934367-4934867	0.839225	0.0236829
chr2L:5000160-5000660	-0.533648	0.0151221
chr2L:5023465-5023965	-0.547841	0.0416362
chr2L:5024466-5024966	-0.641014	0.00653198
chr2L:502540-503040	-0.785443	0.0152684
chr2L:5027272-5027772	-0.977128	0.000392779
chr2L:5029211-5029711	-1.7269	5.49e-09
chr2L:5087380-5087880	-1.04617	2.2e-05
chr2L:5108191-5108691	-0.970643	0.0106541
chr2L:5147443-5147943	-1.02835	0.00552527
chr2L:517690-518190	0.573055	0.037731
chr2L:5197205-5197705	-1.10832	0.00240832
chr2L:5223146-5223646	0.808101	0.011114
chr2L:5231578-5232078	-1.13317	4.76e-05
chr2L:5242094-5242594	-0.957224	0.000119308
chr2L:5300291-5300791	-0.500888	0.0228167
chr2L:5306445-5306945	-0.971919	0.0249235
chr2L:5331779-5332279	1.04499	0.000846875
chr2L:544417-544917	-0.940834	0.0120171
chr2L:5476525-5477025	1.4101	4.6e-06
chr2L:5724421-5724921	-0.488582	0.0352374
chr2L:5874672-5875172	-0.595627	0.0439214
chr2L:5879299-5879799	-0.633508	0.0125073
chr2L:5889756-5890256	0.579954	0.0496764
chr2L:5935194-5935694	0.744563	0.0283178
chr2L:5983099-5983599	-0.742863	0.00888642
chr2L:5999265-5999765	-0.683109	0.0303785
chr2L:6367512-6368012	-1.03598	0.000459961
chr2L:6500017-6500517	-0.799215	0.0228705
chr2L:6538289-6538789	0.986834	0.000970323
chr2L:6647323-6647823	-0.736566	0.0174829
chr2L:6673190-6673690	-0.730629	0.0412876
chr2L:6785674-6786174	-0.784944	0.0232021
chr2L:6817293-6817793	-0.61538	0.011114
chr2L:681752-682252	0.992297	0.00493753
chr2L:6913918-6914418	-0.480362	0.0497858
chr2L:6920951-6921451	-0.670186	0.0476925
chr2L:7089548-7090048	0.78672	0.00971371
chr2L:7091020-7091520	0.908952	0.00136373
chr2L:7133907-7134407	0.639802	0.0348309
chr2L:7147182-7147682	0.915594	0.0018836
chr2L:7150465-7150965	1.07665	0.00238902
chr2L:7276997-7277497	-1.04921	0.000153083
chr2L:7294718-7295218	-0.810643	0.000873792
chr2L:7427364-7427864	-0.573657	0.0203444
chr2L:7813161-7813661	-1.03904	0.0010954
chr2L:7814035-7814535	-1.0731	0.00407933
chr2L:7814668-7815168	-0.900249	0.00690575
chr2L:8084515-8085015	-0.842644	0.02974
chr2L:8097298-8097798	-0.681793	0.00789434
chr2L:8103943-8104443	-0.690464	0.0161673
chr2L:8166165-8166665	-0.6459	0.0140922
chr2L:8202496-8202996	0.709734	0.00873061
chr2L:8230410-8231308	-0.622125	0.0489398
chr2L:8246503-8247003	0.907165	0.00942807
chr2L:8283878-8284378	0.873587	0.00954069
chr2L:8366238-8366738	-0.668981	0.0274872
chr2L:840605-841105	-0.745981	0.0297432
chr2L:8450456-8450956	0.711889	0.0183197
chr2L:8481814-8482314	-0.751491	0.00265811
chr2L:8534923-8535423	-0.683383	0.0425976
chr2L:8574761-8575261	0.887323	0.00895613
chr2L:8576429-8576929	0.738553	0.0198888
chr2L:8587811-8588697	0.60841	0.0420652
chr2L:865156-865656	-0.518628	0.0244611
chr2L:866096-866596	-0.757925	0.0242016
chr2L:8675480-8675980	0.664652	0.0224265
chr2L:8690359-8690859	0.543327	0.0211484
chr2L:8699840-8700340	-0.708976	0.0258947
chr2L:8717075-8717575	0.646893	0.00496079
chr2L:8720971-8721471	0.596395	0.0444184
chr2L:8830812-8831312	0.814093	0.0041658
chr2L:8887184-8887684	1.10699	0.00449554
chr2L:8946485-8946985	-0.558706	0.0335581
chr2L:8948688-8949188	-0.637321	0.00381432
chr2L:895546-896046	1.05907	0.0024878
chr2L:8966655-8967155	0.652014	0.0495311
chr2L:8967162-8967662	0.536713	0.045904
chr2L:8970726-8971226	0.639289	0.0379083
chr2L:8988970-8989470	-0.605704	0.02974
chr2L:9013299-9013799	0.825256	0.0274403
chr2L:9148004-9148504	0.87499	0.00169584
chr2L:9180523-9181023	-1.00425	6.19e-05
chr2L:9182566-9183066	-1.11193	9.31e-08
chr2L:9183101-9183601	-1.20443	5.91e-05
chr2L:9189930-9190430	-0.694591	0.0216859
chr2L:9229702-9230202	-0.590674	0.0405163
chr2L:9231816-9232316	-0.964478	0.001317
chr2L:9429639-9430139	1.50976	5.26e-06
chr2L:9449533-9450033	-0.731863	0.0190962
chr2L:9459976-9460476	0.602536	0.0273958
chr2L:9461835-9462335	0.855666	0.00936802
chr2L:9503596-9504096	0.615517	0.019125
chr2L:9516613-9517564	0.707881	0.000645456
chr2L:9546175-9546675	0.988145	0.0146553
chr2L:9598103-9598603	0.717431	0.0389184
chr2L:9607817-9608317	0.947137	0.000725481
chr2L:9633739-9634239	-0.856017	0.0130805
chr2L:9685738-9686238	-0.520195	0.03255
chr2L:9701364-9702343	0.699322	0.0408236
chr2L:9734255-9734755	0.913278	0.00415906
chr2L:9734913-9735413	0.680086	0.00550936
chr2L:9737646-9738146	-0.475279	0.0270862
chr2L:9896302-9896802	0.635783	0.0435475
chr2L:9925249-9925749	0.901854	0.015717
chr2R:10009128-10009628	0.675229	0.0352319
chr2R:10048001-10048501	-0.69683	0.017249
chr2R:10151168-10151668	0.717182	0.00215987
chr2R:10155960-10156460	-0.845831	0.0336661
chr2R:10225051-10225551	0.500574	0.0471931
chr2R:10231237-10231737	0.79662	0.0193835
chr2R:10237841-10238341	0.664977	0.023085
chr2R:10281869-10282369	0.681854	0.0425222
chr2R:10406321-10406821	0.902129	0.0150059
chr2R:10423965-10424465	-0.762447	0.0152219
chr2R:10427786-10428286	-0.636885	0.0146144
chr2R:10543161-10543661	-0.561202	0.0241078
chr2R:10559527-10560027	-0.427129	0.0349765
chr2R:10566378-10567234	-0.585162	0.0366331
chr2R:10572035-10572535	-0.970643	0.00605854
chr2R:10581627-10582127	0.950897	0.000121828
chr2R:10584375-10584875	0.588378	0.0470111
chr2R:10638634-10639134	0.864181	0.0122409
chr2R:10648027-10648527	0.696631	0.0161186
chr2R:10671668-10672515	0.705524	0.0353936
chr2R:10733531-10734031	0.73188	0.034998
chr2R:10849535-10850035	0.929658	0.00102027
chr2R:10860835-10861704	0.825847	0.000232129
chr2R:10866249-10866749	0.603474	0.044388
chr2R:10967515-10968015	0.756857	0.0390926
chr2R:10970689-10971189	0.787895	0.0258042
chr2R:10991356-10991856	0.844508	0.0285237
chr2R:11044098-11044598	0.475714	0.0498546
chr2R:11046090-11046590	1.10817	0.010623
chr2R:11051757-11052257	0.609101	0.0251023
chr2R:11065400-11065900	-0.889261	0.00268797
chr2R:11119363-11119863	0.772913	0.0309963
chr2R:11130260-11130760	0.906598	0.000125545
chr2R:11130964-11131464	1.0376	0.000293843
chr2R:11148048-11148994	0.829973	0.015703
chr2R:11173474-11173974	-0.585774	0.0356362
chr2R:11178063-11178563	-0.646552	0.00201469
chr2R:11197108-11197608	-0.837776	0.0307201
chr2R:11205781-11206281	-0.834613	0.0150872
chr2R:11206766-11207266	-1.23466	1.02e-05
chr2R:11252021-11252521	0.71243	0.0497711
chr2R:11255198-11255698	0.785259	0.0301128
chr2R:11302188-11302688	0.859931	0.0152659
chr2R:11303256-11304184	0.590809	0.0439275
chr2R:11357205-11357705	0.795412	0.00716648
chr2R:11399606-11400106	0.690476	0.0494183
chr2R:11461107-11461607	0.681411	0.0494183
chr2R:11605900-11606400	0.960627	7.12e-05
chr2R:11645811-11646311	-0.659571	0.0231937
chr2R:11695754-11696254	1.19911	0.0018042
chr2R:11704196-11705108	0.61612	0.0403175
chr2R:11724795-11725295	0.940685	0.00828685
chr2R:11776004-11776504	0.831518	0.00954069
chr2R:11777584-11778084	0.764521	0.00473284
chr2R:11809113-11809613	0.908012	0.011599
chr2R:11964612-11965112	0.99747	0.00156402
chr2R:12031780-12032280	0.960369	0.001661
chr2R:12037025-12037525	0.587963	0.0395745
chr2R:12067415-12067915	1.14107	0.00345539
chr2R:12117445-12117945	0.832245	0.0132104
chr2R:12165546-12166046	-0.926923	0.000151555
chr2R:12359140-12360075	0.784615	0.00302253
chr2R:12373772-12374272	0.828814	0.00241129
chr2R:12453158-12453658	-0.72633	0.0481274
chr2R:12474073-12474573	0.447806	0.0483784
chr2R:12528930-12529430	-0.506418	0.0395745
chr2R:12534770-12535270	0.638357	0.0416621
chr2R:12581042-12581542	0.784508	0.0253243
chr2R:12592672-12593172	-0.667552	0.0347351
chr2R:12661668-12662168	1.03358	3.94e-06
chr2R:12741038-12741538	0.494097	0.0255693
chr2R:12847998-12848498	0.691505	0.0331844
chr2R:12849831-12850331	-0.64043	0.0257616
chr2R:12878668-12879168	-0.568226	0.0107848
chr2R:12928239-12928739	-1.0904	0.00102166
chr2R:12929343-12929843	-0.501124	0.0150059
chr2R:12948939-12949439	0.678178	0.0484735
chr2R:12955768-12956268	-0.484675	0.0283878
chr2R:12959425-12959925	-0.704687	0.0152219
chr2R:12967280-12967780	0.788011	0.0150059
chr2R:12967994-12968853	1.04778	0.00266072
chr2R:12970614-12971114	0.621238	0.0340986
chr2R:12991616-12992116	-0.793953	0.0463548
chr2R:13006280-13006780	-0.797005	0.0215611
chr2R:13014729-13015229	-1.02685	9.44e-05
chr2R:13042548-13043048	0.635986	0.0415373
chr2R:13081399-13081899	0.746439	0.0311882
chr2R:13133426-13133926	0.643194	0.0234587
chr2R:13135692-13136192	0.65504	0.0340721
chr2R:13142850-13144067	0.961811	0.00393102
chr2R:13183706-13184206	0.618983	0.0491556
chr2R:13194287-13194787	0.903452	0.0151763
chr2R:13268669-13269303	0.699455	0.0277083
chr2R:13377108-13377608	0.85827	0.0149455
chr2R:13378352-13378852	0.848043	0.003463
chr2R:13394016-13394516	1.04199	0.00538
chr2R:13396585-13397085	1.08436	0.000939213
chr2R:13413866-13414366	0.648587	0.0365893
chr2R:13415351-13415851	0.740849	0.0375577
chr2R:13423915-13424415	1.00718	0.00193677
chr2R:13449751-13450251	-0.671062	0.0374039
chr2R:13474257-13474757	0.568376	0.0322791
chr2R:13493436-13493936	-1.00062	0.00177993
chr2R:13500282-13500782	-0.962345	0.00550885
chr2R:13502193-13502693	-0.712116	0.0491142
chr2R:13545283-13545783	0.73591	0.0374039
chr2R:13564214-13564714	0.927267	0.00972362
chr2R:13577449-13578234	0.526331	0.0425778
chr2R:13579581-13580081	-0.482212	0.0207746
chr2R:13599265-13600212	0.888886	0.000993957
chr2R:13818178-13818678	0.896649	0.0143522
chr2R:13902497-13903668	1.02088	0.00395706
chr2R:13930445-13930945	-0.675641	0.0150937
chr2R:13939794-13940294	0.562651	0.0274872
chr2R:14009544-14010044	-0.944889	0.000218958
chr2R:14147798-14148298	0.939806	0.0210289
chr2R:14183906-14184406	0.589717	0.00673112
chr2R:14199822-14200322	0.978226	0.00692405
chr2R:14208145-14208645	-0.725923	0.0481274
chr2R:14212144-14212644	0.8172	0.000702215
chr2R:14222835-14223335	1.05133	1.56e-05
chr2R:14229654-14230154	0.793305	0.00360683
chr2R:14262826-14263326	0.903063	0.0126535
chr2R:14270104-14270604	-0.818986	0.0321954
chr2R:14322393-14322893	-0.791469	0.00969184
chr2R:14341052-14341552	0.948461	0.00512417
chr2R:14490613-14491113	-1.21727	0.000430377
chr2R:14628784-14629284	-0.650122	0.0075681
chr2R:14644950-14645450	-0.560015	0.0372635
chr2R:1484111-1484611	1.21065	0.00193005
chr2R:14844729-14845229	0.705597	0.0251662
chr2R:14845426-14845926	0.69255	0.0408522
chr2R:14855784-14856284	1.05386	0.00375441
chr2R:14875585-14876085	-0.778523	0.000782377
chr2R:14884329-14884829	-0.646358	0.0150068
chr2R:14951957-14952741	0.816718	0.0136515
chr2R:15000770-15001270	0.814607	0.0420304
chr2R:15010611-15011555	0.960338	0.00473284
chr2R:15118595-15119095	0.96049	0.0134696
chr2R:15135218-15135718	-0.900983	0.00977238
chr2R:15244144-15244644	0.853831	0.0282089
chr2R:15354166-15355024	0.699022	0.0155401
chr2R:15355099-15355599	0.731574	0.0378948
chr2R:15372982-15373482	0.924696	0.0137932
chr2R:15386914-15387414	1.0783	0.00171068
chr2R:15415371-15415871	1.16682	0.0010648
chr2R:15527609-15528109	-0.72206	0.00594224
chr2R:15600173-15600673	-0.671317	0.00853529
chr2R:15613922-15614422	-0.913949	0.000327325
chr2R:15671484-15671984	-0.600613	0.0348309
chr2R:15686698-15687198	0.691241	0.0375651
chr2R:15693768-15694268	-0.758922	0.0215611
chr2R:15735189-15735689	-0.822401	0.0135369
chr2R:15750751-15751251	0.784768	0.0112798
chr2R:15762068-15762568	0.678934	0.0214229
chr2R:15766782-15767282	1.14589	0.000405258
chr2R:15768921-15769421	0.985688	0.00400553
chr2R:15785908-15786408	0.602059	0.0331386
chr2R:15798793-15799293	0.914378	0.00839308
chr2R:15811716-15812216	0.844	0.00443625
chr2R:15815576-15816076	1.01039	0.000581098
chr2R:15816316-15817218	0.531735	0.0266504
chr2R:15829436-15829936	0.934202	0.0126535
chr2R:15890225-15891192	0.76054	0.0291787
chr2R:15891991-15892491	0.875291	0.00781377
chr2R:15895289-15895789	0.928776	1.78e-05
chr2R:15895852-15896352	1.04411	3.25e-05
chr2R:15897007-15897507	0.908708	1.37e-05
chr2R:15920390-15920890	0.975363	0.00092419
chr2R:15923166-15923666	0.635677	0.0293955
chr2R:15928257-15928757	-0.565377	0.00701098
chr2R:15929308-15929808	-0.471431	0.044224
chr2R:16057072-16057572	0.886678	0.0157127
chr2R:16091977-16092477	0.714505	0.0238154
chr2R:16104170-16104670	-0.5161	0.0323011
chr2R:16106274-16106774	1.43082	1.36e-08
chr2R:16125040-16125540	-0.994327	0.00374399
chr2R:16156852-16157352	-0.784345	0.0012751
chr2R:16174484-16174984	1.05327	0.00953514
chr2R:16180465-16180965	-0.871747	0.00327861
chr2R:16206435-16206935	-0.856993	0.0206813
chr2R:16225935-16226435	-0.816521	0.00939517
chr2R:16262350-16262850	0.921115	0.0174688
chr2R:16270276-16270776	-0.646748	0.03299
chr2R:16307419-16307919	0.5971	0.0348669
chr2R:16308580-16309080	1.08425	7.87e-05
chr2R:16311531-16312031	0.757942	0.00536278
chr2R:16323191-16323691	0.960698	0.01306
chr2R:16343349-16343849	0.640192	0.0155535
chr2R:16431958-16432458	-0.713705	0.0242016
chr2R:16433445-16433945	0.77177	0.0365788
chr2R:16691431-16691931	-1.08367	0.000357948
chr2R:16780441-16780941	1.08854	0.0058125
chr2R:16823930-16824430	-0.590514	0.0151417
chr2R:16839738-16840238	-0.570686	0.0412621
chr2R:16871928-16872428	0.668004	0.0397168
chr2R:16881962-16882462	-0.604681	0.040032
chr2R:16920171-16920671	-0.963079	0.00345539
chr2R:16921415-16921915	-0.719101	0.0227442
chr2R:16951658-16952158	-0.591326	0.0217416
chr2R:17015646-17016146	-0.522104	0.0428919
chr2R:17036090-17036590	0.938236	0.0110108
chr2R:17053753-17054253	-0.471438	0.039379
chr2R:17084789-17085289	0.676835	0.0126066
chr2R:17091602-17092102	-0.600508	0.0109414
chr2R:17136103-17136603	-0.645111	0.0158692
chr2R:17261704-17262204	-0.800889	0.0464278
chr2R:17271791-17272291	-1.05163	0.00469813
chr2R:17421963-17422463	-0.532665	0.0344451
chr2R:17452061-17452561	-0.517058	0.0333634
chr2R:17459265-17459765	-0.833978	0.00636367
chr2R:17460816-17461316	-0.605348	0.0264552
chr2R:17462074-17462574	-0.464207	0.0352958
chr2R:17525863-17526363	0.739707	0.0266357
chr2R:17547884-17548384	-0.679554	0.00843596
chr2R:17592868-17593368	-0.522503	0.0385863
chr2R:17678225-17678725	-0.594901	0.016714
chr2R:17750167-17750667	0.681504	0.0174829
chr2R:17792422-17792922	-0.83248	0.000708366
chr2R:17796248-17796748	-0.767809	0.011114
chr2R:17852090-17852590	-0.712167	0.0055405
chr2R:17870164-17870664	-0.746381	0.026725
chr2R:18021321-18021821	1.86085	8.83e-08
chr2R:18060347-18060847	0.76838	0.0417198
chr2R:18135435-18135935	-0.479479	0.0386432
chr2R:18245784-18246696	0.637698	0.00690575
chr2R:18289495-18289995	0.498697	0.0265922
chr2R:18313097-18313597	-0.881998	0.00161046
chr2R:18328436-18328936	0.68526	0.0415201
chr2R:18349871-18350371	-0.472237	0.0370854
chr2R:18379470-18379970	0.853933	0.0215361
chr2R:18385027-18385527	0.668366	0.0451623
chr2R:18407566-18408066	-0.414237	0.0403175
chr2R:18432833-18433333	0.863341	0.00152333
chr2R:18536408-18536908	-0.879977	0.034041
chr2R:18581339-18581839	0.893781	0.0144708
chr2R:18586821-18587321	0.931587	0.00473284
chr2R:18621253-18621753	-0.683899	0.00450335
chr2R:18659506-18660006	0.750764	0.0173648
chr2R:18673275-18673775	-0.795462	0.0151985
chr2R:18680258-18680758	0.86588	0.0160745
chr2R:18689763-18690263	-0.975057	0.011361
chr2R:18691012-18691512	-0.522279	0.0244611
chr2R:18694042-18694542	-0.5547	0.0260042
chr2R:18796367-18797217	-0.514164	0.0175352
chr2R:18799223-18799723	-0.651395	0.0222236
chr2R:18803185-18803685	-0.911927	0.00345539
chr2R:18806999-18807499	-0.723701	0.001317
chr2R:18854929-18855429	-0.965621	0.010332
chr2R:18950377-18950877	-1.00148	0.000440226
chr2R:18956637-18957137	0.929013	0.0141877
chr2R:18975437-18975937	0.763229	0.00412974
chr2R:19127598-19128098	0.616037	0.0288498
chr2R:19163930-19164430	-0.586389	0.0251023
chr2R:19169855-19170355	0.686377	0.0264552
chr2R:19170379-19170879	0.658907	0.0104932
chr2R:19200697-19201197	0.630822	0.0313009
chr2R:19229627-19230127	-0.598483	0.0474714
chr2R:19299885-19300385	-0.53978	0.0387065
chr2R:19304913-19305413	-0.468719	0.0428408
chr2R:19387416-19387916	0.985271	0.00868556
chr2R:19400527-19401027	0.714957	0.0222236
chr2R:19404612-19405287	0.7666	0.0183047
chr2R:19421815-19422315	-0.525377	0.0162392
chr2R:19462228-19462728	-0.6717	0.0477361
chr2R:19463327-19463827	-1.01095	0.000969592
chr2R:19467051-19467551	-0.975043	0.00781661
chr2R:19474390-19474890	0.578729	0.0323814
chr2R:19604874-19605374	0.75536	0.00685296
chr2R:19616290-19617276	-0.888037	9.61e-05
chr2R:19620054-19620554	-0.625643	0.00599599
chr2R:19697000-19697500	0.717699	0.035968
chr2R:19728704-19729545	-0.626232	0.00332733
chr2R:19870426-19870926	0.510305	0.0383655
chr2R:19906639-19907139	0.899914	0.00909833
chr2R:20048123-20048623	0.595438	0.0285289
chr2R:20074690-20075190	0.846413	0.00510429
chr2R:20088692-20089192	0.663684	0.0337254
chr2R:20095893-20096393	0.546449	0.0387375
chr2R:20158934-20159434	1.09197	1.99e-05
chr2R:20161326-20161826	-1.41517	0.00116381
chr2R:20309698-20310198	0.696147	0.0496441
chr2R:20671136-20671636	-0.718357	0.00130201
chr2R:20752933-20753433	1.14604	0.00178082
chr2R:20780320-20780820	0.801475	0.0110406
chr2R:20935944-20936444	0.826663	0.0297432
chr2R:20999166-20999666	-0.657219	0.0125331
chr2R:21000046-21000546	-0.740173	0.019125
chr2R:21075827-21076327	-0.695012	0.0408711
chr2R:21100077-21100577	1.15257	0.00291475
chr2R:21127391-21127891	0.684126	0.0245379
chr2R:21134675-21135175	-0.871738	0.0314255
chr2R:21141977-21142477	-0.555211	0.0418483
chr2R:21224132-21224632	1.01162	0.011114
chr2R:21300864-21301364	0.661456	0.0404714
chr2R:21329045-21329545	0.834331	0.00978847
chr2R:21337724-21338224	0.838169	0.00962938
chr2R:21361837-21362337	0.702852	0.0181873
chr2R:21447720-21448220	1.1534	0.00309902
chr2R:21454787-21455592	0.773395	0.023562
chr2R:21471277-21471777	0.86259	0.00238902
chr2R:21474166-21475424	0.512535	0.0301226
chr2R:21506738-21507238	-0.798754	0.0334901
chr2R:21508574-21509074	-0.532987	0.0412234
chr2R:21527077-21527577	1.08665	8.82e-05
chr2R:21534611-21535111	0.818511	0.0181424
chr2R:21614353-21614853	0.616115	0.010984
chr2R:21676526-21677026	0.896726	0.00895613
chr2R:21701113-21701613	-0.985453	0.00267849
chr2R:21836549-21837049	0.690051	0.0442908
chr2R:21887824-21888324	0.682641	0.0251466
chr2R:21976609-21977109	0.874971	0.0146144
chr2R:22114335-22114835	-0.716795	0.008608
chr2R:22119758-22120258	-0.501659	0.047649
chr2R:22120827-22121327	-0.575939	0.0246463
chr2R:22121476-22121976	-0.498864	0.0369163
chr2R:22250187-22250687	0.974759	0.00113839
chr2R:22323362-22324245	0.679629	0.0143116
chr2R:22324524-22325024	1.10273	3.04e-05
chr2R:22378973-22379807	0.851644	0.00512417
chr2R:22549788-22550288	-0.821939	0.0347351
chr2R:22553268-22553768	-0.822808	0.0105184
chr2R:22554046-22554546	-1.02007	0.0196791
chr2R:22564407-22564907	0.785165	0.0155645
chr2R:22589621-22590121	0.658475	0.0207746
chr2R:22643837-22644337	-1.0439	0.000540874
chr2R:22677990-22678490	-0.840767	0.0497429
chr2R:22799897-22800397	0.568799	0.0409573
chr2R:22813114-22813614	0.975471	0.00559453
chr2R:22829158-22829658	0.686174	0.02396
chr2R:22835251-22835751	1.00857	0.0042971
chr2R:22841679-22842179	0.993793	0.00716648
chr2R:22846139-22846639	0.738474	0.028793
chr2R:22855656-22856156	0.899098	0.00303266
chr2R:23045984-23046857	0.722415	0.0185986
chr2R:23401326-23401826	0.759929	0.0283183
chr2R:23427752-23428252	1.13295	0.00062514
chr2R:23430157-23430657	1.42378	3.9e-05
chr2R:23502505-23503005	-0.661422	0.024058
chr2R:23511157-23511657	0.882099	0.0172193
chr2R:23518615-23519115	0.915537	0.0143116
chr2R:23557676-23558176	0.60193	0.0323658
chr2R:23566884-23567384	1.06088	7.14e-05
chr2R:23586310-23586810	1.03548	2.2e-05
chr2R:23586872-23587372	0.910195	0.000187918
chr2R:23588080-23588580	0.714803	0.0266869
chr2R:23595835-23596335	0.630029	0.026302
chr2R:23610904-23611404	0.747401	0.0155645
chr2R:23632862-23633362	0.900905	0.0073968
chr2R:23688384-23688884	0.773199	0.0382396
chr2R:23746603-23747103	-0.705496	0.0409362
chr2R:23759224-23759724	0.715352	0.0449169
chr2R:23789821-23790321	0.755439	0.0038754
chr2R:23870086-23870586	-0.809703	0.0309174
chr2R:23913601-23914101	0.758946	0.0253243
chr2R:23925625-23926125	1.00818	0.00361461
chr2R:24065335-24065835	-0.483083	0.0413243
chr2R:24079105-24079605	0.995669	0.00587254
chr2R:24092752-24093594	0.662826	0.0190224
chr2R:24139015-24139515	-0.817177	0.00343354
chr2R:24187378-24187878	-0.7096	0.0421756
chr2R:24247189-24248108	0.502985	0.0422474
chr2R:24273398-24273898	0.896642	0.0015433
chr2R:24309345-24310583	-0.541823	0.036195
chr2R:24334798-24335298	-0.554331	0.0409362
chr2R:24369573-24370073	-0.75196	0.0421484
chr2R:24399514-24400014	-1.52863	6.82e-05
chr2R:24539215-24539715	-0.864661	0.0451232
chr2R:24544523-24545023	0.98993	0.00026976
chr2R:24547483-24547983	0.846263	0.000478212
chr2R:24552033-24552533	0.633774	0.00469457
chr2R:24552990-24553490	1.02306	0.0063362
chr2R:24554247-24554747	1.07085	0.000311862
chr2R:24642076-24642576	0.621641	0.0165905
chr2R:24687817-24688317	0.799502	0.00749386
chr2R:24699562-24700062	0.956766	0.0137832
chr2R:24743951-24744451	-0.574787	0.0233469
chr2R:24749799-24750299	-1.04211	0.000529852
chr2R:24793116-24793616	-0.84679	0.023085
chr2R:24893115-24893615	-0.605445	0.0175212
chr2R:24920233-24920733	1.71417	6.21e-07
chr2R:24980974-24981474	-0.475374	0.0236829
chr2R:24984975-24985475	-0.83351	0.00134181
chr2R:24985766-24986266	-0.7664	0.0074163
chr2R:25005954-25006454	-0.796714	0.0349689
chr2R:25010494-25010994	-0.613372	0.0225024
chr2R:25111590-25112090	0.71199	0.0398391
chr2R:25161950-25162450	0.760197	0.00814864
chr2R:25285295-25285795	-0.648471	0.0143085
chr2R:2562621-2563121	0.720332	0.0375493
chr2R:2564725-2565705	-0.506998	0.043255
chr2R:3006037-3006537	0.905282	0.0246783
chr2R:3867278-3867778	0.829753	0.0346488
chr2R:4249720-4250715	0.705206	0.0436997
chr2R:4260193-4260693	0.619484	0.00653198
chr2R:4400094-4400594	1.01589	0.00272608
chr2R:4526937-4527437	1.1633	0.00454121
chr2R:4708785-4709285	0.807738	0.0436131
chr2R:4815573-4816073	0.605668	0.0412611
chr2R:4816128-4816628	0.894496	0.00131049
chr2R:4836168-4836668	1.17286	0.00344982
chr2R:5092783-5093283	0.983243	0.013067
chr2R:5133025-5133525	0.845376	0.0200596
chr2R:5160613-5161113	0.667879	0.0150059
chr2R:5177103-5177603	0.821951	0.0210489
chr2R:5257993-5258493	0.663869	0.0276982
chr2R:5294977-5295477	0.611572	0.0171836
chr2R:5321792-5322292	0.907403	0.00640455
chr2R:5348952-5349452	1.07102	0.000478212
chr2R:5365421-5365921	0.81795	0.0326094
chr2R:5375499-5375999	1.01946	0.011599
chr2R:5577849-5578349	0.828693	0.0251315
chr2R:5627425-5627925	1.05764	0.0041658
chr2R:5681379-5681879	0.540852	0.0196313
chr2R:5788916-5789416	0.788043	0.0118738
chr2R:5806368-5806868	0.702899	0.0244611
chr2R:5976230-5976730	0.754523	0.0297159
chr2R:5981909-5982409	-0.862039	0.00943572
chr2R:5992551-5993051	0.667524	0.0413438
chr2R:6022907-6023407	-0.704711	0.0255131
chr2R:6036800-6037300	0.630432	0.0293955
chr2R:6062052-6062552	0.498469	0.0369429
chr2R:6094568-6095068	0.71866	0.0325364
chr2R:6115349-6115849	-0.583502	0.00722767
chr2R:6142914-6143414	-0.811882	0.0285215
chr2R:6202686-6203186	0.859788	0.00867236
chr2R:6251425-6251925	0.764191	0.0122409
chr2R:6280078-6280578	0.826277	0.0260042
chr2R:6293402-6293902	0.649321	0.043506
chr2R:6501661-6502161	-0.92919	0.0235295
chr2R:6517528-6518028	0.774091	0.00536278
chr2R:6521338-6521838	0.991136	6.55e-05
chr2R:6648374-6648874	-0.515789	0.0309174
chr2R:6686933-6687433	0.71798	0.0341553
chr2R:6716718-6717509	0.809269	0.0207782
chr2R:6721336-6721836	0.721468	0.0278726
chr2R:6722333-6722833	0.799492	0.0133494
chr2R:6723303-6723803	0.972137	0.00126975
chr2R:6763975-6764808	0.925724	0.011114
chr2R:6767939-6768439	0.676552	0.0234587
chr2R:6769238-6769738	0.770536	0.0125667
chr2R:6783792-6784292	0.397796	0.0482756
chr2R:6795093-6795593	0.843509	0.0126546
chr2R:6834000-6834759	0.932936	0.00102901
chr2R:6920560-6921060	0.81444	0.00126115
chr2R:6923206-6923706	0.580775	0.0184234
chr2R:6941155-6941655	0.717208	0.0462909
chr2R:6963725-6964225	-0.756743	0.0130805
chr2R:7016091-7016591	0.775904	0.000523807
chr2R:7031540-7032040	0.738867	0.0185986
chr2R:7062960-7063460	0.862498	0.023512
chr2R:7068126-7068626	1.0038	0.00151095
chr2R:7125956-7126456	0.820099	0.0131601
chr2R:7148283-7148783	1.1605	0.00186493
chr2R:7183569-7184069	0.857191	0.0101242
chr2R:7220448-7220948	1.07055	0.00320118
chr2R:7221094-7221594	0.991354	0.00498581
chr2R:7242114-7243465	0.590687	0.0100037
chr2R:7243969-7244469	0.73778	0.0100037
chr2R:7315134-7315634	1.00392	0.00868556
chr2R:7363526-7364026	0.942652	0.0119801
chr2R:7372407-7372907	-0.516951	0.0348669
chr2R:7418496-7418996	0.563959	0.0464256
chr2R:7429514-7430014	0.879942	0.0157703
chr2R:7433755-7434255	1.02971	0.00345539
chr2R:7443001-7443501	0.838083	0.0232305
chr2R:7472067-7472567	0.473084	0.0439335
chr2R:7515165-7515665	0.756129	0.022845
chr2R:7534148-7534648	0.470757	0.031337
chr2R:7539710-7540210	-0.632947	0.0046591
chr2R:7549627-7550127	0.816624	0.0156923
chr2R:7556908-7557408	0.73897	0.0259196
chr2R:7559251-7560102	0.927446	0.0100726
chr2R:7574747-7575247	0.760963	0.0217764
chr2R:7606335-7606835	0.679515	0.0489137
chr2R:7621477-7621977	0.616138	0.04389
chr2R:7626315-7626815	-1.09094	0.000205403
chr2R:7638541-7639041	0.766564	0.02268
chr2R:7663563-7664063	-0.843135	0.00272608
chr2R:7714181-7715018	0.620416	0.0365893
chr2R:7721860-7722360	0.502842	0.049587
chr2R:7723801-7724301	0.585121	0.0115173
chr2R:7727264-7728231	0.846152	0.00374399
chr2R:7766142-7766642	0.644502	0.0346072
chr2R:7773729-7774229	-0.906715	0.00218151
chr2R:7779760-7780260	-0.566695	0.0212919
chr2R:7800189-7800689	0.685593	0.0470111
chr2R:7835902-7836402	0.938825	0.0019418
chr2R:7848026-7848526	0.740156	0.00144282
chr2R:7916632-7917132	-0.570669	0.0451232
chr2R:7917149-7917649	-0.430908	0.0491169
chr2R:7921893-7922393	0.968005	0.00651947
chr2R:7955423-7955923	-0.485195	0.0335431
chr2R:7991789-7992289	1.23786	0.000104339
chr2R:8001826-8002326	1.09324	0.00207245
chr2R:8041119-8041927	0.756747	0.0240497
chr2R:8158206-8158706	0.603213	0.0465699
chr2R:8240235-8240997	-0.576148	0.0310638
chr2R:8588095-8588595	0.858892	0.0238194
chr2R:8596022-8596522	0.752751	0.015563
chr2R:8648634-8649134	-0.876622	0.0126535
chr2R:8651483-8651983	-0.907882	0.00325737
chr2R:8720315-8720815	0.92497	0.00527476
chr2R:8798054-8798554	-0.867184	0.000459961
chr2R:8963487-8963987	0.911313	0.0137478
chr2R:8971440-8971940	1.11958	0.00217914
chr2R:8988613-8989113	0.766278	0.0157066
chr2R:9022615-9023115	1.12864	0.00136373
chr2R:9027263-9027763	0.871919	0.0126535
chr2R:9109349-9109849	-0.444895	0.0367946
chr2R:9131263-9132114	-0.501085	0.0375708
chr2R:9230909-9231409	-0.681051	0.00498581
chr2R:9234338-9234838	1.02485	0.00963982
chr2R:9240056-9240556	0.634143	0.0464278
chr2R:9243062-9243562	1.03098	0.0010648
chr2R:9257843-9258343	0.845182	0.0268964
chr2R:9308137-9308637	-0.692165	0.0252989
chr2R:9318434-9318934	0.925175	0.0135695
chr2R:9418317-9418817	0.834879	0.0398504
chr2R:9430558-9431058	-0.81966	0.0398584
chr2R:9440689-9441189	-0.631859	0.0303406
chr2R:9546762-9547262	0.500704	0.0450181
chr2R:9579227-9579727	-0.602043	0.0213232
chr2R:9587954-9588454	0.694973	0.0481949
chr2R:9675255-9675755	-0.806331	0.0137932
chr2R:9683075-9683575	-0.416411	0.0457696
chr2R:9704440-9705196	0.554983	0.0428919
chr2R:9711387-9711887	-0.589766	0.0344015
chr2R:9746800-9747300	0.77379	0.0353214
chr2R:9775635-9776135	0.888246	0.0126535
chr2R:9779310-9780273	0.696127	0.0303785
chr2R:9808522-9809022	0.95854	0.0112684
chr2R:9814259-9814759	0.46694	0.0274872
chr2R:9819248-9819748	0.80422	0.00749386
chr2R:9831127-9831627	0.630827	0.0172193
chr2R:9847636-9848136	0.522309	0.0424497
chr2R:9849073-9849978	0.81075	0.0275419
chr2R:9857287-9857787	0.553989	0.0108841
chr2R:9866057-9866557	0.754103	0.0249384
chr2R:995676-996176	1.05268	0.00881283
chr2R:9978958-9979458	0.644916	0.00357392
chr2R:9979605-9980577	0.795553	0.0236319
chr2R:9991732-9992232	1.00791	0.00374399
chr3L:10224438-10224938	-0.729875	0.00971681
chr3L:1030931-1031431	-0.780504	0.0477151
chr3L:10351039-10351539	-0.823858	0.000461784
chr3L:10354581-10355081	-0.907719	0.00716648
chr3L:10366311-10367202	-0.757419	0.0183617
chr3L:10372105-10372605	-1.04021	0.000272961
chr3L:10392674-10393174	0.582146	0.0371119
chr3L:10522345-10522845	-0.748474	0.0126535
chr3L:10637817-10638317	-0.562449	0.0441314
chr3L:10658225-10658725	-0.669234	0.0142049
chr3L:10666454-10666954	-0.662299	0.00828812
chr3L:10680821-10681321	-1.27706	0.000153083
chr3L:10681795-10682295	-0.480113	0.0370409
chr3L:10737121-10737621	-0.794303	0.0266504
chr3L:10738309-10738809	-1.02465	0.00612766
chr3L:10739894-10740394	-0.815678	0.0190688
chr3L:10771463-10771963	-0.491025	0.0458398
chr3L:10773604-10774104	-0.711358	0.0143085
chr3L:10781265-10781765	-0.944951	0.0171927
chr3L:10786244-10786744	-0.536013	0.0443314
chr3L:10897802-10898302	-0.687604	0.0236825
chr3L:1091391-1092299	0.560722	0.02411
chr3L:10925445-10925945	0.958755	0.0122609
chr3L:1092831-1093331	0.598195	0.0135129
chr3L:10931786-10932286	1.01122	0.00562059
chr3L:11005126-11005626	-0.775279	0.00436173
chr3L:11069652-11070152	-1.18317	4.72e-06
chr3L:11114951-11115451	0.814875	0.00513954
chr3L:11205645-11206145	-0.563009	0.0489737
chr3L:11218734-11219234	-0.591705	0.0349765
chr3L:11254690-11255190	-1.08196	0.00102901
chr3L:11274244-11274744	-0.626563	0.0372802
chr3L:11285668-11286168	-0.93912	0.0176564
chr3L:11287281-11287781	-0.660069	0.00698236
chr3L:11290237-11290737	-0.748287	0.0122409
chr3L:11290996-11291496	-0.754052	0.00917822
chr3L:11293323-11293823	-0.666064	0.00501028
chr3L:11294578-11295078	-0.76428	0.00262898
chr3L:11296402-11296902	-0.589043	0.0347351
chr3L:11302655-11303155	0.785658	0.023085
chr3L:11405695-11406195	0.704856	0.0283381
chr3L:11406622-11407122	1.00697	0.00653635
chr3L:11492494-11492994	-1.39205	3.1e-09
chr3L:11526685-11527185	-0.794932	0.0241052
chr3L:11528338-11528838	-0.886937	0.000758249
chr3L:11543156-11543656	-0.85174	0.00192814
chr3L:11556128-11556628	-0.860157	0.0104932
chr3L:11623359-11623859	-0.66761	0.0259166
chr3L:11707977-11708477	-0.663995	0.0441398
chr3L:11721323-11721823	1.10941	0.000478212
chr3L:1172896-1173396	0.798776	0.0125428
chr3L:11765634-11766134	0.85135	0.0207513
chr3L:12056264-12056764	-0.861562	0.00438867
chr3L:121960-122460	0.611372	0.0150937
chr3L:12265841-12266341	-0.685671	0.043255
chr3L:1227227-1227727	0.800954	0.0350861
chr3L:1229229-1230127	0.875773	0.00858857
chr3L:123634-124134	1.01194	0.0083695
chr3L:12411079-12411579	-0.759419	0.00852843
chr3L:1244650-1245150	0.611994	0.034636
chr3L:12467930-12468430	-0.531787	0.0222325
chr3L:1254325-1254825	1.02152	0.00478003
chr3L:12544780-12545280	0.835626	0.00126975
chr3L:12570895-12571395	0.551462	0.0390132
chr3L:12635637-12636137	0.85277	0.00716648
chr3L:12644094-12645083	1.13382	1.6e-06
chr3L:12704505-12705005	-0.675912	0.013368
chr3L:12832406-12832906	-0.933486	0.00102901
chr3L:1321229-1321729	-0.926936	0.00989801
chr3L:1324104-1324604	-0.828188	0.0248827
chr3L:13356179-13356679	-0.550465	0.0192268
chr3L:13412610-13413110	-0.642155	0.00740607
chr3L:1360795-1361295	0.971196	0.0100344
chr3L:1378887-1379387	0.664352	0.00438208
chr3L:1379667-1380167	0.782267	0.00481065
chr3L:13917990-13918490	-0.771555	0.0251315
chr3L:13956928-13957898	-0.448971	0.0486687
chr3L:140176-140676	0.800433	0.0210914
chr3L:14038165-14038665	-0.642255	0.0422474
chr3L:14054971-14055471	-0.681174	0.0346488
chr3L:14272654-14273154	-1.21251	3.36e-06
chr3L:14362707-14363207	-0.692374	0.0088745
chr3L:14463483-14463983	0.904416	0.0045838
chr3L:14476935-14477435	-0.754342	0.0138947
chr3L:14537328-14537828	-0.599361	0.0375851
chr3L:14708199-14708699	-0.867815	0.00317477
chr3L:14771980-14772861	0.656786	0.0289183
chr3L:14776470-14776970	0.528546	0.0476825
chr3L:14819947-14820447	-1.27972	0.000116094
chr3L:14876517-14877017	0.655124	0.0413891
chr3L:1504829-1505329	1.09747	0.00229588
chr3L:15107976-15108476	-0.840482	0.0441312
chr3L:15175506-15176006	0.856888	0.00481065
chr3L:15304417-15304917	-0.720863	0.013067
chr3L:15510706-15511206	-0.753696	0.00208764
chr3L:15514298-15515276	-0.827712	0.000998582
chr3L:15531520-15532020	-0.629637	0.0405679
chr3L:15539147-15539647	-1.11867	6.19e-05
chr3L:15542057-15542963	-0.477135	0.0403633
chr3L:15550563-15551063	0.647455	0.0392218
chr3L:15566373-15566873	-1.35964	0.000190614
chr3L:15588621-15589121	-0.652713	0.0155095
chr3L:15594299-15594799	-0.614521	0.0405679
chr3L:15597026-15597526	-0.745215	0.0255071
chr3L:15641173-15641673	-1.26558	0.000128593
chr3L:15815965-15816465	-0.544969	0.0293671
chr3L:1594402-1594902	0.738769	0.0221905
chr3L:15944686-15945186	0.875248	0.0026846
chr3L:15988129-15988629	-0.536939	0.0310638
chr3L:15999304-15999804	-0.899435	0.000669236
chr3L:16001153-16001653	-0.769657	0.0123029
chr3L:16013471-16013971	1.09061	0.000486568
chr3L:16026094-16026594	-1.25165	6.15e-05
chr3L:1609780-1610280	0.795285	0.00518412
chr3L:16178365-16178865	-0.905105	0.000154706
chr3L:16195128-16195628	-0.734889	0.0156252
chr3L:1626965-1627465	1.10099	0.00327861
chr3L:16309799-16310299	1.05019	0.00150839
chr3L:16327906-16328854	0.744441	0.0181873
chr3L:16368084-16368584	0.60904	0.0272169
chr3L:16404107-16404607	0.790185	0.00647156
chr3L:16452055-16452555	-0.636906	0.0155569
chr3L:16614639-16615139	0.563043	0.0384601
chr3L:16622951-16623451	0.810887	0.0113816
chr3L:16624313-16625287	0.805307	0.014604
chr3L:16635626-16636126	-0.427047	0.037372
chr3L:16659953-16660453	-0.807102	0.00102901
chr3L:16668565-16669065	0.622179	0.0304115
chr3L:16780301-16780801	-0.552441	0.0237859
chr3L:16786584-16787084	-0.525102	0.045829
chr3L:16796353-16796853	0.618811	0.0110222
chr3L:16801341-16801841	-0.714755	0.0323814
chr3L:16802017-16802517	-0.56553	0.0412713
chr3L:16853526-16854026	-0.688244	0.0206768
chr3L:16869926-16870426	-0.446192	0.0339432
chr3L:16872731-16873231	0.653597	0.0222236
chr3L:16874614-16875114	0.929391	0.00536278
chr3L:16886409-16886909	-1.00675	0.000438049
chr3L:16895278-16895778	0.596564	0.0416637
chr3L:1691909-1692756	0.647772	0.00432319
chr3L:16994774-16995274	0.680732	0.040156
chr3L:16998983-16999483	0.697141	0.0287482
chr3L:1723145-1723645	0.557314	0.0113816
chr3L:1725720-1726220	1.15626	1.71e-05
chr3L:1726748-1727248	0.927932	6.15e-05
chr3L:1728194-1728694	0.79109	0.000513996
chr3L:1729743-1730243	0.73724	0.00880016
chr3L:17412048-17412548	0.600822	0.0238996
chr3L:17421311-17421811	-0.616967	0.019853
chr3L:17481707-17482207	0.927422	0.00559453
chr3L:1748233-1748733	0.671385	0.0251073
chr3L:17506828-17507328	-1.17058	4.91e-07
chr3L:17535517-17536017	-0.639875	0.00486144
chr3L:17557061-17557561	-0.526208	0.0410505
chr3L:17572159-17572659	-0.662403	0.0448227
chr3L:17576309-17576809	-0.599911	0.0419999
chr3L:17577508-17578008	-0.931031	0.0279951
chr3L:17608731-17609231	0.66992	0.0126535
chr3L:17616744-17617244	-0.679622	0.0133287
chr3L:17631296-17631796	0.645782	0.0330093
chr3L:17636865-17637365	0.749215	0.0464912
chr3L:17665185-17665685	-1.25564	0.000960719
chr3L:17667825-17668325	-0.792689	0.00177309
chr3L:17713104-17713604	0.804386	0.00230564
chr3L:17740361-17740861	-0.59661	0.0315531
chr3L:17913063-17913563	-0.89999	0.00194936
chr3L:17916051-17916551	-0.878974	0.00412974
chr3L:17921475-17921975	-0.659584	0.00804675
chr3L:17922350-17922850	-1.31891	0.000943651
chr3L:1794099-1794599	-0.812676	0.0256371
chr3L:17947245-17947745	-1.06463	0.00548151
chr3L:17950491-17950991	-0.914101	0.0206532
chr3L:17972285-17972785	-0.596091	0.00860844
chr3L:17972949-17973449	-1.12716	4.14e-07
chr3L:17989913-17990413	-0.645629	0.0222325
chr3L:17995087-17995587	-0.958144	0.000348863
chr3L:18029428-18029928	-0.641445	0.0483784
chr3L:18033781-18034281	-1.10379	8.15e-05
chr3L:18046614-18047114	-0.923845	0.0228167
chr3L:18185906-18186406	-0.602523	0.0199185
chr3L:18272666-18273166	0.98731	0.00706695
chr3L:18400081-18400581	0.533137	0.0481949
chr3L:18402224-18402724	-0.811039	0.0294261
chr3L:1840659-1841657	0.734715	0.0260974
chr3L:18564697-18565197	-0.621423	0.0136487
chr3L:18756101-18756601	-0.704728	0.0156923
chr3L:18759110-18759610	-0.818765	0.0262435
chr3L:18765621-18766121	-0.71843	0.0166892
chr3L:18819821-18820321	-0.607258	0.0231512
chr3L:18840333-18840833	-0.780206	0.00933522
chr3L:18889184-18889684	-0.746723	0.0348281
chr3L:1894817-1895317	0.948769	0.00873554
chr3L:19022858-19023358	0.800967	0.0216198
chr3L:19039089-19039589	-0.765233	0.00333584
chr3L:19089568-19090068	0.595135	0.0238355
chr3L:19143791-19144291	0.756886	0.0384601
chr3L:19177963-19178463	0.787951	0.00608022
chr3L:19268737-19269237	-0.452099	0.0401347
chr3L:19292356-19292856	-1.61085	1.67e-10
chr3L:19483576-19484076	0.672887	0.036783
chr3L:19528379-19528879	-0.565853	0.0134785
chr3L:19625830-19626330	0.946618	0.00391151
chr3L:19664966-19665466	1.0552	0.00112957
chr3L:1967322-1967822	0.765949	0.00647156
chr3L:19787596-19788096	-0.908017	1.71e-05
chr3L:19789755-19790685	-0.626629	0.0439167
chr3L:19792757-19793257	-0.640981	0.0414751
chr3L:19794093-19795066	-0.715213	0.0208231
chr3L:19857871-19858371	0.794927	0.0344296
chr3L:19859400-19859900	0.673209	0.0396779
chr3L:19860017-19860517	0.908548	0.0143116
chr3L:19872815-19873315	-0.655662	0.00433513
chr3L:19873472-19873972	-0.407829	0.0490949
chr3L:19885437-19885937	0.861154	0.0110055
chr3L:19902667-19903167	-0.720691	0.0148957
chr3L:19903319-19903819	-0.671118	0.0158421
chr3L:19904570-19905070	-0.837312	0.00896216
chr3L:19928457-19929411	-0.778061	0.00620491
chr3L:19930419-19930919	-0.479136	0.0337307
chr3L:19939008-19939508	-0.511723	0.0258091
chr3L:20154123-20154623	0.760671	0.0349292
chr3L:20162657-20163922	0.938584	0.00606697
chr3L:20197076-20197576	-0.88928	0.00047876
chr3L:20241057-20241557	-0.518051	0.0274742
chr3L:20276327-20276827	0.644925	0.019681
chr3L:20385762-20386262	-1.1965	4.96e-05
chr3L:20425168-20425668	0.997147	0.0054821
chr3L:20452941-20453441	-0.567936	0.0436997
chr3L:20496580-20497080	0.837254	0.0228705
chr3L:20516609-20517109	-0.875411	0.0250446
chr3L:20518329-20518829	-0.874615	0.0260252
chr3L:20520748-20521248	-0.473522	0.0486687
chr3L:20838870-20839370	0.865062	0.00741359
chr3L:2087990-2088490	0.716955	0.0275697
chr3L:2089065-2089565	0.78559	0.0140627
chr3L:2089742-2090242	0.964476	0.000365421
chr3L:20931115-20931615	1.31256	1.71e-05
chr3L:20931900-20932400	1.17489	7.12e-05
chr3L:20943408-20943908	0.779723	0.0372452
chr3L:20977686-20978186	0.752262	0.0203559
chr3L:21040296-21040796	-0.98022	0.000466332
chr3L:21041530-21042030	-0.58603	0.0362689
chr3L:21167266-21167766	-1.72852	2.89e-14
chr3L:2118240-2118740	0.770322	0.0401201
chr3L:2118742-2119242	0.705561	0.0489137
chr3L:21205246-21205746	-0.826474	0.0458134
chr3L:21343221-21343721	-0.746092	0.0383082
chr3L:21433626-21434126	-0.573007	0.0461655
chr3L:21453777-21454277	0.817619	0.0267098
chr3L:21460472-21460972	0.736089	0.036249
chr3L:21494925-21495425	0.897091	0.0154237
chr3L:2151520-2152020	-0.918885	0.00278928
chr3L:21585779-21586279	0.814469	0.020469
chr3L:21607768-21608268	1.06568	0.00487719
chr3L:21633474-21633974	0.849082	0.0141188
chr3L:21673423-21673923	0.791313	0.0197816
chr3L:217470-217970	0.624035	0.00742999
chr3L:21769470-21769970	-0.796145	0.0337899
chr3L:21893777-21894277	0.497364	0.0492831
chr3L:21906555-21907055	0.602532	0.0297432
chr3L:21954837-21955337	-0.790982	0.0202384
chr3L:21962195-21962976	0.742361	0.0262435
chr3L:21974470-21974970	0.607321	0.0364229
chr3L:22078156-22078656	0.538387	0.0431072
chr3L:22159529-22160029	0.705472	0.0126467
chr3L:22164215-22164715	0.727769	0.0280808
chr3L:22179863-22180363	0.961581	0.00334129
chr3L:22272125-22272625	-1.10729	0.00472633
chr3L:22318356-22318856	0.778533	0.0203278
chr3L:22336532-22337032	0.831449	0.027107
chr3L:22344667-22345167	0.735877	0.0241052
chr3L:22354149-22354649	0.755899	0.0398902
chr3L:22418180-22418680	0.999071	0.000334357
chr3L:22426169-22426669	0.839967	0.0283178
chr3L:2244728-2245228	0.653153	0.0228963
chr3L:22458859-22459359	0.592032	0.0100422
chr3L:2272212-2272712	0.623467	0.0291757
chr3L:22749171-22749671	0.7786	0.0322883
chr3L:22823178-22823678	-0.842147	0.0345726
chr3L:22842427-22842927	0.712261	0.00693074
chr3L:22843579-22844079	0.657926	0.0495752
chr3L:22986730-22987230	0.842291	0.0241094
chr3L:23060737-23061237	0.930145	0.0100734
chr3L:23092073-23092573	0.567231	0.0240238
chr3L:23105558-23106058	0.690256	0.0387166
chr3L:23115116-23115616	0.831604	0.0294482
chr3L:23183731-23184231	-0.717007	0.0240497
chr3L:232728-233228	0.727494	0.0265595
chr3L:23279656-23280156	0.801622	0.0307048
chr3L:23311289-23311789	0.745369	0.0279377
chr3L:2342877-2343377	0.909857	0.0102915
chr3L:23528660-23529160	-0.579926	0.0215361
chr3L:23978181-23978681	0.833542	0.0287812
chr3L:23991290-23991790	-0.740489	0.0441009
chr3L:2401351-2401851	0.872358	0.000205403
chr3L:24036835-24037335	0.786727	0.0160928
chr3L:2405733-2406233	0.669837	0.0423893
chr3L:2417144-2417644	-0.645264	0.0292176
chr3L:2428571-2429071	-0.584886	0.0121701
chr3L:2430505-2431005	0.691567	0.0133353
chr3L:2436492-2436992	0.777709	0.000467797
chr3L:2445616-2446116	0.795584	0.0239529
chr3L:2462536-2463036	-0.837588	0.0135695
chr3L:2477026-2477526	0.649235	0.0224482
chr3L:2478382-2478882	-0.857282	0.0174829
chr3L:24929257-24929757	0.809402	0.000562672
chr3L:2493482-2493982	-0.650271	0.0423893
chr3L:2513179-2513679	0.812708	0.0148957
chr3L:25144161-25144661	0.963161	0.0137832
chr3L:2516750-2517250	0.827597	0.0183444
chr3L:2524802-2525302	0.760949	0.0134763
chr3L:25312547-25313047	-0.814004	0.0109908
chr3L:2538760-2539260	0.691643	0.0378948
chr3L:2551268-2551768	-0.549747	0.0458833
chr3L:2566044-2566544	0.721535	0.00268527
chr3L:2570195-2570695	-0.554453	0.0390926
chr3L:2570751-2571251	-0.595991	0.0185367
chr3L:2583061-2583561	-0.747961	0.000497239
chr3L:2583885-2584385	-1.29011	1.71e-05
chr3L:25963090-25963590	0.695769	0.0372817
chr3L:26126176-26126676	0.930955	0.0156077
chr3L:2629194-2629694	-0.789322	0.0179262
chr3L:2629849-2630349	-0.695391	0.0270862
chr3L:26371500-26372000	1.05417	0.00389319
chr3L:2640543-2641043	0.990398	0.00400553
chr3L:2699133-2699633	0.835973	0.0169616
chr3L:27089315-27089815	0.898978	0.0121472
chr3L:27108871-27109371	0.784704	0.0323846
chr3L:27130488-27130988	0.808671	0.0207975
chr3L:271325-271825	-0.78379	0.0377987
chr3L:27132788-27133288	0.954852	0.00907104
chr3L:2720465-2720965	0.822798	0.0126874
chr3L:2721854-2722354	0.881716	0.0122609
chr3L:27279144-27279644	-0.530088	0.0362732
chr3L:2728829-2729329	0.854074	0.0223316
chr3L:2743233-2744174	0.779971	0.00501824
chr3L:276741-277241	0.773311	0.0162129
chr3L:2791262-2791762	0.823679	0.0120124
chr3L:2823671-2824171	-0.858711	0.0305374
chr3L:2981346-2981846	0.862706	0.0167116
chr3L:3008824-3009324	0.748036	0.0326844
chr3L:3035129-3035629	-0.573856	0.0227442
chr3L:3038177-3038677	-1.4485	3.94e-06
chr3L:3082894-3083394	0.451392	0.0338693
chr3L:3148972-3149472	-0.748779	0.0444748
chr3L:3192845-3193345	-0.604116	0.028793
chr3L:3246280-3246780	-0.938108	0.0334572
chr3L:3249750-3250250	-0.883981	0.0063362
chr3L:3318073-3318573	0.807073	0.0208203
chr3L:3338489-3338989	0.707758	0.0353923
chr3L:3340856-3341356	0.660332	0.0196791
chr3L:3346160-3346660	1.17405	2.15e-07
chr3L:3349915-3350415	0.706734	0.00567454
chr3L:3389355-3389855	-0.739703	0.0113002
chr3L:3405406-3405906	-0.712874	0.0424037
chr3L:3429309-3429809	-0.874217	0.000249942
chr3L:3438266-3439167	0.544446	0.0315082
chr3L:3447366-3447866	-1.0073	0.00895019
chr3L:3448182-3448682	-0.879706	0.0321823
chr3L:347305-347805	-0.56337	0.0285289
chr3L:3507556-3508495	0.95229	0.00309902
chr3L:350796-351296	-0.60151	0.0240497
chr3L:3709481-3709981	0.633043	0.0206532
chr3L:3718615-3719115	0.930232	0.0126156
chr3L:3741892-3742392	0.993497	0.0060857
chr3L:3760217-3760717	0.681205	0.0150753
chr3L:3780208-3780708	1.1733	0.00328307
chr3L:3785131-3785631	0.663816	0.0226638
chr3L:3791073-3791573	1.14762	5.1e-07
chr3L:3838569-3839459	0.762364	0.0150753
chr3L:3850123-3850623	-0.512393	0.0248081
chr3L:3892813-3893313	0.777492	0.0250303
chr3L:3916542-3917042	1.37947	0.000126696
chr3L:3942211-3943093	-0.545199	0.0330093
chr3L:3951779-3952279	0.640957	0.00357108
chr3L:3986464-3987404	1.01338	0.00158266
chr3L:3987675-3988175	0.982708	0.00523433
chr3L:4094943-4095443	0.81878	0.00130932
chr3L:4103711-4104211	-0.794245	0.0222325
chr3L:4110132-4110632	0.614828	0.0157127
chr3L:4245445-4245945	0.691728	0.0310797
chr3L:4278134-4278634	0.752021	0.0228705
chr3L:4288799-4289299	0.44254	0.0487389
chr3L:4326690-4327190	0.936468	0.02107
chr3L:4327300-4327800	0.68266	0.0438865
chr3L:4337000-4337500	0.742879	0.0425726
chr3L:4353832-4354332	-0.670522	0.00563111
chr3L:4402767-4403700	0.487638	0.0285487
chr3L:440969-441469	-0.924597	0.000373336
chr3L:4413729-4414229	-1.01461	0.0130089
chr3L:4415160-4415660	-0.540898	0.0303785
chr3L:446025-446525	-0.557646	0.0195702
chr3L:4514197-4514697	0.952365	0.00749386
chr3L:4603542-4604042	0.677833	0.0366331
chr3L:4683272-4683772	0.640646	0.0222411
chr3L:4791662-4792162	0.993849	0.00478003
chr3L:4805706-4806206	0.820673	0.010539
chr3L:4806213-4806713	0.682468	0.0270103
chr3L:4815312-4815812	0.785671	0.0164015
chr3L:4900451-4900951	0.732764	0.0438865
chr3L:5032405-5032905	0.838037	0.0234107
chr3L:5087611-5088111	1.04423	0.00726292
chr3L:532065-532902	-0.536056	0.0159431
chr3L:5341817-5342317	0.666677	0.0100422
chr3L:5355598-5356098	-0.5384	0.0282717
chr3L:5356108-5356936	-0.443132	0.0444205
chr3L:5359075-5359575	-0.604764	0.0184234
chr3L:539391-539891	-0.489525	0.0329762
chr3L:5534214-5534714	1.02935	0.00297434
chr3L:5610517-5611017	1.06322	0.00262898
chr3L:5634145-5634645	0.608288	0.0425778
chr3L:5639746-5640246	-0.593968	0.0330093
chr3L:5646434-5647397	0.868122	0.00850042
chr3L:5647788-5648288	1.11393	0.00109316
chr3L:5741760-5742260	0.742643	0.0336124
chr3L:5779374-5780272	-0.46436	0.0481274
chr3L:5787176-5787676	0.963755	0.00233792
chr3L:5800309-5801151	0.650924	0.0435831
chr3L:5809772-5810609	-0.829092	0.0141956
chr3L:5816928-5817428	0.881513	0.0244611
chr3L:5825635-5826135	0.644455	0.0375851
chr3L:5845510-5846010	-1.59762	2.44e-14
chr3L:5857139-5857639	0.673928	0.0385863
chr3L:588295-588795	0.785981	0.0127738
chr3L:588926-589426	1.48176	7.19e-08
chr3L:589971-590471	1.01466	1.03e-06
chr3L:5908577-5909077	0.872797	0.0236319
chr3L:5922051-5922551	-1.00032	0.0110055
chr3L:5975940-5976440	-0.610847	0.0222325
chr3L:602648-603602	0.582244	0.0270103
chr3L:6039466-6039966	0.806092	0.0138051
chr3L:6088550-6089050	0.93016	0.012101
chr3L:6094751-6095251	-0.561531	0.0230561
chr3L:6099701-6100201	0.888697	0.016677
chr3L:6110197-6111026	0.939243	0.0038754
chr3L:613100-613600	0.856694	0.0124035
chr3L:616515-617015	-0.851611	0.0380212
chr3L:6184794-6185294	-0.758867	0.0208599
chr3L:6200958-6201458	0.784198	0.0235108
chr3L:628115-628615	-0.777916	0.023085
chr3L:6309606-6310106	0.906569	0.00057827
chr3L:6310477-6310977	1.19132	0.000160155
chr3L:6400263-6400763	-0.968747	7.67e-05
chr3L:640251-640751	-0.987623	0.012572
chr3L:648506-649006	-0.747597	0.0275431
chr3L:6612509-6613009	-0.938504	0.00374399
chr3L:6613877-6614377	-1.11641	4.6e-06
chr3L:673322-673822	0.720431	0.00272608
chr3L:6942113-6943073	-0.448779	0.046104
chr3L:6943250-6943750	-0.837587	0.00970347
chr3L:6963234-6963734	-0.842439	0.0394687
chr3L:71257-71757	0.683667	0.0355845
chr3L:725538-726038	0.604245	0.00510193
chr3L:7359904-7360404	1.12876	0.000275616
chr3L:736222-737183	0.666772	0.0356823
chr3L:7433466-7433966	-0.818123	0.0378948
chr3L:7530334-7530834	-0.640481	0.0378201
chr3L:759904-760404	0.681267	0.0408472
chr3L:7633569-7634069	0.55789	0.0471032
chr3L:767068-767568	-0.990505	0.0229883
chr3L:7802448-7802948	-0.705551	0.0257256
chr3L:7809649-7810149	-0.825911	0.0138051
chr3L:7844760-7845260	0.722852	0.0450367
chr3L:784546-785046	-0.92968	0.000645456
chr3L:7850499-7851419	-0.492545	0.0365972
chr3L:7855353-7855853	-0.76174	0.0150059
chr3L:7862165-7862665	-0.594714	0.0275419
chr3L:7863939-7864439	-1.16606	1.68e-05
chr3L:7865825-7866325	-0.835052	0.0413243
chr3L:7911671-7912171	-0.704016	0.0435297
chr3L:791315-791815	0.587717	0.0234587
chr3L:7926529-7927029	0.735443	0.0222325
chr3L:7969812-7970312	1.39716	8.82e-05
chr3L:802823-803323	1.12434	0.000309559
chr3L:803502-804002	0.704262	0.00543904
chr3L:807027-807527	0.959613	0.003463
chr3L:8073059-8073559	0.696974	0.0165032
chr3L:8092820-8093320	-0.621095	0.0201582
chr3L:8116709-8117209	-0.854129	0.0098918
chr3L:8197661-8198161	-0.635384	0.0228705
chr3L:8267279-8267779	0.620063	0.0264459
chr3L:8309616-8310116	0.645084	0.0341281
chr3L:8346610-8347110	-0.75957	0.0425976
chr3L:841062-841562	0.460458	0.0496441
chr3L:8416916-8417416	0.915924	0.018161
chr3L:8427540-8428040	-0.675122	0.027407
chr3L:8449753-8450253	-0.757838	0.0244611
chr3L:851695-852195	0.837989	0.0132104
chr3L:8518575-8519075	-0.692679	0.0281807
chr3L:8526185-8527153	-0.660437	0.0481274
chr3L:8527685-8528185	-0.713601	0.0167116
chr3L:8534716-8535216	-0.594481	0.0158303
chr3L:8545394-8545894	-0.644262	0.0155645
chr3L:8546336-8546836	-0.724576	0.0378172
chr3L:8565721-8566221	0.772832	0.0271203
chr3L:8602559-8603388	0.679875	0.00417641
chr3L:8659351-8659851	1.20575	3.99e-05
chr3L:8667934-8668434	-0.727269	0.0363331
chr3L:867394-867894	1.05205	0.001317
chr3L:868946-869446	0.759214	0.0200596
chr3L:8700252-8700752	-1.33727	0.000405464
chr3L:8708989-8709489	0.739625	0.0258422
chr3L:8711226-8711726	0.913131	0.00309649
chr3L:8762789-8763289	-0.67386	0.0165905
chr3L:8763491-8763991	-0.856738	0.0238896
chr3L:8764642-8765142	-0.695526	0.0333554
chr3L:8779191-8779691	0.7445	0.022036
chr3L:891029-891529	0.748428	0.0057206
chr3L:8912334-8912834	-1.26852	0.000125545
chr3L:89158-89658	0.566688	0.0195586
chr3L:8951520-8952020	-0.557019	0.0441398
chr3L:895791-896663	0.633306	0.0318454
chr3L:8974476-8974976	-0.529588	0.0282857
chr3L:9074231-9074731	-0.665051	0.0228167
chr3L:9208706-9209206	-1.07682	0.00814864
chr3L:9335521-9336021	-0.607383	0.0378172
chr3L:9337914-9338414	-0.577066	0.0387856
chr3L:9340187-9340687	-0.784436	0.00536278
chr3L:9357808-9358308	-1.06685	0.000316498
chr3L:9379889-9380389	-0.610332	0.0208437
chr3L:9383710-9384210	-0.605882	0.0372635
chr3L:9396256-9396756	-0.526223	0.0481274
chr3L:9430062-9430562	-0.542003	0.0499288
chr3L:9455356-9455856	-0.5703	0.0221905
chr3L:9460902-9461402	-0.651957	0.00971371
chr3L:9511295-9512160	-0.605439	0.0171189
chr3L:9552025-9552961	1.17131	5.33e-05
chr3L:9678118-9678618	-0.455387	0.0374429
chr3L:9691300-9691800	-0.619863	0.0258422
chr3L:9696692-9697192	-0.600163	0.0421031
chr3L:9712572-9713072	-0.528706	0.0498994
chr3L:9765069-9765994	-0.557458	0.0482265
chr3L:9829978-9830478	0.778203	0.0160039
chr3L:9898370-9898870	-0.603018	0.0283375
chr3L:998669-999169	0.546349	0.0499025
chr3R:10024051-10024551	-0.754653	0.00171068
chr3R:10042645-10043145	-0.610816	0.0168348
chr3R:10098605-10099105	-0.681139	0.0485183
chr3R:10169962-10170462	-0.635484	0.0133871
chr3R:10216718-10217218	1.06588	0.0039029
chr3R:10252075-10252575	0.750022	0.0465266
chr3R:10264133-10264633	-0.508474	0.0463548
chr3R:10266934-10267434	-0.714368	0.00563111
chr3R:10311356-10311856	-0.631155	0.0436935
chr3R:10403798-10404298	0.696978	0.0393058
chr3R:10826819-10827319	-0.726608	0.00399971
chr3R:10854343-10854843	-0.550618	0.0347351
chr3R:10889172-10889672	-0.90884	0.005316
chr3R:11128183-11128683	-0.71801	0.00238736
chr3R:11470173-11470673	0.949417	0.00492054
chr3R:11542311-11542811	0.851027	0.0165407
chr3R:11564793-11565293	-0.989636	0.000541515
chr3R:11581941-11582441	-0.82614	0.0017565
chr3R:11629180-11629680	0.752747	0.0217589
chr3R:11636555-11637055	0.758135	0.00294842
chr3R:11812011-11812909	0.503506	0.0248081
chr3R:11855268-11855768	1.10358	0.00211847
chr3R:11967468-11967968	-0.494928	0.0396779
chr3R:11982486-11982986	-0.492158	0.0287943
chr3R:11993118-11993618	-0.673479	0.00312593
chr3R:12082508-12083008	0.657673	0.0489737
chr3R:12258806-12259306	-0.907486	0.00177698
chr3R:12295035-12295535	0.682053	0.0448774
chr3R:12344396-12344896	0.861492	0.0121472
chr3R:12367437-12367937	-0.646005	0.0045838
chr3R:12369206-12369706	-1.15562	0.00411644
chr3R:12407546-12408046	0.757501	0.0278192
chr3R:12516880-12517380	0.791851	0.0240472
chr3R:12517695-12518195	1.25301	0.000185146
chr3R:12691416-12691916	-0.587555	0.0336091
chr3R:12717455-12717955	-0.682674	0.0443261
chr3R:12955655-12956155	0.810569	0.026302
chr3R:13015919-13016419	-0.757333	0.0240497
chr3R:13027327-13027827	0.863387	0.00496079
chr3R:13077002-13077502	0.621668	0.0303421
chr3R:13126791-13127291	0.850081	0.0236829
chr3R:13545227-13545727	-1.0817	0.00010632
chr3R:13686504-13687004	-0.880075	0.0016794
chr3R:13705195-13705695	0.812663	0.00971411
chr3R:13806341-13806841	-0.885669	0.00481065
chr3R:13806886-13807386	-0.632116	0.0359512
chr3R:13877067-13877567	-0.549193	0.0424365
chr3R:13901466-13901966	-0.642739	0.0350996
chr3R:14011565-14012065	-1.12843	0.0018042
chr3R:14055941-14056441	-0.677571	0.0247805
chr3R:14066777-14067277	0.864631	0.0184145
chr3R:14285128-14285628	-0.563795	0.0314533
chr3R:14290096-14290596	-0.87335	0.00941985
chr3R:1431917-1432417	0.938506	0.015848
chr3R:14382298-14382798	0.848202	0.0132609
chr3R:14412993-14413493	0.743723	0.0334829
chr3R:14426283-14426783	0.557677	0.0422224
chr3R:14429997-14430497	1.09556	2.34e-06
chr3R:14449129-14449629	0.525953	0.0172193
chr3R:14473296-14473796	-0.478042	0.0349765
chr3R:14557175-14557675	-1.04624	0.000357659
chr3R:14557847-14558347	-1.26512	1.94e-06
chr3R:14672653-14673153	-0.591335	0.0178394
chr3R:14722212-14722712	-0.694038	0.035968
chr3R:14723632-14724132	-1.24112	0.000970323
chr3R:15116235-15117234	-0.633717	0.0278747
chr3R:15125368-15125868	-0.672408	0.0485436
chr3R:15130561-15131446	-0.536597	0.0437064
chr3R:15135503-15136003	0.609235	0.0069911
chr3R:15136699-15137199	0.453074	0.0393051
chr3R:15145259-15145759	0.559303	0.0231265
chr3R:15154907-15155407	0.855995	0.0196791
chr3R:15253334-15253834	1.06999	0.00478991
chr3R:15254610-15255110	0.67155	0.0350996
chr3R:15260409-15260909	0.955768	0.00563111
chr3R:15286649-15287149	-0.813536	0.0135369
chr3R:15378968-15379468	0.737661	0.0246656
chr3R:15457988-15458488	-0.631962	0.0293885
chr3R:15491950-15492450	1.23802	0.00218151
chr3R:15508074-15508574	0.855608	0.00895019
chr3R:15508660-15509160	0.863096	0.000725481
chr3R:15537156-15537656	-0.610691	0.021263
chr3R:15608535-15609035	0.637221	0.0398374
chr3R:15650675-15651175	-1.16422	0.00852487
chr3R:15651507-15652007	-0.678001	0.032216
chr3R:15910812-15911312	0.724227	0.0341599
chr3R:15962774-15963274	0.878871	0.0140004
chr3R:15993054-15993554	-0.855252	0.0305153
chr3R:16025852-16026352	-0.822993	0.038259
chr3R:16037124-16037624	-0.613625	0.00880306
chr3R:16042386-16042886	0.496455	0.0396017
chr3R:16099620-16100120	-0.880143	0.0346488
chr3R:16109444-16109944	0.927222	0.0086663
chr3R:16166440-16166940	0.846798	0.0150217
chr3R:16169814-16170314	0.900187	0.0108166
chr3R:16196136-16196636	0.69813	0.0262435
chr3R:16212053-16212553	-0.772651	0.0297635
chr3R:16236998-16237498	-0.899834	0.0271233
chr3R:16241320-16241820	-0.897118	0.0363086
chr3R:16284858-16285358	-0.818025	0.00357108
chr3R:16287672-16288172	-0.988569	0.000244641
chr3R:16327542-16328042	0.576298	0.0287943
chr3R:16335400-16335900	0.871389	0.0143336
chr3R:16352646-16353146	0.44585	0.046071
chr3R:16376363-16376863	0.779126	0.0160928
chr3R:16423197-16423697	0.613432	0.025599
chr3R:16449434-16449934	-0.700568	0.0145824
chr3R:16452981-16453481	-0.475145	0.0448449
chr3R:16459816-16460316	0.823138	0.0258042
chr3R:16467664-16468164	0.719665	0.0331386
chr3R:16583553-16584053	-0.553705	0.0389068
chr3R:16643-17143	0.708857	0.0360662
chr3R:16829961-16830461	-0.690055	0.0126535
chr3R:16934257-16934757	-0.459373	0.0391183
chr3R:16987536-16988036	0.529411	0.0190769
chr3R:17028896-17029396	1.14745	0.00169584
chr3R:17029489-17029989	1.00244	0.00565813
chr3R:17057181-17057681	-0.780845	0.0042323
chr3R:17116360-17116860	-0.440994	0.0498546
chr3R:17129513-17130013	0.749868	0.0191767
chr3R:173493-174455	0.71235	0.0315
chr3R:17399514-17400014	-0.617934	0.0197058
chr3R:174463-174963	0.702682	0.0437005
chr3R:17546249-17546749	-0.523074	0.0385162
chr3R:17670488-17670988	-0.666665	0.0283178
chr3R:17678413-17678913	-0.819155	0.00896214
chr3R:17679078-17680051	-0.486501	0.0451232
chr3R:17690291-17690791	0.57799	0.0386578
chr3R:17701644-17702144	-0.838739	0.0359803
chr3R:17702615-17703513	-0.856456	0.0434362
chr3R:17706684-17707184	-0.866808	0.012101
chr3R:17712900-17713400	-0.623713	0.00569052
chr3R:17810427-17810927	0.616112	0.0370409
chr3R:18027821-18028321	1.12366	5.66e-05
chr3R:18169857-18170357	-0.430296	0.036805
chr3R:18297455-18297955	-0.651979	0.0160039
chr3R:18396876-18397376	-0.851882	0.0317262
chr3R:18398997-18399904	-1.05056	0.000997539
chr3R:18436612-18437112	-0.48145	0.0267056
chr3R:18455853-18456822	0.430091	0.0398774
chr3R:18478208-18478708	-0.727261	0.00512908
chr3R:18480722-18481222	-0.976172	0.00895613
chr3R:18669863-18670363	-0.875208	0.0155122
chr3R:18689836-18690336	0.802532	0.0207513
chr3R:18759549-18760049	0.756588	0.0234587
chr3R:18787985-18788485	0.724027	0.0305951
chr3R:18798094-18798594	-0.785797	0.00663224
chr3R:18906294-18906794	-0.471386	0.0336124
chr3R:18913760-18914260	-0.588785	0.0229883
chr3R:18914666-18915166	-0.960774	0.00860844
chr3R:19016285-19016785	0.973444	0.0105184
chr3R:19017368-19017868	1.02383	0.00169584
chr3R:19568735-19569235	-1.73053	9.52e-15
chr3R:19592798-19593298	0.872649	0.015343
chr3R:19633305-19634205	0.963041	0.00109077
chr3R:19802430-19802930	-0.625187	0.0185231
chr3R:19834872-19835372	-0.770807	0.008785
chr3R:19933101-19933601	0.915831	0.0126874
chr3R:20066442-20066942	-0.858111	0.00699189
chr3R:20254573-20255073	-0.763167	0.0353297
chr3R:20264740-20265240	-0.726699	0.0246783
chr3R:20265587-20266349	-0.642259	0.0260974
chr3R:20316359-20316859	-0.625194	0.00998617
chr3R:20317426-20317926	-1.30785	0.00279564
chr3R:20545110-20545610	-1.16794	0.000154135
chr3R:20546742-20547242	-0.798111	0.0315
chr3R:20547813-20548313	-1.14627	0.00334129
chr3R:20633844-20634344	-0.487644	0.0297432
chr3R:20759219-20759719	1.02281	0.0045838
chr3R:20781621-20782121	-0.831258	0.0104932
chr3R:20790684-20791184	-0.67424	0.0115021
chr3R:20829722-20830222	-0.691443	0.0491169
chr3R:20850262-20850762	-0.494117	0.0444283
chr3R:20863051-20863551	0.915595	0.00325737
chr3R:20896471-20896971	0.979625	0.0047582
chr3R:20948773-20949273	-0.500426	0.043255
chr3R:20950339-20950839	-0.700609	0.00514321
chr3R:20956891-20957391	-0.885492	0.021336
chr3R:21058279-21059203	-0.715508	0.0299661
chr3R:21060423-21060923	-0.7343	0.0386862
chr3R:21067743-21068243	-0.625036	0.0042323
chr3R:21126549-21127049	-0.743439	0.00510193
chr3R:21153946-21154446	0.574349	0.0445845
chr3R:21161638-21162138	-0.576476	0.0247805
chr3R:21186728-21187228	-0.596583	0.0291008
chr3R:21187232-21187732	-1.09482	0.00246688
chr3R:21188541-21189041	-0.502026	0.0400607
chr3R:21198909-21199409	-0.684849	0.00327861
chr3R:21268087-21268587	-1.02158	0.000166225
chr3R:21273486-21273986	-0.587555	0.0272169
chr3R:21321621-21322869	0.708199	0.0464243
chr3R:21323825-21324325	0.839099	0.0130805
chr3R:21328157-21328657	0.979123	0.0195273
chr3R:21480423-21480923	0.667642	0.0464278
chr3R:21499388-21499888	0.758952	0.0124035
chr3R:21597033-21597533	0.879957	0.00348
chr3R:21598544-21599044	0.644232	0.0204807
chr3R:21605482-21605982	-0.630233	0.0465085
chr3R:21614407-21614907	-0.804448	0.0217409
chr3R:21656360-21656860	-1.08984	0.00229588
chr3R:21808705-21809205	0.709736	0.026302
chr3R:21838807-21839307	0.510072	0.0349624
chr3R:21852277-21852777	-0.785089	0.0228705
chr3R:21938420-21938920	-0.550594	0.0487664
chr3R:21941678-21942178	-0.814089	0.0162392
chr3R:22153743-22154243	0.99617	0.0115173
chr3R:22196577-22197077	0.931568	0.0176588
chr3R:22198946-22199446	0.73571	0.0290822
chr3R:22426827-22427327	0.904517	0.00956483
chr3R:22440358-22440858	0.752798	0.0228705
chr3R:22515620-22516120	0.609502	0.0210289
chr3R:22595147-22595647	-0.719115	0.0330732
chr3R:22601299-22601799	0.765431	0.0175275
chr3R:22607238-22607738	0.654586	0.0373469
chr3R:22609722-22610222	0.719409	0.0281807
chr3R:22624277-22624777	-0.630348	0.0443642
chr3R:22624978-22625478	-0.812437	0.025599
chr3R:22677588-22678088	0.922991	0.0110055
chr3R:22681367-22681867	0.471589	0.0416092
chr3R:22712925-22713425	0.914899	0.0110357
chr3R:22763536-22764036	0.707226	0.0174404
chr3R:22781350-22781850	-1.14921	1.19e-05
chr3R:22790208-22790708	0.716512	0.0491073
chr3R:23094872-23095372	0.649942	0.0231428
chr3R:23164040-23164540	0.593586	0.0435297
chr3R:23173524-23174024	-0.849289	0.0207772
chr3R:23181497-23181997	-0.978878	0.0010648
chr3R:23210644-23211144	-0.702988	0.00158266
chr3R:23226566-23227066	-0.920929	0.0102264
chr3R:23341711-23342211	-0.66732	0.0375708
chr3R:23346309-23346809	-0.842248	0.0240238
chr3R:23368195-23368695	0.717724	0.0248081
chr3R:23408119-23408619	0.64931	0.0462648
chr3R:23410378-23410878	0.93934	0.00839308
chr3R:23560231-23560731	0.941494	0.00478991
chr3R:23678671-23679171	1.13024	1.92e-05
chr3R:23682159-23682659	0.817397	0.0086665
chr3R:23708916-23709416	0.706196	0.0253243
chr3R:23710193-23710693	1.08309	0.000255806
chr3R:23722531-23723031	-0.453451	0.035968
chr3R:23723142-23723642	-0.661042	0.0143869
chr3R:23725606-23726106	-1.44742	0.000148378
chr3R:23726527-23727027	-1.44614	0.000211868
chr3R:23773792-23774292	0.58866	0.032178
chr3R:23784865-23785365	-0.616019	0.0208914
chr3R:23786942-23787442	-0.647931	0.0297432
chr3R:23787623-23788123	-0.70779	0.030683
chr3R:23811642-23812142	0.693821	0.0471548
chr3R:23871179-23871679	-1.07202	0.0110222
chr3R:23885911-23886411	-1.31693	9.61e-05
chr3R:23888522-23889022	-0.542009	0.0184234
chr3R:23933785-23934285	-0.941539	0.00823221
chr3R:24021825-24022325	-0.984456	0.0108713
chr3R:24027826-24028326	-0.7469	0.0306796
chr3R:24028994-24029494	-1.03505	0.000183947
chr3R:24031202-24031702	-0.959851	0.0288568
chr3R:24046981-24047481	-0.528683	0.0470111
chr3R:24142031-24142531	0.81501	0.00283133
chr3R:24198110-24198610	0.692327	0.0450367
chr3R:24221316-24221816	-0.614729	0.0394687
chr3R:24283473-24283973	-0.7083	0.0158962
chr3R:24284419-24284919	0.937417	0.00216284
chr3R:24401329-24401829	1.1437	7.23e-07
chr3R:24556933-24557433	-0.579508	0.0438865
chr3R:24570371-24570871	-0.820034	0.00122368
chr3R:24588856-24589356	-0.491703	0.0453983
chr3R:24612569-24613069	1.23192	0.000104339
chr3R:24613926-24614426	0.54818	0.0491169
chr3R:24618748-24619708	0.530382	0.0412713
chr3R:24620487-24620987	0.747969	0.0272169
chr3R:24773313-24773813	-1.03913	0.000523807
chr3R:24813225-24813725	-0.450458	0.0318454
chr3R:24932320-24932820	0.973271	0.0115437
chr3R:25122612-25123112	-0.501333	0.0341575
chr3R:25224705-25225205	0.914915	0.0126535
chr3R:25232685-25233185	0.71626	0.0476825
chr3R:25280258-25280758	0.663464	0.0479542
chr3R:25293394-25293894	0.848265	0.0240797
chr3R:25340615-25341115	0.857301	0.024142
chr3R:25494600-25495494	-0.667076	0.0143522
chr3R:25516819-25517319	-0.757219	0.00141048
chr3R:25568296-25568796	-0.617991	0.016714
chr3R:25640277-25640777	1.22836	1.71e-05
chr3R:25643232-25643732	0.487082	0.0307048
chr3R:25660017-25660517	0.720316	0.0499904
chr3R:25740250-25740750	-0.837123	0.018235
chr3R:25874909-25875409	0.581845	0.0485754
chr3R:25888745-25889245	-0.491607	0.0369775
chr3R:25990158-25990658	0.738841	0.0437316
chr3R:26008188-26008688	-1.33325	0.000720101
chr3R:26095206-26095706	0.82222	0.0223666
chr3R:26117392-26117892	-0.909434	0.00401599
chr3R:26125166-26126083	0.671474	0.00895613
chr3R:261546-262046	0.748175	0.0312514
chr3R:26211373-26211873	-0.58479	0.0194497
chr3R:26491379-26491879	0.848926	0.00726292
chr3R:26542474-26542974	0.692492	0.0227442
chr3R:26545264-26545764	0.796391	0.00309902
chr3R:265608-266108	0.822509	0.0173278
chr3R:26566727-26567227	-0.661865	0.00151095
chr3R:26801151-26801651	-1.02341	1.47e-05
chr3R:26814148-26814648	-0.737107	0.0499987
chr3R:26886329-26886829	-0.737905	0.0032114
chr3R:26947315-26947815	-0.581037	0.0330093
chr3R:26988295-26988795	-1.25297	0.000427045
chr3R:27071146-27071646	-1.36021	5.15e-05
chr3R:27071651-27072151	-0.692653	0.0157774
chr3R:27128669-27129169	-0.880618	0.00155554
chr3R:27129372-27129872	-0.6742	0.00716648
chr3R:27133387-27133887	-0.598137	0.0279377
chr3R:27153066-27153566	-0.629298	0.00870997
chr3R:27194047-27194547	-0.736853	0.00593645
chr3R:27228285-27228785	0.447928	0.0448449
chr3R:27553083-27553583	1.20862	1.6e-06
chr3R:27572889-27573389	0.720089	0.00861505
chr3R:27596640-27597140	-0.917368	0.000302172
chr3R:27685650-27686150	0.729651	0.0368428
chr3R:27925267-27925767	-1.1215	0.00536278
chr3R:27988850-27989350	0.55985	0.0322883
chr3R:27989431-27989931	0.546542	0.0223371
chr3R:28055299-28055799	1.21259	0.000960719
chr3R:28083177-28083677	0.872417	0.0139515
chr3R:28291907-28292407	0.806243	0.0136372
chr3R:28628712-28629212	0.909881	0.00232478
chr3R:28629238-28629738	0.990268	0.00289488
chr3R:28811061-28811561	-0.689742	0.0162129
chr3R:28843498-28843998	-0.886367	0.00533252
chr3R:28845468-28845968	-0.553101	0.0361373
chr3R:28846876-28847376	-0.743984	0.043255
chr3R:28857062-28857562	-0.574796	0.0150059
chr3R:28858924-28859424	0.675827	0.0258091
chr3R:28870898-28871398	0.887556	0.00481065
chr3R:28891682-28892182	-0.837679	0.022095
chr3R:29083807-29084307	0.489936	0.0371119
chr3R:29089363-29089863	0.627669	0.047494
chr3R:29098704-29099204	1.05523	0.0011607
chr3R:29232830-29233330	0.799352	0.0108166
chr3R:29241108-29241608	0.752274	0.0290822
chr3R:29253787-29254640	-0.582503	0.0487664
chr3R:29255580-29256080	-0.912917	0.00917822
chr3R:29256947-29257447	-0.780304	0.0335801
chr3R:29280332-29280832	0.761086	0.00194994
chr3R:29287426-29287926	-1.43719	9.61e-05
chr3R:29309415-29309915	0.817431	0.0246249
chr3R:29315377-29315877	0.686145	0.0196176
chr3R:29520232-29520732	0.597103	0.0356927
chr3R:29599158-29599658	0.89401	0.015343
chr3R:29684875-29685375	0.884393	0.00815946
chr3R:29685736-29686236	0.751635	0.022348
chr3R:29686579-29687079	0.91608	0.000293843
chr3R:29756775-29757275	-0.564605	0.0293671
chr3R:29772588-29773088	-0.833787	0.0265084
chr3R:29777825-29778325	-0.583284	0.0352035
chr3R:29782232-29782732	-0.962608	0.0248081
chr3R:29783102-29783602	-0.981443	0.00148739
chr3R:29786067-29786567	-1.33415	0.00291475
chr3R:29789308-29789808	-0.662106	0.0371119
chr3R:29823008-29823508	0.818095	0.0130805
chr3R:298325-298825	0.737469	0.0312763
chr3R:29838494-29838994	0.486573	0.0442429
chr3R:29843464-29844432	0.551443	0.0464912
chr3R:29894162-29894662	0.861786	0.00497662
chr3R:29898770-29899270	0.847369	0.0138051
chr3R:29925778-29926278	0.914355	0.0142291
chr3R:29990194-29990694	0.993262	0.00363893
chr3R:30083328-30083828	1.02525	0.00116765
chr3R:30096764-30097264	0.90757	0.0015433
chr3R:30100594-30101094	-0.588215	0.0236829
chr3R:3016660-3017160	1.18196	0.000262151
chr3R:30186089-30186589	0.808355	0.035968
chr3R:30218785-30219285	0.600485	0.0419999
chr3R:302622-303122	0.876678	0.0294483
chr3R:30294328-30294828	-0.99774	0.00102901
chr3R:30296726-30297226	-0.59965	0.0350741
chr3R:30314257-30314757	-0.934134	0.00246688
chr3R:30358522-30359022	0.601259	0.0450181
chr3R:30390451-30390951	-0.672583	0.03882
chr3R:30460152-30460652	-0.848504	0.0135369
chr3R:30476384-30476884	0.708775	0.0470111
chr3R:30484166-30484666	1.26401	0.000206223
chr3R:30488832-30489332	1.1199	0.00523308
chr3R:30510685-30511185	0.943347	0.00559442
chr3R:30511266-30511766	0.729954	0.0137832
chr3R:30532195-30532695	-0.634473	0.0041658
chr3R:30571024-30571524	0.555054	0.0303406
chr3R:30589646-30590146	0.567406	0.0445294
chr3R:30593048-30593548	0.800839	0.00575818
chr3R:30733918-30734418	-1.06314	0.000729612
chr3R:30749191-30749691	-0.531262	0.0440881
chr3R:30794687-30795187	0.88392	0.0050747
chr3R:30799307-30799807	-0.737617	0.0215611
chr3R:30805653-30806153	-0.533602	0.0277329
chr3R:30815053-30815553	-0.643796	0.010332
chr3R:31010147-31010647	-0.767556	0.0133353
chr3R:31048645-31049145	-0.576332	0.0107989
chr3R:31059461-31059961	-0.515059	0.0403829
chr3R:31127454-31127954	-0.657975	0.0235768
chr3R:31196929-31197429	-0.45723	0.0398374
chr3R:31310296-31310796	0.561755	0.0232183
chr3R:31599891-31600391	-0.679223	0.00656294
chr3R:31608080-31608580	-0.700623	0.00536278
chr3R:31680033-31680533	0.641576	0.04389
chr3R:31699951-31700451	0.776091	0.0417198
chr3R:31713555-31714055	-0.831673	0.0375851
chr3R:31787087-31787587	0.74897	0.0184522
chr3R:31837694-31838194	0.759332	0.0210625
chr3R:31901301-31901801	0.759397	0.044388
chr3R:31918944-31919444	0.717008	0.00998322
chr3R:31928365-31928865	-1.21629	0.000113244
chr3R:32035646-32036146	0.647138	0.0236829
chr3R:32049650-32050150	0.614295	0.0386432
chr3R:4016521-4017021	1.22947	0.000370979
chr3R:4187198-4187698	-0.672746	0.00647353
chr3R:4215511-4216011	0.515017	0.0380376
chr3R:4228234-4228734	0.706966	0.0204835
chr3R:4234975-4235475	-1.21773	0.000104339
chr3R:4252343-4252843	0.862419	0.00886792
chr3R:4254749-4255593	0.900927	0.00929868
chr3R:4257587-4258087	0.659354	0.0322883
chr3R:4292434-4292934	0.74934	0.0405679
chr3R:4389187-4389687	0.623576	0.0155645
chr3R:4395512-4396012	0.720385	0.00714866
chr3R:4446735-4447235	0.553789	0.0478784
chr3R:4462035-4462535	0.832541	0.00653198
chr3R:4522105-4522605	0.773853	0.0162392
chr3R:4570279-4570779	0.578371	0.0437064
chr3R:4731836-4732336	0.735959	0.0223316
chr3R:4748998-4749498	-0.593322	0.017531
chr3R:4912236-4912736	-0.557934	0.0444748
chr3R:4947824-4948324	1.17216	5.26e-06
chr3R:4996604-4997104	1.39139	1.6e-06
chr3R:5030969-5031469	0.981641	0.00151221
chr3R:5039771-5040271	0.830994	0.00203583
chr3R:5041489-5041989	0.89566	0.00934542
chr3R:5043191-5043691	0.760435	0.00343354
chr3R:5059493-5059993	1.10472	1.71e-05
chr3R:5060612-5061112	0.698396	0.0372635
chr3R:5061337-5061837	0.873343	0.0044377
chr3R:5062464-5062964	0.934468	0.000293843
chr3R:5063206-5063706	0.81329	0.00788611
chr3R:5065313-5065813	0.768477	0.0155645
chr3R:5185333-5185833	0.641936	0.0489137
chr3R:5187949-5188449	0.936425	0.000747385
chr3R:5194324-5194824	1.04614	0.000675746
chr3R:5262052-5262552	-0.546874	0.0497554
chr3R:5314918-5315418	1.03583	0.00295527
chr3R:5516957-5517457	-0.571199	0.0216898
chr3R:5547285-5547785	-0.640774	0.0362689
chr3R:5611129-5611629	0.546618	0.0235773
chr3R:5691392-5691892	0.700706	0.0244775
chr3R:5772411-5772911	0.934992	0.00714912
chr3R:5776765-5777265	0.810771	0.020847
chr3R:6055433-6055933	0.931552	0.017249
chr3R:6404081-6404581	-1.01212	0.000138784
chr3R:6410520-6411020	-0.608955	0.0486338
chr3R:6656463-6656963	0.880443	0.015343
chr3R:6695474-6695974	0.948238	0.00979429
chr3R:6791381-6791881	-0.664748	0.0150937
chr3R:7115317-7115817	0.861799	0.0194226
chr3R:7187146-7187646	-0.432553	0.0386862
chr3R:7223920-7224420	-1.4377	1.88e-10
chr3R:7484810-7485310	0.808061	0.00693074
chr3R:7540722-7541641	0.598224	0.0303406
chr3R:7779676-7780176	-0.655414	0.0167116
chr3R:8026936-8027868	-0.579186	0.0412692
chr3R:8105090-8105590	-0.545645	0.0291757
chr3R:8105680-8106180	-0.960888	0.00126115
chr3R:8108694-8109194	-0.491557	0.0388445
chr3R:8113289-8113789	-0.558329	0.0347351
chr3R:8126503-8127003	-0.685809	0.0359803
chr3R:8219796-8220296	-0.915415	3.97e-05
chr3R:8220732-8221232	-0.646552	0.017452
chr3R:8287981-8288481	0.886589	0.00139742
chr3R:8288701-8289201	0.76526	0.00295291
chr3R:8625834-8626334	0.79075	0.022986
chr3R:8927317-8927817	-0.505218	0.0473379
chr3R:9019756-9020256	-0.542208	0.0150059
chr3R:9030678-9031178	-0.880094	0.000411743
chr3R:9056395-9056895	-0.755514	0.0216385
chr3R:9057571-9058071	-0.591334	0.0260012
chr3R:9224459-9225398	-0.585246	0.00753914
chr3R:9226921-9227421	-0.891101	0.0253694
chr3R:9259883-9260383	0.888734	0.0112798
chr3R:9343028-9343528	-0.594906	0.0235768
chr3R:9356221-9356721	0.764732	0.0176564
chr3R:9373225-9373725	0.811826	0.0137798
chr3R:9430505-9431005	-0.581817	0.0079824
chr3R:9436424-9436924	-0.846813	0.0437005
chr3R:9482297-9482797	0.515802	0.0196369
chr3R:9498898-9499398	-0.460819	0.0357203
chr3R:9502876-9503376	-0.48584	0.0380212
chr3R:9540150-9540650	0.686435	0.0334829
chr3R:9541089-9542016	0.750559	0.0258042
chr3R:9585904-9586404	0.505319	0.0474657
chr3R:9651618-9652118	1.06029	0.00238736
chr3R:9679053-9679553	0.565817	0.0330815
chr3R:9683586-9684086	0.835722	0.0162392
chr3R:9684264-9684764	0.655738	0.0411166
chr3R:9700215-9700715	0.701684	0.0325249
chr3R:9784331-9784831	-0.725006	0.0227442
chr3R:9929032-9929532	-0.551524	0.0271829
chr3R:9930047-9930547	-0.739864	0.0122409
chr3R:9964882-9965382	0.590246	0.0267319
chr4:1051188-1051688	-0.665864	0.0210625
chr4:1256561-1257061	0.83697	0.00200013
chr4:1260278-1260778	0.686125	0.0162435
chr4:1296556-1297056	1.18145	0.00194994
chr4:390839-391339	1.01705	0.00140564
chr4:431845-432345	0.852878	0.022806
chr4:455946-456446	0.770621	0.0381319
chr4:504997-505497	-0.825591	0.00536278
chr4:554838-555338	-0.96976	0.000108893
chr4:571877-572377	-0.603152	0.0146957
chr4:834828-835328	-0.909215	0.00909729
chr4:835460-835960	-0.674111	0.0356802
chr4:844399-844899	-0.735595	0.0227442
chrX:10224625-10225125	-0.501663	0.0477712
chrX:10263327-10263827	-0.56229	0.0436997
chrX:10289982-10290482	-0.572046	0.0295159
chrX:10290527-10291027	-0.704079	0.00392687
chrX:10318618-10319566	-1.62726	1.02e-11
chrX:1032316-1032816	0.895005	0.00739834
chrX:10329560-10330060	-0.513057	0.0124454
chrX:10356550-10357050	-0.805288	0.0415201
chrX:10364121-10364621	-0.901714	0.018382
chrX:10375472-10375972	0.67921	0.0321823
[truncated: 318 more rows]
