# Supplementary material for: A cis-regulatory element promoting increased transcription at low temperature in cultured ectothermic Drosophila cells
Source: BMC Genomics. 2021 Oct 28;22:771. doi: 10.1186/s12864-021-08057-4 (PMC8555087; doi:10.1186/s12864-021-08057-4)
Supplement: Supplementary file 23 — Additional file 23: Table S10. Excel file with description of synthetic DNA fragments (oligos and gene blocks). [file 12864_2021_8057_MOESM23_ESM.xlsx]

## Sheet: oligos
designation	sequence	use
Act5C_f	GATCTGTATGCCAACACCGT	qRT-pCR, Act5c
Act5c_r	GCGGGGCAATGATCTTGATC	qRT-pCR, Act5c
alphaTub84D_f	GAGCCCTACAACTCCATCCT	qRT-pCR, alphaTub84D
alphaTub84D_r	TTTCGGCGACAGATGTCGTA	qRT-pCR, alphaTub84D
Tbp_f	CGCGCATCATCCAAAAGC	qRT-pCR, Tbp
Tbp_r	GCCGACCATGTTTTGAATCTTAA	qRT-pCR, Tbp
FM15	GGGATGATTCTCCTACCAGC	qRT-pCR, CG13694
FM16	CTGTTGTCAAGCTGATGTCC	qRT-pCR, CG13694
FM17	GGATTTCATTTGGGGCATCG	qRT-pCR, Lip4
FM18	CGCATTATTTCCAGCATTCG	qRT-pCR, Lip4
FM21	CCACTCGACGAAGTCAGTTG	qRT-pCR, Orct2
FM22	GTAGCCCATGGCTAAACTGC	qRT-pCR, Orct2
FM25	GGAATCCCTACTTGGCCCTG	qRT-pCR, Hsp23
FM26	CTTTCCGATTTTCGACACGG	qRT-pCR, Hsp23
FM27	GGAGGGAAAATCAGAGCAGC	qRT-pCR, Hsp22
FM28	CTCGTATCCTTCCGGCAGGA	qRT-pCR, Hsp22
FM29	CCTTCTACCGTTGGCTATCG	qRT-pCR, DNApol-alpha50
FM30	ATCGTCCTGCAGTGTAAAGG	qRT-pCR, DNApol-alpha50
FM33	CTCAGCGTCGATATGTTCAG	qRT-pCR, PTEN
FM34	GGACTCCGAGAAGCGTATTT	qRT-pCR, PTEN
FM35	CTAAGAGCCCAGACCGTAGG	qRT-pCR, CG6231
FM36	CTGAGCACAAATGTTGCAGG	qRT-pCR, CG6231
FM41	CTGGCAGCAGACTTGACATG	qRT-pCR, CG32944
FM42	CTTATCAACCGCGTCCTAGG	qRT-pCR, CG32944
FM47	ATGAAGCACCGGCAATCTTC	qRT-pCR, Atg1
FM48	CACATGTTTGCACTCCCAAC	qRT-pCR, Atg1
YB674	AATCTCACCGCATTCACC	qRT-pCR, dome
YB675	GATTGTTGATCACGTACAG	qRT-pCR, dome
YB657	TTGGGAATGCATCGTAGTGGA	qRT-pCR, Stat92E
YB658	GGCTGTGAGCTGAAGGTGTT	qRT-pCR, Stat92E
YB676	GTCGAGTATTGCGAAGTG	qRT-pCR, Socs36E
YB677	GATGTTGCTGCTCCCATT	qRT-pCR, Socs36E
YB543	ATGCGAATGCCTACTACAC	qRT-pCR, pnt
YB544	GTTATTGTTGTTGCTGCTGG	qRT-pCR, pnt
YB635	CGCTCAGCATGCTCAAATCAC	qRT-pCR, Ets97D
YB636	ACCAGGCCTTCTCCCTTGA	qRT-pCR, Ets97D
YB629	TCCTTTTGCGTTGGAGATTAC	qRT-pCR, aop
YB630	TATCAGTGGGTTAGTGGAAGC	qRT-pCR, aop
YB563	ATGAACTACGACAAGCTGAG	qRT-pCR, Ets21C
YB564	TGATTGTAGGAACCCAGC	qRT-pCR, Ets21C
YB599	GGAACATATGGAATCGCAG	qRT-pCR, Eip74EF
YB560	GAAGTAGGACGTTGTCAGG	qRT-pCR, Eip74EF
YB561	TTTCTTTGACATACCCGCTG	qRT-pCR, Ets96B
YB562	CTTCGTCGCTCTTTTTCAG	qRT-pCR, Ets96B
YB553	AGTAGACTGGGCACGGAA	qRT-pCR, ftz-f1
YB554	TATGGATTCGATGATGCAGG	qRT-pCR, ftz-f1
YB678	ATCAAGGAGTGCAAGGAG	qRT-pCR, pnr
YB679	GGTGCCGCTCTTCATATC	qRT-pCR, pnr
YB567	CATCGGCAACTGAATCATC	qRT-pCR, Kah
YB568	GTCCTTCGTCATCGTGTTG	qRT-pCR, Kah
YB565	TCAGATTTACGAGTGGATGG	qRT-pCR, foxo
YB566	TCATAAAGCGGTTGTGCAG	qRT-pCR, foxo
YB663	TACCTGCAAAACTCCTCGCC	qRT-pCR, Hr4
YB664	TGAGCACGAAGGGCACATAG	qRT-pCR, Hr4
YB665	ATCCTGACACGCCATCCAAG	qRT-pCR, Hr39
YB666	GCGCAAAAGCTCCATTAGCA	qRT-pCR, Hr39
YB579	TGATTCAGGCTTTTCTTCCG	qRT-pCR, Trl
YB580	GTGTGGATGATAGCAGTTGG	qRT-pCR, Trl
YB667	TAACAAGCGGAGACGCAAGG	qRT-pCR, ERR
YB668	CTTCGGTACTTCTGCCGTCC	qRT-pCR, ERR
YB625	CCAGCATGCCACTATTCC	qRT-pCR, EcR
YB626	TATACGCCTGAGATCCTCTTC	qRT-pCR, EcR
YB647	ATGCTAGAGTGCTGGCGAAA	qRT-pCR, Pvr
YB648	CAGGTAGTGGCTGGCTACAT	qRT-pCR, Pvr
YB669	GATGCCCTCCTCCAAGGAAA	qRT-pCR, Pvf1
YB670	AGTAGTAGTTCGCCTCGTCCT	qRT-pCR, Pvf1
YB643	AGGGCGACGACAATCATCTC	qRT-pCR, Pvf2
YB644	GTTCGGCGATTCGCTCTTTC	qRT-pCR, Pvf2
YB671	TCTATACGCCTCACTGCACC	qRT-pCR, Pvf3
YB672	ACTGCGATGCTTACTGCTCT	qRT-pCR, Pvf3
YB649	GCGATCACCCAACTGACTGT	qRT-pCR, pst
YB650	CGTCACCGTCTTTTGCTTTCA	qRT-pCR, pst
Ad1_noMX	AATGATACGGCGACCACCGAGATCTACACTCGTCGGCAGCGTCAGATGTG	ATAC-seq
Ad2.1_TAAGGCGA	CAAGCAGAAGACGGCATACGAGATTCGCCTTAGTCTCGTGGGCTCGGAGATGT	ATAC-seq
Ad2.2_CGTACTAG	CAAGCAGAAGACGGCATACGAGATCTAGTACGGTCTCGTGGGCTCGGAGATGT	ATAC-seq
Ad2.3_AGGCAGAA	CAAGCAGAAGACGGCATACGAGATTTCTGCCTGTCTCGTGGGCTCGGAGATGT	ATAC-seq
Ad2.4_TCCTGAGC	CAAGCAGAAGACGGCATACGAGATGCTCAGGAGTCTCGTGGGCTCGGAGATGT	ATAC-seq
Ad2.5_GGACTCCT	CAAGCAGAAGACGGCATACGAGATAGGAGTCCGTCTCGTGGGCTCGGAGATGT	ATAC-seq
Ad2.6_TAGGCATG	CAAGCAGAAGACGGCATACGAGATCATGCCTAGTCTCGTGGGCTCGGAGATGT	ATAC-seq
Ad2.7_CTCTCTAC	CAAGCAGAAGACGGCATACGAGATGTAGAGAGGTCTCGTGGGCTCGGAGATGT	ATAC-seq
Ad2.8_CAGAGAGG	CAAGCAGAAGACGGCATACGAGATCCTCTCTGGTCTCGTGGGCTCGGAGATGT	ATAC-seq
Ad2.9_GCTACGCT	CAAGCAGAAGACGGCATACGAGATAGCGTAGCGTCTCGTGGGCTCGGAGATGT	ATAC-seq
PR60	taatacgactcactatagggCGAAGGACTTGAAAGTGAAACG	dsRNA, H2Av_1
PR61	taatacgactcactatagggTGTTTCATACTCAACCTCGCC	dsRNA, H2Av_1
FB8	taatacgactcactatagggAGAAACAACTCGCACGCTC	dsRNA, H2Av_2
FB9	taatacgactcactatagggCGAATCCTTGCCTGCTTTAC	dsRNA, H2Av_2
CL298	TAATACGACTCACTATAGGGAGACAGTGGCGTCTGGCGGAAAA	dsRNA, lacZ
CL299	TAATACGACTCACTATAGGGAGATCCGAGCCAGTTTACCCGCT	dsRNA, lacZ
YB483	TAATACGACTCACTATAGGGagaTGGGCTCCGATGGATAGA	dsRNA, dome
YB484	TAATACGACTCACTATAGGGagaCGTCTGCGCAGTGATCC	dsRNA, dome
YB485	TAATACGACTCACTATAGGGagaCGACTGTGGGTGGATTGTT	dsRNA, Stat92E_1
YB486	TAATACGACTCACTATAGGGagaCTTGCCCAAAACTACAGTTAC	dsRNA, Stat92E_1
YB593	TAATACGACTCACTATAGGGAGAGTGGCCCTAAAGTTCAACGA	dsRNA, Stat92E_2
YB594	TAATACGACTCACTATAGGGAGATGTTGCACCTCGTACAGCTC	dsRNA, Stat92E_2
YB487	TAATACGACTCACTATAGGGagaCCGATTCCGGCATGGC	dsRNA, Socs36E_1
YB488	TAATACGACTCACTATAGGGagaCAGCAGTAAAGCACTTTCAA	dsRNA, Socs36E_1
YB591	TAATACGACTCACTATAGGGAGAGGTGACAGGACTTTTGGAGC	dsRNA, Socs36E_2
YB592	TAATACGACTCACTATAGGGAGACGCAGCTTCTGCTTGTAGTG	dsRNA, Socs36E_2
YB524	TAATACGACTCACTATAGGGAGATATCCAGACCCAAGGTGCTC	dsRNA, pnt_1
YB525	TAATACGACTCACTATAGGGAGAGTGGCGATGAAAGCGATTAT	dsRNA, pnt_1
YB585	TAATACGACTCACTATAGGGAGATTATCCACCGGAATTTACGC	dsRNA, pnt_2
YB586	TAATACGACTCACTATAGGGAGATAGCTTGAACTCCCAGCCAT	dsRNA, pnt_2
YB522	TAATACGACTCACTATAGGGAGACTCGGGTATCTTCAGGCGTA	dsRNA, Ets97D_1
YB523	TAATACGACTCACTATAGGGAGAAGAATCTCGTGGACCAATGC	dsRNA, Ets97D_1
YB583	TAATACGACTCACTATAGGGAGACACGGTCACACTGAAGATGC	dsRNA, Ets97D_2
YB584	TAATACGACTCACTATAGGGAGAGACTAATGGGGGCCAGTCTT	dsRNA, Ets97D_2
YB489	TAATACGACTCACTATAGGGAGAGTGGGCGTCACTGGACTATT	dsRNA, aop_1
YB490	TAATACGACTCACTATAGGGAGACTGACCGGGACAATTCCTTA	dsRNA, aop_1
YB621	TAATACGACTCACTATAGGGagaGTTTTCCGTTTCGATTGCAT	dsRNA, aop_2
YB622	TAATACGACTCACTATAGGGagaACAACGAACACCAGGTAGCC	dsRNA, aop_2
YB491	TAATACGACTCACTATAGGGagaGTTGAGCATCGGACTCGT	dsRNA, Ets21C
YB492	TAATACGACTCACTATAGGGagaCAGAAGAAGACGCAGAAGG	dsRNA, Ets21C
YB525	TAATACGACTCACTATAGGGAGAGTATGCCGCGCTGGTAGTAG	dsRNA, Eip74EF
YB526	TAATACGACTCACTATAGGGAGACCCAGAGTGTTATCCAACCG	dsRNA, Eip74EF
YB527	TAATACGACTCACTATAGGGAGACATTGCTGGCGTAGAACTGA	dsRNA, Ets96B
YB528	TAATACGACTCACTATAGGGAGACAGGCTCTCACCCACTTGAC	dsRNA, Ets96B
YB535	TAATACGACTCACTATAGGGAGAGTTCATGGGCGTGGCTATAA	dsRNA, ftz-f1_1
YB536	TAATACGACTCACTATAGGGAGAGGATAGAATGCGTGGTGGAC	dsRNA, ftz-f1_1
YB587	TAATACGACTCACTATAGGGAGAATGGGCGACTATGTCTGCAT	dsRNA, ftz-f1_2
YB588	TAATACGACTCACTATAGGGAGATGGTGTACAGGTGATCCTCG	dsRNA, ftz-f1_2
YB541	TAATACGACTCACTATAGGGAGAGTCCATAGCGCTCTCGTAGG	dsRNA, pnr_1
YB542	TAATACGACTCACTATAGGGAGAGCCGTCAAGATGTACCACAG	dsRNA, pnr_1
YB589	TAATACGACTCACTATAGGGAGATACGGCGTAAAGACAGAGGC	dsRNA, pnr_2
YB590	TAATACGACTCACTATAGGGAGAAACGAAATTGCAAACAAGGC	dsRNA, pnr_2
YB493	TAATACGACTCACTATAGGGagaGTCCTGGTACAGGCTGGGTA	dsRNA, Kah
YB494	TAATACGACTCACTATAGGGagaACATCCAGACCCACTCGAAC	dsRNA, Kah
YB495	TAATACGACTCACTATAGGGagaATGATGGACGGCTACGC	dsRNA, foxo
YB496	TAATACGACTCACTATAGGGagaATTGCTGGCCTTTGTACTG	dsRNA, foxo
YB497	TAATACGACTCACTATAGGGagaGTTGAGCACACCGATACCCT	dsRNA, Hr4
YB498	TAATACGACTCACTATAGGGagaGCGAGGAGTTTTGCAGGTAG	dsRNA, Hr4
YB537	TAATACGACTCACTATAGGGAGAAATACCATGGTGGTTGCCAT	dsRNA, Hr39
YB538	TAATACGACTCACTATAGGGAGACTGCGCACTACAACCGATAA	dsRNA, Hr39
YB529	TAATACGACTCACTATAGGGAGACATTTTCCAAGATTGCACCAT	dsRNA, Trl
YB530	TAATACGACTCACTATAGGGAGACGCAAATAGTTACCGGTCC	dsRNA, Trl
YB531	TAATACGACTCACTATAGGGAGAATCCGTGGCGAAGCATAA	dsRNA, ERR
YB532	TAATACGACTCACTATAGGGAGAGGGTGTGCGCTTGGATC	dsRNA, ERR
YB539	TAATACGACTCACTATAGGGAGATTCCGGCGGACATGGG	dsRNA, EcR
YB540	TAATACGACTCACTATAGGGAGAAGCCATATTTTGCTACAACAAC	dsRNA, EcR
YB617	TAATACGACTCACTATAGGGagaGTCAGATCGGGATTGATGTG	dsRNA, pvr_1
YB618	TAATACGACTCACTATAGGGagaCAGCAGCCGGGAGATAG	dsRNA, pvr_1
YB619	TAATACGACTCACTATAGGGagaGAAGAAGGTCACGATAGCCG	dsRNA, pvr_2
YB620	TAATACGACTCACTATAGGGagaTCGGGTCATTACAACGTTCA	dsRNA, pvr_2
YB605	TAATACGACTCACTATAGGGagaTGCATCGGCTGATCCG	dsRNA, pvf1_1
YB606	TAATACGACTCACTATAGGGagaCGTGAGGAATGCAACGC	dsRNA, pvf1_1
YB607	TAATACGACTCACTATAGGGagaACAAATGAAGTACGGCGGAT	dsRNA, pvf1_2
YB608	TAATACGACTCACTATAGGGagaATCTGCGGCACAAGAAAAAC	dsRNA, pvf1_2
YB609	TAATACGACTCACTATAGGGagaACTTTGAGGATCGAGCGG	dsRNA, pvf2_1
YB610	TAATACGACTCACTATAGGGagaATACAGTACTCACCCCATCG	dsRNA, pvf2_1
YB611	TAATACGACTCACTATAGGGagaTCCATCACCGAGAATCCCT	dsRNA, pvf2_2
YB612	TAATACGACTCACTATAGGGagaGCCGGAAACGAAGTCCC	dsRNA, pvf2_2
YB613	TAATACGACTCACTATAGGGagaCGATCGTTCATGGCAAAGT	dsRNA, pvf3_1
YB614	TAATACGACTCACTATAGGGagaGTAAGCATCGCAGTGTAATC	dsRNA, pvf3_1
YB615	TAATACGACTCACTATAGGGagaGGGTATTCCGGCTCTTCTCT	dsRNA, pvf3_2
YB616	TAATACGACTCACTATAGGGagaAAGCCCACAATAATGCGAAC	dsRNA, pvf3_2
YB007	GATCAGCGACCGTAATCGATGGCACCT	cloning, pMT-cas9-hygror
YB008	CTAGAGGTGCCATCGATTACGGTCGCT	cloning, pMT-cas9-hygror
YB109	GTCGGGGTCAGTGGCGCAGTAGC	cloning, pCFD3:U6:3_attP40
YB110	AAACGCTACTGCGCCACTGACCC	cloning, pCFD3:U6:3_attP40
JB007	AAAAAAGAATTCCAAAATGGTGTCTAAGGGCGAAG	cloning, pUC57-RMCE-target
JB008	AAAAAATCTAGATTACTTGTACAGCTCGTCCATC	cloning, pUC57-RMCE-target
JB005	AAAAAACCATGGCGCCGGAGTATAAATAGAGGC	cloning, pUC57-RMCE-target
JB006	AAAAAACCTAGGCAGACATGATAAGATACATTGATGAG	cloning, pUC57-RMCE-target
JB011	AAAAAACCATGGCTGTTGGAATATACTATTCAACCTAC	cloning, pUC57-RMCE-target
JB012	AAAAAAACTAGTTTAAGCATTTAAAATGACGATTTTAT	cloning, pUC57-RMCE-target
JB003	AAAAAAAGATCTTTGCGGGCAAATTGCTTTAG	cloning, pUC57-RMCE-target
JB004	AAAAAACTTAAGAGCCGGCTATTTTTAGGG	cloning, pUC57-RMCE-target
JB009	AAAAAACTCGAGACTGCGCCACTGACC	cloning, pUC57-RMCE-target
JB010	AAACACTTGAAGCTTTGGGC	cloning, pUC57-RMCE-target
JB020	GGTTCCCTTTATGCGAAGGGACCGGTCCCTTATACGCAAGGGAGTAG	cloning, pCo-Bxb1_PhiC31
JB021	AAAAAAGAATTCCAAAATGGACACGTACGCGG	cloning, pCo-Bxb1_PhiC31
JB022	AAAAAATCTAGACTACGCCGCTACGTCTTC	cloning, pCo-Bxb1_PhiC31
oEC134	AAAAAATCCGGACAAAATGAGAGCCCTGGTAGTCATC	cloning, pCo-Bxb1_PhiC31
oEC135	AAAAAATCCGGACTACGACATCCCGGTGTGTAG	cloning, pCo-Bxb1_PhiC31
YB317	ACGCGCTTGGCGGCGGGCATTAGTCTTCGGTACCATGCATC	cloning, pUC57-attPP-mcs-nls-attPB
YB440	AGGTCACCAAGTACTAAAAATGTATCTGATTAGCATGAGCTCATCG	cloning, pUC57-attPP-pst_E1b-DSCP-nls-attPB
YB451	GCTCGCTAGAAATACAAAGCAAATTAAAAGCTGGTGATTCCG	cloning, pUC57-attPP-pst_E1m-DSCP-nls-attPB
YB453	GCTCGCTAGAAATACAAAGCAAATCTGTAAGTACTGCTACTGCG	cloning, pUC57-attPP-pst_E1n-DSCP-nls-attPB
YB439	GCTCGCTAGAAATACAAAGCAAAATTGTTTTCCAGGAAAGTATAC	cloning, pUC57-attPP-pst_E1o-DSCP-nls-attPB
YB316	ACGCGCTTGGCGGCGGGCATGACCTCGACGATGCCCGAC	cloning, pUC57-attPP-Lip4_E-DSCP-nls-attPB
CL328	CTAGAGGAAACCTAGGATGC	cloning, pCaSpeR4-gEGFP-pst-blasr
CL329	GGCCGCATCCTAGGTTTCCT	cloning, pCaSpeR4-gEGFP-pst-blasr
CL330	TTTTGAATTCTGTCTGGCACTGCCTTTTGGC	cloning, pCaSpeR4-gEGFP-pst-blasr
CL331	CTATTGCGGCCGCCATCCCTAAGTTGTCACCT	cloning, pCaSpeR4-gEGFP-pst-blasr
CL332	GATGGCGGCCGCTAATAGATTAGGAAACCATGAAG	cloning, pCaSpeR4-gEGFP-pst-blasr
CL333	CATGGCTACCGGGAATGGGCTG	cloning, pCaSpeR4-gEGFP-pst-blasr
CL334	GACGGGTGCGGAATTGCGAGC	cloning, pCaSpeR4-gEGFP-pst-blasr
CL335	AGTATCTAGACGCCAGCTATCGATAGTTCGA	cloning, pCaSpeR4-gEGFP-pst-blasr
CL336	TTGGGCGGCCGCTGTGAGCAAGGGCGAGGAGC	cloning, pCaSpeR4-gEGFP-pst-blasr
SCH21	GATGGCGGCCGCCTTGTACAGCTCGTCCATGCC	cloning, pCaSpeR4-gEGFP-pst-blasr
oEC263	ACAGCGGTAAGATCCTTGAG	PCR, pUC57-RMCE-target insertion
oEC264	AAACTTTAACTGGGCCAAGC	PCR, pUC57-RMCE-target insertion
oEC265	TGCGCCTTATCCGGTAAC	PCR, pUC57-RMCE-target insertion
oEC267	CAACCGTTTATTGGTCCTGC	PCR, pUC57-RMCE-target insertion
YB654	TAAACTTAGTACTGCCAGC	PCR, pUC57-RMCE-target insertion
YB298	AACTGCGGGGATGTCTTCTCAGTGCAACTGTAAACA	cloning, pUC57-attPP-Reg069-DSCP-nls-attPB
YB299	GTGCACGCTCTAGTCTTCCCCGAATTTCATCAAAAATA
oEC176	AAAAAAGGGGATGTCTTCCGGAGTACTGTCCTCCGAG	cloning, pUC57-attPP-20×UAS-DSCP-nls-attPB
oEC177	AAAAAAGCTCTAGTCTTCCTCGGAGGACAGTACTCCG
oEC136	AAAAAAGGGGATGTCTTCGCCCGGGTTATAAAATACAAAATTCGAAAA	cloning, pUC57-attPP-ced6_E-DSCP-nls-attPB
oEC137	AAAAAAGCTCTAGTCTTCTGCACAATTTCTGTGAAGTGACAGCC
YB302	AACTGCGGGGATGTCTTCAAACAACACTAATGTGCAA	cloning, pUC57-attPP-Rpn13_E1-DSCP-nls-attPB
YB303	GTGCACGCTCTAGTCTTCCTTCTTCTTACCTCAGCA
YB318	CCCGTCGACAAACAACACTAATGTGCAAG	cloning, pUC57-attPP-Rpn13_E2-attPB
YB319	AAATCTAGACGACCTGCGCGGAACTC
YB304	AACTGCGCTCTAGTCTTCTACCATGTTTGACAGTGA	cloning, pUC57-attPP-sqh_E1_inverted-DSCP-nls-attPB
YB305	AACTGCGGGGATGTCTTCGACATGGTTGCTGTTGGATT
YB322	TAGTTGGGGATGTCTTCAACGCGGGCAATTCAAAAAG	cloning, pUC57-attPP-sqh_E2-attPB
YB323	GGCGGGCATTAGTCTTCGACGTCCGGCGGTCTTAC
YB306	GGCCTCTAGAGTTTTTAGAAATACTTTGTG	cloning, pUC57-attPP-Karybeta3_E-DSCP-nls-attPB
YB307	AACTGCGGATCCTGCTCTTTGTTTCCGTTTGC
YB292	TAGTTGGGGATGTCTTCATGTTCCAAATCGTATCA	cloning, pUC57-attPP-Hsp23_E1-DSCP-nls-attPB
YB293	GAATGCTCTAGTCTTCGCTCGCTATCGTAGTGTGCG
YB320	TAGTTGGGGATGTCTTCGAATGTACATATGTTCCAAATCG	cloning, pUC57-attPP-Hsp23_E2-attPB
YB321	GGCGGGCATTAGTCTTCCAAGGCTCAACAACAATG
YB362	TAGTTGGGGATGTCTTCCATTTAGCTCATCTCCACGCTAG	cloning, pUC57-attPP-Prx2540-1_E-attPB
YB363	GGCGGGCATTAGTCTTCCGTGGAATTTAATGGGCCCCTTG
YB294	TAAACGGGGATGTCTTCTGTTGCGGAACTAGTTC	cloning, pUC57-attPP-Mcm2_E-DSCP-nls-attPB
YB295	TAGTTGCTCTAGTCTTCAACGTCTGGGTCATACAGT
YB296	AAAAGGGGATGTCTTCGGGCTTGGCGTTGGGATC	cloning, pUC57-attPP-CG31075_E_inverted-DSCP-nls-attPB
YB297	GGCGGGCATTAGTCTTCCAAGGCTCAACAACAATG
YB343	TAGTTGGGGATGTCTTCAATACTATAGTCGAGTTCCCCG	cloning, pUC57-attPP-CG13694_E-attPB
YB344	GGCGGGCATTAGTCTTCTTCCCAAGTCTCTGTTGCTG
YB337	TAGTTGGGGATGTCTTCTAACGCACAGGAAAACTCG	cloning, pUC57-attPP-mthl14_E-attPB
YB338	GGCGGGCATTAGTCTTCCCTTCGAACTGTTATTTACAG
YB339	GGAGTCGACTGATTTTTAGATGGAAGTTAG	cloning, pUC57-attPP-CG13893_E-attPB
YB340	AGCGGATCCGCATCATCCATTTGCTTGCG
YB345	TAGTTGGGGATGTCTTCGAAATTGGGCATTATCTAATCGG	cloning, pUC57-attPP-CG6231_E1-attPB
YB346	GGCGGGCATTAGTCTTCGATTAAAGTCGCCACATTTG
YB347	GGAGTCGACATTAGCGATCGCATAAATCC	cloning, pUC57-attPP-CG6231_E2-DSCP-nls-attPB and pUC57-attPP-CG6231_E2-attPB
YB348	AGCTCTAGAAATCACCGTTTGCACTTGC
YB349	GGAGTCGACTTGGGGTGAATAAATTGATTCTAAATG	cloning, pUC57-attPP-CG6231_E3-DSCP-nls-attPB and pUC57-attPP-CG6231_E3-attPB
YB350	AGCTCTAGAAGTTGCCAGGACAACGTTTGTG
YB372	GGAGTCGACTATATAGAAAATACGTTAGCAC	cloning, pUC57-attPP-Kah_E1-DSCP-nls-attPB
YB373	AGCTCTAGAAGCAGCTTAGAGTCCCCCCAG
YB374	GGAGTCGACCCGCGGCGGCAGCGGTCGCAAG	cloning, pUC57-attPP-Kah_E2-DSCP-nls-attPB
YB375	AGCTCTAGATTGTTTCGGTTCCTGGGCAG
YB458	TAGTTGGGGATGTCTTCACTTGGTGTACTTGCTTAAC	cloning, pUC57-attPP-Orct2_E-DSCP-nls-attPB
YB459	GTGCACGCTCTAGTCTTCGCGAAGAGGATGGGTTTTC
YB283v2	AAAAAAGTCGACTGAAACTTGACTTTAAAAGTCAC	cloning, pUC57-attPP-Lip4_E-DSCP-nls-attPB and pUC57-attPP-Lip4_E-attPB
YB284v2	AAAAAATCTAGACCTCGACGATGCCCGAC
YB290v2	AAAAAATCTAGATGAAACTTGACTTTAAAAGTCAC	cloning, pUC57-attPP-Lip4_E_inverted-DSCP-nls-attPB
YB291v2	AAAAAAGTCGACCCTCGACGATGCCCGAC
YB351	TAAACGGGGATGTCTTCTTTTGGCGCCGCTTGCGGGGGATTAC	cloning, pUC57-attPP-cv-2_E1-DSCP-nls-attPB
YB352	TAGTTGCTCTAGTCTTCCGACTCCTGCCCTGCCCGG
YB355	TAGTTGGGGATGTCTTCCAAGTTCTGCACCCTCGGC	cloning, pUC57-attPP-cv-2_E2-DSCP-nls-attPB
YB356	GGCGGGCATTAGTCTTCAAGCACTTAGAACTCACTGGC
YB331	TAGTTGGGGATGTCTTCAGCCAACTATTTAAGATAGAAAGG	cloning, pUC57-attPP-Pask_E-attPB
YB332	GGCGGGCATTAGTCTTCCCTTTGAGGAGTGCAGATTG
YB333	GGAGTCGACCTTGGCCGGGCTTTGCTCAGCTC	cloning, pUC57-attPP-pirk_E-attPB
YB334	AGCGGATCCACCACCTGCTGCGTGGAGCTG
YB335	GGAGTCGACAGACATACTATGTAAGCCAAGC	cloning, pUC57-attPP-mthl5_E-attPB
YB336	AGCTCTAGAAGCAGAGCGCAGCAGCTG
YB311	GGAGTCGACGATGTAATAATGCTCTGATTCGG	cloning, pUC57-attPP-betaTub97EF_E1_inverted-DSCP-nls-attPB
YB312	AGCTCTAGATTGCGAGAAGCAGCTGGATC
YB456	GGAGTCGACTTGCGAGAAGCAGCTGGATC	cloning, pUC57-attPP-betaTub97EF_E2-attPB
YB457	AGCTCTAGAGATGTAATAATGCTCTGATTCGG
YB400	GGAGTCGACCAAAGCAAAGGCAACTGAC	cloning, pUC57-attPP-CR45607_E-DSCP-nls-attPB
YB401	AGCTCTAGAGTTGTCTAGTAGGGTTAAGC
YB221	GAATATGGGGATGTCTTCTTGTAGACCTATGATACCCCT	cloning, pUC57-attPP-Socs36E_E1-DSCP-nls-attPB
YB222	ATTGCTCTAGTCTTCAGTTAGCACGTTTCGATTTGG
YB223	TAAACGGGGATGTCTTCTTCCCATTCCTTCATTCCAGA	cloning, pUC57-attPP-Socs36E_E2-DSCP-nls-attPB
YB224	AACTGCGCTCTAGTCTTCGCATATCCCTTAATCCTCGG
YB423	GGAGTCGACAAAACAAGCGAAAAGTCACC	cloning, pUC57-attPP-GILT2_E-DSCP-nls-attPB and pUC57-attPP-GILT2_E-attPB
YB424	AGCTCTAGATTCAATTCGCACTCCATCAC
YB411	TAGTTGGGGATGTCTTCTTTTGTTTTTCTGCGCACG	cloning, pUC57-attPP-Atf3_E-DSCP-nls-attPB
YB412	GTGCACGCTCTAGTCTTCGGTAGTTCCAGAGTAAGTTG
YB408	TAGTTGGGGATGTCTTCCCAGAGCAAAACTATACGAG	cloning, pUC57-attPP-CG11403_E-DSCP-nls-attPB
YB409	GTGCACGCTCTAGTCTTCCCGTTGGACTCTCGAATATG
YB404	GGAGTCGACGAAAAGTCAACAGACACGAG	cloning, pUC57-attPP-CG32809_E-DSCP-nls-attPB
YB405	AGCTCTAGAAGAAAATGAGAGACAACGGG
YB406	GGAGTCGACTTTTTATTGCGGTTCGAGTC	cloning, pUC57-attPP-ACC_E-DSCP-nls-attPB and pUC57-attPP-ACC_E-attPB
YB407	AGCTCTAGATTTCCCCAGTTCAGTGTTCC
YB398	GGAGTCGACGTTATTCGGTTTAAGTGGTG	cloning, pUC57-attPP-pain_E-DSCP-nls-attPB
YB399	AGCTCTAGACGAAATAGCAATAGAACCTG
YB402	GGAGTCGACAAAAAGAGGAAGAAGACCAG	cloning, pUC57-attPP-Rho1_E-DSCP-nls-attPB
YB403	AGCTCTAGATCCCTCTTAGCATCTCCCAC
YB413	TAGTTGGGGATGTCTTCGCCTTACTTTACCAATACTC	cloning, pUC57-attPP-CG43149_E-DSCP-nls-attPB
YB414	GTGCACGCTCTAGTCTTCTACCGCACACATTACTCAAC
YB417	GGAGTCGACTGACAGTGATAAGCTGGGG	cloning, pUC57-attPP-CG6888_E-DSCP-nls-attPB
YB418	AGCTCTAGAGGATGGATGCCTGTTAATAG
YB421	TAGTTGGGGATGTCTTCCCTTCTAGAAATGCTGTGAC	cloning, pUC57-attPP-CG14810_E-DSCP-nls-attPB
YB422	GTGCACGCTCTAGTCTTCTTACCCAATATCTATCCCAG
YB396	GGAGTCGACTACTTGTCAACACAGTAGACTTTC	cloning, pUC57-attPP-CG15482_E-DSCP-nls-attPB
YB397	AGCTCTAGATTAAGGCCAGTGCGCCGATAG
YB419	TAGTTGGGGATGTCTTCGAGCACACAAGAAAAACTGG	cloning, pUC57-attPP-CR45693_E-DSCP-nls-attPB
YB420	GTGCACGCTCTAGTCTTCCGCATAAGCAATCTCAACAT
YB425	TAGTTGGGGATGTCTTCTATGTTTCACGCAGAGTATG	cloning, pUC57-attPP-CR43263_E-DSCP-nls-attPB
YB426	GTGCACGCTCTAGTCTTCACTGTGAGATGTAGAAAACC
YB415	TAGTTGGGGATGTCTTCGGTATAGTAGAGGAAAGTTG	cloning, pUC57-attPP-RNaseX25_E1-DSCP-nls-attPB
YB416	GTGCACGCTCTAGTCTTCCTTTTCCACTTATCAACACC
YB448	TAGTTGGGGATGTCTTCTTCTCATGCCATTTACACAG	cloning, pUC57-attPP-RNaseX25_E2-DSCP-nls-attPB
YB450	GTGCACGCTCTAGTCTTCTGGCCACGAATAGAAACCGC
YB448	TAGTTGGGGATGTCTTCTTCTCATGCCATTTACACAG	cloning, pUC57-attPP-RNaseX25_E2-attPB
YB449	GGCGGGCATTAGTCTTCTGGCCACGAATAGAAACCGC
YB448	TAGTTGGGGATGTCTTCTTCTCATGCCATTTACACAG	cloning, pUC57-attPP-RNaseX25_E3-DSCP-nls-attPB
YB416	GTGCACGCTCTAGTCTTCCTTTTCCACTTATCAACACC
YB415	TAGTTGGGGATGTCTTCGGTATAGTAGAGGAAAGTTG	cloning, pUC57-attPP-RNaseX25_E4-DSCP-nls-attPB
YB450	GTGCACGCTCTAGTCTTCTGGCCACGAATAGAAACCGC
YB415	TAGTTGGGGATGTCTTCGGTATAGTAGAGGAAAGTTG	cloning, pUC57-attPP-RNaseX25_E4-attPB
YB449	GGCGGGCATTAGTCTTCTGGCCACGAATAGAAACCGC
YB225	TAGTTGGGGATGTCTTCAGCTGGCATACTAAGTTTAGA	cloning, pUC57-attPP-pst_E1-DSCP-nls-attPB
YB226	GTGCACGCTCTAGTCTTCGGCGTCCTCGGCGCGATTGACG
YB430	TAGTTGGGGATGTCTTCAGGTCACCAAGTACTAAAAATG	cloning, pUC57-attPP-pst_E1a-DSCP-nls-attPB
YB226	GTGCACGCTCTAGTCTTCGGCGTCCTCGGCGCGATTGACG
YB440	AGGTCACCAAGTACTAAAAATGTATCTGATTAGCATGAGCTCATCG	cloning, pUC57-attPP-pst_E1b-DSCP-nls-attPB
YB390	TAGTTGGGGATGTCTTCTATCTGATTAGCATGAGCTCATCG	cloning, pUC57-attPP-pst_E1c-DSCP-nls-attPB
YB226	GTGCACGCTCTAGTCTTCGGCGTCCTCGGCGCGATTGACG
YB431	TAGTTGGGGATGTCTTCTTAAAAGCTGGTGATTCCG	cloning, pUC57-attPP-pst_E1d-DSCP-nls-attPB
YB226	GTGCACGCTCTAGTCTTCGGCGTCCTCGGCGCGATTGACG
YB432	TAGTTGGGGATGTCTTCTCTGTAAGTACTGCTACTGCG	cloning, pUC57-attPP-pst_E1e-DSCP-nls-attPB
YB226	GTGCACGCTCTAGTCTTCGGCGTCCTCGGCGCGATTGACG
YB433	TAGTTGGGGATGTCTTCACGGAAACTGAGAAAGACAG	cloning, pUC57-attPP-pst_E1f-DSCP-nls-attPB
YB226	GTGCACGCTCTAGTCTTCGGCGTCCTCGGCGCGATTGACG
YB434	TAGTTGGGGATGTCTTCATTGTTTTCCAGGAAAGTATAC	cloning, pUC57-attPP-pst_E1g-DSCP-nls-attPB
YB226	GTGCACGCTCTAGTCTTCGGCGTCCTCGGCGCGATTGACG
YB391	GTGCACGCTCTAGTCTTCTGTACGCAGTTAAGGCAGCG	cloning, pUC57-attPP-pst_E1h-DSCP-nls-attPB
YB225	TAGTTGGGGATGTCTTCAGCTGGCAGTACTAAGTTTAGA
YB435	GTGCACGCTCTAGTCTTCTGCAGTTTCCGGTTCCGGAG	cloning, pUC57-attPP-pst_E1i-DSCP-nls-attPB
YB225	TAGTTGGGGATGTCTTCAGCTGGCAGTACTAAGTTTAGA
YB436	GTGCACGCTCTAGTCTTCTCCCAGATTATCTCTTCC	cloning, pUC57-attPP-pst_E1j-DSCP-nls-attPB
YB225	TAGTTGGGGATGTCTTCAGCTGGCAGTACTAAGTTTAGA
YB437	GTGCACGCTCTAGTCTTCGTTAAGGCGCACACTAATTG	cloning, pUC57-attPP-pst_E1k-DSCP-nls-attPB
YB225	TAGTTGGGGATGTCTTCAGCTGGCAGTACTAAGTTTAGA
YB438	GTGCACGCTCTAGTCTTCTTTGCTTTGTATTTCTAGCGAGC	cloning, pUC57-attPP-pst_E1l-DSCP-nls-attPB
YB225	TAGTTGGGGATGTCTTCAGCTGGCAGTACTAAGTTTAGA
YB451	GCTCGCTAGAAATACAAAGCAAATTAAAAGCTGGTGATTCCG	cloning, pUC57-attPP-pst_E1m-DSCP-nls-attPB
YB453	GCTCGCTAGAAATACAAAGCAAATCTGTAAGTACTGCTACTGCG	cloning, pUC57-attPP-pst_E1n-DSCP-nls-attPB
YB439	GCTCGCTAGAAATACAAAGCAAAATTGTTTTCCAGGAAAGTATAC	cloning, pUC57-attPP-pst_E1o-DSCP-nls-attPB
YB390	TAGTTGGGGATGTCTTCTATCTGATTAGCATGAGCTCATCG	cloning, pUC57-attPP-pst_E1p-DSCP-nls-attPB
YB391	GTGCACGCTCTAGTCTTCTGTACGCAGTTAAGGCAGCG
YB431	TAGTTGGGGATGTCTTCTTAAAAGCTGGTGATTCCG	cloning, pUC57-attPP-pst_E1q-DSCP-nls-attPB
YB435	GTGCACGCTCTAGTCTTCTGCAGTTTCCGGTTCCGGAG
YB432	TAGTTGGGGATGTCTTCTCTGTAAGTACTGCTACTGCG	cloning, pUC57-attPP-pst_E1r-DSCP-nls-attPB
YB435	GTGCACGCTCTAGTCTTCTGCAGTTTCCGGTTCCGGAG

## Sheet: synthetic dsDNA fragments
synthetic fragment designation	fragment sequence (5’ to 3’)	resulting plasmid
EC358	CCCCCAACTGAGAGAACTCAAAGGTTACCCCAGTTGGGGATGTCTTCGCATGCCTGCAGTCGACGGGCCCGGATCCTCTAGATGCATGGTACCGAAGACTAGAGCTCGCCCGGGGATCGAGCGCAGCGGTATAAAAGGGCGCGGGGTGGCTGAGAGCATCAGTTGTGAATGAATGTTCGAGCCGAGCAGACGTGCCGCTGCCTTCGTTAATATCCTTTGAATAAGCCAACTTTGAATCACAAGACGCATACCAAACATGCCCGCCGCCAAGCGCGTGAAGCTGGATGGTTTGTCTGGTCAACCACCGCGGTCTCAGTGGTGTACGGTACAAACC	pUC57-attPP-mcs-DSCP-nls-attPB
YB503	ATTTTGAATTCAAAGTATTTGGGGTAATGCCATGAACAACATGACGTGCTAAGGAGCAAACTCTGTCAATTGATTCGTGATTCTCCGGAACCGGAAACTGCAACGGAAACTGAGAAAGACAGAAAAATCCGGCTGAAGGTCAACGCAGATAATGAGCGCGCCCGTCAGATCATTTTCGATTCCGTTTGGCAGCAACGTGAGTTGGACTTACAGATTGTATATAGTATAGTACATTTTTTCGCTGCCTTAACTGCGTACAATTGTTTTCCAGGAAAGTATACCAACCGTCAATCGCTGACGGCGATCATTTACGTAATGGTGGTAACTGACGAAACGGAAGTCAATCGCGCGAGGACGCCGAAGACTAGAGCTCGCCCGGGGATCGAGCGCAGCGGTATA…	pUC57-attPPP-pst_E1n_d1-DSCP-nls-attPB
YB504	ATTTTGAATTCAAAGTATTTGGGGTAATGCCGTAACCCCTTACAGGTTGTCCCATGAACAACATGACGTGCTAAGGAGCAAACTCTCCGGAACCGGAAACTGCAACGGAAACTGAGAAAGACAGAAAAATCCGGCTGAAGGTCAACGCAGATAATGAGCGCGCCCGTCAGATCATTTTCGATTCCGTTTGGCAGCAACGTGAGTTGGACTTACAGATTGTATATAGTATAGTACATTTTTTCGCTGCCTTAACTGCGTACAATTGTTTTCCAGGAAAGTATACCAACCGTCAATCGCTGACGGCGATCATTTACGTAATGGTGGTAACTGACGAAACGGAAGTCAATCGCGCGAGGACGCCGAAGACTAGAGCTCGCCCGGGGATCGAGCGCAGCGGTA…	pUC57-attPP-pst_E1n_d2-DSCP-nls-attPB
YB505	ATTTTGAATTCAAAGTATTTGGGGTAATGCCGTAACCCCTTACAGGTTGTCCCATGAACAACATGACGTGCTAAGGAGCAAACTCTGTCAATTGATTCGTGATTCAACGGAAACTGAGAAAGACAGAAAAATCCGGCTGAAGGTCAACGCAGATAATGAGCGCGCCCGTCAGATCATTTTCGATTCCGTTTGGCAGCAACGTGAGTTGGACTTACAGATTGTATATAGTATAGTACATTTTTTCGCTGCCTTAACTGCGTACAATTGTTTTCCAGGAAAGTATACCAACCGTCAATCGCTGACGGCGATCATTTACGTAATGGTGGTAACTGACGAAACGGAAGTCAATCGCGCGAGGACGCCGAAGACTAGAGCTCGCCCGGGGATCGAGCGCAGCGG…	pUC57-attPP-pst_E1n_d3-DSCP-nls-attPB
YB506	ATTTTGAATTCAAAGTATTTGGGGTAATGCCGTAACCCCTTACAGGTTGTCCCATGAACAACATGACGTGCTAAGGAGCAAACTCTGTCAATTGATTCGTGATTCTCCGGAACCGGAAACTGCCAGAAAAATCCGGCTGAAGGTCAACGCAGATAATGAGCGCGCCCGTCAGATCATTTTCGATTCCGTTTGGCAGCAACGTGAGTTGGACTTACAGATTGTATATAGTATAGTACATTTTTTCGCTGCCTTAACTGCGTACAATTGTTTTCCAGGAAAGTATACCAACCGTCAATCGCTGACGGCGATCATTTACGTAATGGTGGTAACTGACGAAACGGAAGTCAATCGCGCGAGGACGCCGAAGACTAGAGCTCGCCCGGGGATCGAGCGCAGCGG…	pUC57-attPP-pst_E1n_d4-DSCP-nls-attPB
YB507	ATTTTGAATTCAAAGTATTTGGGGTAATGCCGTAACCCCTTACAGGTTGTCCCATGAACAACATGACGTGCTAAGGAGCAAACTCTGTCAATTGATTCGTGATTCTCCGGAACCGGAAACTGCAACGGAAACTGAGAAAGACAGAAAAATTGAGCGCGCCCGTCAGATCATTTTCGATTCCGTTTGGCAGCAACGTGAGTTGGACTTACAGATTGTATATAGTATAGTACATTTTTTCGCTGCCTTAACTGCGTACAATTGTTTTCCAGGAAAGTATACCAACCGTCAATCGCTGACGGCGATCATTTACGTAATGGTGGTAACTGACGAAACGGAAGTCAATCGCGCGAGGACGCCGAAGACTAGAGCTCGCCCGGGGATCGAGCGCAGCGGTATAAA…	pUC57-attPP-pst_E1n_d5-DSCP-nls-attPB
YB508	ATTTTGAATTCAAAGTATTTGGGGTAATGCCGTAACCCCTTACAGGTTGTCCCATGAACAACATGACGTGCTAAGGAGCAAACTCTGTCAATTGATTCGTGATTCTCCGGAACCGGAAACTGCAACGGAAACTGAGAAAGACAGAAAAATCCGGCTGAAGGTCAACGCAGATAATGAGCGCGCCCGTCAGATCATTTTCGATTCCGTTTACTTACAGATTGTATATAGTATAGTACATTTTTTCGCTGCCTTAACTGCGTACAATTGTTTTCCAGGAAAGTATACCAACCGTCAATCGCTGACGGCGATCATTTACGTAATGGTGGTAACTGACGAAACGGAAGTCAATCGCGCGAGGACGCCGAAGACTAGAGCTCGCCCGGGGATCGAGCGCAGCGG…	pUC57-attPP-pst_E1n_d6-DSCP-nls-attPB
YB509	ATTTTGAATTCAAAGTATTTGGGGTAATGCCGTAACCCCTTACAGGTTGTCCCATGAACAACATGACGTGCTAAGGAGCAAACTCTGTCAATTGATTCGTGATTCTCCGGAACCGGAAACTGCAACGGAAACTGAGAAAGACAGAAAAATCCGGCTGAAGGTCAACGCAGATAATGAGCGCGCCCGTCAGATCATTTTCGATTCCGTTTGGCAGCAACGTGAGTTGGACTTACAGATTTAACTGCGTACAATTGTTTTCCAGGAAAGTATACCAACCGTCAATCGCTGACGGCGATCATTTACGTAATGGTGGTAACTGACGAAACGGAAGTCAATCGCGCGAGGACGCCGAAGACTAGAGCTCGCCCGGGGATCGAGCGCAGCGGTATAAAAGGGCGC…	pUC57-attPP-pst_E1n_d7-DSCP-nls-attPB
YB510	ATTTTGAATTCAAAGTATTTGGGGTAATGCCGTAACCCCTTACAGGTTGTCCCATGAACAACATGACGTGCTAAGGAGCAAACTCTGTCAATTGATTCGTGATTCTCCGGAACCGGAAACTGCAACGGAAACTGAGAAAGACAGAAAAATCCGGCTGAAGGTCAACGCAGATAATGAGCGCGCCCGTCAGATCATTTTCGATTCCGTTTGGCAGCAACGTGAGTTGGACTTACAGATTGTATATAGTATAGTACATTTTTTCGCTGCCTTAACTGCGTACAATTGTTTTCCAGAGTATACCAACCGTCAATCGCTGACGGCGATCATTTACGTAATGGTGGTAACTGACGAAACGGAAGTCAATCGCGCGAGGACGCCGAAGACTAGAGCTCGCCCGGG…	pUC57-attPP-pst_E1n_d8-DSCP-nls-attPB
YB511	ATTTTGAATTCAAAGTATTTGGGGTAATGCCGTAACCCCTTACAGGTTGTCCCATGAACAACATGACGTGCTAAGGAGCAAACTCTGTCAATTGATTCGTGATTCTCCGGAACCGGAAACTGCAAACTGAGAAAGACAGAAAAATCCGGCTGAAGGTCAACGCAGATAATGAGCGCGCCCGTCAGATCATTTTCGATTCCGTTTGGCAGCAACGTGAGTTGGACTTACAGATTGTATATAGTATAGTACATTTTTTCGCTGCCTTAACTGCGTACAATTGTTTTCCAGGAAAGTATACCAACCGTCAATCGCTGACGGCGATCATTTACGTAATGGTGGTAACTGACGAAACGGAAGTCAATCGCGCGAGGACGCCGAAGACTAGAGCTCGCCCGGGGA…	pUC57-attPP-pst_E1n_d9-DSCP-nls-attPB
YB512	ATTTTGAATTCAAAGTATTTGGGGTAATGCCGTAACCCCTTACAGGTTGTCCCATGAACAACATGACGTGCTAAGGAGCAAACTCTGTCAATTGATTCGTGATTCTCCGGAACCGGAAACTGCAACGGGAGAAAGACAGAAAAATCCGGCTGAAGGTCAACGCAGATAATGAGCGCGCCCGTCAGATCATTTTCGATTCCGTTTGGCAGCAACGTGAGTTGGACTTACAGATTGTATATAGTATAGTACATTTTTTCGCTGCCTTAACTGCGTACAATTGTTTTCCAGGAAAGTATACCAACCGTCAATCGCTGACGGCGATCATTTACGTAATGGTGGTAACTGACGAAACGGAAGTCAATCGCGCGAGGACGCCGAAGACTAGAGCTCGCCCGGGGA…	pUC57-attPP-pst_E1n_d10-DSCP-nls-attPB
YB513	ATTTTGAATTCAAAGTATTTGGGGTAATGCCGTAACCCCTTACAGGTTGTCCCATGAACAACATGACGTGCTAAGGAGCAAACTCTGTCAATTGATTCGTGATTCTCCGGAACCGGAAACTGCAACGGAAACTAGACAGAAAAATCCGGCTGAAGGTCAACGCAGATAATGAGCGCGCCCGTCAGATCATTTTCGATTCCGTTTGGCAGCAACGTGAGTTGGACTTACAGATTGTATATAGTATAGTACATTTTTTCGCTGCCTTAACTGCGTACAATTGTTTTCCAGGAAAGTATACCAACCGTCAATCGCTGACGGCGATCATTTACGTAATGGTGGTAACTGACGAAACGGAAGTCAATCGCGCGAGGACGCCGAAGACTAGAGCTCGCCCGGGGA…	pUC57-attPP-pst_E1n_d11-DSCP-nls-attPB
YB514	ATTTTGAATTCAAAGTATTTGGGGTAATGCCGTAACCCCTTACAGGTTGTCCCATGAACAACATGACGTGCTAAGGAGCAAACTCTGTCAATTGATTCGTGATTCTCCGGAACCGGAAACTGCAACGGAAACTGAGAAGAAAAATCCGGCTGAAGGTCAACGCAGATAATGAGCGCGCCCGTCAGATCATTTTCGATTCCGTTTGGCAGCAACGTGAGTTGGACTTACAGATTGTATATAGTATAGTACATTTTTTCGCTGCCTTAACTGCGTACAATTGTTTTCCAGGAAAGTATACCAACCGTCAATCGCTGACGGCGATCATTTACGTAATGGTGGTAACTGACGAAACGGAAGTCAATCGCGCGAGGACGCCGAAGACTAGAGCTCGCCCGGGGA…	pUC57-attPP-pst_E1n_d12-DSCP-nls-attPB
YB515	ATTTTGAATTCAAAGTATTTGGGGTAATGCCGTAACCCCTTACAGGTTGTCCCATGAACAACATGACGTGCTAAGGAGCAAACTCTGTCAATTGATTCGTGATTCTCCGGAACCGGAAACTGCAACGGAAACTGAGAAAGACATCCGGCTGAAGGTCAACGCAGATAATGAGCGCGCCCGTCAGATCATTTTCGATTCCGTTTGGCAGCAACGTGAGTTGGACTTACAGATTGTATATAGTATAGTACATTTTTTCGCTGCCTTAACTGCGTACAATTGTTTTCCAGGAAAGTATACCAACCGTCAATCGCTGACGGCGATCATTTACGTAATGGTGGTAACTGACGAAACGGAAGTCAATCGCGCGAGGACGCCGAAGACTAGAGCTCGCCCGGGGAT…	pUC57-attPP-pst_E1n_d13-DSCP-nls-attPB
YB516	ATTTTGAATTCAAAGTATTTGGGGTAATGCCGTAACCCCTTACAGGTTGTCCCATGAACAACATGACGTGCTAAGGAGCAAACTCTGTCAATTGATTCGTGATTCTCCGGAACCGGAAACTGCAACGGAAACTGAGAAAGACAGAAAAACTGAAGGTCAACGCAGATAATGAGCGCGCCCGTCAGATCATTTTCGATTCCGTTTGGCAGCAACGTGAGTTGGACTTACAGATTGTATATAGTATAGTACATTTTTTCGCTGCCTTAACTGCGTACAATTGTTTTCCAGGAAAGTATACCAACCGTCAATCGCTGACGGCGATCATTTACGTAATGGTGGTAACTGACGAAACGGAAGTCAATCGCGCGAGGACGCCGAAGACTAGAGCTCGCCCGGGGA…	pUC57-attPP-pst_E1n_d14-DSCP-nls-attPB
YB517	ATTTTGAATTCAAAGTATTTGGGGTAATGCCGTAACCCCTTACAGGTTGTCCCATGAACAACATGACGTGCTAAGGAGCAAACTCTGTCAATTGATTCGTGATTCTCCGGAACCGGAAACTGCAACGGAAACTGAGAAAGACAGAAAAATCCGGGGTCAACGCAGATAATGAGCGCGCCCGTCAGATCATTTTCGATTCCGTTTGGCAGCAACGTGAGTTGGACTTACAGATTGTATATAGTATAGTACATTTTTTCGCTGCCTTAACTGCGTACAATTGTTTTCCAGGAAAGTATACCAACCGTCAATCGCTGACGGCGATCATTTACGTAATGGTGGTAACTGACGAAACGGAAGTCAATCGCGCGAGGACGCCGAAGACTAGAGCTCGCCCGGGGA…	pUC57-attPP-pst_E1n_d15-DSCP-nls-attPB
YB518	ATTTTGAATTCAAAGTATTTGGGGTAATGCCGTAACCCCTTACAGGTTGTCCCATGAACAACATGACGTGCTAAGGAGCAAACTCTGTCAATTGATTCGTGATTCTCCGGAACCGGAAACTGCAACGGAAACTGAGAAAGACAGAAAAATCCGGCTGAAACGCAGATAATGAGCGCGCCCGTCAGATCATTTTCGATTCCGTTTGGCAGCAACGTGAGTTGGACTTACAGATTGTATATAGTATAGTACATTTTTTCGCTGCCTTAACTGCGTACAATTGTTTTCCAGGAAAGTATACCAACCGTCAATCGCTGACGGCGATCATTTACGTAATGGTGGTAACTGACGAAACGGAAGTCAATCGCGCGAGGACGCCGAAGACTAGAGCTCGCCCGGGGA…	pUC57-attPP-pst_E1n_d16-DSCP-nls-attPB
YB519	ATTTTGAATTCAAAGTATTTGGGGTAATGCCGTAACCCCTTACAGGTTGTCCCATGAACAACATGACGTGCTAAGGAGCAAACTCTGTCAATTGATTCGTGATTCTCCGGAACCGGAAACTGCAACGGAAACTGAGAAAGACAGAAAAATCCGGCTGAAGGTCAGATAATGAGCGCGCCCGTCAGATCATTTTCGATTCCGTTTGGCAGCAACGTGAGTTGGACTTACAGATTGTATATAGTATAGTACATTTTTTCGCTGCCTTAACTGCGTACAATTGTTTTCCAGGAAAGTATACCAACCGTCAATCGCTGACGGCGATCATTTACGTAATGGTGGTAACTGACGAAACGGAAGTCAATCGCGCGAGGACGCCGAAGACTAGAGCTCGCCCGGGGA…	pUC57-attPP-pst_E1n_d17-DSCP-nls-attPB
YB520	ATTTTGAATTCAAAGTATTTGGGGTAATGCCGTAACCCCTTACAGGTTGTCCCATGAACAACATGACGTGCTAAGGAGCAAACTCTGTCAATTGATTCGTGATTCTCCGGAACCGGAAACTGCAACGGAAACTGAGAAAGACAGAAAAATCCGGCTGAAGGTCAACGCATGAGCGCGCCCGTCAGATCATTTTCGATTCCGTTTGGCAGCAACGTGAGTTGGACTTACAGATTGTATATAGTATAGTACATTTTTTCGCTGCCTTAACTGCGTACAATTGTTTTCCAGGAAAGTATACCAACCGTCAATCGCTGACGGCGATCATTTACGTAATGGTGGTAACTGACGAAACGGAAGTCAATCGCGCGAGGACGCCGAAGACTAGAGCTCGCCCGGGGA…	pUC57-attPP-pst_E1n_d18-DSCP-nls-attPB
YB392	CCGAACGAAGACCCTGCACGCCGTCAGCGATTGACGGTGTTTTAGAGCTAGAAATAGCAAGTTAAAATAAGGCTAGTCCGTTATCAACTTGAAAAAGTGGCACCGAGTCGGTGCTAACAAAGCACCAGTGGTCTAGTGGTAGAATAGTACCCTGCCACGGTACAGACCCGGGTTCGATTCCCGGCTGGTGCACTTGCTGCCAGACCGCGATGGTTTTAGTCTTCGGTTCG	pCFD5:U6:3-t::gRNA_pst-1
YB393	CCGAACGAAGACCCTGCAGTTTATCGACGAGCTTGGTCGTTTTAGAGCTAGAAATAGCAAGTTAAAATAAGGCTAGTCCGTTATCAACTTGAAAAAGTGGCACCGAGTCGGTGCTAACAAAGCACCAGTGGTCTAGTGGTAGAATAGTACCCTGCCACGGTACAGACCCGGGTTCGATTCCCGGCTGGTGCACGATACTCATTCGCACCCGAGTTTTAGTCTTCGGTTCG	pCFD5:U6:3-t::gRNA_pst-2

## Sheet: exchange plasmids
candidate CRE designation	region in genome	PCR primers	PCR primer sequence (5’ to 3’)	restriction enzyme for cloning	vector (pEC431 = pUC57-attPP-mcs-DSCP-nls-attPB)	resulting exchange plasmid
Reg069	chr2L:19467841-19468695	YB298	AACTGCGGGGATGTCTTCTCAGTGCAACTGTAAACA	BbsI	pEC431	pUC57-attPP-Reg069-DSCP-nls-attBB
		YB299	GTGCACGCTCTAGTCTTCCCCGAATTTCATCAAAAATA	BbsI
20×UAS		oEC176	AAAAAAGGGGATGTCTTCCGGAGTACTGTCCTCCGAG	BbsI	pEC431	pUC57-attPP-20×UAS-DSCP-nls-attBB
		oEC177	AAAAAAGCTCTAGTCTTCCTCGGAGGACAGTACTCCG	BbsI
S2-1_E	chr2R:9439067-9439527	oEC136	AAAAAAGGGGATGTCTTCGCCCGGGTTATAAAATACAAAATTCGAAAA	BbsI	pEC431	pUC57-attPP-ced6_E-DSCP-nls-attBB
		oEC137	AAAAAAGCTCTAGTCTTCTGCACAATTTCTGTGAAGTGACAGCC	BbsI
Rpn13_E1	chr2R:13960800-13960308	YB302	AACTGCGGGGATGTCTTCAAACAACACTAATGTGCAA	BbsI	pEC431	pUC57-attPP-Rpn13_E1-DSCP-nls-attBB
		YB303	GTGCACGCTCTAGTCTTCCTTCTTCTTACCTCAGCA	BbsI
Rpn13_E2	chr2R:13960800-13960018	YB318	CCCGTCGACAAACAACACTAATGTGCAAG	SalI	pEC431_w/o_DSCP	pUC57-attPP-Rpn13_E2-attBB
		YB319	AAATCTAGACGACCTGCGCGGAACTC	XbaI
sqh_E1_inverted	chrX:6224000-6225459	YB304	AACTGCGCTCTAGTCTTCTACCATGTTTGACAGTGA	BbsI	pEC431	pUC57-attPP-sqh_E1_inverted-DSCP-nls-attBB
		YB305	AACTGCGGGGATGTCTTCGACATGGTTGCTGTTGGATT	BbsI
sqh_E2	chrX:6225500-6223976	YB322	TAGTTGGGGATGTCTTCAACGCGGGCAATTCAAAAAG	BbsI	pEC431_w/o_DSCP	pUC57-attPP-sqh_E2-attBB
		YB323	GGCGGGCATTAGTCTTCGACGTCCGGCGGTCTTAC	BbsI
Karybeta3_E	chr3R:4649200-4650202	YB306	GGCCTCTAGAGTTTTTAGAAATACTTTGTG	XbaI	pEC431	pUC57-attPP-Karybeta3_E-DSCP-nls-attBB
		YB307	AACTGCGGATCCTGCTCTTTGTTTCCGTTTGC	BamHI
Hsp23_E1	chr3L:9381274-9381786	YB292	TAGTTGGGGATGTCTTCATGTTCCAAATCGTATCA	BbsI	pEC431	pUC57-attPP-Hsp23_E1-DSCP-nls-attBB
		YB293	GAATGCTCTAGTCTTCGCTCGCTATCGTAGTGTGCG	BbsI
Hsp23_E2	chr3L:9381264-9382028	YB320	TAGTTGGGGATGTCTTCGAATGTACATATGTTCCAAATCG	BbsI	pEC431_w/o_DSCP	pUC57-attPP-Hsp23_E2-attBB
		YB321	GGCGGGCATTAGTCTTCCAAGGCTCAACAACAATG	BbsI
Prx2540-1_E	chr2R:10423096-10424598	YB362	TAGTTGGGGATGTCTTCCATTTAGCTCATCTCCACGCTAG	BbsI	pEC431_w/o_DSCP	pUC57-attPP-Prx2540-1_E-attBB
		YB363	GGCGGGCATTAGTCTTCCGTGGAATTTAATGGGCCCCTTG	BbsI
Mcm2_E	chr3R:8264489-8264947	YB294	TAAACGGGGATGTCTTCTGTTGCGGAACTAGTTC	BbsI	pEC431	pUC57-attPP-Mcm2_E-DSCP-nls-attBB
		YB295	TAGTTGCTCTAGTCTTCAACGTCTGGGTCATACAGT	BbsI
CG31075_E_inverted	chr3R:26988420-26989034	YB296	AAAAGGGGATGTCTTCGGGCTTGGCGTTGGGATC	BbsI	pEC431	pUC57-attPP-CG31075_E_inverted-DSCP-nls-attBB
		YB297	GGCGGGCATTAGTCTTCCAAGGCTCAACAACAATG	BbsI
CG13694_E	chr2L:116969-116021	YB343	TAGTTGGGGATGTCTTCAATACTATAGTCGAGTTCCCCG	BbsI	pEC431_w/o_DSCP	pUC57-attPP-CG13694_E-attBB
		YB344	GGCGGGCATTAGTCTTCTTCCCAAGTCTCTGTTGCTG	BbsI
mthl14_E	chr3L:245757-248102	YB337	TAGTTGGGGATGTCTTCTAACGCACAGGAAAACTCG	BbsI	pEC431_w/o_DSCP	pUC57-attPP-mthl14_E-attBB
		YB338	GGCGGGCATTAGTCTTCCCTTCGAACTGTTATTTACAG	BbsI
CG13893_E	chr3L:604500-600889	YB339	GGAGTCGACTGATTTTTAGATGGAAGTTAG	SalI	pEC431_w/o_DSCP	pUC57-attPP-CG13893_E-attBB
		YB340	AGCGGATCCGCATCATCCATTTGCTTGCG	BamHI
CG6231_E1	chr3R:19622194-19619140	YB345	TAGTTGGGGATGTCTTCGAAATTGGGCATTATCTAATCGG	BbsI	pEC431_w/o_DSCP	pUC57-attPP-CG6231_E1-attBB
		YB346	GGCGGGCATTAGTCTTCGATTAAAGTCGCCACATTTG	BbsI
CG6231_E2	chr3R:19630067-19627647	YB347	GGAGTCGACATTAGCGATCGCATAAATCC	SalI	pEC431	pUC57-attPP-CG6231_E2-DSCP-nls-attBB and pUC57-attPP-CG6231_E2-attBB
		YB348	AGCTCTAGAAATCACCGTTTGCACTTGC	XbaI	and pEC431_w/o_DSCP
CG6231_E3	chr3R:19633419-19632370	YB349	GGAGTCGACTTGGGGTGAATAAATTGATTCTAAATG	SalI	pEC431	pUC57-attPP-CG6231_E3-DSCP-nls-attBB and pUC57-attPP-CG6231_E3-attBB
		YB350	AGCTCTAGAAGTTGCCAGGACAACGTTTGTG	XbaI	and pEC431_w/o_DSCP
Kah_E1	chr3L:590671-587637	YB372	GGAGTCGACTATATAGAAAATACGTTAGCAC	SalI	pEC431	pUC57-attPP-Kah_E1-DSCP-nls-attBB
		YB373	AGCTCTAGAAGCAGCTTAGAGTCCCCCCAG	XbaI
Kah_E2	chr3L:589326-588826	YB374	GGAGTCGACCCGCGGCGGCAGCGGTCGCAAG	SalI	pEC431	pUC57-attPP-Kah_E2-DSCP-nls-attBB
		YB375	AGCTCTAGATTGTTTCGGTTCCTGGGCAG	XbaI
Orct2_E	chr3R:24271000-24273602	YB458	TAGTTGGGGATGTCTTCACTTGGTGTACTTGCTTAAC	BbsI	pEC431	pUC57-attPP-Orct2_E-DSCP-nls-attBB
		YB459	GTGCACGCTCTAGTCTTCGCGAAGAGGATGGGTTTTC	BbsI
Lip4_E	chr2L:10527000-10529600	YB283v2	AAAAAAGTCGACTGAAACTTGACTTTAAAAGTCAC	SalI	pEC431	pUC57-attPP-Lip4_E-DSCP-nls-attBB and pUC57-attPP-Lip4_E-attBB
		YB284v2	AAAAAATCTAGACCTCGACGATGCCCGAC	XbaI	and pEC431_w/o_DSCP
Lip4_E_inverted	chr2L:10529600-10527000	YB290v2	AAAAAATCTAGATGAAACTTGACTTTAAAAGTCAC	SalI	pEC431	pUC57-attPP-Lip4_E_inverted-DSCP-nls-attBB
		YB291v2	AAAAAAGTCGACCCTCGACGATGCCCGAC	XbaI
cv-2_E1	chr2R:21369718-21367280	YB351	TAAACGGGGATGTCTTCTTTTGGCGCCGCTTGCGGGGGATTAC	BbsI	pEC431	pUC57-attPP-cv-2_E1-DSCP-nls-attBB
		YB352	TAGTTGCTCTAGTCTTCCGACTCCTGCCCTGCCCGG	BbsI
cv-2_E2	chr2R:21383738-21378813	YB355	TAGTTGGGGATGTCTTCCAAGTTCTGCACCCTCGGC	BbsI	pEC431	pUC57-attPP-cv-2_E2-DSCP-nls-attBB
		YB356	GGCGGGCATTAGTCTTCAAGCACTTAGAACTCACTGGC	BbsI
Pask_E	chr2R:23987549-23989100	YB331	TAGTTGGGGATGTCTTCAGCCAACTATTTAAGATAGAAAGG	BbsI	pEC431_w/o_DSCP	pUC57-attPP-Pask_E-attBB
		YB332	GGCGGGCATTAGTCTTCCCTTTGAGGAGTGCAGATTG	BbsI
pirk_E	chr2R:21663200-21661544	YB333	GGAGTCGACCTTGGCCGGGCTTTGCTCAGCTC	SalI	pEC431_w/o_DSCP	pUC57-attPP-pirk_E-attBB
		YB334	AGCGGATCCACCACCTGCTGCGTGGAGCTG	BamHI
mthl5_E	chr3R:11888215-11886762	YB335	GGAGTCGACAGACATACTATGTAAGCCAAGC	SalI	pEC431_w/o_DSCP	pUC57-attPP-mthl5_E-attBB
		YB336	AGCTCTAGAAGCAGAGCGCAGCAGCTG	XbaI
betaTub97EF_E1_inverted	chr3R:27986500-27990003	YB311	GGAGTCGACGATGTAATAATGCTCTGATTCGG	SalI	pEC431	pUC57-attPP-betaTub97EF_E1_inverted-DSCP-nls-attBB
		YB312	AGCTCTAGATTGCGAGAAGCAGCTGGATC	XbaI
betaTub97EF_E2	chr3R:27990000-27988130	YB456	GGAGTCGACTTGCGAGAAGCAGCTGGATC	SalI	pEC431_w/o_DSCP	pUC57-attPP-betaTub97EF_E2-attBB
		YB457	AGCTCTAGAGATGTAATAATGCTCTGATTCGG	XbaI
CR45607_E	chrX:18246571-18250087	YB400	GGAGTCGACCAAAGCAAAGGCAACTGAC	SalI	pEC431	pUC57-attPP-CR45607_E-DSCP-nls-attBB
		YB401	AGCTCTAGAGTTGTCTAGTAGGGTTAAGC	XbaI
Socs36E_E1	chr2L:18146300-18142749	YB221	GAATATGGGGATGTCTTCTTGTAGACCTATGATACCCCT	BbsI	pEC431	pUC57-attPP-Socs36E_E1-DSCP-nls-attBB
		YB222	ATTGCTCTAGTCTTCAGTTAGCACGTTTCGATTTGG	BbsI
Socs36E_E2	chr2L:18142600-18141068	YB223	TAAACGGGGATGTCTTCTTCCCATTCCTTCATTCCAGA	BbsI	pEC431	pUC57-attPP-Socs36E_E2-DSCP-nls-attBB
		YB224	AACTGCGCTCTAGTCTTCGCATATCCCTTAATCCTCGG	BbsI
GILT2_E	chr3R:23678729-23679439	YB423	GGAGTCGACAAAACAAGCGAAAAGTCACC	SalI	pEC431	pUC57-attPP-GILT2_E-DSCP-nls-attBB and pUC57-attPP-GILT2_E-attBB
		YB424	AGCTCTAGATTCAATTCGCACTCCATCAC	XbaI	and pEC431_w/o_DSCP
Atf3_E	chrX:1249873-1248024	YB411	TAGTTGGGGATGTCTTCTTTTGTTTTTCTGCGCACG	BbsI	pEC431	pUC57-attPP-Atf3_E-DSCP-nls-attBB
		YB412	GTGCACGCTCTAGTCTTCGGTAGTTCCAGAGTAAGTTG	BbsI
CG11403_E	chrX:1243130-1239626	YB408	TAGTTGGGGATGTCTTCCCAGAGCAAAACTATACGAG	BbsI	pEC431	pUC57-attPP-CG11403_E-DSCP-nls-attBB
		YB409	GTGCACGCTCTAGTCTTCCCGTTGGACTCTCGAATATG	BbsI
CG32809_E	chrX:1692228-1691362	YB404	GGAGTCGACGAAAAGTCAACAGACACGAG	SalI	pEC431	pUC57-attPP-CG32809_E-DSCP-nls-attBB
		YB405	AGCTCTAGAAGAAAATGAGAGACAACGGG	XbaI
ACC_E	chr2R:7992450-7991766	YB406	GGAGTCGACTTTTTATTGCGGTTCGAGTC	SalI	pEC431	pUC57-attPP-ACC_E-DSCP-nls-attBB and pUC57-attPP-ACC_E-attBB
		YB407	AGCTCTAGATTTCCCCAGTTCAGTGTTCC	XbaI	and pEC431_w/o_DSCP
pain_E	chr2R:24920931-24920217	YB398	GGAGTCGACGTTATTCGGTTTAAGTGGTG	SalI	pEC431	pUC57-attPP-pain_E-DSCP-nls-attBB
		YB399	AGCTCTAGACGAAATAGCAATAGAACCTG	XbaI
Rho1_E	chr2R:16106015-16106899	YB402	GGAGTCGACAAAAAGAGGAAGAAGACCAG	SalI	pEC431	pUC57-attPP-Rho1_E-DSCP-nls-attBB
		YB403	AGCTCTAGATCCCTCTTAGCATCTCCCAC	XbaI
CG43149_E	chr3L:56221-55198	YB413	TAGTTGGGGATGTCTTCGCCTTACTTTACCAATACTC	BbsI	pEC431	pUC57-attPP-CG43149_E-DSCP-nls-attBB
		YB414	GTGCACGCTCTAGTCTTCTACCGCACACATTACTCAAC	BbsI
CG6888_E	chr3L:15205814-15207085	YB417	GGAGTCGACTGACAGTGATAAGCTGGGG	SalI	pEC431	pUC57-attPP-CG6888_E-DSCP-nls-attBB
		YB418	AGCTCTAGAGGATGGATGCCTGTTAATAG	XbaI
CG14810_E	chrX:1821507-1820886	YB421	TAGTTGGGGATGTCTTCCCTTCTAGAAATGCTGTGAC	BbsI	pEC431	pUC57-attPP-CG14810_E-DSCP-nls-attBB
		YB422	GTGCACGCTCTAGTCTTCTTACCCAATATCTATCCCAG	BbsI
CG15482_E	chr2L:13211885-13211259	YB396	GGAGTCGACTACTTGTCAACACAGTAGACTTTC	SalI	pEC431	pUC57-attPP-CG15482_E-DSCP-nls-attBB
		YB397	AGCTCTAGATTAAGGCCAGTGCGCCGATAG	XbaI
CR45693_E	chr2L:14516828-14514926	YB419	TAGTTGGGGATGTCTTCGAGCACACAAGAAAAACTGG	BbsI	pEC431	pUC57-attPP-CR45693_E-DSCP-nls-attBB
		YB420	GTGCACGCTCTAGTCTTCCGCATAAGCAATCTCAACAT	BbsI
CR43263_E	chr2L:1218362-1217849	YB425	TAGTTGGGGATGTCTTCTATGTTTCACGCAGAGTATG	BbsI	pEC431	pUC57-attPP-CR43263_E-DSCP-nls-attBB
		YB426	GTGCACGCTCTAGTCTTCACTGTGAGATGTAGAAAACC	BbsI
RNaseX25_E1	chr3L:7969603-7970384	YB415	TAGTTGGGGATGTCTTCGGTATAGTAGAGGAAAGTTG	BbsI	pEC431	pUC57-attPP-RNaseX25_E1-DSCP-nls-attBB
		YB416	GTGCACGCTCTAGTCTTCCTTTTCCACTTATCAACACC	BbsI
RNaseX25_E2	chr3L:7968618-7970699	YB448	TAGTTGGGGATGTCTTCTTCTCATGCCATTTACACAG	BbsI	pEC431	pUC57-attPP-RNaseX25_E2-DSCP-nls-attBB
		YB450	GTGCACGCTCTAGTCTTCTGGCCACGAATAGAAACCGC	BbsI
RNaseX25_E2	chr3L:7968618-7970699	YB448	TAGTTGGGGATGTCTTCTTCTCATGCCATTTACACAG	BbsI	pEC431_w/o_DSCP	pUC57-attPP-RNaseX25_E2-attBB
		YB449	GGCGGGCATTAGTCTTCTGGCCACGAATAGAAACCGC	BbsI
RNaseX25_E3	chr3L:7968618-7970384	YB448	TAGTTGGGGATGTCTTCTTCTCATGCCATTTACACAG	BbsI	pEC431	pUC57-attPP-RNaseX25_E3-DSCP-nls-attBB
		YB416	GTGCACGCTCTAGTCTTCCTTTTCCACTTATCAACACC	BbsI
RNaseX25_E4	chr3L:7969603-7970699	YB415	TAGTTGGGGATGTCTTCGGTATAGTAGAGGAAAGTTG	BbsI	pEC431	pUC57-attPP-RNaseX25_E4-DSCP-nls-attBB
		YB450	GTGCACGCTCTAGTCTTCTGGCCACGAATAGAAACCGC	BbsI
RNaseX25_E4	chr3L:7969603-7970699	YB415	TAGTTGGGGATGTCTTCGGTATAGTAGAGGAAAGTTG	BbsI	pEC431_w/o_DSCP	pUC57-attPP-RNaseX25_E4-attBB
		YB449	GGCGGGCATTAGTCTTCTGGCCACGAATAGAAACCGC	BbsI
pst_E1	chr3L:7360484-7359514	YB225	TAGTTGGGGATGTCTTCAGCTGGCATACTAAGTTTAGA	BbsI	pEC431	pUC57-attPP-pst_E1-DSCP-nls-attBB
		YB226	GTGCACGCTCTAGTCTTCGGCGTCCTCGGCGCGATTGACG	BbsI
pst_E1a	chr3L:7360450-7359514	YB430	TAGTTGGGGATGTCTTCAGGTCACCAAGTACTAAAAATG	BbsI	pEC431	pUC57-attPP-pst_E1a-DSCP-nls-attBB
		YB226	GTGCACGCTCTAGTCTTCGGCGTCCTCGGCGCGATTGACG	BbsI
pst_E1b	chr3L:7360484-7360429;	YB440	AGGTCACCAAGTACTAAAAATGTATCTGATTAGCATGAGCTCATCG		pEC431	pUC57-attPP-pst_E1b-DSCP-nls-attBB
	7360295-7359514
pst_E1c	chr3L:7360295-7359514	YB390	TAGTTGGGGATGTCTTCTATCTGATTAGCATGAGCTCATCG	BbsI	pEC431	pUC57-attPP-pst_E1c-DSCP-nls-attBB
		YB226	GTGCACGCTCTAGTCTTCGGCGTCCTCGGCGCGATTGACG	BbsI
pst_E1d	chr3L:7360099-7359514	YB431	TAGTTGGGGATGTCTTCTTAAAAGCTGGTGATTCCG	BbsI	pEC431	pUC57-attPP-pst_E1d-DSCP-nls-attBB
		YB226	GTGCACGCTCTAGTCTTCGGCGTCCTCGGCGCGATTGACG	BbsI
pst_E1e	chr3L:7359923-7359514	YB432	TAGTTGGGGATGTCTTCTCTGTAAGTACTGCTACTGCG	BbsI	pEC431	pUC57-attPP-pst_E1e-DSCP-nls-attBB
		YB226	GTGCACGCTCTAGTCTTCGGCGTCCTCGGCGCGATTGACG	BbsI
pst_E1f	chr3L:7359771-7359514	YB433	TAGTTGGGGATGTCTTCACGGAAACTGAGAAAGACAG	BbsI	pEC431	pUC57-attPP-pst_E1f-DSCP-nls-attBB
		YB226	GTGCACGCTCTAGTCTTCGGCGTCCTCGGCGCGATTGACG	BbsI
pst_E1g	chr3L:7359614-7359514	YB434	TAGTTGGGGATGTCTTCATTGTTTTCCAGGAAAGTATAC	BbsI	pEC431	pUC57-attPP-pst_E1g-DSCP-nls-attBB
		YB226	GTGCACGCTCTAGTCTTCGGCGTCCTCGGCGCGATTGACG	BbsI
pst_E1h	chr3L:7360484-7359615	YB391	GTGCACGCTCTAGTCTTCTGTACGCAGTTAAGGCAGCG	BbsI	pEC431	pUC57-attPP-pst_E1h-DSCP-nls-attBB
		YB225	TAGTTGGGGATGTCTTCAGCTGGCAGTACTAAGTTTAGA	BbsI
pst_E1i	chr3L:7359772-7359615	YB435	GTGCACGCTCTAGTCTTCTGCAGTTTCCGGTTCCGGAG	BbsI	pEC431	pUC57-attPP-pst_E1i-DSCP-nls-attBB
		YB225	TAGTTGGGGATGTCTTCAGCTGGCAGTACTAAGTTTAGA	BbsI
pst_E1j	chr3L:7359924-7359615	YB436	GTGCACGCTCTAGTCTTCTCCCAGATTATCTCTTCC	BbsI	pEC431	pUC57-attPP-pst_E1j-DSCP-nls-attBB
		YB225	TAGTTGGGGATGTCTTCAGCTGGCAGTACTAAGTTTAGA	BbsI
pst_E1k	chr3L:7360099-7359615	YB437	GTGCACGCTCTAGTCTTCGTTAAGGCGCACACTAATTG	BbsI	pEC431	pUC57-attPP-pst_E1k-DSCP-nls-attBB
		YB225	TAGTTGGGGATGTCTTCAGCTGGCAGTACTAAGTTTAGA	BbsI
pst_E1l	chr3L:7360296-7359615	YB438	GTGCACGCTCTAGTCTTCTTTGCTTTGTATTTCTAGCGAGC	BbsI	pEC431	pUC57-attPP-pst_E1l-DSCP-nls-attBB
		YB225	TAGTTGGGGATGTCTTCAGCTGGCAGTACTAAGTTTAGA	BbsI
pst_E1m	chr3L:7360484-7360296;	YB451	GCTCGCTAGAAATACAAAGCAAATTAAAAGCTGGTGATTCCG		pEC431	pUC57-attPP-pst_E1m-DSCP-nls-attBB
	7360098-7359514
pst_E1n	chr3L:7360484-7360296;	YB453	GCTCGCTAGAAATACAAAGCAAATCTGTAAGTACTGCTACTGCG		pEC431	pUC57-attPP-pst_E1n-DSCP-nls-attBB
	7359923-7359514
pst_E1o	chr3L:7360484-7360296;	YB439	GCTCGCTAGAAATACAAAGCAAAATTGTTTTCCAGGAAAGTATAC		pEC431	pUC57-attPP-pst_E1o-DSCP-nls-attBB
	7359614-7359514
pst_E1p	chr3L:7360295-7359615	YB390	TAGTTGGGGATGTCTTCTATCTGATTAGCATGAGCTCATCG	BbsI	pEC431	pUC57-attPP-pst_E1p-DSCP-nls-attBB
		YB391	GTGCACGCTCTAGTCTTCTGTACGCAGTTAAGGCAGCG	BbsI
pst_E1q	chr3L:7360098-7359772	YB431	TAGTTGGGGATGTCTTCTTAAAAGCTGGTGATTCCG	BbsI	pEC431	pUC57-attPP-pst_E1q-DSCP-nls-attBB
		YB435	GTGCACGCTCTAGTCTTCTGCAGTTTCCGGTTCCGGAG	BbsI
pst_E1r	chr3L:7359923-7359772	YB432	TAGTTGGGGATGTCTTCTCTGTAAGTACTGCTACTGCG	BbsI	pEC431	pUC57-attPP-pst_E1r-DSCP-nls-attBB
		YB435	GTGCACGCTCTAGTCTTCTGCAGTTTCCGGTTCCGGAG	BbsI
