# Supplementary material for: A cis-regulatory element promoting increased transcription at low temperature in cultured ectothermic Drosophila cells
Source: BMC Genomics. 2021 Oct 28;22:771. doi: 10.1186/s12864-021-08057-4 (PMC8555087; doi:10.1186/s12864-021-08057-4)
Supplement: Supplementary file 25 — Additional file 25: Table S11. Excel table with the source data used for figure preparation. [file 12864_2021_8057_MOESM25_ESM.xlsx]

## Sheet: Fig 1C
		14 degree			18 degree			25 degree			29 degree
day	replicate	total number (x10e6)	fraction live cells	live cells (x10e6)	total number	fraction live cells	live cells	total number (x10e6)	fraction live cells	live cells (10e6)	total number (x10e6)	fraction live cells	live cells (x10e6)
0	R1							0.2	0.94	0.188
0	R2							0.25	0.93	0.2325
1	R1	0.5	0.92	0.46	0.67	0.89	0.5963	0.57	0.81	0.4617	1.5	0.97	1.455
1	R2	0.48	0.91	0.4368	0.37	0.81	0.2997	0.76	0.97	0.7372	0.78	0.88	0.6864
2	R1	0.43	0.99	0.4257	0.56	0.99	0.5544	1.2	0.96	1.152	1.5	0.98	1.47
2	R2	0.4	0.99	0.396	0.49	0.99	0.4851	1.2	0.97	1.164	1.6	0.99	1.584
3	R1	0.41	0.89	0.3649	0.77	0.83	0.6391	2	0.78	1.56	2.7	0.77	2.079
3	R2	0.45	0.86	0.387	0.64	0.84	0.5376	1.8	0.87	1.566	2.8	0.89	2.492
5	R1	0.45	0.8	0.36	0.97	0.92	0.8924	4.4	0.94	4.136	4.6	0.97	4.462
5	R2	0.47	0.87	0.4089	0.96	0.92	0.8832	4.8	0.94	4.512	4.4	0.97	4.268
10	R1	0.66	0.6	0.396	2.4	0.81	1.944	10.8	0.68	7.344
10	R2	0.22	0.34	0.0748	2.4	0.54	1.296	12.8	0.54	6.912
20	R1	0.74	0.94	0.6956	9.6	0.98	9.408
20	R2	0.61	0.97	0.5917	9.6	0.96	9.216
day10 cell viability not reliable

## Sheet: Fig 1D
day		%G1	%S	%G2		%G1	%S	%G2
0		23.6	19.2	37.4		23.6	19.2	37.4
1	R1	20.2	11.8	49.1	average	20.15	13.25	46.45
	R2	20.1	14.7	43.8	stdev	0.0707107	2.05061	3.74767
2	R1	16.2	12.4	45	average	20	9.185	50.8
	R2	23.8	5.97	56.6	stdev	5.37401	4.5467	8.20244
3	R1	25.2	9.53	47	average	24.75	8.975	49.3
	R2	24.3	8.42	51.6	stdev	0.636396	0.784889	3.25269
5	R1	26.6	11.1	45.1	average	26.85	11.2	44.5
	R2	27.1	11.3	43.9	stdev	0.353553	0.141421	0.848528
10	R1	25.3	15.3	33.1	average	22.85	17.15	31.65
	R2	20.4	19	30.2	stdev	3.46482	2.6163	2.05061
20	R1	32.7	13.9	28.2	average	31.05	15	28.45
	R2	29.4	16.1	28.7	stdev	2.33345	1.55563	0.353553
1	R1	21.3	16.5	36.4	average	22.2	16.05	36.1
	R2	23.1	15.6	35.8	stdev	1.27279	0.636396	0.424264
2	R1	30.9	19.3	28.1	average	29.8	19.05	28.7
	R2	28.7	18.8	29.3	stdev	1.55563	0.353553	0.848528
3	R1	29.6	19	32.3	average	29.7	18.7	31.15
	R2	29.8	18.4	30	stdev	0.141421	0.424264	1.62635
5	R1	34.4	16.8	33.1	average	34.15	16.4	30.65
	R2	33.9	16	28.2	stdev	0.353553	0.565685	3.46482
10	R1	40.2	16.3	29	average	39.8	15.95	28.05
	R2	39.4	15.6	27.1	stdev	0.565685	0.494975	1.3435
20	R1	41.7	12.5	31.9	average	42.3	12.85	31.1
	R2	42.9	13.2	30.3	stdev	0.848528	0.494975	1.13137
1	R1	26.6	23.8	31.3	average	28.65	23.75	29.7
	R2	30.7	23.7	28.1	stdev	2.89914	0.0707107	2.26274
2	R1	36.3	22.2	26.5	average	35.65	21.95	27.9
	R2	35	21.7	29.3	stdev	0.919239	0.353553	1.9799
3	R1	37.8	24.2	23.8	average	36.7	23.95	24.45
	R2	35.6	23.7	25.1	stdev	1.55563	0.353553	0.919239
5	R1	46.8	17.7	27.4	average	46.85	17.6	27.25
	R2	46.9	17.5	27.1	stdev	0.0707107	0.141421	0.212132
10	R1	26.4	14	44.2	average	28.15	13.6	42.5
	R2	29.9	13.2	40.8	stdev	2.47487	0.565685	2.40416
1	R1	36.9	23.4	26.5	average	37.4	22.5	26.6
	R2	37.9	21.6	26.7	stdev	0.707107	1.27279	0.141421
2	R1	38.9	25.6	24.4	average	39.95	25.2	24.55
	R2	41	24.8	24.7	stdev	1.48492	0.565685	0.212132
3	R1	40.5	19.8	28.7	average	40.3	20.35	28.85
	R2	40.1	20.9	29	stdev	0.282843	0.777817	0.212132
5	R1	40.7	18.7	34	average	39.45	16.5	37.8
	R2	38.2	14.3	41.6	stdev	1.76777	3.11127	5.37401
10	R1	12.2	13.7	57.1	average	12.7	13.35	57.2
	R2	13.2	13	57.3	stdev	0.707107	0.494975	0.141421

## Sheet: Fig 1E
25°C		total number (x10e6)	fraction live	live (%)	ave	stdev		14°C		total number (x10e6)	fraction live	live (%)	ave	stdev		14 ->25		total number (x10e6)	fraction live	live (%)	ave	stdev
day0	R1	0.83	0.78	93	0.773333	0.0702377
	R2	0.79	0.7	89
	R3	0.98	0.84	85
day1	R1	1.2	1	85	1.13333	0.152753		day1	R1	0.73	0.63	87	0.72	0.0793725
	R2	1.5	1.3	88					R2	0.96	0.78	81
	R3	1.3	1.1	88					R3	0.83	0.75	90
day2	R1	2.8	2.5	91	2.63333	0.11547		day2	R1	0.9	0.77	85	0.773333	0.115036
	R2	2.9	2.7	91					R2	0.76	0.66	87
	R3	3	2.7	88					R3	1	0.89	88
day3	R1	5	4.6	92	4.2	0.52915		day3	R1	1	0.79	79	0.756667	0.0305505
	R2	4.5	3.6	80					R2	1	0.75	74
	R3	5	4.4	88					R3	0.96	0.73	76
day4	R1	6.2	5.6	90	5.53333	0.503322		day4	R1	0.92	0.72	78	0.763333	0.051316
	R2	5.8	5	87					R2	0.94	0.82	87
	R3	6.2	6	91					R3	0.88	0.75	85
day5	R1	11.1	10.5	94	10	0.458258		day5	R1	0.92	0.76	83	0.846667	0.133167
	R2	10.8	9.6	90					R2	1.1	1	87
	R3	11.1	9.9	90					R3	0.99	0.78	79
average				88.8889				day10	R1	0.93	0.83	90	0.873333	0.051316
				3.30577					R2	1	0.86	86
									R3	1.1	0.93	87
								day11	R1	1	0.91	91	0.903333	0.0208167		day11	R1	1.7	1.4	85	1.46667	0.208167
									R2	1	0.88	88					R2	1.5	1.3	90
									R3	1.1	0.92	86					R3	1.9	1.7	92
								day12	R1	1.3	1.1	82	1.01667	0.0763763		day12	R1	3	2.4	81	2.73333	0.305505
									R2	1.1	0.95	86					R2	3.2	2.8	88
									R3	1.2	1	84					R3	3.4	3	88
								day13	R1	1.1	0.99	92	1.02667	0.0635085		day13	R1	6.6	6	91	5.3	0.964365
									R2	1.3	1.1	88					R2	6.3	5.7	91
									R3	1.1	0.99	89					R3	4.8	4.2	93
								day14	R1	1.2	0.93	81	0.92	0.08544		day14	R1	8.4	6.9	84	7.3	0.458258
									R2	1.2	1	88					R2	8.4	7.8	91
									R3	0.99	0.83	84					R3	7.8	7.2	92
								day15	R1	1.2	1	87	0.923333	0.0750555		day15	R1	12.3	11.7	94	11.6	0.173205
									R2	1	0.92	88					R2	12.6	11.7	93
									R3	0.97	0.85	88					R3	12.9	11.4	89
								day20	R1	1.3	1.2	90	1.11	0.155885						89.4667
									R2	1.1	0.93	86
									R3	1.4	1.2	87
								day25	R1	1.4	1.2	85	1.23333	0.057735
									R2	1.5	1.3	87
									R3	1.4	1.2	85
								day30	R1	1.5	1.2	83	1.07333	0.141892
									R2	1.1	0.92	81
									R3	1.5	1.1	74
								day36	R1	1.9	1.6	76	1.53333	0.305505
									R2	2.1	1.8	84
									R3	1.4	1.2	88
												84.8222
												4.4379

## Sheet: Fig 3A
flybasename_gene	ProbeName	11baseline	14baseline	25baseline	30baseline
S phase
cdc2c	A_09_P010151	-1.00152	-0.395998	0.652919	0.394286
CDC45L	A_09_P078151	-0.894385	-0.58077	0.595892	0.671209
CDC45L	A_09_P148800	-0.919682	-0.524927	0.61576	0.636681
Cdc6	A_09_P054061	-1.28543	-0.378969	0.609716	0.382608
CycE	A_09_P012341	-0.717014	-0.269267	0.594077	0.43301
CycE	A_09_P049981	-0.932603	-0.367564	0.559287	0.253352
CycE	A_09_P052456	-1.7384	-0.514168	0.619044	0.46802
CycE	A_09_P160420	-1.49255	-0.551871	0.426496	0.255561
DNApol-alpha180	A_09_P010631	-1.4666	-0.500712	0.565403	0.599606
DNApol-alpha180	A_09_P198230	-1.83755	-0.559359	0.539327	0.573477
DNApol-alpha50	A_09_P029361	-3.03908	-1.00871	1.01373	1.46313
DNApol-alpha60	A_09_P013136	-1.72254	-0.54889	0.831472	0.577205
DNApol-alpha73	A_09_P011801	-1.94501	-0.618342	0.874676	0.705655
dpa	A_09_P031391	-1.65646	-0.830236	0.833891	0.844448
dup	A_09_P042456	-1.37457	-0.550516	0.640478	0.510359
lat	A_09_P011721	-2.24091	-0.573887	0.650061	0.655105
lat	A_09_P132055	-2.21322	-0.5355	0.984603	0.614368
Lsm10	A_09_P006216	-0.518531	-0.487101	0.470856	0.690559
Lsm11	A_09_P005831	-0.573112	-0.185122	0.522658	0.255203
Mcm10	A_09_P023986	-1.2715	-0.360092	0.733679	0.468994
Mcm2	A_09_P030396	-1.95993	-0.845647	0.834088	1.0805
Mcm3	A_09_P076886	-2.05254	-0.863477	0.943837	0.867024
Mcm3	A_09_P104655	-2.1735	-0.933193	0.845059	0.823241
Mcm5	A_09_P031881	-2.14977	-0.890766	0.93906	0.93173
Mcm6	A_09_P077916	-1.5649	-0.674919	0.659486	0.634406
Mcm6	A_09_P118725	-1.46224	-0.655219	0.722986	0.643299
Mcm7	A_09_P032536	-2.05664	-0.83564	0.973735	1.12861
Mcm7	A_09_P169240	-2.5912	-0.806295	1.13575	1.1356
mute	A_09_P004281	-0.379809	-0.294768	0.300312	0.311677
mute	A_09_P199715	-0.322503	-0.204579	0.281347	0.208346
Orc1	A_09_P033071	-1.45695	-0.745156	0.770426	0.813599
Orc1	A_09_P105075	-1.47117	-0.68023	0.795931	0.837487
Orc2	A_09_P030626	-1.46244	-0.445087	0.724814	0.600879
Orc2	A_09_P105750	-1.33435	-0.477838	0.738856	0.517937
Orc2	A_09_P168520	-1.90579	-0.453401	0.623887	0.497278
Orc4	A_09_P033306	-1.45293	-0.751916	0.740115	0.709569
Orc5	A_09_P030631	-1.64173	-0.812955	0.845589	0.923984
Orc5	A_09_P114960	-0.512162	-0.039312	0.904662	0.0191221
Orc6	A_09_P033301	-2.21907	-0.873873	0.961599	1.21648
Pole2	A_09_P053081	-1.76523	-0.719869	0.677346	0.795806
Psf1	A_09_P028206	-1.3598	-0.712964	0.685293	0.834725
Psf2	A_09_P019171	-0.993323	-0.300765	0.351188	0.390215
Psf3	A_09_P037336	-0.094442	-0.038962	0.422561	-0.0339588
Psf3	A_09_P100015	-0.245504	-0.187126	0.42385	0.276429
RfC3	A_09_P021586	-0.854244	-0.236513	0.315168	0.242885
RfC38	A_09_P065671	-1.04262	-0.474125	0.665927	0.432968
RfC4	A_09_P030676	-0.628308	-0.43417	0.513742	0.847925
RfC4	A_09_P164935	-0.705033	-0.504193	0.529228	0.811629
RnrL	A_09_P013411	-1.11926	-0.647032	0.732456	0.664292
RnrS	A_09_P013416	-1.61454	-0.718822	0.776917	0.705101
RPA2	A_09_P023906	-0.913388	-0.512242	0.55512	0.505558
RpA-70	A_09_P011976	-0.304929	-0.313701	0.384879	0.348313
Sld5	A_09_P071891	-2.21054	-0.880955	0.962884	0.851669
	average	-1.37474	-0.552976	0.680606	0.623154
M phase
ald	A_09_P041206	-0.913339	-0.482493	0.473751	0.543406
aur	A_09_P041381	-0.787058	-0.170536	0.435389	0.160165
borr	A_09_P021076	-0.728434	-0.170264	0.361379	0.216903
Bub3	A_09_P077436	-0.582218	-0.0854902	0.503387	0.104204
Bub3	A_09_P164965	-0.685561	-0.0453383	0.557328	0.196493
cdc2	A_09_P010146	-0.660704	-0.293218	0.619163	0.29756
cdc2	A_09_P164735	-0.624536	-0.29037	0.606046	0.295845
Cenp-C	A_09_P059446	-1.04418	-0.734067	0.274758	0.543773
cid	A_09_P063021	-1.73863	-0.63627	0.692997	0.822823
CycA	A_09_P041871	-0.565164	-0.226561	0.474766	0.214299
CycA	A_09_P177605	-0.632824	-0.118129	0.696128	0.489612
CycB	A_09_P041876	-0.222157	-0.202523	0.437439	0.137456
CycB	A_09_P119000	0.0204102	-0.186242	0.353623	0.1167
CycB	A_09_P205570	-0.293045	-0.0509842	0.432715	0.207458
CycB3	A_09_P031116	-0.448411	-0.138394	0.476191	0.185209
Det	A_09_P076091	-0.959507	-0.37185	0.377216	0.731525
fzy	A_09_P042501	-1.33699	-0.468091	0.68012	0.565229
fzy	A_09_P164830	-1.51258	-0.607082	0.491931	0.601403
ial	A_09_P076711	-1.41738	-0.582859	0.527673	0.584703
ial	A_09_P165015	-1.41395	-0.34598	0.617035	0.600681
Incenp	A_09_P024691	-1.13549	-0.502731	0.502293	0.52891
Kmn1	A_09_P079151	-0.504066	0.0273771	0.56445	-0.72978
Mad1	A_09_P078436	-0.496527	-0.235593	0.458988	0.163979
mad2	A_09_P053061	-1.56941	-0.717506	0.743306	0.768177
mei-S332	A_09_P043531	-0.648027	-0.368947	0.470234	0.565218
mei-S332	A_09_P137650	-0.77097	-0.460038	0.278144	0.29679
Mis12	A_09_P053371	-1.54409	-0.684438	0.667632	1.02707
Ndc80	A_09_P038441	-1.60161	-0.553636	0.517337	0.53876
Nnf1a	A_09_P025756	-1.19741	-0.27894	0.43629	0.639027
Nnf1b	A_09_P060336	-0.968877	-0.107034	0.1027	0.286461
Nuf2	A_09_P020256	-1.53265	-0.546176	0.498303	0.988708
pav	A_09_P013386	-0.861156	-0.385959	0.500058	0.442451
pim	A_09_P044086	-1.11689	-0.488096	0.502307	0.823904
polo	A_09_P044176	-0.676768	-0.29788	0.385696	0.442808
polo	A_09_P145390	-0.308255	-0.0165561	0.496773	0.205102
rod	A_09_P044446	-1.22456	-0.354429	0.320631	0.572261
Spc105R	A_09_P035251	-0.144776	0.00569884	-0.0660022	0.575434
Spc25	A_09_P063041	-1.32558	-0.695126	0.7755	0.937384
Spindly	A_09_P019036	-0.451478	-0.107653	0.444493	0.132007
Sse	A_09_P053011	-1.25309	-0.446826	0.478433	0.597798
stg	A_09_P009566	-0.633286	-0.494481	0.445358	1.17029
thr	A_09_P009716	-1.56723	-0.409051	0.5043	0.400361
Zw10	A_09_P010906	-0.475879	-0.403928	0.53511	0.458926
Zw10	A_09_P119030	-0.153817	-0.122283	0.561341	0.132888
zwilch	A_09_P001881	-1.28361	-0.418131	0.515831	0.698413
	average	-0.888706	-0.339313	0.482856	0.45064
glycolysis
Ald	A_09_P041211	-0.230583	-0.652698	0.721998	0.120092
Ald	A_09_P041216	0.220711	0.0473547	-0.183666	-0.217144
Ald	A_09_P105190	0.29489	0.0726515	-0.163807	-0.164561
Ald	A_09_P208765	-0.461491	-0.252011	-0.0187812	0.84961
Ald	A_09_P215775	-0.206836	-0.209859	0.492259	0.13869
Eno	A_09_P042251	0.0660505	0.055658	0.120892	0.0403662
Eno	A_09_P046831	0.0754763	0.052846	0.127979	0.00392437
Gapdh1	A_09_P042521	0.0521396	-0.0467936	0.22598	-0.155637
Gapdh1	A_09_P102995	0.0243282	-0.217934	0.169517	-0.0982933
Gapdh2	A_09_P042526	-0.513111	-0.00804806	0.170128	0.029898
Gpdh	A_09_P042596	0.373747	0.346324	-0.41634	-1.08084
Gpdh	A_09_P144445	0.454022	0.540533	-0.262045	-0.626712
Gpdh	A_09_P144790	0.230942	0.256759	-0.39609	-0.804562
Gpdh	A_09_P196755	0.519443	0.479445	-0.294807	-0.983808
Hex-A	A_09_P042696	-0.230521	-0.0346022	0.0806135	0.309505
Hex-A	A_09_P045616	-0.648355	-0.000501	0.130481	0.202644
Hex-A	A_09_P205800	-0.24599	-0.023296	0.207896	0.189351
ImpL3	A_09_P042891	-0.615989	0.384472	0.611648	0.300726
Pdha	A_09_P064821	0.0901108	0.0389058	0.12125	-0.13686
Pdp	A_09_P067941	0.286797	0.0557623	-0.237801	-0.745889
Pfk	A_09_P044051	-0.84257	-0.272339	0.35721	0.77401
Pfk	A_09_P177475	-0.907052	-0.247137	0.184543	0.41064
Pfk	A_09_P198660	-1.19122	-0.345544	0.353476	0.859502
Pgi	A_09_P044056	-0.0282237	-0.0333033	-0.0332661	0.149602
Pgk	A_09_P044061	-0.162386	-0.0964076	0.167939	0.249825
Pglym78	A_09_P030416	-0.0668449	0.0580784	-0.0427462	0.384231
Pglym78	A_09_P160800	-0.183258	0.08909	-0.0675596	0.429715
Pglym78	A_09_P198655	-0.0643676	0.10573	-0.2222	0.573483
PyK	A_09_P044306	0.346772	0.0826664	-0.0597458	-0.224665
PyK	A_09_P153855	0.391546	-0.011048	-0.0262295	-0.209943
Tpi	A_09_P048636	0.11755	-0.17636	-0.333536	0.131277
Tpi	A_09_P166540	0.0600039	-0.0430101	-0.304453	0.264623
Treh	A_09_P009816	-0.169936	-0.0205154	-0.0147896	0.59758
	average	-0.0958849	-0.000761581	0.0353318	0.0472844
TCA cycle
Acon	A_09_P011946	-0.199167	0.031683	0.23311	0.120793
Acon	A_09_P046081	-1.10415	-0.17057	0.323316	0.200536
CG5599	A_09_P038851	-0.381252	-0.250899	0.410391	0.276132
CG7430	A_09_P034146	-0.269049	-0.156698	0.286233	0.222097
Fum1	A_09_P064836	-0.587449	-0.275553	0.267371	0.20106
Idh	A_09_P042851	-0.361147	-0.0292536	-0.0386559	0.0822401
Idh	A_09_P221960	-0.237134	0.0638177	-0.00569979	0.150857
Idh3a	A_09_P079186	0.080912	0.133504	0.0109285	-0.286949
Idh3a	A_09_P064836	-0.587449	-0.275553	0.267371	0.20106
Idh3b	A_09_P070036	-0.195733	-0.131209	0.211706	0.122733
Idh3b	A_09_P137450	-0.0928488	0.0176531	0.257608	0.0720476
Indy	A_09_P034366	0.350589	0.115031	0.00436338	-0.133404
Indy	A_09_P184505	0.0813583	0.188797	0.0725648	-0.166062
kdn	A_09_P048566	0.118055	0.00728512	0.29418	-0.145671
kdn	A_09_P136080	0.10924	-0.0271416	0.0193926	-0.0393906
Mdh1	A_09_P021566	-0.251141	0.109588	0.0668548	-0.122277
Mdh2	A_09_P068776	-0.316328	-0.105985	0.398206	0.100589
Men	A_09_P043541	0.333991	0.174428	-0.376787	-0.200258
Men	A_09_P090755	0.400632	0.122575	-0.336089	-0.145935
Men	A_09_P091290	0.431879	0.0355275	-0.500974	-0.416497
Nc73EF	A_09_P012296	0.0946	-0.107728	0.120446	0.0597051
Nc73EF	A_09_P165635	-0.255899	-0.0905202	0.177791	0.206864
Nc73EF	A_09_P203005	-0.431735	0.0322747	0.296975	-0.154177
Scsalpha	A_09_P011261	0.190626	0.0476866	0.0732654	-0.136928
Scsalpha	A_09_P044941	-0.066398	-0.0232623	0.217401	-0.108055
Scs?A	A_09_P198015	0.164412	0.150043	-0.0540476	-0.572353
Scs?G	A_09_P066446	-0.880334	-0.229431	0.323068	0.448884
SdhA	A_09_P031816	-0.538755	-0.251901	0.364825	0.410745
SdhA	A_09_P044936	-0.273335	0.219397	0.107198	-0.0267302
SdhB	A_09_P030136	-0.0560751	-0.137491	0.219057	0.0306635
SdhB	A_09_P164400	-0.125024	-0.142792	0.216258	0.0646235
SdhC	A_09_P073706	-0.528463	-0.20621	0.280005	0.249679
SdhD	A_09_P070776	-0.513483	-0.756637	0.383265	1.25261
	average	-0.178668	-0.058168	0.139118	0.0551282
ox phos
ATPsyn-b	A_09_P031921	-0.227976	-0.183921	0.129007	0.227146
ATPsyn-b	A_09_P153770	-0.301178	-0.224516	0.175669	0.270199
ATPsyn-beta	A_09_P012006	-0.222755	-0.201928	0.347914	0.175265
ATPsyn-beta	A_09_P012011	-0.167321	-0.182087	0.449743	0.259877
ATPsyn-beta	A_09_P164340	-0.129899	-0.17421	0.492694	0.226729
ATPsyn-Cf6	A_09_P031511	-0.410248	-0.355954	0.228047	0.356147
ATPsyn-d	A_09_P031516	-0.328569	-0.336521	0.234803	0.319331
ATPsyn-gamma	A_09_P032081	-0.271936	-0.264287	0.248433	0.130039
ATPsyn-gamma	A_09_P138915	-0.184216	-0.198513	0.31522	0.220015
blw	A_09_P012891	-0.151886	-0.146351	0.212384	0.0538146
CG10219	A_09_P070776	-0.513483	-0.756637	0.383265	1.25261
CG10320	A_09_P026141	-0.56257	-0.335453	0.334658	0.418583
CG10320	A_09_P195415	-0.925818	-0.453446	0.349923	0.656438
CG11455	A_09_P017841	-0.588413	-0.530278	0.252101	0.342198
CG12079	A_09_P028951	-0.380117	-0.0975192	0.332657	0.184705
CG12140	A_09_P005891	-0.332067	0.182548	0.374669	-0.203269
CG12203	A_09_P040486	-0.387728	-0.198818	0.20537	0.304025
CG12400	A_09_P018881	-0.706359	-0.311516	0.488326	0.567166
CG12400	A_09_P143820	-0.774825	-0.512199	1.11042	0.635413
CG12859	A_09_P007776	-0.344691	-0.189371	0.2102	0.151713
CG14482	A_09_P008761	-0.560181	-0.32279	0.327125	0.664544
CG1746	A_09_P046981	-0.225253	-0.253262	0.198752	0.165028
CG1746	A_09_P061586	0.392005	0.155883	-0.150341	-0.48433
CG1746	A_09_P124200	0.433981	0.207758	-0.131545	-0.438238
CG18624	A_09_P068001	-0.300758	-0.458746	0.128497	0.38768
CG18809	A_09_P064556	-0.882333	-0.406342	0.456634	0.432119
CG18809	A_09_P189015	-0.285096	-0.189814	-0.633249	0.32872
CG1970	A_09_P061881	-0.367417	-0.12583	0.55319	0.155931
CG31648	A_09_P060331	-1.20657	-0.46846	0.309784	0.56879
CG31648	A_09_P100775	-1.16557	-0.463348	0.3412	0.560019
CG3192	A_09_P067681	-0.0567207	0.00511837	0.157664	0.0315472
CG3214	A_09_P018606	-0.466573	-0.231024	0.228016	0.235439
CG32230	A_09_P014986	-0.342468	-0.222662	0.316147	0.315987
CG3321	A_09_P075036	-0.179257	-0.218038	0.0942272	0.157121
CG34439	A_09_P004456	-0.585691	-0.618873	0.600116	1.01902
CG34439	A_09_P004461	-0.607472	-0.276304	0.209631	0.409241
CG3446	A_09_P067611	0.733845	-0.0556968	-0.594296	0.139428
CG3446	A_09_P164335	-0.127291	-0.124314	0.233935	0.0434275
CG3446	A_09_P173140	-0.20198	-0.0901426	0.255963	0.106951
CG3560	A_09_P039346	-0.316545	-0.268379	0.367283	0.281774
CG3621	A_09_P077976	-0.749057	-0.254948	0.509984	0.775667
CG3683	A_09_P027651	-0.592557	-0.295693	0.29692	0.486807
CG3731	A_09_P075191	-0.554508	-0.3634	0.35163	0.430718
CG40002	A_09_P001236	-0.640588	-0.813983	0.614055	2.15869
CG40002	A_09_P216020	-0.59485	-0.77049	0.616226	2.02762
CG4169	A_09_P168660	-0.522479	-0.282302	0.385244	0.697946
CG4692	A_09_P027586	-0.00948652	-0.0544157	0.134433	0.0341466
CG4769	A_09_P045391	-0.122678	0.0585343	0.275944	-0.135037
CG4769	A_09_P049706	-0.182349	0.0607828	0.277466	-0.168996
CG5037	A_09_P021506	0.0817633	0.0601177	-0.0418949	-0.339102
CG5548	A_09_P038821	-0.0800641	-0.0469955	0.391768	0.335341
CG5703	A_09_P039856	-0.421348	-0.254154	0.275002	0.272139
CG6020	A_09_P035141	-0.29327	-0.30381	0.331332	0.497007
CG6404	A_09_P079831	-0.241545	-0.0560211	0.232986	0.15023
CG6404	A_09_P172050	-0.504334	0.128754	0.318031	-0.0205932
CG6404	A_09_P177100	-0.364234	0.103281	0.301858	0.0462135
CG6463	A_09_P057246	-0.456009	-0.295319	0.30045	0.659287
CG6463	A_09_P207700	-0.365644	-0.368554	0.0238291	0.340819
CG7580	A_09_P034011	-0.30719	-0.155632	0.123451	0.118135
CG7580	A_09_P147865	-0.0861095	0.0955127	0.177999	-0.517282
CG7598	A_09_P061036	-0.554711	-0.15066	0.165209	0.292529
CG7598	A_09_P211845	-0.45995	-0.0893974	0.211949	0.408116
CG7712	A_09_P006261	-0.164582	-0.210575	0.152825	0.370218
CG7712	A_09_P140170	-0.31665	-0.660652	0.305818	0.517221
CG7834	A_09_P061071	-0.373797	-0.198938	0.583652	0.282002
CG8680	A_09_P019486	-0.425674	-0.203425	0.271867	0.1754
CG9065	A_09_P038841	0.420771	0.0358575	0.0605059	-0.217607
CG9140	A_09_P019826	-0.408483	-0.204956	0.160622	0.223166
CG9172	A_09_P039291	-0.302029	-0.262716	0.198069	0.245681
CG9306	A_09_P022596	-0.249794	-0.360835	0.236161	0.287422
CG9603	A_09_P063131	-0.143803	-0.142146	0.0426601	0.364916
CoIV	A_09_P023636	-0.0798772	-0.130136	0.238501	0.115349
CoIV	A_09_P142535	0.173142	0.0973946	0.0215861	-0.420698
CoIV	A_09_P186175	-0.640856	-0.301799	0.413281	1.17194
CoVa	A_09_P218425	-0.274087	-0.331238	0.162504	0.162823
CoVb	A_09_P020041	-0.344028	-0.211441	0.228287	0.250965
CoVIb	A_09_P040661	0.0589927	-0.00244776	0.172562	-0.153621
CoVIb	A_09_P195130	-0.122758	-0.205332	0.275762	0.195171
CoVIIc	A_09_P063541	-0.276517	-0.410235	0.293187	0.597692
cype	A_09_P030506	-0.232569	-0.254157	0.229698	0.260734
Cyt-c-p	A_09_P041891	0.320937	0.031497	-0.0250826	-0.251348
l(1)G0230	A_09_P064846	-0.438544	-0.343743	0.242828	0.358496
l(2)06225	A_09_P012686	-0.0986977	-0.17779	0.218471	0.27826
l(2)06225	A_09_P185275	-0.501559	-0.218901	0.0118043	0.166143
l(2)35Di	A_09_P043161	-0.709634	-0.00535361	0.326392	0.0822334
l(2)35Di	A_09_P179706	-0.259598	-0.159072	0.236568	0.388962
l(3)neo18	A_09_P013141	-0.244162	-0.216246	0.179343	0.484722
l(3)neo18	A_09_P165710	-0.250674	-0.217735	0.133168	0.367743
levy	A_09_P026981	-0.250934	-0.337585	0.212118	0.288149
levy	A_09_P215790	-0.17658	-0.311383	0.222944	0.289394
mt:CoI	A_09_P029726	-0.056036	-0.241728	0.209213	0.198059
mt:CoI	A_09_P101810	-0.134008	-0.220575	0.218731	0.0662435
mt:CoI	A_09_P146825	-0.208534	-0.229769	0.329927	-0.145046
mt:CoII	A_09_P029731	-0.285962	-0.0467498	0.294787	-0.00228818
mt:CoIII	A_09_P029736	-0.589257	-0.344214	0.26438	0.282092
mt:CoIII	A_09_P163950	-0.111414	-0.111271	0.307831	0.0597108
mt:CoIII	A_09_P168960	-0.22173	-0.232838	0.413572	0.205479
mt:Cyt-b	A_09_P029741	-0.119085	-0.0931225	0.251642	-0.0343444
mt:Cyt-b	A_09_P201730	-0.0468686	-0.150674	0.0843245	-0.00958633
mt:ND1	A_09_P029746	-0.325846	-0.129322	-0.0751594	0.131848
mt:ND1	A_09_P222106	-0.474732	-0.10426	0.0431681	0.46782
mt:ND3	A_09_P029756	-0.28937	-0.154625	0.309376	0.0809847
mt:ND4	A_09_P029761	-0.0679722	-0.21368	0.114691	0.214846
mt:ND4	A_09_P050486	-0.23412	-0.351233	0.169275	0.311668
mt:ND4	A_09_P124475	-0.187703	-0.219039	0.0783501	0.117163
mt:ND4L	A_09_P029766	-0.0940285	-0.203832	0.293419	0.354351
mt:ND5	A_09_P029771	0.0968355	-0.206348	0.101044	0.355302
mt:ND5	A_09_P123740	0.37385	0.128841	0.439414	0.965379
mt:ND5	A_09_P193327	-0.121193	-0.31363	-0.00290426	0.38904
mtacp1	A_09_P013131	-0.361451	-0.183666	0.268032	0.194199
mtacp1	A_09_P044946	-0.36299	-0.196216	0.246775	0.159093
mtacp1	A_09_P126900	-0.215365	-0.188329	0.226826	0.234616
mtacp1	A_09_P206290	-0.346833	-0.0719207	0.196729	0.0965964
ND42	A_09_P032021	-0.548694	-0.282951	0.2356	0.245647
ND75	A_09_P031866	-0.398933	-0.0948353	0.246897	0.130568
ND75	A_09_P135040	-0.0410357	-0.143305	0.135349	-0.017211
Oscp	A_09_P031586	-0.154589	-0.196373	0.241082	0.192475
ox	A_09_P012926	-0.489086	-0.314662	0.164401	0.163081
Pdsw	A_09_P032831	-0.399582	-0.249101	0.255177	0.524337
Scox	A_09_P019396	-0.765589	-0.141	0.242284	0.168535
SdhA	A_09_P031816	-0.538755	-0.251901	0.364825	0.410745
SdhA	A_09_P044936	-0.273335	0.219397	0.107198	-0.0267302
SdhB	A_09_P030136	-0.0560751	-0.137491	0.219057	0.0306635
SdhB	A_09_P164400	-0.125024	-0.142792	0.216258	0.0646235
SdhC	A_09_P073706	-0.528463	-0.20621	0.280005	0.249679
sun	A_09_P047626	-0.545398	-0.600314	0.396354	0.553265
Surf1	A_09_P066441	-0.155915	-0.182282	0.290191	0.0694612
Surf1	A_09_P125865	-0.202342	-0.16992	0.262866	0.175903
Ucrh	A_09_P048521	1.49895	0.786536	-0.829978	-1.17014
Ucrh	A_09_P187840	-0.802318	-0.197348	0.415656	0.309848
Ucrh	A_09_P223645	1.13845	0.480057	-0.716436	-1.7319
wal	A_09_P012611	-0.511233	-0.382159	0.474467	0.560238
	average	-0.279132	-0.19806	0.22734	0.247398
ribosome mito
bonsai	A_09_P078361	-0.748007	-0.353005	0.276029	0.46327
mRpL1	A_09_P072496	-0.247628	-0.11081	0.204629	0.153263
mRpL1	A_09_P164560	-0.242836	0.0209621	0.178487	0.0519876
mRpL10	A_09_P017856	-0.122123	0.0937573	0.159454	0.0695289
mRpL11	A_09_P075051	-0.393293	-0.0503159	0.256742	0.102136
mRpL12	A_09_P029411	-0.649668	-0.343016	0.253959	0.531389
mRpL13	A_09_P023261	-0.541608	-0.153365	0.171824	0.193303
mRpL14	A_09_P062951	-0.173095	0.05445	0.1547	-0.0639311
mRpL15	A_09_P035086	-0.108497	-0.055529	-0.00151952	0.137145
mRpL16	A_09_P076516	-0.157849	-0.0921033	0.329306	0.161348
mRpL16	A_09_P198265	-0.545791	-0.155742	0.299227	0.0831982
mRpL17	A_09_P027921	-0.478103	-0.121126	0.238648	0.120344
mRpL17	A_09_P128325	-0.0698125	0.075448	0.511044	-1.06295
mRpL18	A_09_P078871	-0.0948165	0.100024	0.1298	-0.271438
mRpL19	A_09_P072651	-0.0731656	0.0242443	0.0788644	0.00167751
mRpL2	A_09_P054826	-0.871258	-0.329863	0.286835	0.317137
mRpL20	A_09_P055591	-0.720889	-0.176151	0.348228	0.262724
mRpL20	A_09_P218750	-0.701625	-0.160564	0.359556	0.286402
mRpL21	A_09_P034526	-0.327725	-0.13741	0.257149	0.205014
mRpL21	A_09_P151320	-0.293571	-0.1272	0.226474	0.18224
mRpL22	A_09_P039546	-0.294373	-0.00655778	0.327014	-0.137325
mRpL23	A_09_P028726	-0.614851	-0.218419	0.296658	0.26765
mRpL24	A_09_P019371	-0.335039	-0.0244757	0.0807606	0.152215
mRpL27	A_09_P016691	-1.092	-0.250285	0.368956	0.555892
mRpL27	A_09_P112360	-1.02169	-0.269346	0.361658	0.561803
mRpL28	A_09_P019411	-0.539202	-0.161718	0.324207	0.490809
mRpL3	A_09_P039166	-0.0322841	0.0678145	0.0916001	-0.0306285
mRpL30	A_09_P067051	-0.128248	0.0236387	0.085818	0.0683018
mRpL32	A_09_P061611	-0.558193	-0.286651	0.195477	0.506552
mRpL32	A_09_P201205	-0.497959	-0.226247	0.223466	0.644404
mRpL33	A_09_P063776	-0.660023	-0.270873	0.303854	0.402371
mRpL34	A_09_P002711	-0.488467	-0.0439593	0.25983	0.555613
mRpL35	A_09_P070041	-0.79808	-0.341075	0.453973	0.357341
mRpL36	A_09_P064521	-1.35624	-0.486766	0.521034	0.573065
mRpL38	A_09_P038621	-0.419939	-0.130321	0.178641	0.144204
mRpL39	A_09_P056066	-0.439072	-0.309314	0.306253	0.386687
mRpL4	A_09_P043186	-0.237402	-0.164617	0.119377	0.471383
mRpL41	A_09_P007931	-0.154665	-0.12605	0.089474	0.0556488
mRpL42	A_09_P005966	-0.541965	-0.36288	0.302082	0.60011
mRpL43	A_09_P027051	-0.111995	0.215154	0.0078481	-0.34642
mRpL44	A_09_P036366	-0.28506	-0.0769018	0.231033	0.0824079
mRpL46	A_09_P028521	-0.205125	0.188363	0.0677846	-0.149994
mRpL48	A_09_P018321	0.917428	0.681904	-0.219956	-1.03708
mRpL49	A_09_P038216	-0.665332	-0.287954	0.499311	0.835939
mRpL50	A_09_P065526	-0.468793	-0.186107	0.283652	0.287034
mRpL51	A_09_P020901	-0.422351	0.00199286	0.162568	0.0422789
mRpL54	A_09_P025946	-0.640361	-0.0962032	0.0530154	0.214622
mRpL55	A_09_P069086	-0.731142	-0.0859219	0.262065	0.106927
mRpS10	A_09_P075346	-0.446975	-0.200233	0.266837	0.357839
mRpS11	A_09_P076026	-1.228	-0.499371	0.507324	0.719515
mRpS11	A_09_P109505	-1.17134	-0.524665	0.509292	0.815546
mRpS14	A_09_P056681	-0.688182	-0.131066	0.495831	0.171897
mRpS14	A_09_P144630	-0.705058	-0.0871188	0.559036	0.205862
mRpS17	A_09_P027391	-0.0440207	0.181974	-0.0787131	-0.0929057
mRpS18A	A_09_P059876	-0.22508	-0.0370655	0.304109	0.058149
mRpS18B	A_09_P023696	-0.48984	-0.255698	0.219978	0.384332
mRpS18C	A_09_P061346	-0.396241	0.0743224	0.0915111	0.114345
mRpS18C	A_09_P114285	-0.314624	0.0210708	0.149906	0.0963478
mRpS2	A_09_P019331	-0.0730034	0.0569175	0.0495469	-0.0129477
mRpS21	A_09_P056751	-0.347689	0.0763493	0.114908	-0.0526269
mRpS22	A_09_P072456	0.139366	-0.015082	0.0332492	-0.180458
mRpS23	A_09_P013896	-0.292455	-0.248397	0.0913922	0.214884
mRpS24	A_09_P141780	-0.456396	-0.121526	0.192358	0.252393
mRpS25	A_09_P038681	-0.053539	-0.0312646	0.102712	-0.0291815
mRpS26	A_09_P034206	-0.199151	0.0139303	0.0170215	0.0797059
mRpS28	A_09_P009156	-0.446835	-0.365183	0.343112	0.59766
mRpS29	A_09_P026456	-0.289651	0.0525341	0.0132971	-0.0306114
mRpS30	A_09_P039186	-0.177795	0.0432701	0.497492	-0.064338
mRpS31	A_09_P033341	-0.414426	-0.117658	0.523474	0.259384
mRpS34	A_09_P033586	-0.616325	-0.168203	0.219536	0.406352
mRpS35	A_09_P028831	-0.50803	-0.192353	0.15116	0.279885
mRpS5	A_09_P056736	-0.412244	-0.295932	0.993904	0.149849
mRpS5	A_09_P056741	0.230618	-0.0820001	0.00902653	-0.146157
mRpS5	A_09_P056746	0.231245	-0.0736386	0.0823631	-0.0700766
mRpS5	A_09_P195940	-0.0145995	-0.0114148	0.212107	-0.0330413
mRpS6	A_09_P052651	-0.53722	-0.111767	0.225723	0.450289
mRpS7	A_09_P021561	-0.424208	-0.241087	0.22956	0.364731
mRpS9	A_09_P037116	-0.767798	-0.262949	0.247191	0.434195
tko	A_09_P009726	-0.564473	-0.0861521	0.33689	0.187099
tko	A_09_P167245	-0.348427	-0.111824	0.158537	0.175978
	average	-0.405452	-0.11228	0.235332	0.183119
ribosome cytopl
RpL5	A_09_P002046	-0.156907	-0.199732	0.337326	0.145911
RpL41	A_09_P002091	-0.12655	-0.0258382	0.201024	-0.0639877
RpS15Ab	A_09_P006221	-0.0772285	-0.0725746	0.0994193	-0.014197
RpS11	A_09_P006726	0.943261	0.38079	-0.318162	-0.535801
RpS23	A_09_P007581	-0.0413863	-0.131444	0.231721	0.0272973
RpS15	A_09_P008411	-0.030618	0.119624	0.141656	-0.517722
RpL40	A_09_P009936	-0.0194842	-0.149869	0.0712535	0.0354207
RpS27A	A_09_P009941	-0.131674	-0.221079	0.144861	0.0918999
RpS14a	A_09_P010506	-0.0515963	-0.174781	0.11964	-0.00138791
RpS14b	A_09_P010511	0.0811154	-0.129583	-0.0288537	0.133675
RpS26	A_09_P010526	0.0811195	-0.0449603	0.015487	-0.0926571
RpS6	A_09_P011371	-0.0462201	-0.150565	0.15545	-0.0612233
RpS17	A_09_P011476	-0.086935	-0.0912736	0.0634238	-0.0712484
RpL7	A_09_P011536	-0.121377	-0.0577761	0.301231	-0.0673294
RpS15Aa	A_09_P011991	-0.174156	-0.0645841	0.17392	-0.074742
RpS13	A_09_P012126	-0.027614	-0.103656	0.204213	-0.00619062
RpS9	A_09_P012416	-0.0856317	-0.184043	0.154362	0.0188669
RpL18A	A_09_P012431	-0.114137	-0.066047	0.210539	-0.0475216
RpL27A	A_09_P012436	0.0346947	-0.0970866	0.15468	-0.0347926
RpS18	A_09_P012441	-0.0773945	-0.112875	0.143713	-0.0460205
RpL13	A_09_P012991	0.0385857	-0.116025	0.292807	-0.0109539
RpS4	A_09_P013046	-0.0893682	-0.0773983	0.133524	0.0199725
RpL36A	A_09_P020601	-0.0227458	0.00340335	0.156768	-0.0699736
RpL7-like	A_09_P022181	0.146671	0.114798	-0.0216894	-0.099151
RpL24	A_09_P022631	-0.0987237	-0.158673	0.210511	-0.0845521
RpL21	A_09_P024166	-0.06563	-0.0747147	0.236798	0.011776
RpS16	A_09_P026536	-0.0295919	-0.0587718	0.119283	-0.0483583
RpS24	A_09_P026561	-0.0533117	-0.108265	0.0301768	-0.0153859
RpL12	A_09_P027331	-0.0672674	-0.109326	0.135659	-0.0343196
RpL28	A_09_P029016	-0.0256233	-0.0993118	0.352665	-0.02871
RpL11	A_09_P029621	-0.0685895	-0.141565	0.241873	0.0209109
RpL7A	A_09_P030126	-0.0370623	-0.0420704	0.11952	-0.0465107
RpS12	A_09_P030131	-0.105398	-0.0821343	0.120693	-0.00333023
RpL22	A_09_P030681	-0.0321325	-0.152771	0.103161	-0.00951163
RpL30	A_09_P031151	-0.130618	-0.176661	0.194721	0.178536
RpL9	A_09_P031161	0.00740496	-0.0780659	0.151626	-0.133785
RpL29	A_09_P031651	-0.00791868	-0.152888	0.179199	-0.0895907
RpS3A	A_09_P031821	-0.285265	-0.364461	0.151221	0.135609
RpL14	A_09_P031891	0.0154826	-0.069739	0.24647	-0.0474281
RpS20	A_09_P031986	-0.135956	-0.247759	0.149583	0.110895
RpL3	A_09_P032681	-0.140895	-0.353292	0.5398	0.469423
RpL39	A_09_P033261	-0.0920817	-0.0539316	0.157318	-0.0708148
RpL26	A_09_P034406	-0.316779	0.053435	0.154536	-0.181294
RpL35A	A_09_P036356	-0.0619418	-0.042092	0.145728	-0.0615635
RpL13A	A_09_P036441	-0.0827389	-0.157355	0.136005	-0.0908852
RpL37a	A_09_P038871	-0.277691	-0.39474	0.317302	0.2626
RpS10b	A_09_P040531	-0.0123514	-0.0750653	0.126333	-0.0426814
RpL36	A_09_P043426	-0.101718	-0.113391	0.140705	0.0279077
RpS5a	A_09_P043431	0.0492376	-0.122119	0.139096	0.112226
RpLP1	A_09_P043441	-0.0891946	-0.0723406	0.246726	-0.0438156
RpL19	A_09_P043446	0.0111605	-0.0370032	0.219013	-0.120153
RpL32	A_09_P043461	-0.0260264	-0.100927	0.152849	0.0170237
RpLP2	A_09_P044456	-0.00276756	-0.0824464	0.2782	-0.00529734
RpL4	A_09_P044481	-0.0530847	-0.0181014	0.287202	-0.01861
RpL8	A_09_P045276	-0.0667292	-0.0553036	0.20816	0.00901922
RpL5	A_09_P045586	-0.187741	-0.228086	0.214667	0.0972163
RpS25	A_09_P048791	0.000546	-0.0985298	0.263298	-0.0127341
RpS29	A_09_P049026	-0.225424	-0.311731	0.116236	0.0471001
RpS13	A_09_P052521	-0.0250257	-0.0758317	0.186715	-0.00448926
RpL10Ab	A_09_P055136	-0.0135314	-0.0964146	0.21556	-0.0310809
RpS8	A_09_P061126	-0.0477804	-0.118594	0.152631	-0.000303
RpS28a	A_09_P061231	-0.235404	-0.332562	-0.0260445	0.19983
RpS7	A_09_P061311	-0.0210832	-0.127063	0.165828	-0.0747299
RpL6	A_09_P061686	-0.0294552	-0.00113996	0.1656	-0.104291
RpL38	A_09_P062151	-0.164991	-0.238544	0.221465	0.0878461
RpL37A	A_09_P065656	-0.0618464	0.0736097	0.140279	-0.0751832
RpL15	A_09_P065661	-0.200041	-0.120396	0.178879	0.103781
RpL35	A_09_P067296	0.212799	-0.142995	0.0136337	-0.172518
RpL17	A_09_P067721	0.0511729	-0.0642961	0.0543855	-0.0337906
RpS28b	A_09_P068551	-0.0890077	-0.0591316	0.235811	-0.0212612
RpS30	A_09_P069701	-0.0531578	-0.128021	0.103291	-0.0261033
RpS27	A_09_P071511	-0.0528768	-0.0378583	0.134786	-0.16751
RpL27	A_09_P071751	-0.099266	-0.114102	0.0915597	-0.0914923
RpL34a	A_09_P071906	-0.115057	-0.301185	0.138204	0.11395
RpL34b	A_09_P072986	0.177027	-0.0543429	0.0182686	-0.134806
RpS29	A_09_P073251	-0.201599	-0.20145	0.0541013	0.0683511
RpL24-like	A_09_P073826	0.0805877	0.00934251	-0.0806764	-0.0369612
RpL8	A_09_P077131	-0.0622393	-0.0601196	0.30213	0.00250626
RpL31	A_09_P077326	-0.0700855	-0.133242	0.147346	-0.12134
RpL23A	A_09_P078461	-0.0608705	-0.0978553	0.167368	0.0135676
RpS19a	A_09_P090695	0.0194448	-0.158395	0.0922724	-0.0292104
RpS5a	A_09_P105885	0.0546608	-0.112169	0.0870514	-0.0472062
RpL35	A_09_P108296	0.279072	-0.0779629	-0.00139332	-0.0329622
RpS19a	A_09_P109415	-0.0605609	-0.10058	0.165365	-0.0148551
RpS26	A_09_P110785	0.0412025	-0.0358067	0.145319	-0.0182927
RpL14	A_09_P132680	-0.030887	-0.0479349	0.219485	-0.0538311
RpS4	A_09_P132790	-0.075072	-0.102812	0.204837	-0.00240199
RpS25	A_09_P138125	-0.108847	-0.197279	0.151913	-0.0930328
RpS29	A_09_P144040	-0.160763	-0.140255	0.0948245	0.210836
RpS11	A_09_P146075	-0.293897	-0.0884358	0.104315	0.0855192
RpS28b	A_09_P146697	-0.157179	-0.14316	0.12454	0.0641257
RpS23	A_09_P147930	0.0966628	-0.359106	0.613803	-0.0319659
RpL3	A_09_P147970	-0.17473	-0.360173	0.51786	0.496258
RpL17	A_09_P149115	0.368786	0.235195	-0.245458	-0.784574
RpS14b	A_09_P149195	0.0955941	-0.123385	0.0153751	0.247881
RpL37a	A_09_P149325	-0.292427	-0.415427	0.439884	0.334935
RpLP1	A_09_P150000	1.43995	1.37211	-1.41058	-3.9285
RpL8	A_09_P153200	-0.0353705	-0.220823	0.308657	-0.0447655
RpL23A	A_09_P154225	-0.113616	-0.0122458	0.225929	-0.0952085
RpL35	A_09_P162855	0.344076	-0.218586	0.0885563	0.0446863
RpL21	A_09_P164180	-0.0371049	-0.0619774	0.153947	-0.0297286
RpL23	A_09_P164250	-0.0772419	-0.0389983	0.212354	-0.00398699
RpL5	A_09_P165095	-0.17826	-0.167816	0.25084	0.144677
RpS14a	A_09_P165177	-0.449833	-0.0863574	0.186449	0.176903
RpS9	A_09_P165450	-0.061238	-0.187803	0.10062	0.00408936
RpL22	A_09_P166455	-0.0601622	-0.0847721	0.16519	-0.00968615
RpS15	A_09_P166655	-0.258015	-0.0504923	0.0601425	0.0539185
RpS28b	A_09_P173095	-0.436132	-0.281174	0.159824	0.388032
RpS3A	A_09_P176740	-0.274288	-0.409389	0.119598	0.123194
RpL22	A_09_P177900	-0.00269381	-0.121504	0.136387	-0.067222
RpS14a	A_09_P177935	-0.0506248	-0.100885	0.084334	0.0843449
RpL35A	A_09_P179295	-0.0278829	-0.0709324	0.137742	-0.0484505
RpS11	A_09_P182490	-0.019364	-0.104308	0.276501	-0.0298252
RpS15Aa	A_09_P182775	0.0240491	-0.020792	0.155257	0.0205091
RpL3	A_09_P184305	-0.432531	-0.380342	0.0948041	0.173605
RpL35A	A_09_P186607	-0.0358146	0.00294145	0.0153723	-0.0260057
RpL12	A_09_P189250	-0.0426356	-0.121287	0.130562	0.0083135
RpS10b	A_09_P190580	-0.0788685	-0.059317	0.086256	-0.130654
RpL5	A_09_P194950	-0.128061	-0.189803	0.296487	0.150179
RpL23	A_09_P194955	-0.0672601	-0.201656	0.119947	0.0709095
RpL23	A_09_P198700	0.0229397	-0.151085	0.285669	0.0363744
RpL5	A_09_P202840	-0.148063	-0.180347	0.235238	0.115865
RpL28	A_09_P203355	0.0745004	-0.141831	0.0927734	-0.0688477
RpL23	A_09_P205875	-0.305949	-0.124561	0.0282656	0.0235602
RpL15	A_09_P206570	-0.187082	-0.142117	0.134484	0.252748
RpL30	A_09_P206840	0.498353	-0.0773246	0.420253	-0.0244773
RpL13	A_09_P208680	-0.0957165	-0.228592	0.0590219	0.0947555
RpL5	A_09_P212535	-0.247943	-0.229727	0.241325	0.211063
RpL5	A_09_P221230	-0.248332	-0.191006	0.258811	1.2631
RpS20	A_09_P221400	0.05743	-0.242807	0.0147883	0.0602961
RpL5	A_09_P221995	-0.151146	-0.157311	0.271059	0.10737
RpL7A	A_09_P223377	0.0696325	-0.0139805	0.0350234	-0.0412569
RpS10b	A_09_P223400	-0.191842	-0.0869884	0.224215	0.045201
RpL23	A_09_P224780	-0.0146173	-0.0764039	0.250459	-0.0110772
	average	-0.0474584	-0.108529	0.148823	-0.0157593
proteasome
CG13349	A_09_P007481	-0.0603609	0.0946191	0.171005	-0.267618
CG13349	A_09_P108260	-0.118397	0.0790723	0.13382	-0.33123
CG13349	A_09_P203495	-0.322553	0.280005	0.192209	0.112351
CG17331	A_09_P022791	-0.0579265	0.0364141	0.128724	-0.349246
Mov34	A_09_P043676	0.0999689	0.254743	-0.00245539	-0.386756
Pros25	A_09_P048571	-0.186127	0.0243216	0.409416	0.0556958
Pros26	A_09_P043246	-0.247664	0.0606693	0.301145	0.000554
Pros26.4	A_09_P030661	-0.268121	0.161106	0.416588	-0.247593
Pros28.1	A_09_P010121	-0.310387	0.0631253	0.245577	-0.0753428
Pros28.1	A_09_P134230	-0.162262	0.195158	0.066384	-0.409809
Pros29	A_09_P044241	-0.307654	0.0275561	0.267919	-0.110315
Pros29	A_09_P132310	-0.269658	0.0794703	0.286832	-0.159383
Pros35	A_09_P044246	-0.203151	0.0220804	0.198552	-0.260212
Pros45	A_09_P032251	-0.108882	0.0252546	0.279846	-0.238436
Pros54	A_09_P030666	-0.331614	0.0096372	0.256064	0.0443459
Prosalpha5	A_09_P031611	-0.235717	0.0506906	0.290688	-0.209302
Prosalpha7	A_09_P033281	-0.270187	0.00260321	0.303081	0.0856778
Prosalpha7	A_09_P198480	-0.223757	-0.0539532	0.298201	0.110376
Prosbeta1	A_09_P012656	-0.379145	-0.141175	0.100926	0.241324
Prosbeta1	A_09_P109005	-0.365326	-0.103691	0.191806	0.335455
Prosbeta2	A_09_P033276	-0.188275	-0.00324154	0.227548	-0.160234
Prosbeta2	A_09_P120875	-0.29658	0.0102863	0.291366	-0.0972338
Prosbeta3	A_09_P078496	0.30292	0.446087	-0.328619	-0.984012
Prosbeta5	A_09_P066481	-0.251866	-0.101335	0.403548	0.204126
Prosbeta7	A_09_P036296	-0.173191	0.0770047	0.0973206	-0.384364
Prosbeta7	A_09_P224820	-0.0811183	0.115612	0.116962	-0.420253
Rpn1	A_09_P065651	-0.343825	0.0177352	0.262866	0.00392946
Rpn1	A_09_P118135	-0.232584	0.101285	0.372306	-0.149285
Rpn11	A_09_P065646	-0.206678	0.0351801	0.243792	0.0660232
Rpn11	A_09_P107190	-0.212558	0.0308313	0.285135	-0.0256805
Rpn12	A_09_P065641	-0.282325	0.069582	0.522171	-0.0167405
Rpn12	A_09_P132850	-0.425195	0.0110216	0.459082	0.0112012
Rpn2	A_09_P065636	-0.0016168	0.00965214	0.0312408	-0.427251
Rpn3	A_09_P042041	-0.235996	0.024895	0.363461	-0.0718565
Rpn5	A_09_P065626	-0.126286	0.06683	0.369603	-0.0373926
Rpn5	A_09_P136340	-0.107319	0.0152156	0.347882	-0.129945
Rpn6	A_09_P065621	-0.0826136	0.0223951	0.299028	-0.114793
Rpn6	A_09_P136585	-0.071065	0.0247129	0.197452	-0.261717
Rpn7	A_09_P065616	-0.192817	0.0860039	0.250743	-0.147004
Rpn9	A_09_P045246	0.920008	0.116746	0.129925	-0.273902
Rpn9	A_09_P047101	-0.173028	0.165804	0.191193	-0.227087
Rpt1	A_09_P065611	-0.289526	-0.0902275	0.24773	0.103104
Rpt3	A_09_P065606	-0.0559594	0.17628	0.185874	-0.212511
Rpt3	A_09_P124670	-0.164906	0.131024	0.37902	-0.298828
Rpt4	A_09_P065601	-0.171127	0.203687	0.264277	-0.449823
Rpt4	A_09_P130840	-0.196182	0.170712	0.1279	-0.615355
Tbp-1	A_09_P065596	-0.03468	0.176444	0.0120735	-0.677026
Uch-L3	A_09_P013111	-0.052249	-0.0431191	0.272302	-0.204066
Uch-L3	A_09_P105755	0.0379095	-0.0634143	0.25214	-0.228573
	average	-0.157503	0.0647223	0.232891	-0.169102
autophagy
Atg1	A_09_P012736	0.00454775	-0.0346349	0.0713844	0.176148
Atg1	A_09_P140200	-0.0332123	-0.0376466	0.0697632	0.197933
Atg10	A_09_P063561	0.807726	0.431151	-0.435377	-0.522927
Atg10	A_09_P024936	0.132991	-0.0728769	0.34218	0.0445404
Atg101	A_09_P194235	0.158901	0.0484234	0.0668259	-0.293981
Atg101	A_09_P040246	0.19951	0.017848	-0.0485779	-0.253427
Atg12	A_09_P055286	0.0362005	-0.0614653	-0.0231177	0.0816866
Atg13	A_09_P072571	0.154514	-0.0447871	0.146142	-0.0349102
Atg14	A_09_P060826	-0.0145219	-0.25044	0.110405	0.427946
Atg16	A_09_P061096	-0.161953	-0.160959	0.181149	0.136134
Atg17	A_09_P036481	0.246146	0.246094	-0.0680526	-0.516356
Atg18a	A_09_P053786	-0.271642	-0.158947	0.239679	0.257429
Atg18b	A_09_P023996	0.402896	0.0409826	0.155542	-0.282394
Atg2	A_09_P056731	-0.110075	-0.00133769	0.0695264	0.0835673
Atg2	A_09_P132545	-0.374336	-0.157993	0.150524	0.256382
Atg3	A_09_P034351	-0.358515	-0.327442	0.370763	0.272662
Atg4a	A_09_P018121	-0.842402	-0.417725	0.517192	1.51386
Atg4b	A_09_P075421	-0.248852	-0.357702	0.296458	0.365323
Atg5	A_09_P067881	0.24007	0.0043637	0.0764624	-0.368738
Atg7	A_09_P164975	-0.61202	-0.455076	0.348065	0.241831
Atg7	A_09_P009181	0.438813	-0.00432555	-0.157326	-0.0329196
Atg8a	A_09_P016161	0.134392	0.0625448	0.00464153	-0.324128
Atg8a	A_09_P221885	0.141805	0.162953	0.0235414	-0.316676
Atg9	A_09_P008311	-0.154683	0.0341441	0.0963977	-0.0479851
	average	-0.00348754	-0.0622855	0.108508	0.0442084
insulin TOR
Akt1	A_09_P012326	0.25134	-0.194094	0.0834338	-0.1462
Akt1	A_09_P050896	-0.074343	-0.00968234	0.38236	-0.238652
Akt1	A_09_P144965	0.253982	-0.162368	0.0862099	-0.0934229
CG14184	A_09_P034856	-0.244421	-0.128997	0.161991	0.147954
CG14184	A_09_P114935	-0.167356	-0.147633	0.195352	0.545091
CG14977	A_09_P029181	-0.499029	-0.211445	0.287262	0.530477
CG5110	A_09_P022961	-0.191942	-0.149839	0.0671015	0.0631625
CG5189	A_09_P009121	-0.381112	-0.287563	0.355133	0.0689332
CG5189	A_09_P057706	-0.119247	-0.845044	0.245304	1.66276
CG5189	A_09_P113840	-0.145786	-0.739537	0.173673	1.70288
CG6182	A_09_P070961	-0.417292	-0.49008	0.259777	0.207415
chico	A_09_P076766	0.203705	0.0184882	-0.0925732	-0.0486317
conv	A_09_P007616	0.0601327	0.0936035	-0.433302	0.591976
foxo	A_09_P074921	0.873877	0.513267	-0.643	-0.562711
gig	A_09_P011411	-0.22505	-0.138316	0.345001	0.159418
Ilp6	A_09_P048326	-0.3011	0.142627	0.258311	-1.50958
Ilp6	A_09_P115680	-0.613353	0.0678601	0.124335	-1.60308
Ilp6	A_09_P186195	-0.733179	-0.460179	0.340697	0.470765
Ilp6	A_09_P221955	-0.0438681	0.0499741	0.157109	-1.41771
ImpL2	A_09_P042886	0.161929	0.0771758	-0.512438	-0.600868
ImpL2	A_09_P145010	0.104051	0.0598558	-0.630923	-0.673024
InR	A_09_P051801	0.442339	0.0902454	-0.322588	-0.130439
InR	A_09_P133465	0.83621	0.152422	-0.246894	-0.377367
InR	A_09_P144115	0.855738	0.184817	-0.305291	-0.242605
InR	A_09_P145670	0.73298	0.15564	-0.269158	-0.141833
InR	A_09_P176140	0.841891	0.18699	-0.388097	-0.207201
Lk6	A_09_P031896	-0.0493965	0.0222905	-0.0783488	0.0768302
Lk6	A_09_P051026	-0.0858746	0.0434678	-0.036926	-0.0454677
Lk6	A_09_P117490	0.0124076	0.00890255	-0.0361567	0.0193243
Lk6	A_09_P147425	-0.0627079	0.0425514	-0.0429525	-0.0442858
Lk6	A_09_P192695	-0.417779	-0.269911	0.241409	1.08491
Lnk	A_09_P065706	0.0308104	-0.171638	0.283652	0.181386
Lst8	A_09_P068566	0.104237	-0.0477378	0.0821343	-0.120495
Lst8	A_09_P165120	-0.172846	-0.0589819	0.167183	-0.0919577
melt	A_09_P050541	0.0416725	-0.559984	0.153274	-0.122586
Pdk1	A_09_P032306	0.654922	0.0379823	-0.309961	-1.14349
Pdk1	A_09_P048946	0.424103	0.0135578	0.234576	-0.733173
Pdk1	A_09_P103920	0.521049	0.082022	-0.238376	-0.972135
Pdk1	A_09_P209390	0.366708	0.0902834	-0.398016	-0.937809
Pi3K21B	A_09_P032521	-0.0302852	-0.450906	0.243151	0.421425
Pi3K21B	A_09_P181355	-0.295454	-0.494336	0.283755	0.40501
Pi3K92E	A_09_P030656	0.0988309	-0.0920242	-0.0197385	-0.00835705
Pten	A_09_P045621	0.388565	0.0252879	0.053929	-0.759159
Pten	A_09_P078491	0.372664	-0.123145	0.00113138	0.0395056
Pten	A_09_P133745	0.374434	-0.0266542	0.0315272	-0.0413151
Pten	A_09_P182190	0.344686	-0.0539629	0.135045	-0.0988534
RagA	A_09_P072821	0.172601	-0.0808341	0.181536	-0.0473293
RagC	A_09_P025081	-0.49977	-0.329218	0.38708	0.513209
Rheb	A_09_P064101	-0.315869	-0.251814	0.227386	0.256328
Rheb	A_09_P198175	-0.274612	-0.329541	0.175327	0.212532
Rheb	A_09_P206755	-0.349552	-0.285832	0.2104	0.214278
Rheb	A_09_P221290	-0.263173	-0.336047	0.234201	0.265601
rictor	A_09_P040441	0.40614	0.0680113	-0.0968672	-0.341232
rictor	A_09_P130020	0.415933	0.0612529	-0.127934	-0.393424
S6k	A_09_P031296	0.295585	0.0404695	-0.026322	-0.751508
S6k	A_09_P052216	0.296037	0.0297187	-0.0207313	-0.595421
S6k	A_09_P134540	0.36537	0.0385876	-0.0438992	-0.520113
S6k	A_09_P163140	0.846232	0.452016	-0.396453	-1.0144
S6k	A_09_P207785	0.0843684	-0.035041	0.197571	-0.402209
Sin1	A_09_P007676	-0.402232	-0.215503	0.456237	0.257896
slif	A_09_P035891	-0.0631329	0.182402	0.263115	-0.490181
Thor	A_09_P032876	-0.132052	0.0942866	-0.496951	1.15601
Tor	A_09_P032751	0.160596	0.0703036	-0.101806	-0.457916
Tsc1	A_09_P078406	-0.15371	0.107088	0.158396	0.291437
	average	0.0729782	-0.0761631	0.0251463	-0.102807
aa catabolism
A_09_P038641	CG1461	2.56606	1.3781	-1.53424	-1.79426
A_09_P058901	CG31075	-2.61168	-0.862458	0.778636	1.53643
A_09_P076601	CG17896	-0.822153	-0.509627	0.601979	0.930199
A_09_P164700	CG9362	-1.78505	-0.517905	0.465138	0.933081
A_09_P073016	CG9362	-1.78819	-0.475685	0.492094	0.993765
A_09_P072661	CG8043	-0.740983	-0.249551	0.347405	0.620789
A_09_P076591	arg	-0.402178	-0.75023	0.279248	0.939204
A_09_P071311	CG11089	-0.440633	-0.356119	0.52574	0.398973
A_09_P061616	CG1750	-0.705216	-0.334857	0.513726	0.369659
A_09_P073436	CG3999	4.00947	2.61172	-2.48162	-2.80944
A_09_P034146	CG7430	-0.269049	-0.156698	0.286233	0.222097
A_09_P033366	CG5235	-0.460144	-0.259582	0.206818	0.430111
A_09_P070716	CG10184	-0.365395	0.619687	0.320385	-0.669815
A_09_P071711	Ssadh	-0.328885	-0.0104984	0.273099	0.0718546
A_09_P064451	CG3267	-0.324291	-0.240153	0.421114	0.48077
A_09_P042531	Gdh	0.356517	0.000841	-0.22943	0.0594927
A_09_P182545	CG3626	0.0746152	0.0448418	0.148099	-0.0888634
A_09_P067446	CG3011	0.0696567	-0.0419346	0.189411	-0.285959
A_09_P080056	ppl	-0.118933	0.0803092	0.261256	-0.1122
A_09_P041176	ade3	-0.792934	-0.384057	0.328977	0.737277
A_09_P185670	Ssadh	-1.16866	-0.0699746	0.00396538	0.08768
A_09_P024021	CG8665	-0.127863	-0.110209	0.0462014	0.20926
A_09_P041736	cn	-0.0586696	0.111561	0.224492	-0.291587
A_09_P066991	CG3626	0.0556974	-0.0340652	0.273337	-0.0100565
A_09_P178040	CG4434	-0.0789535	0.0587481	0.0408435	0.250056
A_09_P178620	CG3011	-0.339433	0.0479409	0.22132	-0.175779
	average	-0.253742	-0.0157634	0.115547	0.116644
lipid metabolism
Baldspot	A_09_P033711	0.118159	-0.0506452	-0.118582	0.0426744
Baldspot	A_09_P049886	0.178501	0.0327501	0.0442661	0.246641
Baldspot	A_09_P148270	0.0587937	-0.109502	-0.020915	0.0556148
bgm	A_09_P079256	0.181661	0.879628	-0.133271	-0.287585
bgm	A_09_P110773	0.129838	0.661552	1.51124	-0.509351
CG12512	A_09_P019566	-0.586533	0.14829	0.0637623	0.227682
CG1718	A_09_P041026	0.331267	0.198998	-0.316553	-0.940418
CG1718	A_09_P145470	0.329738	0.231372	-0.287625	-0.951325
CG1718	A_09_P192825	0.274724	0.17993	-0.0084699	-0.191887
CG18155	A_09_P067891	0.839609	0.574746	-0.557314	-1.19861
CG18155	A_09_P137120	0.910455	0.620192	-0.730245	-1.44953
CG31689	A_09_P018651	0.712524	0.484596	-0.569625	-0.94718
CG32071	A_09_P014476	0.00233491	0.121349	0.172884	-0.0714717
CG3961	A_09_P034391	-0.394482	0.0288623	0.0484524	0.306562
CG3961	A_09_P148655	-0.79795	-0.345364	0.22619	0.630324
CG4500	A_09_P065296	0.973314	0.677325	-0.649918	-0.527153
CG4822	A_09_P017816	-0.307894	0.0596695	0.577498	-0.0810445
CG5853	A_09_P021286	0.0772689	0.217017	-0.0639118	-1.08091
CG5853	A_09_P189390	0.0822453	0.210684	-0.0314646	-1.30053
CG6052	A_09_P034086	-0.200703	-0.423774	0.594432	0.338153
CG6178	A_09_P070946	-0.33478	0.263385	0.17992	-0.238689
CG9743	A_09_P061306	0.336242	0.160601	-0.123162	-0.8843
Cyp4g1	A_09_P192275	0.144807	-0.174594	0.274733	0.320369
desat1	A_09_P064781	-0.146654	-0.143934	0.0533845	0.590321
desat1	A_09_P168970	-0.0135476	0.0580641	-0.0091451	0.386552
desat1	A_09_P183900	-0.302506	-0.20995	0.0141649	0.577539
desat2	A_09_P047071	0.805277	0.621304	-0.434649	-1.24082
desat2	A_09_P064776	0.764488	0.670061	-0.487403	-1.09635
pdgy	A_09_P079771	0.663436	0.34755	-0.319831	-2.27986
	average	0.166539	0.206557	-0.0379708	-0.398434
beta oxidation
AcCoAS	A_09_P029491	0.3621	0.0757841	-0.563225	-0.315653
Acsl	A_09_P012676	0.116361	0.205214	-0.0543216	-0.271389
Acsl	A_09_P050436	0.0916217	0.160234	-0.134087	-0.407532
Acsl	A_09_P116990	0.109241	0.100285	-0.425445	-0.698871
CG10814	A_09_P007261	0.391544	0.212539	-0.738424	-2.16976
CG12262	A_09_P053671	-0.357734	0.0902707	0.233905	-0.645391
CG14630	A_09_P016766	0.238233	0.000799	0.144293	-0.293791
CG14630	A_09_P199580	0.0309744	0.0559883	0.349026	-0.198391
CG2107	A_09_P028876	-0.0080239	0.16942	0.045695	-0.148778
CG3902	A_09_P034401	-0.709847	-0.483435	0.523314	0.444143
CG3902	A_09_P177590	-1.57176	-0.979282	0.743211	0.878598
CG4598	A_09_P021261	-0.23562	0.0381861	0.292071	-0.132118
CG4598	A_09_P125910	-0.231811	0.0231247	0.251099	-0.155488
CG5321	A_09_P038696	1.05308	1.54523	-0.807702	-0.657121
CG5321	A_09_P130140	0.884145	1.35735	-0.964452	-2.4598
CG7461	A_09_P009441	-0.0322596	0.0126953	0.172639	-0.0704209
CG9257	A_09_P023946	0.0736672	-0.0870619	0.122525	-0.067749
colt	A_09_P031951	-0.641788	-0.0857236	0.258978	0.125822
Hnf4	A_09_P011341	0.0537647	0.215613	-0.255936	-0.398733
Hnf4	A_09_P047756	0.0995366	0.33074	-0.167195	-0.262648
Lip3	A_09_P076441	-0.559428	0.295324	1.02315	-1.62772
scu	A_09_P032726	-0.0337502	0.0267731	0.282544	-0.137277
Thiolase	A_09_P077346	-0.0493437	0.142185	0.457441	-0.178974
whd	A_09_P079971	-0.362301	-0.117716	0.319254	0.0701574
yip2	A_09_P045581	-0.0771221	0.0454578	0.291759	-0.423016
yip2	A_09_P062261	-0.0977643	0.0236673	0.262641	-0.404821
	average	-0.0563188	0.129756	0.063952	-0.407951
peroxisome
Cat	A_09_P041596	0.309458	-0.143504	0.0752681	0.0326866
Cat	A_09_P137260	0.27812	-0.123383	0.124899	0.0722653
CCS	A_09_P012621	-0.268771	-0.325662	0.149358	0.239048
CG10672	A_09_P052871	-0.790197	-0.0789499	0.21443	0.158401
CG10672	A_09_P218395	-0.811192	-0.110717	0.221885	0.130868
CG12428	A_09_P072426	-0.785233	-0.145294	0.292826	0.219653
CG12428	A_09_P154085	-0.802745	-0.127703	0.354122	0.21187
CG13827	A_09_P070601	-0.0364087	0.00338999	0.333673	-0.0288254
CG13890	A_09_P028136	0.0501315	-0.0255696	0.279932	-0.160034
CG4860	A_09_P074201	-0.549013	-0.530544	0.727403	0.499462
CG5009	A_09_P079641	-0.0223389	0.0492481	0.0978244	-0.399961
CG9149	A_09_P028236	-1.35739	-0.433287	0.461178	0.804001
CG9319	A_09_P023816	-0.218903	0.11968	0.57981	-0.119394
Dhap-at	A_09_P062426	0.806871	0.0847381	-0.220912	-0.627687
Mfe2	A_09_P039341	-0.172203	-0.0438395	0.373218	-0.0306228
Mtpalpha	A_09_P065151	0.0534801	0.0107686	0.284018	-0.302094
Pex1	A_09_P029697	-0.25976	-0.220975	0.120258	0.0666625
Pex10	A_09_P028331	-0.228169	-0.0239881	0.144717	-0.135851
Pex11	A_09_P008106	-0.717396	-0.23503	0.391212	0.269444
Pex12	A_09_P018056	-1.17193	-0.160508	0.562291	0.35134
Pex12	A_09_P111175	-1.38856	-0.302395	0.36252	0.338489
Pex13	A_09_P007186	-0.357102	-0.17897	0.35527	0.13917
Pex14	A_09_P035226	-0.333283	-0.143362	0.476793	0.157192
Pex16	A_09_P035221	-0.0979792	0.154321	0.134153	-0.0562242
Pex2	A_09_P053906	-1.27815	-0.469843	0.531738	0.649822
Pex3	A_09_P056166	-0.0604245	-0.037927	0.37979	-0.0034984
Pex5	A_09_P076501	-0.956228	-0.486716	0.513063	0.515094
Sod	A_09_P206585	-0.384447	-0.0962308	0.136385	0.143491
	average	-0.412492	-0.143652	0.30204	0.111956

## Sheet: Fig 3C
						11 (log2)	14 (log2)	25 (log2)	30 (log2)
A_09_P042791	CG4463	Hsp23	FBtr0076453	FBtr0076453	FBgn0001224	9.09	8.81333	11.8267	14.9367
A_09_P042786	CG4460	Hsp22	FBtr0100558	FBtr0100558	FBgn0001223	9.78333	9.74667	11.5967	12.96
A_09_P042801	CG4466	Hsp27	FBtr0076454	FBtr0076454	FBgn0001226	10.2467	9.90333	11.67	12.9933
A_09_P186545	CG4466	Hsp27	FBtr0076454	FBtr0076454	FBgn0001226	10.1033	9.75	10.9267	12.6133
A_09_P194885	CG4466	Hsp27	FBtr0076454	FBtr0076454	FBgn0001226	10.1067	9.80667	11.03	12.8633
A_09_P206870	CG4466	Hsp27	FBtr0076454	FBtr0076454	FBgn0001226	10.16	9.89333	11.2267	13.08
A_09_P029571	CG31366, CG18743	Hsp70Aa, Hsp70Ab	FBtr0082512	FBtr0082512	FBgn0013275	11.7833	10.5033	12.8567	13.15
A_09_P029581	CG31359, CG5834, CG31449	Hsp70Ba, Bb and Bbb	FBtr0082637	FBtr0082637	FBgn0013278	9.49333	9.29333	11.1433	12.03
A_09_P059675	CG5834, CG31359, plus others?	Hsp70Bbb, Hsp70Bb (1 bp mismatch Hsp70Ba and Hsp70Bc)	FBtr0082636	FBtr0082636	FBgn0051354	10.2433	9.67	11.4867	12.2033
A_09_P136055	CG6489	Hsp70Bc	FBtr0082638	FBtr0082638	FBgn0013279	9.41667	9.1	10.3033	11.23
A_09_P198615	CG18743, CG31366	Hsp70Ab, Hsp70Aa (1 mismatch in 59 bases, so also one of the terminal bases mismatch)	FBtr0082482	FBtr0082482	FBgn0013276	8.84333	8.51	9.86333	9.97333
A_09_P042796	CG4183	Hsp26	FBtr0076496	FBtr0076496	FBgn0001225	11.4467	10.6667	11.5133	12.3933
A_09_P042806	CG4167	Hsp67Ba	FBtr0076495	FBtr0076495	FBgn0001227	8.62333	8.61	9.09	9.66
A_09_P154795	CG4167	Hsp67Ba	FBtr0076495	FBtr0076495	FBgn0001227	8.33667	8.34	8.66333	9.06333
A_09_P042816	CG4190	Hsp67Bc	FBtr0076497	FBtr0076497	FBgn0001229	8.43333	8.25	8.49333	8.79
A_09_P106065	CG4190	Hsp67Bc	FBtr0076497	FBtr0076497	FBgn0001229	8.68	8.39333	8.79667	9.18
A_09_P042821	CG5436	Hsp68	FBtr0084589	FBtr0084589	FBgn0001230	11.46	11.5367	12.5267	12.5267
A_09_P183375	CG12101	Hsp60A	FBtr0073434	FBtr0073434	FBgn0015245	10.2433	10.37	10.5967	10.7667
A_09_P179260	CG10578	DnaJ-1	FBtr0077124	FBtr0077124	FBgn0263106	13.4433	12.8267	12.8233	13.3033
						11 (norm)	14 (norm)	25 (norm)	30 (norm)
A_09_P042791	CG4463	Hsp23				0.276667	0	3.01333	6.12333
A_09_P042786	CG4460	Hsp22				0.0366667	0	1.85	3.21333
A_09_P042801	CG4466	Hsp27				0.343333	0	1.76667	3.09
A_09_P186545	CG4466	Hsp27				0.353333	0	1.17667	2.86333
A_09_P194885	CG4466	Hsp27				0.3	0	1.22333	3.05667
A_09_P206870	CG4466	Hsp27				0.266667	0	1.33333	3.18667
A_09_P029571	CG31366, CG18743	Hsp70Aa, Hsp70Ab				1.28	0	2.35333	2.64667
A_09_P029581	CG31359, CG5834, CG31449	Hsp70Ba, Bb and Bbb				0.2	0	1.85	2.73667
A_09_P059675	CG5834, CG31359, plus others?	Hsp70Bbb, Hsp70Bb (1 bp mismatch Hsp70Ba and Hsp70Bc)				0.573333	0	1.81667	2.53333
A_09_P136055	CG6489	Hsp70Bc				0.316667	0	1.20333	2.13
A_09_P198615	CG18743, CG31366	Hsp70Ab, Hsp70Aa (1 mismatch in 59 bases, so also one of the terminal bases mismatch)				0.333333	0	1.35333	1.46333
A_09_P042796	CG4183	Hsp26				0.78	0	0.846667	1.72667
A_09_P042806	CG4167	Hsp67Ba				0.0133333	0	0.48	1.05
A_09_P154795	CG4167	Hsp67Ba				-0.00333333	0	0.323333	0.723333
A_09_P042816	CG4190	Hsp67Bc				0.183333	0	0.243333	0.54
A_09_P106065	CG4190	Hsp67Bc				0.286667	0	0.403333	0.786667
A_09_P042821	CG5436	Hsp68				-0.0766667	0	0.99	0.99
A_09_P183375	CG12101	Hsp60A				-0.126667	0	0.226667	0.396667
A_09_P179260	CG10578	DnaJ-1				0.616667	0	-0.00333333	0.476667
summary
		Hsp23				0.276667	0	3.01333	6.12333
		Hsp22				0.0366667	0	1.85	3.21333
		Hsp27	average			0.316251	0	1.39478	3.05387
		Hsp70Ba, Bb, Bbb				0.2	0	1.85	2.73667
		Hsp70Aa, Ab				1.28	0	2.35333	2.64667
		Hsp70Bbb, Bb				0.573333	0	1.81667	2.53333
		Hsp70Bc				0.316667	0	1.20333	2.13
		Hsp26				0.78	0	0.846667	1.72667
		Hsp70Ab, Aa				0.333333	0	1.35333	1.46333
		Hsp68				-0.0766667	0	0.99	0.99
		Hsp67Ba	average			0.0930169	0	0.283888	0.634577
		Hsp67Bc	average			0.116408	0	0.726284	0.891913
		DnaJ-1				0.616667	0	-0.00333333	0.476667
		Hsp60A				-0.126667	0	0.226667	0.396667

## Sheet: Fig 3E
ProbeName	SystematicName	ensembl_transcript_id	ensembl_gene_id	description	flybasecgid_gene	flybasename_gene	chromosome_name	strand	start_position	end_position	t0	t0.1	t0.2	t4	t4.1	t4.2	t4.3	t4.4	t12	t12.1	t12.2	t24	t24.1	t24.2	t24.3	t24.4	t72	t72.1	t72.2	t72.3	control.t12	control.t12.1	control.t12.2	newtimet04	newtimet12	newtimet24	newtimet72	AveExpr	F	P.Value	adj.P.Val	cluster	pathway	stress
A_09_P000016	FBtr0089606	FBtr0089606	FBgn0053493		CG33493	CG33493	3L	-1	10685630	10686267	6.8	6.79	6.9	6.72	6.7	6.7	6.75	6.68	6.73	6.7	7.01	6.72	6.75	6.75	6.79	6.73	6.71	6.82	6.82	6.81	6.78	6.9	7.02	-0.152616	-0.0509054	-0.115168	-0.0708718	6.78541	2.40064	0.0806682	0.110989	NA	NA	NA
A_09_P000021	FBtr0089607	FBtr0089607	FBgn0053494		CG33494	CG33494	3R	-1	21319281	21320883	11.77	11.94	12.03	11.95	12.04	12.03	12.23	12.37	12.54	12.75	12.73	12.95	12.88	12.92	12.88	13.09	13.49	13.47	13.68	13.76	12.16	12.23	11.75	0.146266	0.693913	0.964111	1.62153	12.5918	91.3598	2.06894e-13	1.05827e-11	2	NA	NA
A_09_P000026	FBtr0089612	FBtr0089612	FBgn0053499	Sperm-specific dynein intermediate chain 4 [Source:FlyBase gene name;Acc:FBgn0053499]	CG33499	Sdic4	X	-1	20091160	20096107	10.17	10.23	10.06	10.25	10.19	10.22	10.23	10.13	9.75	9.69	9.71	10.13	10.11	10.28	10.49	10.16	10.09	10.05	9.78	9.84	10.28	10.19	10.39	-0.0181619	-0.502212	0.0123315	-0.281237	10.1049	14.1931	7.03783e-06	2.71122e-05	NA	NA	NA
A_09_P000031	FBtr0089418	FBtr0089418	FBgn0053503	Cyp12d1-d [Source:FlyBase gene name;Acc:FBgn0053503]	CG33503	Cyp12d1-d	2R	-1	7011159	7013119	12.96	13.2	13.02	12.58	12.57	12.52	12.77	12.77	12.94	12.76	13.07	13.23	13.17	13.32	13.68	13.32	12.94	13.1	13.13	13.13	12.44	12.36	12.93	-0.174989	0.106161	0.525017	0.256915	12.9519	8.56294	0.000248854	0.000637529	NA	NA	NA
A_09_P000036	FBtr0091445	FBtr0091445	FBgn0053505	U3 small nuclear riboprotein factor 55K [Source:FlyBase gene name;Acc:FBgn0053505]	CG33505	U3-55K	2R	-1	10746350	10748250	11.48	11.39	11.43	11.48	11.48	11.42	11.35	11.53	11.29	11.28	11.18	11.64	11.56	11.52	11.45	11.37	11.37	11.29	11.21	11.35	11.38	11.57	11.42	0.00649431	-0.196801	0.0605218	-0.141746	11.41	6.38902	0.0014228	0.00303594	NA	NA	NA
A_09_P000041	FBtr0091446	FBtr0091446	FBgn0053506		CG33506	CG33506	2R	-1	10744952	10746138	9.67	9.67	9.66	9.64	9.62	9.5	9.62	9.6	8.99	9.11	9.02	9.41	9.3	9.36	9.48	9.46	9.27	9.35	9.26	9.38	9.82	9.83	9.89	-0.162817	-0.715764	-0.353548	-0.441552	9.47364	44.1249	3.15805e-10	4.85291e-09	NA	NA	NA
A_09_P000051	FBtr0091448	FBtr0091448	FBgn0053508	pickpocket 13 [Source:FlyBase gene name;Acc:FBgn0053508]	CG33508	ppk13	2L	-1	21086790	21088751	6.75	6.64	6.55	6.62	6.62	6.64	6.62	6.68	6.6	6.51	6.52	6.59	6.55	6.75	6.62	6.59	6.59	6.64	6.61	6.6	6.78	6.71	6.71	-0.0527311	-0.146993	-0.0707653	-0.0809604	6.62951	2.17574	0.105136	0.139779	NA	NA	NA
A_09_P000066	FBtr0091451	FBtr0091451	FBgn0053511		CG33511	CG33511	2L	-1	21081127	21082494	6.65	6.54	6.58	6.7	6.6	6.65	6.6	6.46	6.95	6.72	6.51	6.63	6.74	6.77	6.75	6.53	6.44	6.56	6.39	6.46	6.78	6.48	6.67	-0.0139624	0.107351	0.0699927	-0.153843	6.61645	2.91112	0.0448146	0.0662442	NA	NA	NA
A_09_P000071	FBtr0300491	FBtr0300491	FBgn0053512	dpr4 [Source:FlyBase gene name;Acc:FBgn0053512]	CG33512	dpr4	3R	-1	7359205	7368671	6.52	6.65	6.51	6.44	6.66	6.66	6.7	6.84	6.65	6.87	6.6	6.63	6.49	6.58	6.68	6.7	6.71	6.66	6.65	6.46	6.6	6.33	6.42	0.151909	0.196044	0.107494	0.115966	6.60949	1.80679	0.163359	0.206208	NA	NA	NA
A_09_P000081	FBtr0091456	FBtr0091456	FBgn0053514		CG33514	CG33514	3L	1	4365434	4366671	6.59	6.38	6.62	6.46	6.54	6.37	6.49	6.44	6.43	6.26	6.34	6.49	6.61	6.69	6.52	6.5	6.37	6.53	6.39	6.46	6.8	6.65	6.52	-0.136374	-0.252762	-0.0335426	-0.153522	6.49728	4.18291	0.0113692	0.0195358	NA	NA	NA
A_09_P000116	FBtr0310384	FBtr0310384	FBgn0263738		CG43663	Ada2a	3R	-1	14078565	14081191	11.11	11.22	11.16	11.05	11.12	11.08	11.19	11.08	11.25	11.17	11.16	10.94	11.04	10.99	10.92	11.07	10.97	10.81	11.03	11.07	11.18	11.21	11.11	-0.060935	0.0289637	-0.175358	-0.195414	11.0841	7.10769	0.000776287	0.0017631	NA	NA	NA
A_09_P000121	FBtr0310384	FBtr0310384	FBgn0263738		CG43663	Ada2a	3R	-1	14078565	14081191	10.3	10.48	10.41	10.28	10.3	10.23	10.46	10.27	10.29	10.24	10.2	10.16	10.24	10.2	10.08	10.3	10.18	10.02	10.22	10.29	10.35	10.39	10.31	-0.0668215	-0.129916	-0.177088	-0.197163	10.2683	4.20407	0.0111253	0.019177	NA	NA	NA
A_09_P000131	FBtr0091474	FBtr0091474	FBgn0261872		CG33522	scaf6	3L	-1	17029959	17035674	12.02	12.15	12.1	12.02	11.99	12.03	12.08	12.1	11.93	11.99	12.07	11.85	11.89	11.87	12.08	12.04	11.75	11.71	11.88	11.88	12.06	12.22	12.18	-0.0784128	-0.1267	-0.176977	-0.318038	11.9948	8.80943	0.000207444	0.000542605	NA	NA	NA
A_09_P000136	FBtr0301554	FBtr0301554	FBgn0261872		CG33522	scaf6	3L	-1	17029959	17035674	7.92	7.89	7.77	7.86	7.83	7.89	7.93	7.91	8.05	7.93	8.13	7.68	7.74	7.64	8.04	7.45	7.62	7.69	7.51	7.66	7.85	7.79	8.16	-0.00842573	0.13822	-0.186121	-0.277756	7.82301	6.08001	0.00186462	0.00387831	NA	NA	NA
A_09_P000141	FBtr0091475	FBtr0091475	FBgn0053523		CG33523	CG33523	3L	1	5917153	5923220	10.11	10.16	10.16	10.4	10.36	10.46	10.43	10.48	10.65	10.62	10.64	10.56	10.74	10.71	10.98	10.86	10.7	10.81	10.92	10.74	10.07	10.23	10.41	0.233818	0.445191	0.580041	0.603347	10.53	28.4851	1.95496e-08	1.62219e-07	NA	NA	NA
A_09_P000151	FBtr0302859	FBtr0302859	FBgn0261573	CoRest [Source:FlyBase gene name;Acc:FBgn0261573]	CG42687	CoRest	X	1	19415962	19424929	6.91	6.81	6.87	6.93	6.84	6.83	6.77	6.79	6.78	6.61	6.56	6.86	6.78	6.88	6.82	6.76	6.82	6.7	6.75	6.71	6.89	6.89	6.87	-0.0393612	-0.224216	-0.0514956	-0.126458	6.80065	5.44561	0.00331449	0.00650434	NA	NA	NA
A_09_P000156	FBtr0302863	FBtr0302863	FBgn0261573	CoRest [Source:FlyBase gene name;Acc:FBgn0261573]	CG42687	CoRest	X	1	19415962	19424929	12.46	12.25	12.29	12.52	12.47	12.53	12.27	12.26	12.56	12.33	12.27	12.47	12.57	12.57	11.88	12.44	12.22	12.22	12.49	12.49	12.6	12.39	11.98	0.0815627	0.0569311	0.0567406	0.0266371	12.3703	0.145035	0.963291	0.966287	NA	NA	NA
A_09_P000161	FBtr0091486	FBtr0091486	FBgn0053526	PNUTS [Source:FlyBase gene name;Acc:FBgn0053526]	CG33526	PNUTS	2L	1	870465	877038	11.4	11.41	11.41	11.02	10.9	11.05	11.04	11.07	11.6	11.6	11.49	11.61	11.6	11.66	11.62	11.52	11.71	11.67	11.57	11.55	11.43	11.49	11.39	-0.406068	0.143684	0.180991	0.206524	11.4259	58.3948	1.98769e-11	4.74731e-10	NA	NA	NA
A_09_P000166	FBtr0091489	FBtr0091489	FBgn0053526	PNUTS [Source:FlyBase gene name;Acc:FBgn0053526]	CG33526	PNUTS	2L	1	870465	877038	12.19	12.36	12.25	12.49	12.5	12.51	12.69	12.63	12.1	12.11	12.32	11.83	11.76	11.99	11.95	12.09	11.9	11.76	11.75	11.82	12.18	12.3	12	0.350807	-0.0397989	-0.290455	-0.409136	12.1513	32.0128	6.67979e-09	6.47746e-08	NA	NA	NA
A_09_P000191	FBtr0091496	FBtr0091496	FBgn0053530	Acp53C14c [Source:FlyBase gene name;Acc:FBgn0053530]	CG33530	Acp53C14c	2R	-1	12638281	12638974	6.46	6.5	6.48	6.55	6.65	6.59	6.62	6.62	6.55	6.63	6.77	6.43	6.46	6.44	6.56	6.58	6.58	6.55	6.61	6.59	6.4	6.49	6.48	0.140425	0.184366	0.0263474	0.115149	6.54627	5.43824	0.00333724	0.00654472	NA	NA	NA
A_09_P000216	FBtr0113465	FBtr0113465	FBgn0053542	unpaired 3 [Source:FlyBase gene name;Acc:FBgn0053542]	CG33542	upd3	X	1	18171266	18178632	6.59	6.76	6.82	6.63	6.71	6.59	6.8	6.88	6.76	6.65	6.87	6.73	6.7	6.78	7.02	6.74	6.86	6.9	6.86	6.93	6.5	6.59	6.74	0.054584	0.097104	0.129144	0.222165	6.75719	2.59728	0.0641717	0.0907776	NA	NA	NA
A_09_P000231	FBtr0302033	FBtr0302033	FBgn0259986	nab [Source:FlyBase gene name;Acc:FBgn0259986]	CG33545	nab	3L	-1	4153618	4160932	9.9	9.74	9.73	9.5	9.45	9.61	9.29	9.56	10.22	10.15	10.13	9.92	10.08	10.11	10.29	10	9.25	9.58	9.25	9.4	9.86	10.01	9.95	-0.38289	0.300609	0.216071	-0.497637	9.78164	34.168	3.6359e-09	3.83692e-08	NA	NA	NA
A_09_P000236	FBtr0091512	FBtr0091512	FBgn0250732	GST-containing FLYWCH zinc-finger protein [Source:FlyBase gene name;Acc:FBgn0250732]	CG33546	gfzf	3R	-1	2971596	2976661	9.34	9.33	9.47	8.85	8.89	8.93	8.74	8.99	8.71	8.64	8.55	8.36	8.41	8.45	8.26	8.23	8.25	8.42	8.1	8.15	9.29	9.48	9.38	-0.501536	-0.746533	-1.04049	-1.15285	8.7493	107.627	3.75481e-14	2.72276e-12	4	NA	NA
A_09_P000246	FBtr0070421	FBtr0070421	FBgn0053548	msta [Source:FlyBase gene name;Acc:FBgn0053548]	CG33548	msta	X	-1	2099883	2107808	6.98	7.01	7.05	6.97	6.87	6.86	6.94	6.62	7.06	6.93	6.98	7.1	7.15	7.12	7.05	6.93	7.26	7.08	7.27	7.33	6.84	6.86	7.08	-0.116556	0.0215446	0.101739	0.265064	7.0149	7.77108	0.000455755	0.00109197	NA	NA	NA
A_09_P000266	FBtr0299751	FBtr0299751	FBgn0259220	Darkener of apricot [Source:FlyBase gene name;Acc:FBgn0259220]	CG42320	Doa	3R	1	24713799	24748494	11.43	11.41	11.34	11.44	11.28	11.44	11.36	11.35	11.46	11.25	11.42	11.49	11.57	11.57	11.37	11.44	11.27	11.3	11.21	11.19	11.42	11.36	11.25	0.00532168	0.00956657	0.119819	-0.124983	11.3745	4.69022	0.00682733	0.0124333	NA	NA	NA
A_09_P000271	FBtr0299745	FBtr0299745	FBgn0259220	Darkener of apricot [Source:FlyBase gene name;Acc:FBgn0259220]	CG42320	Doa	3R	1	24713799	24748494	11.22	11.34	10.71	11.25	11.04	11.22	11.41	11.31	11.26	11.4	11.48	11.24	11.29	11.28	11.35	10.92	11.26	11.11	10.86	10.99	11.16	10.89	11.07	0.183345	0.318761	0.153662	-0.00680146	11.1762	2.5916	0.0645944	0.091304	NA	NA	NA
A_09_P000276	MIP16990	NA	NA	NA	NA	NA	NA	NA	NA	NA	7.37	7.79	7.87	7.3	7.38	7.28	7.65	7.87	7.55	7.69	7.88	7.4	7.22	7.38	7.78	7.55	7.57	7.48	7.58	7.28	7.27	7.45	7.62	-0.0637301	0.142064	-0.0980837	-0.0834852	7.52983	0.839732	0.514715	0.56074	NA	NA	NA
A_09_P000281	FBtr0091528	FBtr0091528	FBgn0053554	Nipped-A [Source:FlyBase gene name;Acc:FBgn0053554]	CG33554	Nipped-A	2R	-1	1065506	1138553	14.55	14.26	14.17	14.32	14.22	14.36	14.05	13.86	13.91	13.71	13.81	13.57	13.79	13.9	13.43	13.75	14.02	13.97	14.07	14.21	14.51	14.37	13.91	-0.129506	-0.483202	-0.604856	-0.224296	14.0317	9.84272	9.96835e-05	0.000283804	NA	NA	NA
A_09_P000301	FBtr0113469	FBtr0113469	FBgn0053556	formin 3 [Source:FlyBase gene name;Acc:FBgn0053556]	CG33556	form3	3L	1	7087918	7116397	6.49	6.47	6.53	6.35	6.35	6.56	6.35	6.51	6.41	6.52	6.5	6.55	6.93	6.41	6.42	6.47	6.56	6.61	6.56	6.56	6.36	6.74	6.53	-0.0920302	-0.040653	0.0387903	0.0549975	6.51014	0.986266	0.435409	0.484198	NA	NA	NA
A_09_P000311	FBtr0302578	FBtr0302578	FBgn0053558	missing-in-metastasis [Source:FlyBase gene name;Acc:FBgn0053558]	CG33558	mim	2R	-1	2812192	2859142	6.79	6.93	6.75	7.81	7.61	7.77	7.56	7.69	8.27	8.24	8.32	8.09	8.2	8.24	8.29	7.94	8.04	8.16	7.78	8.12	6.8	6.97	6.89	0.83222	1.42381	1.29538	1.17298	7.70652	122.214	9.89117e-15	9.75929e-13	2	NA	NA
A_09_P000316	FBtr0113470	FBtr0113470	FBgn0053558	missing-in-metastasis [Source:FlyBase gene name;Acc:FBgn0053558]	CG33558	mim	2R	-1	2812192	2859142	9.31	9.23	9.27	9.57	9.53	9.62	9.47	9.68	9.73	9.62	9.54	10.35	10.33	10.45	10.74	10.29	10.56	10.98	10.4	10.44	9.52	9.37	9.69	0.175965	0.230784	1.03332	1.1952	9.89904	52.4004	5.84602e-11	1.17086e-09	2	NA	NA
A_09_P000346	FBtr0091612	FBtr0091612	FBgn0053635		CG33635	CG33635	2L	-1	157836	158664	12.02	11.99	11.96	11.95	11.95	12.08	11.88	11.87	12.44	12.25	12.28	12.11	12.25	12.28	12.58	12.2	12.14	12.38	11.98	12.01	11.93	12	12.4	-0.103953	0.273688	0.233849	0.0779876	12.1287	4.98164	0.00514016	0.00962168	NA	NA	NA
A_09_P000356	FBtr0332506	FBtr0332506	FBgn0053640		CG33640	CG33640	2L	1	13527841	13528537	7.81	7.79	7.64	7.6	7.6	7.65	7.64	7.37	7.6	7.58	7.74	7.57	7.6	7.54	7.54	7.47	7.99	7.77	7.85	7.92	7.93	7.8	7.85	-0.228774	-0.158726	-0.255874	0.0804202	7.68949	10.846	5.10611e-05	0.000156876	NA	NA	NA
A_09_P000361	FBtr0091618	FBtr0091618	FBgn0053641		CG33641	CG33641	2L	1	13529042	13529821	9.62	9.47	9.43	9.39	9.33	9.34	9.18	9.16	9.75	9.64	9.63	9.79	9.78	9.74	9.73	9.69	10	10.05	9.85	9.91	9.65	9.55	9.61	-0.276296	0.118576	0.191768	0.39867	9.62158	36.4217	1.99101e-09	2.29711e-08	NA	NA	NA
A_09_P000366	FBtr0091619	FBtr0091619	FBgn0053642		CG33642	CG33642	2L	1	13529975	13530736	7.61	7.51	7.35	8.69	8.58	8.68	8.41	8.34	9.29	9.27	9.31	9.43	9.6	9.51	9.14	9.42	8.89	8.85	9	9.13	7.58	7.64	7.41	1.02347	1.77284	1.90277	1.45119	8.63606	175.183	2.16947e-16	6.42164e-14	2	NA	NA
A_09_P000371	FBtr0091620	FBtr0091620	FBgn0053643		CG33643	CG33643	2L	1	13531074	13531662	6.53	6.43	6.46	6.62	6.65	6.62	6.61	6.61	6.59	6.53	6.55	6.58	6.44	6.67	6.56	6.55	6.62	6.53	6.64	6.65	6.49	6.58	6.54	0.11649	0.0539703	0.0540751	0.103476	6.56735	2.29272	0.0915654	0.123927	NA	NA	NA
A_09_P000376	FBtr0091621	FBtr0091621	FBgn0053644		CG33644	CG33644	2L	1	13532085	13532636	6.56	6.56	6.47	6.53	6.61	6.58	6.62	6.59	6.56	6.48	6.56	6.37	6.42	6.49	6.63	6.49	6.43	6.37	6.56	6.44	6.53	6.32	6.48	0.10354	0.0479385	-0.00530543	-0.0378213	6.50652	1.92178	0.142302	0.182655	NA	NA	NA
A_09_P000381	FBtr0332507	FBtr0332507	FBgn0053645		CG33645	CG33645	2L	1	13532872	13533454	6.42	6.51	6.45	6.91	6.67	6.62	6.8	6.7	6.63	6.71	6.9	6.66	6.6	6.53	6.68	6.52	6.59	6.6	6.61	6.69	6.69	6.57	6.66	0.190004	0.194738	0.0477746	0.0705148	6.63993	3.33104	0.0280698	0.0437297	NA	NA	NA
A_09_P000386	FBtr0091624	FBtr0091624	FBgn0053647		CG33647	CG33647	3L	1	19229460	19230157	8.83	8.59	8.44	8.67	8.57	8.57	8.44	8.1	8.27	8.1	8.03	8.07	8.17	8.01	7.5	7.81	7.67	7.72	7.82	7.75	8.47	8.21	8.66	-0.0621937	-0.398665	-0.618712	-0.791748	8.19389	15.8636	2.94357e-06	1.26515e-05	NA	NA	NA
A_09_P000401	FBtr0307333	FBtr0307333	FBgn0053653	Calcium activated protein for secretion [Source:FlyBase gene name;Acc:FBgn0053653]	CG33653	Caps	4	1	1234563	1275485	7.78	7.84	7.94	7.58	7.61	7.55	7.75	7.4	7.6	7.47	7.57	7.47	7.24	7.29	7.36	7.48	7.54	7.49	7.71	7.89	7.75	7.72	7.92	-0.242511	-0.278869	-0.454329	-0.166955	7.60607	10.406	6.81391e-05	0.000202332	NA	NA	NA
A_09_P000461	FBtr0091660	FBtr0091660	FBgn0053680		CG33680	CG33680	2R	-1	21136529	21137839	6.64	6.92	6.57	6.45	6.34	6.59	6.95	6.66	6.49	6.53	6.51	6.4	6.45	6.57	6.45	6.58	6.82	6.46	7.22	6.88	6.42	6.35	6.58	0.0170171	-0.0720032	-0.0906815	0.265227	6.60062	2.28256	0.0926686	0.125176	NA	NA	NA
A_09_P000521	FBtr0091698	FBtr0091698	FBgn0053710		CG33710	CG33710	3L	-1	19945054	19945890	7.02	6.96	6.82	7.1	6.9	7.01	6.98	6.81	6.94	6.93	7.03	6.79	6.88	6.86	6.78	6.79	6.54	6.75	6.76	6.78	7.04	6.85	7.08	-0.00263778	0.00787749	-0.14347	-0.254667	6.88637	6.15017	0.00175262	0.00366524	NA	NA	NA
A_09_P000526	FBtr0303383	FBtr0303383	FBgn0261836	Muscle-specific protein 300 [Source:FlyBase gene name;Acc:FBgn0261836]	CG42768	Msp-300	2L	1	5100877	5207002	8	7.83	7.72	7.9	7.83	7.82	7.74	7.86	7.68	7.69	7.88	7.44	7.65	7.58	7.71	7.27	7.62	7.76	7.47	7.53	7.98	7.89	7.95	-0.0708779	-0.145397	-0.368069	-0.304064	7.73029	8.32232	0.000298085	0.000747428	NA	NA	NA
A_09_P000531	FBtr0303384	FBtr0303384	FBgn0261836	Muscle-specific protein 300 [Source:FlyBase gene name;Acc:FBgn0261836]	CG42768	Msp-300	2L	1	5100877	5207002	8.62	8.33	8.4	9.07	9.02	8.95	8.4	8.56	9.08	8.96	8.86	8.55	8.66	8.87	8.9	8.5	8.9	9.12	8.68	8.73	8.53	8.31	8.4	0.369765	0.535808	0.266409	0.426138	8.71302	5.73188	0.00254796	0.00512832	NA	NA	NA
A_09_P000536	FBtr0303389	FBtr0303389	FBgn0261836	Muscle-specific protein 300 [Source:FlyBase gene name;Acc:FBgn0261836]	CG42768	Msp-300	2L	1	5100877	5207002	10.62	10.54	10.56	10.6	10.48	10.66	10.17	10.49	10.35	10.35	10.36	9.96	10.14	10.23	10.48	10.05	10.2	10.44	9.87	10.01	10.78	10.81	10.52	-0.157	-0.284225	-0.465364	-0.510023	10.3776	8.16923	0.000334866	0.000828833	NA	NA	NA
A_09_P000541	FBtr0091718	FBtr0091718	FBgn0053721		CG33721	CG33721	3R	1	18156791	18157523	6.54	6.65	6.52	6.51	6.64	6.55	6.58	6.71	6.65	6.81	6.73	6.66	6.64	6.55	6.59	6.63	6.84	6.65	6.63	6.59	6.82	6.71	6.54	-0.0315266	0.0962002	-0.0160553	0.0466927	6.64186	1.07745	0.39147	0.441829	NA	NA	NA
A_09_P000551	FBtr0091722	FBtr0091722	FBgn0262595	Chemosensory protein A 56a [Source:FlyBase gene name;Acc:FBgn0262595]	CG33724	CheA56a	2R	1	14527699	14528307	6.66	6.56	6.66	6.91	6.79	6.83	6.77	6.71	6.83	6.62	6.62	7	7.02	7.05	6.78	6.83	6.68	6.82	6.75	6.7	6.69	6.56	6.71	0.164122	0.0511977	0.297688	0.0971944	6.76349	7.57517	0.000532025	0.00125555	NA	NA	NA
A_09_P000621	FBtr0091775	FBtr0091775	FBgn0053774		CG33774	CG33774	2R	-1	5287258	5287809	9.73	9.86	9.92	9.84	9.67	9.85	10.02	9.81	9.15	9.34	9.07	9.81	9.8	9.67	9.47	10.02	10.08	9.92	10.3	10.04	9.99	9.92	9.66	-0.00964694	-0.660144	-0.0928466	0.23883	9.77956	17.3325	1.44139e-06	6.78461e-06	NA	NA	NA
A_09_P000682	FBtr0091805	FBtr0091805	FBgn0053801	His1:CG33801 [Source:FlyBase gene name;Acc:FBgn0053801]	CG33801	His1:CG33801	2L	1	21417078	21417975	12.28	12.79	12.33	12.46	12.45	12.29	12.89	12.72	11.69	12.33	12.54	11.51	11.61	11.16	12.49	11.45	11.97	11.42	11.92	11.55	12.29	12.44	13.4	-0.0277396	-0.404446	-0.945243	-0.871352	12.1743	7.73961	0.000467158	0.00111574	NA	NA	NA
A_09_P000686	FBtr0091808	FBtr0091808	FBgn0053804	His1:CG33804 [Source:FlyBase gene name;Acc:FBgn0053804]	CG33804	His1:CG33804	2L	1	21427041	21427938	9.97	10.05	9.82	9.87	9.95	9.86	9.85	9.68	9.52	9.44	9.44	9.07	8.93	8.93	8.66	8.89	8.63	8.34	8.49	8.77	10.15	10.03	9.92	-0.147953	-0.525268	-1.09543	-1.42886	9.40271	112.559	2.34859e-14	1.92755e-12	4	NA	NA
A_09_P000691	FBtr0091811	FBtr0091811	FBgn0053807	His1:CG33807 [Source:FlyBase gene name;Acc:FBgn0053807]	CG33807	His1:CG33807	2L	1	21432088	21432985	12.54	13.05	12.61	12.55	12.75	12.5	13.3	13	11.98	12.67	12.86	11.82	11.61	11.45	12.69	11.85	12.27	11.71	12.1	11.94	12.71	12.74	13.49	-0.0359006	-0.352532	-0.969809	-0.852799	12.4437	8.44794	0.000271181	0.000687125	NA	NA	NA
A_09_P000696	FBtr0091814	FBtr0091814	FBgn0053810	His1:CG33810 [Source:FlyBase gene name;Acc:FBgn0053810]	CG33810	His1:CG33810	2L	1	21437136	21438033	8.83	9.5	8.96	9.06	9.29	9.1	9.41	9.43	8.08	8.43	8.59	8.25	8.42	8.42	9.46	8.56	8.73	8.48	8.19	8.15	9.17	9.25	9.91	-0.0112275	-0.902198	-0.648818	-0.88306	8.85457	9.30042	0.000145581	0.000396054	NA	NA	NA
A_09_P000746	FBtr0091872	FBtr0091872	FBgn0053868	His2B:CG33868 [Source:FlyBase gene name;Acc:FBgn0053868]	CG33868	His2B:CG33868	2L	-1	21537682	21538236	6.99	7.24	7.36	7.22	7.18	7.19	7.49	7.47	7.43	7.45	7.75	7.15	6.97	7.1	7.5	7.5	6.89	7.01	7.03	6.99	7	7.14	7.18	0.158797	0.391144	0.0915271	-0.169068	7.22805	6.01082	0.00198272	0.00409704	NA	NA	NA
A_09_P000766	FBtr0091895	FBtr0091895	FBgn0053891	His4:CG33891 [Source:FlyBase gene name;Acc:FBgn0053891]	CG33891	His4:CG33891	2L	-1	21479087	21479610	6.94	6.64	7.09	7.76	7.18	7.42	6.84	7.06	7.12	7.32	6.82	7.56	8.4	8.36	7.57	7.32	7.55	8.43	7.17	7.33	7.34	7.56	7.15	0.133291	-0.0311341	0.721822	0.501132	7.38828	3.59025	0.0211843	0.0340519	NA	NA	NA
A_09_P000776	FBtr0091914	FBtr0091914	FBgn0053910	His2B:CG33910 [Source:FlyBase gene name;Acc:FBgn0053910]	CG33910	His2B:CG33910	2L	-1	21418259	21418843	13.47	14.35	14.15	13.58	13.58	14.01	14.9	14.75	13.38	13.98	14.23	12.76	12.7	12.88	13.36	13.22	12.68	12.36	12.94	12.82	13.56	13.56	13.02	0.477603	0.180123	-0.705005	-0.985643	13.4891	9.91921	9.45929e-05	0.000271063	NA	NA	NA
A_09_P000781	NM_001032104	NA	NA	NA	NA	NA	NA	NA	NA	NA	6.38	6.57	6.52	6.44	6.53	6.5	6.51	6.49	6.65	6.56	6.69	6.45	6.88	6.44	6.53	6.5	6.53	6.59	6.57	6.66	6.57	6.49	6.5	-0.0127307	0.124864	0.0518874	0.0798087	6.54648	1.23397	0.325265	0.37616	NA	NA	NA
A_09_P000796	FBtr0091923	FBtr0091923	FBgn0053919		CG33919	CG33919	2R	-1	2511337	2512082	6.6	6.7	6.73	6.85	6.76	6.8	6.84	6.79	6.78	6.72	7.03	6.68	6.7	6.69	6.9	6.76	6.78	6.71	6.78	6.87	6.63	6.77	6.65	0.125865	0.160807	0.0654357	0.10445	6.76207	2.21412	0.100466	0.134362	NA	NA	NA
A_09_P000801	FBtr0091924	FBtr0091924	FBgn0053920		CG33920	CG33920	3R	-1	26870113	26870827	7.06	7.19	7.1	8.01	7.96	8.06	7.88	8.07	8.23	8.14	8.22	7.59	7.7	7.64	7.87	7.81	8.05	8.01	7.88	8.04	7.11	7.3	6.97	0.874681	1.07502	0.599561	0.876017	7.73477	88.8908	2.74762e-13	1.34084e-11	1	NA	NA
A_09_P000821	FBtr0091930	FBtr0091930	FBgn0053926		CG33926	CG33926	3L	1	9436364	9439488	15.92	15.91	15.92	16.07	16.09	15.97	16.07	15.91	16.4	16.33	16.4	16.65	16.7	16.61	16.31	16.64	16.59	16.54	16.65	16.73	15.91	15.74	15.59	0.189704	0.544114	0.748644	0.793771	16.2451	46.216	2.01138e-10	3.29253e-09	NA	NA	NA
A_09_P000831	FBtr0091932	FBtr0091932	FBgn0053928		CG33928	CG33928	2L	-1	17435891	17436600	6.58	6.74	6.59	6.62	6.7	6.7	6.69	6.9	6.71	6.89	6.63	6.85	6.48	6.69	6.69	6.87	6.98	6.66	6.81	6.66	6.62	6.75	6.63	0.0695859	0.0906026	0.0655174	0.125213	6.71514	0.711892	0.592554	0.632674	NA	NA	NA
A_09_P000841	FBtr0310400	FBtr0310400	FBgn0263749		CG43674	CG43674	3R	1	5165938	5188666	11.57	11.74	11.56	12	12.03	12.06	12.16	12.06	12.21	12.13	12.3	12.02	12.09	12.16	12.41	12.35	12.14	12.13	12.3	12.32	11.57	11.67	11.85	0.403496	0.553337	0.548529	0.563533	12.0365	23.296	1.17885e-07	7.69259e-07	NA	NA	NA
A_09_P000851	FBtr0091947	FBtr0091947	FBgn0053937		CG33937	CG33937	3R	1	5181217	5183414	6.79	6.7	6.76	6.87	6.77	6.85	6.84	6.81	6.72	6.71	6.69	6.7	6.66	6.78	6.83	6.65	6.72	6.81	6.68	6.56	6.72	6.63	6.81	0.0890095	-0.0283775	-0.0134691	-0.0456125	6.74165	2.01116	0.127874	0.166276	NA	NA	NA
A_09_P000881	FBtr0100008	FBtr0100008	FBgn0262127	kibra ortholog [Source:FlyBase gene name;Acc:FBgn0262127]	CG33967	kibra	3R	-1	10524252	10549978	10.09	10.27	10.94	10.47	10.7	10.75	10.57	10.95	11.41	11.57	11.09	11.11	10.87	11.17	11.49	11.46	11.05	11.25	11.11	11.06	10.22	10.51	10.08	0.331971	1.00624	0.867246	0.763415	10.8771	16.177	2.5178e-06	1.10076e-05	2	NA	NA
A_09_P000896	FBtr0100012	FBtr0100012	FBgn0053970		CG33970	CG33970	3R	1	22144080	22187711	6.68	6.82	6.62	7.18	7.01	6.9	6.9	6.78	7.12	6.77	7.13	6.98	6.9	7.19	6.88	6.81	6.99	6.8	6.88	7.12	6.57	6.58	6.65	0.298543	0.353764	0.298101	0.294343	6.88183	5.7165	0.00258385	0.00519069	NA	NA	NA
A_09_P000901	FBtr0100014	FBtr0100014	FBgn0053971	Ionotropic receptor 62a [Source:FlyBase gene name;Acc:FBgn0053971]	CG33971	Ir62a	3L	-1	1529439	1531259	6.96	6.97	6.81	6.81	6.85	6.78	6.79	6.95	6.93	7.1	7.11	6.86	6.72	6.89	6.86	6.79	7.07	6.87	6.92	6.96	6.89	7.08	6.93	-0.101556	0.110185	-0.114331	0.0129903	6.90893	4.18453	0.0113503	0.0195108	NA	NA	NA
A_09_P000906	FBtr0100020	FBtr0100020	FBgn0053977		CG33977	CG33977	3R	-1	9228281	9228771	12.89	13.06	13.2	12.74	12.73	12.77	13.01	12.84	12.79	12.85	12.78	12.99	12.92	12.8	12.41	13.14	12.98	12.89	13.29	13.28	13.02	13.06	12.64	-0.160362	-0.170053	-0.126606	0.131158	12.9155	2.08909	0.116531	0.153102	NA	NA	NA
A_09_P000921	FBtr0100028	FBtr0100028	FBgn0053983	obstructor-H [Source:FlyBase gene name;Acc:FBgn0053983]	CG33983	obst-H	3L	-1	15521365	15522343	6.76	6.79	6.82	6.68	6.76	6.7	6.89	6.76	6.82	6.77	7.01	6.7	6.83	6.72	6.8	6.78	6.77	6.74	6.8	6.88	6.84	6.76	6.65	-0.0128532	0.0942856	-0.0044638	0.0305975	6.78435	0.930216	0.464468	0.512368	NA	NA	NA
A_09_P000941	FBtr0100033	FBtr0100033	FBgn0053988		CG33988	CG33988	2R	-1	20582901	20624180	6.69	6.66	6.63	6.77	6.67	6.68	6.63	6.54	6.56	6.43	6.63	6.66	6.98	6.55	6.6	6.51	6.54	6.59	6.62	6.78	6.9	6.79	6.78	-0.0793192	-0.197957	-0.0787024	-0.107291	6.65987	1.39635	0.267788	0.317421	NA	NA	NA
A_09_P000951	FBtr0100049	FBtr0100049	FBgn0053995		CG33995	CG33995	2L	1	5043270	5048365	11.83	11.98	11.83	11.36	11.3	11.34	11.6	11.63	11.53	11.52	11.8	11.53	11.56	11.66	11.93	11.53	12.22	12.26	12.1	12.14	11.68	11.82	12	-0.412693	-0.24363	-0.216075	0.322873	11.7446	19.1261	6.38652e-07	3.31651e-06	NA	NA	NA
A_09_P000966	FBtr0300947	FBtr0300947	FBgn0054001		CG34001	CG34001	3L	1	10624179	10627712	8.86	8.9	8.88	8.77	8.61	8.62	8.68	8.44	8.53	8.31	8.46	8.2	8.21	8.21	7.8	8.3	7.92	7.78	8.18	8.25	9.11	9.08	8.83	-0.321907	-0.511385	-0.802149	-0.914175	8.47577	29.8797	1.26277e-08	1.12208e-07	NA	NA	NA
A_09_P000996	FBtr0100063	FBtr0100063	FBgn0054008		CG34008	CG34008	3R	-1	16406405	16407244	8.67	8.78	8.72	9.01	9.02	9.03	9.1	8.77	9.12	9.02	9.04	9	8.97	8.95	8.72	8.86	8.59	8.49	8.63	8.68	8.59	8.36	8.6	0.362602	0.437607	0.276165	-0.0251713	8.81427	14.1679	7.13501e-06	2.74573e-05	NA	NA	NA
A_09_P001016	TC225080	NA	NA	NA	NA	NA	NA	NA	NA	NA	6.65	6.55	6.49	6.46	6.44	6.61	6.46	6.46	6.66	6.46	6.42	6.62	6.54	6.56	6.62	6.58	6.49	6.61	6.51	6.56	6.69	6.49	6.6	-0.0873854	-0.0641456	0.0063288	-0.0336174	6.54498	1.15076	0.35906	0.409706	NA	NA	NA
A_09_P001021	FBtr0100070	FBtr0100070	FBgn0054015		CG34015	CG34015	X	-1	16341601	16342335	11.82	12.12	12.16	11.56	11.64	11.72	11.78	11.75	12.01	11.98	11.96	11.54	11.57	11.66	11.9	11.97	11.85	11.96	11.81	11.75	11.64	11.86	11.98	-0.236349	0.0536208	-0.200415	-0.0847445	11.8255	3.33873	0.0278339	0.0434147	NA	NA	NA
A_09_P001031	FBtr0301717	FBtr0301717	FBgn0260965		CG42588	CG42588	3L	1	12807354	12817750	6.86	6.75	6.8	6.82	6.77	6.89	6.72	6.76	6.8	6.76	7.02	6.66	6.9	6.71	6.82	6.61	6.52	6.72	6.6	6.42	6.77	6.7	6.91	-0.00683753	0.0646894	-0.0568345	-0.232428	6.75108	4.36177	0.00947603	0.0166245	NA	NA	NA
A_09_P001096	FBtr0308948	FBtr0308948	FBgn0054031		CG34031	CG34031	3L	1	23167567	23178791	8	8.21	8.16	8.07	8	7.97	8.18	7.88	8.26	8.04	8.33	8.24	8.26	8.18	7.84	8.49	8.09	7.86	8.33	8.47	7.97	8.12	7.79	-0.0181438	0.173727	0.16653	0.146921	8.11973	1.32452	0.291898	0.342352	NA	NA	NA
A_09_P001106	FBtr0100088	FBtr0100088	FBgn0054033		CG34033	CG34033	2R	1	5708068	5708691	6.97	6.61	6.64	7.14	7.1	7.09	6.79	6.66	7.85	7.79	7.24	8.72	8.74	8.57	7.32	7.99	8.4	8.32	7.78	7.86	6.92	6.82	6.62	0.191564	0.858307	1.50314	1.32431	7.47652	21.0453	2.84199e-07	1.63841e-06	2	NA	NA
A_09_P001131	FBtr0301014	FBtr0301014	FBgn0054039		CG34039	CG34039	3L	1	14553100	14555713	9.48	9.7	9.67	8.86	8.89	8.94	9.06	9.01	9.21	9.16	9.13	9.16	9.1	9.09	9.27	9.25	9	9.01	8.76	8.87	9.49	9.58	9.65	-0.64231	-0.428174	-0.421113	-0.682363	9.18867	44.3815	2.98497e-10	4.61048e-09	NA	NA	NA
A_09_P001141	FBtr0332435	FBtr0332435	FBgn0054041		CG34041	CG34041	3R	1	26333745	26335868	8.73	8.93	8.93	8.7	8.59	8.66	8.81	8.64	8.44	8.36	8.42	8.62	8.59	8.43	8.33	8.46	8.55	8.45	8.91	8.8	8.63	8.67	8.99	-0.133172	-0.408069	-0.332047	-0.137298	8.63619	6.6268	0.0011603	0.00252719	NA	NA	NA
A_09_P001156	FBtr0302390	FBtr0302390	FBgn0054045		CG34045	CG34045	2R	1	15218394	15222693	9.69	10.03	10.03	9.26	9.29	9.22	9.82	9.82	9.42	9.66	10.02	9.26	9.2	9.06	10.06	9.54	9.42	9.24	9.87	9.61	9.78	9.97	10.33	-0.488976	-0.269525	-0.546144	-0.438124	9.6356	3.42747	0.0252628	0.0398102	NA	NA	NA
A_09_P001171	TC239357	NA	NA	NA	NA	NA	NA	NA	NA	NA	6.69	6.76	6.57	6.6	6.58	6.69	6.61	6.75	6.76	6.96	6.61	6.68	6.47	6.63	6.63	6.83	6.86	6.66	6.65	6.5	6.57	6.74	6.57	-0.00337385	0.129459	-0.00339393	0.0167562	6.66885	0.784056	0.547659	0.590995	NA	NA	NA
A_09_P001191	NR_047740	NA	NA	NA	NA	NA	NA	NA	NA	NA	6.52	6.52	6.53	6.59	6.58	6.54	6.49	6.54	6.63	6.51	6.62	6.5	6.46	6.59	6.65	6.62	6.49	6.62	6.48	6.57	6.43	6.46	6.5	0.055462	0.0955768	0.0746168	0.0496959	6.54153	1.18317	0.345526	0.396393	NA	NA	NA
A_09_P001211	FBtr0100833	FBtr0100833	FBgn0054056		CG34056	CG34056	3L	1	895951	897364	7.53	7.49	7.54	8.18	8.24	8.21	8.06	8.17	8.12	8	8.16	7.71	7.76	7.84	8.15	8.1	7.45	7.62	7.84	7.89	7.37	7.5	7.54	0.678067	0.597986	0.417792	0.207148	7.84586	22.0306	1.91683e-07	1.16769e-06	NA	NA	NA
A_09_P001216	FBtr0100834	FBtr0100834	FBgn0054057		CG34057	CG34057	3L	1	897380	898772	6.54	6.57	6.55	6.65	6.63	6.74	6.63	6.73	6.82	6.89	6.74	6.84	6.63	6.85	6.81	6.99	6.68	6.77	6.71	6.73	6.43	6.52	6.41	0.174806	0.313627	0.322418	0.217812	6.69072	11.2254	4.00464e-05	0.000126192	NA	NA	NA
A_09_P001236	FBtr0113773	FBtr0113773	FBgn0058002		CG40002	CG40002	3LHet	1	459586	460458	9.88	9.81	9.9	9.73	9.71	9.64	9.82	9.63	9.47	9.51	9.41	8.78	8.73	8.65	8.48	8.93	8.07	7.94	8.47	8.42	9.85	9.83	9.65	-0.111759	-0.353939	-1.10368	-1.59191	9.23051	110.164	2.94224e-14	2.30978e-12	4	respiratory chain	NA
A_09_P001241	FBtr0111230	FBtr0111230	FBgn0058006		CG40006	CG40006	2L	-1	22515149	22649081	7.3	7.09	7.2	7.46	7.37	7.33	7.34	7.15	7.94	7.77	7.81	8.17	8.13	8.1	8.07	8.29	8.02	8.13	8.39	8.36	7.49	7.26	7.35	0.0481666	0.558434	0.868894	0.941007	7.71797	63.278	8.86807e-12	2.43717e-10	NA	NA	NA
A_09_P001246	NP12807701	NA	NA	NA	NA	NA	NA	NA	NA	NA	6.42	6.34	6.45	6.56	6.45	6.44	6.39	6.28	6.45	6.51	6.48	6.46	6.78	6.47	6.34	6.32	6.47	6.41	6.35	6.37	6.9	6.68	6.36	-0.0996343	-0.0437225	-0.0498005	-0.123396	6.46454	0.544512	0.704799	0.735258	NA	NA	NA
A_09_P001256	FBtr0113781	FBtr0113781	FBgn0058042		CG40042	CG40042	2LHet	-1	167980	169093	13.02	12.72	12.66	12.86	12.89	12.62	12.39	12.73	12.9	12.73	12.89	12.8	12.9	12.93	12.8	12.54	12.83	12.96	12.53	12.66	12.64	12.81	12.88	-0.0919942	0.0499899	0.0053699	-0.0415508	12.7695	0.492462	0.7413	0.768056	NA	NA	NA
A_09_P001266	FBtr0111163	FBtr0111163	FBgn0058045		CG40045	CG40045	3L	1	24021615	24028959	15.96	15.95	15.85	15.91	15.77	15.87	15.81	15.7	15.97	15.99	15.95	16.01	16.09	15.94	15.55	16.04	15.95	15.93	16.3	16.24	15.95	15.82	15.66	-0.0502748	0.106798	0.0600333	0.237909	15.9215	2.65617	0.0599559	0.0855917	NA	NA	NA
A_09_P001296	FBtr0085293	FBtr0085293	FBgn0039588		CG12413	CG12413	3R	-1	24367996	24370524	7.93	7.84	8.11	7.33	7.37	7.51	7.32	7.58	7.5	7.56	7.62	7.41	7.45	7.49	7.57	7.36	7.35	7.56	7.46	7.27	7.6	7.8	7.81	-0.424216	-0.289382	-0.389714	-0.4375	7.55755	12.3705	1.98243e-05	6.78318e-05	NA	NA	NA
A_09_P001301	TC223168	NA	NA	NA	NA	NA	NA	NA	NA	NA	10.91	9.63	10.73	10.79	11.03	10.5	11	10.51	10.85	10.8	10.96	11.22	10.85	10.87	11.15	10.98	10.7	10.61	11.2	11.11	11.14	11.07	10.94	0.0275316	0.131865	0.275808	0.16718	10.85	0.629862	0.646332	0.681907	NA	NA	NA
A_09_P001361	TC249962	NA	NA	NA	NA	NA	NA	NA	NA	NA	6.6	6.65	6.64	6.78	6.74	6.72	6.73	6.64	6.73	6.71	6.86	6.67	6.65	6.71	6.91	6.69	6.84	6.72	6.89	6.72	6.64	6.6	6.87	0.0516593	0.0956933	0.0581567	0.125095	6.72605	1.19633	0.340166	0.391082	NA	NA	NA
A_09_P001381	TC234051	NA	NA	NA	NA	NA	NA	NA	NA	NA	7.2	7.32	7.1	7.42	7.3	7.22	7.4	7.21	7.26	7.44	7.45	7.46	7.58	7.48	7.83	7.38	7.79	7.58	7.66	7.6	7.21	7.15	7.52	0.0593916	0.132196	0.298406	0.405961	7.4152	7.87263	0.000420965	0.00101889	NA	NA	NA
A_09_P001386	FBtr0111266	FBtr0111266	FBgn0262116		CG40127	CG40127	2R	-1	74991	75661	11.93	12.02	11.94	11.82	11.86	11.89	12.03	11.96	11.68	11.81	11.73	12.01	12.02	12.02	11.76	12.2	12.28	12.16	12.42	12.38	12.05	12.05	11.74	-0.0422263	-0.216824	0.045366	0.353585	11.9904	11.6092	3.14835e-05	0.000102031	NA	NA	NA
A_09_P001406	TC250128	NA	NA	NA	NA	NA	NA	NA	NA	NA	7.37	7.82	7.78	7.53	7.48	7.44	7.57	7.42	7.82	7.84	7.9	7.5	7.6	7.68	7.48	7.99	7.64	7.49	7.82	7.8	7.41	7.59	7.32	-0.0611658	0.305294	0.101297	0.137048	7.62084	3.07209	0.0373922	0.0564651	NA	NA	NA
A_09_P001441	FBtr0113813	FBtr0113813	FBgn0058160		CG40160	CG40160	3LHet	1	1562357	1575983	10.18	10.22	10.27	10.15	10.24	10.37	10.3	10.24	10.91	10.88	10.8	10.77	10.77	10.84	10.76	10.83	11.12	11.21	11.15	11.08	10.09	10.06	10.17	0.0924469	0.695608	0.627255	0.974048	10.5825	139.057	2.53025e-15	3.54156e-13	NA	NA	NA
A_09_P001476	FBtr0113817	FBtr0113817	FBgn0058178		CG40178	CG40178	3LHet	-1	1181140	1396811	7.06	7.03	7.03	6.93	6.93	6.99	6.89	6.99	6.62	6.64	6.65	6.9	6.97	6.94	6.76	7.01	7.14	7.19	7.31	7.15	7.27	7.3	7.19	-0.201373	-0.510688	-0.230333	0.0481936	6.9946	20.9461	2.95933e-07	1.69685e-06	NA	NA	NA
A_09_P001506	FBtr0113824	FBtr0113824	FBgn0058191		CG40191	CG40191	2RHet	1	390776	392982	12.04	11.93	11.91	11.91	11.93	11.97	11.8	11.96	11.95	11.95	11.98	12.07	12.03	11.94	12.04	11.91	11.99	12.06	12.08	12.16	11.9	12.07	12.17	-0.0914986	-0.0435537	-0.00649648	0.0680514	11.9885	2.10033	0.114984	0.151279	NA	NA	NA
A_09_P001516	FBtr0113830	FBtr0113830	FBgn0058196		CG40196	Maf1	U	-1	1091918	1103419	11.86	11.64	11.74	11.81	11.82	11.72	11.76	11.64	11.94	11.76	11.85	12.09	11.94	11.86	11.92	11.91	11.74	11.84	11.88	11.96	11.95	11.72	11.96	-0.0598285	0.0379126	0.13361	0.0445522	11.838	2.35174	0.0854262	0.116623	NA	NA	NA
A_09_P001536	NP12807995	NA	NA	NA	NA	NA	NA	NA	NA	NA	6.68	6.69	6.67	6.62	6.57	6.6	6.67	6.73	6.46	6.51	6.58	6.59	6.54	6.7	6.74	6.6	6.76	6.74	6.84	6.72	6.61	6.62	6.65	-0.0166408	-0.136466	-0.0202042	0.112075	6.64779	5.17914	0.00425617	0.00813135	NA	NA	NA
A_09_P001561	TC236328	NA	NA	NA	NA	NA	NA	NA	NA	NA	6.43	6.41	6.44	6.43	6.63	6.54	6.48	6.46	6.55	6.56	6.71	6.54	6.58	6.56	6.54	6.51	6.55	6.45	6.6	6.65	6.51	6.57	6.56	0.0212499	0.117326	0.0573725	0.0743879	6.53258	1.36219	0.279003	0.329132	NA	NA	NA
A_09_P001571	TC241422	NA	NA	NA	NA	NA	NA	NA	NA	NA	7.5	7.7	7.72	7.45	7.59	7.45	7.46	7.52	8.04	8.01	8.06	7.97	7.9	8.06	8.01	8.22	7.8	8.02	8.09	8.3	7.6	7.71	7.73	-0.164277	0.374894	0.374675	0.392491	7.82322	23.3107	1.17238e-07	7.65308e-07	NA	NA	NA
A_09_P001586	FBtr0301780	FBtr0301780	FBgn0058263	Major Facilitator Superfamily Transporter 17 [Source:FlyBase gene name;Acc:FBgn0058263]	CG40263	MFS17	2RHet	-1	1265404	1336014	9.88	9.67	9.71	10.14	10.08	10.07	9.87	10.03	10.19	10.28	10.25	10.51	10.39	10.31	10.36	10.36	10.42	10.58	10.43	10.5	9.88	9.95	9.93	0.201852	0.404342	0.548656	0.645145	10.1649	36.7053	1.84989e-09	2.15355e-08	NA	NA	NA
A_09_P001591	FBtr0301780	FBtr0301780	FBgn0058263	Major Facilitator Superfamily Transporter 17 [Source:FlyBase gene name;Acc:FBgn0058263]	CG40263	MFS17	2RHet	-1	1265404	1336014	10.44	10.43	10.37	10.6	10.59	10.64	10.41	10.64	10.9	10.83	10.81	11.01	10.82	10.85	10.85	10.77	11.02	11.26	10.79	10.98	10.34	10.4	10.53	0.15729	0.429118	0.445053	0.596573	10.7076	24.4295	7.76046e-08	5.34553e-07	NA	NA	NA
A_09_P001596	FBtr0301780	FBtr0301780	FBgn0058263	Major Facilitator Superfamily Transporter 17 [Source:FlyBase gene name;Acc:FBgn0058263]	CG40263	MFS17	2RHet	-1	1265404	1336014	8.99	8.52	8.72	9.16	9	9.14	8.94	9.05	8.82	8.77	8.41	9.47	9.41	9.4	9.51	9.28	9.4	9.71	9.43	9.37	9.21	8.9	8.97	0.175732	-0.216972	0.52878	0.593599	9.11217	18.2332	9.50675e-07	4.708e-06	NA	NA	NA
A_09_P001621	NP12807639	NA	NA	NA	NA	NA	NA	NA	NA	NA	6.53	6.62	6.48	6.47	6.48	6.53	6.4	6.56	6.44	6.38	6.42	6.45	6.72	6.48	6.54	6.47	6.53	6.67	6.49	6.48	6.65	6.51	6.55	-0.0646213	-0.141164	-0.0240462	-0.0115105	6.51482	1.59489	0.210842	0.257889	NA	NA	NA
A_09_P001627	TC247697	NA	NA	NA	NA	NA	NA	NA	NA	NA	8.71	9.12	9.01	8.85	9.13	8.69	8.79	9	8.69	8.68	8.71	9.01	8.94	8.75	9.55	9.02	8.69	8.62	8.54	8.75	8.87	8.92	9.46	-0.123013	-0.320674	0.039138	-0.366106	8.89197	3.59854	0.0209965	0.0338071	NA	NA	NA
A_09_P001641	TC250869	NA	NA	NA	NA	NA	NA	NA	NA	NA	7.68	7.62	7.22	7.68	7.59	7.52	7.42	7.3	8.03	8.09	8	7.58	7.78	7.77	7.84	7.42	7.67	7.53	7.42	7.41	7.72	7.59	8.03	-0.138543	0.396679	0.0350062	-0.133586	7.64889	5.53468	0.00305218	0.00603153	NA	NA	NA
A_09_P001646	TC236892	NA	NA	NA	NA	NA	NA	NA	NA	NA	6.38	6.51	6.41	6.41	6.62	6.39	6.5	6.42	6.48	6.39	6.37	6.45	6.42	6.57	6.4	6.59	7.13	6.44	6.41	6.27	6.44	6.73	6.43	-0.0139673	-0.0686177	0.00362876	0.0808347	6.48553	0.346077	0.843879	0.859783	NA	NA	NA
A_09_P001656	FBtr0301725	FBtr0301725	FBgn0250816	Argonaute 3 [Source:FlyBase gene name;Acc:FBgn0250816]	CG40300	AGO3	3L	1	23547693	23682740	8.33	8.25	7.97	8.36	8.27	8.26	8.05	8.09	8.25	8.38	8.44	8.3	8.44	8.37	8.42	8	8.59	8.62	8.47	8.42	8.29	8.18	8.6	-0.0624522	0.0858905	0.0342185	0.260008	8.31865	2.82422	0.0494598	0.0722705	NA	NA	NA
A_09_P001661	FBtr0301725	FBtr0301725	FBgn0250816	Argonaute 3 [Source:FlyBase gene name;Acc:FBgn0250816]	CG40300	AGO3	3L	1	23547693	23682740	6.75	6.62	6.58	6.63	6.57	6.59	6.66	6.55	6.51	6.62	6.67	6.61	6.53	6.73	6.64	6.74	6.74	6.85	6.9	6.88	6.7	6.8	6.86	-0.116397	-0.117959	-0.0657857	0.122023	6.68497	5.18959	0.00421422	0.00806145	NA	NA	NA
A_09_P001666	NP12807657	NA	NA	NA	NA	NA	NA	NA	NA	NA	7.07	7.18	7.15	6.96	6.82	6.93	6.93	6.92	6.97	7.06	7.11	6.94	6.98	6.98	7.23	6.69	6.69	6.91	6.73	6.64	7.14	6.93	7.45	-0.243127	-0.104598	-0.190485	-0.412484	6.97446	6.05539	0.00190574	0.00395155	NA	NA	NA
A_09_P001671	TC238758	NA	NA	NA	NA	NA	NA	NA	NA	NA	7.06	6.99	6.98	6.88	6.85	6.9	6.92	6.87	6.79	6.86	7.06	6.84	6.72	6.86	7.18	6.65	6.68	6.8	6.63	6.49	6.96	6.85	7.41	-0.156333	-0.137488	-0.189576	-0.389669	6.87906	4.08982	0.0125126	0.0212538	NA	NA	NA
A_09_P001676	NP12807951	NA	NA	NA	NA	NA	NA	NA	NA	NA	7.11	7.18	7.17	7.1	7.05	7.12	7.16	7.05	6.87	6.79	7.05	6.79	6.79	6.74	6.89	6.74	6.48	6.69	6.75	6.71	7.15	6.99	7.42	-0.0750126	-0.267157	-0.379527	-0.512971	6.94684	18.9988	6.75336e-07	3.48197e-06	NA	NA	NA
A_09_P001691	NP12807564	NA	NA	NA	NA	NA	NA	NA	NA	NA	6.74	7.07	6.55	7.19	7.05	7.14	7.08	7.08	7.02	7.22	7.65	6.85	6.89	7.06	7.37	6.68	7.37	7.26	7.14	7.33	6.88	6.93	7.25	0.203286	0.389466	0.0649671	0.368608	7.07784	3.40418	0.0259121	0.0407445	NA	NA	NA
A_09_P001696	NP12807564	NA	NA	NA	NA	NA	NA	NA	NA	NA	7.22	7.24	7.12	7.49	7.5	7.48	7.34	7.35	7.51	7.55	7.61	7.35	7.49	7.49	7.79	7.14	7.46	7.54	7.32	7.37	7.24	7.2	7.69	0.149919	0.275771	0.1703	0.142337	7.41206	1.78359	0.167978	0.211242	NA	NA	NA
A_09_P001721	FBtr0086131	FBtr0086131	FBgn0027066	Eb1 [Source:FlyBase gene name;Acc:FBgn0027066]	CG3265	Eb1	2R	1	2636732	2643805	10.21	9.75	9.67	10.16	10.12	9.99	9.79	10.17	10.19	10.32	10.2	10.41	10.59	10.32	10.9	9.58	10.31	10.47	9.62	9.76	10	9.76	10.17	0.117788	0.307189	0.434021	0.112982	10.1066	1.76369	0.172049	0.215715	NA	NA	NA
A_09_P001731	TC250782	NA	NA	NA	NA	NA	NA	NA	NA	NA	6.39	6.41	6.27	6.38	6.43	6.39	6.59	6.34	6.51	6.34	6.48	6.36	6.66	6.49	6.52	6.47	6.51	6.56	6.54	7.3	6.51	6.76	6.41	-0.0347898	-0.0162637	0.0393981	0.268171	6.50402	1.94125	0.139022	0.179005	NA	NA	NA
A_09_P001741	TC252216	NA	NA	NA	NA	NA	NA	NA	NA	NA	6.68	6.79	6.73	6.64	6.68	6.65	6.68	6.69	6.73	6.73	6.9	6.57	6.5	6.71	6.6	6.59	6.78	6.75	6.72	6.86	6.59	6.79	6.73	-0.047075	0.0683076	-0.124819	0.056578	6.69975	4.3373	0.0097136	0.0169917	NA	NA	NA
A_09_P001746	TC240886	NA	NA	NA	NA	NA	NA	NA	NA	NA	6.8	6.83	6.7	6.77	6.8	6.68	6.73	6.75	6.67	6.67	6.72	6.68	6.79	6.78	6.76	6.73	6.75	6.8	6.78	6.82	6.93	6.79	6.86	-0.0714074	-0.131359	-0.0682682	-0.028811	6.76579	2.15904	0.107239	0.142219	NA	NA	NA
A_09_P001756	TC233584	NA	NA	NA	NA	NA	NA	NA	NA	NA	6.76	6.82	6.6	7.01	7	6.94	7.09	6.75	6.9	6.97	7.12	7.01	7.15	7.04	7.23	7.09	7.51	7.23	7.29	7.3	6.72	6.73	6.9	0.204766	0.246841	0.350349	0.576383	7.00687	17.5829	1.28188e-06	6.12966e-06	NA	NA	NA
A_09_P001791	FBtr0111232	FBtr0111232	FBgn0058439		CG40439	CG40439	2L	-1	22690251	22691008	11.74	11.62	11.48	11.39	11.26	11.19	11.49	11.28	11.27	11.16	11.41	11.64	11.67	11.33	11.56	11.44	11.57	11.44	11.96	11.91	11.82	11.67	12.04	-0.408213	-0.451303	-0.199532	-0.00811815	11.5369	7.31022	0.000658077	0.0015218	NA	NA	NA
A_09_P001841	FBtr0072194	FBtr0072194	FBgn0061198		CG30173	HSPC300	2R	-1	19915474	19916325	13.05	12.99	13.1	13	13.07	13.01	12.94	12.93	13.33	13.31	13.15	13.46	13.42	13.28	13.23	13.51	13.29	13.29	13.36	13.39	13.27	13.26	13.17	-0.149599	0.12275	0.239528	0.193898	13.2089	12.2188	2.17052e-05	7.34877e-05	NA	NA	NA
A_09_P001846	FBtr0113475	FBtr0113475	FBgn0061200	Nucleoporin 153 [Source:FlyBase gene name;Acc:FBgn0061200]	CG4453	Nup153	X	1	16493356	16504492	13.34	13.48	13.32	13.64	13.6	13.64	13.67	13.54	13.63	13.84	13.85	13.32	13.37	13.51	13.76	13.61	13.42	13.18	13.5	13.43	13.36	13.34	13.26	0.267406	0.421176	0.160756	0.0334534	13.5045	8.60241	0.000241659	0.000620946	NA	NA	NA
A_09_P001851	FBtr0085927	FBtr0085927	FBgn0061209	His2B:CG17949 [Source:FlyBase gene name;Acc:FBgn0061209]	CG17949	His2B:CG17949	2L	-1	21423125	21423745	9.87	10.24	10.03	10.12	10.11	10.04	10.26	10	10.1	10.06	10.04	9.55	9.61	9.63	9.69	9.96	8.97	8.79	9.2	9.19	9.95	10.03	10.2	0.0527989	0.012017	-0.363398	-1.01776	9.80947	46.3761	1.94457e-10	3.20454e-09	4	NA	NA
A_09_P001861	FBtr0091650	FBtr0091650	FBgn0061359		CG33671	CG33671	2R	-1	8521671	8523646	13.59	13.37	13.4	13.47	13.42	13.42	13.14	13.11	13.43	13.26	13.13	13.23	13.43	13.52	13.35	13.37	13.36	13.49	13.27	13.38	13.48	13.53	13.47	-0.15952	-0.19897	-0.0943075	-0.0995268	13.3743	1.84018	0.156935	0.199242	NA	NA	NA
A_09_P001866	RE55868	NA	NA	NA	NA	NA	NA	NA	NA	NA	9.74	9.4	9.42	9.69	9.59	9.53	9.68	9.51	8.87	8.92	8.74	9.7	9.65	9.56	9.37	9.6	9.72	9.56	9.79	9.87	10.1	9.91	9.56	-0.0899084	-0.84673	-0.11356	0.0452794	9.54178	16.1387	2.566e-06	1.11831e-05	NA	NA	NA
A_09_P001876	FBtr0076186	FBtr0076186	FBgn0061469	Ubiquitin protein ligase E3A [Source:FlyBase gene name;Acc:FBgn0061469]	CG6190	Ube3a	3L	-1	11199522	11203683	11.45	11.58	11.42	11.52	11.37	11.52	11.4	11.28	11.83	11.67	11.71	11.63	11.76	11.79	11.56	11.56	11.12	11.13	10.62	11.02	11.29	11.43	11.17	0.0277326	0.346531	0.267461	-0.420799	11.4269	17.8197	1.14862e-06	5.56615e-06	NA	NA	NA
A_09_P001881	FBtr0085777	FBtr0085777	FBgn0061476	zwilch [Source:FlyBase gene name;Acc:FBgn0061476]	CG18729	zwilch	3R	-1	27036688	27039072	10.47	10.33	10.32	10	10.09	9.97	9.92	9.97	9.98	9.9	9.91	10.11	10.17	10	9.53	9.8	9.65	9.5	9.65	9.77	10.38	10.4	10.14	-0.350626	-0.411315	-0.417601	-0.699599	9.99839	15.6104	3.34482e-06	1.41273e-05	NA	M phase genes	NA
A_09_P001886	FBtr0301446	FBtr0301446	FBgn0061492	logjam [Source:FlyBase gene name;Acc:FBgn0061492]	CG10733	loj	3L	1	6088087	6089617	11.24	10.97	10.97	11.23	11.1	11.16	11.03	10.96	11.23	10.96	11.07	11.39	11.32	11.37	11.06	11.1	11.18	11.24	11.01	11.24	11.24	11.18	11.07	-0.0169652	-0.0240678	0.134866	0.056171	11.1437	1.31306	0.295932	0.346602	NA	NA	NA
A_09_P001891	FBtr0075782	FBtr0075782	FBgn0061515	endosulfine [Source:FlyBase gene name;Acc:FBgn0061515]	CG6513	endos	3L	-1	14022679	14024806	12.22	12.33	12.25	12.18	12.2	12.25	12.33	12.27	12.22	12.16	12.21	12.16	12.23	12.29	12.14	12.28	12.07	12.01	12.08	12.05	12.22	12.27	12.21	-0.00377155	-0.0529455	-0.0279735	-0.192683	12.2001	5.97806	0.00204144	0.00420156	NA	NA	NA
A_09_P001906	FBtr0070951	FBtr0070951	FBgn0062413	Copper transporter 1A [Source:FlyBase gene name;Acc:FBgn0062413]	CG3977	Ctr1A	X	1	6555680	6562291	10.81	10.93	11.03	10.82	10.84	10.94	11.06	10.98	10.95	11.07	10.95	11	10.93	10.99	10.83	11.12	11.21	11.19	11.44	11.26	10.65	10.73	10.7	0.118451	0.178616	0.162995	0.465194	10.9758	10.006	8.91599e-05	0.000257086	NA	NA	NA
A_09_P001911	FBtr0086781	FBtr0086781	FBgn0062440		CG17680	CG17680	2R	-1	14034802	14035499	11.75	11.74	11.72	11.52	11.5	11.44	11.61	11.55	11.15	11.14	11.15	11.32	11.37	11.16	10.94	11.04	11.27	11.15	11.3	11.25	11.81	11.72	11.74	-0.222687	-0.598373	-0.580588	-0.503741	11.406	33.8117	4.01136e-09	4.18424e-08	NA	NA	NA
A_09_P001916	FBtr0085405	FBtr0085405	FBgn0062442		CG1458	CG1458	3R	-1	25047939	25049149	14.09	13.99	13.87	14.08	14.08	14.03	14.07	13.91	13.9	13.84	13.79	13.9	14.1	13.95	13.82	13.79	13.97	13.88	13.79	13.85	14.16	13.95	13.96	0.0314165	-0.161141	-0.0902058	-0.130919	13.947	3.10121	0.0361955	0.0548934	NA	NA	NA
A_09_P001921	FBtr0299558	FBtr0299558	FBgn0259143		CG42258	CG42258	X	1	12358132	12371539	8.38	8.25	8.28	8.49	8.52	8.32	8.44	8.28	8.21	7.97	8.13	8.4	8.44	8.08	8.32	8.1	8.17	7.88	8.3	8.26	8.41	8.21	8.51	0.0706131	-0.235057	-0.0699207	-0.186709	8.27638	3.53878	0.0223916	0.0357854	NA	NA	NA
A_09_P001926	FBtr0088078	FBtr0088078	FBgn0062449		CG13197	CG13197	2R	1	7578801	7582958	9.88	9.87	9.97	9.91	9.94	9.92	10.11	10	10.25	10.07	10.33	10.05	9.95	10.09	9.78	10.28	9.98	9.79	9.92	10.06	8.56	9.84	9.73	0.336249	0.579805	0.390638	0.29678	9.92607	2.62476	0.0621665	0.0882937	NA	NA	NA
A_09_P001931	FBtr0072928	FBtr0072928	FBgn0062517		CG16984	CG16984	3L	1	2595781	2596998	6.41	6.52	6.54	6.54	6.48	6.49	6.62	6.58	6.45	6.36	6.62	6.45	6.48	6.34	6.76	6.63	6.3	6.48	6.42	6.4	6.47	6.35	6.56	0.0669809	0.00112081	0.0564405	-0.0767221	6.4892	1.231	0.326417	0.377305	NA	NA	NA
A_09_P001936	FBtr0070003	FBtr0070003	FBgn0062565	Odorant receptor 19b [Source:FlyBase gene name;Acc:FBgn0062565]	CG32825	Or19b	X	1	19988431	19989800	6.75	6.79	6.8	6.71	6.78	6.78	6.69	6.69	6.77	6.67	6.79	6.69	6.71	6.79	6.84	6.64	6.66	6.63	6.61	6.77	6.62	6.75	6.79	-0.0229633	-0.0105239	-0.0179606	-0.0875016	6.72705	0.827617	0.521755	0.567279	NA	NA	NA
A_09_P001951	FBtr0075350	FBtr0075350	FBgn0063485	Lasp [Source:FlyBase gene name;Acc:FBgn0063485]	CG3849	Lasp	3L	-1	16669506	16704777	9.83	9.75	9.68	10.09	10.03	10.02	9.95	10	10.39	10.5	10.37	10.19	10.22	10.15	10.53	10.05	10.27	10.06	9.99	9.88	9.66	9.69	9.85	0.276059	0.676906	0.485025	0.306417	10.0486	19.4549	5.53577e-07	2.92519e-06	NA	NA	NA
A_09_P001956	FBtr0100145	FBtr0100145	FBgn0063485	Lasp [Source:FlyBase gene name;Acc:FBgn0063485]	CG3849	Lasp	3L	-1	16669506	16704777	13	12.63	12.78	13.24	13.19	13.09	12.82	12.9	13.42	13.16	13.26	13.38	13.5	13.41	12.96	13.42	13.07	13.12	13.56	13.55	13.13	12.84	12.4	0.250763	0.481621	0.53503	0.526882	13.123	6.42702	0.00137686	0.0029473	NA	NA	NA
A_09_P001961	FBtr0086677	FBtr0086677	FBgn0063491	Glutathione S transferase E9 [Source:FlyBase gene name;Acc:FBgn0063491]	CG17534	GstE9	2R	1	14296516	14297340	10.74	10.95	10.82	10.65	10.7	10.7	11.01	10.51	10.29	10.34	10.18	10.03	10.07	9.97	9.93	10.31	9.66	9.59	10.11	9.99	10.49	10.15	10.53	0.101538	-0.342404	-0.552088	-0.776318	10.3362	15.9222	2.85825e-06	1.23318e-05	NA	NA	NA
A_09_P001966	FBtr0086676	FBtr0086676	FBgn0063492	Glutathione S transferase E8 [Source:FlyBase gene name;Acc:FBgn0063492]	CG17533	GstE8	2R	1	14295339	14296067	12	12.37	12.25	12.02	12.04	11.96	12.5	12.19	11.83	11.82	12.11	11.72	11.58	11.55	11.82	11.96	11.7	11.63	11.75	11.97	11.82	11.82	11.88	0.11652	-0.103845	-0.29625	-0.262884	11.926	4.33874	0.00969945	0.0169719	NA	NA	NA
A_09_P001971	FBtr0086675	FBtr0086675	FBgn0063493	Glutathione S transferase E7 [Source:FlyBase gene name;Acc:FBgn0063493]	CG17531	GstE7	2R	1	14294425	14295193	10.76	10.95	10.89	10.56	10.54	10.56	10.98	10.63	10.51	10.48	10.68	10.38	10.34	10.27	10.13	10.52	10.44	10.21	10.76	10.67	10.44	10.34	10.3	0.0443804	-0.0566531	-0.281803	-0.0904357	10.5369	1.97244	0.13393	0.173227	NA	NA	NA
A_09_P001976	FBtr0086674	FBtr0086674	FBgn0063494	Glutathione S transferase E6 [Source:FlyBase gene name;Acc:FBgn0063494]	CG17530	GstE6	2R	1	14293518	14294266	14.42	14.5	14.4	14.08	14.11	14.18	14.41	14.17	14.18	14.23	14.28	14.27	14.24	14.29	14.18	14.58	14.49	14.47	14.7	14.81	14.31	14.23	13.96	-0.109378	-0.0732428	0.011625	0.316684	14.3241	5.20505	0.004153	0.00795444	NA	NA	NA
A_09_P001991	FBtr0086671	FBtr0086671	FBgn0063497	Glutathione S transferase E3 [Source:FlyBase gene name;Acc:FBgn0063497]	CG17524	GstE3	2R	1	14288222	14288972	10.43	10.35	10.55	10.63	10.63	10.62	10.78	10.78	10.65	10.71	10.56	11.36	11.21	11.36	11.32	11.37	11.21	11.35	11.03	11.01	10.39	10.2	10.02	0.36423	0.31742	0.99828	0.824936	10.806	51.2024	7.34924e-11	1.41771e-09	NA	NA	NA
A_09_P001996	FBtr0086670	FBtr0086670	FBgn0063498	Glutathione S transferase E2 [Source:FlyBase gene name;Acc:FBgn0063498]	CG17523	GstE2	2R	1	14286998	14287880	8.09	8.14	8.21	8.19	8.02	8.19	8.19	8.12	8.58	8.42	8.44	8.85	8.76	8.65	8.73	8.77	9.38	9.29	9.48	9.28	8.04	7.99	8.14	0.0383857	0.382684	0.650437	1.25585	8.51951	159.701	5.81889e-16	1.25078e-13	2	NA	NA
A_09_P002001	FBtr0086726	FBtr0086726	FBgn0063499	Glutathione S transferase E10 [Source:FlyBase gene name;Acc:FBgn0063499]	CG17522	GstE10	2R	-1	14284143	14285031	10.88	10.6	10.49	10.73	10.7	10.9	10.42	10.64	10.85	10.7	10.7	10.65	10.78	10.74	10.77	10.44	10.75	11.16	10.7	10.75	10.62	10.63	11.01	-0.0284298	0.0453436	-0.02824	0.134161	10.7222	0.733492	0.578865	0.620038	NA	NA	NA
A_09_P002006	FBtr0309301	FBtr0309301	FBgn0063649		CG6006	CG6006	3R	1	11981040	11997488	8.02	8.16	8.21	8.27	8.45	8.3	8.36	8.26	8.43	8.71	8.48	8.02	8.04	7.87	8.37	8.01	7.63	7.69	8.03	7.93	7.83	7.72	8.41	0.270492	0.481603	0.00613282	-0.23681	8.13938	9.00424	0.000180014	0.00047827	NA	NA	NA
A_09_P002016	FBtr0333870	FBtr0333870	FBgn0063670		CG40228	CG40228	3LHet	-1	2188916	2190731	11.63	11.5	11.32	11.55	11.54	11.47	11.59	11.26	11.52	11.54	11.59	11.47	11.54	11.24	11.28	11.42	11.35	11.22	11.59	11.62	11.63	11.47	11.78	-0.0724524	-0.00131111	-0.16469	-0.109341	11.4833	1.20954	0.334865	0.385681	NA	NA	NA
A_09_P002021	FBtr0113841	FBtr0113841	FBgn0063670		CG40228	CG40228	3LHet	-1	2188916	2190731	6.85	7.02	6.77	6.8	6.74	6.7	6.81	6.76	6.62	6.69	6.96	6.73	6.72	6.64	6.95	6.69	6.59	6.66	6.68	6.65	6.74	6.74	7.26	-0.132817	-0.13798	-0.14789	-0.249247	6.77336	2.1607	0.107028	0.14197	NA	NA	NA
A_09_P002026	FBtr0072493	FBtr0072493	FBgn0063923	Kaz1-ORFB [Source:FlyBase gene name;Acc:FBgn0063923]	CG1220	Kaz1-ORFB	3L	1	216645	218058	7.51	7.44	7.57	7.6	7.57	7.66	7.6	7.33	7.75	7.62	7.64	7.86	7.85	7.7	7.65	7.73	8.37	8.04	8.16	8.01	7.45	7.33	7.28	0.122257	0.238672	0.329169	0.712708	7.68341	24.8073	6.77423e-08	4.74827e-07	NA	NA	NA
A_09_P002031	FBtr0091702	FBtr0091702	FBgn0064116		CG33713	CG33713	X	-1	21188961	21190299	15.19	15.43	15.34	15.16	15.09	15.13	15.32	15.16	15.04	14.99	15	14.97	14.98	15	14.76	15.06	15.19	15.01	15.27	15.35	15.13	15.19	14.98	-0.0375359	-0.200868	-0.254891	-0.00262252	15.1193	4.50599	0.00819694	0.0146162	NA	NA	NA
A_09_P002036	FBtr0330263	FBtr0330263	FBgn0263993		CG43736	CG43736	X	1	6762541	6775258	7.64	7.61	7.62	7.28	7.27	7.48	7.44	7.39	7.57	7.49	7.59	7.67	7.75	7.83	8.09	7.75	7.75	7.79	7.72	7.65	7.75	7.65	7.73	-0.295625	-0.118714	0.151083	0.0593501	7.63133	13.8596	8.4467e-06	3.19133e-05	NA	NA	NA
A_09_P002041	FBtr0091719	FBtr0091719	FBgn0064126		CG33722	CG33722	3R	1	4069781	4073577	11.87	11.95	12.01	11.96	11.97	11.99	12.11	12.06	12.54	12.56	12.46	12.54	12.49	12.56	12.51	12.51	12.54	12.52	12.51	12.46	11.66	11.72	11.81	0.183176	0.682977	0.688156	0.671656	12.231	68.6617	3.88071e-12	1.20603e-10	NA	NA	NA
A_09_P002046	FBtr0111132	FBtr0111132	FBgn0064225	Ribosomal protein L5 [Source:FlyBase gene name;Acc:FBgn0064225]	CG17489	RpL5	2L	-1	22427042	22429419	17.73	18.04	18.06	18.01	18.01	18.01	18.06	18.01	18.04	17.98	17.94	17.98	18.04	18.01	17.93	17.89	17.99	17.9	17.89	18.09	18.09	17.97	17.77	0.0810078	0.0419736	0.0253112	0.0245852	17.9759	0.468041	0.758537	0.783622	NA	cytoplasmic ribosome	NA
A_09_P002051	FBtr0086668	FBtr0086668	FBgn0064237	Imaginal disc growth factor 5 [Source:FlyBase gene name;Acc:FBgn0064237]	CG5154	Idgf5	2R	1	14281170	14282787	6.78	6.81	6.8	6.67	6.65	6.66	6.73	6.82	6.51	6.6	6.55	6.68	6.5	6.65	6.68	6.71	6.74	6.72	6.83	6.7	6.69	6.83	6.9	-0.0947662	-0.248272	-0.159586	-0.0559792	6.70448	6.03045	0.0019484	0.00403352	NA	NA	NA
A_09_P002056	FBtr0076165	FBtr0076165	FBgn0064766		CG7600	CG7600	3L	1	11203886	11207197	12.65	12.75	12.74	12.32	12.29	12.43	12.45	12.46	12.16	12.18	12.24	12.16	12.14	12.28	11.98	12.23	12.13	12.11	12.21	12.27	12.82	12.87	12.52	-0.333088	-0.5333	-0.566827	-0.543324	12.3653	29.0461	1.63634e-08	1.39564e-07	NA	NA	NA
A_09_P002066	FBtr0113478	FBtr0113478	FBgn0065032	Arpc3B [Source:FlyBase gene name;Acc:FBgn0065032]	CG8936	Arpc3B	X	-1	16998604	16999885	7.15	7.27	7.22	7.09	7.12	7	7.13	7.15	6.65	6.7	6.75	6.95	6.8	7	6.97	7.02	7.13	7.16	7.09	7.21	7.08	7.28	7.31	-0.122606	-0.518748	-0.269702	-0.071645	7.0528	23.4228	1.1241e-07	7.38056e-07	NA	NA	NA
A_09_P002071	FBtr0074168	FBtr0074168	FBgn0065035	AlkB [Source:FlyBase gene name;Acc:FBgn0065035]	CG33250	AlkB	X	-1	15752167	15753520	9.68	9.51	9.48	9.5	9.51	9.55	9.28	9.28	9.55	9.51	9.3	9.5	9.56	9.46	9.31	9.3	9.37	9.37	9.44	9.43	9.7	9.62	9.78	-0.203759	-0.174203	-0.199697	-0.226731	9.47819	3.59608	0.021052	0.0338783	NA	NA	NA
A_09_P002076	FBtr0100832	FBtr0100832	FBgn0065108	pickpocket 16 [Source:FlyBase gene name;Acc:FBgn0065108]	CG34059	ppk16	2L	-1	9771155	9773044	6.57	6.45	6.55	6.51	6.67	6.61	6.52	6.52	6.52	6.53	6.52	6.54	6.49	6.63	6.58	6.53	6.56	6.68	6.53	6.53	6.3	6.42	6.61	0.0816247	0.0418019	0.0724225	0.0908793	6.53754	0.954237	0.451821	0.500036	NA	NA	NA
A_09_P002091	FBtr0100231	FBtr0100231	FBgn0066084	Ribosomal protein L41 [Source:FlyBase gene name;Acc:FBgn0066084]	CG30425	RpL41	2R	-1	20790940	20791452	16.74	16.85	16.99	16.84	16.76	16.79	16.92	17.02	16.81	16.93	16.85	16.91	16.84	16.87	16.75	16.97	16.99	16.82	17.12	16.98	16.85	16.96	16.57	0.0423288	0.0408121	0.0418206	0.153783	16.8746	1.08038	0.390129	0.440453	NA	cytoplasmic ribosome	NA
A_09_P002101	FBtr0070644	FBtr0070644	FBgn0066114	GlcAT-I [Source:FlyBase gene name;Acc:FBgn0066114]	CG32775	GlcAT-I	X	1	4025250	4026866	12.99	12.94	13.02	12.96	12.89	12.99	12.94	13.14	13.3	13.1	13.21	13.25	13.21	13.17	12.86	13	13.18	13.17	13.34	13.32	13.05	13	12.75	0.0257135	0.24304	0.140011	0.293813	13.0771	5.45413	0.00328838	0.00645908	NA	NA	NA
A_09_P002106	FBtr0332945	FBtr0332945	FBgn0066292	Chemosensory protein B 42c [Source:FlyBase gene name;Acc:FBgn0066292]	CG33350	CheB42c	2R	-1	2832119	2859142	8.63	8.68	8.66	8.23	8.23	8.28	8.35	8.32	8.39	8.18	8.48	8.16	8.09	8.2	8.34	8.18	8.72	8.84	8.54	8.75	8.7	8.8	8.86	-0.43931	-0.373268	-0.529649	-0.0114613	8.46165	28.2266	2.12402e-08	1.74483e-07	NA	NA	NA
A_09_P002116	FBtr0091936	FBtr0091936	FBgn0066303		CG33932	CG33932	X	1	19638464	19639780	10.56	10.34	10.44	10.48	10.38	10.42	10.38	10.33	9.92	9.87	9.85	10.05	10.17	9.9	9.82	9.71	10.34	10.24	10.35	10.25	10.66	10.43	10.39	-0.0725304	-0.588147	-0.540448	-0.17587	10.2305	25.6016	5.1175e-08	3.7005e-07	NA	NA	NA
A_09_P002131	FBtr0071755	FBtr0071755	FBgn0067102	GlcT-1 [Source:FlyBase gene name;Acc:FBgn0067102]	CG6437	GlcT-1	2R	1	17963547	17966886	7.34	7.15	7.09	7.24	7.19	7.34	7.12	7.41	7.48	7.64	7.69	7.35	7.53	7.52	7.24	7.16	7.23	7.42	7.09	7.18	7.08	7.16	6.78	0.158221	0.503646	0.262384	0.128676	7.27867	6.61005	0.00117696	0.00256038	NA	NA	NA
A_09_P002146	FBtr0336880	NA	NA	NA	NA	NA	NA	NA	NA	NA	6.41	6.51	6.43	6.51	6.46	6.3	6.33	6.62	6.5	6.47	6.35	6.5	6.88	6.46	6.56	6.42	6.41	6.6	6.41	6.38	6.63	6.48	6.57	-0.0634723	-0.0665458	0.055754	-0.0564426	6.48684	0.856558	0.505061	0.551578	NA	NA	NA
A_09_P002151	FBtr0113895	FBtr0113895	FBgn0263977		CG40451	Tim17b	3RHet	-1	1813575	1824026	13.29	13.28	13.31	13.08	13.05	12.99	13.17	12.91	12.88	12.7	12.89	12.55	12.46	12.4	12.26	12.62	12.3	12.29	12.62	12.67	13.32	13.1	13.12	-0.195394	-0.413512	-0.778436	-0.769458	12.8373	37.0594	1.68881e-09	2.00086e-08	NA	NA	NA
A_09_P002156	FBtr0082998	FBtr0082998	FBgn0067628		CG33331	CG33331	3R	1	10712198	10713461	9.38	9.49	9.56	8.88	8.93	8.94	8.87	8.96	8.97	8.94	8.91	8.66	8.74	8.79	8.83	8.82	8.62	8.67	8.6	8.61	9.17	9.36	9.38	-0.473522	-0.454088	-0.623618	-0.766726	8.95995	56.858	2.59521e-11	5.87943e-10	NA	NA	NA
A_09_P002161	FBtr0082999	FBtr0082999	FBgn0067629		CG33332	CG33332	3R	1	10712202	10714868	9.67	9.65	9.57	10	9.98	9.94	9.98	9.9	10.35	10.24	10.39	10.43	10.32	10.4	10.08	10.48	10.23	10.18	10.21	10.28	9.73	9.66	9.44	0.341013	0.708202	0.721696	0.601945	10.0485	47.0898	1.67472e-10	2.82816e-09	NA	NA	NA
A_09_P002166	FBtr0078100	FBtr0078100	FBgn0067779	debra [Source:FlyBase gene name;Acc:FBgn0067779]	CG11371	dbr	2L	1	66584	71390	7.82	7.72	7.77	8.25	8.31	8.23	8.22	8.21	8.18	8.14	8.14	8.27	8.23	8.3	8.4	8.25	7.97	8.03	8.1	8.15	7.79	7.75	7.91	0.451053	0.361433	0.498444	0.270568	8.09351	39.9905	8.1659e-10	1.07623e-08	NA	NA	NA
A_09_P002171	FBtr0089480	FBtr0089480	FBgn0067783	alternative testis transcripts open reading frame A [Source:FlyBase gene name;Acc:FBgn0067783]	CG4241	att-ORFA	3R	-1	16378111	16383403	9.83	9.77	9.88	9.85	9.77	9.82	9.89	9.61	9.63	9.41	9.58	9.48	9.51	9.54	9.5	9.59	9.83	9.87	9.79	9.83	9.86	9.72	9.7	-0.00649848	-0.256142	-0.272402	0.0373355	9.70717	13.1244	1.27673e-05	4.58031e-05	NA	NA	NA
A_09_P002181	FBtr0072779	FBtr0072779	FBgn0067864	Patj [Source:FlyBase gene name;Acc:FBgn0067864]	CG12021	Patj	3L	1	1798803	1802184	12.66	12.74	12.45	12.61	12.44	12.7	12.64	12.54	12.45	12.36	12.7	12.29	12.56	12.54	12.23	12.4	12.55	12.4	12.51	12.52	12.29	12.43	12.13	0.138162	0.0555873	-0.0448792	0.0458072	12.4847	1.01279	0.422208	0.471365	NA	NA	NA
A_09_P002186	FBtr0307326	FBtr0307326	FBgn0263112	Mitf [Source:FlyBase gene name;Acc:FBgn0263112]	CG43369	Mitf	4	1	1219484	1228244	7.67	7.52	7.67	7.54	7.6	7.46	7.56	7.44	7.38	7.29	7.41	7.36	7.19	7.3	6.94	7.27	6.97	7.07	7.29	7.36	7.74	7.54	7.49	-0.0860293	-0.246211	-0.394628	-0.430566	7.39307	11.5559	3.2543e-05	0.000105172	NA	NA	NA
A_09_P002191	FBtr0307328	FBtr0307328	FBgn0263112	Mitf [Source:FlyBase gene name;Acc:FBgn0263112]	CG43369	Mitf	4	1	1219484	1228244	9.86	9.53	9.5	9.67	9.55	9.63	9.45	9.37	9.64	9.35	9.46	9.65	9.57	9.55	9.45	9.41	9.55	9.47	9.51	9.71	9.85	9.77	9.68	-0.16114	-0.216797	-0.16989	-0.135189	9.57303	2.1296	0.111052	0.146619	NA	NA	NA
A_09_P002201	FBtr0082098	FBtr0082098	FBgn0069242	eclair [Source:FlyBase gene name;Acc:FBgn0069242]	CG33104	eca	3R	-1	5510191	5511198	15.05	15.27	15.08	15.01	14.94	15	15.24	15.16	15.18	15.16	15.27	15.03	15.06	15.04	15.12	14.92	15.3	15.16	15.06	15.07	14.89	14.94	15.09	0.01614	0.148466	-0.0175058	0.0974246	15.0893	1.55444	0.221377	0.26899	NA	NA	NA
A_09_P002206	FBtr0080184	FBtr0080184	FBgn0069354	Porin2 [Source:FlyBase gene name;Acc:FBgn0069354]	CG17137	Porin2	2L	-1	10845788	10847044	7.2	7.13	7.12	7.28	7.24	7.24	7.19	7.39	7.31	7.24	7.38	6.88	6.92	6.88	7.17	7.02	6.93	6.99	6.96	7.07	7.15	7.3	7.11	0.0976927	0.142775	-0.193413	-0.180042	7.13479	11.9634	2.53265e-05	8.41855e-05	NA	NA	NA
A_09_P002216	NP12807653	NA	NA	NA	NA	NA	NA	NA	NA	NA	6.57	6.65	6.74	6.5	6.48	6.67	6.57	6.57	6.69	6.51	6.57	6.61	6.48	6.67	6.56	6.56	6.5	6.51	6.55	6.5	6.56	6.56	6.57	-0.0501895	-0.0180895	-0.0331382	-0.0925866	6.57259	0.893435	0.484397	0.532076	NA	NA	NA
A_09_P002221	TC250413	NA	NA	NA	NA	NA	NA	NA	NA	NA	7.7	7.55	7.42	7.48	7.4	7.35	7.33	7.32	7.45	7.5	7.58	7.3	7.51	7.35	7.56	7.05	7.15	7.34	7.15	6.89	7.63	7.28	7.94	-0.209978	-0.0753463	-0.230846	-0.451562	7.4015	4.90592	0.00553012	0.0102792	NA	NA	NA
A_09_P002226	NP12807561	NA	NA	NA	NA	NA	NA	NA	NA	NA	6.38	6.53	6.52	6.49	6.58	6.5	6.59	6.6	6.56	6.63	6.66	6.56	6.33	6.46	6.53	6.58	6.62	6.5	6.64	6.65	6.46	6.5	6.54	0.0624922	0.129645	0.00158576	0.11278	6.54016	2.39337	0.0813575	0.111761	NA	NA	NA
A_09_P002236	FBtr0307328	FBtr0307328	FBgn0263112	Mitf [Source:FlyBase gene name;Acc:FBgn0263112]	CG43369	Mitf	4	1	1219484	1228244	6.8	6.73	6.74	6.67	6.7	6.71	6.65	6.55	6.64	6.58	6.71	6.73	6.55	6.66	6.81	6.54	6.68	6.66	6.6	6.56	6.61	6.72	7.2	-0.141927	-0.153784	-0.140237	-0.172085	6.68724	1.60409	0.208516	0.25546	NA	NA	NA
A_09_P002241	TC241733	NA	NA	NA	NA	NA	NA	NA	NA	NA	6.72	6.67	6.7	6.61	6.8	6.74	6.79	6.62	6.88	6.7	6.74	6.7	6.69	6.78	6.9	6.88	6.97	6.87	6.9	7.12	6.48	6.67	6.68	0.0555647	0.119123	0.136615	0.310915	6.76597	6.40143	0.00140761	0.00300744	NA	NA	NA
A_09_P002246	FBtr0301812	FBtr0301812	FBgn0069923		CG41128	CG41128	3RHet	-1	1806528	1808475	11.23	11.24	11.28	11.02	11.15	11.05	10.94	10.91	10.86	10.93	10.59	10.74	10.81	10.63	10.41	10.97	10.82	10.81	11.29	11.23	11.37	11.34	11.29	-0.275829	-0.497976	-0.577827	-0.254663	10.9962	10.6557	5.77966e-05	0.000174833	NA	NA	NA
A_09_P002259	TC245647	NA	NA	NA	NA	NA	NA	NA	NA	NA	11.99	11.83	11.56	11.81	11.73	11.53	11.67	11.42	11.59	11.5	11.82	11.58	11.63	11.64	11.75	11.48	11.47	11.24	11.71	11.72	12.15	11.73	11.99	-0.242923	-0.241234	-0.260518	-0.341609	11.6756	3.1346	0.0348735	0.0531103	NA	NA	NA
A_09_P002266	TC256678	NA	NA	NA	NA	NA	NA	NA	NA	NA	7.05	7.09	7.26	6.85	6.99	7.1	6.95	6.95	7.05	7	6.99	7.08	7.04	7.13	7.08	7.14	7.03	7.22	7.17	7.32	7.26	7.13	6.99	-0.162425	-0.114633	-0.0332702	0.057757	7.08137	3.85262	0.016025	0.0265165	NA	NA	NA
A_09_P002286	TC250567	NA	NA	NA	NA	NA	NA	NA	NA	NA	6.9	6.93	6.79	7.59	7.51	7.51	7.39	7.68	7.46	7.59	7.84	7.25	7.43	7.34	7.59	7.25	7.23	7.33	7.2	7.22	7.1	7.08	6.92	0.584169	0.67416	0.421503	0.294198	7.30959	22.6946	1.4813e-07	9.33879e-07	NA	NA	NA
A_09_P002296	TC249661	NA	NA	NA	NA	NA	NA	NA	NA	NA	6.68	6.66	6.56	6.56	6.64	6.81	6.74	6.65	6.82	6.7	6.89	6.67	6.67	6.78	6.73	6.76	6.96	6.93	6.86	6.72	6.68	6.6	6.7	0.0337913	0.154697	0.0725688	0.221089	6.7303	4.76348	0.00635322	0.0116437	NA	NA	NA
A_09_P002321	FBtr0333177	FBtr0333177	FBgn0259677		CG42346	CG42346	X	1	22234235	22287377	6.42	6.46	6.55	6.6	6.6	6.57	6.56	6.42	6.6	6.48	6.66	6.56	6.7	6.59	6.56	6.5	6.6	6.68	6.7	6.56	6.8	6.39	6.58	0.0178911	0.045703	0.0509617	0.101736	6.57116	0.64797	0.634232	0.670591	NA	NA	NA
A_09_P002326	NP12807643	NA	NA	NA	NA	NA	NA	NA	NA	NA	6.33	6.39	6.49	6.48	6.49	6.46	6.51	6.42	6.61	6.52	6.73	6.45	6.58	6.5	6.62	6.53	6.52	6.56	6.49	6.64	6.42	6.53	6.47	0.034611	0.180288	0.0966023	0.114545	6.51174	3.39425	0.0261943	0.0411524	NA	NA	NA
A_09_P002331	A_09_P002331	NA	NA	NA	NA	NA	NA	NA	NA	NA	6.98	7.2	6.93	7.12	7.22	6.96	7.12	6.86	7.15	7.38	7.67	7.17	7.31	7.33	7.4	7.16	7.65	7.34	7.55	7.62	6.92	6.99	7.25	0.0123961	0.354723	0.228538	0.49517	7.22894	9.65492	0.000113492	0.000318249	NA	NA	NA
A_09_P002336	TC251295	NA	NA	NA	NA	NA	NA	NA	NA	NA	9.04	9.37	9.25	9.31	9.39	9.11	9.26	9.44	9.09	9.46	9.28	9.39	9.27	9.17	10.56	9.25	9.71	9.6	9.45	9.24	9.07	8.9	9.93	0.0416987	0.0131294	0.266601	0.240871	9.37146	0.746372	0.570803	0.612529	NA	NA	NA
A_09_P002361	IP08647	NA	NA	NA	NA	NA	NA	NA	NA	NA	8.34	8.25	8.23	9.75	9.59	9.8	9.58	9.49	9.86	9.64	9.95	9.42	9.64	9.66	9.54	9.43	9.3	9.31	9.37	9.41	8.31	8.31	8.18	1.37276	1.54528	1.26795	1.07883	9.23408	181.485	1.48708e-16	4.62943e-14	1	NA	NA
A_09_P002366	TC240336	NA	NA	NA	NA	NA	NA	NA	NA	NA	8.08	7.89	8.01	8.21	8.29	8.31	7.85	8.39	7.83	7.85	7.88	8.46	8.36	8.44	8.9	8.19	8.5	8.9	8.31	8.49	8.19	8.28	8.44	0.0634691	-0.294879	0.32362	0.401636	8.26246	7.13235	0.000760731	0.00173344	NA	NA	NA
A_09_P002411	FBtr0333177	FBtr0333177	FBgn0259677		CG42346	CG42346	X	1	22234235	22287377	6.63	6.89	6.61	6.7	6.74	6.7	6.79	7.1	6.78	6.81	7	6.78	6.59	6.6	6.92	6.8	6.93	6.76	6.84	6.72	6.61	6.69	6.79	0.0993511	0.157712	0.0325695	0.108738	6.77258	1.06466	0.397392	0.447364	NA	NA	NA
A_09_P002426	FBtr0111189	FBtr0111189	FBgn0069973		CG40485	CG40485	X	-1	22362445	22364196	6.52	6.57	6.43	6.37	6.34	6.48	6.35	6.5	6.54	6.44	6.39	6.57	6.38	6.59	6.55	6.57	6.87	6.86	6.89	6.91	6.4	6.44	6.45	-0.0595391	-0.0124896	0.0640812	0.411973	6.53984	23.9166	9.35828e-08	6.2862e-07	NA	NA	NA
A_09_P002441	FBtr0113483	FBtr0113483	FBgn0082582	tropomodulin [Source:FlyBase gene name;Acc:FBgn0082582]	CG1539	tmod	3R	1	26358336	26404627	9.41	9.36	9.13	9.73	9.65	9.56	9.54	9.43	9.76	9.77	9.7	9.66	9.65	9.61	10.2	9.7	9.6	9.59	9.53	9.57	9.47	9.39	9.97	0.126446	0.292177	0.310839	0.118433	9.60771	2.46514	0.0748124	0.103933	NA	NA	NA
A_09_P002446	FBtr0088146	FBtr0088146	FBgn0082585	sprite [Source:FlyBase gene name;Acc:FBgn0082585]	CG30023	sprt	2R	-1	7272238	7284935	8.41	8.25	8.23	8.23	8.14	8.13	8.23	8.01	8.04	7.88	8.33	8.05	8.02	7.93	7.84	8.05	7.86	7.84	8.11	8.11	8.36	8.26	8.26	-0.146421	-0.211138	-0.318737	-0.313454	8.11152	6.39868	0.00141097	0.00301283	NA	NA	NA
A_09_P002451	FBtr0076848	FBtr0076848	FBgn0082598	akirin [Source:FlyBase gene name;Acc:FBgn0082598]	CG8580	akirin	3L	1	7362943	7366811	10.05	10.53	10.03	10.14	10.19	10.15	10.5	10.62	9.08	9.35	9.33	10.19	10.15	10.3	10.99	10.52	10.81	10.56	10.12	10.14	10.39	10.38	10.38	0.0228238	-1.04436	0.13226	0.111253	10.2116	13.6091	9.70678e-06	3.60406e-05	3	NA	NA
A_09_P002456	FBtr0082586	FBtr0082586	FBgn0082831	protein partner of snf [Source:FlyBase gene name;Acc:FBgn0082831]	CG6525	pps	3R	1	8239550	8246973	9.24	8.6	8.9	9.33	9.29	9.39	8.78	9.29	9.73	9.55	9.3	9.35	9.25	9.42	9.42	9.01	8.76	9.3	8.57	8.74	9.14	9.08	8.96	0.229299	0.539192	0.303445	-0.142664	9.1481	5.61487	0.00283518	0.00564846	NA	NA	NA
A_09_P002461	FBtr0111012	FBtr0111012	FBgn0263490	molting defective [Source:FlyBase gene name;Acc:FBgn0263490]	CG34100	mld	3R	1	20411375	20449621	11.55	11.04	11.18	11.92	11.89	11.81	11.48	11.46	12.16	11.99	11.88	12.43	12.45	12.44	11.84	12.13	11.94	11.96	12.1	12.12	11.55	11.32	11.13	0.417289	0.713819	0.964106	0.736044	11.8159	19.45	5.54743e-07	2.9305e-06	NA	NA	NA
A_09_P002471	FBtr0071449	FBtr0071449	FBgn0083167	Neb-cGP [Source:FlyBase gene name;Acc:FBgn0083167]	CG15304	Neb-cGP	X	1	10354769	10355911	13.02	13.12	13.19	12.84	12.95	12.88	13.19	13.25	12.55	12.66	12.48	13.09	12.9	12.92	13.21	13.33	13.31	13.27	13.27	13.26	13.13	13.03	12.79	-0.0216507	-0.481173	0.0443079	0.230645	13.0281	11.1468	4.20972e-05	0.000131963	NA	NA	NA
A_09_P002476	FBtr0074546	FBtr0074546	FBgn0083228	Frequenin 2 [Source:FlyBase gene name;Acc:FBgn0083228]	CG5907	Frq2	X	1	18071645	18098440	6.41	6.46	6.51	6.4	6.55	6.44	6.51	6.55	6.45	6.59	6.64	6.52	6.44	6.56	6.44	6.58	6.73	6.46	7	6.55	6.54	6.46	6.55	0.00221416	0.0709796	0.0185126	0.196055	6.53643	2.20489	0.101569	0.135616	NA	NA	NA
A_09_P002481	FBtr0100388	FBtr0100388	FBgn0083919	Z band alternatively spliced PDZ-motif protein 52 [Source:FlyBase gene name;Acc:FBgn0083919]	CG30084	Zasp52	2R	-1	11650070	11704509	9.09	8.8	8.77	9.29	9.26	9.36	8.95	9.25	10.08	9.94	9.91	10.2	10.18	10.31	9.95	9.84	10.82	11.29	10.37	10.42	8.82	8.71	8.87	0.379181	1.13329	1.2544	1.87982	9.67331	62.4712	1.00926e-11	2.70374e-10	2	NA	NA
A_09_P002491	FBtr0110770	FBtr0110770	FBgn0250831		CG34103	BG642167	3R	1	21632189	21632683	6.49	6.36	6.44	6.53	6.45	6.48	6.36	6.45	6.54	6.45	6.48	6.5	6.68	6.54	6.49	6.35	6.44	6.6	6.46	6.36	6.64	6.46	6.52	-0.0319899	0.00623715	0.0255991	-0.0214255	6.48172	0.270396	0.893873	0.90343	NA	NA	NA
A_09_P002501	FBtr0110783	FBtr0110783	FBgn0083940		CG34104	CG34104	X	1	9980566	10042911	7.14	7.25	7.42	7.42	7.38	7.4	7.6	7.6	7.17	7.08	7.26	7.02	6.88	6.88	6.91	7.06	6.83	6.94	7.19	7.29	7.07	7.19	7.12	0.282662	-0.0288934	-0.246991	-0.135769	7.17881	11.6927	2.98975e-05	9.7583e-05	NA	NA	NA
A_09_P002551	FBtr0110816	FBtr0110816	FBgn0083952		CG34116	CG34116	3L	-1	19798341	19799136	9.92	10	9.91	9.54	9.54	9.49	9.59	9.36	10.11	9.87	10.03	9.73	9.76	9.69	9.55	9.82	9.82	9.7	9.84	9.96	10.08	9.97	9.93	-0.462706	0.0350582	-0.257141	-0.137492	9.79137	20.1716	4.07889e-07	2.23651e-06	NA	NA	NA
A_09_P002556	FBtr0110817	FBtr0110817	FBgn0083953		CG34117	CG34117	3R	-1	5225292	5225771	13.62	13.69	13.65	13.64	13.64	13.61	13.65	13.36	13.41	13.47	13.34	12.95	13.12	12.83	12.7	12.98	12.83	12.65	13	12.84	13.71	13.5	13.65	-0.053144	-0.228411	-0.720786	-0.808224	13.2969	49.0174	1.12969e-10	2.02359e-09	NA	NA	NA
A_09_P002586	FBtr0339075	NA	NA	NA	NA	NA	NA	NA	NA	NA	8.45	8.2	8.31	8.04	8.03	8.05	7.96	7.9	7.98	7.81	7.87	7.99	8.01	8.13	7.85	7.81	8.11	8.22	7.92	8.07	8.25	8.31	8.25	-0.300333	-0.407558	-0.336331	-0.212796	8.06647	11.6817	3.01003e-05	9.81032e-05	NA	NA	NA
A_09_P002591	FBtr0339075	NA	NA	NA	NA	NA	NA	NA	NA	NA	8.75	8.35	8.52	8.35	8.25	8.27	8.13	8.14	8.13	7.92	8.05	8.64	8.58	8.46	7.89	8.23	8.5	8.41	8.74	8.77	8.92	8.68	8.25	-0.348355	-0.544483	-0.215727	0.0246692	8.38879	5.57653	0.00293676	0.0058264	NA	NA	NA
A_09_P002596	FBtr0339080	NA	NA	NA	NA	NA	NA	NA	NA	NA	9.04	8.98	9	8.89	8.93	8.93	8.84	8.91	8.7	8.64	8.74	8.68	8.64	8.62	8.59	8.62	8.62	8.67	8.89	8.91	9.05	9.01	9.04	-0.121004	-0.329497	-0.388767	-0.24728	8.82393	20.2368	3.96875e-07	2.18475e-06	NA	NA	NA
A_09_P002606	FBtr0110839	FBtr0110839	FBgn0083961		CG34125	CG34125	2L	1	4965673	4966399	11.94	12.18	12.34	12	11.94	11.93	12.2	11.93	11.9	11.95	11.98	11.76	11.85	11.81	11.67	12.18	12.07	11.96	12.28	12.25	12.08	12.18	11.82	-0.0929641	-0.150186	-0.238101	0.0447	12.0084	2.64176	0.0609595	0.0867911	NA	NA	NA
A_09_P002611	FBtr0329976	FBtr0329976	FBgn0083962		CG34126	CG34126	2L	1	4981614	4992702	9.4	10.13	9.88	9.49	9.57	9.51	9.96	9.85	9.86	9.84	10.05	9.71	9.6	9.7	10.14	10.13	9.64	9.29	10.45	10.57	9.43	9.62	9.79	-0.0330323	0.205946	0.147508	0.280731	9.8093	0.851064	0.508198	0.554476	NA	NA	NA
A_09_P002621	FBtr0305613	FBtr0305613	FBgn0259823		CG42404	CG42404	3R	1	11075816	11083306	6.55	6.64	6.54	6.51	6.63	6.5	6.64	6.58	6.65	6.81	6.68	6.63	6.7	6.47	6.53	6.54	6.64	6.59	6.62	6.66	6.64	6.4	6.49	0.0230353	0.168412	0.0276013	0.0787858	6.59364	2.23068	0.0985192	0.132078	NA	NA	NA
A_09_P002636	FBtr0110879	FBtr0110879	FBgn0083968		CG34132	CG34132	2L	1	7885503	7886109	12.2	12.22	12.28	12.09	12.11	12.12	12.21	12.12	12.15	12.08	12.12	11.78	11.88	11.85	11.72	11.9	12.01	12.01	12.11	12.16	12.21	12.24	12.06	-0.0745047	-0.0876889	-0.375609	-0.130497	12.0706	17.6056	1.26841e-06	6.08594e-06	NA	NA	NA
A_09_P002641	FBtr0110888	FBtr0110888	FBgn0083969		CG34133	CG34133	3R	1	25695087	25700912	9.35	9.28	9.32	9.18	9.21	9.29	9.17	9.4	9.42	9.3	9.34	9.37	9.29	9.37	9.61	9.44	9.2	9.48	9.06	9.11	9.24	9.25	9.29	-0.0385822	0.0668732	0.126768	-0.0779815	9.30222	2.50248	0.0716295	0.0999956	NA	NA	NA
A_09_P002646	FBtr0110894	FBtr0110894	FBgn0083970		CG34134	CG34134	2L	-1	8190297	8190781	10.05	10.19	10.09	9.86	9.93	9.88	10.05	9.92	9.63	9.54	9.82	9.16	9.13	9.15	9.19	9.28	9.44	9.27	9.24	9.32	9.83	9.94	9.86	-0.06325	-0.330633	-0.812932	-0.675513	9.64137	57.6029	2.27865e-11	5.28834e-10	NA	NA	NA
A_09_P002656	FBtr0110905	FBtr0110905	FBgn0083971		CG34135	CG34135	3R	-1	4574928	4593913	6.53	6.72	6.45	6.5	6.8	6.56	6.62	6.72	6.61	6.68	6.76	6.59	6.43	6.52	6.6	6.67	6.88	6.58	6.61	6.73	6.31	6.53	6.54	0.126476	0.16887	0.0501501	0.188452	6.60643	2.20186	0.101935	0.136062	NA	NA	NA
A_09_P002666	FBtr0110947	FBtr0110947	FBgn0083973		CG34137	CG34137	2L	1	22151623	22152640	7.76	7.65	7.62	7.99	7.9	7.89	7.82	7.72	8.28	8.24	8.25	8.42	8.41	8.48	8.06	8.17	8.72	8.48	8.64	8.52	7.77	7.59	7.48	0.218396	0.613085	0.662243	0.945157	8.08062	46.455	1.91252e-10	3.16231e-09	NA	NA	NA
A_09_P002671	FBtr0110954	FBtr0110954	FBgn0083974		CG34138	CG34138	3R	1	15460671	15461601	6.67	6.78	6.74	6.54	6.65	6.57	6.66	6.61	6.66	6.47	6.77	6.78	6.54	6.71	6.6	6.77	7.05	6.94	6.95	7.1	6.58	6.69	6.67	-0.0818885	-0.0540721	-0.0079778	0.321295	6.71656	12.0888	2.3472e-05	7.87606e-05	NA	NA	NA
A_09_P002681	FBtr0110975	FBtr0110975	FBgn0083976		CG34140	CG34140	3L	-1	182522	184422	11.08	10.84	11.1	10.86	10.93	10.98	10.86	11.02	11.13	11.04	11.01	11.19	11.19	11.19	11.29	11.26	11.26	11.49	11.42	11.36	11.07	11.14	11.08	-0.119807	0.0106538	0.173207	0.332215	11.1207	17.2267	1.51515e-06	7.08196e-06	NA	NA	NA
A_09_P002686	FBtr0301512	FBtr0301512	FBgn0083977		CG34141	CG34141	2R	-1	5147783	5151476	7.09	7.16	6.93	7.04	7.14	7.07	7.17	7.42	7.18	7.49	7.2	7.04	6.91	7.09	7.16	7.02	7.42	7.23	7.09	6.88	6.92	7	7.02	0.147609	0.268758	0.0218844	0.130227	7.11614	2.41949	0.0789086	0.108836	NA	NA	NA
A_09_P002691	FBtr0110982	FBtr0110982	FBgn0083978		CG17672	CG17672	3L	1	13022062	13029604	12.27	12.46	12.73	12.59	12.68	12.51	12.39	12.64	12.72	12.89	12.6	12.74	12.68	12.98	13.11	13.06	12.9	13.08	12.77	12.81	12.42	12.79	12.69	0.00148375	0.18052	0.356746	0.330558	12.7179	5.70088	0.00262086	0.00525802	NA	NA	NA
A_09_P002706	FBtr0331159	FBtr0331159	FBgn0083981		CG34145	RunxA	X	-1	20461279	20494800	6.34	6.52	6.43	6.32	6.53	6.44	6.59	6.54	6.55	6.71	6.81	6.55	6.41	6.5	6.53	6.46	6.64	6.47	6.6	6.9	6.32	6.6	6.55	0.0221846	0.229584	0.028551	0.189954	6.53587	3.28501	0.0295254	0.045741	NA	NA	NA
A_09_P002711	FBtr0111011	FBtr0111011	FBgn0083983	mitochondrial ribosomal protein L34 [Source:FlyBase gene name;Acc:FBgn0083983]	CG34147	mRpL34	2R	1	11986498	11986842	11.83	11.72	11.92	11.78	11.72	11.61	11.81	11.57	11.85	11.97	11.62	12.08	12	11.74	11.53	11.94	11.96	11.8	12.26	12.19	12.17	11.98	11.89	-0.220596	-0.107674	-0.0613905	0.135129	11.8671	2.81388	0.050046	0.0730443	NA	mitochondrial ribosome	NA
A_09_P002716	FBtr0111019	FBtr0111019	FBgn0083984		CG34148	CG34148	3R	-1	17703592	17704408	10.78	11.08	10.93	10.45	10.55	10.61	10.55	10.62	10.28	10.26	10.41	9.98	10.12	10.07	10.06	10.3	10.46	10.49	10.55	10.42	10.75	10.94	11.03	-0.363809	-0.602586	-0.813992	-0.440989	10.5093	45.0573	2.57675e-10	4.0563e-09	NA	NA	NA
A_09_P002721	FBtr0111020	FBtr0111020	FBgn0083985		CG34149	CG34149	3R	1	18205850	18206975	9.23	9.62	9.6	8.76	8.82	8.85	9.16	9.03	9.22	9.12	9.4	9	8.98	9.05	9.06	9.3	9.26	9.1	9.3	9.33	9.23	9.49	9.36	-0.500946	-0.174785	-0.34729	-0.176654	9.18571	9.43313	0.000132539	0.000364501	NA	NA	NA
A_09_P002726	FBtr0301004	FBtr0301004	FBgn0083986		CG34150	CG34150	3R	1	20639984	20640652	10.02	10.13	10.24	9.51	9.5	9.63	9.61	9.71	9.24	9.02	9.16	9.08	9.04	9.04	9.01	9.11	9.19	9.43	9.19	9.29	9.97	10.04	10.02	-0.477343	-0.928523	-1.01325	-0.793247	9.48613	96.5534	1.16536e-13	6.69812e-12	4	NA	NA
A_09_P002731	FBtr0111047	FBtr0111047	FBgn0083991		CG34155	CG34155	3R	-1	26380276	26385921	6.84	6.83	6.76	6.99	6.96	6.91	6.96	6.86	7.32	7.36	7.37	7.32	7.26	7.34	7.26	7.39	7.2	7.08	7.2	7.21	6.78	6.83	6.77	0.135368	0.550769	0.512809	0.371936	7.07849	62.1428	1.06428e-11	2.82184e-10	NA	NA	NA
A_09_P002761	TC250198	NA	NA	NA	NA	NA	NA	NA	NA	NA	6.56	6.6	6.47	6.45	6.69	6.52	6.57	6.61	6.55	6.58	6.65	6.52	6.38	6.49	6.47	6.57	6.67	6.52	6.66	6.78	6.54	6.53	6.48	0.0385027	0.0645407	-0.0449896	0.125783	6.55945	2.57849	0.0655815	0.0925451	NA	NA	NA
A_09_P002771	NM_001042915	NA	NA	NA	NA	NA	NA	NA	NA	NA	10.23	9.92	9.89	9.97	9.99	9.99	9.49	9.79	9.87	9.71	9.6	9.42	9.54	9.49	9.67	9.18	9.22	9.39	8.96	8.95	10.2	10.3	10.65	-0.356202	-0.47282	-0.741297	-1.06985	9.71379	18.7723	7.46439e-07	3.80726e-06	4	NA	NA
A_09_P002786	TC249123	NA	NA	NA	NA	NA	NA	NA	NA	NA	6.98	6.83	6.95	6.61	6.66	6.65	6.62	6.54	6.66	6.58	6.53	6.43	6.36	6.36	6.52	6.43	6.44	6.61	6.41	6.42	7.03	6.97	7.23	-0.380138	-0.407969	-0.574917	-0.528337	6.64413	31.0644	8.82598e-09	8.25769e-08	NA	NA	NA
A_09_P002846	TC249294	NA	NA	NA	NA	NA	NA	NA	NA	NA	8.7	9.02	9.01	9.37	9.34	9.4	9.41	9.6	9.16	9.4	9.38	9.5	9.51	9.52	9.85	9.82	10.07	10.19	10.26	10.14	8.94	9.09	9.09	0.447381	0.339549	0.665259	1.19197	9.46915	52.739	5.48457e-11	1.1152e-09	2	NA	NA
A_09_P002856	TC247283	NA	NA	NA	NA	NA	NA	NA	NA	NA	7.39	7.25	7.44	7.2	7.07	7.28	7.09	7.11	7.39	7.44	7.48	7.35	7.24	7.5	7.35	7.31	7.26	7.44	7.4	7.48	7.48	7.34	7.01	-0.166398	0.117743	0.0310647	0.0767104	7.31729	3.92193	0.0149002	0.0248694	NA	NA	NA
A_09_P002861	TC246008	NA	NA	NA	NA	NA	NA	NA	NA	NA	6.55	6.6	6.6	6.62	6.55	6.59	6.58	6.65	6.61	6.7	6.69	6.65	6.89	6.62	6.62	6.52	6.54	6.7	6.59	6.58	6.58	6.56	6.61	0.0134493	0.0809998	0.0759251	0.0178425	6.61816	0.915833	0.47218	0.520112	NA	NA	NA
A_09_P002941	TC225017	NA	NA	NA	NA	NA	NA	NA	NA	NA	6.37	6.37	6.22	6.34	6.31	6.51	6.35	6.46	6.69	6.61	6.5	6.63	6.77	6.7	6.8	6.58	6.44	6.63	6.39	6.43	6.63	6.25	6.28	0.0388563	0.242734	0.340661	0.118313	6.49042	7.73442	0.000469068	0.00111999	NA	NA	NA
A_09_P002966	FBtr0333519	FBtr0333519	FBgn0002566	light [Source:FlyBase gene name;Acc:FBgn0002566]	CG18028	lt	2L	1	22811944	22834955	7.27	7.3	7.37	7.96	7.92	7.98	7.69	7.9	8.12	7.94	8.04	7.76	7.82	7.92	8.04	7.99	7.65	7.85	7.68	7.85	7.11	7.42	7.28	0.598477	0.743402	0.612983	0.465292	7.7336	35.0484	2.86248e-09	3.13053e-08	NA	NA	NA
A_09_P002981	FBtr0112350	FBtr0112350	FBgn0085188		CG34159	CG34159	2L	-1	10202520	10204320	9.23	9.16	9.12	9.39	9.29	9.36	9.34	9.29	9.47	9.43	9.27	9.76	9.71	9.74	9.79	9.57	9.73	9.66	9.46	9.38	9.41	9.2	9.32	0.0911219	0.149201	0.47389	0.314543	9.43895	15.8606	2.94802e-06	1.26646e-05	NA	NA	NA
A_09_P003001	FBtr0112354	FBtr0112354	FBgn0085192		CG34163	CG34163	2L	1	11988270	11988801	9.87	9.63	9.63	9.91	9.93	9.78	9.68	9.58	9.68	9.57	9.34	9.83	9.9	9.76	9.87	9.71	9.64	9.68	9.63	9.66	10.06	9.87	10.2	-0.100102	-0.348628	-0.0644475	-0.222317	9.75669	3.36746	0.0269722	0.0422129	NA	NA	NA
A_09_P003006	FBtr0112356	FBtr0112356	FBgn0085194		CG34165	CG34165	2L	1	14713777	14714355	6.89	7.17	7.16	7.05	7.2	7.17	7.19	7.54	7.01	7.55	7.14	7.27	7.41	6.95	7.34	7.39	7.38	7.49	7.38	7.26	7.41	7.25	7.03	0.0773798	0.0826339	0.120319	0.227306	7.24479	1.05749	0.400742	0.450544	NA	NA	NA
A_09_P003051	FBtr0112365	FBtr0112365	FBgn0085203		CG34174	CG34174	2L	1	2214266	2215167	12.04	12.07	11.86	11.71	11.65	11.73	11.64	11.53	11.56	11.38	11.51	11.29	11.35	11.43	10.97	11.44	11.25	11.13	11.16	11.3	11.96	11.96	11.59	-0.261502	-0.429625	-0.617988	-0.704583	11.5442	21.7867	2.11044e-07	1.26472e-06	NA	NA	NA
A_09_P003071	FBtr0112372	FBtr0112372	FBgn0085208		CG34179	CG34179	2L	-1	6046650	6048702	7.41	7.46	7.6	7.25	7.23	7.26	7.2	7.32	7.34	7.23	7.38	7.28	7.18	7.23	7.04	7.19	7.18	7.21	7.29	7.27	7.21	7.47	7.42	-0.177842	-0.1138	-0.243915	-0.192095	7.28912	5.3788	0.00352724	0.00687551	NA	NA	NA
A_09_P003091	FBtr0112376	FBtr0112376	FBgn0085212		CG34183	CG34183	2L	-1	9890061	9890772	9.28	9.69	9.56	8.66	8.6	8.64	8.83	8.77	8.67	8.59	8.61	8.47	8.48	8.5	8.24	8.57	8.73	8.47	8.65	8.7	9.42	9.51	9.22	-0.747245	-0.827771	-0.997702	-0.81053	8.82058	53.0736	5.15121e-11	1.05329e-09	NA	NA	NA
A_09_P003106	FBtr0112379	FBtr0112379	FBgn0262954	Rpb12 [Source:FlyBase gene name;Acc:FBgn0262954]	CG34186	Rpb12	2R	-1	11032473	11033024	13.77	13.77	13.83	13.62	13.59	13.64	13.74	13.65	13.64	13.61	13.62	13.64	13.62	13.37	13.56	13.43	13.76	13.61	13.76	13.7	13.79	13.73	13.84	-0.140968	-0.166237	-0.266493	-0.0834373	13.6655	7.7973	0.000446481	0.00107274	NA	NA	NA
A_09_P003111	FBtr0339079	NA	NA	NA	NA	NA	NA	NA	NA	NA	6.79	6.77	6.66	6.73	6.66	6.64	6.69	6.61	6.7	6.74	6.85	6.78	6.65	6.71	6.79	6.49	6.77	6.78	6.7	6.9	6.77	6.8	7.05	-0.142005	-0.0455711	-0.122652	-0.0203735	6.74012	1.85933	0.153368	0.195194	NA	NA	NA
A_09_P003131	FBtr0112384	FBtr0112384	FBgn0085220		CG34191	CG34191	2R	1	12839402	12840086	12.8	12.73	12.76	12.63	12.62	12.76	12.55	12.45	12.77	12.66	12.64	12.3	12.27	12.4	12.56	12.46	12.64	12.85	12.31	12.43	12.73	12.77	12.89	-0.178009	-0.0909405	-0.379307	-0.221942	12.6088	6.47987	0.00131559	0.00283295	NA	NA	NA
A_09_P003136	FBtr0112385	FBtr0112385	FBgn0263233	roadblock similar 54B [Source:FlyBase gene name;Acc:FBgn0263233]	CG34192	robls54B	2R	-1	13343269	13343666	6.94	6.89	6.91	7.1	6.87	6.87	6.89	6.8	6.88	6.77	6.92	6.86	6.94	6.9	6.79	6.78	6.62	6.72	6.74	6.78	6.95	6.91	6.95	-0.0195533	-0.0686073	-0.0689432	-0.21111	6.85991	4.37989	0.00930412	0.0163594	NA	NA	NA
A_09_P003146	FBtr0112387	FBtr0112387	FBgn0085223		CG34194	CG34194	2R	1	13431938	13432550	8.11	8.09	8.04	8.41	8.5	8.37	8.45	8.01	8.48	8.39	8.33	8.38	8.41	8.27	8	8.48	8.74	8.06	8.8	8.6	7.82	7.96	7.92	0.358639	0.407784	0.318899	0.559374	8.28858	6.21169	0.0016604	0.00349013	NA	NA	NA
A_09_P003151	FBtr0112388	FBtr0112388	FBgn0085224		CG34195	CG34195	2R	1	13620760	13621988	7.18	7.03	7.17	6.98	7.06	7.07	6.97	7.26	6.78	6.81	6.65	7.62	7.33	7.3	7.32	7.84	7.48	7.77	7.7	7.43	7.25	7.26	7.27	-0.129082	-0.449474	0.287247	0.400865	7.23967	19.6432	5.10487e-07	2.72945e-06	NA	NA	NA
A_09_P003161	FBtr0309113	FBtr0309113	FBgn0263391	hu li tai shao [Source:FlyBase gene name;Acc:FBgn0263391]	CG43443	hts	2R	-1	15284537	15312454	8.19	8.34	8.29	8.07	8.12	8.29	8.45	8.31	8.02	8.26	8.54	7.91	8.1	7.99	8.1	8.04	8.07	8.02	8.26	8.06	8.22	8.12	8.08	0.0410408	0.0673447	-0.176405	-0.105444	8.16742	2.61285	0.0630274	0.0893268	NA	NA	NA
A_09_P003176	FBtr0112393	FBtr0112393	FBgn0085229		CG34200	CG34200	2R	1	1645198	1645572	14.06	14.29	14.24	13.9	14.14	14.2	14.28	14.31	13.76	13.85	13.61	14.2	14.11	14.06	13.97	14.2	14.4	14.14	14.5	14.46	14.43	14.45	14.32	-0.134141	-0.559123	-0.190127	0.078775	14.1688	11.5386	3.28945e-05	0.000106232	NA	NA	NA
A_09_P003196	FBtr0112397	FBtr0112397	FBgn0085233		CG34204	CG34204	2R	1	17683956	17684446	6.57	6.78	6.58	6.56	6.65	6.55	6.72	7.01	6.75	7.06	6.59	6.63	6.42	6.56	6.74	7.02	6.83	6.61	6.73	6.42	6.6	6.65	6.47	0.0910716	0.194609	0.0673635	0.0405088	6.67424	0.68631	0.60903	0.647395	NA	NA	NA
A_09_P003201	FBtr0112398	FBtr0112398	FBgn0085234		CG34205	CG34205	2R	-1	18017617	18018715	6.87	7.58	7.04	7.04	7.38	6.93	7.69	8.28	7.34	8.35	7.29	7.48	6.92	7.07	7.14	8.24	8.25	7.17	7.97	7.41	6.9	7.52	6.61	0.375752	0.571978	0.28516	0.613037	7.41173	1.41964	0.260393	0.309849	NA	NA	NA
A_09_P003211	FBtr0112400	FBtr0112400	FBgn0085236		CG34207	CG34207	2R	-1	18216920	18217225	6.69	6.59	6.59	6.61	6.59	6.61	6.6	6.45	6.54	6.72	6.65	6.65	6.82	6.63	6.67	6.52	6.56	6.83	6.61	6.69	6.88	6.48	6.61	-0.0679144	-0.00447604	0.0154135	0.0339855	6.63387	0.580628	0.679799	0.712678	NA	NA	NA
A_09_P003221	TC248868	NA	NA	NA	NA	NA	NA	NA	NA	NA	6.55	6.75	6.53	6.62	6.63	6.67	6.71	6.55	6.68	6.91	6.82	6.63	6.63	6.54	6.59	6.75	7.03	6.66	6.97	7.06	6.53	6.73	6.54	0.0303718	0.198646	0.0212132	0.322117	6.69913	6.82318	0.000983025	0.00217572	NA	NA	NA
A_09_P003231	FBtr0112404	FBtr0112404	FBgn0085240		CG34211	CG34211	2R	1	1934675	1935243	6.45	6.42	6.46	6.4	6.65	6.61	6.58	6.69	6.54	6.5	6.75	6.55	6.35	6.51	6.63	6.56	6.64	6.49	6.74	6.63	6.42	6.51	6.57	0.113629	0.121092	0.0479415	0.152752	6.5499	1.81191	0.162356	0.205043	NA	NA	NA
A_09_P003236	FBtr0112406	FBtr0112406	FBgn0085242		CG34213	CG34213	2R	-1	19854647	19855239	11.64	11.98	11.89	11.63	11.75	11.76	12	11.88	11.48	11.48	11.59	11.27	11.15	11.13	11.22	11.46	11.38	11.19	11.36	11.4	11.46	11.6	11.56	0.113122	-0.173028	-0.441938	-0.359681	11.5327	13.626	9.61558e-06	3.57314e-05	NA	NA	NA
A_09_P003241	FBtr0112407	FBtr0112407	FBgn0085243		CG34214	CG34214	2R	-1	20552950	20553543	6.8	6.71	6.91	6.68	6.64	6.67	6.67	6.64	6.61	6.53	6.55	6.68	6.71	6.65	6.75	6.75	6.47	6.68	6.59	6.53	6.76	6.78	6.89	-0.148091	-0.242952	-0.0980627	-0.240913	6.67985	8.90579	0.000193347	0.000509944	NA	NA	NA
A_09_P003271	FBtr0112413	FBtr0112413	FBgn0085249		CG34220	CG34220	2R	-1	5928701	5930995	7.63	7.78	7.91	7.73	7.79	7.9	7.77	7.96	7.84	7.91	7.9	7.47	7.36	7.46	7.76	7.63	7.53	7.54	7.68	7.54	7.58	7.83	7.88	0.0601548	0.115923	-0.233931	-0.197465	7.71152	7.47812	0.000574857	0.0013473	NA	NA	NA
A_09_P003276	FBtr0299834	FBtr0299834	FBgn0085250		CG34221	CG34221	2R	-1	6085053	6087196	6.73	7.18	6.67	6.83	6.96	6.6	6.91	7.77	6.96	7.47	6.81	7.01	6.7	6.81	6.8	7.54	7.37	6.97	7.16	6.56	6.74	6.99	6.57	0.199609	0.264131	0.158558	0.201859	6.96161	0.505689	0.731985	0.759811	NA	NA	NA
A_09_P003311	FBtr0112421	FBtr0112421	FBgn0085257		CG34228	CG34228	2R	1	7539362	7539844	10.81	11.39	11.44	10.73	10.77	10.9	11.49	11.36	10.36	10.69	10.64	10.8	10.58	10.62	10.73	11.1	11.73	11.46	11.61	11.47	10.84	11.09	10.73	0.000269052	-0.487903	-0.284354	0.517116	11.0149	9.11436	0.000166274	0.000445635	NA	NA	NA
A_09_P003316	FBtr0112422	FBtr0112422	FBgn0259832		CG34229	CG34229	2R	1	7729113	7729669	9.98	9.82	9.64	9.84	9.86	9.82	9.58	9.56	10.17	9.92	9.96	9.85	9.95	9.91	9.88	9.79	9.66	9.87	9.64	9.67	9.92	9.82	10.31	-0.182928	0.101424	-0.0407206	-0.205731	9.84305	2.94241	0.0432574	0.0641524	NA	NA	NA
A_09_P003331	FBtr0112425	FBtr0112425	FBgn0085261		CG34232	CG34232	2R	-1	8052414	8053224	11.67	12.09	11.93	11.44	11.6	11.69	11.92	11.78	11.38	11.3	11.48	10.02	10.13	10.21	10.51	10.64	8.8	8.74	8.73	8.93	11.95	12.28	12.15	-0.325843	-0.625837	-1.71182	-3.21487	10.9296	233.087	1.01389e-17	6.31268e-15	4	NA	NA
A_09_P003341	FBtr0112428	FBtr0112428	FBgn0085263		CG34234	CG34234	2R	-1	8374224	8374883	8.09	8.32	7.93	8.61	8.59	8.57	8.49	8.73	8.77	8.83	8.65	8.45	8.35	8.54	8.64	8.48	8.73	8.31	8.38	8.14	7.84	7.93	8.03	0.572263	0.725512	0.471759	0.366379	8.40797	16.9114	1.76064e-06	8.05627e-06	NA	NA	NA
A_09_P003371	FBtr0304933	FBtr0304933	FBgn0261553		CG42671	CG42671	3L	1	11207600	11222735	8.5	8.33	8.04	8.53	8.47	8.3	8.45	8.27	8.15	8.24	8.38	7.95	8.01	7.81	8.37	7.89	7.92	7.74	7.94	7.78	8.41	8.17	8.79	0.0320677	-0.113914	-0.368768	-0.52943	8.19309	8.7318	0.000219614	0.00057154	NA	NA	NA
A_09_P003401	FBtr0112440	FBtr0112440	FBgn0263606	lethal (3) 72Do [Source:FlyBase gene name;Acc:FBgn0263606]	CG34246	l(3)72Do	3L	1	16226227	16227265	8.71	8.68	8.69	8.4	8.44	8.37	8.44	8.26	8.44	8.24	8.37	8.23	8.18	8.12	7.99	8.19	8.12	8.13	8.07	8.13	8.62	8.59	8.76	-0.293483	-0.321792	-0.534399	-0.562852	8.35513	38.9327	1.05565e-09	1.3376e-08	NA	NA	NA
A_09_P003406	FBtr0112441	FBtr0112441	FBgn0085276		CG34247	CG34247	3L	-1	16254285	16254705	6.57	6.67	6.49	6.43	6.61	6.49	6.56	6.59	6.65	6.7	6.77	6.63	6.42	6.59	6.53	6.53	6.79	6.48	6.65	6.83	6.41	6.61	6.56	-0.017179	0.153989	-0.0118293	0.135743	6.58928	2.80359	0.050636	0.0737742	NA	NA	NA
A_09_P003421	FBtr0112444	FBtr0112444	FBgn0085279		CG34250	CG34250	3L	1	17469322	17469651	9.48	9.62	9.74	9.4	9.52	9.48	9.87	9.6	9.67	9.85	9.67	10.12	9.96	9.72	9.76	10.07	10.16	10.01	10.09	10.31	9.56	9.62	9.41	0.00333825	0.159273	0.353678	0.57135	9.76869	13.4096	1.0857e-05	3.9691e-05	NA	NA	NA
A_09_P003426	FBtr0112445	FBtr0112445	FBgn0085280		CG34251	CG34251	3L	1	17664722	17676681	6.57	6.5	6.46	6.55	6.6	6.58	6.6	6.65	6.47	6.66	6.51	6.67	6.5	6.56	6.48	6.69	6.68	6.56	6.57	6.52	6.43	6.59	6.43	0.100371	0.0488215	0.0847427	0.0824057	6.55847	1.27456	0.309884	0.360845	NA	NA	NA
A_09_P003446	FBtr0112449	FBtr0112449	FBgn0085284	BLOC-1 subunit 3 [Source:FlyBase gene name;Acc:FBgn0085284]	CG34255	blos3	3L	1	18863324	18863997	10.51	10.72	10.76	10.35	10.4	10.32	10.6	10.35	10.49	10.56	10.52	10.5	10.39	10.37	10.28	10.61	10.53	10.4	10.52	10.58	10.6	10.61	10.55	-0.217682	-0.101579	-0.194548	-0.118751	10.5005	3.79783	0.0169787	0.0279332	NA	NA	NA
A_09_P003461	FBtr0112452	FBtr0112452	FBgn0085287		CG34258	CG34258	3L	-1	19944335	19945068	7.81	7.83	7.76	7.8	7.72	7.79	7.82	7.6	8.1	7.98	8.11	7.63	7.61	7.68	7.69	7.9	7.31	7.4	7.62	7.77	7.69	7.78	7.85	-0.0421582	0.276879	-0.0847119	-0.261628	7.74956	9.53065	0.000123767	0.000343435	NA	NA	NA
A_09_P003476	FBtr0112456	FBtr0112456	FBgn0085290		CG34261	CG34261	3L	1	21189931	21190838	8.91	8.94	9	8.74	8.84	8.82	8.85	8.71	8.7	8.6	8.61	8.77	8.84	8.72	8.43	8.81	8.95	8.81	9.07	9.06	8.81	8.86	8.75	-0.0866722	-0.239584	-0.165288	0.0958922	8.80883	5.6207	0.00282006	0.00561957	NA	NA	NA
A_09_P003481	FBtr0112456	FBtr0112456	FBgn0085290		CG34261	CG34261	3L	1	21189931	21190838	8.58	8.61	8.5	8.51	8.46	8.53	8.36	8.33	8.42	8.22	8.29	8.35	8.37	8.43	8.25	8.26	8.44	8.55	8.27	8.41	8.35	8.45	8.62	-0.0783885	-0.206628	-0.184667	-0.0987512	8.41541	3.22726	0.0314672	0.0484086	NA	NA	NA
A_09_P003486	FBtr0112458	FBtr0112458	FBgn0085292		CG34263	CG34263	3L	-1	265595	265908	8.2	8.07	8.17	7.96	7.75	7.89	7.93	7.92	7.61	7.52	7.57	7.4	7.26	7.3	7.19	7.29	6.56	6.93	7.02	6.88	8.01	7.75	8.01	-0.146633	-0.468859	-0.746683	-1.18819	7.57368	66.1524	5.66066e-12	1.67008e-10	4	NA	NA
A_09_P003501	FBtr0112461	FBtr0112461	FBgn0085295		CG34266	CG34266	3L	1	4677832	4678233	6.47	6.24	6.47	6.37	6.36	6.36	6.34	6.42	6.52	6.4	6.37	6.27	6.67	6.35	6.51	6.45	6.27	6.63	6.44	6.35	6.64	6.48	6.43	-0.0837799	-0.024047	-0.00620117	-0.0315004	6.4261	0.388848	0.814306	0.832754	NA	NA	NA
A_09_P003521	FBtr0112465	FBtr0112465	FBgn0086900	Cuticular protein 65Ax1 [Source:FlyBase gene name;Acc:FBgn0086900]	CG34270	Cpr65Ax1	3L	-1	6140631	6141087	7.28	7.57	7.2	7.39	7.57	7.35	7.54	8.25	7.66	8.36	7.39	7.72	7.24	7.59	7.5	8.11	8.08	7.59	7.73	7.17	7.31	7.57	7.09	0.284835	0.4621	0.295365	0.306534	7.57685	1.4085	0.263906	0.313616	NA	NA	NA
A_09_P003531	FBtr0302711	FBtr0302711	FBgn0261555		CG42673	CG42673	3L	1	9540320	9589813	6.67	6.61	6.55	6.69	6.57	6.67	6.67	6.55	6.62	6.8	6.82	6.61	6.69	6.53	6.72	6.52	6.9	6.83	6.68	6.62	6.74	6.57	6.53	0.0176212	0.131235	0.00105142	0.143763	6.65902	2.25509	0.0957199	0.128864	NA	NA	NA
A_09_P003551	FBtr0112471	FBtr0112471	FBgn0085305		CG34276	CG34276	3R	1	11751351	11753300	6.5	6.54	6.41	6.57	6.5	6.39	6.54	6.56	6.64	6.7	6.57	6.63	6.38	6.57	6.43	6.56	6.82	6.55	6.54	6.54	6.4	6.59	6.51	0.0219479	0.147981	0.0250647	0.120611	6.54042	1.87005	0.151407	0.193024	NA	NA	NA
A_09_P003561	FBtr0112473	FBtr0112473	FBgn0085307		CG34278	CG34278	3R	1	12946201	12946476	6.73	7	6.91	6.7	6.91	6.86	6.96	7.19	6.96	7.32	6.92	7	6.73	6.69	7	7.36	7.24	6.91	6.98	6.77	6.68	7	6.74	0.0820557	0.226032	0.113676	0.13379	6.93699	0.801874	0.536951	0.581595	NA	NA	NA
A_09_P003566	FBtr0112474	FBtr0112474	FBgn0085308		CG34279	CG34279	3R	-1	13228084	13229010	8.91	8.87	8.73	9.24	9.21	9.2	9.18	9.12	10.04	9.98	10.03	9.92	9.91	9.87	9.94	9.98	9.59	9.49	9.63	9.57	8.95	8.95	9.11	0.268931	1.09924	1.00491	0.646922	9.45224	147.557	1.34889e-15	2.19806e-13	2	NA	NA
A_09_P003571	FBtr0333932	FBtr0333932	FBgn0085308		CG34279	CG34279	3R	-1	13228084	13229010	8.76	8.52	8.53	9.16	9.05	9.03	8.78	8.77	9.89	9.7	9.74	9.77	9.79	9.72	9.75	9.66	9.18	9.5	9.08	9.24	8.86	8.76	8.99	0.220401	1.03811	0.998614	0.512048	9.227	46.9965	1.70753e-10	2.87069e-09	2	NA	NA
A_09_P003606	FBtr0112483	FBtr0112483	FBgn0085316		CG34287	CG34287	3R	1	1679054	1680004	6.54	6.59	6.57	6.47	6.62	6.52	6.6	6.6	6.51	6.63	6.48	6.51	6.47	6.53	6.48	6.62	6.57	6.52	6.51	6.62	6.3	6.51	6.42	0.0744135	0.0553282	0.0348281	0.0691472	6.53045	0.653003	0.63089	0.667527	NA	NA	NA
A_09_P003611	FBtr0300623	FBtr0300623	FBgn0085317		CG34288	CG34288	3R	-1	18272485	18272985	7.38	7.38	7.38	7.24	7.21	7.25	7.25	7.09	7.33	7.25	7.38	7.16	7.03	7.15	7.1	7.29	7.38	7.38	7.29	7.43	7.08	7.35	7.35	-0.115052	-0.00405739	-0.175268	0.0489654	7.26772	4.46529	0.00853793	0.0151629	NA	NA	NA
A_09_P003636	FBtr0112489	FBtr0112489	FBgn0085322		CG34293	CG34293	3R	-1	22990791	22991297	9.98	10.33	10.53	9.84	10.01	10.07	10.22	10.22	10.14	10.32	10.31	10.2	10.32	10.13	10.26	10.49	10.51	10.36	10.72	10.4	10.03	10.18	10.06	-0.114351	0.0696229	0.0919882	0.312679	10.2443	4.35229	0.00956732	0.0167667	NA	NA	NA
A_09_P003696	FBtr0112501	FBtr0112501	FBgn0085334		CG34305	CG34305	3R	-1	68507	68868	6.95	7.16	7.03	7.07	7.2	7.2	7.25	7.02	7.89	7.8	7.76	7.91	8	7.94	7.68	8.25	8.88	8.63	8.69	8.91	6.93	7.21	6.86	0.122162	0.791198	0.934907	1.75226	7.66159	122.046	1.00351e-14	9.79428e-13	2	NA	NA
A_09_P003701	FBtr0336812	NA	NA	NA	NA	NA	NA	NA	NA	NA	7.13	6.88	6.76	6.92	6.74	6.73	6.86	6.68	6.73	6.64	6.75	6.65	6.83	6.76	6.71	6.61	6.6	6.71	6.66	6.56	7.03	6.81	7.04	-0.15274	-0.237448	-0.228637	-0.309721	6.77347	6.15874	0.00173945	0.00363984	NA	NA	NA
A_09_P003721	FBtr0112506	FBtr0112506	FBgn0085339		CG34310	CG34310	2L	1	6663968	6674780	8.34	8.13	8.17	8.31	8.25	8.29	8.18	8.04	8.44	8.3	8.33	8.3	8.45	8.33	8.38	8.25	8.28	8.48	8.33	8.35	8.4	8.21	8.46	-0.0706415	0.0724371	0.0575259	0.0731673	8.30422	1.55404	0.221483	0.2691	NA	NA	NA
A_09_P003726	TC235602	NA	NA	NA	NA	NA	NA	NA	NA	NA	7.48	7.35	7.21	8.2	8.1	8.14	7.78	7.86	9.17	9.11	8.86	8.46	8.69	8.77	8.81	8.51	8.75	8.86	8.49	8.63	7.51	7.49	7.52	0.589206	1.62008	1.22258	1.25766	8.24881	87.4407	3.25702e-13	1.5196e-11	2	NA	NA
A_09_P003756	FBtr0112527	FBtr0112527	FBgn0085354		CG34325	CG34325	X	-1	16608480	16615440	7.17	7.08	7.26	7.14	7.05	7.07	6.9	6.86	7.07	7.01	6.97	6.91	6.92	6.86	6.82	6.77	6.8	6.84	6.67	6.69	7.01	7.01	7	-0.0876364	-0.07585	-0.233149	-0.34258	6.95092	9.21043	0.000155217	0.000419424	NA	NA	NA
A_09_P003761	FBtr0112528	FBtr0112528	FBgn0085355		CG34326	CG34326	X	-1	16926316	16926568	6.52	6.56	6.4	6.35	6.52	6.58	6.58	6.47	6.52	6.6	6.77	6.45	6.44	6.55	6.44	6.46	6.64	6.52	6.7	6.74	6.33	6.49	6.56	0.0255012	0.153368	-0.00888749	0.175816	6.53033	3.52068	0.0228338	0.0364372	NA	NA	NA
A_09_P003771	FBtr0112530	FBtr0112530	FBgn0085357		CG34328	CG34328	X	-1	18293654	18294055	7.09	7.29	7.26	7.24	7.3	7.3	7.27	6.99	7.98	8.02	7.89	8.35	8.38	8.4	8.18	8.57	9.2	9.13	9.11	9.21	7.13	7.3	7.3	-0.0103309	0.734252	1.14554	1.93118	7.90794	267.683	2.27861e-18	2.27382e-15	2	NA	NA
A_09_P003781	FBtr0112532	FBtr0112532	FBgn0085359		CG34330	CG34330	X	-1	18962306	18962925	9.94	9.53	9.87	10	10.02	9.87	9.47	9.9	10.05	10.11	9.83	10.78	10.73	10.86	10.68	10.57	11.96	11.98	11.32	11.25	11.13	10.64	9.85	-0.307882	-0.16656	0.563366	1.46741	10.4487	18.706	7.68746e-07	3.90779e-06	2	NA	NA
A_09_P003801	FBtr0112536	FBtr0112536	FBgn0263829		CG34334	CG34334	X	1	22274648	22277203	7.35	7.16	7.28	7.37	7.24	7.4	7.17	7.3	7.52	7.5	7.43	7.31	7.52	7.5	7.2	7.25	7.17	7.38	7.15	7.2	7.3	7.29	6.99	0.0684707	0.252902	0.128117	-0.00380491	7.30391	3.12545	0.0352306	0.0535773	NA	NA	NA
A_09_P003806	NR_047748	NA	NA	NA	NA	NA	NA	NA	NA	NA	13.48	13.88	13.81	13.82	14.05	13.72	14.14	14.2	13.56	13.9	13.77	14.35	14.27	14.23	14.42	14.86	14.74	14.39	14.92	15.11	14.02	14.63	14.18	-0.0154437	-0.26019	0.424077	0.790725	14.1939	9.63913	0.000114744	0.000321313	NA	NA	NA
A_09_P003811	FBtr0112538	FBtr0112538	FBgn0085365		CG34336	CG34336	X	-1	3763020	3763797	6.35	6.52	6.21	6.31	6.68	6.41	6.55	6.33	6.45	6.41	6.42	6.63	6.39	6.51	6.59	6.37	8.02	6.61	6.51	6.36	6.44	6.58	6.27	0.0618953	0.0333811	0.102596	0.482348	6.51898	1.72839	0.179516	0.223849	NA	NA	NA
A_09_P003826	FBtr0302154	FBtr0302154	FBgn0261260	Megalin [Source:FlyBase gene name;Acc:FBgn0261260]	CG42611	mgl	X	-1	9253877	9394162	7.98	7.67	8.03	8.07	7.99	7.87	7.64	7.7	7.66	7.53	7.35	7.54	7.48	7.59	7.69	7.39	7.31	7.38	7.44	7.3	7.97	7.91	8.12	-0.0954059	-0.434851	-0.40978	-0.590285	7.67897	15.6057	3.35281e-06	1.41544e-05	NA	NA	NA
A_09_P003836	FBtr0112544	FBtr0112544	FBgn0085370	Phosphodiesterase 11 [Source:FlyBase gene name;Acc:FBgn0085370]	CG34341	Pde11	2L	-1	18532728	18571648	9.77	9.84	9.67	10.52	10.53	10.47	10.52	10.48	10.41	10.43	10.37	10.33	10.26	10.27	10.69	10.34	10.26	10.2	10.01	9.92	9.75	9.61	10.04	0.722288	0.62092	0.596123	0.316067	10.2038	27.2129	2.95853e-08	2.32156e-07	NA	NA	NA
A_09_P003846	FBtr0329841	FBtr0329841	FBgn0263873	sickie [Source:FlyBase gene name;Acc:FBgn0263873]	CG43720	sick	2L	1	19796365	19958424	6.68	6.8	7.13	6.81	6.82	6.92	6.87	6.89	6.54	6.58	6.65	6.68	6.55	6.59	6.77	6.71	6.57	6.77	6.79	6.52	6.67	6.56	6.81	0.0856294	-0.186505	-0.116146	-0.113715	6.72541	3.16207	0.0338242	0.0516167	NA	NA	NA
A_09_P003851	FBtr0329846	FBtr0329846	FBgn0263873	sickie [Source:FlyBase gene name;Acc:FBgn0263873]	CG43720	sick	2L	1	19796365	19958424	7.63	7.54	7.56	7.77	7.73	7.83	7.81	7.71	7.78	7.71	7.9	7.61	7.66	7.68	7.75	7.57	7.48	7.66	7.53	7.5	7.55	7.51	7.73	0.184312	0.208263	0.0686783	-0.0430706	7.66181	7.21494	0.00071105	0.00163301	NA	NA	NA
A_09_P003856	FBtr0302660	FBtr0302660	FBgn0261549	retinal degeneration A [Source:FlyBase gene name;Acc:FBgn0261549]	CG42667	rdgA	X	1	8801101	8923509	8.27	8.07	8.11	8.12	8.17	8.3	7.94	8.19	8.32	8.2	8.1	8.01	8.01	8.21	7.86	8.04	8.23	8.41	8.18	8.34	8.14	8.26	7.87	0.0235087	0.0868655	-0.0931983	0.170804	8.14687	2.66107	0.059618	0.0851767	NA	NA	NA
A_09_P003866	FBtr0335396	NA	NA	NA	NA	NA	NA	NA	NA	NA	6.79	6.72	6.83	6.59	6.63	6.62	6.66	6.57	6.46	6.41	6.48	6.56	6.41	6.46	6.63	6.5	6.39	6.37	6.43	6.4	6.74	6.74	6.96	-0.183344	-0.345154	-0.284086	-0.398361	6.58013	20.3132	3.84382e-07	2.12245e-06	NA	NA	NA
A_09_P003886	FBtr0334505	NA	NA	NA	NA	NA	NA	NA	NA	NA	12.87	12.83	12.62	12.63	12.64	12.64	12.58	12.54	12.61	12.44	12.69	12.47	12.56	12.54	12.77	12.52	12.25	12.21	12.09	12.2	12.74	12.69	12.84	-0.158437	-0.187074	-0.191507	-0.578263	12.5637	21.5482	2.32044e-07	1.36832e-06	NA	NA	NA
A_09_P003901	FBtr0302153	FBtr0302153	FBgn0261260	Megalin [Source:FlyBase gene name;Acc:FBgn0261260]	CG42611	mgl	X	-1	9253877	9394162	6.66	6.68	6.71	6.88	6.88	6.85	6.88	6.84	6.74	6.9	6.83	6.71	6.68	6.72	6.85	6.77	6.76	6.66	6.87	6.77	6.63	6.67	6.7	0.191449	0.149975	0.0708454	0.0932391	6.76751	5.58023	0.00292678	0.00581087	NA	NA	NA
A_09_P003906	FBtr0112563	FBtr0112563	FBgn0085382		CG34353	CG34353	3R	-1	23593688	23731565	6.38	6.52	6.55	6.63	6.64	6.57	6.61	6.46	6.6	6.66	6.8	6.53	6.64	6.69	6.56	6.51	6.69	6.55	6.66	6.89	6.48	6.74	6.58	0.0401648	0.144418	0.0431908	0.156474	6.60595	1.83259	0.158371	0.200839	NA	NA	NA
A_09_P003911	FBtr0112564	FBtr0112564	FBgn0085383		CG34354	CG34354	3R	1	23972546	24064952	6.51	6.74	6.82	6.56	6.67	6.68	6.74	6.71	6.68	6.98	6.66	6.63	6.66	6.6	6.7	6.79	6.78	6.77	6.9	6.78	6.98	6.75	6.68	-0.0757527	0.0242147	-0.0728452	0.0579601	6.72833	1.18826	0.343443	0.39434	NA	NA	NA
A_09_P003926	FBtr0303867	FBtr0303867	FBgn0085386		CG34357	CG34357	3R	-1	319126	383789	6.64	6.81	6.63	6.75	6.77	6.68	6.83	6.96	7.03	6.93	6.94	6.93	6.72	6.91	6.78	7.07	6.98	6.84	6.86	7.02	6.73	6.92	6.65	0.0669518	0.234447	0.15235	0.19555	6.84116	3.3975	0.0261016	0.0410175	NA	NA	NA
A_09_P003931	FBtr0112568	FBtr0112568	FBgn0085386		CG34357	CG34357	3R	-1	319126	383789	6.31	6.32	6.25	6.36	6.46	6.53	6.48	6.43	6.48	6.41	6.37	6.5	6.59	6.73	6.69	6.62	6.58	6.52	6.35	6.49	6.33	6.53	6.42	0.0885887	0.0615845	0.26275	0.121677	6.46743	5.89389	0.00220113	0.00449894	NA	NA	NA
A_09_P003991	FBtr0308029	FBtr0308029	FBgn0085395	Shaw-like [Source:FlyBase gene name;Acc:FBgn0085395]	CG34366	Shawl	2L	-1	9370309	9415156	6.43	6.38	6.36	6.42	6.44	6.45	6.35	6.51	6.62	6.61	6.69	6.5	6.54	6.67	6.61	6.5	6.42	6.62	6.35	6.39	6.37	6.36	6.33	0.0606564	0.27062	0.194824	0.0720947	6.4748	7.78506	0.000450784	0.00108135	NA	NA	NA
A_09_P003996	FBtr0112592	FBtr0112592	FBgn0085396		CG34367	CG34367	2L	-1	10347822	10353905	6.55	6.64	6.42	6.53	6.67	6.75	6.63	6.66	6.86	6.97	6.79	6.98	6.7	6.9	6.78	6.92	7.32	7.03	6.94	7.1	6.56	6.7	6.49	0.0847434	0.311676	0.293152	0.538621	6.77784	16.9691	1.71267e-06	7.86468e-06	NA	NA	NA
A_09_P004026	FBtr0304998	FBtr0304998	FBgn0262579	Ect4 [Source:FlyBase gene name;Acc:FBgn0262579]	CG43119	Ect4	3L	1	8056974	8101936	10.39	10.26	10.32	10.55	10.59	10.41	10.17	10.46	10.79	10.81	10.53	10.19	10.22	10.34	10.8	10.26	9.81	10.08	9.51	9.58	10.41	10.35	10.57	0.0547086	0.330207	-0.023002	-0.637228	10.321	14.3645	6.41513e-06	2.50338e-05	NA	NA	NA
A_09_P004031	FBtr0334847	NA	NA	NA	NA	NA	NA	NA	NA	NA	6.7	6.66	6.67	6.79	6.63	6.75	6.7	6.64	6.64	6.47	6.61	6.64	6.55	6.71	6.63	6.61	6.72	6.73	6.86	6.76	6.65	6.63	6.75	0.0258204	-0.10428	-0.0488941	0.0927908	6.6732	3.56598	0.0217448	0.034872	NA	NA	NA
A_09_P004041	FBtr0112608	FBtr0112608	FBgn0085405		CG34376	CG34376	3R	1	18273762	18286472	10.3	10.42	10.52	10.16	10.2	10.32	10.23	10.43	10.64	10.51	10.57	10.09	10.06	10.27	10.38	10.47	10.46	10.66	10.57	10.56	10.2	10.51	10.4	-0.124611	0.179759	-0.137802	0.169782	10.3887	6.4405	0.00136094	0.0029167	NA	NA	NA
A_09_P004046	FBtr0112609	FBtr0112609	FBgn0085405		CG34376	CG34376	3R	1	18273762	18286472	6.83	6.77	6.85	6.82	6.82	6.79	6.87	6.82	6.54	6.54	6.65	6.65	6.77	6.83	6.84	6.7	6.74	6.71	6.77	6.78	6.91	7.02	6.93	-0.0605846	-0.311063	-0.127538	-0.136886	6.78017	8.64618	0.000233944	0.000603873	NA	NA	NA
A_09_P004056	FBtr0112611	FBtr0112611	FBgn0085407	PDGF- and VEGF-related factor 3 [Source:FlyBase gene name;Acc:FBgn0085407]	CG34378	Pvf3	2L	-1	7099692	7156701	8.09	7.76	7.67	8.5	8.52	8.64	8.2	8.02	9.51	9.78	9.28	9.16	9.35	9.09	8.8	8.9	9.72	9.7	9.12	8.95	7.67	7.41	7.51	0.694132	1.84096	1.37489	1.68923	8.66803	45.1293	2.53699e-10	4.0007e-09	2	NA	NA
A_09_P004066	FBtr0112614	FBtr0112614	FBgn0085408	Shroom [Source:FlyBase gene name;Acc:FBgn0085408]	CG34379	Shroom	2R	1	10195667	10239312	6.65	6.58	6.61	6.6	6.65	6.59	6.71	6.59	6.62	6.51	6.56	6.71	6.66	6.65	6.56	6.66	6.91	6.91	7.01	6.97	6.56	6.47	6.61	0.0493939	-0.0165312	0.0699622	0.371084	6.66696	20.5692	3.45546e-07	1.93884e-06	NA	NA	NA
A_09_P004071	FBtr0329979	FBtr0329979	FBgn0085409		CG34380	CG34380	2L	1	6179133	6211114	6.47	6.43	6.47	6.52	6.51	6.57	6.39	6.4	6.55	6.48	6.46	6.57	6.78	6.7	6.62	6.53	6.76	6.9	6.71	6.78	6.54	6.5	6.49	-0.0018892	0.0166904	0.158179	0.304751	6.57065	11.4546	3.46659e-05	0.000111206	NA	NA	NA
A_09_P004101	FBtr0112627	FBtr0112627	FBgn0085415		CG34386	CG34386	2R	1	13950209	13981138	6.75	6.41	6.71	6.93	6.82	6.98	6.7	6.83	6.84	6.62	6.63	7.25	7.15	7.15	7.08	7.04	6.93	7.13	7.24	6.87	6.74	6.53	6.75	0.202277	0.0493033	0.48614	0.394067	6.87248	13.5876	9.82429e-06	3.64096e-05	NA	NA	NA
A_09_P004111	FBtr0112629	FBtr0112629	FBgn0085417		CG34388	CG34388	3R	1	10244315	10247587	6.53	6.71	6.91	6.52	6.51	6.51	6.78	6.57	6.56	6.79	6.73	6.55	6.4	6.54	6.48	6.69	6.77	6.53	6.79	6.82	6.46	6.68	6.33	-0.0254309	0.0908887	-0.0689738	0.125826	6.61575	1.35792	0.280437	0.330628	NA	NA	NA
A_09_P004116	FBtr0112630	FBtr0112630	FBgn0086901	crossveinless c [Source:FlyBase gene name;Acc:FBgn0086901]	CG34389	cv-c	3R	-1	10217402	10307410	8.1	7.8	7.99	8.22	8.14	8.26	8.1	8.29	7.72	7.82	7.57	8.73	8.73	8.61	8.44	8.55	8.74	8.79	8.88	8.61	8.32	8.31	8.19	0.0817337	-0.416425	0.492802	0.634445	8.29922	35.2196	2.73398e-09	3.01556e-08	NA	NA	NA
A_09_P004126	FBtr0333611	FBtr0333611	FBgn0085420		CG34391	CG34391	3L	1	5422261	5435023	6.61	6.39	6.46	6.47	6.55	6.55	6.48	6.38	6.54	6.48	6.44	6.46	6.91	6.52	6.49	6.5	6.32	6.54	6.36	6.37	6.9	6.51	6.46	-0.0675267	-0.0698168	0.0187659	-0.157997	6.50785	1.14565	0.361234	0.411823	NA	NA	NA
A_09_P004131	FBtr0112636	FBtr0112636	FBgn0085421	Epac [Source:FlyBase gene name;Acc:FBgn0085421]	CG34392	Epac	2R	-1	2647220	2686446	7.47	7.52	7.61	7.63	7.66	7.77	7.82	7.86	7.59	7.57	7.68	8.34	7.98	8.19	8.17	8.29	8.37	8.51	8.84	8.42	7.53	7.2	7.62	0.255305	0.124481	0.702321	1.04296	7.89701	43.3871	3.71962e-10	5.56389e-09	2	NA	NA
A_09_P004141	FBtr0112638	FBtr0112638	FBgn0085423		CG34394	CG34394	2L	-1	3358640	3373372	7.23	7.06	7.11	7.22	7.27	7.3	7.16	7.16	7.51	7.56	7.49	7.4	7.36	7.52	7.48	7.3	7.4	7.44	7.24	7.36	7.12	7.14	7.07	0.100043	0.40089	0.29014	0.237848	7.29975	16.7555	1.89775e-06	8.59868e-06	NA	NA	NA
A_09_P004146	FBtr0112641	FBtr0112641	FBgn0085423		CG34394	CG34394	2L	-1	3358640	3373372	7.71	7.48	7.7	7.96	8.11	8.03	8.05	7.96	7.61	7.58	7.58	8.04	7.94	8.03	7.98	8.02	7.79	7.85	8.01	7.91	7.76	7.66	7.78	0.338485	-0.0935789	0.319793	0.207249	7.8492	21.7625	2.13074e-07	1.2752e-06	NA	NA	NA
A_09_P004171	FBtr0112648	FBtr0112648	FBgn0085427		CG34398	CG34398	2L	1	8898804	8933382	6.56	6.71	6.63	6.63	6.68	6.64	6.71	6.68	6.69	6.79	6.98	6.71	6.6	6.6	6.68	6.61	6.91	6.71	6.86	7.02	6.57	6.72	6.64	0.0256788	0.179927	-0.000312983	0.231726	6.71077	6.12451	0.00179272	0.0037404	NA	NA	NA
A_09_P004186	FBtr0112653	FBtr0112653	FBgn0085430		CG34401	CG34401	X	1	18757983	18778108	9.74	9.66	9.64	10.01	10.04	9.96	9.71	9.63	10.11	10.01	9.96	10.03	10.12	10.09	10.34	9.89	9.95	9.89	9.73	9.78	9.87	9.82	10.21	0.0458512	0.205214	0.273038	0.0118634	9.92149	2.85597	0.0477061	0.0699798	NA	NA	NA
A_09_P004191	FBtr0112654	FBtr0112654	FBgn0085431		CG34402	CG34402	3R	1	8211971	8228627	6.76	6.71	6.71	6.71	6.59	6.66	6.53	6.53	6.68	6.47	6.62	6.59	6.42	6.63	6.59	6.52	6.46	6.38	6.43	6.47	6.62	6.73	6.74	-0.105034	-0.118825	-0.160177	-0.270836	6.58934	7.10847	0.000775788	0.0017624	NA	NA	NA
A_09_P004201	FBtr0100246	FBtr0100246	FBgn0085432	pangolin [Source:FlyBase gene name;Acc:FBgn0085432]	CG34403	pan	4	1	89956	134454	8.74	8.67	8.92	8.79	8.81	8.87	8.6	8.65	9.08	9.04	9.02	8.86	8.86	9.13	8.83	9.01	9.04	9.04	9.3	9.14	8.78	8.9	8.69	-0.0396404	0.25855	0.15367	0.347353	8.90338	9.77249	0.000104621	0.000296365	NA	NA	NA
A_09_P004206	FBtr0112657	FBtr0112657	FBgn0085432	pangolin [Source:FlyBase gene name;Acc:FBgn0085432]	CG34403	pan	4	1	89956	134454	8.53	9.01	8.54	8.78	8.88	8.91	9.31	8.92	9.09	9.33	9.53	8.99	8.96	9.12	9.32	9.53	9.53	9.19	9.55	9.53	8.64	8.7	8.79	0.257318	0.614769	0.48021	0.746131	9.07285	11.7161	2.9469e-05	9.63411e-05	NA	NA	NA
A_09_P004211	FBtr0112667	FBtr0112667	FBgn0085433		CG34404	CG34404	3R	-1	11189508	11193369	10.65	10.91	10.8	10.45	10.48	10.5	10.79	10.75	10.5	10.52	10.59	11.01	10.95	10.9	10.91	10.83	11.41	11.23	11.35	11.35	10.8	10.72	10.78	-0.184097	-0.239429	0.143934	0.56008	10.8335	37.1571	1.6471e-09	1.95659e-08	NA	NA	NA
A_09_P004221	FBtr0334134	NA	NA	NA	NA	NA	NA	NA	NA	NA	8.96	8.84	8.98	8.75	8.87	8.73	8.7	8.54	9.22	9.12	9.14	9.18	9.17	9.12	8.73	9.17	8.91	8.88	8.97	9.09	9.11	9.06	8.86	-0.251436	0.191716	0.104541	-0.00523622	8.96044	7.61249	0.000516492	0.00122257	NA	NA	NA
A_09_P004226	FBtr0112672	FBtr0112672	FBgn0085436	Not1 [Source:FlyBase gene name;Acc:FBgn0085436]	CG34407	Not1	2R	-1	5453651	5466512	12.4	11.93	11.77	12.46	12.3	12.2	11.81	11.81	12.25	12.02	12	12.18	12.4	12.41	12.13	12.13	11.95	11.98	11.82	11.84	12.34	12.06	11.99	0.0363079	0.00614006	0.169058	-0.182769	12.0947	1.82948	0.158965	0.201493	NA	NA	NA
A_09_P004231	FBtr0112675	FBtr0112675	FBgn0085437		CG34408	CG34408	X	1	10114143	10123948	12.11	12.18	12.13	11.9	11.86	11.93	12.04	11.86	11.86	11.78	11.92	11.66	11.79	11.76	11.34	11.86	11.84	11.72	12.02	11.99	12.03	12.03	11.71	-0.116346	-0.178793	-0.349892	-0.139042	11.8836	4.21295	0.0110247	0.0190252	NA	NA	NA
A_09_P004236	FBtr0331694	FBtr0331694	FBgn0085438		CG34409	CG34409	3R	-1	5568599	5572089	6.76	6.72	6.88	6.91	6.94	6.98	7.02	6.84	6.83	6.71	6.63	6.77	6.67	6.66	6.75	6.74	6.67	6.63	6.7	6.72	6.68	6.66	6.77	0.192877	-0.0212306	-0.0280474	-0.0658085	6.76658	7.87393	0.00042054	0.001018	NA	NA	NA
A_09_P004256	FBtr0112680	FBtr0112680	FBgn0086899	Tousled-like kinase [Source:FlyBase gene name;Acc:FBgn0086899]	CG34412	tlk	X	1	3614040	3683803	10.71	10.69	10.42	10.8	10.72	10.84	10.78	11.07	10.69	10.96	11.18	10.4	10.61	10.31	11.6	10.09	10.63	11	10.1	10.15	10.29	10.04	10.76	0.358058	0.456036	0.116994	-0.0171481	10.6463	1.60021	0.209493	0.2565	NA	NA	NA
A_09_P004266	FBtr0301848	FBtr0301848	FBgn0085442	Na,K-ATPase Interacting [Source:FlyBase gene name;Acc:FBgn0085442]	CG34413	NKAIN	2R	1	20769075	20776138	9.15	9.1	8.96	9.33	9.26	9.27	9.55	9.18	9.71	9.87	9.9	9.8	9.86	9.76	10	9.63	9.76	9.63	9.63	9.5	9.22	8.84	9.22	0.235713	0.741393	0.727639	0.547198	9.48421	30.4978	1.04602e-08	9.55331e-08	NA	NA	NA
A_09_P004271	FBtr0305056	FBtr0305056	FBgn0085442	Na,K-ATPase Interacting [Source:FlyBase gene name;Acc:FBgn0085442]	CG34413	NKAIN	2R	1	20769075	20776138	9.18	8.95	9.04	9.64	9.59	9.82	9.69	9.93	10.1	10.18	10.24	9.96	10.05	10.1	10.61	9.97	9.7	10.07	9.53	9.68	9.04	9.14	9.05	0.668509	1.10363	1.07033	0.678395	9.70768	35.9377	2.25968e-09	2.5677e-08	1	NA	NA
A_09_P004276	FBtr0112690	FBtr0112690	FBgn0085443	sprint [Source:FlyBase gene name;Acc:FBgn0085443]	CG34414	spri	X	-1	10384102	10479455	10.99	11	11.08	11.8	11.81	11.87	11.71	11.84	12.04	11.95	11.89	11.32	11.41	11.64	11.76	11.52	11.69	11.7	11.51	11.56	11.6	11.65	11.4	0.515978	0.671433	0.242257	0.325169	11.597	9.57464	0.000120018	0.00033437	NA	NA	NA
A_09_P004281	FBtr0112691	FBtr0112691	FBgn0085444	muscle wasted [Source:FlyBase gene name;Acc:FBgn0085444]	CG34415	mute	2R	-1	12835802	12842770	9.34	9.29	9.13	9.27	9.28	9.36	9.19	9.08	9.17	9.02	9.16	9.23	9.16	9.24	9.19	8.97	8.85	8.89	8.62	8.77	9.2	9.22	9.6	-0.0595148	-0.175816	-0.13807	-0.512124	9.13942	11.5286	3.31006e-05	0.000106802	NA	S phase genes	NA
A_09_P004311	FBtr0112703	FBtr0112703	FBgn0085446		CG34417	CG34417	X	1	6434804	6483206	9.15	9.63	10.09	9.21	9.37	9.41	9.66	9.84	9.38	9.49	9.57	8.99	8.84	9.06	9.56	9.65	9.02	9.39	9.31	9.05	8.97	9.22	9.24	0.117351	0.101517	-0.163072	-0.189375	9.35185	1.11763	0.373392	0.423673	NA	NA	NA
A_09_P004331	FBtr0112710	FBtr0112710	FBgn0085447	still life [Source:FlyBase gene name;Acc:FBgn0085447]	CG34418	sif	3L	1	5652529	5742699	7.06	6.9	7.01	6.98	6.99	7	6.78	6.68	6.89	6.76	6.7	6.79	7.04	6.83	6.72	6.66	6.61	6.76	6.61	6.61	7.05	6.73	6.83	-0.0415436	-0.146314	-0.120849	-0.282153	6.82554	3.51777	0.0229057	0.0365326	NA	NA	NA
A_09_P004356	FBtr0112719	FBtr0112719	FBgn0085450	Sno oncogene [Source:FlyBase gene name;Acc:FBgn0085450]	CG34421	Snoo	2L	-1	7891310	7984196	8.23	8.12	8.1	8.47	8.58	8.54	8.5	8.35	8.69	8.57	8.56	8.37	8.44	8.36	8.45	8.5	8.29	8.26	8.34	8.43	8.16	8.12	8.19	0.335784	0.452475	0.272535	0.175549	8.37509	21.8296	2.07487e-07	1.24701e-06	NA	NA	NA
A_09_P004361	FBtr0112720	FBtr0112720	FBgn0085450	Sno oncogene [Source:FlyBase gene name;Acc:FBgn0085450]	CG34421	Snoo	2L	-1	7891310	7984196	9.48	9.5	9.76	9.33	9.44	9.26	9.08	9.01	9.39	9.34	9.24	9.18	9.23	9.29	8.98	9.52	8.94	8.97	9.39	9.33	9.72	9.72	9.56	-0.402484	-0.300548	-0.38627	-0.466638	9.33296	7.05402	0.00081135	0.00183397	NA	NA	NA
A_09_P004366	FBtr0310440	FBtr0310440	FBgn0085451		CG34422	CG34422	X	1	18737696	18749891	11.75	11.78	11.79	11.75	11.85	11.74	11.73	11.78	11.45	11.58	11.51	11.32	11.01	11.13	11.24	11.19	10.88	10.85	10.94	11.01	11.92	11.81	11.93	-0.0623113	-0.317053	-0.651601	-0.912732	11.4757	91.9751	1.92987e-13	1.00469e-11	NA	NA	NA
A_09_P004373	FBtr0310440	FBtr0310440	FBgn0085451		CG34422	CG34422	X	1	18737696	18749891	7.67	8.01	8.25	7.7	7.75	7.81	7.79	8.09	7.68	7.88	7.83	7.4	7.24	7.32	7.81	7.5	7.4	7.39	7.43	7.2	7.69	7.69	7.66	0.00182365	-0.0296866	-0.371713	-0.471564	7.65992	7.48228	0.000572947	0.001343	NA	NA	NA
A_09_P004376	NM_001169792	NA	NA	NA	NA	NA	NA	NA	NA	NA	6.68	6.64	6.6	6.48	6.57	6.58	6.52	6.56	6.6	6.6	6.61	6.49	6.35	6.44	6.52	6.54	6.5	6.48	6.57	6.49	6.54	6.51	6.63	-0.0606422	0.00407061	-0.132866	-0.0914669	6.54408	3.27491	0.0298557	0.0461765	NA	NA	NA
A_09_P004381	NM_001103962	NA	NA	NA	NA	NA	NA	NA	NA	NA	6.93	7.13	7.08	6.93	6.88	6.96	7	7.09	6.46	6.66	6.64	6.93	6.84	6.9	7.01	7.08	7.1	7.03	7.22	6.99	7.2	7.32	7.32	-0.190148	-0.577139	-0.211845	-0.0773607	6.9875	13.9343	8.1066e-06	3.07959e-05	NA	NA	NA
A_09_P004411	FBtr0112731	FBtr0112731	FBgn0085459		CG34430	CG34430	2R	1	3830947	3831980	8.19	8.3	8.31	7.85	7.95	7.86	7.99	8.03	8.33	8.25	8.3	8.29	8.27	8.29	8.22	8.41	9.06	9.11	9	8.96	7.98	8.11	8.18	-0.241091	0.116269	0.120521	0.855093	8.31545	82.1976	6.16323e-13	2.59402e-11	NA	NA	NA
A_09_P004446	FBtr0112738	FBtr0112738	FBgn0085466		CG34437	CG34437	3R	1	24109441	24110447	6.77	6.88	6.85	6.73	6.7	6.67	6.82	6.67	6.65	6.66	6.64	6.79	6.6	6.77	6.74	6.63	7.14	6.86	6.83	6.76	6.91	6.92	7.04	-0.178608	-0.247555	-0.190921	0.000354745	6.7838	5.78789	0.00242178	0.00489727	NA	NA	NA
A_09_P004451	FBtr0299507	FBtr0299507	FBgn0259876		CG34438	Cap-G	2R	1	9020624	9030325	12.43	12.3	12.15	12.11	11.99	12.08	12.02	11.97	12.36	12.24	12.29	12.27	12.2	12.31	11.73	12.02	11.69	11.64	11.45	11.63	12.37	12.3	11.98	-0.218297	0.0430954	-0.148165	-0.651699	12.0663	14.5962	5.66689e-06	2.24291e-05	NA	NA	NA
A_09_P004456	FBtr0112740	FBtr0112740	FBgn0085468		CG34439	CG34439	2R	1	9046118	9047695	11	10.81	11.14	10.97	10.94	10.93	10.9	10.77	10.58	10.5	10.34	10.58	10.58	10.39	9.92	10.47	10.12	10	10.41	10.33	11.31	11.17	10.74	-0.128008	-0.557548	-0.642174	-0.814998	10.6475	17.2253	1.51616e-06	7.08485e-06	NA	respiratory chain	NA
A_09_P004461	FBtr0112741	FBtr0112741	FBgn0085468		CG34439	CG34439	2R	1	9046118	9047695	11.77	12.04	12.11	11.7	11.72	11.85	11.99	11.79	11.98	11.91	11.98	11.42	11.58	11.61	11.35	11.91	11.66	11.7	11.85	11.89	11.87	11.93	11.53	-0.0665277	0.0814257	-0.302251	-0.0996575	11.7884	3.66261	0.0196036	0.0317739	NA	respiratory chain	NA
A_09_P004466	FBtr0079695	FBtr0079695	FBgn0250903	lemming [Source:FlyBase gene name;Acc:FBgn0250903]	CG34440	lmg	2L	-1	8524999	8528505	6.62	6.56	6.62	6.61	6.61	6.5	6.5	6.6	6.32	6.46	6.47	6.68	6.6	6.44	6.57	6.7	6.62	6.64	6.56	6.58	6.7	6.77	6.65	-0.0879011	-0.23342	-0.0551276	-0.0508244	6.58151	4.00137	0.0137145	0.0230718	NA	NA	NA
A_09_P004471	FBtr0112743	FBtr0112743	FBgn0250903	lemming [Source:FlyBase gene name;Acc:FBgn0250903]	CG34440	lmg	2L	-1	8524999	8528505	10.87	10.99	10.97	10.98	11.08	11.07	11.11	11.19	11.33	11.46	11.52	11.44	11.31	11.28	11.72	11.32	11.47	11.42	11.41	11.35	10.77	10.83	11.15	0.15722	0.511051	0.484292	0.48626	11.2184	18.4501	8.61971e-07	4.31248e-06	NA	NA	NA
A_09_P004491	FBtr0112749	FBtr0112749	FBgn0085474		CG34445	CG34445	2R	-1	18535397	18535978	6.47	6.64	6.55	6.64	6.59	6.44	6.51	6.47	6.54	6.55	6.61	6.51	6.46	6.43	6.39	6.8	6.5	6.39	6.58	6.61	6.51	6.65	6.52	-0.0277983	0.0104882	-0.0382714	-0.0355529	6.53721	0.185644	0.943388	0.947639	NA	NA	NA
A_09_P004511	FBtr0112753	FBtr0112753	FBgn0085478		CG34449	CG34449	X	-1	9220691	9250260	8.65	8.69	8.86	8.41	8.37	8.44	8.63	8.51	8.72	8.87	8.97	8.59	8.63	8.62	8.47	8.76	8.79	8.61	8.91	8.75	8.72	8.89	8.5	-0.244932	0.137843	-0.103996	0.0486643	8.66877	6.39589	0.00141438	0.00301939	NA	NA	NA
A_09_P004516	FBtr0112755	FBtr0112755	FBgn0085478		CG34449	CG34449	X	-1	9220691	9250260	6.74	6.77	6.76	7.1	7.01	7.02	6.95	6.97	7.1	7.05	7.05	6.94	6.99	6.9	6.99	6.95	6.94	6.86	7.01	7.01	6.67	6.77	6.78	0.261972	0.315422	0.201778	0.203443	6.92705	16.2268	2.45657e-06	1.07791e-05	NA	NA	NA
A_09_P004536	FBtr0299518	FBtr0299518	FBgn0085482		CG34453	CG34453	3L	-1	232480	233351	6.73	6.86	6.58	7.74	7.63	7.8	7.47	7.67	7.99	8.07	7.96	7.56	7.67	7.73	7.67	7.8	7.41	7.3	7.33	7.37	6.66	6.93	6.62	0.935429	1.2791	0.959418	0.623595	7.41516	98.3047	9.6658e-14	5.77445e-12	1	NA	NA
A_09_P004541	FBtr0112760	FBtr0112760	FBgn0085483		CG34454	CG34454	3L	-1	231681	232350	7.07	7.1	7.25	8.29	8.31	8.32	8.21	8.02	8.25	8.28	8.19	8.2	8.17	8.23	8.07	8.19	7.63	7.66	7.66	7.83	7.13	7.13	7.05	1.10862	1.1208	1.0536	0.578477	7.83617	147.017	1.40247e-15	2.21593e-13	1	NA	NA
A_09_P004546	FBtr0112761	FBtr0112761	FBgn0085484		CG34455	CG34455	3L	1	9353416	9355142	10.85	11.02	10.87	10.76	10.64	10.76	10.93	10.7	10.4	10.48	10.64	10.4	10.45	10.38	10.09	10.54	10.49	10.38	10.7	10.7	10.94	10.94	10.72	-0.133607	-0.384292	-0.518909	-0.321964	10.6431	13.0172	1.35773e-05	4.84872e-05	NA	NA	NA
A_09_P004611	NP12807546	NA	NA	NA	NA	NA	NA	NA	NA	NA	6.48	6.59	6.47	6.48	6.58	6.44	6.56	6.65	6.51	6.69	6.52	6.46	6.35	6.56	6.51	6.63	6.66	6.52	6.57	6.5	6.48	6.54	6.43	0.0449125	0.0762223	0.0044873	0.0648807	6.5292	0.662419	0.624665	0.661639	NA	NA	NA
A_09_P004656	FBtr0113933	FBtr0113933	FBgn0085520		CG40801	CG40801	U	-1	2929199	2929912	10.07	9.56	10.06	9.92	9.95	10.08	9.52	10.2	10.03	9.85	9.87	9.49	9.63	9.66	9.16	8.95	8.82	9.32	8.72	8.86	9.51	9.63	9.03	0.288691	0.272448	-0.268416	-0.712759	9.56017	9.3621	0.000139354	0.000381356	NA	NA	NA
A_09_P004661	NM_001110586	NA	NA	NA	NA	NA	NA	NA	NA	NA	6.55	6.7	6.5	6.59	6.58	6.65	6.55	6.77	6.76	6.92	6.7	6.62	6.43	6.61	6.66	6.73	6.78	6.59	6.81	6.65	6.6	6.7	6.62	0.0137152	0.183302	-0.00451511	0.092596	6.65628	2.37143	0.0834757	0.11428	NA	NA	NA
A_09_P004676	FBtr0079667	FBtr0079667	FBgn0027932	A kinase anchor protein 200 [Source:FlyBase gene name;Acc:FBgn0027932]	CG13388	Akap200	2L	1	8415690	8430984	12.24	12.04	12.16	12.07	12.03	12.22	11.89	12.25	12.01	12.02	11.83	11.6	11.51	11.69	11.99	11.4	11.56	11.92	11.18	11.25	12.05	12.13	12.21	-0.0470728	-0.185613	-0.499577	-0.657945	11.8803	11.6507	3.06842e-05	9.97181e-05	NA	NA	NA
A_09_P004696	NP12807918	NA	NA	NA	NA	NA	NA	NA	NA	NA	11.34	11.42	11.54	11.66	11.78	11.75	11.45	11.84	11.73	11.87	11.72	12.37	12.37	12.49	12.86	12.38	12.42	12.45	12.39	12.44	11.86	12.03	11.94	0.00521788	0.0827758	0.805352	0.736086	12.0041	22.8891	1.37515e-07	8.74741e-07	NA	NA	NA
A_09_P004701	AT28829	NA	NA	NA	NA	NA	NA	NA	NA	NA	6.5	6.62	6.45	6.39	6.42	6.52	6.54	6.74	6.46	6.73	6.42	6.56	6.45	6.32	6.56	6.71	6.8	6.52	6.66	6.36	6.33	6.55	6.47	0.0351501	0.0450255	0.0322003	0.0961527	6.52506	0.296243	0.877246	0.888814	NA	NA	NA
A_09_P004711	TC251522	NA	NA	NA	NA	NA	NA	NA	NA	NA	6.89	6.76	6.68	6.71	6.59	6.81	6.75	6.77	6.65	6.61	6.45	6.76	6.75	6.88	7.07	6.76	6.71	6.89	6.91	6.92	6.62	6.64	6.89	-0.0169137	-0.172547	0.099836	0.1118	6.75917	3.64349	0.0200084	0.032343	NA	NA	NA
A_09_P004741	NP12807755	NA	NA	NA	NA	NA	NA	NA	NA	NA	6.8	6.82	6.77	6.75	6.83	6.72	6.88	6.85	6.79	6.83	6.81	6.83	6.66	6.79	6.87	6.78	6.95	6.85	6.92	6.89	6.94	6.81	6.91	-0.0358037	-0.0321186	-0.0592117	0.0569409	6.82873	1.5423	0.22464	0.272331	NA	NA	NA
A_09_P004751	FBtr0073704	FBtr0073704	FBgn0030420		CG12717	CG12717	X	-1	12654911	12657644	8.17	8.05	8.02	8.17	8.12	8.11	8.08	8.22	8.46	8.38	8.44	8.16	8.05	8.06	8.44	7.75	8.07	8.19	7.74	7.75	7.99	7.85	8.33	0.0696931	0.358508	0.0231878	-0.132114	8.11259	4.00261	0.0136968	0.0230468	NA	NA	NA
A_09_P004766	NM_001110869	NA	NA	NA	NA	NA	NA	NA	NA	NA	6.77	6.8	6.72	6.74	6.85	6.82	6.93	6.76	6.93	6.9	7.13	7	7.14	6.88	7.13	6.87	6.97	7.06	7.01	7.2	7.07	6.81	7.05	-0.0489252	0.116975	0.133475	0.190411	6.93624	3.21921	0.0317485	0.0487708	NA	NA	NA
A_09_P004771	A_09_P004771	NA	NA	NA	NA	NA	NA	NA	NA	NA	6.49	6.55	6.37	6.45	6.58	6.47	6.59	6.61	6.49	6.64	6.57	6.57	6.42	6.54	6.66	6.59	6.62	6.51	6.61	6.66	6.55	6.47	6.55	0.0456396	0.0710377	0.0601557	0.10366	6.54657	1.02196	0.417721	0.467107	NA	NA	NA
A_09_P004776	NP12807531	NA	NA	NA	NA	NA	NA	NA	NA	NA	6.48	6.42	6.5	6.48	6.53	6.55	6.49	6.45	6.5	6.53	6.63	6.49	6.68	6.45	6.49	6.41	6.51	6.57	6.59	6.54	6.65	6.49	6.5	-0.00775443	0.0470214	-0.00322938	0.0467369	6.51771	0.475459	0.753297	0.779074	NA	NA	NA
A_09_P004781	NP12807805	NA	NA	NA	NA	NA	NA	NA	NA	NA	6.53	6.58	6.55	6.41	6.46	6.35	6.52	6.64	6.57	6.53	6.5	6.49	6.3	6.51	6.5	6.62	6.72	6.51	6.58	6.56	6.37	6.62	6.42	-0.0337844	0.0235205	-0.0254836	0.0831827	6.51548	0.912623	0.473915	0.521801	NA	NA	NA
A_09_P004786	NP12807760	NA	NA	NA	NA	NA	NA	NA	NA	NA	6.67	6.51	6.56	6.62	6.7	6.66	6.59	6.55	6.6	6.61	6.62	6.57	6.56	6.51	6.7	6.55	6.68	6.67	6.61	6.63	6.54	6.53	6.61	0.053319	0.0390293	0.00873469	0.0774559	6.60163	0.998762	0.429145	0.478337	NA	NA	NA
A_09_P004791	NM_001110689	NA	NA	NA	NA	NA	NA	NA	NA	NA	8.32	7.98	7.84	8.32	8.12	8.26	7.9	8.38	8.53	8.56	8.33	8.51	8.68	8.66	8.43	7.92	8.22	8.53	7.87	7.95	8.02	8	7.97	0.177579	0.45453	0.420315	0.123466	8.23042	3.82752	0.0164546	0.02717	NA	NA	NA
A_09_P004801	NM_001110672	NA	NA	NA	NA	NA	NA	NA	NA	NA	6.32	6.59	6.42	6.36	6.56	6.43	6.55	6.55	6.47	6.6	6.48	6.54	6.44	6.54	6.54	6.62	6.68	6.49	6.55	6.58	6.31	6.41	6.51	0.0637035	0.0916236	0.108716	0.147904	6.50129	1.82732	0.159377	0.201916	NA	NA	NA
A_09_P004826	TC256030	NA	NA	NA	NA	NA	NA	NA	NA	NA	7.58	7.8	7.81	8.56	8.53	8.58	8.62	8.69	8.65	8.83	8.92	8.36	8.56	8.49	9.43	8.48	8.48	8.3	8.66	8.69	7.59	7.76	7.95	0.847498	1.04775	0.915806	0.784401	8.4045	18.8455	7.226e-07	3.6982e-06	1	NA	NA
A_09_P004836	JV208880	NA	NA	NA	NA	NA	NA	NA	NA	NA	10.3	10.19	9.75	10.39	10.34	10.2	10.08	10.01	10.21	10.13	10.04	10.44	10.45	10.57	10.82	10.14	9.93	10.06	9.67	9.79	10.22	9.76	10.59	0.0661926	-0.00774543	0.344573	-0.27047	10.177	4.63318	0.00722289	0.0130665	NA	NA	NA
A_09_P004846	TC252839	NA	NA	NA	NA	NA	NA	NA	NA	NA	6.76	6.82	6.72	6.72	6.62	6.67	6.68	6.9	6.59	6.72	6.69	6.7	6.47	6.68	6.74	6.94	6.79	6.71	6.57	6.47	6.59	6.9	6.63	-0.016605	-0.0677647	-0.0287842	-0.0998251	6.69885	0.466287	0.759777	0.784678	NA	NA	NA
A_09_P004871	TC248415	NA	NA	NA	NA	NA	NA	NA	NA	NA	6.46	6.56	6.51	6.63	6.57	6.59	6.61	6.59	6.85	6.65	6.58	6.71	6.91	6.69	6.82	6.57	6.68	6.68	6.56	6.61	6.7	6.54	6.73	0.0171	0.11167	0.154922	0.0484197	6.64269	2.02147	0.126311	0.164421	NA	NA	NA
A_09_P004891	FBtr0074205	FBtr0074205	FBgn0052580	Mucin 14A [Source:FlyBase gene name;Acc:FBgn0052580]	CG32580	Muc14A	X	1	15903161	15955708	6.61	6.7	6.56	6.69	6.57	6.67	6.7	6.6	6.57	6.57	6.59	6.63	6.52	6.58	6.59	6.57	6.59	6.5	6.55	6.64	6.54	6.59	6.65	0.0358127	-0.0332106	-0.0297211	-0.039859	6.59867	0.966449	0.445503	0.494164	NA	NA	NA
A_09_P004911	NP12807636	NA	NA	NA	NA	NA	NA	NA	NA	NA	10.09	10.45	10.56	10.17	10.32	9.86	10.04	10.41	9.8	9.97	10.08	10.17	9.92	9.81	10.73	10.04	9.84	9.81	9.61	9.59	9.88	10.1	10.67	-0.13073	-0.341758	-0.155127	-0.577235	10.0828	3.72506	0.0183408	0.029918	NA	NA	NA
A_09_P004921	NP12807548	NA	NA	NA	NA	NA	NA	NA	NA	NA	6.41	6.5	6.41	6.48	6.52	6.39	6.4	6.42	6.47	6.43	6.66	6.48	6.35	6.59	6.45	6.41	6.64	6.47	6.53	6.6	6.47	6.56	6.53	-0.0382836	0.0393901	-0.0224331	0.0815385	6.48489	1.38133	0.272664	0.322348	NA	NA	NA
A_09_P004936	NP12807646	NA	NA	NA	NA	NA	NA	NA	NA	NA	6.5	6.59	6.59	6.64	6.57	6.53	6.57	6.54	6.51	6.62	6.68	6.48	6.43	6.52	6.6	6.49	6.62	6.56	6.61	6.61	6.42	6.55	6.58	0.0319351	0.0657162	-0.0353084	0.0587876	6.55697	1.44736	0.251852	0.301234	NA	NA	NA
A_09_P004941	NM_001110903	NA	NA	NA	NA	NA	NA	NA	NA	NA	7.27	7.07	6.94	7.4	7.23	7.31	7.06	7.07	7.47	7.26	7.43	7.47	7.52	7.51	7.44	7.16	7.46	7.54	7.13	7.32	7.05	7.05	7.18	0.120974	0.294027	0.328108	0.269337	7.27623	5.17944	0.00425498	0.00812995	NA	NA	NA
A_09_P004976	TC254608	NA	NA	NA	NA	NA	NA	NA	NA	NA	6.59	6.68	6.62	6.68	6.67	6.59	6.66	6.59	6.63	6.68	6.72	6.63	6.96	6.64	6.69	6.6	6.63	6.7	6.68	6.68	6.8	6.67	6.72	-0.0405952	-0.00340927	0.0243583	-0.0058726	6.67565	0.327878	0.856231	0.870796	NA	NA	NA
A_09_P004986	TC257847	NA	NA	NA	NA	NA	NA	NA	NA	NA	7.95	8.26	8.14	7.97	7.92	7.98	8.07	8.16	8.24	8.4	8.53	8.13	8.19	8.13	8.46	8.41	8.39	8.42	8.47	8.38	8.03	8.06	8.04	-0.055797	0.310033	0.18556	0.335289	8.20602	10.4022	6.83103e-05	0.000202763	NA	NA	NA
A_09_P004996	TC257364	NA	NA	NA	NA	NA	NA	NA	NA	NA	6.4	6.49	6.44	6.35	6.51	6.51	6.51	6.48	6.58	6.55	6.57	6.35	6.52	6.48	6.58	6.48	6.61	6.55	6.59	6.7	6.63	6.55	6.43	-0.0177026	0.0772545	-0.00805242	0.121283	6.51559	2.23756	0.0977208	0.131234	NA	NA	NA
A_09_P005001	FBtr0114025	FBtr0114025	FBgn0085582		CG41257	CG41257	2RHet	-1	197371	198033	6.84	6.79	6.78	6.69	6.69	6.73	6.72	6.64	6.82	6.68	6.73	6.82	7.1	6.83	6.72	6.79	6.78	6.9	6.87	6.94	7.07	6.83	6.79	-0.157644	-0.10876	0.000606068	0.0225878	6.80596	2.78343	0.0518143	0.0752783	NA	NA	NA
A_09_P005011	NP12807573	NA	NA	NA	NA	NA	NA	NA	NA	NA	6.49	6.49	6.42	6.69	6.72	6.71	6.71	6.76	6.77	6.82	6.96	6.78	6.83	6.75	7.17	6.69	6.67	6.73	6.61	6.71	6.42	6.32	6.51	0.275508	0.408943	0.402044	0.2408	6.68404	12.2448	2.13696e-05	7.25691e-05	NA	NA	NA
A_09_P005016	FBtr0114030	FBtr0114030	FBgn0262123	lethal (2) 41Ab [Source:FlyBase gene name;Acc:FBgn0262123]	CG41265	l(2)41Ab	2RHet	1	476025	570571	7.18	7.15	7.33	6.97	7.03	6.97	7.02	6.93	7.15	6.91	7.18	7.04	6.99	7.12	6.94	7.31	6.74	7.02	7.18	7.33	7.2	7.19	7.13	-0.212387	-0.116784	-0.117562	-0.128342	7.0876	1.73571	0.177941	0.22207	NA	NA	NA
A_09_P005026	NP12807671	NA	NA	NA	NA	NA	NA	NA	NA	NA	6.77	6.71	6.63	6.75	6.79	6.73	6.7	6.58	6.59	6.44	6.53	6.55	6.99	6.54	6.71	6.46	6.42	6.57	6.38	6.42	6.95	6.62	6.92	-0.0589427	-0.250435	-0.117901	-0.321068	6.64073	4.52603	0.00803449	0.0143649	NA	NA	NA
A_09_P005051	NM_001110884	NA	NA	NA	NA	NA	NA	NA	NA	NA	6.57	6.65	6.78	6.63	6.66	6.66	6.66	6.65	6.69	6.61	6.77	6.57	6.41	6.73	6.59	6.74	6.57	6.55	6.66	6.72	6.52	6.71	6.53	0.028721	0.0615106	-0.015962	-5.79094e-05	6.63629	0.357495	0.83605	0.852721	NA	NA	NA
A_09_P005056	NP12807631	NA	NA	NA	NA	NA	NA	NA	NA	NA	6.46	6.49	6.51	6.49	6.65	6.48	6.56	6.46	6.64	6.57	6.69	6.61	6.48	6.53	6.55	6.7	6.68	6.73	6.68	6.97	6.64	6.59	6.53	-0.00613948	0.0947123	0.0384709	0.232036	6.59456	4.85695	0.00579929	0.0107221	NA	NA	NA
A_09_P005066	NP12807552	NA	NA	NA	NA	NA	NA	NA	NA	NA	6.53	6.54	6.42	6.48	6.51	6.54	6.56	6.61	6.48	6.57	6.59	6.5	6.38	6.57	6.64	6.55	6.74	6.72	6.75	6.68	6.48	6.55	6.67	0.0101596	0.0180695	-0.00386259	0.192126	6.56796	4.40305	0.00908927	0.0160222	NA	NA	NA
A_09_P005076	NP12807592	NA	NA	NA	NA	NA	NA	NA	NA	NA	6.99	6.85	6.81	6.73	6.74	6.7	6.72	6.62	6.81	6.75	6.9	6.81	6.65	6.76	6.87	6.58	6.8	6.81	6.72	6.76	6.8	6.84	7.1	-0.197161	-0.0772941	-0.166811	-0.126793	6.78803	3.47356	0.0240289	0.0380684	NA	NA	NA
A_09_P005131	NP12808004	NA	NA	NA	NA	NA	NA	NA	NA	NA	6.43	6.53	6.54	6.51	6.48	6.48	6.55	6.52	6.54	6.55	6.58	6.57	6.83	6.61	6.59	6.55	6.59	6.64	6.56	6.51	6.6	6.52	6.52	-0.018014	0.0317388	0.102865	0.0481172	6.55694	1.86481	0.152363	0.194106	NA	NA	NA
A_09_P005141	FBtr0114056	FBtr0114056	FBgn0085612		CG41320	CG41320	3LHet	1	1532480	1545940	8.56	8.89	8.51	8.57	8.58	8.47	8.76	8.72	8.76	8.93	9.35	8.82	8.78	8.74	9.17	8.89	9.35	9.11	9.36	9.31	8.53	8.45	8.7	0.0138294	0.405425	0.272667	0.673267	8.8384	13.6685	9.39055e-06	3.49888e-05	NA	NA	NA
A_09_P005156	NP12807665	NA	NA	NA	NA	NA	NA	NA	NA	NA	6.58	6.65	6.42	6.21	6.58	6.25	6.44	6.51	6.55	6.51	6.67	6.34	6.54	6.4	6.49	6.51	6.54	6.42	6.53	6.66	6.55	6.45	6.44	-0.118959	0.0586478	-0.0605386	0.0193439	6.48856	1.69945	0.185882	0.230783	NA	NA	NA
A_09_P005166	NP12807985	NA	NA	NA	NA	NA	NA	NA	NA	NA	6.71	6.6	6.61	6.75	6.67	6.69	6.6	6.59	6.76	6.72	6.67	6.87	6.83	6.88	6.89	6.81	6.87	6.87	6.86	6.81	6.54	6.69	6.85	-0.0044167	0.0520855	0.193057	0.188628	6.74695	7.24729	0.000692566	0.0015936	NA	NA	NA
A_09_P005171	TC254781	NA	NA	NA	NA	NA	NA	NA	NA	NA	6.45	6.24	6.53	6.51	6.67	6.61	6.39	6.6	6.72	6.61	6.49	6.85	6.74	6.84	6.76	6.61	6.65	6.72	6.66	6.6	6.57	6.59	6.63	0.0562805	0.105127	0.258818	0.15542	6.61048	4.21851	0.0109622	0.0189284	NA	NA	NA
A_09_P005176	NM_001015177	NA	NA	NA	NA	NA	NA	NA	NA	NA	6.57	7	6.6	6.67	6.88	6.7	6.83	7.24	6.71	7.37	6.89	6.9	6.62	6.72	6.74	6.99	7.11	6.76	6.89	6.73	6.48	6.67	6.48	0.232575	0.353153	0.161477	0.23861	6.80658	2.00822	0.128325	0.166801	NA	NA	NA
A_09_P005261	FBtr0329920	FBtr0329920	FBgn0003256	rolled [Source:FlyBase gene name;Acc:FBgn0003256]	CG12559	rl	2RHet	1	198176	251950	7.71	7.43	7.34	8.11	7.92	8	7.94	7.98	8.3	8.13	8.22	8.49	8.39	8.49	8.87	8.32	8.5	8.9	8.53	8.58	7.63	7.37	7.93	0.422311	0.649623	0.942389	1.05715	8.1349	32.1118	6.49091e-09	6.31125e-08	2	NA	NA
A_09_P005266	NP12807780	NA	NA	NA	NA	NA	NA	NA	NA	NA	7.03	7.24	7.09	7.08	7.14	7.06	6.99	7.08	7.03	7.14	7.09	7.2	7.47	7.24	7.61	7.21	7.4	7.42	7.22	7.19	7.4	7.13	7.34	-0.132159	-0.119466	0.141928	0.102292	7.20916	4.16419	0.0115899	0.0198715	NA	NA	NA
A_09_P005271	TC248926	NA	NA	NA	NA	NA	NA	NA	NA	NA	6.7	6.83	6.72	6.59	6.63	6.55	6.73	6.63	6.54	6.52	6.61	6.54	6.52	6.6	6.85	6.57	6.63	6.66	6.62	6.61	6.6	6.55	6.97	-0.104981	-0.170131	-0.113911	-0.10206	6.6422	1.50212	0.235783	0.284122	NA	NA	NA
A_09_P005281	NP12807554	NA	NA	NA	NA	NA	NA	NA	NA	NA	6.67	6.72	6.95	6.64	6.65	6.6	6.72	6.75	6.77	6.74	6.67	6.79	6.64	6.79	6.68	6.84	6.95	6.83	6.88	6.82	6.55	6.8	6.59	-0.041827	0.0142485	0.0358233	0.157198	6.74132	2.40586	0.080176	0.110357	NA	NA	NA
A_09_P005286	NP12807620	NA	NA	NA	NA	NA	NA	NA	NA	NA	6.69	6.74	6.66	6.71	6.61	6.63	6.55	6.61	6.65	6.62	6.83	6.73	6.41	6.58	6.67	6.58	6.78	6.69	6.69	6.79	6.67	6.75	6.78	-0.0934257	-0.0150334	-0.122563	0.0243347	6.67095	2.43812	0.0772091	0.106802	NA	NA	NA
A_09_P005296	A_09_P005296	NA	NA	NA	NA	NA	NA	NA	NA	NA	11	11.09	11.21	10.53	10.56	10.57	10.49	10.47	10.95	10.93	10.78	10.91	10.92	11	10.6	11.2	11.62	11.77	11.67	11.73	11.14	11.25	10.94	-0.578991	-0.216568	-0.179263	0.590798	11.0141	49.7303	9.80018e-11	1.79283e-09	NA	NA	NA
A_09_P005316	NP12807597	NA	NA	NA	NA	NA	NA	NA	NA	NA	6.49	6.52	6.57	6.49	6.56	6.59	6.55	6.62	6.56	6.61	6.56	6.64	6.54	6.64	6.66	6.55	6.62	6.68	6.62	6.67	6.45	6.55	6.63	0.0276069	0.0405192	0.0697295	0.112796	6.58188	1.96402	0.135286	0.174768	NA	NA	NA
A_09_P005321	TC233997	NA	NA	NA	NA	NA	NA	NA	NA	NA	6.55	6.59	6.66	6.52	6.63	6.62	6.62	6.53	6.7	6.58	6.81	6.61	6.64	6.63	6.6	6.5	6.72	6.65	6.71	6.82	6.45	6.59	6.64	0.00158608	0.113211	0.0173554	0.145264	6.62441	2.9803	0.0414487	0.0618153	NA	NA	NA
A_09_P005376	TC247536	NA	NA	NA	NA	NA	NA	NA	NA	NA	8.37	8.41	8.34	8.76	8.67	8.77	8.82	8.82	9.41	9.33	9.52	9.33	9.39	9.28	9.92	9.31	9.69	9.66	9.51	9.39	8.16	8.32	8.78	0.370661	1.02517	1.04821	1.16428	9.0416	44.406	2.969e-10	4.58975e-09	2	NA	NA
A_09_P005401	FBtr0114111	FBtr0114111	FBgn0087011		CG41520	CG41520	U	1	1242085	1369506	6.79	6.65	6.69	6.79	6.65	6.68	6.7	6.6	6.65	6.63	6.54	6.74	6.61	6.67	6.62	6.66	6.64	6.76	6.72	6.75	6.72	6.76	6.94	-0.0732616	-0.148977	-0.0944442	-0.0384827	6.69443	1.95577	0.136627	0.176298	NA	NA	NA
A_09_P005406	A_09_P005406	NA	NA	NA	NA	NA	NA	NA	NA	NA	6.47	6.58	6.51	6.55	6.55	6.49	6.6	6.59	6.59	6.76	6.85	6.63	6.95	6.47	6.57	6.57	6.57	6.63	6.56	6.71	6.69	6.68	6.57	-0.0244409	0.148263	0.0564665	0.0332721	6.6141	1.30213	0.299831	0.350541	NA	NA	NA
A_09_P005446	JV208113	NA	NA	NA	NA	NA	NA	NA	NA	NA	7.24	7.47	8.5	7.33	7.47	7.34	7.45	7.46	7.66	7.65	7.34	7.44	7.27	7.5	7.01	8.47	7.21	7.46	8.17	7.87	7.55	8.06	7.24	-0.27059	-0.129426	-0.138309	-0.00290606	7.57272	0.43588	0.781256	0.80369	NA	NA	NA
A_09_P005456	NP12807782	NA	NA	NA	NA	NA	NA	NA	NA	NA	6.91	6.89	6.67	6.8	6.82	6.78	6.76	6.96	6.95	6.95	7.05	6.85	6.7	6.71	6.95	6.74	7.04	6.86	6.77	6.8	6.71	6.85	6.84	0.0102684	0.169577	-0.0238929	0.054788	6.84112	1.99452	0.130441	0.16926	NA	NA	NA
A_09_P005486	TC250344	NA	NA	NA	NA	NA	NA	NA	NA	NA	6.42	6.54	6.63	6.51	6.61	6.53	6.52	6.6	6.49	6.51	6.51	6.44	6.45	6.66	6.52	6.69	6.63	6.57	6.59	6.53	6.5	6.73	6.53	-0.00339823	-0.0527302	-0.00533219	0.0224579	6.55263	0.305436	0.871207	0.883886	NA	NA	NA
A_09_P005491	NP12807741	NA	NA	NA	NA	NA	NA	NA	NA	NA	12.04	11.8	11.55	11.73	11.64	11.45	11.46	11.39	11.33	11.32	11.52	11.51	11.39	11.34	11.63	11.26	11.41	11.22	11.38	11.36	12.06	11.67	11.97	-0.314541	-0.462718	-0.42409	-0.504529	11.5417	9.77995	0.000104084	0.000295122	NA	NA	NA
A_09_P005501	FBtr0079667	FBtr0079667	FBgn0027932	A kinase anchor protein 200 [Source:FlyBase gene name;Acc:FBgn0027932]	CG13388	Akap200	2L	1	8415690	8430984	6.83	6.71	6.7	6.64	6.65	6.74	6.69	6.62	6.68	6.5	6.77	6.61	6.74	6.77	6.6	6.57	6.72	6.76	6.63	6.92	6.61	6.89	6.69	-0.0691712	-0.0865393	-0.0820691	0.0201835	6.69738	1.03994	0.40905	0.458746	NA	NA	NA
A_09_P005511	NP12807882	NA	NA	NA	NA	NA	NA	NA	NA	NA	7.58	7.69	7.47	7.3	7.28	7.26	7.27	7.57	6.6	6.78	6.82	7.34	7.24	7.24	7.8	7.48	7.59	7.63	7.39	7.42	7.57	7.76	7.81	-0.31285	-0.915081	-0.225194	-0.139813	7.38735	19.8211	4.73101e-07	2.55605e-06	NA	NA	NA
A_09_P005516	NP12807884	NA	NA	NA	NA	NA	NA	NA	NA	NA	6.48	6.7	6.6	6.64	6.6	6.58	6.78	6.81	6.65	7.06	6.69	6.74	6.59	6.47	6.68	6.78	7.03	6.68	6.72	6.6	6.58	6.71	6.49	0.0908038	0.205784	0.0598626	0.165571	6.68158	1.53257	0.227289	0.275229	NA	NA	NA
A_09_P005521	TC256082	NA	NA	NA	NA	NA	NA	NA	NA	NA	9.59	9.61	9.61	9.64	9.64	9.61	9.63	9.93	9.97	9.86	10	9.79	9.78	9.95	10.21	9.9	9.81	10.12	9.8	9.85	9.53	9.75	9.94	0.0162349	0.269514	0.252966	0.222912	9.80655	4.17995	0.0114038	0.0195896	NA	NA	NA
A_09_P005536	FBtr0114142	FBtr0114142	FBgn0085693		CG41562	CG41562	U	1	5467096	5467810	6.78	6.56	6.83	6.88	6.74	6.83	6.74	6.81	6.99	6.77	6.78	7.18	7.16	7.18	7.06	7.18	7.49	7.86	7.95	7.57	6.87	6.66	7.01	0.0150649	0.0580974	0.364689	0.929432	7.03794	38.0289	1.32096e-09	1.62475e-08	NA	NA	NA
A_09_P005556	TC248631	NA	NA	NA	NA	NA	NA	NA	NA	NA	10.57	10.84	10.97	10.6	10.74	10.43	10.59	10.89	10.49	10.51	10.66	10.59	10.49	10.31	11.23	10.3	10.13	10.17	9.8	9.86	10.26	10.47	11.1	-0.0487385	-0.145936	-0.117156	-0.710927	10.5224	5.70902	0.00260149	0.00522381	NA	NA	NA
A_09_P005561	FBtr0088633	FBtr0088633	FBgn0033373		CG8080	CG8080	2R	-1	4977279	4980474	12.46	12.67	12.56	12.75	12.78	12.92	13.06	13.08	13.19	13.22	13.28	12.71	12.68	12.81	12.94	12.94	12.74	12.76	12.65	12.68	12.68	12.78	12.68	0.279159	0.594148	0.177035	0.0680639	12.8268	15.6853	3.22025e-06	1.36651e-05	NA	NA	NA
A_09_P005571	FBtr0088631	FBtr0088631	FBgn0033375		CG8078	CG8078	2R	-1	4984436	4985972	7.8	7.86	8.08	7.88	7.93	7.91	7.95	7.82	8.06	7.98	7.94	8.21	8.11	8.13	7.49	8.32	7.91	7.83	8.14	8.36	7.88	8.01	7.36	0.0666236	0.162602	0.221616	0.232424	7.95439	1.16095	0.354753	0.405412	NA	NA	NA
A_09_P005576	FBtr0088565	FBtr0088565	FBgn0033376		CG8777	CG8777	2R	1	4986044	4990658	10.21	10.42	10.27	10.02	9.99	10.1	10.27	10.07	10.07	10.13	10.13	10.2	10.04	10.14	10	10.17	10.27	10.21	10.12	10.23	10.15	10.23	10.28	-0.169784	-0.151733	-0.150832	-0.0537218	10.161	3.33832	0.0278465	0.0434268	NA	NA	NA
A_09_P005581	FBtr0088630	FBtr0088630	FBgn0033377	Phosphomannomutase 45A [Source:FlyBase gene name;Acc:FBgn0033377]	CG8073	Pmm45A	2R	-1	4994656	4997228	12.34	12.16	12.3	12.23	12.3	12.44	12.03	12.33	12.45	12.31	12.26	12.07	12.15	12.35	12.51	12.27	11.98	12.36	11.92	11.83	12.11	12.33	12.48	-0.0218425	0.0528665	-0.0175157	-0.262505	12.2402	2.45055	0.0760965	0.105514	NA	NA	NA
A_09_P005586	FBtr0088567	FBtr0088567	FBgn0033378	tsunagi [Source:FlyBase gene name;Acc:FBgn0033378]	CG8781	tsu	2R	1	4998306	4999083	10.84	11.19	10.95	10.86	11.04	10.98	11.29	11.13	10.55	10.61	10.63	10.78	10.54	10.71	11.03	10.99	10.95	10.64	10.53	10.68	11.05	11.11	11.11	0.0164206	-0.442734	-0.230698	-0.340286	10.8776	7.80098	0.000445197	0.00107023	NA	NA	NA
A_09_P005591	FBtr0088628	FBtr0088628	FBgn0033379	Mystery 45A [Source:FlyBase gene name;Acc:FBgn0033379]	CG8070	Mys45A	2R	-1	4999010	5001458	10.28	10.3	10.31	10.48	10.65	10.65	10.51	10.63	10.93	10.87	10.66	10.75	10.74	10.84	10.61	10.72	10.63	10.43	10.59	10.55	10.3	10.4	10.24	0.278437	0.512223	0.422657	0.242826	10.5684	21.8895	2.02637e-07	1.22369e-06	NA	NA	NA
A_09_P005596	FBtr0088569	NA	NA	NA	NA	NA	NA	NA	NA	NA	11.52	11.43	11.34	11.23	11.07	11.19	10.84	10.78	11.17	11.08	10.96	10.89	11.34	11.31	10.87	11.23	10.87	10.91	10.96	11.01	11.42	11.55	11.17	-0.385529	-0.337542	-0.277734	-0.469713	11.1371	6.75458	0.00104137	0.00229136	NA	NA	NA
A_09_P005601	FBtr0088579	FBtr0088579	FBgn0033381		CG11784	CG11784	2R	1	5009630	5010814	6.86	7.16	7.06	6.78	6.75	6.77	6.79	7.13	6.43	6.67	6.76	6.76	6.63	6.79	6.7	7.04	7.24	7.33	7.43	7.22	6.73	7.19	7.12	-0.17406	-0.394995	-0.234381	0.287661	6.92796	11.3906	3.60833e-05	0.000115252	NA	NA	NA
A_09_P005606	FBtr0088580	FBtr0088580	FBgn0033382	alpha/beta hydrolase 1 [Source:FlyBase gene name;Acc:FBgn0033382]	CG8058	Hydr1	2R	1	5019992	5022958	10.24	9.87	9.81	10.13	9.95	10.06	9.98	9.74	10.07	9.88	9.86	10.45	10.46	10.29	9.86	9.97	10.24	10.14	10.12	10.27	10.26	9.93	9.81	-0.0138708	-0.0491706	0.220392	0.20537	10.0603	2.28436	0.0924718	0.124966	NA	NA	NA
A_09_P005611	FBtr0088624	FBtr0088624	FBgn0260972	alicorn [Source:FlyBase gene name;Acc:FBgn0260972]	CG8057	alc	2R	-1	5022880	5025455	12.41	12.39	12.28	12.33	12.28	12.34	12.41	12.13	12	11.99	12.09	11.93	12.09	12.07	11.88	12.19	12.04	11.99	12.15	12.2	12.46	12.37	12.16	-0.050388	-0.322786	-0.313289	-0.252668	12.1807	9.65709	0.000113321	0.000317919	NA	NA	NA
A_09_P005616	FBtr0088622	FBtr0088622	FBgn0033387		CG8008	CG8008	2R	-1	5045412	5048940	7.38	7.01	7.26	7.18	7.02	7.24	7.07	6.94	7.24	6.99	6.83	7.08	7.24	7.14	6.98	6.96	6.58	6.82	6.84	6.69	7.54	7.23	7.32	-0.19902	-0.270256	-0.211935	-0.555958	7.06838	9.18547	0.00015801	0.000425953	NA	NA	NA
A_09_P005621	FBtr0088621	FBtr0088621	FBgn0033388		CG8046	CG8046	2R	-1	5049542	5052455	12.44	12.66	12.38	12.31	12.28	12.33	12.51	12.56	12.49	12.63	12.71	12.78	12.75	12.7	13.1	12.57	12.77	12.65	12.59	12.59	12.58	12.52	12.83	-0.169451	0.0386405	0.209908	0.0803144	12.5961	4.62465	0.00728409	0.0131693	NA	NA	NA
A_09_P005626	FBtr0301527	FBtr0301527	FBgn0033389	Rad51C [Source:FlyBase gene name;Acc:FBgn0033389]	CG2412	Rad51C	2R	1	5053240	5054371	7.49	7.44	7.45	7.46	7.53	7.47	7.43	7.52	7.79	7.55	7.81	7.59	7.55	7.58	7.64	7.45	7.53	7.63	7.39	7.6	7.38	7.48	7.55	0.0191255	0.250876	0.0955062	0.072127	7.53515	4.65836	0.00704525	0.0127887	NA	NA	NA
A_09_P005631	FBtr0088611	FBtr0088611	FBgn0033391		CG8026	CG8026	2R	-1	5074175	5079600	11.93	11.79	11.82	11.7	11.58	11.54	11.78	11.67	11.32	11.26	11.4	11.6	11.55	11.45	11.27	11.5	11.48	11.21	11.73	11.59	11.83	11.68	11.42	-0.0893235	-0.419874	-0.271432	-0.239589	11.5703	5.36402	0.00357629	0.00695684	NA	NA	hyperoxia
A_09_P005636	FBtr0088609	FBtr0088609	FBgn0033392		CG8027	CG8027	2R	-1	5091913	5094626	8.48	8.68	8.68	8.61	8.69	8.69	8.86	8.87	8.9	8.84	9.01	8.59	8.59	8.63	8.86	8.7	8.25	8.26	8.49	8.64	8.4	8.55	8.58	0.182983	0.356725	0.112016	-0.149445	8.64575	8.87739	0.000197391	0.000519016	NA	NA	NA
A_09_P005641	FBtr0088588	FBtr0088588	FBgn0262515	Vacuolar H[+] ATPase accessory protein AC45 [Source:FlyBase gene name;Acc:FBgn0262515]	CG8029	VhaAC45	2R	1	5095067	5097169	14.64	14.74	14.71	14.71	14.71	14.77	14.58	14.66	15.06	14.91	14.98	14.92	14.93	14.96	14.94	14.89	15.12	15.17	15.09	15.01	14.7	14.64	14.82	-0.0219136	0.274698	0.219378	0.389624	14.8545	25.7912	4.79113e-08	3.50379e-07	NA	NA	NA
A_09_P005646	FBtr0088591	FBtr0088591	FBgn0033395	Cyp4p2 [Source:FlyBase gene name;Acc:FBgn0033395]	CG1944	Cyp4p2	2R	1	5125035	5127336	6.57	6.58	6.58	6.7	6.69	6.69	6.72	6.63	6.84	6.72	6.92	6.81	6.82	6.8	6.82	6.78	6.81	6.67	6.74	6.84	6.54	6.7	6.63	0.086938	0.22527	0.206308	0.166042	6.72207	8.35311	0.000291233	0.000732688	NA	NA	NA
A_09_P005651	FBtr0088593	FBtr0088593	FBgn0033397	Cyp4p3 [Source:FlyBase gene name;Acc:FBgn0033397]	CG10843	Cyp4p3	2R	1	5129846	5131915	6.58	6.55	6.54	6.68	6.69	6.65	6.53	6.48	6.93	6.7	6.76	7.14	7.27	7.22	6.96	6.98	7.18	7.14	7.27	7.43	6.44	6.49	6.52	0.0864614	0.275941	0.591331	0.734755	6.83293	42.1629	4.90684e-10	7.03717e-09	NA	NA	infection bacteria.:infection fungi
A_09_P005656	FBtr0088600	FBtr0088600	FBgn0033400		CG2063	CG2063	2R	-1	5172815	5174139	9.69	9.02	9.17	9.77	9.64	9.56	9.17	9.13	9.91	9.5	9.37	9.52	9.72	9.74	9.24	9.39	9.26	9.26	9.25	9.43	9.86	9.67	9.21	0.0167606	0.154139	0.0819044	-0.138001	9.45561	0.717102	0.589233	0.629612	NA	NA	NA
A_09_P005661	FBtr0088596	FBtr0088596	FBgn0033401		CG1968	CG1968	2R	1	5174332	5176532	8.15	8.05	8.02	8.13	8.01	8	7.97	8.03	7.47	7.56	7.47	8.13	8.15	8.08	7.86	7.97	8.23	8.32	8.2	8.18	8.34	8.27	8.2	-0.144032	-0.671999	-0.135016	0.0616523	8.03379	28.3863	2.01779e-08	1.66437e-07	NA	NA	NA
A_09_P005666	FBtr0088598	FBtr0088598	FBgn0033402	Myd88 [Source:FlyBase gene name;Acc:FBgn0033402]	CG2078	Myd88	2R	-1	5190328	5196227	10.78	11.14	11.1	11.04	11.11	11.14	11.49	11.42	11.39	11.5	11.63	11.14	10.95	11.04	11.54	11.39	11.22	11.1	11.18	11.09	10.48	10.63	10.84	0.415611	0.679996	0.387467	0.321653	11.1457	7.07311	0.000798682	0.0018085	NA	NA	NA
A_09_P005696	FBtr0333003	FBtr0333003	FBgn0033413	preli-like [Source:FlyBase gene name;Acc:FBgn0033413]	CG8806	prel	2R	1	5311592	5313612	11.3	11.26	11.3	10.86	10.96	11	10.92	10.97	10.69	10.72	10.57	11.04	11.07	11	10.87	11.07	11.02	11.06	11.22	11.11	11.5	11.35	11.31	-0.395382	-0.673948	-0.328129	-0.233767	11.0507	34.4971	3.32292e-09	3.55864e-08	NA	NA	NA
A_09_P005701	TC230519	NA	NA	NA	NA	NA	NA	NA	NA	NA	6.82	6.56	6.7	6.54	6.54	6.42	6.4	6.49	6.57	6.45	6.5	6.57	6.43	6.46	6.49	6.34	6.48	6.66	6.49	6.5	6.69	6.58	6.78	-0.210044	-0.179751	-0.228846	-0.154834	6.54287	5.72383	0.00256669	0.00516139	NA	NA	NA
A_09_P005711	FBtr0300527	FBtr0300527	FBgn0259234	Calmodulin-binding transcription activator [Source:FlyBase gene name;Acc:FBgn0259234]	CG42332	Camta	2R	1	5333551	5365595	7.78	7.69	7.55	7.8	7.72	7.63	7.65	7.47	7.32	7.38	7.38	7.61	7.63	7.51	7.49	7.34	7.67	7.59	7.49	7.39	7.98	7.53	7.82	-0.0724208	-0.363932	-0.21009	-0.188496	7.58365	5.00645	0.00501894	0.00941526	NA	NA	NA
A_09_P005716	FBtr0305060	FBtr0305060	FBgn0259246	bruchpilot [Source:FlyBase gene name;Acc:FBgn0259246]	CG42344	brp	2R	1	5391293	5428822	6.49	6.49	6.51	6.4	6.53	6.46	6.42	6.55	6.52	6.61	6.62	6.58	6.5	6.54	6.4	6.54	6.54	6.63	6.62	6.6	6.54	6.53	6.52	-0.0409279	0.0714907	-0.001504	0.0847283	6.52901	2.57892	0.0655491	0.0925086	NA	NA	NA
A_09_P005721	FBtr0088547	FBtr0088547	FBgn0033421		CG1888	CG1888	2R	-1	5429624	5435640	10.97	10.71	10.76	10.96	10.78	10.81	10.78	10.63	10.91	10.78	10.77	10.82	10.92	10.87	10.46	10.69	10.89	10.97	10.96	11.01	10.92	10.58	10.35	0.0769093	0.102065	0.0357695	0.242455	10.7955	1.63305	0.201363	0.247772	NA	NA	NA
A_09_P005731	FBtr0088520	FBtr0088520	FBgn0033423		CG1809	CG1809	2R	1	5449143	5451376	7.81	7.86	7.97	7.66	7.77	7.67	7.61	7.61	7.79	7.79	7.73	7.87	7.83	7.78	7.77	7.84	7.86	7.73	7.67	7.78	7.91	8	7.83	-0.232276	-0.131425	-0.0815341	-0.137533	7.78907	6.6028	0.00118424	0.0025753	NA	NA	NA
A_09_P005736	FBtr0088522	FBtr0088522	FBgn0033426		CG1814	CG1814	2R	1	5464932	5469352	11.33	11.27	11.33	11.52	11.52	11.4	11.57	11.5	11.57	11.58	11.66	11.64	11.71	11.59	11.42	11.72	11.19	11.05	11.41	11.38	11.34	11.3	11.01	0.236719	0.339384	0.351509	-0.00891391	11.4357	10.6705	5.72389e-05	0.000173407	NA	NA	NA
A_09_P005741	FBtr0088542	FBtr0088542	FBgn0033427		CG1868	CG1868	2R	-1	5469261	5472050	7.93	8.03	7.95	7.82	7.82	7.83	7.99	7.85	7.35	7.37	7.36	7.62	7.69	7.6	7.42	7.73	7.67	7.39	7.82	7.85	8.07	8.19	7.89	-0.148204	-0.650859	-0.398699	-0.327266	7.74991	17.6089	1.26649e-06	6.08508e-06	NA	NA	NA
A_09_P005746	FBtr0088524	FBtr0088524	FBgn0033428	Updo [Source:FlyBase gene name;Acc:FBgn0033428]	CG1818	Updo	2R	1	5472172	5473623	12.88	12.61	12.68	12.82	12.8	12.82	12.66	12.6	12.82	12.68	12.61	12.67	12.76	12.75	12.8	12.66	12.69	12.68	12.42	12.44	12.78	12.75	12.71	0.00522128	-0.0308927	-0.00794431	-0.178226	12.6995	2.30231	0.0905371	0.1227	NA	NA	NA
A_09_P005751	FBtr0088541	FBtr0088541	FBgn0033429		CG12929	CG12929	2R	-1	5473615	5474180	11.89	12.3	12.39	11.94	11.99	12.02	12.17	12.17	12.36	12.38	12.38	12.32	12.18	12.17	12.31	12.46	12.61	12.53	12.51	12.49	12.09	12.25	12.24	-0.137366	0.177898	0.0922776	0.339828	12.2671	9.86412	9.82296e-05	0.00027993	NA	NA	NA
A_09_P005761	FBtr0339392	NA	NA	NA	NA	NA	NA	NA	NA	NA	12.34	12.51	12.5	12.22	12.37	12.39	12.28	12.24	12.16	12.21	12.26	11.94	11.95	11.95	11.83	12.03	12.18	12.19	12.14	12.15	12.65	12.66	12.67	-0.254083	-0.345485	-0.615321	-0.39076	12.2535	31.6167	7.49777e-09	7.1762e-08	NA	NA	NA
A_09_P005766	FBtr0305178	FBtr0305178	FBgn0261016	closca [Source:FlyBase gene name;Acc:FBgn0261016]	CG42600	clos	2R	-1	5475458	5487237	6.77	6.69	6.77	6.78	6.76	6.79	6.75	6.68	6.8	6.69	6.69	6.75	6.74	6.78	6.84	6.86	6.64	6.72	6.7	6.7	6.66	6.78	6.91	-0.0131898	-0.0395104	0.0293468	-0.07344	6.75084	1.20312	0.337434	0.388342	NA	NA	NA
A_09_P005771	FBtr0088532	FBtr0088532	FBgn0033434		CG1902	CG1902	2R	1	5481588	5493129	10.71	10.53	10.53	10.69	10.59	10.63	10.52	10.6	10.6	10.43	10.5	10.74	10.7	10.66	10.8	10.46	10.43	10.63	10.2	10.46	10.52	10.56	10.7	0.013014	-0.0780022	0.0823114	-0.163015	10.574	2.99049	0.0409762	0.0611814	NA	NA	NA
A_09_P005776	FBtr0088502	FBtr0088502	FBgn0033437		CG12926	CG12926	2R	-1	5495633	5497792	6.89	7.12	7.54	7.07	7.17	7.02	7.09	6.97	7.29	7.31	7.15	7.3	7.18	7.26	7.09	7.69	7.37	7.37	7.64	7.82	7.13	7.27	6.79	-0.0579741	0.128095	0.18043	0.427227	7.24099	4.35617	0.00952988	0.0167076	NA	NA	NA
A_09_P005781	FBtr0088501	FBtr0088501	FBgn0033438	Matrix metalloproteinase 2 [Source:FlyBase gene name;Acc:FBgn0033438]	CG1794	Mmp2	2R	-1	5498644	5571356	12.33	12.28	12.12	12.4	12.42	12.56	12.31	12.35	12.85	12.69	12.69	12.66	12.53	12.76	12.82	12.53	12.43	12.68	12.11	12.35	12.23	12.17	12.46	0.142193	0.476111	0.394921	0.123054	12.4659	9.23722	0.000152278	0.00041247	NA	NA	NA
A_09_P005811	FBtr0088493	FBtr0088493	FBgn0033446		CG1648	CG1648	2R	-1	5698890	5707556	6.61	6.65	6.75	6.71	6.7	6.54	6.68	6.55	6.71	6.66	6.57	6.76	6.51	6.69	6.7	6.73	7.25	7.07	6.93	7	6.54	6.7	6.73	-0.0270378	-0.0157193	0.0125151	0.400286	6.7286	14.3836	6.34978e-06	2.48003e-05	NA	NA	NA
A_09_P005821	FBtr0088487	FBtr0088487	FBgn0033448	hebe [Source:FlyBase gene name;Acc:FBgn0033448]	CG1623	hebe	2R	-1	5715606	5724147	7.31	7.25	7.34	7.13	7.19	7.13	7.17	7.1	7.22	7.22	7.19	7.28	7.24	7.29	7.16	7.11	7.5	7.54	7.35	7.4	7.22	7.19	7.27	-0.118504	-0.0561371	-0.0507794	0.179845	7.25272	10.0225	8.81633e-05	0.000254456	NA	NA	NA
A_09_P005826	FBtr0088477	FBtr0088477	FBgn0033449		CG1663	CG1663	2R	1	5724535	5725986	6.56	6.65	6.54	6.44	6.43	6.47	6.43	6.62	6.26	6.41	6.42	6.55	6.82	6.6	6.62	6.54	6.57	6.74	6.47	6.6	6.75	6.82	6.62	-0.17866	-0.291758	-0.0305812	-0.0620464	6.56252	5.18044	0.00425092	0.0081239	NA	NA	NA
A_09_P005831	FBtr0088485	FBtr0088485	FBgn0033450	Lsm11 [Source:FlyBase gene name;Acc:FBgn0033450]	CG12924	Lsm11	2R	-1	5725939	5727005	8.07	7.91	7.87	8.04	7.92	7.95	7.99	7.79	7.77	7.56	7.66	7.71	7.84	7.73	7.7	7.63	7.74	7.58	8.02	7.94	8.28	8.06	8.14	-0.114769	-0.390906	-0.33399	-0.234687	7.86492	7.33159	0.000646789	0.00149858	NA	S phase genes	NA
A_09_P005836	FBtr0088478	FBtr0088478	FBgn0033451		CG1665	CG1665	2R	1	5727283	5728667	11.59	11.77	11.7	11.62	11.65	11.64	11.79	11.74	11.81	11.99	11.87	11.8	11.7	11.69	12	11.78	11.54	11.45	11.62	11.55	11.54	11.66	12.03	-0.0235391	0.178434	0.0826282	-0.173149	11.7176	4.28054	0.0102899	0.0178958	NA	NA	NA
A_09_P005841	FBtr0089394	FBtr0089394	FBgn0033452		CG1599	CG1599	2R	-1	5728585	5730014	13.58	13.39	13.34	13.34	13.36	13.37	13.34	13.26	13.25	13.18	13.2	13.26	13.21	13.25	13.11	13.13	13.29	13.21	13.14	13.18	13.4	13.28	13.21	-0.0338292	-0.153771	-0.174386	-0.16061	13.2732	4.16093	0.0116287	0.0199323	NA	NA	NA
A_09_P005846	FBtr0088479	FBtr0088479	FBgn0033453		CG1667	CG1667	2R	1	5730192	5733017	13.96	14.02	13.83	14.04	14.09	14.15	14.12	14.03	14.79	14.78	14.66	15.12	15.12	15.21	14.82	15.1	15.1	15.03	15.18	15.29	13.63	13.7	13.67	0.284763	0.940318	1.27494	1.34671	14.4973	121.618	1.04129e-14	1.00543e-12	2	NA	NA
A_09_P005851	FBtr0088373	FBtr0088373	FBgn0033454		CG1671	CG1671	2R	1	5735566	5738147	13.5	13.37	13.46	13.75	13.75	13.82	13.57	13.62	13.68	13.66	13.53	13.89	14.01	14.07	13.82	13.8	13.79	13.85	13.67	13.65	13.43	13.5	13.42	0.257068	0.176379	0.472069	0.293496	13.6802	16.9558	1.72361e-06	7.90899e-06	NA	NA	NA
A_09_P005856	FBtr0088375	FBtr0088375	FBgn0033457	N-terminal methyltransferase [Source:FlyBase gene name;Acc:FBgn0033457]	CG1675	Ntmt	2R	1	5753137	5754189	12.46	12.38	12.39	12.65	12.61	12.67	12.48	12.59	13.03	12.92	12.95	12.89	12.92	12.86	13.15	12.76	12.85	12.94	12.78	12.75	12.26	12.33	12.64	0.188811	0.558482	0.506788	0.419403	12.707	21.8961	2.02104e-07	1.2221e-06	NA	NA	NA
A_09_P005861	FBtr0088376	FBtr0088376	FBgn0033458		CG18446	CG18446	2R	1	5758975	5761151	7.85	7.84	7.75	7.47	7.61	7.55	7.71	7.68	7.17	7.03	7.23	7.4	7.25	7.38	7.35	7.43	7.26	7.04	7.41	7.38	8.04	7.88	7.8	-0.256403	-0.717766	-0.499581	-0.587927	7.50004	31.5731	7.59422e-09	7.24742e-08	NA	NA	NA
A_09_P005866	FBtr0088377	FBtr0088377	FBgn0033459		CG12744	CG12744	2R	1	5762789	5763747	10.5	10.48	10.45	10.56	10.53	10.6	10.67	10.54	10.39	10.12	10.3	10.52	10.62	10.6	10.62	10.76	10.42	10.52	10.72	10.81	10.71	10.55	10.47	0.0510816	-0.257416	0.0949176	0.0907502	10.5418	5.69155	0.00264323	0.00529762	NA	NA	NA
A_09_P005871	FBtr0088451	FBtr0088451	FBgn0033460	sec24 [Source:FlyBase gene name;Acc:FBgn0033460]	CG1472	sec24	2R	-1	5763737	5769858	11.55	11.31	11.36	11.38	11.36	11.39	11.15	11.35	11.55	11.51	11.4	11.51	11.5	11.58	11.88	11.33	11.56	11.88	11.32	11.34	11.36	11.26	11.61	-0.0832645	0.0750894	0.147773	0.117585	11.4542	1.65877	0.195218	0.241131	NA	NA	NA
A_09_P005881	FBtr0088450	FBtr0088450	FBgn0033463		CG1513	CG1513	2R	-1	5770077	5779194	10.98	10.69	10.47	10.83	10.8	10.7	10.54	10.71	10.67	10.82	10.94	10.66	10.57	10.57	11.26	10.28	10.57	10.82	10.11	10.26	10.84	10.58	11.18	-0.072855	0.0216864	-0.122376	-0.348225	10.6896	1.50208	0.235795	0.284122	NA	NA	NA
A_09_P005886	FBtr0088448	FBtr0088448	FBgn0033464		CG1441	CG1441	2R	-1	5786523	5790788	6.85	6.65	6.81	7.08	7.04	7	7.02	6.98	6.84	6.59	6.74	6.81	6.68	6.71	6.83	6.86	6.47	6.64	6.6	6.55	6.73	6.65	6.83	0.271859	-0.0270719	0.027948	-0.188443	6.78034	15.8661	2.93984e-06	1.26415e-05	NA	NA	NA
A_09_P005891	FBtr0088384	FBtr0088384	FBgn0033465		CG12140	CG12140	2R	1	5798398	5800993	12.73	12.66	12.74	12.81	12.77	12.82	12.7	12.81	12.88	13.02	12.83	12.92	12.83	12.86	12.8	12.75	12.78	12.82	12.8	12.8	12.59	12.74	12.73	0.0847074	0.210476	0.133445	0.103091	12.7906	4.75078	0.00643276	0.0117835	NA	respiratory chain	NA
A_09_P005901	FBtr0088441	FBtr0088441	FBgn0033467		CG15863	CG15863	2R	-1	5846624	5847206	10.27	10.44	10.12	10.03	10.12	9.96	10.17	9.75	9.47	9.49	9.68	9.21	9.22	9.13	8.91	9.33	9.7	9.42	9.64	9.74	10.31	10.16	10.25	-0.254069	-0.711462	-1.09977	-0.634343	9.76235	50.96	7.70186e-11	1.46848e-09	4	NA	NA
A_09_P005906	FBtr0088440	FBtr0088440	FBgn0033468		CG1418	CG1418	2R	-1	5851342	5852567	11.2	11.31	11.32	11.02	11.07	10.99	11.22	11.1	10.81	10.97	10.95	10.97	10.94	10.83	10.88	10.91	11.09	10.91	11.13	10.98	11.12	11.12	11.24	-0.137536	-0.310365	-0.312327	-0.191545	11.0478	10.3033	7.29653e-05	0.00021485	NA	NA	NA
A_09_P005911	FBtr0339424	NA	NA	NA	NA	NA	NA	NA	NA	NA	7.33	7.05	7.16	7.26	7.21	7.27	6.98	6.86	7.32	7.18	6.99	7.38	7.47	7.33	7.23	7.04	7.04	7.1	6.96	7.02	7.16	7.06	7.3	-0.0627547	-0.013536	0.114092	-0.149274	7.16063	2.17131	0.105691	0.140403	NA	NA	NA
A_09_P005916	FBtr0088388	FBtr0088388	FBgn0033471		CG12134	CG12134	2R	1	5858648	5860285	10.45	10.58	10.44	10.69	10.67	10.7	10.49	10.49	10.33	10.23	10.03	10.51	10.53	10.67	10.56	10.57	10.43	10.51	10.1	10.21	10.71	10.58	10.66	0.0381202	-0.37641	-0.00479607	-0.25827	10.4857	8.81484	0.000206623	0.000540849	NA	NA	NA
A_09_P005921	FBtr0088393	FBtr0088393	FBgn0033473		CG12128	CG12128	2R	1	5914346	5918173	11.03	10.85	11	11.23	11.25	11.16	11.01	11.08	11.02	11	10.88	11.05	11.15	11.11	11.1	11.17	10.78	10.87	11.1	11.08	10.96	11.02	10.98	0.17391	-0.00288678	0.144354	-0.0141627	11.0383	4.12402	0.0120788	0.0206139	NA	NA	NA
A_09_P005926	FBtr0088394	FBtr0088394	FBgn0033473		CG12128	CG12128	2R	1	5914346	5918173	6.64	6.43	6.5	6.69	6.62	6.67	6.63	6.52	6.67	6.41	6.44	6.57	6.56	6.62	6.49	6.51	6.42	6.48	6.39	6.39	6.59	6.51	6.58	0.0856862	-0.0343334	0.00703834	-0.121033	6.53661	3.49552	0.0234637	0.0372973	NA	NA	NA
A_09_P005931	FBtr0088435	FBtr0088435	FBgn0033474		CG1407	CG1407	2R	-1	5915948	5920393	6.86	7.14	7.07	6.85	6.91	6.78	6.82	7.04	6.36	6.56	6.58	6.76	6.84	6.73	6.74	6.91	7.04	6.89	6.79	6.95	7.05	7.59	7.18	-0.267393	-0.651726	-0.351732	-0.229871	6.88844	10.6647	5.74569e-05	0.000173951	NA	NA	NA
A_09_P005936	FBtr0088436	FBtr0088436	FBgn0033474		CG1407	CG1407	2R	-1	5915948	5920393	11.96	11.78	11.84	11.98	12.02	12.06	11.76	12.06	12.58	12.51	12.42	12.64	12.54	12.67	12.75	12.41	12.53	12.85	12.23	12.31	11.78	11.84	12.06	0.101208	0.626872	0.725563	0.602889	12.2431	25.026	6.26639e-08	4.43188e-07	NA	NA	NA
A_09_P005941	FBtr0088395	FBtr0088395	FBgn0033475		CG12129	CG12129	2R	1	5920799	5922203	9.45	9.16	9.21	9.45	9.46	9.37	9.31	9.45	8.94	9	8.54	10.04	9.81	9.9	9.94	9.82	9.82	9.89	9.69	9.7	9.68	9.39	9.43	0.0213318	-0.56152	0.513702	0.387493	9.49706	32.9441	5.11476e-09	5.168e-08	NA	NA	NA
A_09_P005946	FBtr0088434	FBtr0088434	FBgn0033476	oysgedart [Source:FlyBase gene name;Acc:FBgn0033476]	CG18445	oys	2R	-1	5923268	5936123	12.67	12.87	13.09	12.87	13	13	12.96	13.18	13.21	13.22	13.2	13.07	12.8	13.01	13.18	13.17	12.9	13.04	12.99	12.87	12.49	12.69	12.86	0.224818	0.432617	0.269052	0.172189	12.9715	5.48807	0.0031865	0.00627363	NA	NA	NA
A_09_P005951	FBtr0088433	FBtr0088433	FBgn0263260	seele [Source:FlyBase gene name;Acc:FBgn0263260]	CG12918	sel	2R	-1	5938367	5939682	12.94	12.85	12.9	12.91	12.85	12.87	12.89	12.73	12.6	12.64	12.47	12.61	12.64	12.52	12.32	12.46	13.08	13.06	12.95	12.9	12.73	12.75	12.83	0.0160069	-0.262252	-0.323426	0.162384	12.7607	18.5769	8.14305e-07	4.10243e-06	NA	NA	NA
A_09_P005956	FBtr0088401	FBtr0088401	FBgn0262169	magu [Source:FlyBase gene name;Acc:FBgn0262169]	CG2264	magu	2R	1	5940048	5951218	6.68	6.74	6.62	6.73	6.59	6.73	6.52	6.63	6.64	6.58	6.61	6.6	6.69	6.55	6.64	6.47	6.4	6.51	6.48	6.46	6.75	6.54	6.67	-0.030073	-0.0593083	-0.0774906	-0.204047	6.60061	3.95887	0.0143357	0.0240295	NA	NA	NA
A_09_P005961	FBtr0088431	FBtr0088431	FBgn0033479		CG2292	CG2292	2R	-1	5950890	5954060	8.68	8.65	8.7	8.9	8.89	8.99	8.74	8.74	9.27	9.27	9.05	9.36	9.5	9.44	9.34	9.27	9.46	9.47	9.5	9.4	8.83	8.8	8.92	0.0863611	0.430366	0.618745	0.69517	9.09469	47.0318	1.69506e-10	2.85504e-09	NA	NA	NA
A_09_P005966	FBtr0088403	FBtr0088403	FBgn0033480	mitochondrial ribosomal protein L42 [Source:FlyBase gene name;Acc:FBgn0033480]	CG12921	mRpL42	2R	1	5954154	5954747	12.59	12.81	12.85	12.26	12.35	12.27	12.57	12.42	12.06	12.14	12.01	11.93	11.86	11.83	12.2	12.15	12.04	11.93	12.04	12.02	12.49	12.63	12.83	-0.32606	-0.626709	-0.70538	-0.693245	12.2733	29.5839	1.38345e-08	1.2126e-07	NA	mitochondrial ribosome	NA
A_09_P005976	FBtr0088428	FBtr0088428	FBgn0033482		CG1371	CG1371	2R	-1	5958476	5963147	12.37	12.1	12.1	12.45	12.31	12.55	12.24	12.27	12.22	12.18	12.3	12.64	12.97	12.82	11.99	12.51	12.52	12.5	13.01	12.86	12.47	12.32	11.78	0.175413	0.0427278	0.399543	0.533905	12.4129	4.35732	0.00951873	0.0166929	NA	NA	NA
A_09_P005981	FBtr0088405	FBtr0088405	FBgn0033483	eiger [Source:FlyBase gene name;Acc:FBgn0033483]	CG12919	egr	2R	1	5965870	5971715	13.79	13.72	13.66	13.63	13.59	13.83	13.51	13.68	13.88	13.88	13.82	13.36	13.54	13.59	13.72	13.48	13.25	13.7	13.19	13.28	13.62	13.77	13.94	-0.102121	0.112108	-0.210256	-0.39336	13.6281	7.8424	0.000431009	0.00103974	NA	NA	NA
A_09_P005986	FBtr0088409	FBtr0088409	FBgn0033484		CG2269	CG2269	2R	1	5972774	5983921	6.45	6.49	6.37	6.55	6.61	6.56	6.65	6.61	6.52	6.48	6.51	6.51	6.48	6.67	6.63	6.54	6.53	6.44	6.49	6.52	6.49	6.51	6.58	0.115853	0.0221902	0.086585	0.0142768	6.53049	2.35066	0.085535	0.116745	NA	NA	NA
A_09_P005991	FBtr0088425	FBtr0088425	FBgn0033485	Ribosomal protein LP0-like [Source:FlyBase gene name;Acc:FBgn0033485]	CG1381	RpLP0-like	2R	-1	5986023	5987091	13.67	13.5	13.6	13.63	13.73	13.61	13.37	13.37	13.61	13.55	13.18	13.46	13.51	13.6	13.41	13.54	13.2	13.38	13.19	13.29	13.72	13.7	13.78	-0.122036	-0.219225	-0.159719	-0.39843	13.5044	6.10698	0.00182068	0.00379434	NA	NA	NA
A_09_P005996	FBtr0088423	FBtr0088423	FBgn0033486		CG11866	CG11866	2R	1	6005199	6008956	11.97	12.14	11.7	12.33	12.1	12.11	12	12.07	12.29	12.04	12	12.22	12.12	12.1	12.16	12.09	11.96	12.05	11.73	11.94	11.99	11.8	12.15	0.162714	0.151844	0.177865	-0.0408565	12.0458	2.67356	0.0587671	0.0840675	NA	NA	NA
A_09_P006001	FBtr0290287	FBtr0290287	FBgn0033490		CG12917	CG12917	2R	1	6025161	6026772	6.49	6.75	6.48	6.51	6.66	6.6	6.44	6.54	6.36	6.51	6.66	6.49	6.24	6.61	6.55	6.45	6.7	6.55	6.58	6.61	6.3	6.46	6.69	0.0210363	-0.0196327	-0.059301	0.0792664	6.53241	0.71373	0.591381	0.631683	NA	NA	NA
A_09_P006006	FBtr0088332	FBtr0088332	FBgn0033491		CG18011	CG18011	2R	1	6029845	6033711	7.8	7.75	7.69	7.34	7.24	7.23	7.33	7.3	7.38	7.31	7.43	7.46	7.46	7.45	7.58	7.3	7.36	7.41	7.35	7.37	7.76	7.64	7.85	-0.458206	-0.372681	-0.298159	-0.373795	7.46941	27.1437	3.02724e-08	2.36725e-07	NA	NA	NA
A_09_P006011	FBtr0299832	FBtr0299832	FBgn0033494	KCNQ potassium channel [Source:FlyBase gene name;Acc:FBgn0033494]	CG33135	KCNQ	2R	-1	6033402	6079899	6.85	6.88	6.73	6.88	7.02	6.98	6.88	7.06	7.22	7.26	7.05	6.96	6.93	7.25	6.98	7.11	7.17	7.03	7.1	7	7.03	7.06	6.88	0.0588287	0.274122	0.140639	0.170684	7.01384	3.82006	0.0165845	0.0273495	NA	NA	NA
A_09_P006016	FBtr0088369	FBtr0088369	FBgn0033495		CG12214	CG12214	2R	-1	6043421	6046436	8.79	9.39	9.2	8.64	8.67	8.81	9.46	8.96	8.38	8.48	8.8	8.24	8.2	8.16	8.22	8.54	9.27	9.07	9.66	9.35	8.63	8.6	9.06	-0.039555	-0.390539	-0.672311	0.393853	8.8083	11.5978	3.17063e-05	0.000102633	NA	NA	NA
A_09_P006021	FBtr0088365	FBtr0088365	FBgn0033497		CG12912	CG12912	2R	-1	6120971	6122112	6.41	6.51	6.49	6.47	6.5	6.43	6.51	6.42	6.46	6.64	6.62	6.41	6.81	6.59	6.54	6.46	6.4	6.65	6.46	6.55	6.68	6.39	6.39	-0.0144944	0.0896963	0.0811792	0.0330503	6.51164	0.793985	0.541673	0.585726	NA	NA	NA
A_09_P006036	FBtr0088335	FBtr0088335	FBgn0033500		CG12913	CG12913	2R	1	6136762	6142479	6.98	6.93	6.82	6.87	6.91	6.8	7.07	7.01	7.16	7.19	6.87	7.02	6.79	6.93	6.92	7.29	7.07	6.8	6.83	6.75	6.86	7	6.81	0.0318239	0.173296	0.0910149	-0.0417779	6.9425	1.41578	0.261606	0.311149	NA	NA	NA
A_09_P006051	FBtr0088341	FBtr0088341	FBgn0033504	CAP [Source:FlyBase gene name;Acc:FBgn0033504]	CG18408	CAP	2R	1	6156528	6194529	9.47	8.86	9.26	9.64	9.63	9.59	8.93	9.63	9.89	9.69	9.47	9.61	9.65	9.69	9.99	9.25	9.41	9.98	9.09	9.21	9.49	9.44	9.38	0.169557	0.37028	0.322709	0.107978	9.48999	1.50596	0.234695	0.283067	NA	NA	NA
A_09_P006056	FBtr0088348	FBtr0088348	FBgn0033507		CG12909	CG12909	2R	1	6197629	6198648	13.3	13.4	13.23	13.4	13.29	13.33	13.35	13.35	13.36	13.22	13.23	13.52	13.59	13.58	13.41	13.49	13.56	13.54	13.44	13.51	13.24	13.21	13.17	0.0830731	0.012298	0.256052	0.252968	13.3788	12.0521	2.39996e-05	8.03516e-05	NA	NA	NA
A_09_P006101	FBtr0088259	FBtr0088259	FBgn0033518	Peroxiredoxin 2540-2 [Source:FlyBase gene name;Acc:FBgn0033518]	CG11765	Prx2540-2	2R	1	6306223	6307266	11.85	11.55	11.75	11.95	12.04	11.61	11.28	12.02	11.58	11.48	11.08	9.63	9.57	9.9	10.36	9.75	8.27	7.95	7.76	8.18	11.74	12.63	11.89	-0.120811	-0.520291	-2.06063	-3.86033	10.688	140.074	2.34226e-15	3.3565e-13	4	NA	H202.:paraquat:Tunicamycin
A_09_P006106	FBtr0088316	FBtr0088316	FBgn0033519		CG11825	CG11825	2R	-1	6307919	6309196	7.71	7.79	7.98	7.52	7.55	7.48	7.78	7.86	7.34	7.39	7.64	7.22	7.04	6.88	7.21	7.19	7.01	7.1	7.22	7.1	7.61	7.78	7.95	-0.167623	-0.348712	-0.697425	-0.700502	7.45019	25.6627	5.00973e-08	3.63714e-07	NA	NA	hyperoxia:paraquat:Tunicamycin
A_09_P006111	FBtr0088315	FBtr0088315	FBgn0033521		CG12896	CG12896	2R	-1	6314385	6315418	11.96	11.8	11.79	12.1	12.13	11.81	11.53	12.02	11.6	11.49	11.12	9.68	9.76	9.96	10.13	9.9	8.35	7.69	7.89	8.36	11.81	12.82	11.81	-0.0784738	-0.595146	-2.1069	-3.92178	10.7609	160.294	5.59379e-16	1.21689e-13	4	NA	NA
A_09_P006116	FBtr0100460	FBtr0100460	FBgn0262114	Ran-binding protein M [Source:FlyBase gene name;Acc:FBgn0262114]	CG42236	RanBPM	2R	1	6317217	6324086	7.1	7.21	7.23	7.03	7.02	7.01	6.94	7.21	6.53	6.66	6.69	6.97	6.88	6.98	7.17	7.1	7.18	7.42	7.01	7.03	7.09	7.41	7.37	-0.194825	-0.610289	-0.213764	-0.0773192	7.05519	12.3575	1.99777e-05	6.82918e-05	NA	NA	NA
A_09_P006121	FBtr0088314	FBtr0088314	FBgn0033523		CG12895	CG12895	2R	-1	6324103	6324893	8.85	9.13	9.14	8.72	8.92	8.83	8.98	9.18	8.23	8.4	8.32	8.82	8.67	8.67	9.07	8.96	8.84	8.82	8.62	8.56	9.08	9.24	9.35	-0.205887	-0.815232	-0.292539	-0.422196	8.84352	15.3983	3.72723e-06	1.55374e-05	NA	NA	NA
A_09_P006131	FBtr0088310	FBtr0088310	FBgn0033526	Caf1-105 [Source:FlyBase gene name;Acc:FBgn0033526]	CG12892	Caf1-105	2R	-1	6353506	6356045	11.73	11.94	11.77	11.92	12.03	11.97	11.99	11.95	11.76	11.83	11.73	11.13	11.11	11.12	11.35	11.01	11.34	11.16	11.08	11.05	11.7	11.76	12.19	0.126844	-0.0761964	-0.702807	-0.690742	11.593	45.8102	2.19231e-10	3.51605e-09	NA	NA	NA
A_09_P006136	FBtr0088273	FBtr0088273	FBgn0033527		CG11777	CG11777	2R	1	6356121	6357148	7.77	8.2	7.93	7.77	8	7.87	8.12	7.89	7.35	7.43	7.45	7.87	7.78	7.78	7.93	7.92	7.92	7.33	7.75	7.72	7.87	7.87	8	-0.012503	-0.532218	-0.0852936	-0.261302	7.80457	9.05255	0.00017384	0.000463848	NA	NA	NA
A_09_P006141	FBtr0088306	FBtr0088306	FBgn0033528	translin [Source:FlyBase gene name;Acc:FBgn0033528]	CG11761	trsn	2R	-1	6366516	6367612	14.07	14.08	14.14	14.07	14.08	14.02	14.13	14.04	14.24	14.23	14.21	14.24	14.15	14.17	14.01	14.17	14.28	14.2	14.12	14.21	14.21	14.25	14.11	-0.0739869	0.0844861	0.0038109	0.0602055	14.1487	2.67923	0.0583857	0.083588	NA	NA	NA
A_09_P006146	FBtr0088274	FBtr0088274	FBgn0033529		CG17765	CG17765	2R	1	6367665	6369391	13.66	13.87	13.7	13.62	13.56	13.62	13.95	13.67	13.53	13.52	13.7	13.57	13.66	13.59	13.23	13.61	13.44	13.2	13.7	13.72	13.79	13.58	13.29	0.0330119	-0.0672668	-0.117788	-0.135583	13.599	0.844083	0.512205	0.558275	NA	NA	NA
A_09_P006151	FBtr0088283	FBtr0088283	FBgn0033538		CG11883	CG11883	2R	1	6505169	6528718	11.69	11.84	11.76	11.17	11.1	11.14	11.3	11.2	11.16	11.19	11.16	11.21	11.42	11.35	11.18	11.16	11.65	11.47	11.73	11.67	11.62	11.59	11.49	-0.485302	-0.495922	-0.401249	-0.0368218	11.4025	25.0489	6.21568e-08	4.40465e-07	NA	NA	NA
A_09_P006156	FBtr0088258	FBtr0088258	FBgn0033539		CG16728	Git	2R	-1	6529323	6532925	13.11	13.29	13.14	13.2	13.17	13.23	13.39	13.24	13.32	13.24	13.48	13.03	12.94	12.96	13.11	13.15	12.74	12.69	12.82	12.91	12.98	13.01	13.09	0.143064	0.246967	-0.0653668	-0.313646	13.0988	16.6355	2.0112e-06	9.04916e-06	NA	NA	NA
A_09_P006161	FBtr0088212	FBtr0088212	FBgn0033540	Elongator complex protein 2 [Source:FlyBase gene name;Acc:FBgn0033540]	CG11887	Elp2	2R	1	6533230	6536139	9.09	9.15	9.16	9.02	9.04	9.05	9.17	9.22	8.66	8.74	8.62	9.49	9.39	9.41	9.68	9.27	9.59	9.51	9.47	9.4	9.17	9.14	9.38	-0.0846459	-0.508802	0.264896	0.311772	9.21005	33.6713	4.17067e-09	4.31724e-08	NA	NA	NA
A_09_P006166	FBtr0088213	FBtr0088213	FBgn0033541		CG12934	CG12934	2R	1	6536388	6537250	6.71	6.63	6.64	6.63	6.53	6.55	6.55	6.61	6.46	6.45	6.45	6.54	6.81	6.59	6.53	6.53	6.63	6.87	6.66	6.56	6.68	6.55	6.6	-0.0614344	-0.182067	-0.0332583	0.0443367	6.59741	2.88142	0.0463481	0.0682316	NA	NA	NA
A_09_P006176	FBtr0088256	FBtr0088256	FBgn0033543		CG12338	CG12338	2R	-1	6617080	6618419	9.7	9.82	9.68	8.83	8.87	8.95	9.19	9.02	8.98	8.85	8.92	9.29	9.25	9.31	9	9.22	9.83	9.79	9.67	9.76	9.82	9.62	9.53	-0.72428	-0.775868	-0.481712	0.0668315	9.34333	53.619	4.6542e-11	9.65933e-10	NA	NA	NA
A_09_P006181	FBtr0339465	NA	NA	NA	NA	NA	NA	NA	NA	NA	11.19	11.35	11.32	11.17	11.21	11.32	11.35	11.13	11.43	11.36	11.35	11.34	11.42	11.48	11.44	11.52	11.63	11.53	11.42	11.5	11.11	11.32	11.3	-0.0282255	0.113441	0.17366	0.252633	11.3547	8.16937	0.00033483	0.000828833	NA	NA	NA
A_09_P006186	FBtr0088221	FBtr0088221	FBgn0033547		CG12935	CG12935	2R	1	6696902	6698160	7.56	7.9	8.19	7.74	7.76	7.53	7.79	7.85	7.78	8.28	7.51	7.72	7.51	7.63	7.47	8.13	8	7.63	8.04	7.86	7.87	8.15	7.49	-0.124218	-0.00361945	-0.170163	0.021277	7.80006	0.625322	0.649384	0.68496	NA	NA	NA
A_09_P006191	FBtr0088252	FBtr0088252	FBgn0033548		CG7637	CG7637	2R	-1	6698061	6698441	13.82	14.12	14.29	13.87	13.85	13.99	14.14	14.13	13.9	14	13.81	14.15	13.95	14.01	13.9	14.04	14.4	14.23	14.38	14.28	13.89	14.11	14.02	-0.0455313	-0.140438	-0.0308188	0.281613	14.0557	6.02324	0.00196094	0.00405761	NA	NA	NA
A_09_P006196	FBtr0088222	FBtr0088222	FBgn0033549		CG12936	mms4	2R	1	6698583	6699720	9.2	9.4	9.24	8.7	8.7	8.65	8.93	8.7	8.62	8.57	8.66	8.22	8.18	8.15	8.11	8.04	8.37	8.12	8.42	8.43	9.13	9.17	9.5	-0.539875	-0.65698	-1.13333	-0.938125	8.66203	76.6806	1.25784e-12	4.71194e-11	4	NA	NA
A_09_P006201	FBtr0088251	FBtr0088251	FBgn0033550		CG12341	CG12341	2R	-1	6699662	6700815	10.02	10.01	10	9.73	9.76	9.74	9.82	9.85	10.07	9.95	9.99	9.85	9.84	9.75	10.01	9.76	9.91	9.92	9.78	9.75	9.98	9.93	10.18	-0.239735	-0.0157583	-0.177991	-0.179216	9.89571	6.97279	0.000867728	0.00194654	NA	NA	NA
A_09_P006206	FBtr0088223	FBtr0088223	FBgn0033551		CG7222	CG7222	2R	1	6701054	6703286	11.51	11.3	11.42	11.42	11.38	11.36	11.49	11.43	11.16	11.15	11.09	11.5	11.59	11.46	11.51	11.49	11.24	11.19	11.5	11.45	11.48	11.39	11.26	0.0254763	-0.258251	0.119438	-0.0451064	11.3824	8.02467	0.000374161	0.000914312	NA	NA	NA
A_09_P006216	FBtr0088248	FBtr0088248	FBgn0033554	Lsm10 [Source:FlyBase gene name;Acc:FBgn0033554]	CG12938	Lsm10	2R	-1	6708690	6709145	10.49	10.81	10.86	10.28	10.39	10.27	10.51	10.32	10.09	10.16	10.17	9.73	9.76	9.69	9.84	9.99	10	9.94	9.97	10.01	10.53	10.69	10.77	-0.33718	-0.547735	-0.888929	-0.709918	10.2291	51.5117	6.92448e-11	1.34729e-09	NA	S phase genes	NA
A_09_P006221	FBtr0088226	FBtr0088226	FBgn0033555	Ribosomal protein S15Ab [Source:FlyBase gene name;Acc:FBgn0033555]	CG12324	RpS15Ab	2R	1	6709176	6709914	13.5	13.89	13.98	14.12	14	14	14	13.96	13.64	13.96	13.46	14.2	14.22	14.21	14.28	14.19	14.54	14.25	14.31	14.38	14.24	14.3	14	0.0316009	-0.298434	0.235479	0.383465	14.0719	8.10209	0.000352528	0.000867791	NA	cytoplasmic ribosome	NA
A_09_P006226	NM_136773	NA	NA	NA	NA	NA	NA	NA	NA	NA	6.58	6.65	6.7	6.71	6.55	6.56	6.66	6.68	6.56	6.67	6.57	6.55	6.73	6.54	6.61	6.81	6.68	6.67	6.81	6.68	6.63	6.82	6.64	-0.0355454	-0.0708686	-0.0179286	0.0395059	6.65443	0.736295	0.577104	0.618299	NA	NA	NA
A_09_P006231	FBtr0088227	FBtr0088227	FBgn0033557		CG12325	CG12325	2R	1	6711105	6715149	10.03	10.02	9.93	10.15	10.26	10.21	10.16	10.09	9.79	9.84	9.56	10.34	10.3	10.33	9.93	10.19	9.93	9.74	9.83	9.99	10.35	10.34	10.16	0.0386651	-0.405992	0.0833873	-0.263603	10.0638	8.91505	0.000192048	0.000506961	NA	NA	NA
A_09_P006236	FBtr0088246	FBtr0088246	FBgn0033558		CG12344	CG12344	2R	-1	6714934	6721741	10.36	10.56	10.78	10.47	10.45	10.57	10.79	10.57	10.21	10.25	10.33	10.4	10.47	10.33	9.82	10.4	10.56	10.46	11.28	11.07	10.32	10.28	10.1	0.16839	-0.133799	-0.116866	0.443072	10.4701	4.44048	0.0087532	0.015501	NA	NA	NA
A_09_P006241	FBtr0088228	FBtr0088228	FBgn0263510	no child left behind [Source:FlyBase gene name;Acc:FBgn0263510]	CG6751	nclb	2R	1	6763259	6764801	14.25	14.11	14.15	14.3	14.19	14.22	14.23	14.15	13.97	14.02	13.93	14.28	14.43	14.34	14.18	14.17	13.98	13.91	13.95	14	14.17	14.14	13.91	0.0968252	-0.148695	0.157253	-0.160046	14.1298	9.8604	9.84805e-05	0.0002806	NA	NA	NA
A_09_P006251	FBtr0089729	FBtr0089729	FBgn0033566		CG18004	CG18004	2R	1	6772524	6773880	11.71	11.75	11.8	11.58	11.7	11.67	11.49	11.49	11.43	11.44	11.11	10.98	11.19	11.23	11.32	11.37	11.07	11	11.11	10.94	11.62	11.84	11.93	-0.189915	-0.448884	-0.558517	-0.746539	11.4235	29.0023	1.6591e-08	1.41305e-07	NA	NA	NA
A_09_P006256	FBtr0088236	FBtr0088236	FBgn0033569		CG12942	CG12942	2R	1	6781964	6784727	8.93	8.97	8.95	8.75	8.57	8.68	8.78	8.66	8.6	8.42	8.47	8.55	8.68	8.59	8.41	8.55	8.43	8.2	8.48	8.51	9.02	9.09	8.78	-0.266182	-0.462024	-0.401003	-0.550882	8.65603	20.4651	3.60789e-07	2.01e-06	NA	NA	NA
A_09_P006261	FBtr0088238	FBtr0088238	FBgn0033570		CG7712	CG7712	2R	-1	6784649	6785390	9.2	9.2	9.41	9.36	9.41	9.47	9.27	9.24	9.37	9.13	9.12	9.21	9.31	9.27	9.05	9.24	8.95	8.95	8.99	8.97	9.49	9.45	9.28	0.0114979	-0.130289	-0.12061	-0.371682	9.23186	9.17706	0.000158963	0.000428011	NA	respiratory chain	NA
A_09_P006266	FBtr0088237	FBtr0088237	FBgn0033571	Rpb5 [Source:FlyBase gene name;Acc:FBgn0033571]	CG11979	Rpb5	2R	-1	6785536	6786565	10.87	10.98	11.02	10.72	10.83	10.77	10.88	10.99	10.05	10.11	10.02	10.78	10.68	10.67	10.79	10.78	11.16	10.95	10.79	10.78	11.21	11.2	10.92	-0.192888	-0.971547	-0.289345	-0.111567	10.7811	35.8614	2.30554e-09	2.60343e-08	NA	NA	NA
A_09_P006286	FBtr0088202	FBtr0088202	FBgn0033578	BBS4 [Source:FlyBase gene name;Acc:FBgn0033578]	CG13232	BBS4	2R	1	7023433	7026766	6.57	6.58	6.62	6.85	6.84	6.88	6.76	6.8	7.09	7.11	7.07	6.88	6.93	6.88	6.96	6.9	6.5	6.61	6.59	6.55	6.51	6.52	6.65	0.251062	0.514971	0.335441	-0.013594	6.76776	50.519	8.39201e-11	1.57348e-09	NA	NA	NA
A_09_P006291	FBtr0088206	FBtr0088206	FBgn0033579		CG13229	CG13229	2R	-1	7026809	7059711	8.45	8.39	8.23	8.83	8.93	8.89	8.85	8.68	8.95	8.96	8.97	8.6	8.57	8.53	8.49	8.61	8.53	8.51	8.66	8.56	8.31	8.23	8.64	0.462967	0.585546	0.18712	0.189739	8.62399	22.5574	1.56158e-07	9.77325e-07	NA	NA	NA
A_09_P006296	FBtr0088203	FBtr0088203	FBgn0033580		CG13231	CG13231	2R	1	7033794	7034633	6.98	7.21	7.05	7.03	7.07	6.98	7.08	7.34	7.37	7.57	7.45	7.18	6.94	6.96	7.17	7.4	7.53	7.13	7.3	7.19	7.04	7.29	6.9	0.0187574	0.383777	0.047991	0.205878	7.18038	4.39689	0.00914589	0.0161079	NA	NA	NA
A_09_P006301	FBtr0088205	FBtr0088205	FBgn0033581		CG12391	CG12391	2R	-1	7035107	7037561	9.11	8.74	8.79	8.76	8.77	8.72	8.47	8.44	8.25	8.1	8.06	8.01	7.99	8.02	7.55	7.74	7.62	7.49	7.59	7.68	9.11	9.04	8.81	-0.300667	-0.796819	-1.07198	-1.33602	8.29823	62.8279	9.52982e-12	2.57977e-10	4	NA	NA
A_09_P006311	FBtr0088105	FBtr0088105	FBgn0033584		CG7737	CG7737	2R	1	7110376	7114251	9.93	9.82	9.96	9.86	9.88	9.59	9.71	9.6	9.2	9.17	9.16	9.39	9.4	9.2	8.81	9.22	9	8.9	9.51	9.47	9.92	9.76	9.74	-0.127913	-0.683448	-0.652741	-0.640151	9.48736	16.5172	2.13028e-06	9.51382e-06	NA	NA	NA
A_09_P006321	FBtr0088106	FBtr0088106	FBgn0033588		CG13228	CG13228	2R	1	7121508	7121915	7.39	8.92	7.16	7.6	7.62	7.22	7.87	9.01	7.76	9.48	7.76	7.57	7.47	7.37	7.75	8.53	9.47	7.73	8.55	7.07	7.58	7.61	6.99	0.257127	0.728256	0.131562	0.593034	7.89074	0.841765	0.513542	0.559529	NA	NA	H202.:Tunicamycin
A_09_P006351	FBtr0088108	FBtr0088108	FBgn0033594		CG13226	CG13226	2R	1	7131795	7132508	6.39	6.58	6.52	6.54	6.58	6.62	6.6	6.53	6.64	6.67	6.8	6.64	6.51	6.58	6.51	6.62	6.67	6.54	6.65	6.74	6.39	6.53	6.51	0.0896533	0.216188	0.0829509	0.163913	6.58186	4.60949	0.00739436	0.0133539	NA	NA	NA
A_09_P006356	FBtr0088190	FBtr0088190	FBgn0033597	Cuticular protein 47Ea [Source:FlyBase gene name;Acc:FBgn0033597]	CG9079	Cpr47Ea	2R	-1	7139256	7140903	6.52	6.64	6.59	6.73	6.68	6.6	6.63	6.62	6.6	6.45	6.86	6.67	6.5	6.49	6.58	6.55	6.69	6.64	6.79	6.96	6.47	6.58	6.69	0.0700271	0.0523545	-0.0244106	0.186601	6.63148	2.49195	0.0725126	0.101041	NA	NA	NA
A_09_P006386	FBtr0302718	FBtr0302718	FBgn0033603	Cuticular protein 47Ef [Source:FlyBase gene name;Acc:FBgn0033603]	CG13214	Cpr47Ef	2R	-1	7154420	7160019	6.25	6.46	6.25	6.74	6.41	6.48	6.43	6.43	6.44	6.48	6.63	6.46	6.68	6.49	6.52	6.51	6.53	6.59	6.47	6.53	6.67	6.55	6.44	0.0615409	0.0783776	0.093608	0.0898777	6.49696	0.536163	0.710622	0.740392	NA	NA	NA
A_09_P006396	FBtr0088182	FBtr0088182	FBgn0033605		CG9067	CG9067	2R	-1	7166398	7167188	10.69	10.92	10.95	10.53	10.56	10.68	10.78	10.64	10.61	10.64	10.53	10.52	10.49	10.52	10.1	10.71	10.89	10.79	10.98	10.9	10.8	10.91	10.65	-0.183535	-0.230728	-0.353528	0.0691476	10.6863	7.68965	0.000485909	0.0011564	NA	NA	NA
A_09_P006406	FBtr0088116	FBtr0088116	FBgn0033608		CG13220	CG13220	2R	1	7171788	7172603	14.17	14.44	14.43	14.14	14.16	14.12	14.47	14.35	14.06	14.13	14.29	13.88	13.86	13.82	13.62	13.99	13.94	13.78	14.06	14.16	14.04	14.28	13.98	0.0244351	-0.0661895	-0.389584	-0.23928	14.0945	6.55282	0.00123585	0.00267946	NA	NA	NA
A_09_P006411	FBtr0088180	FBtr0088180	FBgn0033609		CG13213	fbl6	2R	-1	7172653	7177253	9.43	9.12	9.2	9.27	9.36	9.26	9.07	9.06	9.26	9.25	9.18	9.07	9.08	9.06	8.87	8.98	8.53	8.44	8.92	8.88	9.42	9.37	9.34	-0.111947	-0.0841708	-0.30036	-0.622542	9.10503	14.5875	5.69328e-06	2.25138e-05	NA	NA	NA
A_09_P006416	FBtr0088177	FBtr0088177	FBgn0033610		CG18335	CG18335	2R	-1	7177193	7178541	7.5	7.79	7.55	7.68	7.75	7.64	8.06	7.91	7.78	8.1	8.3	7.56	7.54	7.52	7.58	7.76	7.48	7.27	7.63	7.67	7.55	7.61	7.48	0.225929	0.4786	0.0120673	-0.0696339	7.68382	7.8436	0.000430607	0.00103917	NA	NA	NA
A_09_P006426	FBtr0303157	FBtr0303157	FBgn0259238		CG42336	CG42336	2R	-1	7182041	7185041	12.55	13.11	13.11	12.65	12.65	12.6	13.05	12.94	12.46	12.64	12.69	12.13	11.92	11.93	12.14	12.35	12.17	11.78	12.17	12.12	12.94	13.12	12.93	-0.179834	-0.361605	-0.863614	-0.897773	12.5296	24.8446	6.68447e-08	4.69451e-07	NA	NA	NA
A_09_P006441	FBtr0088118	FBtr0088118	FBgn0033615		CG7741	CG7741	2R	1	7189426	7193112	10.79	11.13	11.14	10.9	10.73	10.85	11.19	11.01	10.65	10.87	10.92	10.88	10.88	10.77	10.55	10.83	10.95	10.59	11.21	11.28	10.97	11.1	10.59	-0.016179	-0.136712	-0.169535	0.0536649	10.9045	1.05196	0.403345	0.453085	NA	NA	NA
A_09_P006446	FBtr0088119	FBtr0088119	FBgn0033616		CG7745	CG7745	2R	1	7195389	7197334	9.58	9.44	9.45	9.73	9.81	9.74	9.58	9.64	9.95	9.81	9.85	9.61	9.73	9.72	9.59	9.53	9.52	9.58	9.49	9.59	9.55	9.52	9.49	0.193217	0.363788	0.130673	0.0392747	9.63154	11.8692	2.68249e-05	8.86602e-05	NA	NA	NA
A_09_P006456	FBtr0088155	FBtr0088155	FBgn0033624		CG12384	CG12384	2R	-1	7245407	7246674	13.51	13.65	13.55	13.46	13.48	13.46	13.71	13.52	13.49	13.47	13.57	13.55	13.49	13.45	13.32	13.67	13.6	13.43	13.73	13.74	13.66	13.55	13.42	-0.0323459	-0.0469172	-0.0617226	0.0668445	13.5421	0.885393	0.488845	0.53644	NA	NA	NA
A_09_P006461	FBtr0088128	FBtr0088128	FBgn0033627		CG13204	CG13204	2R	1	7254216	7257789	9.87	10.05	10.02	9.9	9.92	9.88	10.2	10.06	9.58	9.46	9.74	9.27	9.23	9.29	9.3	9.42	8.61	8.6	8.81	9.03	9.97	9.98	9.84	0.0383595	-0.364273	-0.654851	-1.1928	9.56675	76.5442	1.28098e-12	4.76053e-11	4	NA	NA
A_09_P006491	FBtr0088136	FBtr0088136	FBgn0033635		CG7777	CG7777	2R	1	7323751	7329720	9.62	9.88	9.94	9.8	9.63	9.66	10.04	9.99	10.44	10.31	10.75	11.11	11.08	11	10.84	11.32	12.34	12.46	12.65	12.49	9.75	9.66	9.49	0.0996426	0.777025	1.34504	2.76078	10.6192	209.329	3.22164e-17	1.41878e-14	2	NA	NA
A_09_P006496	FBtr0088091	FBtr0088091	FBgn0033636	toutatis [Source:FlyBase gene name;Acc:FBgn0033636]	CG10897	tou	2R	-1	7464990	7503550	10.87	10.69	10.84	11.05	11.19	11.28	10.96	11.22	11.33	11.22	11.29	11.11	11.09	11.26	11.59	11.1	10.76	11.23	10.54	10.69	10.68	10.68	10.85	0.371524	0.510854	0.461665	0.0356985	11.0218	9.51679	0.000124974	0.000346147	NA	NA	NA
A_09_P006501	FBtr0088089	FBtr0088089	FBgn0033638		CG9005	CG9005	2R	-1	7506984	7528418	8.44	8.34	8.12	8.6	8.57	8.57	8.5	8.55	8.63	8.57	8.83	8.44	8.47	8.31	8.73	8.18	8.34	8.34	8.24	8.3	8.25	8.21	8.64	0.226351	0.343159	0.0931714	-0.0282428	8.4432	4.71702	0.0066496	0.0121352	NA	NA	NA
A_09_P006506	FBtr0113069	FBtr0113069	FBgn0033639		CG9003	CG9003	2R	-1	7528982	7539127	9.2	9.36	9.45	9.21	9.25	9.33	9.57	9.36	9.55	9.48	9.64	9.41	9.25	9.32	9.52	9.65	9.66	9.63	9.75	9.7	9.16	9.28	9.4	0.0351734	0.249507	0.119331	0.375457	9.43963	7.47688	0.000575429	0.00134847	NA	NA	NA
A_09_P006521	FBtr0088084	FBtr0088084	FBgn0033645		CG13196	CG13196	2R	-1	7571654	7573937	6.36	6.62	6.6	6.96	6.88	7	6.88	6.9	6.73	6.57	6.76	6.59	6.62	6.74	6.77	6.88	6.51	6.5	6.64	6.59	6.51	6.67	6.64	0.360615	0.121266	0.155318	-0.00472921	6.69232	11.0776	4.39946e-05	0.000137031	NA	NA	NA
A_09_P006526	FBtr0088080	FBtr0088080	FBgn0033648	Ionotropic receptor 48b [Source:FlyBase gene name;Acc:FBgn0033648]	CG13195	Ir48b	2R	-1	7588152	7589954	7.15	7.08	6.83	7.58	7.58	7.68	7.39	7.42	7.57	7.45	7.55	7.29	7.24	7.42	7.39	7.53	7.32	7.37	7.22	7.36	7.11	7.19	7.12	0.449378	0.441216	0.293951	0.239488	7.34075	14.2245	6.91891e-06	2.67054e-05	NA	NA	NA
A_09_P006546	FBtr0088030	FBtr0088030	FBgn0033652	thisbe [Source:FlyBase gene name;Acc:FBgn0033652]	CG12443	ths	2R	1	7658042	7701667	6.22	6.17	6.45	6.44	6.53	6.75	6.4	6.34	6.3	6.3	6.31	6.2	6.53	6.68	6.49	6.22	6.22	6.53	6.29	6.25	6.65	6.46	6.4	0.101007	-0.0882254	0.033387	-0.0686379	6.39626	1.00736	0.42488	0.474143	NA	NA	NA
A_09_P006551	FBtr0088031	FBtr0088031	FBgn0033653		CG13192	CG13192	2R	1	7712870	7714602	10.22	9.88	9.99	10.29	10.26	10.22	9.87	10.16	10.38	10.21	10.32	10.02	10.08	10.03	10.45	9.81	9.79	10.24	9.62	9.74	9.87	9.95	10.37	0.115729	0.255929	0.0321312	-0.197691	10.0769	2.6516	0.060272	0.085975	NA	NA	NA
A_09_P006561	FBtr0088063	FBtr0088063	FBgn0033656	site-2 protease [Source:FlyBase gene name;Acc:FBgn0033656]	CG8988	S2P	2R	-1	7729608	7731743	10.99	10.99	10.98	10.82	10.73	10.87	10.94	11.05	11.21	11.12	11.12	11.39	11.31	11.36	11.11	11.16	11.5	11.59	11.39	11.41	10.89	10.96	10.92	-0.0735186	0.198164	0.311708	0.516659	11.123	27.1623	3.00866e-08	2.35476e-07	NA	NA	NA
A_09_P006566	FBtr0088032	FBtr0088032	FBgn0033657	Silnoon [Source:FlyBase gene name;Acc:FBgn0033657]	CG8271	Sln	2R	1	7732831	7739829	6.38	6.39	6.47	6.55	6.6	6.61	6.56	6.54	6.68	6.6	6.54	6.81	6.94	6.81	6.64	6.66	6.52	6.6	6.54	6.5	6.59	6.33	6.4	0.145429	0.181038	0.345387	0.114934	6.57556	10.4709	6.52702e-05	0.000194893	NA	NA	NA
A_09_P006576	FBtr0088061	FBtr0088061	FBgn0033659	Death associated molecule related to Mch2 [Source:FlyBase gene name;Acc:FBgn0033659]	CG18188	Damm	2R	-1	7752681	7753888	6.65	6.54	6.56	6.87	6.81	6.83	6.66	6.68	6.81	6.64	6.86	6.85	6.73	6.85	6.76	6.71	6.64	6.67	6.7	6.82	6.49	6.58	6.6	0.199677	0.200025	0.207961	0.134206	6.71014	5.71612	0.00258474	0.00519132	NA	NA	NA
A_09_P006581	FBtr0310323	FBtr0310323	FBgn0033661		CG13185	CG13185	2R	-1	7755381	7773055	10.02	9.93	9.87	10.01	10.01	9.92	9.49	9.56	9.8	9.67	9.52	10	10.08	10.23	10.01	9.91	10.26	10.18	10.1	10.02	9.93	9.88	10.06	-0.14889	-0.28509	0.0987963	0.190762	9.93275	6.49515	0.00129844	0.0028007	NA	NA	NA
A_09_P006586	FBtr0088034	FBtr0088034	FBgn0260932	cutoff [Source:FlyBase gene name;Acc:FBgn0260932]	CG13190	cuff	2R	1	7773572	7775108	6.86	6.8	6.87	6.72	6.69	6.76	6.69	6.63	6.52	6.55	6.44	6.53	6.45	6.64	6.53	6.55	6.66	6.68	6.6	6.64	6.78	6.87	6.8	-0.133653	-0.32588	-0.287828	-0.18683	6.664	17.9156	1.09902e-06	5.34733e-06	NA	NA	NA
A_09_P006591	FBtr0088058	FBtr0088058	FBgn0033663	ERp60 [Source:FlyBase gene name;Acc:FBgn0033663]	CG8983	ERp60	2R	-1	7775073	7778520	15.37	15.17	15.02	15.31	15.17	15.48	15.01	15.15	15.38	15.23	15.25	15.15	15.34	15.41	15.38	14.97	15.32	15.69	15	15.15	15.06	15.09	15.28	0.0603713	0.122168	0.0848184	0.124769	15.2344	0.411086	0.798724	0.818813	NA	NA	Tunicamycin
A_09_P006596	FBtr0301429	FBtr0301429	FBgn0260959	Microcephalin [Source:FlyBase gene name;Acc:FBgn0260959]	CG42572	MCPH1	2R	-1	7783499	7791429	9.22	9	9.13	9.21	9.2	9.24	8.97	9.14	9.96	9.88	9.69	9.72	9.82	9.88	9.49	9.63	9.35	9.47	9.14	9.3	8.99	9.19	8.8	0.0989548	0.788966	0.655022	0.259958	9.36512	27.8409	2.40663e-08	1.93474e-07	NA	NA	NA
A_09_P006601	FBtr0088038	FBtr0088038	FBgn0033665		CG13189	CG13189	2R	1	7787024	7788899	11.04	11.17	11.03	11.13	11.07	11.16	11.33	11.07	11.31	11.34	11.47	11.23	11.18	11.3	10.95	11.36	11.13	11.03	11.18	11.31	11.02	11.06	10.8	0.132539	0.352663	0.184242	0.142212	11.1601	4.4638	0.0085507	0.0151841	NA	NA	H202.
A_09_P006611	FBtr0088039	FBtr0088039	FBgn0033668		CG13188	CG13188	2R	1	7826989	7854942	6.49	6.53	6.45	6.65	6.49	6.52	6.48	6.58	6.45	6.64	6.57	6.46	6.5	6.46	6.51	6.58	6.6	6.58	6.63	6.47	6.49	6.54	6.46	0.0515426	0.0596685	0.00891363	0.079078	6.52702	0.977019	0.440095	0.488735	NA	NA	NA
A_09_P006621	FBtr0088052	FBtr0088052	FBgn0033669		CG8979	PI31	2R	-1	7854848	7857591	11.03	10.87	10.85	11.03	11.06	10.83	10.94	10.89	10.94	10.95	11.03	11.02	11.02	10.86	11.1	10.78	11.03	10.97	10.92	10.87	11.08	10.92	11.27	-0.0531723	-0.0323487	-0.0468425	-0.0532502	10.9687	0.200693	0.935291	0.94071	NA	NA	NA
A_09_P006626	FBtr0088045	FBtr0088045	FBgn0033672	rhomboid-7 [Source:FlyBase gene name;Acc:FBgn0033672]	CG8972	rho-7	2R	-1	7874223	7876261	10.92	10.79	10.81	10.96	10.77	10.91	10.92	10.66	10.79	10.62	10.65	10.7	10.98	10.84	10.74	10.78	10.6	10.59	10.84	10.71	10.95	10.72	10.73	0.0235791	-0.129873	-0.0116333	-0.132184	10.7816	1.89299	0.147297	0.188463	NA	NA	NA
A_09_P006631	FBtr0088043	FBtr0088043	FBgn0033673		CG8298	CG8298	2R	1	7876638	7879471	10.35	10.07	10.18	11.04	10.93	10.87	10.8	10.66	11.45	11.19	11.19	11.33	11.14	11.19	11.18	10.89	10.77	10.78	10.57	10.79	10.24	10.13	10.37	0.636506	1.0552	0.925134	0.50654	10.7881	46.5652	1.86873e-10	3.10127e-09	1	NA	NA
A_09_P006636	FBtr0088027	FBtr0088027	FBgn0033674		CG8964	CG8964	2R	-1	7910651	7912775	6.58	6.55	6.55	6.59	6.61	6.75	6.69	6.66	6.51	6.54	6.59	6.63	6.53	6.69	6.75	6.61	6.53	6.62	6.63	6.61	6.44	6.52	6.72	0.103314	-0.0115678	0.0838442	0.0412366	6.60506	1.71927	0.181498	0.225947	NA	NA	NA
A_09_P006641	FBtr0088025	FBtr0088025	FBgn0259985	Metallophosphoesterase [Source:FlyBase gene name;Acc:FBgn0259985]	CG8889	Mppe	2R	-1	7913004	7915212	8.28	8.23	8.19	8.19	8.28	8.2	8.23	8.2	8.55	8.5	8.49	8.56	8.62	8.48	8.57	8.36	8.42	8.43	8.36	8.47	8.21	8.24	8.49	-0.0564354	0.240818	0.244306	0.14452	8.37244	11.4799	3.41219e-05	0.000109764	NA	NA	NA
A_09_P006646	FBtr0087974	FBtr0087974	FBgn0260012		CG17509	pds5	2R	1	7915484	7921230	12.15	12.21	12.08	12.4	12.37	12.25	12.34	12.28	12.39	12.39	12.57	12.64	12.56	12.51	12.45	12.52	12.53	12.34	12.21	12.24	12.16	12.06	12	0.215435	0.338926	0.425183	0.219212	12.3335	15.1033	4.34017e-06	1.7758e-05	NA	NA	NA
A_09_P006651	FBtr0087975	FBtr0087975	FBgn0033677		CG8321	CG8321	2R	1	7921453	7923765	10.43	10.39	10.47	10.03	10.11	9.98	10.21	9.98	10.32	10.45	10.31	10.72	10.56	10.38	10.38	10.66	10.96	10.65	11.02	11.03	10.55	10.55	10.46	-0.411835	-0.114577	0.0680489	0.438568	10.4603	28.6823	1.83587e-08	1.54036e-07	NA	NA	NA
A_09_P006661	FBtr0087981	FBtr0087981	FBgn0033680		CG13186	CG13186	2R	1	7968781	7969562	6.49	6.46	6.48	6.51	6.58	6.63	6.63	6.53	6.47	6.72	6.67	6.49	6.49	6.56	6.52	6.5	6.6	6.45	6.66	6.58	6.39	6.57	6.53	0.0885454	0.134109	0.0249488	0.0882862	6.54419	1.95225	0.137204	0.176903	NA	NA	NA
A_09_P006666	FBtr0087982	FBtr0087982	FBgn0033683		CG18343	CG18343	2R	1	8026200	8026829	13.59	13.98	14.12	13.56	13.57	13.66	13.98	13.76	13.59	13.79	13.71	13.69	13.48	13.58	13.57	13.99	14.35	14.34	14.34	14.35	13.69	13.87	13.72	-0.122085	-0.132946	-0.167252	0.51574	13.8391	13.3641	1.11394e-05	4.05757e-05	NA	NA	NA
A_09_P006676	FBtr0087984	FBtr0087984	FBgn0033686		CG12367	Hen1	2R	1	8033215	8040257	7.89	7.77	7.84	7.92	7.93	7.87	7.76	7.8	8.14	7.96	8.02	7.96	7.94	8.07	8.01	8.02	7.62	7.75	7.88	8.1	7.91	7.96	7.89	-0.0227493	0.160851	0.12203	-0.0390924	7.91427	2.88842	0.0459814	0.0677636	NA	NA	NA
A_09_P006686	FBtr0088016	FBtr0088016	FBgn0033688	pre-mRNA processing factor 8 [Source:FlyBase gene name;Acc:FBgn0033688]	CG8877	Prp8	2R	-1	8041763	8050503	13.17	12.91	13.11	13.23	13.2	13.08	13.17	13.14	12.93	13.2	13.07	13.18	13.12	13.06	13.44	12.88	12.89	12.8	12.88	12.8	13.13	13.06	13.25	0.0575167	-0.0381843	0.0273222	-0.263604	13.0735	4.49845	0.00825901	0.0147167	NA	NA	NA
A_09_P006691	FBtr0088012	FBtr0088012	FBgn0033690	Endonuclease G [Source:FlyBase gene name;Acc:FBgn0033690]	CG8862	EndoG	2R	-1	8064935	8066035	7.74	8.31	8.28	7.94	7.83	7.75	8.18	7.86	7.41	7.94	7.82	7.42	7.52	7.38	7.53	7.84	8.05	7.66	8.24	8.11	8.11	8.37	8.15	-0.247869	-0.434754	-0.620968	-0.14303	7.8895	7.47658	0.000575567	0.00134862	NA	NA	NA
A_09_P006696	FBtr0088011	FBtr0088011	FBgn0033691		CG8860	CG8860	2R	-1	8066988	8067392	14.91	15.2	15.24	14.84	14.94	14.91	15.11	15.13	15.21	15.28	15.3	15.19	15.04	14.99	15.05	15.32	15.06	14.96	15.19	15.09	14.93	15.05	15.06	-0.0794261	0.199181	0.0519557	0.00798463	15.0863	2.66746	0.059181	0.0846059	NA	NA	NA
A_09_P006701	TC227712	NA	NA	NA	NA	NA	NA	NA	NA	NA	8.98	9.01	8.98	9.08	9.16	9.2	9.31	9.33	9.02	9.02	8.86	9.43	9.3	9.42	9.56	9.43	9.45	9.43	9.4	9.31	9.08	8.99	9.15	0.185697	-0.0635533	0.396591	0.368047	9.21343	22.3601	1.68545e-07	1.04185e-06	NA	NA	NA
A_09_P006706	FBtr0100143	FBtr0100143	FBgn0033693		CG13175	CG13175	2R	1	8070144	8073011	7.65	7.78	7.86	7.36	7.22	7.32	7.39	7.51	7.36	7.26	7.3	7.62	7.73	7.77	7.55	7.55	7.47	7.59	7.67	7.55	7.62	7.7	7.7	-0.358743	-0.408223	-0.0727808	-0.15043	7.54487	15.4866	3.56252e-06	1.49176e-05	NA	NA	NA
A_09_P006711	FBtr0088009	FBtr0088009	FBgn0033696	Cyp6g2 [Source:FlyBase gene name;Acc:FBgn0033696]	CG8859	Cyp6g2	2R	-1	8075843	8077882	6.86	6.92	7.01	6.55	6.78	6.62	6.72	6.82	6.59	6.65	6.78	6.52	6.5	6.59	6.59	6.52	6.76	6.81	6.81	6.77	7.02	6.96	7	-0.263537	-0.287625	-0.416286	-0.172684	6.7459	19.0066	6.73024e-07	3.47303e-06	NA	NA	NA
A_09_P006721	FBtr0088008	FBtr0088008	FBgn0033698		CG8858	CG8858	2R	-1	8079872	8086343	10.68	10.4	10.22	10.63	10.55	10.62	10.52	10.18	10.49	10.39	10.31	10.64	10.81	10.82	10.12	10.53	10.52	10.39	10.58	10.59	10.73	10.36	10.18	0.0700275	-0.0320546	0.156242	0.0913513	10.4891	0.662973	0.6243	0.661446	NA	NA	NA
A_09_P006726	FBtr0088007	FBtr0088007	FBgn0033699	Ribosomal protein S11 [Source:FlyBase gene name;Acc:FBgn0033699]	CG8857	RpS11	2R	-1	8086524	8088333	7.82	7.99	8.18	7.75	7.96	7.87	8.01	8.36	7.42	7.79	7.64	8.37	8.1	8.1	8.45	8.59	8.48	8.63	8.7	8.49	7.95	8.09	8.04	-0.0209494	-0.395325	0.311626	0.561944	8.12037	16.9762	1.70683e-06	7.84585e-06	NA	cytoplasmic ribosome	NA
A_09_P006741	FBtr0087996	FBtr0087996	FBgn0033703		CG13170	CG13170	2R	1	8127914	8128267	7.58	7.65	7.66	7.87	7.75	7.76	7.77	8.04	7.61	7.8	7.57	7.48	7.56	7.61	7.61	8.02	7.8	7.65	7.96	7.72	7.65	7.95	7.32	0.205301	0.026002	0.0235613	0.146899	7.71266	1.52529	0.22929	0.277317	NA	NA	NA
A_09_P006746	FBtr0306902	FBtr0306902	FBgn0263021		CG43316	CG43316	2R	1	8130051	8130778	7.04	6.97	6.84	6.65	6.72	6.68	6.67	6.6	6.71	6.72	6.79	6.73	6.54	6.68	6.76	6.57	6.92	6.8	6.83	6.89	7.05	7.03	7.25	-0.365963	-0.288086	-0.372187	-0.169745	6.8016	14.9964	4.58896e-06	1.86549e-05	NA	NA	NA
A_09_P006751	FBtr0087998	FBtr0087998	FBgn0033705		CG13168	CG13168	2R	1	8141497	8143197	9.15	9.19	9.25	9.05	9.08	9.1	9.08	9.05	9.45	9.34	9.41	9.29	9.21	9.4	9.45	9.48	9.48	9.49	9.51	9.56	9.18	9.23	9.18	-0.126513	0.202768	0.165005	0.309808	9.28713	24.3966	7.85344e-08	5.39991e-07	NA	NA	NA
A_09_P006776	FBtr0087896	FBtr0087896	FBgn0033712		CG13163	CG13163	2R	1	8208798	8210017	9.54	9.72	9.59	9.51	9.48	9.45	9.56	9.39	9.36	9.24	9.34	9.38	9.4	9.33	9.24	9.42	9.36	9.25	9.38	9.43	9.61	9.58	9.69	-0.145098	-0.311213	-0.269472	-0.268266	9.44523	12.8703	1.47794e-05	5.23247e-05	NA	NA	NA
A_09_P006781	FBtr0087964	FBtr0087964	FBgn0033713		CG8841	CG8841	2R	-1	8210012	8213763	9.13	8.91	9.01	9.3	9.27	9.26	9.24	9.11	9.35	9.18	9.19	9.39	9.41	9.38	9.16	9.21	8.9	8.87	9.01	9.08	8.92	8.97	8.99	0.247816	0.248773	0.322818	-0.0229193	9.13996	12.8618	1.48531e-05	5.25548e-05	NA	NA	NA
A_09_P006786	FBtr0087897	FBtr0087897	FBgn0264560	gartenzwerg [Source:FlyBase gene name;Acc:FBgn0264560]	CG8487	garz	2R	1	8214179	8221324	12.53	12.4	12.53	12.57	12.55	12.49	12.43	12.6	12.47	12.68	12.49	12.68	12.52	12.4	12.36	12.18	12.48	12.34	12.44	12.39	12.67	12.52	12.42	0.0162511	0.0360136	-0.0834157	-0.0974818	12.4856	1.13982	0.363736	0.414361	NA	NA	NA
A_09_P006796	FBtr0087899	FBtr0087899	FBgn0033715		CG8490	CG8490	2R	1	8222822	8223710	7.99	7.92	8.08	7.79	7.98	7.93	7.83	8.2	7.42	7.55	7.35	8.23	8.07	7.92	8.57	8.26	8.16	8.63	8	8.1	8.12	8.25	8.54	-0.201982	-0.70983	0.0608379	0.0744908	8.03796	9.1284	0.000164606	0.000441559	NA	NA	NA
A_09_P006801	FBtr0087902	FBtr0087902	FBgn0033716	Deneddylase 1 [Source:FlyBase gene name;Acc:FBgn0033716]	CG8493	Den1	2R	1	8225307	8227050	10.17	10.19	10.29	9.45	9.52	9.34	9.68	9.6	9.36	9.31	9.58	9.31	9.27	9.17	9.45	9.44	9.34	9.14	9.56	9.65	10.36	10.36	10.16	-0.737939	-0.838187	-0.928232	-0.835	9.63846	41.5501	5.65164e-10	7.92898e-09	NA	NA	NA
A_09_P006806	FBtr0087960	FBtr0087960	FBgn0033717		CG8839	CG8839	2R	-1	8227115	8232118	12.31	11.92	12.38	12.28	12.28	12.35	12.02	12.54	12.66	12.66	12.48	12.96	12.96	12.82	12.72	12.63	13.09	13.39	13.3	13.14	12.58	12.56	12.25	-0.0393671	0.26328	0.483091	0.892513	12.6205	22.7465	1.45212e-07	9.17727e-07	NA	NA	NA
A_09_P006811	FBtr0087904	FBtr0087904	FBgn0033718	anastral spindle 3 [Source:FlyBase gene name;Acc:FBgn0033718]	CG13162	ana3	2R	1	8232591	8238583	10.35	9.99	10.13	10.15	10.01	10.19	9.78	10.06	10.47	10.29	10.28	10.18	10.22	10.34	10.23	9.9	9.64	10.08	9.54	9.64	9.99	10.15	10.26	-0.106843	0.201804	0.0268245	-0.422327	10.0814	7.87877	0.000418958	0.00101458	NA	NA	NA
A_09_P006821	RE25177	NA	NA	NA	NA	NA	NA	NA	NA	NA	6.54	6.58	6.54	6.55	6.56	6.47	6.48	6.51	6.57	6.44	6.62	6.41	6.53	6.55	6.44	6.54	6.5	6.63	6.62	6.63	6.39	6.53	6.67	-0.0285112	0.0021996	-0.0498578	0.0532342	6.53437	1.00018	0.428438	0.47767	NA	NA	NA
A_09_P006831	FBtr0087915	FBtr0087915	FBgn0033724		CG8501	CG8501	2R	1	8270550	8272025	7.49	7.31	7.4	7.38	7.26	7.37	7.31	7.09	7.38	7.29	7.21	7.49	7.6	7.46	7.06	7.38	8.15	8.11	8.17	7.97	7.55	7.41	7.39	-0.144656	-0.13121	-0.0255664	0.674286	7.48823	29.8118	1.28944e-08	1.14128e-07	NA	NA	NA
A_09_P006836	FBtr0087916	FBtr0087916	FBgn0033725	Cuticular protein 49Ac [Source:FlyBase gene name;Acc:FBgn0033725]	CG8502	Cpr49Ac	2R	1	8274472	8277562	6.49	6.27	6.45	6.33	6.32	6.27	6.34	6.34	6.51	6.36	6.35	6.8	6.65	6.81	6.69	6.64	7.15	7.29	7.21	7.28	6.36	6.27	6.3	-0.0350893	0.051779	0.361511	0.876204	6.5861	89.1676	2.66063e-13	1.31617e-11	NA	NA	NA
A_09_P006861	NM_136932	NA	NA	NA	NA	NA	NA	NA	NA	NA	6.64	6.74	6.72	6.78	6.64	6.69	6.61	6.77	6.76	6.96	6.48	6.7	6.71	6.83	6.69	6.83	6.85	6.68	6.68	6.44	6.62	6.82	6.62	0.00749966	0.0418029	0.0604635	-0.0263753	6.70667	0.35243	0.839529	0.855931	NA	NA	NA
A_09_P006876	FBtr0113073	FBtr0113073	FBgn0033733		CG8834	CG8834	2R	-1	8307316	8310040	6.72	6.55	6.59	6.62	6.63	6.71	6.58	6.63	6.74	6.72	6.79	6.6	6.87	6.67	6.65	6.59	6.55	6.62	6.55	6.65	6.56	6.79	6.59	0.00347349	0.121443	0.0465565	-0.0407346	6.65093	1.67942	0.190422	0.23582	NA	NA	NA
A_09_P006881	FBtr0087926	FBtr0087926	FBgn0033734		CG8520	CG8520	2R	1	8310490	8312964	10.99	11.05	10.94	10.91	10.91	10.85	11.04	11.01	10.91	10.92	10.96	10.91	10.75	10.73	10.72	10.8	10.92	10.6	10.98	10.82	10.94	10.95	11.02	-0.0381484	-0.0505579	-0.198216	-0.151542	10.897	3.84376	0.0161751	0.0267477	NA	NA	NA
A_09_P006886	FBtr0087927	FBtr0087927	FBgn0033735		CG8525	CG8525	2R	1	8312988	8314480	12.53	12.57	12.34	12.4	12.34	12.2	12.53	12.25	11.89	11.97	12.07	11.79	11.77	11.75	11.74	11.79	11.92	11.85	11.88	11.9	12.34	12.24	12.52	-0.0774911	-0.443576	-0.652984	-0.538033	12.1125	40.3572	7.48073e-10	9.98315e-09	NA	NA	NA
A_09_P006896	FBtr0087952	FBtr0087952	FBgn0033737	Nucleoporin 54 [Source:FlyBase gene name;Acc:FBgn0033737]	CG8831	Nup54	2R	-1	8315954	8318600	11.3	11.14	11.16	11.19	11.2	11.08	11.02	11.07	10.59	10.62	10.46	10.77	10.8	10.74	10.81	10.56	10.69	10.67	10.6	10.51	11.42	11.2	11.39	-0.154607	-0.711408	-0.533451	-0.651869	10.912	45.4155	2.38541e-10	3.78147e-09	NA	NA	NA
A_09_P006901	FBtr0087950	FBtr0087950	FBgn0033738		CG8830	CG8830	2R	-1	8319407	8324082	9.77	9.92	9.91	10.18	10.26	10.1	10.13	10.21	10.58	10.51	10.58	10.41	10.39	10.43	10.65	10.36	10.31	10.36	10.28	10.21	9.75	9.8	10.27	0.27392	0.651144	0.544888	0.387339	10.2336	20.6668	3.31879e-07	1.87322e-06	NA	NA	NA
A_09_P006906	FBtr0100298	FBtr0100298	FBgn0033739	Dystrobrevin-like [Source:FlyBase gene name;Acc:FBgn0033739]	CG8529	Dyb	2R	1	8324840	8340421	8.01	7.97	7.86	7.99	8.16	8.24	7.9	7.95	7.81	7.73	7.76	8.62	8.47	8.49	8.36	8.34	8.32	8.19	8.39	8.47	8.43	8.18	8.22	-0.0631744	-0.341435	0.34629	0.232041	8.16723	13.6978	9.23856e-06	3.44679e-05	NA	NA	NA
A_09_P006916	FBtr0087948	FBtr0087948	FBgn0033740	dim gamma-tubulin 5 [Source:FlyBase gene name;Acc:FBgn0033740]	CG8828	dgt5	2R	-1	8353177	8359280	10.62	10.7	10.72	10.48	10.54	10.64	10.52	10.66	10.84	10.75	10.89	10.58	10.62	10.65	10.37	10.49	10.4	10.49	10.3	10.31	10.26	10.46	10.34	0.0503254	0.308349	0.0247498	-0.141587	10.5495	5.66339	0.00271203	0.00542405	NA	NA	NA
A_09_P006921	FBtr0087934	FBtr0087934	FBgn0033741		CG8545	CG8545	2R	1	8356145	8359227	7.92	8.11	8.24	8.12	8.2	8.1	7.95	8.43	7.23	7.37	7.28	8.39	8.21	8.23	8.41	8.53	8.56	8.71	8.28	8.32	8.12	8.63	8.41	-0.0768543	-0.944459	0.117004	0.232412	8.1635	22.4666	1.61731e-07	1.00766e-06	NA	NA	NA
A_09_P006926	FBtr0087935	FBtr0087935	FBgn0033742		CG8550	CG8550	2R	1	8359420	8361321	6.61	6.61	6.62	6.68	6.48	6.62	6.56	6.52	6.43	6.47	6.62	6.68	6.39	6.61	6.64	6.56	6.6	6.61	6.6	6.67	6.5	6.65	6.69	-0.0405381	-0.107892	-0.0362857	0.0101762	6.58312	0.96081	0.448411	0.49684	NA	NA	NA
A_09_P006936	FBtr0113075	FBtr0113075	FBgn0033744	Diuretic hormone 44 receptor 2 [Source:FlyBase gene name;Acc:FBgn0033744]	CG12370	Dh44-R2	2R	1	8361949	8375491	6.65	6.8	7.2	6.68	6.63	6.69	6.8	6.65	6.72	6.86	6.54	6.6	6.49	6.71	6.59	7.16	6.65	6.68	7.01	6.88	6.74	6.9	6.48	-0.104806	-0.0903719	-0.0857531	0.0100239	6.74363	0.389599	0.813782	0.832313	NA	NA	NA
A_09_P006941	FBtr0087945	FBtr0087945	FBgn0033748	vismay [Source:FlyBase gene name;Acc:FBgn0033748]	CG8821	vis	2R	-1	8395396	8398311	7.05	7.1	7.15	7.01	7.1	7.01	7.08	7.01	6.9	6.9	6.92	6.92	6.84	6.88	6.84	6.99	7.03	6.99	7.2	7.22	6.93	6.97	6.98	0.0109028	-0.124371	-0.137617	0.0777074	7.00112	5.37106	0.00355285	0.00691572	NA	NA	NA
A_09_P006948	FBtr0087942	FBtr0087942	FBgn0033749	achintya [Source:FlyBase gene name;Acc:FBgn0033749]	CG8819	achi	2R	-1	8399035	8402556	8.95	9.05	9.04	8.6	8.71	8.79	8.88	8.82	8.67	8.71	8.69	8.92	8.86	8.91	8.86	8.96	9.68	9.58	9.76	9.64	8.76	8.84	8.91	-0.165102	-0.236152	-0.022035	0.740563	8.98221	70.8466	2.82214e-12	9.27267e-11	NA	NA	NA
A_09_P006951	FBtr0087939	FBtr0087939	FBgn0033750		CG13151	CG13151	2R	1	8402884	8404789	11.66	11.39	11.55	11.42	11.42	11.52	11.17	11.2	11.82	11.69	11.53	11.51	11.69	11.77	11.13	11.59	11.41	11.6	11.52	11.52	11.73	11.76	11.39	-0.231863	0.0991463	-0.0424879	-0.0675334	11.5201	2.30012	0.0907708	0.12298	NA	NA	NA
A_09_P006956	NM_136950	NA	NA	NA	NA	NA	NA	NA	NA	NA	12.97	13.14	13.15	12.98	13.05	13.04	13.09	13.13	13.01	12.98	13.21	13.07	13.03	13	13	13.02	13.11	13	13.08	13	13.06	13.06	13.05	-0.0133091	-0.00326621	-0.045726	-0.0239063	13.0534	0.286097	0.883838	0.894289	NA	NA	NA
A_09_P006961	FBtr0087940	FBtr0087940	FBgn0033752		CG8569	CG8569	2R	1	8406654	8409131	8.5	8.39	8.47	8.27	8.33	8.35	8.4	8.2	8.29	8.2	8.22	8.25	8.22	8.15	7.89	8.05	8.21	8.09	8.19	8.31	8.63	8.62	8.5	-0.207984	-0.280041	-0.40424	-0.314451	8.29232	11.9962	2.48274e-05	8.27703e-05	NA	NA	NA
A_09_P006971	FBtr0087891	FBtr0087891	FBgn0033754	Adenylate kinase 6 [Source:FlyBase gene name;Acc:FBgn0033754]	CG8816	Ak6	2R	-1	8456518	8457372	9.38	9.21	9.26	9.4	9.3	9.29	9.18	9.05	9.08	9	8.81	9.74	9.78	9.83	9.29	9.65	9.5	9.46	9.7	9.66	9.65	9.33	9.14	-0.0845783	-0.364462	0.329757	0.252206	9.37768	11.8286	2.74992e-05	9.05407e-05	NA	NA	NA
A_09_P006976	FBtr0087826	FBtr0087826	FBgn0033755	Chloride channel-b [Source:FlyBase gene name;Acc:FBgn0033755]	CG8594	ClC-b	2R	1	8459617	8462801	11.18	10.72	10.72	11.05	10.99	11.05	10.77	10.72	10.87	10.86	10.7	11.16	11.2	11.1	11.1	10.78	11.24	11.34	10.96	11.05	11.21	10.98	11.09	-0.0671171	-0.174524	0.0834755	0.159912	10.9926	2.24167	0.0972479	0.130677	NA	NA	NA
A_09_P006981	FBtr0110824	FBtr0110824	FBgn0033756		CG17760	CG17760	2R	1	8513313	8516124	11.76	11.65	11.59	11.57	11.43	11.53	11.51	11.58	11.62	11.56	11.6	11.98	12.03	12.06	11.96	11.99	11.85	11.83	11.99	12.01	11.79	11.8	11.57	-0.169739	-0.102366	0.312324	0.227229	11.7507	27.7795	2.45526e-08	1.96857e-07	NA	NA	NA
A_09_P006986	FBtr0087885	FBtr0087885	FBgn0033757	muskelin [Source:FlyBase gene name;Acc:FBgn0033757]	CG8811	muskelin	2R	-1	8516202	8519883	9.38	9.41	9.26	9.26	9.32	9.23	9.15	9.24	9.57	9.43	9.62	9.33	9.24	9.29	9.46	9.13	9.2	9.18	9.2	9.29	9.24	9.41	9.87	-0.188352	0.112453	-0.137961	-0.209353	9.33619	3.77144	0.0174596	0.0286409	NA	NA	NA
A_09_P006996	FBtr0087880	FBtr0087880	FBgn0033761		CG8778	CG8778	2R	-1	8538806	8539987	11.8	11.56	11.7	11.91	11.86	11.82	11.72	11.65	11.72	11.82	11.61	11.69	11.75	11.58	11.54	11.59	11.49	11.5	11.67	11.61	11.83	11.76	11.77	0.0558171	-0.0171501	-0.10582	-0.170111	11.694	3.68839	0.0190713	0.0310002	NA	NA	NA
A_09_P007001	FBtr0087844	FBtr0087844	FBgn0033762		CG8632	CG8632	2R	1	8540312	8543248	11	10.9	10.87	10.94	10.86	10.93	10.97	10.75	10.67	10.69	10.67	10.97	11.03	10.98	10.51	10.99	10.57	10.57	10.88	10.96	11.1	10.94	10.63	-0.016427	-0.230328	-0.0125808	-0.164044	10.8423	1.81953	0.160876	0.203487	NA	NA	NA
A_09_P007006	FBtr0301237	FBtr0301237	FBgn0033763		CG8646	CG8646	2R	1	8543461	8546846	7.4	7.13	7.18	8.79	8.7	8.64	8.32	8.33	8.51	8.48	8.35	8.63	8.71	8.66	8.37	8.55	8.47	8.52	8.39	8.47	7.46	7.35	7.14	1.27833	1.17167	1.30655	1.18442	8.19766	86.5015	3.64149e-13	1.66256e-11	1	NA	NA
A_09_P007011	FBtr0087868	FBtr0087868	FBgn0261673	no extended memory [Source:FlyBase gene name;Acc:FBgn0261673]	CG8776	nemy	2R	-1	8547002	8557722	9.17	9.11	9.09	8.98	9.06	8.97	8.97	9.25	8.58	8.5	8.35	8.04	8.05	8.05	8.07	8.44	7.84	7.72	8.24	8.18	9.21	9.39	8.97	-0.112726	-0.684987	-1.02715	-1.16172	8.61889	54.5674	3.90993e-11	8.27639e-10	4	NA	NA
A_09_P007016	FBtr0302978	FBtr0302978	FBgn0261625		CG42708	CG42708	2R	-1	8557988	8567094	11.42	11.41	11.31	11.92	11.9	11.89	11.82	11.98	12.31	12.35	12.28	12.05	12.05	12.14	12.38	11.93	11.87	11.91	11.57	11.7	11.16	11.19	11.28	0.606825	1.01562	0.815447	0.466964	11.8193	50.0363	9.22534e-11	1.71548e-09	1	NA	NA
A_09_P007021	FBtr0306684	FBtr0306684	FBgn0033766		CG8771	CG8771	2R	-1	8567472	8573670	10.84	10.53	10.61	10.8	10.82	10.88	10.3	10.58	10.81	10.79	10.51	10.56	10.75	10.85	10.72	10.33	10.39	10.61	10.26	10.27	10.71	10.83	10.96	-0.0699716	-0.0465186	-0.104065	-0.364341	10.64	2.68348	0.0581005	0.0832194	NA	NA	NA
A_09_P007026	FBtr0087848	FBtr0087848	FBgn0033767		CG13148	CG13148	2R	1	8573754	8576291	7.1	7.01	6.99	7.08	7.07	7.11	6.94	6.8	7.33	7.09	7.22	7.23	7.28	7.29	7.1	7.44	6.93	6.99	7.07	7.23	6.78	6.93	6.85	0.0559988	0.2677	0.323137	0.110948	7.08123	6.36379	0.00145423	0.00309591	NA	NA	NA
A_09_P007031	FBtr0087871	FBtr0087871	FBgn0033769		CG8768	CG8768	2R	-1	8578813	8580193	9.7	9.89	9.84	9.72	9.73	9.77	9.96	9.82	9.96	9.93	10.07	10.02	9.99	9.97	9.8	10.01	10.05	9.9	10.23	10.23	9.59	9.67	9.64	0.0768375	0.265551	0.239476	0.381593	9.89063	8.80172	0.000208619	0.000545363	NA	NA	NA
A_09_P007041	TC249662	NA	NA	NA	NA	NA	NA	NA	NA	NA	6.93	6.98	6.97	6.73	6.85	6.86	6.86	6.98	6.97	7.12	7.08	6.84	6.74	6.97	6.94	6.94	7.02	7.02	6.87	6.97	7	7.04	6.74	-0.086837	0.112427	-0.0573737	0.0235102	6.93109	2.44749	0.0763692	0.105835	NA	NA	NA
A_09_P007046	FBtr0302645	FBtr0302645	FBgn0261545		CG42663	CG42663	2R	1	8592679	8639050	10.04	9.69	9.81	10.19	10.13	10.1	10.25	10.12	10.35	10.4	10.42	10.61	10.51	10.41	10.34	10.58	9.91	9.69	10.22	10.15	10.23	10.1	9.73	0.226996	0.456603	0.55747	0.0601012	10.1735	11.4463	3.48462e-05	0.000111735	NA	NA	NA
A_09_P007051	FBtr0087865	FBtr0087865	FBgn0033773	mos [Source:FlyBase gene name;Acc:FBgn0033773]	CG8767	mos	2R	-1	8638988	8640441	7.46	7.37	7.48	7.36	7.38	7.5	7.3	7.24	7.68	7.42	7.39	7.67	7.62	7.74	7.54	7.52	8.09	8.27	7.91	8	7.31	7.42	7.63	-0.0923904	0.0489095	0.173688	0.621281	7.57792	24.2492	8.28545e-08	5.65604e-07	NA	NA	NA
A_09_P007061	FBtr0087820	FBtr0087820	FBgn0033775	Cyp9h1 [Source:FlyBase gene name;Acc:FBgn0033775]	CG17577	Cyp9h1	2R	-1	8728318	8730063	7.59	7.33	7.14	7.72	7.67	7.76	7.36	7.12	8.19	7.98	7.95	8.03	8.38	8.13	7.77	7.97	7.95	8.03	7.95	8.12	7.31	7.18	7.27	0.222769	0.736467	0.751663	0.709842	7.73475	18.3171	9.15211e-07	4.54859e-06	NA	NA	NA
A_09_P007071	FBtr0331979	FBtr0331979	FBgn0033777		CG17574	CG17574	2R	-1	8736863	8756928	8.29	8.26	8.34	8.27	8.25	8.27	8.58	8.31	8.34	8.26	8.26	8.57	8.55	8.36	8.24	8.46	8.6	8.46	8.89	8.81	8.55	8.32	8.33	-0.0122851	-0.063884	0.0864796	0.341033	8.41538	5.86893	0.00225105	0.00459057	NA	NA	NA
A_09_P007081	FBtr0087788	FBtr0087788	FBgn0033781		CG13319	CG13319	2R	1	8811409	8812169	9.67	10.11	9.86	9.82	9.9	9.83	9.87	9.58	9.63	9.83	9.46	9.88	9.82	9.92	10.22	9.85	10.13	9.74	9.81	9.74	10.07	9.89	10.46	-0.20803	-0.368842	-0.071861	-0.156977	9.87273	2.32634	0.0880139	0.119694	NA	NA	NA
A_09_P007086	FBtr0087789	FBtr0087789	FBgn0033782	sugarbabe [Source:FlyBase gene name;Acc:FBgn0033782]	CG3850	sug	2R	1	8812072	8818149	7.22	7.32	7.36	7.27	7.28	7.34	7.45	7.43	7.04	6.93	7.22	6.87	6.76	6.86	7.08	7.09	6.72	6.82	6.87	6.84	7.07	7.21	7.35	0.095371	-0.193075	-0.324028	-0.443511	7.10466	17.9704	1.07168e-06	5.22696e-06	NA	NA	NA
A_09_P007091	FBtr0087806	FBtr0087806	FBgn0033783		CG17019	CG17019	2R	-1	8818417	8821550	10.1	10.14	10.1	10.25	10.25	10.32	10.39	10.38	10.37	10.56	10.36	10.63	10.59	10.65	10.7	10.69	10.46	10.37	10.61	10.54	10.06	10.13	10.1	0.21292	0.327967	0.54913	0.39268	10.3805	35.0521	2.85963e-09	3.1293e-08	NA	NA	infection bacteria.
A_09_P007096	FBtr0087803	FBtr0087803	FBgn0033784		CG13322	CG13322	2R	-1	8821739	8824032	10.73	10.82	10.71	10.71	10.81	10.84	10.87	10.86	10.74	10.8	10.7	10.8	10.77	10.77	10.91	10.83	10.68	10.62	10.57	10.6	10.79	10.71	10.76	0.0629505	-0.00649762	0.0617475	-0.136191	10.7567	5.90078	0.00218757	0.00447578	NA	NA	NA
A_09_P007101	FBtr0087790	FBtr0087790	FBgn0033785	Sans ortholog [Source:FlyBase gene name;Acc:FBgn0033785]	CG13320	Sans	2R	1	8824400	8827917	7.64	7.77	7.82	7.49	7.59	7.61	7.64	7.87	7.64	7.62	7.68	7.24	7.12	7.29	7.34	7.56	6.94	7.16	7.21	7.07	7.38	7.52	7.57	0.0222225	0.0288019	-0.308849	-0.520997	7.4688	13.9636	7.97713e-06	3.03551e-05	NA	NA	NA
A_09_P007106	FBtr0339105	NA	NA	NA	NA	NA	NA	NA	NA	NA	13.09	13.26	13.17	13	12.97	12.85	13.24	12.88	12.44	12.6	12.54	12.1	12.07	12.01	12.45	12.15	12.22	12.02	12.1	12	13.04	12.93	13.39	-0.160064	-0.620166	-0.993311	-1.0592	12.6307	57.0041	2.52951e-11	5.77407e-10	4	NA	NA
A_09_P007111	FBtr0339106	NA	NA	NA	NA	NA	NA	NA	NA	NA	9.39	9.25	9.32	9.4	9.4	9.39	9.15	9.27	9.65	9.45	9.48	9.24	9.4	9.51	9.9	9.4	9.09	9.47	9.04	9.12	9.32	9.4	9.79	-0.0902451	0.115263	0.0763092	-0.234829	9.38491	2.57292	0.0660059	0.093095	NA	NA	NA
A_09_P007116	FBtr0087792	FBtr0087792	FBgn0033787		CG13321	CG13321	2R	1	8841061	8842675	6.84	6.93	7.01	6.74	6.85	6.78	6.9	7.01	6.84	6.82	6.72	6.76	6.42	6.69	6.79	6.82	6.87	6.72	6.74	6.59	6.71	6.9	7	-0.0415228	-0.104282	-0.200829	-0.164955	6.80234	2.52495	0.0697821	0.0977416	NA	NA	NA
A_09_P007151	FBtr0087772	FBtr0087772	FBgn0033799	Glial Lazarillo [Source:FlyBase gene name;Acc:FBgn0033799]	CG4604	GLaz	2R	-1	9051559	9055535	7.6	7.57	7.62	7.47	7.44	7.48	7.4	7.28	7.04	6.9	6.79	6.92	7	7.05	6.95	7.04	6.98	7.04	6.93	6.82	7.44	7.47	7.64	-0.1423	-0.64733	-0.564524	-0.614572	7.21113	51.0766	7.53003e-11	1.44301e-09	NA	NA	NA
A_09_P007156	FBtr0087771	FBtr0087771	FBgn0033802		CG17724	CG17724	2R	-1	9063599	9073317	9.44	9.54	9.47	9.44	9.45	9.5	9.3	9.55	9.74	9.6	9.63	9.29	9.42	9.56	9.83	9.53	9.38	9.47	9.5	9.34	9.38	9.47	9.67	-0.0455818	0.162177	0.0320846	-0.072374	9.49921	1.92964	0.140969	0.181214	NA	NA	NA
A_09_P007161	FBtr0087737	FBtr0087737	FBgn0033806	FLASH ortholog [Source:FlyBase gene name;Acc:FBgn0033806]	CG4616	FLASH	2R	1	9094250	9097974	10.25	10.5	10.27	9.94	9.85	9.92	9.89	9.96	9.51	9.26	9.32	9.42	9.47	9.7	9.45	9.8	9.74	9.82	9.5	9.58	10.37	10.35	10.09	-0.391995	-0.941698	-0.740083	-0.645443	9.82502	37.3577	1.56495e-09	1.87379e-08	NA	NA	NA
A_09_P007171	FBtr0087738	FBtr0087738	FBgn0033808		CG4627	CG4627	2R	1	9102211	9103265	9.49	9.16	9.19	9.28	9.2	9.16	8.94	9.03	9.32	9.24	9.26	9.24	9.34	9.31	9.28	9.02	9.18	9.51	8.96	9.15	9.27	9.34	9.47	-0.197862	-0.0451331	-0.0826089	-0.121038	9.23313	1.40974	0.263512	0.31323	NA	NA	NA
A_09_P007176	FBtr0087765	FBtr0087765	FBgn0033809		CG4630	CG4630	2R	-1	9103164	9106752	8.35	8.52	8.43	8.29	8.26	8.33	8.73	8.32	8.34	8.15	8.43	8.11	8.11	8.07	8.11	8.51	7.88	7.81	8.35	8.26	8.1	7.97	8.12	0.136894	0.0587401	-0.0659715	-0.174152	8.24164	1.62124	0.20425	0.250897	NA	NA	NA
A_09_P007181	FBtr0087764	FBtr0087764	FBgn0033810		CG4646	CG4646	2R	-1	9106999	9107733	10.8	11.02	10.76	10.77	10.68	10.82	10.96	10.72	10.45	10.45	10.45	10.38	10.44	10.45	10.15	10.6	10.64	10.49	10.65	10.51	10.91	10.7	10.6	-0.0118061	-0.349884	-0.396738	-0.226925	10.6266	10.6944	5.63523e-05	0.000170944	NA	NA	NA
A_09_P007186	FBtr0087761	FBtr0087761	FBgn0033812	Peroxin 13 [Source:FlyBase gene name;Acc:FBgn0033812]	CG4663	Pex13	2R	-1	9115781	9117739	10.69	10.8	10.66	10.33	10.29	10.42	10.58	10.49	10.48	10.34	10.61	10.31	10.43	10.4	10.26	10.49	10.48	10.42	10.41	10.38	10.47	10.52	10.33	-0.157357	-0.100533	-0.199211	-0.156196	10.4601	2.1947	0.102802	0.137019	NA	peroxisome	NA
A_09_P007191	FBtr0087742	FBtr0087742	FBgn0033813	fates-shifted [Source:FlyBase gene name;Acc:FBgn0033813]	CG12765	fsd	2R	1	9118088	9119168	12.23	12.5	12.5	11.72	11.77	11.7	11.85	11.81	11.92	11.85	11.99	11.81	11.86	11.94	11.88	12.02	12.07	12.03	12.12	12.11	12.33	12.4	12.37	-0.615685	-0.463061	-0.482189	-0.302791	12.0328	41.6593	5.51034e-10	7.7609e-09	NA	NA	NA
A_09_P007196	FBtr0087760	FBtr0087760	FBgn0033814		CG4670	CG4670	2R	-1	9119263	9122551	10.99	10.94	10.92	10.96	10.97	10.94	11.01	11.02	10.91	10.84	10.84	10.99	10.98	10.99	11.01	11.06	10.84	10.78	10.86	10.74	11.11	11.01	11.01	-0.015173	-0.134035	0.0110666	-0.191539	10.944	7.97871	0.000387684	0.000944884	NA	NA	NA
A_09_P007201	FBtr0087743	FBtr0087743	FBgn0033815		CG4676	CG4676	2R	1	9123485	9124560	6.7	6.69	6.69	6.58	6.49	6.6	6.58	6.57	6.57	6.59	6.65	6.65	6.47	6.7	6.68	6.63	6.64	6.66	6.62	6.62	6.6	6.67	6.68	-0.10721	-0.066051	-0.0448297	-0.0335894	6.62414	1.73648	0.177775	0.22191	NA	NA	NA
A_09_P007206	FBtr0087759	FBtr0087759	FBgn0033816		CG4679	CG4679	2R	-1	9124761	9126973	10.95	10.71	10.63	10.77	10.72	10.73	10.66	10.6	10.1	10.07	9.82	10.69	10.72	10.68	10.21	10.45	10.5	10.52	10.51	10.58	11.06	10.71	10.55	-0.0734058	-0.771133	-0.218741	-0.242789	10.5629	14.3458	6.48024e-06	2.52497e-05	NA	NA	NA
A_09_P007261	FBtr0087720	FBtr0087720	FBgn0033830		CG10814	CG10814	2R	-1	9263476	9265219	6.64	6.65	6.56	6.5	6.46	6.62	6.53	6.49	6.54	6.46	6.41	6.58	6.64	6.57	6.43	6.58	6.59	6.76	6.64	6.54	6.48	6.33	6.52	-0.00840608	-0.0641301	0.0300824	0.101554	6.54439	1.50801	0.234114	0.28247	NA	beta-oxidation	H202 top 10.:paraquat top 10.:starvation 12 top 10.:Tunicamycin
A_09_P007291	FBtr0299757	FBtr0299757	FBgn0259221		CG42321	CG42321	2R	-1	9302483	9326550	9.61	9.61	9.81	9.91	9.91	9.97	9.95	9.77	10.33	10.32	10.2	10.5	10.46	10.45	9.92	10.38	10.69	10.63	10.89	10.8	9.81	9.71	9.63	0.207678	0.586	0.64572	1.05623	10.1425	43.7338	3.44319e-10	5.22878e-09	2	NA	NA
A_09_P007296	FBtr0087666	FBtr0087666	FBgn0086757	centrosomin's beautiful sister [Source:FlyBase gene name;Acc:FBgn0086757]	CG4840	cbs	2R	1	9338169	9340898	9.61	9.69	9.6	9.04	8.97	9.08	9.33	9.07	9.02	9.02	9.17	9.09	9.09	9.06	8.73	9.09	9.09	8.91	9.45	9.41	9.6	9.58	9.46	-0.493364	-0.517713	-0.575221	-0.375449	9.22392	13.8844	8.33207e-06	3.15066e-05	NA	NA	NA
A_09_P007301	FBtr0087701	FBtr0087701	FBgn0033842	crowded by cid [Source:FlyBase gene name;Acc:FBgn0033842]	CG5970	cbc	2R	-1	9371017	9372901	11.32	11.21	11.1	11.09	11.04	11.08	11.02	11.04	11.17	11.17	11.13	11	10.98	11.02	11.08	10.96	10.89	11.02	10.89	10.88	11.18	11.13	11.35	-0.158989	-0.0571754	-0.205302	-0.293699	11.076	10.7688	5.36834e-05	0.0001639	NA	NA	NA
A_09_P007306	FBtr0087699	FBtr0087699	FBgn0033844	bb in a boxcar [Source:FlyBase gene name;Acc:FBgn0033844]	CG6016	bbc	2R	-1	9374139	9382367	11.74	11.8	11.78	11.6	11.71	11.83	11.9	11.72	11.31	11.24	11.21	11.12	11.09	11.21	11.2	11.25	11.38	11.39	11.36	11.24	11.49	11.44	11.66	0.0987933	-0.400035	-0.477801	-0.308682	11.4637	25.8506	4.69364e-08	3.44927e-07	NA	NA	NA
A_09_P007311	FBtr0087668	FBtr0087668	FBgn0033845	mars [Source:FlyBase gene name;Acc:FBgn0033845]	CG17064	mars	2R	1	9390080	9393516	11.38	11.09	10.99	11.29	11.22	11.27	10.85	11.01	11.22	11.15	11.11	11.25	11.38	11.3	10.89	10.9	10.76	10.89	10.61	10.64	11.34	11.27	11.27	-0.0916384	-0.060355	-0.0806444	-0.49554	11.0904	6.34773	0.00147463	0.0031332	NA	NA	NA
A_09_P007316	FBtr0087669	FBtr0087669	FBgn0033846	Myb-interacting protein 120 [Source:FlyBase gene name;Acc:FBgn0033846]	CG6061	mip120	2R	1	9393947	9400617	10.85	10.69	10.72	10.46	10.49	10.46	10.54	10.48	10.79	10.76	10.78	10.53	10.42	10.36	9.9	10.31	9.61	9.41	9.93	9.94	10.84	10.76	10.47	-0.233573	0.0545216	-0.419609	-0.999294	10.4129	28.0143	2.27477e-08	1.84931e-07	NA	NA	NA
A_09_P007326	FBtr0087673	FBtr0087673	FBgn0033850		CG13331	CG13331	2R	1	9409484	9410806	6.56	6.63	6.67	6.5	6.6	6.64	6.31	6.49	6.58	6.67	6.73	6.6	6.61	6.37	6.63	6.53	6.69	6.6	6.6	6.59	6.78	6.62	6.47	-0.114834	0.0368174	-0.0752516	-0.00243634	6.58699	1.57657	0.21555	0.262807	NA	NA	NA
A_09_P007331	FBtr0087674	FBtr0087674	FBgn0033851		CG13332	CG13332	2R	1	9412882	9413953	6.51	6.68	6.63	6.62	6.68	6.61	6.67	6.71	6.65	6.94	6.72	6.67	6.74	6.68	6.67	6.83	6.74	6.66	6.67	6.64	6.83	6.83	6.6	-0.0222665	0.0937246	0.0382886	-0.000487528	6.69462	0.774638	0.553379	0.59617	NA	NA	NA
A_09_P007336	LP03268	NA	NA	NA	NA	NA	NA	NA	NA	NA	7.9	7.84	7.97	7.98	8.15	8.04	8.12	8.33	7.5	7.32	7.5	8.05	7.88	7.97	8.28	7.96	8.14	8.21	8.11	8.06	8.09	8.04	8.24	0.111474	-0.573971	0.0160511	0.11984	7.98518	17.1435	1.57609e-06	7.32694e-06	NA	NA	NA
A_09_P007356	FBtr0087623	FBtr0087623	FBgn0033859		CG6197	CG6197	2R	1	9481154	9484068	8.73	8.34	8.35	8.49	8.51	8.65	8.26	8.46	8.62	8.42	8.4	8.4	8.5	8.56	8.31	8.07	8.09	8.33	7.84	8.08	8.39	8.45	8.35	0.037172	0.0432566	-0.0682712	-0.347173	8.37284	4.41916	0.00894296	0.0158014	NA	NA	NA
A_09_P007361	FBtr0087624	FBtr0087624	FBgn0033860	Sperm-Leucylaminopeptidase 5 [Source:FlyBase gene name;Acc:FBgn0033860]	CG18369	S-Lap5	2R	1	9484182	9486255	6.54	6.55	6.57	6.58	6.69	6.62	6.45	6.67	6.43	6.5	6.46	6.57	6.41	6.58	6.54	6.71	6.42	6.53	6.53	6.44	6.55	6.62	6.64	0.0186043	-0.117957	-0.0187637	-0.101635	6.54769	2.15003	0.108391	0.143546	NA	NA	NA
A_09_P007386	FBtr0087650	FBtr0087650	FBgn0033865		CG6220	CG6220	2R	-1	9579212	9580874	6.54	6.69	6.47	6.59	6.54	6.6	6.55	6.57	6.67	6.76	6.78	6.57	6.93	6.62	6.55	6.55	6.73	6.73	6.73	6.81	6.73	6.61	6.49	-0.0167727	0.146678	0.0578803	0.161129	6.6431	2.72881	0.0551553	0.079588	NA	NA	NA
A_09_P007406	FBtr0087630	FBtr0087630	FBgn0033869	Cuticular protein 50Cb [Source:FlyBase gene name;Acc:FBgn0033869]	CG6305	Cpr50Cb	2R	1	9682282	9692736	6.81	6.81	7.35	6.69	6.69	6.66	6.67	6.66	6.74	6.53	6.52	6.71	6.62	6.63	6.63	6.67	6.54	6.71	6.63	6.68	6.87	6.87	6.74	-0.233937	-0.312275	-0.256205	-0.265421	6.71422	4.88281	0.00565545	0.0104884	NA	NA	NA
A_09_P007411	FBtr0087631	FBtr0087631	FBgn0261041	straightjacket [Source:FlyBase gene name;Acc:FBgn0261041]	CG12295	stj	2R	1	9692979	9707076	11.3	11.61	11.47	11.26	11.27	11.34	11.5	11.51	11.24	11.25	11.36	11.65	11.5	11.73	11.86	11.82	11.57	11.41	11.52	11.57	11.44	11.61	11.53	-0.119312	-0.209832	0.217585	0.0246231	11.4917	8.40624	0.000279807	0.000706699	NA	NA	NA
A_09_P007416	FBtr0087632	FBtr0087632	FBgn0033871		CG13339	CG13339	2R	1	9712397	9713082	8.33	8.17	8.19	7.9	8.08	7.95	7.84	7.94	7.58	7.52	7.49	8.01	8.04	8.03	8.07	7.99	8.07	8.11	8.15	7.99	8.65	8.42	8.62	-0.451707	-0.865695	-0.366965	-0.314407	8.04997	27.198	2.97319e-08	2.33104e-07	NA	NA	NA
A_09_P007431	FBtr0087646	FBtr0087646	FBgn0033873		CG6337	CG6337	2R	-1	9721359	9722593	10.8	11.02	10.92	10.49	10.47	10.59	10.69	10.57	10.27	10.22	10.35	9.98	10.12	10.12	10	10.21	9.86	9.85	10.06	9.92	10.7	10.71	10.78	-0.259052	-0.543076	-0.732813	-0.899039	10.3784	62.1457	1.06378e-11	2.82184e-10	NA	NA	NA
A_09_P007436	FBtr0087637	FBtr0087637	FBgn0033874		CG6347	CG6347	2R	1	9723926	9726869	7.27	7.31	7.4	7.32	7.41	7.37	7.3	7.16	7.71	7.63	7.64	7.62	7.65	7.58	7.43	7.51	7.7	7.51	7.52	7.62	7.11	7.29	7.24	0.0429651	0.388554	0.286413	0.319914	7.44852	15.7608	3.09981e-06	1.32161e-05	NA	NA	NA
A_09_P007441	FBtr0087638	FBtr0087638	FBgn0033875		CG6357	CG6357	2R	1	9727581	9729248	12.8	12.75	12.6	13.07	13.05	12.9	12.88	12.91	12.4	12.4	12.23	12.96	12.9	12.86	13	12.89	13.23	13.18	13.03	13	12.83	12.67	12.9	0.204309	-0.416232	0.163724	0.348995	12.8456	30.4432	1.06342e-08	9.67309e-08	NA	NA	infection bacteria.
A_09_P007446	FBtr0087645	FBtr0087645	FBgn0033876	synaptogyrin [Source:FlyBase gene name;Acc:FBgn0033876]	CG10808	synaptogyrin	2R	-1	9729255	9733757	6.56	6.58	6.57	6.5	6.51	6.51	6.54	6.56	6.61	6.71	6.58	6.63	6.52	6.6	6.57	6.58	6.56	6.56	6.63	6.72	6.58	6.59	6.53	-0.0423734	0.0650475	0.0112822	0.0518425	6.57783	1.862	0.152877	0.194665	NA	NA	NA
A_09_P007451	FBtr0087644	FBtr0087644	FBgn0033879		CG6543	CG6543	2R	-1	9740452	9741836	14.68	14.94	14.89	14.61	14.65	14.63	14.94	14.85	14.53	14.49	14.68	13.99	13.9	13.97	14.27	14.07	13.61	13.5	13.79	13.79	14.49	14.5	14.7	0.0362533	-0.131571	-0.660604	-1.02703	14.3673	44.666	2.80513e-10	4.37009e-09	4	NA	NA
A_09_P007456	FBtr0087642	FBtr0087642	FBgn0033880		CG6553	CG6553	2R	-1	9742083	9743270	6.94	6.68	6.86	6.64	6.67	6.64	6.64	6.68	6.81	6.78	6.53	6.64	6.51	6.63	6.7	6.77	6.47	6.54	6.54	6.43	6.75	6.88	6.91	-0.183226	-0.13062	-0.185419	-0.342272	6.68049	8.19232	0.000329016	0.000816369	NA	NA	NA
A_09_P007461	FBtr0087585	FBtr0087585	FBgn0263697	Ubiquitin activating enzyme 3 [Source:FlyBase gene name;Acc:FBgn0263697]	CG13343	Uba3	2R	1	9746462	9747937	11.22	11.51	11.59	11.08	11.14	11.06	11.33	11.24	10.8	10.97	10.97	10.63	10.68	10.68	10.87	10.65	10.88	10.69	10.75	10.67	11.22	11.37	11.45	-0.225552	-0.481698	-0.691907	-0.648568	11.0198	32.3369	6.08272e-09	5.9918e-08	NA	NA	NA
A_09_P007466	FBtr0087622	FBtr0087622	FBgn0033883		CG16935	CG16935	2R	-1	9747854	9749507	11.29	11.4	11.35	11.28	11.32	11.32	11.47	11.39	11.5	11.61	11.59	11.52	11.48	11.51	11.5	11.61	11.82	11.67	11.69	11.74	11.44	11.49	11.27	-0.0181943	0.192811	0.149273	0.353917	11.4892	16.0405	2.69431e-06	1.16691e-05	NA	NA	NA
A_09_P007471	FBtr0087586	FBtr0087586	FBgn0033884		CG13344	CG13344	2R	1	9749517	9751661	8.96	8.91	9.11	8.89	8.89	8.87	9	8.94	9.04	8.99	9.03	9.09	9.15	9.1	8.77	9.17	9.15	9.01	9.44	9.24	9.13	9.07	8.71	-0.063117	0.040417	0.0753028	0.228941	9.02903	2.94167	0.0432935	0.0642006	NA	NA	NA
A_09_P007476	FBtr0087615	FBtr0087615	FBgn0033885	DJ-1alpha [Source:FlyBase gene name;Acc:FBgn0033885]	CG6646	DJ-1alpha	2R	-1	9830039	9830882	6.75	6.67	6.69	7.3	7.34	7.29	7.36	7.23	7.36	7.15	7.22	7.32	7.34	7.31	7.33	7.38	7.08	7.15	7.2	7.3	6.87	6.72	6.79	0.556114	0.493864	0.588719	0.436055	7.1374	50.2123	8.91152e-11	1.66054e-09	NA	NA	NA
A_09_P007481	FBtr0087610	FBtr0087610	FBgn0033886		CG13349	CG13349	2R	-1	9846033	9847909	12.79	12.5	12.6	12.95	12.85	12.81	12.62	12.62	12.83	12.78	12.65	12.85	12.94	12.9	12.58	12.88	12.65	12.71	12.72	12.75	12.81	12.68	12.34	0.149156	0.129849	0.208746	0.0853761	12.7312	1.7857	0.167554	0.210782	NA	proteasome	NA
A_09_P007486	FBtr0087609	FBtr0087609	FBgn0033887	Sulfotransferase 4 [Source:FlyBase gene name;Acc:FBgn0033887]	CG6704	St4	2R	-1	9857415	9858662	6.59	6.67	6.61	6.68	6.73	6.67	6.78	6.66	6.74	6.65	6.91	6.87	6.91	6.81	6.87	6.99	6.62	6.76	6.81	6.98	6.7	6.56	6.61	0.0792739	0.143589	0.264019	0.169601	6.74676	5.92386	0.00214276	0.00439157	NA	NA	NA
A_09_P007496	FBtr0303990	FBtr0303990	FBgn0033889		CG6701	CG6701	2R	-1	9860504	9867670	9.33	9.57	9.52	9.41	9.5	9.45	9.77	9.79	9.11	9.19	9.35	10.09	9.68	9.87	10.08	10.07	10.1	10.02	9.76	10.14	9.66	9.8	9.51	0.0194231	-0.346291	0.392643	0.438902	9.68613	15.2352	4.05354e-06	1.67026e-05	NA	NA	NA
A_09_P007501	FBtr0087606	FBtr0087606	FBgn0033890		CG13350	Ctf4	2R	-1	9867867	9870979	10.71	10.28	10.29	10.54	10.55	10.51	10.16	10.24	9.54	9.45	9.05	9.61	9.56	9.56	9.18	9.03	9.59	9.69	9.12	9.37	10.69	10.52	10.55	-0.106477	-1.16007	-1.11719	-1.06333	9.90456	36.7676	1.8204e-09	2.12607e-08	4	NA	NA
A_09_P007506	FBtr0087595	FBtr0087595	FBgn0033891		CG8067	CG8067	2R	1	9871070	9872398	11.28	11.51	11.48	10.74	10.74	10.7	11.01	10.93	10.63	10.91	10.87	10.42	10.36	10.47	10.66	10.9	10.63	10.59	10.68	10.65	11.32	11.56	11.36	-0.593605	-0.61738	-0.856595	-0.781805	10.8866	31.5161	7.72242e-09	7.34647e-08	NA	NA	NA
A_09_P007516	FBtr0299668	FBtr0299668	FBgn0259184		CG42288	CG42288	2R	1	9978536	9979319	6.6	6.81	7.03	6.51	6.51	6.61	6.71	6.8	6.55	6.7	6.77	6.59	6.36	6.6	6.46	6.68	6.58	6.69	6.62	6.51	6.59	6.7	6.48	-0.0737569	-0.0280251	-0.163842	-0.102613	6.62898	1.09145	0.385084	0.435438	NA	NA	NA
A_09_P007521	FBtr0087583	FBtr0087583	FBgn0033897	Reduction in Cnn dots 1 [Source:FlyBase gene name;Acc:FBgn0033897]	CG8233	Rcd1	2R	-1	10035768	10040624	13.05	12.88	12.91	13.23	13.15	13.22	13.15	13	13.17	13.02	13.05	13.16	13.27	13.23	12.42	13.08	12.94	12.73	13.27	13.27	13.25	13.05	12.45	0.219347	0.151628	0.102745	0.12406	13.0415	0.650681	0.63243	0.668961	NA	NA	NA
A_09_P007526	FBtr0087518	FBtr0087518	FBgn0086895	peanuts [Source:FlyBase gene name;Acc:FBgn0086895]	CG8241	pea	2R	1	10040661	10044611	11.35	11.19	11.04	11.16	11.19	11.21	11.08	11.1	11.08	11.02	10.96	10.83	10.81	10.91	10.76	10.56	10.67	10.75	10.46	10.54	11.21	11.11	11.34	-0.0586747	-0.189583	-0.43591	-0.602517	10.9699	25.729	4.89563e-08	3.56865e-07	NA	NA	NA
A_09_P007531	FBtr0087519	FBtr0087519	FBgn0033899		CG13016	CG13016	2R	1	10045276	10046939	12.61	12.78	12.75	12.49	12.4	12.55	12.47	12.46	12.41	12.39	12.42	12.41	12.58	12.55	12.43	12.43	12.69	12.63	12.74	12.57	12.62	12.76	12.85	-0.25161	-0.31815	-0.246243	-0.0694952	12.5649	12.2251	2.16234e-05	7.32929e-05	NA	NA	NA
A_09_P007536	FBtr0087580	FBtr0087580	FBgn0033900		CG8257	CG8257	2R	-1	10046896	10048754	9.79	9.85	9.87	9.6	9.74	9.69	9.71	9.58	9.98	9.97	9.82	9.85	9.76	9.84	9.65	9.85	9.68	9.72	9.54	9.71	9.83	9.86	9.87	-0.18426	0.0766384	-0.0582105	-0.185514	9.77179	7.98262	0.000386512	0.000942326	NA	NA	NA
A_09_P007541	FBtr0087520	FBtr0087520	FBgn0033901	O-fucosyltransferase 1 [Source:FlyBase gene name;Acc:FBgn0033901]	CG12366	O-fut1	2R	1	10048940	10050326	11.37	11.38	11.28	11.3	11.3	11.35	11.3	11.21	11.24	11.15	11.04	11.06	11.02	11.17	11.34	11.14	10.88	10.92	10.97	11.02	11.38	11.43	11.77	-0.142629	-0.294126	-0.287746	-0.488838	11.2175	11.9095	2.61727e-05	8.67109e-05	NA	NA	NA
A_09_P007546	FBtr0087579	FBtr0087579	FBgn0033902	Transport and Golgi organization 7 [Source:FlyBase gene name;Acc:FBgn0033902]	CG8309	Tango7	2R	-1	10050571	10052374	15.54	15.34	15.36	15.44	15.37	15.32	15.3	15.14	15.37	15.17	15.15	15.09	15.12	15.18	14.97	15.08	15.05	15.04	14.95	15.05	15.47	15.23	15.12	-0.0291972	-0.115502	-0.256891	-0.320835	15.2102	7.41718	0.00060366	0.00140805	NA	NA	NA
A_09_P007551	FBtr0087521	FBtr0087521	FBgn0033903		CG8323	CG8323	2R	1	10052560	10054496	9.97	10.16	10.26	9.84	9.86	9.98	10.23	10.03	10.24	10.11	10.23	10.21	10.14	10.17	9.61	10.23	10.35	10.18	10.53	10.47	9.94	9.92	9.56	0.0182124	0.225548	0.104613	0.416203	10.0968	3.63107	0.0202764	0.0327499	NA	NA	NA
A_09_P007556	FBtr0087522	FBtr0087522	FBgn0033904		CG18327	CG18327	2R	1	10054487	10055738	7.46	7.59	7.64	7.43	7.51	7.53	7.72	7.51	7.77	7.61	7.87	7.52	7.44	7.47	7.57	7.71	7.81	7.74	7.74	7.99	7.3	7.44	7.25	0.0966594	0.305785	0.0962623	0.375703	7.59324	7.20276	0.000718155	0.00164807	NA	NA	NA
A_09_P007561	FBtr0087524	FBtr0087524	FBgn0033905		CG18324	CG18324	2R	1	10056361	10057738	10.57	10.89	10.63	10.46	10.37	10.47	10.74	10.44	10.56	10.39	10.62	10.28	10.44	10.47	10.44	10.63	10.73	10.46	10.94	10.88	10.79	10.68	10.62	-0.201	-0.171267	-0.246633	0.0552875	10.5875	4.14947	0.0117665	0.020138	NA	NA	NA
A_09_P007566	FBtr0087525	FBtr0087525	FBgn0033906		CG8331	CG8331	2R	1	10057971	10060503	15.46	15.95	15.93	15.43	15.41	15.63	15.76	15.76	15.67	15.6	15.8	15.57	15.49	15.65	15.43	15.76	15.78	15.89	15.75	15.74	15.36	15.61	15.54	-0.0407658	0.0503016	-0.0600573	0.14916	15.6506	1.14612	0.361034	0.41162	NA	NA	NA
A_09_P007571	NM_079013	NA	NA	NA	NA	NA	NA	NA	NA	NA	12.38	12.33	12.43	12.43	12.38	12.26	12.48	12.34	12.31	12.38	12.27	12.3	12.25	12.17	12.29	12.28	12.24	12.03	12.37	12.28	12.57	12.43	12.38	-0.0445014	-0.101119	-0.162304	-0.190344	12.3292	3.55116	0.0220947	0.0353703	NA	NA	NA
A_09_P007581	FBtr0087575	FBtr0087575	FBgn0033912	Ribosomal protein S23 [Source:FlyBase gene name;Acc:FBgn0033912]	CG8415	RpS23	2R	-1	10102740	10104132	17.01	17.07	17.09	17.09	16.96	17.04	17.07	17.09	16.94	16.94	16.94	16.93	17.03	17.06	16.89	17.13	17.13	16.97	17.33	17.12	17.09	17.18	16.9	-0.009329	-0.115761	-0.0488113	0.0807911	17.0446	1.9121	0.143963	0.184576	NA	cytoplasmic ribosome	NA
A_09_P007586	FBtr0087534	FBtr0087534	FBgn0033913		CG8468	CG8468	2R	1	10107425	10118131	10.35	10.47	10.27	10.22	10.28	10.34	10.31	10.29	10.2	10.15	10.09	10.75	10.75	10.91	10.56	10.8	10.91	10.96	10.23	10.87	10.47	10.63	9.99	-0.0765158	-0.217184	0.390873	0.377008	10.4695	9.41072	0.000134649	0.000369655	NA	NA	H202.:paraquat
A_09_P007591	FBtr0087569	FBtr0087569	FBgn0033915		CG8485	CG8485	2R	-1	10123286	10127203	9.53	9.75	9.7	9.65	9.61	9.65	9.73	9.76	9.96	9.95	9.96	9.92	10	10.02	9.98	10.04	9.89	9.86	10.02	9.96	9.5	9.61	9.62	0.0630108	0.33976	0.37512	0.314865	9.81094	23.4407	1.1166e-07	7.34204e-07	NA	NA	NA
A_09_P007596	FBtr0087535	FBtr0087535	FBgn0033916		CG8494	CG8494	2R	1	10127442	10131167	10.71	10.45	10.76	10.83	10.78	10.86	10.47	10.58	11.39	11.16	11.01	11.11	11.18	11.15	10.76	10.78	10.65	10.72	10.55	10.66	10.88	10.89	10.59	-0.00753955	0.471904	0.285999	-0.0646134	10.8226	7.7652	0.00045786	0.00109636	NA	NA	NA
A_09_P007606	FBtr0087538	FBtr0087538	FBgn0033918		CG8531	CG8531	2R	1	10143966	10146292	12.8	12.92	12.88	12.83	12.8	12.82	12.9	12.88	12.81	12.73	12.74	12.94	12.94	12.96	12.76	12.9	12.85	12.71	12.86	12.92	13	13	12.8	-0.0527122	-0.139405	0.00121687	-0.063265	12.8588	1.7942	0.165849	0.208943	NA	NA	NA
A_09_P007611	FBtr0301204	FBtr0301204	FBgn0033919		CG8547	CG8547	2R	-1	10148711	10155419	8.86	9.27	9.17	8.89	9.16	9.17	9.52	9.21	8.66	8.48	8.87	8.73	8.84	8.85	8.9	8.93	9.64	9.78	9.81	9.56	8.77	8.36	9.03	0.280605	-0.240017	-0.0580333	0.788519	9.06261	15.0793	4.39467e-06	1.79485e-05	NA	NA	starvation 12.:starvation 4.
A_09_P007616	FBtr0087540	FBtr0087540	FBgn0261269	convoluted [Source:FlyBase gene name;Acc:FBgn0261269]	CG8561	conv	2R	1	10158306	10162377	9.9	9.9	9.93	9.9	9.86	9.96	9.96	9.85	10.03	10.12	10.07	9.97	9.86	9.97	9.78	9.82	9.72	9.78	9.66	9.71	9.58	9.64	9.72	0.128027	0.296674	0.102834	-0.0625338	9.85609	6.85913	0.000953878	0.00211718	NA	insulin/TOR -	NA
A_09_P007621	FBtr0087562	FBtr0087562	FBgn0033921	tejas [Source:FlyBase gene name;Acc:FBgn0033921]	CG8589	tej	2R	-1	10187608	10189858	8.41	8.2	8.13	8.18	8.08	8.18	7.96	7.98	7.8	7.65	7.76	7.72	7.66	7.73	7.16	7.39	7.41	7.33	7.51	7.52	8.26	8.02	7.79	-0.0623154	-0.400664	-0.602618	-0.693038	7.81937	17.4249	1.38015e-06	6.5338e-06	NA	NA	NA
A_09_P007631	FBtr0087561	FBtr0087561	FBgn0033925		CG8617	CG8617	2R	-1	10243274	10244789	10.32	10.25	10.33	10.18	10.23	10.21	10.22	10.22	10.43	10.29	10.3	10.33	10.17	10.27	9.92	10.26	10.27	10.33	10.07	10.13	10.2	10.24	10.1	-0.0266259	0.101003	-0.0474733	-0.038166	10.2287	1.06698	0.396311	0.446408	NA	NA	NA
A_09_P007636	FBtr0087560	FBtr0087560	FBgn0033926	Activity-regulated cytoskeleton associated protein 1 [Source:FlyBase gene name;Acc:FBgn0033926]	CG12505	Arc1	2R	-1	10245432	10247799	13.11	13.35	13.47	13.3	13.65	13.51	13.56	13.91	13.16	13.41	13.24	13.83	13.62	13.81	14.04	14	13.92	13.85	13.75	13.79	13.38	13.69	13.46	0.175376	-0.142932	0.449574	0.416639	13.6009	10.3009	7.30801e-05	0.000215118	NA	NA	infection bacteria.:infection fungi
A_09_P007643	NM_145334	NA	NA	NA	NA	NA	NA	NA	NA	NA	6.41	6.53	6.58	6.47	6.56	6.52	6.66	6.73	6.57	6.64	6.64	6.53	6.67	6.45	6.54	6.44	6.53	6.6	6.6	6.64	6.63	6.52	6.49	0.0619668	0.0922417	-0.00110837	0.0674733	6.56254	1.03695	0.410484	0.460097	NA	NA	NA
A_09_P007646	FBtr0087547	FBtr0087547	FBgn0033928	Arc2 [Source:FlyBase gene name;Acc:FBgn0033928]	CG13941	Arc2	2R	1	10249449	10250330	10.01	10.29	10.3	10.05	10.13	10.07	10.4	10.24	10.09	10.19	10.29	9.88	9.82	9.82	10	10.3	10.03	9.8	10.14	10.04	10.14	10.28	10.12	-0.00465166	0.0060893	-0.222368	-0.183493	10.1056	2.85213	0.0479147	0.0702458	NA	NA	hyperoxia; top10.:infection bacteria.:paraquat
A_09_P007651	FBtr0087550	FBtr0087550	FBgn0033929	Tfb1 [Source:FlyBase gene name;Acc:FBgn0033929]	CG8151	Tfb1	2R	1	10250548	10252978	9.29	9.37	9.34	9.19	9.41	9.23	9.32	9.49	8.83	8.91	8.83	9.71	9.44	9.54	9.81	9.66	9.57	9.56	9.25	9.5	9.59	9.58	9.52	-0.120321	-0.589469	0.184184	0.0194628	9.38794	19.0512	6.59985e-07	3.41746e-06	NA	NA	NA
A_09_P007671	FBtr0087517	FBtr0087517	FBgn0033934		CG17385	CG17385	2R	-1	10297522	10299077	12.79	12.93	13.02	12.67	12.71	12.84	12.72	12.91	12.89	12.74	12.88	12.55	12.5	12.66	12.78	12.66	12.63	12.85	12.57	12.53	12.76	12.92	13.04	-0.138777	-0.0756909	-0.278765	-0.262896	12.7634	5.48913	0.00318337	0.00626884	NA	NA	NA
A_09_P007676	FBtr0087487	FBtr0087487	FBgn0033935	SAPK-interacting protein 1 [Source:FlyBase gene name;Acc:FBgn0033935]	CG10105	Sin1	2R	1	10299316	10301356	9.85	10.24	10.37	9.73	9.78	9.77	10.11	10.21	10.23	10.09	10.31	9.88	9.81	9.95	9.99	10.17	9.9	9.93	9.94	9.89	9.93	10.07	9.88	-0.135537	0.15484	-0.09445	-0.140769	10.001	2.12987	0.111017	0.146583	NA	insulin/TOR +	NA
A_09_P007686	FBtr0302927	FBtr0302927	FBgn0261613	O/E-associated zinc finger protein [Source:FlyBase gene name;Acc:FBgn0261613]	CG42702	Oaz	2R	1	10323404	10353386	7.02	6.72	7.12	7.39	7.8	7.61	6.96	7.1	8.43	8.61	7.3	8.35	8.51	8.48	8.05	7.8	8.1	8.18	7.38	8.09	7.63	7.76	7.38	0.100576	0.845641	0.969471	0.66647	7.72919	6.81317	0.00099131	0.00219164	NA	NA	NA
A_09_P007691	TC244266	NA	NA	NA	NA	NA	NA	NA	NA	NA	6.48	6.51	6.33	6.54	6.53	6.61	6.61	6.51	6.67	6.59	6.76	6.46	6.91	6.58	6.65	6.4	6.53	6.57	6.65	6.65	6.85	6.49	6.59	0.0149741	0.129118	0.0556833	0.0586764	6.58597	0.54068	0.707469	0.737447	NA	NA	NA
A_09_P007701	FBtr0087514	FBtr0087514	FBgn0033942	Cuticular protein 51A [Source:FlyBase gene name;Acc:FBgn0033942]	CG10112	Cpr51A	2R	-1	10400047	10402713	7.44	7.48	7.46	7.27	7.13	7.28	7.29	7.09	7.03	6.91	7.01	7.17	7.33	7.28	7.06	7.15	7.36	7.21	7.61	7.45	7.41	7.29	7.28	-0.185006	-0.413164	-0.195928	0.0100002	7.25986	9.47554	0.000128644	0.000355004	NA	NA	NA
A_09_P007711	FBtr0301735	FBtr0301735	FBgn0033945		CG12868	CG12868	2R	-1	10492052	10492840	9.88	9.91	9.86	10.2	10.26	10.26	10.49	10.01	10.86	10.79	10.88	10.45	10.5	10.56	10.38	10.89	10.25	10.17	10.43	10.48	9.9	9.95	9.89	0.348511	0.944054	0.659275	0.434746	10.3156	29.8086	1.29071e-08	1.14185e-07	NA	NA	hyperoxia:paraquat
A_09_P007716	FBtr0087500	FBtr0087500	FBgn0033948		CG12863	CG12863	2R	-1	10507303	10508820	8.67	8.72	8.6	8.41	8.4	8.45	8.34	8.22	8.29	8.23	8.14	8.38	8.44	8.38	7.99	8.31	8.39	8.33	8.4	8.5	9	8.84	8.72	-0.391213	-0.537422	-0.456224	-0.351916	8.44091	14.0771	7.49652e-06	2.86652e-05	NA	NA	NA
A_09_P007721	FBtr0087499	FBtr0087499	FBgn0033949		CG10131	CG10131	2R	1	10517418	10518526	7.83	8.48	8.53	7.47	7.56	7.68	8.27	8.01	7.51	7.45	8.11	7.2	6.98	7.13	7.29	7.53	6.51	7.07	7.28	7.23	8.48	8.19	8.81	-0.589394	-0.699552	-1.1618	-1.3618	7.67763	17.0502	1.64761e-06	7.61043e-06	4	NA	NA
A_09_P007726	SD10285	NA	NA	NA	NA	NA	NA	NA	NA	NA	6.3	6.48	6.4	6.45	6.43	6.54	6.47	6.5	6.43	6.64	6.56	6.55	6.32	6.47	6.5	6.45	6.6	6.42	6.44	6.6	6.32	6.53	6.35	0.0780716	0.146028	0.0583257	0.117357	6.46719	1.69109	0.187762	0.232878	NA	NA	NA
A_09_P007736	FBtr0087433	FBtr0087433	FBgn0033951		CG10139	CG10139	2R	1	10532776	10533676	12.88	12.91	12.97	12.81	12.82	12.88	12.71	12.65	12.94	12.86	12.73	12.69	12.73	12.81	12.7	12.91	12.63	12.8	12.65	12.7	12.71	12.89	12.96	-0.116198	-0.0416414	-0.119266	-0.190599	12.7974	2.81051	0.0502382	0.0732952	NA	NA	NA
A_09_P007776	FBtr0087440	FBtr0087440	FBgn0033961		CG12859	CG12859	2R	1	10644020	10644577	10.6	10.55	10.59	10.55	10.53	10.43	10.65	10.66	10.01	9.96	9.75	10.46	10.4	10.35	10.47	10.42	10.46	10.43	10.35	10.38	10.61	10.48	10.43	0.0193194	-0.639202	-0.123093	-0.138623	10.4139	31.8672	6.96852e-09	6.72153e-08	NA	respiratory chain	NA
A_09_P007781	FBtr0087470	FBtr0087470	FBgn0033962		CG10153	CG10153	2R	-1	10644569	10645358	12.79	12.92	13.02	12.58	12.62	12.67	12.69	12.64	12.75	12.72	12.67	12.59	12.5	12.54	12.4	12.78	12.76	12.76	12.76	12.74	12.94	12.98	12.8	-0.268048	-0.195776	-0.348082	-0.15557	12.7228	10.7424	5.46155e-05	0.000166409	NA	NA	NA
A_09_P007791	FBtr0305590	FBtr0305590	FBgn0259112		CG42254	CG42254	2R	-1	10657104	10658804	9.41	9.56	9.49	9.12	9.2	9.16	9.36	9.31	9.39	9.14	9.46	8.85	8.9	8.89	9.08	9.07	9.26	9.3	9.39	9.4	9.4	9.46	9.65	-0.261037	-0.162816	-0.535855	-0.156726	9.27125	17.8105	1.15352e-06	5.58688e-06	NA	NA	NA
A_09_P007796	A_09_P007796	NA	NA	NA	NA	NA	NA	NA	NA	NA	6.36	6.63	6.43	6.39	6.53	6.37	6.53	6.67	6.47	6.6	6.54	6.39	6.39	6.35	6.45	6.59	6.49	6.3	6.55	6.39	6.36	6.41	6.47	0.0558446	0.0920826	-0.0108898	-0.0141732	6.46326	0.759779	0.562492	0.604905	NA	NA	NA
A_09_P007816	FBtr0087462	FBtr0087462	FBgn0033971		CG10209	CG10209	2R	-1	10733569	10735878	11.09	11.32	11.18	10.92	10.82	11.02	11.18	10.98	10.84	10.91	10.98	10.59	10.74	10.63	10.57	10.72	10.56	10.43	10.74	10.64	10.9	10.96	10.98	-0.089353	-0.159754	-0.422774	-0.479828	10.8565	14.2328	6.88814e-06	2.66037e-05	NA	NA	NA
A_09_P007821	FBtr0087460	FBtr0087460	FBgn0033972	Ciao1 [Source:FlyBase gene name;Acc:FBgn0033972]	CG12797	Ciao1	2R	-1	10741368	10742573	10.59	10.34	10.04	10.74	10.64	10.65	10.44	10.42	10.5	10.29	10.18	10.68	10.76	10.73	10.91	10.57	10.83	10.93	10.36	10.44	10.74	10.4	10.71	0.108393	-0.149305	0.261005	0.170833	10.5598	2.61504	0.0628681	0.0891429	NA	NA	NA
A_09_P007826	FBtr0087449	FBtr0087449	FBgn0033973	Hermansky-Pudlak Syndrome 1 ortholog [Source:FlyBase gene name;Acc:FBgn0033973]	CG12855	HPS1	2R	1	10742947	10745007	9.08	9.06	8.95	9.01	8.89	9.05	9.17	8.88	9.02	8.79	8.94	8.84	8.9	8.91	8.53	8.83	9.05	8.94	9.1	9.11	9.23	9	8.84	-0.0254954	-0.109083	-0.221219	0.0258318	8.96107	3.14992	0.034284	0.0522742	NA	NA	NA
A_09_P007831	FBtr0087452	FBtr0087452	FBgn0033978	Cyp6a23 [Source:FlyBase gene name;Acc:FBgn0033978]	CG10242	Cyp6a23	2R	1	10763338	10765159	7.63	7.44	7.48	7.29	7.28	7.28	7.27	7.33	7.3	7.08	7.42	7.1	7.1	7.1	7.2	6.98	6.82	6.98	7.05	6.88	7.58	7.48	7.86	-0.284518	-0.308307	-0.481017	-0.643243	7.25919	21.8948	2.02209e-07	1.22232e-06	NA	NA	H202.:Tunicamycin
A_09_P007841	FBtr0300127	FBtr0300127	FBgn0033980	Cyp6a20 [Source:FlyBase gene name;Acc:FBgn0033980]	CG10245	Cyp6a20	2R	1	10769625	10771551	8.55	8.45	8.3	8.58	8.6	8.62	8.7	8.46	8.4	8.15	8.27	8.26	8.24	8.24	8.42	8.19	7.9	8.03	8.04	8.08	8.37	7.99	8.55	0.223918	-0.0944714	-0.0971753	-0.354541	8.32167	11.1109	4.30703e-05	0.000134616	NA	NA	NA
A_09_P007861	FBtr0087407	FBtr0087407	FBgn0033984	Lap1 [Source:FlyBase gene name;Acc:FBgn0033984]	CG10255	Lap1	2R	1	10823182	10827807	9.35	9.4	9.26	9.4	9.31	9.37	9.35	9.48	9.83	9.89	9.94	9.86	9.75	9.88	9.94	9.56	9.59	9.57	9.63	9.54	9.24	9.15	9.43	0.0779044	0.584172	0.495536	0.278706	9.55247	27.9174	2.3475e-08	1.90245e-07	NA	NA	NA
A_09_P007871	FBtr0087409	FBtr0087409	FBgn0033987	caskin [Source:FlyBase gene name;Acc:FBgn0033987]	CG12424	ckn	2R	1	10850819	10868089	6.8	6.8	6.76	6.73	6.84	6.75	6.83	6.67	7.11	6.98	7.1	7.15	7.11	7.21	6.84	7.08	7.33	7.36	7.44	7.77	6.55	6.7	6.66	0.0507668	0.35373	0.366622	0.762014	6.98096	28.0915	2.21868e-08	1.81024e-07	NA	NA	NA
A_09_P007876	FBtr0301507	FBtr0301507	FBgn0033988	parcas [Source:FlyBase gene name;Acc:FBgn0033988]	CG7761	pcs	2R	1	10868782	10878841	8.63	8.82	8.81	9.19	9.08	9.21	9.22	9.23	9.25	9.36	9.48	9.13	9.12	9.12	9.48	9.23	9.35	9.31	9.45	9.3	8.67	8.77	8.92	0.417092	0.596203	0.446399	0.584768	9.13558	25.6304	5.0665e-08	3.6695e-07	NA	NA	NA
A_09_P007881	FBtr0087424	FBtr0087424	FBgn0033989		CG7639	CG7639	2R	-1	10875170	10879728	11.81	12.03	11.95	11.84	11.84	11.85	12.04	11.88	11.86	11.73	11.9	11.78	11.84	11.83	11.47	12.06	11.69	11.63	11.96	12.06	11.71	11.73	11.42	0.116955	0.0560005	0.0221792	0.0609016	11.8218	0.360869	0.833726	0.850687	NA	NA	NA
A_09_P007886	FBtr0087421	FBtr0087421	FBgn0033990		CG10265	CG10265	2R	-1	10879837	10881340	11.38	11.26	11.52	11.54	11.54	11.53	11.31	11.26	11.63	11.65	11.49	11.35	11.41	11.24	11.09	11.17	11.09	11.13	11.18	11.19	11.54	11.55	11.54	-0.0308732	0.128252	-0.211325	-0.318713	11.3735	9.31461	0.000144122	0.000392737	NA	NA	NA
A_09_P007891	FBtr0087418	FBtr0087418	FBgn0033993		CG8089	CG8089	2R	-1	11033330	11035329	7.52	7.39	7.46	7.35	7.28	7.26	7.38	7.18	7.31	7.14	7.19	7.51	7.49	7.55	7.23	7.45	7.31	7.25	7.47	7.4	7.76	7.54	7.51	-0.239847	-0.317335	-0.0863817	-0.171032	7.38849	5.84023	0.00230998	0.00469642	NA	NA	NA
A_09_P007896	FBtr0087417	FBtr0087417	FBgn0033994		CG7544	CG7544	2R	1	11035365	11037214	7.23	7.14	7.12	6.96	6.99	7.02	7.07	7.11	6.58	6.55	6.64	7	7.28	6.97	6.74	7.01	7.14	7.12	7.11	6.91	7.32	7.36	7.23	-0.204438	-0.64551	-0.233188	-0.165062	7.02562	15.4085	3.70766e-06	1.54654e-05	NA	NA	NA
A_09_P007901	FBtr0087404	FBtr0087404	FBgn0033995		CG8090	CG8090	2R	-1	11086570	11088681	11.26	11.18	11.09	11.24	11.1	11.22	11.1	11.05	11.56	11.39	11.44	11.35	11.33	11.43	11.17	11.19	11.43	11.52	11.2	11.45	11.2	11.24	11.14	-0.0432468	0.281432	0.110356	0.214998	11.2726	7.70461	0.00048021	0.00114389	NA	NA	NA
A_09_P007906	FBtr0087363	FBtr0087363	FBgn0033996		CG11807	CG11807	2R	1	11088801	11091971	11.29	11.46	11.34	11.21	11.02	11.24	11.31	11.14	11.57	11.33	11.52	11.65	11.65	11.72	11.2	11.6	11.44	11.31	11.53	11.65	11.24	11.26	10.95	-0.0713032	0.218438	0.307542	0.225276	11.3748	5.60968	0.00284869	0.00567413	NA	NA	NA
A_09_P007911	FBtr0087402	FBtr0087402	FBgn0033998	relative of woc [Source:FlyBase gene name;Acc:FBgn0033998]	CG8092	row	2R	-1	11094032	11101137	12.46	12.11	12.07	12.47	12.45	12.4	12.3	12.31	12.46	12.44	12.56	12.52	12.56	12.38	12.19	12.07	12.05	12	12.2	12.21	12.51	12.25	12.29	0.0993561	0.20549	0.061007	-0.16832	12.3157	3.41507	0.0256062	0.0403021	NA	NA	NA
A_09_P007916	FBtr0087403	FBtr0087403	FBgn0033998	relative of woc [Source:FlyBase gene name;Acc:FBgn0033998]	CG8092	row	2R	-1	11094032	11101137	9.66	9.67	9.57	9.57	9.54	9.58	9.87	9.7	9.44	9.41	9.48	9.64	9.48	9.36	9.01	9.27	9.28	8.98	9.44	9.5	9.78	9.66	9.51	0.00964587	-0.199834	-0.288787	-0.342773	9.4956	5.11737	0.00451353	0.00857133	NA	NA	NA
A_09_P007926	FBtr0087366	FBtr0087366	FBgn0034000		CG11808	CG11808	2R	1	11103716	11104575	9.39	9.41	9.44	9.35	9.43	9.33	9.5	9.34	9.26	9.22	9	9.62	9.58	9.49	9.38	9.63	9.75	9.73	9.68	9.69	9.6	9.42	9.48	-0.0665055	-0.297346	0.083762	0.253953	9.46715	16.7675	1.88673e-06	8.5514e-06	NA	NA	NA
A_09_P007931	FBtr0087400	FBtr0087400	FBgn0034001	mitochondrial ribosomal protein L41 [Source:FlyBase gene name;Acc:FBgn0034001]	CG12954	mRpL41	2R	-1	11104529	11105118	10.31	10.38	10.42	10.44	10.5	10.31	10.32	10.24	10.34	10.54	10.15	10.42	10.45	10.33	10.27	10.57	10.32	10.18	10.43	10.34	10.69	10.54	10.48	-0.109964	-0.124134	-0.0631532	-0.153914	10.3898	1.11915	0.372724	0.423069	NA	mitochondrial ribosome	NA
A_09_P007936	FBtr0087368	FBtr0087368	FBgn0034002		CG8079	CG8079	2R	1	11105886	11111329	7.99	7.73	7.99	7.99	7.98	8	8.01	8.05	7.83	7.73	7.75	8.36	8.16	8.22	8.05	8.21	8.07	8.07	8.29	8.2	8.09	8.03	7.87	0.0559082	-0.177094	0.251588	0.205475	8.02901	10.9115	4.89458e-05	0.000150968	NA	NA	NA
A_09_P007946	FBtr0087371	FBtr0087371	FBgn0034005	alphaPS4 [Source:FlyBase gene name;Acc:FBgn0034005]	CG16827	alphaPS4	2R	1	11146272	11150371	6.37	6.22	6.52	6.35	6.27	6.33	6.27	6.44	6.28	6.36	6.3	6.63	6.61	6.34	6.48	6.42	6.43	6.94	6.61	6.39	6.64	6.24	6.49	-0.0832126	-0.102193	0.0842797	0.178575	6.43174	2.6184	0.0626246	0.0888744	NA	NA	NA
A_09_P007956	FBtr0087392	FBtr0087392	FBgn0034008		CG8152	CG8152	2R	-1	11197436	11198634	7.33	7.28	7.17	7.11	7.09	7.24	7.1	7.1	7.08	6.97	6.9	7.17	7.18	7.35	7.28	7.13	7.02	7.01	7.01	6.94	7.41	7.35	7.49	-0.210284	-0.356718	-0.116445	-0.343045	7.16094	12.3514	2.00502e-05	6.85008e-05	NA	NA	NA
A_09_P007961	FBtr0087391	FBtr0087391	FBgn0034009		CG8155	CG8155	2R	-1	11205349	11209674	9.86	9.92	9.9	9.6	9.58	9.6	9.57	9.54	9.76	9.77	9.8	9.7	9.74	9.77	9.61	9.76	9.64	9.59	9.9	9.96	9.81	9.92	9.82	-0.292495	-0.0938393	-0.153294	-0.0999976	9.7441	7.18345	0.000729569	0.00167023	NA	NA	NA
A_09_P007966	FBtr0087390	FBtr0087390	FBgn0034010		CG8157	CG8157	2R	-1	11213338	11213888	6.96	6.92	7.19	6.95	6.91	6.92	6.94	6.87	7.11	6.8	7.16	6.98	6.96	7	6.85	6.96	6.68	6.82	6.88	6.77	6.94	7.02	7.14	-0.108489	-0.00929135	-0.0756826	-0.241191	6.94597	3.86334	0.0158452	0.0262479	NA	NA	infection bacteria.
A_09_P007976	FBtr0114456	FBtr0114456	FBgn0034012	Hormone receptor 51 [Source:FlyBase gene name;Acc:FBgn0034012]	CG16801	Hr51	2R	1	11219106	11226825	9.12	9.68	9.6	10.56	10.47	10.49	10.63	10.57	10.76	10.66	10.95	10.28	10.38	10.42	11.07	10.75	9.47	9.49	9.81	10.07	9.24	9.47	9.6	1.09098	1.33736	1.12721	0.260584	10.1542	35.1139	2.81258e-09	3.09281e-08	1	NA	NA
A_09_P007981	FBtr0087382	FBtr0087382	FBgn0034013	unc-5 [Source:FlyBase gene name;Acc:FBgn0034013]	CG8166	unc-5	2R	1	11237659	11255807	7.68	7.35	7.51	7.77	7.68	7.75	7.59	7.56	8.02	7.8	7.58	8.75	8.69	8.67	8.45	8.66	8.37	8.48	8.89	8.65	7.6	7.32	7.52	0.171443	0.301476	1.14632	1.09806	8.01406	63.5953	8.43163e-12	2.34475e-10	2	NA	NA
A_09_P008006	FBtr0087332	FBtr0087332	FBgn0034025	GalNAc-T1 [Source:FlyBase gene name;Acc:FBgn0034025]	CG8182	GalNAc-T1	2R	1	11399215	11403102	8.8	8.73	8.75	8.41	8.48	8.54	8.43	8.67	8.56	8.55	8.58	8.25	8.33	8.31	8.19	8.06	8.3	8.4	8.07	8.14	8.66	8.6	8.36	-0.145002	-0.0854503	-0.424042	-0.423334	8.44208	12.3278	2.03347e-05	6.93154e-05	NA	NA	NA
A_09_P008011	FBtr0087355	FBtr0087355	FBgn0034027		CG8187	CG8187	2R	-1	11427059	11428840	8.31	8.49	8.6	8.23	8.26	8.29	8.39	8.36	8.35	8.26	8.37	8.16	8.03	8.07	7.91	8.21	8.14	8.18	8.28	8.26	8.28	8.28	8.22	-0.0584644	-0.0376596	-0.289214	-0.147227	8.25776	5.82824	0.0023351	0.00474269	NA	NA	NA
A_09_P008016	FBtr0087336	FBtr0087336	FBgn0034029	eIF2B-gamma [Source:FlyBase gene name;Acc:FBgn0034029]	CG8190	eIF2B-gamma	2R	1	11430175	11431922	11.34	11.2	11.27	11.13	11.16	11.14	10.97	11.15	11.22	11.09	11.11	11.05	11	11.05	11.24	10.98	11.07	11.46	10.97	11.08	11.22	11.23	11.52	-0.186069	-0.156677	-0.235718	-0.151792	11.1581	2.79262	0.051274	0.0745885	NA	NA	NA
A_09_P008031	FBtr0087353	FBtr0087353	FBgn0034032		CG8195	CG8195	2R	-1	11450201	11453291	7.87	7.84	7.9	7.68	7.51	7.65	7.68	7.61	7.48	7.35	7.31	7.88	7.8	7.84	7.67	7.7	7.9	7.89	7.76	7.76	7.82	7.77	7.7	-0.188528	-0.436201	-0.037944	0.010094	7.71096	16.776	1.87907e-06	8.52262e-06	NA	NA	NA
A_09_P008041	FBtr0087342	FBtr0087342	FBgn0034035		CG8207	CG8207	2R	-1	11564723	11566444	10.19	10.38	10.62	10.1	10.07	10.21	10.49	10.42	9.63	9.72	9.61	9.44	9.53	9.39	9.09	9.56	9.72	9.58	9.93	9.79	10.34	10.57	10.09	-0.107642	-0.713268	-0.963956	-0.60822	9.93318	30.7466	9.70521e-09	8.96355e-08	NA	NA	NA
A_09_P008056	FBtr0087287	FBtr0087287	FBgn0034046	tungus [Source:FlyBase gene name;Acc:FBgn0034046]	CG8253	tun	2R	1	11736111	11743150	12.23	12.33	12.14	12.41	12.3	12.44	12.45	12.32	12.67	12.55	12.68	12.51	12.64	12.7	12.55	12.56	12.64	12.51	12.73	12.71	12.11	12.11	12.13	0.206419	0.45683	0.418184	0.474065	12.4519	26.4308	3.84701e-08	2.91e-07	NA	NA	NA
A_09_P008061	FBtr0308816	FBtr0308816	FBgn0034047		CG12970	CG12970	2R	1	11743466	11745027	6.51	6.53	6.52	6.72	6.7	6.67	6.73	6.56	6.64	6.65	6.63	6.72	6.78	6.64	6.63	6.63	6.56	6.6	6.62	6.76	6.56	6.5	6.62	0.136425	0.100562	0.138315	0.0940706	6.63025	3.20524	0.0322431	0.0494506	NA	NA	NA
A_09_P008066	FBtr0087299	FBtr0087299	FBgn0034049	bedraggled [Source:FlyBase gene name;Acc:FBgn0034049]	CG8291	bdg	2R	-1	11810545	11819434	12.44	12.46	12.42	12.81	12.79	12.7	12.88	12.82	12.61	12.72	12.71	12.91	12.76	12.74	13.1	12.68	12.8	12.69	12.62	12.62	12.52	12.4	12.71	0.30876	0.187184	0.34608	0.191128	12.6914	7.99504	0.000382818	0.00093395	NA	NA	NA
A_09_P008071	FBtr0087290	FBtr0087290	FBgn0034050		CG8297	CG8297	2R	1	11822373	11823443	10.75	10.89	10.85	10.81	10.72	10.79	11.07	10.85	10.93	11.16	11.05	11.12	10.97	10.99	11.16	11.05	11.35	11.19	11.23	11.08	10.8	10.69	10.87	0.038014	0.234964	0.248453	0.40211	10.9726	11.5213	3.32513e-05	0.00010725	NA	NA	NA
A_09_P008076	FBtr0087293	FBtr0087293	FBgn0034051	Myelodysplasia/myeloid leukemia factor [Source:FlyBase gene name;Acc:FBgn0034051]	CG8295	Mlf	2R	-1	11823398	11827578	11.92	11.68	11.79	12.05	11.94	11.97	11.83	11.86	11.63	11.6	11.42	12.17	12.28	12.18	12.04	12.03	12.04	11.96	12.26	12.13	11.99	11.92	11.81	0.0775745	-0.301557	0.284112	0.243818	11.9343	16.06	2.66832e-06	1.15777e-05	NA	NA	NA
A_09_P008091	FBtr0087201	FBtr0087201	FBgn0034054		CG8366	CG8366	2R	1	11842547	11844143	11.43	11.76	11.66	11.08	11.11	11.25	11.44	11.24	11.41	11.41	11.49	11.21	11.22	11.28	11.09	11.33	11.39	11.22	11.46	11.45	11.38	11.41	11.32	-0.267896	-0.0584901	-0.266138	-0.113499	11.3489	4.64203	0.00715992	0.0129668	NA	NA	NA
A_09_P008096	FBtr0336652	NA	NA	NA	NA	NA	NA	NA	NA	NA	6.7	6.85	6.57	6.73	6.75	6.55	6.72	6.99	6.76	7.21	6.61	6.68	6.46	6.69	6.6	6.98	6.9	6.79	6.7	6.52	6.77	6.75	6.54	0.0506644	0.165691	-0.0142774	0.0301214	6.73174	0.619554	0.653272	0.688465	NA	NA	NA
A_09_P008101	FBtr0087268	FBtr0087268	FBgn0034057		CG8314	CG8314	2R	-1	11877188	11878787	13.34	13.29	13.34	13.27	13.27	13.37	13.16	13.21	13.46	13.26	13.36	13.36	13.52	13.61	13.16	13.51	13.5	13.56	13.58	13.59	13.36	13.36	12.97	-0.0190898	0.081793	0.155096	0.280148	13.3663	4.42866	0.00885787	0.0156771	NA	NA	NA
A_09_P008106	FBtr0087267	FBtr0087267	FBgn0034058	Peroxin 11 [Source:FlyBase gene name;Acc:FBgn0034058]	CG8315	Pex11	2R	-1	11878872	11879856	13.03	12.99	12.84	12.87	12.76	12.8	12.79	12.59	12.63	12.48	12.51	12.38	12.44	12.49	12.17	12.56	12.41	12.5	12.27	12.42	12.89	12.85	12.73	-0.126104	-0.348776	-0.481554	-0.490186	12.6257	18.992	6.77362e-07	3.48943e-06	NA	peroxisome	NA
A_09_P008111	FBtr0087202	FBtr0087202	FBgn0034059		CG8320	CG8320	2R	1	11879915	11881212	10.97	11.06	11.05	11.01	11.06	11.1	11.09	11	11.07	10.96	11.1	10.77	10.82	10.85	10.41	10.94	10.97	11	11.11	11.23	10.88	10.91	10.59	0.141029	0.131354	-0.151982	0.16554	10.9539	4.32302	0.00985531	0.0172163	NA	NA	NA
A_09_P008116	FBtr0087203	FBtr0087203	FBgn0034060		CG8370	CG8370	2R	1	11888628	11894413	11.6	11.57	11.57	11.53	11.52	11.52	11.54	11.42	11.57	11.5	11.5	11.63	11.63	11.7	11.43	11.66	11.53	11.46	11.48	11.52	11.59	11.49	11.28	-0.0104009	0.0107322	0.0968696	-0.0177366	11.5334	1.23371	0.325367	0.376253	NA	NA	NA
A_09_P008121	FBtr0087264	FBtr0087264	FBgn0034061		CG8386	CG8386	2R	-1	11894396	11895160	9.13	9.33	9.23	9.16	9.15	9.1	9.42	9.24	8.51	8.55	8.48	8.96	8.84	8.93	8.94	9.02	9.42	9.2	9.15	9.21	9.37	9.32	9.23	-0.0524954	-0.75652	-0.328967	-0.0215435	9.08169	37.1784	1.63815e-09	1.94851e-08	NA	NA	NA
A_09_P008126	FBtr0087263	FBtr0087263	FBgn0034062		CG8388	CG8388	2R	-1	11896906	11898850	8.57	8.58	8.65	8.3	8.29	8.33	8.26	8.22	8.64	8.41	8.57	8.22	8.4	8.48	8.51	8.39	8.26	8.54	8.15	8.17	8.61	8.62	8.8	-0.356016	-0.100429	-0.237649	-0.358143	8.43338	10.1678	7.9908e-05	0.000233051	NA	NA	NA
A_09_P008131	FBtr0087205	FBtr0087205	FBgn0034063		CG8389	CG8389	2R	1	11895877	11901329	10.17	10.38	10.14	10.07	10.02	10.13	10.32	10.21	10.5	10.5	10.49	10.65	10.64	10.79	10.31	10.73	10.98	10.69	10.83	10.72	10.16	10.29	10.05	-0.0487883	0.295535	0.425653	0.605594	10.4252	21.9454	1.98218e-07	1.20142e-06	NA	NA	starvation 4.
A_09_P008141	FBtr0087261	FBtr0087261	FBgn0034066		CG8397	CG8397	2R	-1	11903547	11904659	14.1	14.07	14.02	14.09	14.12	14.14	14.04	13.81	14.17	14.12	13.97	13.92	14.15	14.05	13.67	13.99	14.12	13.99	14.31	14.14	14.12	13.84	13.84	0.0423788	0.0880856	-0.0411094	0.142538	14.0341	1.21413	0.333042	0.383876	NA	NA	NA
A_09_P008146	FBtr0087207	FBtr0087207	FBgn0034067		CG8399	CG8399	2R	1	11905244	11912139	8.4	8.68	8.72	8.66	8.67	8.69	8.91	8.66	8.72	8.88	8.98	8.69	8.56	8.51	8.5	8.78	8.88	8.8	9.19	8.99	8.26	8.22	8.47	0.257594	0.39918	0.149055	0.50644	8.68888	8.28602	0.000306392	0.000765809	NA	NA	NA
A_09_P008151	FBtr0087260	FBtr0087260	FBgn0034068	caspar [Source:FlyBase gene name;Acc:FBgn0034068]	CG8400	casp	2R	-1	11912133	11915666	9.31	9.51	9.55	9.2	9.61	9.54	9.57	9.77	9.11	9.11	8.95	9.47	9.51	9.66	10.03	9.82	9.86	9.91	9.68	9.79	9.66	9.78	9.71	-0.0496811	-0.532524	0.110818	0.222487	9.56948	9.69726	0.000110206	0.000310579	NA	NA	NA
A_09_P008166	FBtr0087210	FBtr0087210	FBgn0034071		CG8405	CG8405	2R	1	11935177	11946972	7.89	7.67	7.66	7.72	7.75	7.7	7.66	7.71	7.66	7.49	7.52	7.82	7.75	7.84	7.88	7.61	7.91	7.99	7.47	7.54	7.89	7.74	7.83	-0.0707108	-0.219688	0.00199687	-0.0504359	7.72731	1.70556	0.184518	0.229232	NA	NA	NA
A_09_P008171	FBtr0087258	FBtr0087258	FBgn0034072	Dystroglycan [Source:FlyBase gene name;Acc:FBgn0034072]	CG18250	Dg	2R	-1	11968681	11986045	11.67	11.5	11.38	11.7	11.66	11.64	11.74	11.39	11.52	11.46	11.28	11.91	11.99	11.95	11.47	11.81	12.21	12.09	12.47	12.39	11.7	11.28	11.34	0.146364	-0.0618996	0.346121	0.811837	11.7192	19.1417	6.34323e-07	3.29687e-06	NA	NA	NA
A_09_P008176	FBtr0087255	FBtr0087255	FBgn0034073		CG8414	CG8414	2R	-1	11986811	11990108	7.17	7.35	7.38	7.22	7.24	7.21	7.14	7.43	6.61	6.82	6.75	7.35	7.26	7.32	7.56	7.43	7.54	7.78	7.45	7.33	7.29	7.38	7.55	-0.106868	-0.628363	0.0309498	0.170639	7.28514	19.3561	5.77758e-07	3.0352e-06	NA	NA	NA
A_09_P008181	FBtr0305091	FBtr0305091	FBgn0034075	Aspartyl beta-hydroxylase [Source:FlyBase gene name;Acc:FBgn0034075]	CG8421	Asph	2R	1	11997990	12004501	8.37	8.39	8.56	8.36	8.25	8.49	8.34	8.16	8.5	8.22	8.43	8.22	8.41	8.43	7.93	8.28	8.54	8.66	8.77	8.74	8.03	8.09	7.94	0.0914726	0.150798	0.025272	0.4492	8.35285	4.86698	0.00574304	0.0106313	NA	NA	NA
A_09_P008201	FBtr0302084	FBtr0302084	FBgn0034083	lambik [Source:FlyBase gene name;Acc:FBgn0034083]	CG8434	lbk	2R	1	12037628	12057024	11.39	11.16	11.07	11.76	11.71	11.79	11.74	11.71	11.76	11.61	11.82	11.51	11.5	11.62	11.31	11.48	11.34	11.28	11.45	11.49	11.37	11.24	10.93	0.552096	0.541376	0.296255	0.199661	11.4804	18.6025	8.05072e-07	4.06499e-06	NA	NA	NA
A_09_P008206	FBtr0087249	FBtr0087249	FBgn0034084		CG8435	CG8435	2R	-1	12057105	12058366	11.38	11.6	11.52	11.28	11.2	11.29	11.44	11.28	11.38	11.34	11.41	11.29	11.35	11.34	10.96	11.33	11.35	11.23	11.43	11.43	11.46	11.46	11.27	-0.153557	-0.0760542	-0.197775	-0.0924287	11.3498	2.39051	0.0816305	0.112051	NA	NA	NA
A_09_P008216	LD38910	NA	NA	NA	NA	NA	NA	NA	NA	NA	12	12.27	12.27	11.94	12	11.91	12.15	11.95	11.96	12	11.99	11.84	11.76	11.77	11.64	11.99	11.74	11.56	11.9	11.86	12.03	12.16	12.23	-0.171414	-0.177028	-0.359316	-0.393082	11.9527	9.69231	0.000110585	0.000311401	NA	NA	NA
A_09_P008221	FBtr0087242	FBtr0087242	FBgn0034087	clueless [Source:FlyBase gene name;Acc:FBgn0034087]	CG8443	clu	2R	1	12074089	12081782	9.68	9.21	9.39	9.64	9.6	9.59	9.34	9.32	9.09	8.91	8.68	9.17	9.51	9.32	8.9	9.18	9.08	9.04	9.57	9.5	10.07	9.86	9.46	-0.116518	-0.721025	-0.395158	-0.316989	9.353	5.86472	0.0022596	0.00460488	NA	NA	NA
A_09_P008226	FBtr0087245	FBtr0087245	FBgn0262166	calypso [Source:FlyBase gene name;Acc:FBgn0262166]	CG8445	calypso	2R	-1	12081562	12083807	7.38	7.25	7.59	7.33	7.3	7.3	7.22	7.08	7.41	7.26	7.14	7.26	7.36	7.32	7.14	7.35	7.06	7.19	7.34	7.29	7.6	7.47	7.39	-0.200852	-0.175286	-0.159136	-0.223522	7.30536	3.12506	0.0352458	0.0535958	NA	NA	NA
A_09_P008231	FBtr0303860	FBtr0303860	FBgn0262026		CG42837	CG42837	2R	1	12084553	12086883	7.25	7.42	7.48	7.25	7.1	7.24	7.36	7.66	6.59	6.71	6.86	7.18	7.08	7.35	7.3	7.48	7.86	7.85	8.13	7.67	7.33	7.69	7.53	-0.128814	-0.730689	-0.170071	0.427216	7.3634	22.291	1.73131e-07	1.06618e-06	NA	NA	NA
A_09_P008241	FBtr0087192	FBtr0087192	FBgn0034092		CG7798	CG7798	2R	-1	12109617	12110132	6.43	6.57	6.59	6.56	6.53	6.61	6.68	6.64	6.56	6.8	6.63	6.5	6.59	6.5	6.64	6.62	6.5	6.63	6.66	6.57	6.43	6.42	6.56	0.101589	0.161194	0.068467	0.0903306	6.57525	2.03851	0.123769	0.16146	NA	NA	NA
A_09_P008246	FBtr0087191	FBtr0087191	FBgn0034093		CG15706	CG15706	2R	-1	12110719	12118189	12.61	12.57	12.41	12.23	12.19	12.19	12.22	12.05	12.01	12.05	12.14	11.68	11.62	11.64	11.86	11.73	11.22	11.1	11.1	11.21	12.74	12.7	12.74	-0.455138	-0.561635	-0.923345	-1.47107	12.001	149.003	1.21628e-15	2.05244e-13	4	NA	NA
A_09_P008256	FBtr0087131	FBtr0087131	FBgn0034095		CG15701	CG15701	2R	1	12117722	12121591	8.19	8.3	8.31	8.16	8.19	8.21	8.15	8.23	8.34	8.29	8.36	8.1	8.15	8.21	8.04	8.25	7.79	7.9	7.92	7.76	8.06	8.05	8.09	0.0175712	0.163385	-0.0183322	-0.326463	8.13312	14.9232	4.76806e-06	1.92988e-05	NA	NA	NA
A_09_P008271	FBtr0087189	FBtr0087189	FBgn0034098	krimper [Source:FlyBase gene name;Acc:FBgn0034098]	CG15707	krimp	2R	-1	12125608	12128222	11.92	11.61	11.71	11.76	11.64	11.75	11.49	11.51	11.19	11.19	11.01	11.03	11.26	11.23	11.03	11.14	11.02	11.1	11.24	11.1	11.89	11.96	11.81	-0.189008	-0.686136	-0.67927	-0.703642	11.4172	40.72	6.86413e-10	9.29797e-09	NA	NA	NA
A_09_P008306	FBtr0087179	FBtr0087179	FBgn0034109		CG7747	CG7747	2R	-1	12179769	12181631	11.25	11.17	11.15	11.26	11.12	11.15	11.21	11.01	11.09	11.15	11.05	11.17	11.09	11.04	10.93	10.96	10.79	10.68	10.88	10.89	11.54	11.3	11.33	-0.13755	-0.195041	-0.250268	-0.479413	11.0962	12.3361	2.02345e-05	6.90521e-05	NA	NA	NA
A_09_P008311	FBtr0087141	FBtr0087141	FBgn0034110	Autophagy-specific gene 9 [Source:FlyBase gene name;Acc:FBgn0034110]	CG3615	Atg9	2R	1	12181903	12184737	9.81	9.58	9.57	9.72	9.58	9.66	9.68	9.51	9.51	9.37	9.27	9.89	9.89	9.91	9.67	9.68	10.06	9.96	9.85	9.82	9.96	9.61	9.47	-0.0381423	-0.283809	0.14006	0.257642	9.69607	8.79217	0.000210084	0.000548638	NA	core autophagy genes	starvation 12.:starvation 4.
A_09_P008316	FBtr0087178	FBtr0087178	FBgn0034113		CG8060	CG8060	2R	-1	12203817	12208222	10.16	10.23	10.3	10.45	10.31	10.49	10.31	10.34	10.84	10.61	10.85	10.7	10.8	10.7	10.5	10.36	10.5	10.52	10.41	10.44	10.14	10.22	10.27	0.160583	0.549494	0.392301	0.245067	10.4541	15.8899	2.9049e-06	1.25092e-05	NA	NA	NA
A_09_P008321	FBtr0087144	FBtr0087144	FBgn0034114		CG4282	CG4282	2R	1	12209693	12212306	10.31	10.02	10.09	9.8	9.69	9.77	9.76	9.73	9.79	9.55	9.75	9.83	9.97	9.92	9.48	9.71	9.44	9.43	9.75	9.75	10.39	10.3	9.96	-0.432581	-0.482568	-0.397421	-0.589219	9.8343	11.6795	3.01417e-05	9.82026e-05	NA	NA	NA
A_09_P008326	LD13649	NA	NA	NA	NA	NA	NA	NA	NA	NA	9.06	9	9.05	8.91	8.88	9.02	9.27	8.93	8.74	8.76	8.72	9.01	9.06	8.96	8.68	8.91	9.47	9.45	9.5	9.37	9.12	8.91	8.95	-0.0136373	-0.277635	-0.091114	0.431745	9.03306	19.5813	5.24233e-07	2.79055e-06	NA	NA	NA
A_09_P008331	FBtr0087150	FBtr0087150	FBgn0034118	Nucleoporin 62 [Source:FlyBase gene name;Acc:FBgn0034118]	CG6251	Nup62	2R	1	12231882	12233333	13.24	13.06	12.98	13.11	13.1	13.02	13	12.92	12.87	12.76	12.82	12.71	12.62	12.68	12.46	12.52	12.63	12.52	12.48	12.57	13.21	13.08	13.04	-0.070585	-0.285754	-0.505333	-0.55527	12.8442	35.8101	2.33698e-09	2.63235e-08	NA	NA	NA
A_09_P008356	FBtr0087157	FBtr0087157	FBgn0034126		CG4398	CG4398	2R	1	12319749	12320688	12.15	12.18	12.16	11.98	12.06	12.09	11.91	11.97	12.16	12.05	12.02	11.69	11.66	11.75	12.09	11.83	12.08	12.25	11.79	11.85	12.18	12.25	12.53	-0.237751	-0.162625	-0.439043	-0.249176	12.03	6.82135	0.000984533	0.00217825	NA	NA	NA
A_09_P008366	FBtr0113085	FBtr0113085	FBgn0034128		CG4409	CG4409	2R	1	12330741	12332350	6.63	6.59	6.7	6.61	6.68	6.65	6.66	6.66	6.58	6.57	6.75	6.61	6.47	6.59	6.62	6.54	6.47	6.55	6.47	6.56	6.79	6.77	6.76	-0.0558305	-0.0748144	-0.140992	-0.195626	6.62148	4.62908	0.00725226	0.0131157	NA	NA	NA
A_09_P008401	FBtr0087125	FBtr0087125	FBgn0034136	Dopamine transporter [Source:FlyBase gene name;Acc:FBgn0034136]	CG8380	DAT	2R	-1	12446072	12452763	6.74	6.59	6.67	6.74	6.75	6.7	6.71	6.64	6.43	6.41	6.44	6.5	6.48	6.51	6.48	6.49	6.34	6.5	6.48	6.36	6.7	6.49	6.69	0.0642432	-0.21985	-0.154518	-0.228592	6.55887	14.117	7.33525e-06	2.81559e-05	NA	NA	NA
A_09_P008406	FBtr0087100	FBtr0087100	FBgn0034137		CG4945	CG4945	2R	1	12453552	12457625	6.39	6.47	6.49	6.39	6.45	6.38	6.41	6.51	6.48	6.61	6.56	6.43	6.6	6.47	6.47	6.47	6.45	6.6	6.5	6.48	6.7	6.56	6.51	-0.0924356	0.0304333	-0.0314006	-0.0135636	6.4956	1.28858	0.30473	0.355623	NA	NA	NA
A_09_P008411	FBtr0087124	FBtr0087124	FBgn0034138	Ribosomal protein S15 [Source:FlyBase gene name;Acc:FBgn0034138]	CG8332	RpS15	2R	-1	12457618	12458756	15.23	15.26	15.53	15.18	15.3	15.09	15.31	15.44	15.53	15.55	15.62	15.6	15.34	15.34	15.3	15.5	15.62	15.57	15.55	15.67	15.26	15.37	15.02	-0.0131858	0.289277	0.138273	0.326555	15.3983	6.87329	0.000942656	0.00209497	NA	cytoplasmic ribosome	NA
A_09_P008416	FBtr0100547	FBtr0100547	FBgn0034139		CG4927	CG4927	2R	1	12459604	12461659	6.95	6.95	6.91	6.99	7.08	7.09	7.21	7.04	7.39	7.25	7.4	7.57	7.25	7.28	7.39	7.47	7.39	7.26	7.21	7.42	6.91	6.89	6.93	0.159828	0.420622	0.468818	0.394122	7.18379	23.2512	1.19891e-07	7.7925e-07	NA	NA	NA
A_09_P008421	FBtr0087122	FBtr0087122	FBgn0034140		CG8317	CG8317	2R	-1	12462084	12464087	7.6	7.52	7.6	8.05	8.04	8.08	8.02	7.92	8.57	8.54	8.46	8.5	8.52	8.48	8.27	8.44	8.3	8.21	8.31	8.29	7.64	7.61	7.49	0.444959	0.948751	0.863442	0.702512	8.10718	114.102	2.03597e-14	1.72589e-12	NA	NA	H202.
A_09_P008426	FBtr0087121	FBtr0087121	FBgn0034141		CG8311	CG8311	2R	-1	12474550	12476686	9.74	9.8	9.68	9.27	9.45	9.52	9.52	9.44	9.32	9.53	9.39	9.33	9.29	9.37	9.33	9.41	9.79	9.67	9.65	9.62	9.68	9.88	9.94	-0.349371	-0.37664	-0.442166	-0.107837	9.54819	19.9349	4.50753e-07	2.44776e-06	NA	NA	NA
A_09_P008431	FBtr0087120	FBtr0087120	FBgn0034142		CG8306	CG8306	2R	-1	12477023	12482218	10.1	9.97	9.9	9.88	9.82	9.85	9.89	9.79	9.46	9.25	9.44	9.77	9.69	9.75	9.69	9.56	10.13	10.15	9.91	10.02	10.01	9.82	9.89	-0.102003	-0.564954	-0.257022	0.105803	9.81483	27.0807	3.09143e-08	2.40806e-07	NA	NA	NA
A_09_P008446	FBtr0087108	FBtr0087108	FBgn0034145		CG5065	CG5065	2R	1	12495159	12512399	6.52	6.47	6.49	6.36	6.63	6.53	6.53	6.54	6.58	6.5	6.58	6.47	6.45	6.53	6.51	6.52	6.62	6.5	6.59	6.63	6.49	6.58	6.56	0.000354964	0.0381294	-0.0190531	0.0673356	6.52947	0.946872	0.455668	0.503768	NA	NA	NA
A_09_P008461	FBtr0087081	FBtr0087081	FBgn0034153	Acp53C14b [Source:FlyBase gene name;Acc:FBgn0034153]	CG15616	Acp53C14b	2R	-1	12636411	12636952	6.45	6.34	6.27	6.87	6.74	6.83	6.67	6.7	6.84	6.74	6.73	6.72	6.74	6.77	6.83	6.9	6.52	6.67	6.64	6.77	6.35	6.34	6.23	0.432041	0.440831	0.463085	0.320054	6.63798	26.4141	3.86888e-08	2.92164e-07	NA	NA	NA
A_09_P008471	FBtr0087079	FBtr0087079	FBgn0034155	unc-104 [Source:FlyBase gene name;Acc:FBgn0034155]	CG8566	unc-104	2R	-1	12639004	12660002	8.62	8.56	8.51	8.34	8.32	8.43	8.42	8.2	8.26	8.13	8.25	8.12	8.18	8.27	7.97	8.29	8.38	8.26	8.63	8.52	8.6	8.51	8.41	-0.192979	-0.322441	-0.370387	-0.087344	8.35594	9.53291	0.000123571	0.000342946	NA	NA	NA
A_09_P008486	FBtr0087030	FBtr0087030	FBgn0034158		CG5522	CG5522	2R	1	12671196	12679981	11.21	10.95	11.08	11.11	10.98	10.97	11.03	10.9	11.35	11.45	11.25	11.88	11.88	11.84	11.54	11.86	11.65	11.52	11.96	11.92	11.45	11.28	10.87	-0.143942	0.20904	0.661134	0.622684	11.3868	25.8148	4.75214e-08	3.48516e-07	NA	NA	NA
A_09_P008501	FBtr0087042	FBtr0087042	FBgn0034162		CG6426	CG6426	2R	1	12756897	12759359	6.72	6.74	6.8	6.81	6.76	6.74	6.72	6.69	6.82	6.7	6.68	6.78	6.65	6.75	6.8	6.78	6.5	6.61	6.51	6.67	6.59	6.62	6.71	0.0459633	0.0348936	0.0531443	-0.122673	6.70194	3.46946	0.0241358	0.0382143	NA	NA	infection bacteria.
A_09_P008526	FBtr0087053	FBtr0087053	FBgn0034172		CG6665	CG6665	2R	1	12845007	12846436	9.57	9.44	9.52	9.78	9.69	9.64	9.72	9.55	9.87	9.96	9.8	10.05	10.12	9.86	9.5	9.9	9.78	9.76	10.13	10.12	9.63	9.58	9.51	0.135049	0.334957	0.341805	0.405931	9.76042	6.71604	0.00107578	0.00235818	NA	NA	NA
A_09_P008536	FBtr0087060	FBtr0087060	FBgn0034175	ste24b prenyl protease type I [Source:FlyBase gene name;Acc:FBgn0034175]	CG9001	ste24b	2R	-1	12886115	12887631	8.05	7.91	8.21	7.27	7.26	7.13	7.43	7.16	7.23	7.01	7.07	7.3	7.24	7.22	7.3	7.32	7.63	7.54	7.62	7.77	8.19	8.2	8.07	-0.855636	-0.99947	-0.830339	-0.466383	7.52715	74.9737	1.58371e-12	5.66161e-11	NA	NA	NA
A_09_P008541	FBtr0087059	FBtr0087059	FBgn0034176	prenyl protease type I [Source:FlyBase gene name;Acc:FBgn0034176]	CG9000	ste24a	2R	-1	12887745	12889431	6.9	6.82	6.93	6.75	6.87	6.71	6.73	6.81	6.69	6.71	6.64	6.79	6.79	6.82	6.67	6.83	6.83	6.79	6.69	6.69	6.88	7.01	6.84	-0.122641	-0.216834	-0.117598	-0.14744	6.79153	4.88862	0.00562365	0.0104369	NA	NA	NA
A_09_P008546	FBtr0087057	FBtr0087057	FBgn0034177		CG6796	CG6796	2R	1	12889519	12891107	7.84	7.98	7.93	7.57	7.55	7.61	7.7	7.69	7.23	7.09	7.17	7.42	7.39	7.56	7.34	7.36	7.42	7.25	7.21	7.32	8.1	8.16	7.89	-0.359693	-0.820297	-0.570754	-0.682219	7.55601	49.8873	9.50055e-11	1.75222e-09	NA	NA	NA
A_09_P008551	FBtr0086966	FBtr0086966	FBgn0034179		CG6805	CG6805	2R	1	12892958	12895006	12.49	12.52	12.52	12.93	13.05	13.08	13.11	13.09	13.36	13.5	13.56	13.35	13.6	13.23	13.6	13.39	12.98	12.77	13.3	13.09	12.55	12.54	12.65	0.50828	0.93135	0.89104	0.49316	13.0547	43.1215	3.9477e-10	5.84531e-09	NA	NA	NA
A_09_P008556	FBtr0114627	FBtr0114627	FBgn0034180	Eps15 homology domain containing protein-binding protein 1 [Source:FlyBase gene name;Acc:FBgn0034180]	CG15609	Ehbp1	2R	-1	12895411	12903391	10.38	10.31	10.24	10.65	10.71	10.65	10.71	10.67	11.01	11.05	11.19	10.86	10.84	10.9	11.17	10.79	10.62	10.59	10.54	10.56	10.39	10.32	10.55	0.312677	0.717232	0.545148	0.213122	10.683	33.6076	4.24526e-09	4.38264e-08	NA	NA	NA
A_09_P008561	FBtr0087017	FBtr0087017	FBgn0034181		CG8963	CG8963	2R	-1	12903851	12907057	12.01	12.43	12.44	12.35	12.38	12.54	12.56	12.74	12.64	12.66	12.73	12.34	12.45	12.48	12.8	12.64	12.4	12.56	12.55	12.43	11.78	12.07	12.25	0.349547	0.512992	0.377774	0.320494	12.4452	6.1658	0.00172868	0.00361807	NA	NA	NA
A_09_P008566	FBtr0086972	FBtr0086972	FBgn0034182		CG9640	CG9640	2R	1	12932248	12934273	8.39	8.39	8.61	9.41	9.29	9.23	9.19	9.2	9.32	9.36	9.51	8.91	8.97	8.78	8.65	9.3	8.42	8.3	9.08	9.03	8.63	8.82	8.21	0.755264	0.887783	0.411526	0.199026	8.91315	12.5799	1.75126e-05	6.09147e-05	NA	NA	NA
A_09_P008576	FBtr0086974	FBtr0086974	FBgn0034184		CG9646	CG9646	2R	1	12936380	12941360	10.17	9.96	10.02	10.47	10.32	10.29	10.31	10.2	10.54	10.54	10.46	11.01	10.93	10.85	10.91	10.68	10.5	10.39	10.69	10.61	10.33	10	10.17	0.20906	0.407814	0.76904	0.439659	10.4499	31.2816	8.27524e-09	7.79436e-08	NA	NA	NA
A_09_P008581	FBtr0087013	FBtr0087013	FBgn0034186		CG8950	CG8950	2R	-1	12947213	12950139	11.22	11.17	11.18	10.85	10.8	10.89	10.92	10.69	10.8	10.72	10.73	10.87	10.8	10.81	10.34	10.67	10.59	10.64	10.46	10.68	11.22	11.13	10.98	-0.319629	-0.400841	-0.450548	-0.554725	10.8327	15.2689	3.98364e-06	1.64484e-05	NA	NA	NA
A_09_P008586	FBtr0300277	FBtr0300277	FBgn0034187		CG6967	CG6967	2R	1	12950282	12954051	8.65	8.3	8.42	8.57	8.56	8.46	8.38	8.32	8.84	8.69	8.58	8.98	8.99	8.81	8.32	8.87	8.87	8.79	9.22	9.07	8.72	8.57	8.42	-0.0543206	0.186103	0.277622	0.473693	8.67022	6.85389	0.000958066	0.00212516	NA	NA	NA
A_09_P008591	FBtr0086979	FBtr0086979	FBgn0034191		CG6984	CG6984	2R	1	12979515	12980575	7.6	7.65	7.54	7.5	7.74	7.7	7.79	7.79	7.57	7.51	7.47	7.75	7.63	7.77	7.92	7.74	7.87	7.75	7.55	7.53	7.63	7.6	7.82	0.0616191	-0.124458	0.120097	0.0307587	7.67016	2.36646	0.0839643	0.114853	NA	NA	NA
A_09_P008596	FBtr0086982	FBtr0086982	FBgn0034194		CG15611	CG15611	2R	1	12996352	13001866	6.75	6.71	6.77	6.75	6.72	6.79	6.8	6.72	6.76	6.84	6.73	6.76	6.7	6.88	6.7	6.83	6.71	6.77	6.83	6.78	6.51	6.69	6.73	0.0634809	0.0849998	0.0819958	0.0799584	6.74905	1.05176	0.40344	0.453139	NA	NA	NA
A_09_P008621	FBtr0086986	FBtr0086986	FBgn0034199	Growth-blocking peptide [Source:FlyBase gene name;Acc:FBgn0034199]	CG15917	Gbp	2R	1	13023962	13024408	10.18	10.6	10.62	10.09	10.18	10.08	10.72	10.22	9.84	9.92	10.01	9.52	9.29	9.23	9.25	9.87	9.12	8.89	9.39	9.64	10.68	10.61	10.33	-0.245135	-0.580452	-1.0735	-1.24224	9.92562	26.0711	4.35004e-08	3.23094e-07	4	NA	NA
A_09_P008656	FBtr0086964	FBtr0086964	FBgn0034210		CG6568	CG6568	2R	-1	13292809	13294930	11.13	11.1	11.02	10.47	10.5	10.48	10.36	10.41	10.96	10.81	11.02	10.86	10.82	10.88	10.59	10.86	10.97	11.11	10.94	11.03	11	10.92	10.84	-0.554641	-0.0725689	-0.197511	0.0144314	10.8297	26.3837	3.90915e-08	2.94712e-07	NA	NA	NA
A_09_P008661	FBtr0086961	FBtr0086961	FBgn0034214		CG6550	CG6550	2R	-1	13313175	13314984	10.42	10.57	10.53	10.41	10.35	10.37	10.55	10.5	10.42	10.35	10.47	10.65	10.62	10.66	10.51	10.69	10.49	10.34	10.68	10.7	10.49	10.49	10.27	-0.0267782	-0.0480508	0.160411	0.0890053	10.5017	3.015	0.0398624	0.0597457	NA	NA	NA
A_09_P008666	FBtr0086916	FBtr0086916	FBgn0034215		CG4802	CG4802	2R	1	13315447	13316820	10.74	10.93	10.85	10.68	10.68	10.63	10.92	10.83	10.36	10.41	10.46	10.17	10.2	10.28	10.31	10.39	10.54	10.36	10.52	10.38	10.87	11	10.97	-0.141755	-0.483572	-0.622485	-0.441891	10.5866	34.2211	3.58325e-09	3.79022e-08	NA	NA	NA
A_09_P008671	FBtr0086917	FBtr0086917	FBgn0034217	Lethal hybrid rescue [Source:FlyBase gene name;Acc:FBgn0034217]	CG18468	Lhr	2R	1	13318545	13319724	10.73	10.82	10.64	10.2	10.16	10.17	10.2	9.93	10.3	10.08	10.15	10.06	10.14	10.28	9.67	10.21	10.03	9.94	9.94	10.11	10.69	10.68	10.45	-0.538039	-0.494337	-0.597672	-0.663376	10.2432	18.4545	8.60275e-07	4.30758e-06	NA	NA	NA
A_09_P008681	FBtr0086957	FBtr0086957	FBgn0034219	methuselah-like 4 [Source:FlyBase gene name;Acc:FBgn0034219]	CG6536	mthl4	2R	-1	13332688	13334988	8.91	8.92	9.05	8.8	8.89	8.9	9.05	9.09	8.58	8.6	8.85	8.64	8.55	8.48	8.83	8.58	8.63	8.75	8.69	8.69	8.6	8.76	8.97	0.075785	-0.189154	-0.248145	-0.176202	8.77463	5.5831	0.00291907	0.00579832	NA	NA	NA
A_09_P008686	FBtr0086919	FBtr0086919	FBgn0034221		CG10764	CG10764	2R	1	13340924	13343234	7.06	7.11	7.09	7.1	7.03	7.04	7.11	7.03	6.82	6.7	6.76	7	7.14	7.07	6.87	6.96	6.91	6.77	7.06	6.91	7.14	7.08	7.1	-0.0326086	-0.337851	-0.0898781	-0.182176	6.99476	9.91642	9.47733e-05	0.000271451	NA	NA	NA
A_09_P008691	FBtr0086954	FBtr0086954	FBgn0034223	Testin ortholog [Source:FlyBase gene name;Acc:FBgn0034223]	CG6522	Tes	2R	-1	13353384	13356681	11.64	11.31	11.32	11.48	11.35	11.41	11.26	11.2	11.27	10.93	11.12	11.32	11.34	11.25	10.77	11.06	10.98	10.94	11.17	11.33	11.63	11.48	11.18	-0.0866352	-0.320828	-0.277871	-0.323004	11.2497	3.56542	0.0217579	0.0348899	NA	NA	NA
A_09_P008701	FBtr0086926	FBtr0086926	FBgn0034225	veil [Source:FlyBase gene name;Acc:FBgn0034225]	CG4827	veil	2R	1	13366629	13369633	6.97	6.94	6.98	7.55	7.55	7.66	7.68	7.53	7.5	7.53	7.46	7.62	7.62	7.61	7.43	7.64	8.05	8.02	8.24	8.22	6.99	6.96	6.9	0.636647	0.540577	0.627247	1.17323	7.50706	126.369	6.95423e-15	7.65644e-13	2	NA	NA
A_09_P008711	FBtr0086935	FBtr0086935	FBgn0034229		CG4847	CG4847	2R	1	13399028	13401364	8.08	9.22	7.66	8.04	8.23	7.99	8.91	9.45	8.59	10.03	8.79	8.41	7.9	7.99	8.57	9.06	10.03	8.2	9.22	8.08	8.1	8.12	7.76	0.36557	0.978936	0.229703	0.723536	8.54004	1.77774	0.169165	0.212498	NA	NA	NA
A_09_P008716	FBtr0086939	FBtr0086939	FBgn0034230		CG4853	CG4853	2R	1	13401710	13404950	9.77	9.62	9.67	9.78	9.68	9.73	9.63	9.66	9.77	9.68	9.62	10.03	10.07	9.9	9.94	9.76	10.05	9.99	10.08	10.01	9.68	9.67	9.82	-0.0102441	-0.0152312	0.233955	0.326059	9.80958	14.4605	6.09285e-06	2.39054e-05	NA	NA	NA
A_09_P008721	FBtr0086951	FBtr0086951	FBgn0034231	Anaphase promoting complex subunit 10 [Source:FlyBase gene name;Acc:FBgn0034231]	CG11419	Apc10	2R	-1	13404766	13405688	11.53	11.59	11.6	11.29	11.36	11.23	11.4	11.14	10.89	10.96	10.9	10.84	10.8	10.81	10.72	10.89	10.96	10.98	10.92	11.08	11.47	11.61	11.77	-0.308443	-0.679319	-0.783155	-0.609692	11.1629	63.911	8.02063e-12	2.25577e-10	NA	NA	NA
A_09_P008726	FBtr0086940	FBtr0086940	FBgn0034232		CG4866	CG4866	2R	1	13405728	13406532	9.7	9.78	9.7	9.72	9.75	9.75	9.86	9.72	9.35	9.28	9.09	9.72	9.75	9.76	9.47	9.68	9.96	9.82	10.01	9.96	10.04	9.8	9.79	-0.0407551	-0.561166	-0.124693	0.137788	9.71636	19.6976	4.98711e-07	2.67361e-06	NA	NA	NA
A_09_P008731	FBtr0086942	FBtr0086942	FBgn0034237	eIF3-S9 [Source:FlyBase gene name;Acc:FBgn0034237]	CG4878	eIF3-S9	2R	1	13423718	13426647	10.34	10.3	10.13	10.36	10.2	10.4	10.29	10.61	9.8	10.04	9.56	10.27	10.22	10.32	10.71	10.24	10.6	10.61	10.49	10.33	10.43	10.42	10.49	0.019664	-0.549923	0.00221806	0.156484	10.3114	9.58899	0.000118823	0.000331295	NA	NA	NA
A_09_P008741	FBtr0307337	FBtr0307337	FBgn0263113		CG43370	CG43370	2R	1	13426827	13431858	6.97	6.45	6.91	7.55	7.65	7.44	7.42	7.24	7.13	6.84	6.72	7.34	7.29	7.48	7.48	7.21	7.32	7.46	7.49	7.2	6.86	6.45	6.91	0.699343	0.134447	0.600815	0.608516	7.167	17.3011	1.46291e-06	6.87157e-06	NA	NA	NA
A_09_P008746	FBtr0113090	FBtr0113090	FBgn0034240	Misexpression suppressor of ras 4 [Source:FlyBase gene name;Acc:FBgn0034240]	CG4903	MESR4	2R	1	13435329	13443644	9.77	9.86	9.69	9.92	10.07	9.97	10.05	9.79	9.73	9.71	9.73	9.57	9.6	9.77	10.01	9.87	9.73	9.39	9.66	9.65	9.75	9.75	9.88	0.176411	-0.060886	-0.0172198	-0.1759	9.77966	4.89494	0.0055893	0.0103774	NA	NA	NA
A_09_P008751	FBtr0086827	FBtr0086827	FBgn0034242		CG14480	CG14480	2R	1	13451845	13453357	10.76	10.92	11.06	10.78	10.83	10.69	10.79	10.88	10.55	10.88	10.69	10.53	10.38	10.39	10.64	10.8	10.62	10.58	10.77	10.64	10.84	11.03	10.97	-0.135974	-0.22069	-0.377882	-0.27699	10.7406	7.20296	0.000718034	0.001648	NA	NA	NA
A_09_P008756	FBtr0086906	FBtr0086906	FBgn0034243	nucleostemin 2 [Source:FlyBase gene name;Acc:FBgn0034243]	CG6501	ns2	2R	-1	13453284	13455950	11.87	11.73	11.57	12.2	12.1	12.03	12.12	11.93	12.06	12.12	12.13	12.56	12.59	12.39	12.21	12.21	12.48	12.18	12.52	12.54	12.09	11.8	11.75	0.274047	0.302216	0.588896	0.627274	12.1385	15.9438	2.82752e-06	1.2205e-05	NA	NA	NA
A_09_P008761	FBtr0086905	FBtr0086905	FBgn0034245		CG14482	CG14482	2R	-1	13459601	13460287	14.17	14.28	14.34	13.94	14	13.99	14.17	14.07	14.19	14.07	14.09	13.89	13.83	13.84	13.29	14.15	13.46	13.41	13.69	13.77	14.07	14.13	13.6	-0.0661572	0.0187282	-0.299345	-0.517451	13.9323	5.38402	0.00351011	0.00684654	NA	respiratory chain	NA
A_09_P008766	FBtr0086904	FBtr0086904	FBgn0034246	Dicer-2 [Source:FlyBase gene name;Acc:FBgn0034246]	CG6493	Dcr-2	2R	-1	13462484	13469031	11.3	11.12	10.96	11.17	11.07	11.04	10.84	10.98	11.27	11.14	11.25	10.78	10.95	10.93	11.22	10.85	10.93	11.29	10.73	10.82	11.09	11.03	11.36	-0.122625	0.076153	-0.197627	-0.200817	11.0491	2.54782	0.0679545	0.0954779	NA	NA	NA
A_09_P008776	FBtr0086902	FBtr0086902	FBgn0034248		CG14483	CG14483	2R	-1	13473140	13473824	7.07	7.32	7.25	6.92	7.05	6.95	7.11	7.14	6.62	6.89	6.79	6.92	6.93	6.97	6.85	7.12	7.04	6.89	7.09	7.02	7.1	7.37	7.25	-0.194024	-0.459882	-0.269907	-0.216916	7.02883	9.8579	9.865e-05	0.000280994	NA	NA	NA
A_09_P008781	FBtr0086900	FBtr0086900	FBgn0034249	RhoGAP54D [Source:FlyBase gene name;Acc:FBgn0034249]	CG6477	RhoGAP54D	2R	-1	13473930	13478387	11.61	11.5	11.43	11.37	11.44	11.55	11.29	11.56	11.93	11.84	11.77	11.48	11.5	11.69	11.51	11.51	10.84	11.04	10.84	10.98	11.52	11.65	11.51	-0.0929888	0.308867	0.00359581	-0.610726	11.4509	42.6631	4.37804e-10	6.38069e-09	NA	NA	NA
A_09_P008786	FBtr0086901	FBtr0086901	FBgn0034249	RhoGAP54D [Source:FlyBase gene name;Acc:FBgn0034249]	CG6477	RhoGAP54D	2R	-1	13473930	13478387	7.55	7.44	7.47	7.75	7.63	7.68	7.55	7.41	8.37	8.26	8.09	8.13	8.16	8.2	7.92	7.99	7.62	7.55	7.51	7.66	7.46	7.61	7.57	0.0900536	0.726768	0.563156	0.0707489	7.76437	39.1173	1.00896e-09	1.29296e-08	NA	NA	NA
A_09_P008791	FBtr0086834	FBtr0086834	FBgn0034251		CG11423	CG11423	2R	1	13482772	13484914	6.77	6.69	6.75	6.61	6.62	6.7	6.62	6.57	6.68	6.71	6.7	6.61	6.68	6.67	6.73	6.55	6.57	6.63	6.47	6.48	6.71	6.76	6.86	-0.133002	-0.059882	-0.105437	-0.218705	6.65723	5.95361	0.00208649	0.00428645	NA	NA	NA
A_09_P008796	FBtr0086895	FBtr0086895	FBgn0034253		CG10936	CG10936	2R	-1	13492456	13526639	7.63	7.82	7.89	7.51	7.59	7.59	7.87	7.98	7.79	7.76	7.98	7.9	7.79	7.74	7.95	8.16	7.73	7.69	8.04	7.97	7.71	7.89	7.73	-0.0708105	0.0638262	0.127784	0.0770612	7.81407	1.25228	0.318237	0.368933	NA	NA	NA
A_09_P008801	FBtr0086896	FBtr0086896	FBgn0034255		CG18186	CG18186	2R	-1	13521302	13521680	12.73	12.64	12.81	12.61	12.68	12.74	12.55	12.67	12.79	12.72	12.79	12.86	12.76	12.7	12.87	12.85	12.71	12.82	12.7	12.7	12.84	12.84	12.8	-0.127493	-0.0107997	0.0324903	-0.0434398	12.7476	2.8378	0.0487015	0.0712604	NA	NA	NA
A_09_P008806	FBtr0086836	FBtr0086836	FBgn0034258	eIF3-S8 [Source:FlyBase gene name;Acc:FBgn0034258]	CG4954	eIF3-S8	2R	1	13553183	13556749	11.98	12.07	12.07	11.98	12.18	12.03	12.18	12.26	11.29	11.64	11.43	12.14	12.06	12.11	12.49	12.18	12.36	12.29	12.06	12.12	12.24	12.27	12.26	-0.0227658	-0.696944	0.0481618	0.0609135	12.0736	17.8861	1.11402e-06	5.41302e-06	NA	NA	NA
A_09_P008811	FBtr0086892	FBtr0086892	FBgn0034259		CG6459	P32	2R	-1	13558814	13560148	14.73	14.62	14.59	14.81	14.77	14.76	14.8	14.81	14.88	14.83	14.97	14.75	14.79	14.69	14.56	14.48	14.68	14.6	14.76	14.77	14.68	14.59	14.55	0.162516	0.265993	0.0266747	0.0741288	14.7163	5.9776	0.00204227	0.00420279	NA	NA	hyperoxia:Tunicamycin
A_09_P008816	FBtr0301266	FBtr0301266	FBgn0260764		CG42562	CG42562	2R	1	13573348	13573915	6.87	6.91	6.95	6.63	6.7	6.66	6.67	6.67	6.63	6.65	6.73	6.58	6.44	6.55	6.6	6.51	6.63	6.64	6.63	6.66	6.84	6.85	6.96	-0.233145	-0.22465	-0.359624	-0.254818	6.69373	22.986	1.32534e-07	8.48294e-07	NA	NA	NA
A_09_P008831	FBtr0086859	FBtr0086859	FBgn0034263		CG10934	CG10934	2R	1	13609844	13610886	6.3	6.44	6.48	6.55	6.51	6.62	6.62	6.55	6.57	6.5	6.65	6.61	6.47	6.56	6.63	6.54	6.58	6.51	6.5	6.56	6.45	6.5	6.5	0.124656	0.126113	0.115214	0.0913362	6.53056	2.72129	0.0556326	0.0801678	NA	NA	NA
A_09_P008836	FBtr0086860	FBtr0086860	FBgn0034264		CG10933	CG10933	2R	1	13610818	13612561	6.57	6.48	6.42	6.66	6.65	6.67	6.6	6.65	6.71	6.49	6.59	6.56	6.51	6.57	6.63	6.62	6.44	6.55	6.61	6.52	6.39	6.3	6.56	0.189539	0.142539	0.1225	0.0721069	6.55386	3.94014	0.014619	0.0244454	NA	NA	NA
A_09_P008841	FBtr0086885	FBtr0086885	FBgn0034265	Sorting nexin 16 [Source:FlyBase gene name;Acc:FBgn0034265]	CG6410	Snx16	2R	-1	13612535	13614305	9.2	9.06	8.95	8.97	8.84	8.91	9.08	8.87	8.75	8.51	8.68	8.82	8.86	8.9	8.77	8.87	8.58	8.49	8.67	8.7	9.27	9.07	8.96	-0.151438	-0.439708	-0.242113	-0.47651	8.85947	16.8326	1.82855e-06	8.32905e-06	NA	NA	NA
A_09_P008846	FBtr0086861	FBtr0086861	FBgn0034266		CG4975	CG4975	2R	1	13614443	13620492	8.83	8.66	8.64	8.83	8.84	8.99	8.79	8.99	8.93	8.86	8.78	9.12	9.03	9.19	9.47	9	9.07	9.44	8.8	8.92	8.85	8.77	9.05	0.0878516	0.055808	0.363918	0.259264	8.95011	4.30205	0.0100673	0.0175475	NA	NA	NA
A_09_P008851	FBtr0086862	FBtr0086862	FBgn0034267		CG4984	CG4984	2R	1	13614477	13620492	7.43	7.13	7.41	7.15	7.14	7.23	7.16	7.08	6.9	6.92	7	6.9	6.62	6.78	6.82	6.82	6.6	6.7	6.8	6.71	7.24	7.24	7.28	-0.135409	-0.348732	-0.49972	-0.588141	7.00268	33.5184	4.35215e-09	4.48018e-08	NA	NA	NA
A_09_P008856	FBtr0086883	FBtr0086883	FBgn0034269		CG6406	CG6406	2R	-1	13621924	13624769	10.14	10.1	10.25	10.23	10.27	10.44	10.13	10.45	10.68	10.47	10.5	10.31	10.35	10.45	10.42	10.21	10.1	10.32	10.01	10.14	9.95	10.15	10	0.206052	0.453426	0.249843	0.0477091	10.2638	9.39877	0.000135789	0.000372446	NA	NA	NA
A_09_P008861	FBtr0086882	FBtr0086882	FBgn0034270		CG6401	CG6401	2R	-1	13625357	13627162	9.6	9.56	9.54	9.2	9.1	9.06	9.03	8.98	9.67	9.61	9.35	9.61	9.56	9.63	9.4	9.51	9.25	9.16	9.31	9.43	9.58	9.53	9.44	-0.465985	0.00223244	0.00193119	-0.253073	9.39642	21.0288	2.86119e-07	1.6479e-06	NA	NA	NA
A_09_P008866	FBtr0086864	FBtr0086864	FBgn0034271		CG4996	CG4996	2R	1	13627398	13631480	9.96	10.2	10.07	10.02	9.98	10.13	10.28	10.16	10.36	10.16	10.37	10.33	10.33	10.46	10.22	10.44	10.02	9.85	10.37	10.37	9.93	9.98	9.88	0.111164	0.295357	0.354126	0.151208	10.169	5.07866	0.00468339	0.00885664	NA	NA	NA
A_09_P008891	FBtr0089559	FBtr0089559	FBgn0034277		CG6370	CG6370	2R	-1	13652077	13654712	9.72	9.94	9.93	9.72	9.73	9.77	10.11	10.04	9.13	9.13	9.06	9.96	9.68	9.79	9.86	9.6	10.23	10.33	9.37	9.93	9.88	9.91	9.74	0.0235205	-0.742972	-0.0726246	0.116825	9.76306	9.67282	0.00011209	0.000314941	NA	NA	NA
A_09_P008906	FBtr0086801	FBtr0086801	FBgn0034281		CG14490	CG14490	2R	1	13748304	13749018	7.63	8.69	7.32	7.88	8	7.78	8.4	9.53	8.23	9.74	7.83	8.08	7.66	7.73	7.96	9.1	9.69	7.92	8.76	7.4	7.43	8.2	7.23	0.565555	0.847274	0.357284	0.692662	8.18235	1.10147	0.380571	0.430821	NA	NA	NA
A_09_P008911	FBtr0113091	FBtr0113091	FBgn0034282	Mapmodulin [Source:FlyBase gene name;Acc:FBgn0034282]	CG5784	Mapmodulin	2R	-1	13753827	13759515	14.24	14.48	14.32	14.17	14.29	14.35	14.28	14.3	14.02	13.89	14.1	13.75	13.83	13.83	13.98	13.97	13.71	13.73	13.61	13.56	13.96	13.99	14.17	0.0863849	-0.19264	-0.322012	-0.542283	14.0236	18.6629	7.8365e-07	3.97237e-06	NA	NA	NA
A_09_P008951	FBtr0086811	FBtr0086811	FBgn0034292		CG5767	CG5767	2R	-1	13933903	13934989	6.47	6.56	6.48	6.7	6.67	6.59	6.63	6.71	6.7	6.75	6.65	6.7	6.36	6.72	6.7	6.74	7.07	6.66	6.86	6.76	6.45	6.76	6.63	0.102333	0.143283	0.0871707	0.279107	6.66495	3.25192	0.030622	0.047225	NA	NA	NA
A_09_P008956	FBtr0086810	FBtr0086810	FBgn0034293		CG14495	CG14495	2R	-1	13936309	13937230	6.54	6.47	6.44	6.32	6.55	6.52	6.56	6.45	6.44	6.63	6.56	6.41	6.57	6.63	6.52	6.55	6.56	6.42	6.54	6.46	6.53	6.66	6.59	-0.0591634	0.0034272	-0.00348758	-0.0439584	6.51726	0.468822	0.757986	0.783142	NA	NA	NA
A_09_P008976	FBtr0086787	FBtr0086787	FBgn0034299		CG5757	CG5757	2R	-1	13981228	13982405	11.34	11.18	11.38	11.6	11.57	11.71	11.39	11.43	11.95	11.86	11.82	11.97	12.06	11.79	11.39	11.8	11.94	11.99	12.23	12.04	11.37	11.26	11.12	0.264106	0.600784	0.525825	0.773141	11.6607	19.785	4.80441e-07	2.59105e-06	NA	NA	NA
A_09_P008981	FBtr0086732	FBtr0086732	FBgn0034300		CG5098	CG5098	2R	1	13982457	13988536	9.54	9.26	9.48	9.82	9.84	9.74	9.69	9.7	9.83	9.7	9.77	10.17	10.17	10.07	9.61	10	9.84	9.74	10.34	10.2	9.59	9.46	9.23	0.329989	0.338719	0.576388	0.603087	9.77387	10.6776	5.69729e-05	0.000172659	NA	NA	NA
A_09_P008991	FBtr0329999	FBtr0329999	FBgn0034304		CG5742	CG5742	2R	-1	14035601	14038892	9.65	9.67	9.53	9.79	9.81	9.79	9.87	9.71	10.1	10.2	10.17	9.79	9.85	9.85	9.89	9.85	9.86	9.76	9.81	9.76	9.7	9.65	9.79	0.131092	0.494574	0.184575	0.134475	9.82045	23.3282	1.16468e-07	7.61383e-07	NA	NA	NA
A_09_P008996	FBtr0086745	FBtr0086745	FBgn0034307		CG10914	CG10914	2R	1	14045762	14047815	7.24	7.06	7.03	7.24	7.15	7.2	7.05	6.94	7.38	7.12	7.35	7.26	7.28	7.27	6.96	7.18	7.06	6.92	7.1	7.12	7.14	7.14	6.99	0.0152737	0.183258	0.0898922	-0.0487533	7.13919	2.23031	0.0985621	0.132101	NA	NA	NA
A_09_P009001	FBtr0086746	FBtr0086746	FBgn0034308		CG10915	CG10915	2R	1	14048225	14051714	9.78	10	10.04	9.88	9.98	10.02	9.97	10.19	10.2	10.31	10.19	10.07	10.07	10.17	10.48	10.21	9.96	10.06	10.16	10.03	9.62	9.86	10.13	0.0988473	0.329747	0.295448	0.146392	10.0602	4.56939	0.00769478	0.0138173	NA	NA	NA
A_09_P009006	FBtr0086775	FBtr0086775	FBgn0034310	Nucleoporin 75 [Source:FlyBase gene name;Acc:FBgn0034310]	CG5733	Nup75	2R	-1	14052199	14054645	12.41	12.38	12.42	12.44	12.38	12.45	12.44	12.47	12.4	12.43	12.3	12.57	12.53	12.51	12.33	12.5	12.15	12.24	12.34	12.33	12.46	12.44	12.38	0.0245245	-0.0374273	0.074164	-0.148735	12.405	5.19813	0.0041803	0.00800164	NA	NA	NA
A_09_P009011	FBtr0300662	FBtr0300662	FBgn0260392		CG42518	CG42518	2R	1	14054732	14055885	13.09	13.07	13.24	13.03	13.03	12.95	12.98	13.07	13.16	12.95	13.22	12.98	13.01	12.98	13.07	13	13.03	13.12	12.86	13.06	13.11	13.08	12.77	-0.0474825	0.0520584	-0.0505827	-0.0416746	13.0388	0.583818	0.677608	0.71067	NA	NA	NA
A_09_P009016	FBtr0086749	FBtr0086749	FBgn0034312		CG10916	CG10916	2R	1	14061174	14062749	11.43	11.76	11.87	11.32	11.39	11.36	11.83	11.88	11.83	11.92	12.1	11.84	11.64	11.64	12.23	12.05	11.54	11.55	11.84	11.72	11.48	11.64	11.84	-0.111321	0.282213	0.209948	-0.0067836	11.7263	2.72552	0.0553632	0.0798497	NA	NA	hyperoxia:paraquat
A_09_P009021	FBtr0086772	FBtr0086772	FBgn0034313		CG5726	CG5726	2R	-1	14062760	14067702	9.96	9.99	10.02	10.13	10.03	10.04	10.2	10.07	10.02	9.88	10.03	10.13	10.12	10.05	9.6	10.2	9.93	9.75	10.44	10.38	10	9.96	9.64	0.166951	0.0502343	0.0938494	0.19695	10.0241	0.917593	0.47123	0.519225	NA	NA	NA
A_09_P009026	FBtr0086750	FBtr0086750	FBgn0034314	no poles [Source:FlyBase gene name;Acc:FBgn0034314]	CG5140	nopo	2R	1	14068001	14070024	9.97	10.2	10.11	9.48	9.43	9.44	9.64	9.44	9.4	9.39	9.46	9.22	9.19	9.12	8.96	9.14	9.08	8.87	8.98	9.1	10.05	10.01	9.87	-0.547509	-0.617557	-0.908964	-1.0297	9.45894	81.9229	6.37926e-13	2.66014e-11	4	NA	NA
A_09_P009031	FBtr0086771	FBtr0086771	FBgn0034315		CG5721	CG5721	2R	-1	14069940	14071595	12.65	12.57	12.66	12.52	12.52	12.68	12.41	12.65	12.8	12.74	12.6	12.61	12.56	12.66	12.7	12.52	12.69	12.96	12.54	12.57	12.61	12.7	12.77	-0.101517	0.0549086	-0.0488701	0.0333889	12.6391	1.34353	0.28532	0.335596	NA	NA	NA
A_09_P009041	FBtr0086757	FBtr0086757	FBgn0034321		CG14502	CG14502	2R	1	14176593	14182217	7.24	7.23	7.19	7.13	7.05	7.08	7.15	6.94	7.17	7.02	7.11	7.15	7.07	7.12	6.87	7	7.16	7.12	7.14	7.37	7.17	7.14	7.07	-0.102599	-0.0749031	-0.13255	0.0246208	7.11817	2.39651	0.081059	0.111419	NA	NA	NA
A_09_P009046	FBtr0086758	FBtr0086758	FBgn0034322		CG18536	CG18536	2R	1	14182264	14183163	7.12	7.27	7.32	7.14	7.14	7.22	7.11	7.26	7.57	7.53	7.49	7.48	7.41	7.3	7.17	7.38	7.15	7.25	7.21	7.33	7.1	7.26	7.16	-0.0296309	0.327043	0.143811	0.0301594	7.27643	9.31931	0.000143643	0.000391586	NA	NA	NA
A_09_P009066	FBtr0307185	FBtr0307185	FBgn0034326		CG18540	CG18540	2R	1	14186822	14187577	6.5	6.61	6.49	6.46	6.49	6.52	6.5	6.63	6.64	6.75	6.62	6.57	6.43	6.39	6.5	6.59	6.73	6.53	6.56	6.5	6.38	6.5	6.41	0.0402222	0.188595	0.0149593	0.098825	6.53499	2.77823	0.0521231	0.0756965	NA	NA	NA
A_09_P009076	FBtr0086729	FBtr0086729	FBgn0034328	Immune induced molecule 23 [Source:FlyBase gene name;Acc:FBgn0034328]	CG15066	IM23	2R	-1	14270209	14270737	7.29	7.12	7.21	6.96	6.81	6.91	6.86	6.73	6.88	6.63	6.72	6.77	6.77	6.82	6.76	6.58	6.69	6.73	6.73	6.81	7.38	7.26	7.33	-0.409513	-0.522345	-0.525875	-0.524589	6.9021	31.0625	8.83119e-09	8.25769e-08	NA	NA	infection bacteria.:infection fungi; top10.
A_09_P009091	FBtr0086728	FBtr0086728	FBgn0034331		CG15067	CG15067	2R	-1	14272417	14273093	10.43	10.72	10.88	11.03	11.11	10.89	11.17	11.22	11.6	11.91	11.73	11.93	11.92	11.7	11.74	12.02	11.82	11.74	12.08	11.93	10.59	10.79	10.79	0.380582	1.04416	1.16014	1.18939	11.3799	72.0145	2.38909e-12	8.04037e-11	2	NA	infection bacteria.:infection fungi; top10.
A_09_P009102	FBtr0086684	FBtr0086684	FBgn0034345		CG5174	CG5174	2R	1	14308915	14313732	12.56	12.43	12.46	12.69	12.63	12.65	12.28	12.59	12.91	12.64	12.67	12.67	12.65	12.73	12.8	12.51	12.63	12.94	12.47	12.56	12.53	12.54	12.76	0.0226034	0.192032	0.12497	0.103602	12.6209	1.29278	0.303204	0.35398	NA	NA	NA
A_09_P009106	FBtr0086688	FBtr0086688	FBgn0034345		CG5174	CG5174	2R	1	14308915	14313732	6.74	6.73	6.7	6.8	6.71	6.73	6.65	6.7	6.93	6.74	6.81	6.81	6.75	7.01	6.84	6.69	6.95	6.95	6.87	6.81	6.72	6.69	6.82	-0.0126537	0.0972339	0.0913619	0.164783	6.78913	3.31534	0.0285573	0.044405	NA	NA	NA
A_09_P009111	FBtr0086690	FBtr0086690	FBgn0034345		CG5174	CG5174	2R	1	14308915	14313732	10.66	10.7	10.49	10.74	10.65	10.7	10.74	10.72	11.01	10.9	10.89	11.23	11.27	11.4	11.3	11.32	11.74	11.74	11.58	11.49	10.7	10.61	10.72	0.0620144	0.288528	0.659378	0.991138	11.0127	108.827	3.34373e-14	2.48454e-12	NA	NA	NA
A_09_P009116	FBtr0086691	FBtr0086691	FBgn0034346		CG12263	CG12263	2R	1	14313935	14317838	10.5	10.21	10.29	10.22	10.09	10.18	10.16	10.06	10.53	10.37	10.17	11.05	10.97	10.95	10.67	10.67	11.15	11.19	10.92	10.96	10.49	10.21	10.19	-0.175764	0.0419498	0.548135	0.737391	10.5307	35.9158	2.27274e-09	2.57282e-08	NA	NA	NA
A_09_P009121	FBtr0086694	FBtr0086694	FBgn0034350		CG5189	CG5189	2R	1	14334075	14336925	9.1	9.56	9.38	9.06	9.18	9.07	9.56	9.23	8.67	8.55	8.77	9.05	8.93	9.01	9.45	9.44	9.53	9.45	9.32	9.46	9.38	9.31	9.62	-0.169173	-0.727927	-0.211972	0.049207	9.22117	10.5657	6.1312e-05	0.000184355	NA	insulin/TOR +	NA
A_09_P009126	FBtr0086696	FBtr0086696	FBgn0034351		CG5190	CG5190	2R	1	14338773	14340241	7.34	8.4	8.46	8.3	8.69	8.59	8.49	8.33	8.07	8.08	7.9	8.64	8.56	8.61	8.67	8.7	8.78	8.45	8.45	8.51	8.76	8.63	8.94	0.0583302	-0.40125	0.217375	0.130175	8.44961	2.30446	0.0903083	0.122446	NA	NA	NA
A_09_P009141	FBtr0304865	FBtr0304865	FBgn0262476		CG43066	CG43066	2R	1	14402081	14413944	6.55	6.75	6.64	6.62	6.63	6.62	6.74	6.9	6.74	7.08	6.7	6.81	6.42	6.64	6.61	6.82	6.87	6.64	6.73	6.59	6.6	6.72	6.57	0.0635888	0.205819	0.0234762	0.0688316	6.69467	1.335	0.288253	0.338605	NA	NA	NA
A_09_P009151	FBtr0086705	FBtr0086705	FBgn0034360		CG10927	CG10927	2R	1	14500587	14501759	10.16	10.03	10.04	9.49	9.55	9.48	9.44	9.28	9.53	9.48	9.25	9.7	9.8	9.74	9.37	9.58	9.59	9.58	9.59	9.72	10.44	10.24	10.16	-0.729802	-0.757844	-0.537121	-0.555255	9.70622	28.3308	2.05402e-08	1.69117e-07	NA	NA	NA
A_09_P009156	FBtr0086714	FBtr0086714	FBgn0034361	mitochondrial ribosomal protein S28 [Source:FlyBase gene name;Acc:FBgn0034361]	CG5497	mRpS28	2R	-1	14501715	14502521	8.64	8.87	8.66	8.6	8.51	8.48	8.7	8.82	7.89	7.89	7.86	8.33	8.33	8.53	8.76	8.53	8.61	8.68	8.43	8.49	8.76	8.85	8.94	-0.167309	-0.90712	-0.292698	-0.233344	8.52861	25.8038	4.77034e-08	3.49484e-07	NA	mitochondrial ribosome	NA
A_09_P009161	FBtr0086706	FBtr0086706	FBgn0034362		CG5323	CG5323	2R	1	14502587	14503504	13.06	13.45	13.54	13.26	13.4	13.37	13.73	13.6	13.45	13.64	13.61	13.42	13.28	13.36	13.36	13.74	13.61	13.4	13.61	13.66	13.1	13.35	13	0.221334	0.31673	0.180541	0.318925	13.4348	2.87064	0.0469183	0.0689306	NA	NA	NA
A_09_P009171	FBtr0086713	FBtr0086713	FBgn0034364		CG5493	CG5493	2R	-1	14504197	14506832	6.67	6.72	6.63	7.45	7.41	7.49	7.43	7.62	7.37	7.17	7.46	7.33	7.4	7.49	7.34	7.4	7.27	7.21	7.4	7.52	6.74	6.94	6.59	0.765497	0.618498	0.678114	0.637286	7.22032	43.2415	3.84277e-10	5.71071e-09	NA	NA	infection bacteria.
A_09_P009176	FBtr0086708	FBtr0086708	FBgn0034365		CG5335	CG5335	2R	1	14509050	14510491	8.39	8.1	8.15	8.04	7.93	8.06	7.86	8.05	7.92	7.91	7.93	7.99	7.98	8.01	7.78	7.71	7.4	7.8	7.34	7.52	8.27	8.14	7.96	-0.183983	-0.253104	-0.274571	-0.653075	7.92295	14.6249	5.58104e-06	2.21184e-05	NA	NA	NA
A_09_P009181	FBtr0086712	FBtr0086712	FBgn0034366	Autophagy-specific gene 7 [Source:FlyBase gene name;Acc:FBgn0034366]	CG5489	Atg7	2R	-1	14507971	14512553	9.65	9.54	9.43	9.88	9.93	9.88	9.86	9.84	9.88	9.85	9.94	10.02	10.11	9.99	10.15	9.86	9.95	9.92	9.95	9.99	9.63	9.6	9.86	0.260152	0.272548	0.40888	0.334534	9.8564	13.5611	9.97104e-06	3.684e-05	NA	core autophagy genes	NA
A_09_P009186	FBtr0086709	FBtr0086709	FBgn0034367	sec6 [Source:FlyBase gene name;Acc:FBgn0034367]	CG5341	sec6	2R	1	14512772	14515223	12.86	12.96	12.86	12.72	12.7	12.8	12.95	12.73	12.9	12.85	12.9	12.92	12.92	13	12.64	12.97	12.96	12.9	12.86	13.03	12.61	12.72	12.48	0.0339385	0.13336	0.143969	0.190101	12.8366	1.90402	0.145362	0.186265	NA	NA	NA
A_09_P009191	FBtr0086661	FBtr0086661	FBgn0034368		CG5482	CG5482	2R	-1	14517420	14519403	12.6	12.55	12.56	12.58	12.51	12.5	12.63	12.53	12.55	12.52	12.59	12.64	12.65	12.42	12.36	12.4	12.58	12.43	12.64	12.7	12.57	12.54	12.48	-2.74403e-06	0.00546844	-0.053464	0.0364444	12.5432	0.550354	0.700733	0.731609	NA	NA	NA
A_09_P009196	FBtr0086658	FBtr0086658	FBgn0034371	SP2637 [Source:FlyBase gene name;Acc:FBgn0034371]	CG5473	SP2637	2R	-1	14528476	14545706	11.27	11.26	11.26	11.57	11.76	11.79	11.75	11.85	11.78	11.85	11.64	12.01	11.89	12.02	12.54	12	11.98	12.1	11.81	11.84	11.35	11.31	11.69	0.387442	0.400987	0.734378	0.574962	11.7525	15.7271	3.15302e-06	1.34176e-05	NA	NA	NA
A_09_P009201	FBtr0086654	FBtr0086654	FBgn0034372	GDI interacting protein 3 [Source:FlyBase gene name;Acc:FBgn0034372]	CG5469	Gint3	2R	-1	14545920	14549053	14.55	14.57	14.57	14.44	14.35	14.4	14.64	14.27	14.55	14.51	14.6	14.76	14.73	14.67	14.54	14.54	14.99	14.81	14.79	14.95	14.45	14.39	14.38	-0.0636599	0.070746	0.162624	0.399774	14.5848	13.0189	1.35637e-05	4.84578e-05	NA	NA	NA
A_09_P009216	FBtr0086605	FBtr0086605	FBgn0034377		CG15071	CG15071	2R	1	14584139	14584759	8.19	7.81	7.75	8.16	8.11	8.19	7.82	7.7	8.44	8.27	8.1	8.7	8.73	8.8	8.59	8.53	9.04	9.19	8.88	8.92	8.38	8	8.18	-0.0547025	0.219512	0.61745	0.957221	8.36726	26.4784	3.78529e-08	2.87535e-07	NA	NA	NA
A_09_P009221	FBtr0304026	FBtr0304026	FBgn0262103	Salt-inducible kinase 3 [Source:FlyBase gene name;Acc:FBgn0262103]	CG42856	Sik3	2R	1	14575637	14593310	10.39	10.25	10.53	11.06	11.08	11.05	10.94	11.11	11.06	11.17	11.13	11.11	11.01	10.93	11.06	10.97	10.89	10.84	11.24	11.14	10.53	10.52	10.35	0.623611	0.693387	0.590592	0.600815	10.8866	34.8242	3.04073e-09	3.29552e-08	NA	NA	NA
A_09_P009231	FBtr0086647	FBtr0086647	FBgn0034380		CG15087	CG15087	2R	-1	14595652	14598365	8.44	8.35	8.32	8.13	8.05	8.1	8.18	8.02	8.05	8.01	7.96	8.29	8.19	8.25	7.94	8.16	8.16	7.96	8.13	8.26	8.53	8.38	8.01	-0.242101	-0.333868	-0.172125	-0.209073	8.16758	4.5082	0.00817889	0.0145898	NA	NA	NA
A_09_P009261	FBtr0330004	FBtr0330004	FBgn0034389	Multiple C2 domain and transmembrane region protein [Source:FlyBase gene name;Acc:FBgn0034389]	CG15078	Mctp	2R	1	14649263	14662172	8.66	8.72	8.84	8.38	8.41	8.44	8.27	8.46	8.64	8.4	8.4	8.43	8.55	8.57	8.61	8.53	8.51	8.54	8.51	8.55	8.77	9	8.89	-0.420961	-0.336541	-0.273414	-0.285614	8.56831	14.5459	5.82097e-06	2.29634e-05	NA	NA	NA
A_09_P009266	FBtr0086639	FBtr0086639	FBgn0034390		CG15093	CG15093	2R	-1	14663174	14664481	10.97	11.37	11.38	10.94	10.97	10.93	11.36	11.19	10.59	10.6	10.7	10.44	10.37	10.4	10.53	10.8	10.43	10.42	10.65	10.57	10.95	10.99	11.08	-0.0456757	-0.494665	-0.615918	-0.605041	10.8109	18.002	1.05629e-06	5.16588e-06	NA	NA	NA
A_09_P009271	FBtr0086613	FBtr0086613	FBgn0034391		CG15080	CG15080	2R	1	14670806	14682105	6.71	6.63	6.63	6.62	6.65	6.59	6.62	6.56	6.65	6.47	6.6	6.57	6.54	6.62	6.54	6.48	6.58	6.62	6.62	6.61	6.64	6.69	6.97	-0.1042	-0.139968	-0.161019	-0.105531	6.61789	2.57541	0.0658159	0.0928633	NA	NA	NA
A_09_P009276	FBtr0086637	FBtr0086637	FBgn0034392	Major Facilitator Superfamily Transporter 15 [Source:FlyBase gene name;Acc:FBgn0034392]	CG15094	MFS15	2R	-1	14682123	14684181	11.28	11.31	11.22	11.18	11.09	11.19	11.36	11.16	10.83	10.89	10.97	11.01	11.04	10.94	10.89	10.87	11.5	11.31	11.55	11.44	11.3	11.22	11.31	-0.0761066	-0.376291	-0.322065	0.177964	11.1676	27.3144	2.86062e-08	2.25159e-07	NA	NA	NA
A_09_P009281	FBtr0086632	FBtr0086632	FBgn0034394		CG15096	CG15096	2R	-1	14695841	14702514	6.44	6.73	6.52	6.48	6.65	6.65	6.75	6.97	6.37	7.05	6.25	6.88	6.53	6.3	6.62	7.08	6.82	6.6	6.53	6.28	6.31	6.48	6.43	0.212821	0.0715136	0.197313	0.0738751	6.59596	0.807048	0.53387	0.57871	NA	NA	NA
A_09_P009286	FBtr0086630	FBtr0086630	FBgn0034396		CG15097	CG15097	2R	-1	14709693	14717204	9.22	9.17	9.23	10.62	10.61	10.57	10.54	10.51	9.48	9.42	9.57	9.73	9.83	9.58	9.73	9.46	9.61	9.51	9.58	9.38	8.71	8.66	9.01	1.56957	0.487723	0.664398	0.517486	9.63886	73.0762	2.05782e-12	7.13165e-11	1	NA	NA
A_09_P009296	FBtr0086629	FBtr0086629	FBgn0034398		CG15098	CG15098	2R	-1	14720877	14722276	15.02	15.04	14.95	15.02	15.08	15.13	14.87	14.92	15.15	15.23	15.07	14.87	14.96	14.97	15.19	15.06	14.86	14.89	14.96	14.87	15.06	15.2	15.45	-0.117867	0.0278187	-0.11017	-0.226431	15.0351	2.72738	0.0552456	0.0796992	NA	NA	NA
A_09_P009301	FBtr0086618	FBtr0086618	FBgn0034399		CG15083	CG15083	2R	1	14722771	14724347	14.13	13.85	13.85	14.18	14.12	14.09	13.86	13.97	14.69	14.45	14.35	14.64	14.74	14.75	14.47	14.55	14.26	14.33	14.3	14.27	14.21	14.08	14.04	0.0190586	0.473691	0.601782	0.263258	14.2689	22.1229	1.84872e-07	1.12963e-06	NA	NA	NA
A_09_P009306	FBtr0086628	FBtr0086628	FBgn0034400		CG15099	CG15099	2R	-1	14724326	14734124	13.12	13.22	13.26	13.34	13.31	13.34	13.42	13.38	13.68	13.61	13.87	13.74	13.65	13.65	13.64	13.49	13.6	13.52	13.44	13.51	13.22	13.12	13.07	0.190387	0.550477	0.469516	0.34897	13.4424	30.2286	1.13497e-08	1.02414e-07	NA	NA	NA
A_09_P009311	FBtr0086627	FBtr0086627	FBgn0034401		CG15100	CG15100	2R	-1	14734363	14738184	12.03	12.02	11.91	12.32	12.27	12.24	12.43	12.23	12.48	12.54	12.46	12.62	12.62	12.61	12.41	12.66	12.51	12.39	12.49	12.52	11.93	11.86	11.75	0.379881	0.580876	0.668274	0.560211	12.3177	43.867	3.34307e-10	5.09702e-09	NA	NA	NA
A_09_P009316	FBtr0086619	FBtr0086619	FBgn0034402		CG15084	CG15084	2R	1	14738366	14739468	10.81	10.96	10.85	11.06	10.92	11.04	11.25	10.96	11.44	11.24	11.42	11.14	11.16	11.24	10.88	11.24	11.2	11.1	11.4	11.34	10.84	10.77	10.76	0.214041	0.53623	0.299096	0.430237	11.0885	13.5227	1.01879e-05	3.75184e-05	NA	NA	NA
A_09_P009321	FBtr0273238	FBtr0273238	FBgn0034403		CG18190	CG18190	2R	-1	14739390	14740494	12.76	12.78	12.5	12.49	12.42	12.51	12.5	12.15	12.27	12.16	12.16	12.09	12.21	12.16	11.89	12.05	12.89	12.92	12.98	12.94	12.69	12.38	12.8	-0.238882	-0.453993	-0.571523	0.280222	12.4652	30.3728	1.08636e-08	9.85198e-08	NA	NA	NA
A_09_P009326	FBtr0089970	FBtr0089970	FBgn0034405	Juvenile hormone epoxide hydrolase 2 [Source:FlyBase gene name;Acc:FBgn0034405]	CG15102	Jheh2	2R	-1	14743272	14745443	11.34	11.43	11.35	11.64	11.65	11.64	11.62	11.66	11.84	11.85	11.83	11.97	12.09	11.95	11.95	11.72	12.17	12.2	12.02	12	11.35	11.37	11.68	0.223172	0.421641	0.514185	0.676611	11.7536	31.0553	8.8501e-09	8.27108e-08	NA	NA	NA
A_09_P009331	FBtr0086622	FBtr0086622	FBgn0034406	Juvenile hormone epoxide hydrolase 3 [Source:FlyBase gene name;Acc:FBgn0034406]	CG15106	Jheh3	2R	-1	14747880	14749576	6.7	6.42	6.63	6.69	6.64	6.76	6.48	6.61	6.54	6.53	6.39	6.83	6.81	6.76	6.78	6.69	6.8	6.81	6.68	6.61	6.66	6.79	6.66	-0.0082201	-0.158642	0.12874	0.081433	6.6638	4.26256	0.0104801	0.0181828	NA	NA	Tunicamycin
A_09_P009341	FBtr0086566	FBtr0086566	FBgn0034408	serrano [Source:FlyBase gene name;Acc:FBgn0034408]	CG12758	sano	2R	1	14765899	14847000	7.02	7.17	7.2	7.12	7.06	7.13	7.07	7.1	7.14	7.11	7.29	7.15	7.05	7	7.2	7.09	6.9	6.93	6.89	6.83	7.27	7.25	7.42	-0.127791	-0.0433217	-0.125065	-0.335748	7.10385	8.25353	0.000314039	0.00078254	NA	NA	NA
A_09_P009346	FBtr0086570	FBtr0086570	FBgn0034410	Topoisomerase I-interacting protein [Source:FlyBase gene name;Acc:FBgn0034410]	CG15104	Topors	2R	1	14860117	14864767	9.52	9.51	9.77	9.4	9.54	9.56	9.46	9.58	9.76	9.77	9.69	9.74	9.67	9.81	9.5	9.82	9.53	9.51	9.76	9.69	9.51	9.7	9.4	-0.0592752	0.17177	0.137706	0.0559847	9.61771	3.02461	0.0394349	0.0591786	NA	NA	NA
A_09_P009351	FBtr0302494	FBtr0302494	FBgn0034411		CG18605	CG18605	2R	1	14865019	14866784	7.35	7.23	7.32	7.19	7.17	7.21	7.09	7.12	7.27	7.11	7.3	6.95	6.84	6.94	7.01	6.79	6.73	6.96	6.77	6.83	7.24	7.25	7.55	-0.1656	-0.0953673	-0.416324	-0.501778	7.09649	21.4129	2.44969e-07	1.43376e-06	NA	NA	NA
A_09_P009376	FBtr0086593	FBtr0086593	FBgn0034417		CG15117	CG15117	2R	-1	15009735	15016746	12.01	12.42	12.17	11.99	12.05	12.17	12.54	12.25	12.03	12.07	12.31	12	12.02	12.11	11.84	12.15	12.42	12.36	12.48	12.47	11.71	11.73	11.85	0.219948	0.154562	0.0434179	0.453339	12.1367	4.45134	0.00865825	0.0153479	NA	NA	NA
A_09_P009381	FBtr0113096	FBtr0113096	FBgn0034418		CG15118	CG15118	2R	-1	15021222	15031646	11.68	12	11.81	11.58	11.56	11.68	11.88	11.79	11.74	11.59	11.8	11.35	11.39	11.48	11.63	11.61	11.32	11.31	11.49	11.52	11.54	11.64	11.8	-0.047716	-0.0345152	-0.254706	-0.337738	11.6177	5.92251	0.00214536	0.00439639	NA	NA	starvation 12.:starvation 4.
A_09_P009386	FBtr0086580	FBtr0086580	FBgn0034419		CG15111	CG15111	2R	1	15024882	15028539	11.17	11.3	11.13	11.18	11.11	11.19	11.15	11.18	11.33	11.36	11.54	11.33	11.43	11.4	11.4	11.39	11.66	11.69	11.66	11.65	11.04	11.16	11.23	-0.0087861	0.23904	0.217391	0.492439	11.3339	32.859	5.23974e-09	5.27362e-08	NA	NA	NA
A_09_P009391	FBtr0100282	FBtr0100282	FBgn0034420		CG10737	CG10737	2R	1	15051652	15065728	7.16	7.13	7.1	7.16	7.46	7.39	7.36	7.36	7.99	8.03	8.03	7.65	7.75	7.82	7.83	7.77	7.8	7.83	7.61	7.84	7.03	7.24	7.16	0.21247	0.881957	0.629538	0.638749	7.54387	69.3151	3.52473e-12	1.1185e-10	NA	NA	NA
A_09_P009396	FBtr0086504	FBtr0086504	FBgn0263395	happyhour [Source:FlyBase gene name;Acc:FBgn0263395]	CG7097	hppy	2R	1	15066259	15114705	10.34	10.04	10.31	10.67	10.66	10.65	10.62	10.62	10.7	10.61	10.67	10.84	10.9	10.76	10.55	10.97	10.61	10.58	11.07	10.97	10.23	10.21	9.76	0.497202	0.511466	0.656803	0.661382	10.58	15.3257	3.86876e-06	1.60363e-05	NA	NA	NA
A_09_P009401	FBtr0086505	FBtr0086505	FBgn0034422		CG7137	CG7137	2R	1	15114835	15116118	10.8	10.39	10.5	10.93	10.85	10.83	10.45	10.55	10.77	10.56	10.28	10.94	11.07	11.06	10.68	10.74	10.43	10.44	10.34	10.54	10.85	10.63	10.15	0.168341	-0.0169925	0.344741	-0.113866	10.6418	3.93895	0.0146372	0.0244712	NA	NA	NA
A_09_P009411	FBtr0086563	FBtr0086563	FBgn0034425		CG11906	CG11906	2R	-1	15168923	15171476	10.02	9.99	10.1	10.02	9.96	9.94	10.15	10.09	10.23	10.24	10.28	10.13	10.16	10.08	9.82	10.12	9.73	9.63	10.04	10	10.14	10.14	9.82	-0.00396378	0.213285	0.0268453	-0.184795	10.0361	4.1784	0.011422	0.0196167	NA	NA	NA
A_09_P009416	FBtr0086562	FBtr0086562	FBgn0034426		CG10476	CG10476	2R	-1	15172056	15172724	6.75	6.63	6.54	6.69	6.68	6.56	6.65	6.81	6.83	6.95	6.57	6.66	6.52	6.78	6.65	6.77	6.8	6.55	6.68	6.42	6.61	6.67	6.52	0.058678	0.166678	0.0558493	-0.0033591	6.66474	1.15643	0.356659	0.407326	NA	NA	NA
A_09_P009426	FBtr0300592	FBtr0300592	FBgn0034428		CG18606	CG18606	2R	1	15175488	15176500	6.57	6.7	6.47	6.57	6.85	6.5	6.71	6.85	6.65	6.91	6.73	6.69	6.4	6.59	6.62	6.84	7.04	6.58	6.68	6.61	6.55	6.68	6.51	0.116793	0.186175	0.0478557	0.148347	6.666	1.19039	0.342576	0.393433	NA	NA	NA
A_09_P009436	FBtr0086560	FBtr0086560	FBgn0034430	Myb-interacting protein 40 [Source:FlyBase gene name;Acc:FBgn0034430]	CG15119	mip40	2R	-1	15178610	15179708	12.02	11.93	12	11.99	12.02	11.87	11.85	11.73	11.58	11.69	11.55	11.26	11.33	11.17	11.26	11.28	11.01	10.84	11.1	10.96	12.02	11.99	12.13	-0.123273	-0.407447	-0.756699	-1.03538	11.5895	105.671	4.54879e-14	3.2209e-12	4	NA	NA
A_09_P009441	FBtr0300283	FBtr0300283	FBgn0034432		CG7461	CG7461	2R	1	15192668	15194689	6.61	6.75	6.76	6.54	6.54	6.48	6.53	6.76	6.35	6.61	6.49	6.52	6.51	6.46	6.53	6.75	6.77	6.75	6.69	6.7	6.52	6.94	6.6	-0.128005	-0.213767	-0.14422	0.0317699	6.61571	3.1411	0.034622	0.0527584	NA	beta-oxidation	NA
A_09_P009446	FBtr0086558	FBtr0086558	FBgn0034433	endophilin B [Source:FlyBase gene name;Acc:FBgn0034433]	CG9834	endoB	2R	-1	15194952	15198197	8.62	8.28	8.17	8.3	8.27	8.36	8.15	8.07	8.28	8.02	7.98	8.17	8.28	8.15	7.69	7.87	7.79	7.8	7.88	8.02	8.59	8.26	8.14	-0.114018	-0.249605	-0.313476	-0.473842	8.13689	5.42758	0.0033705	0.00660491	NA	NA	NA
A_09_P009451	FBtr0334283	NA	NA	NA	NA	NA	NA	NA	NA	NA	6.68	6.68	6.72	7.22	7.14	7.14	7.35	7.21	7.15	7.14	7.54	7.03	7.03	6.95	7.37	7.41	6.65	6.8	6.94	6.99	6.61	6.66	6.64	0.550414	0.616134	0.49567	0.18	7.00295	16.8082	1.85014e-06	8.40408e-06	NA	NA	NA
A_09_P009456	FBtr0086518	FBtr0086518	FBgn0034435		CG9975	CG9975	2R	1	15229314	15233259	6.83	6.89	6.87	7.46	7.42	7.38	7.53	7.36	7.47	7.56	7.69	7.34	7.45	7.34	7.61	7.6	7.14	7.14	7.38	7.31	6.81	6.81	6.93	0.571469	0.717453	0.610165	0.38562	7.27493	39.8522	8.44181e-10	1.10694e-08	NA	NA	NA
A_09_P009461	FBtr0086520	FBtr0086520	FBgn0034436		CG11961	CG11961	2R	1	15245037	15250629	12.08	11.99	11.92	11.96	12	11.97	11.94	12.04	11.97	11.99	11.85	11.77	11.76	11.86	11.99	11.71	11.79	11.84	11.6	11.66	12.02	12.11	12.24	-0.0784504	-0.123874	-0.244507	-0.339462	11.9161	8.78829	0.000210683	0.000550121	NA	NA	NA
A_09_P009471	FBtr0086555	FBtr0086555	FBgn0034438		CG9416	CG9416	2R	-1	15254753	15261207	7.95	7.51	7.58	7.83	7.69	7.96	7.7	7.39	7.77	7.61	7.46	7.44	7.41	7.33	6.96	7.17	6.93	7.06	7.22	7.19	7.36	6.97	7.1	0.302772	0.202289	-0.148737	-0.309076	7.41734	5.27758	0.00387826	0.00748139	NA	NA	NA
A_09_P009491	FBtr0086525	FBtr0086525	FBgn0034442		CG11257	CG11257	2R	1	15277633	15279405	8.92	8.87	8.7	8.13	8.03	8.1	8.08	7.83	8.66	8.33	8.48	8.32	8.43	8.4	8.22	8.26	8.12	8.11	8.16	8.29	8.85	8.73	8.94	-0.799079	-0.345243	-0.506856	-0.664942	8.39013	42.3389	4.71325e-10	6.81365e-09	NA	NA	NA
A_09_P009496	FBtr0086551	FBtr0086551	FBgn0034443	crammer [Source:FlyBase gene name;Acc:FBgn0034443]	CG10460	cer	2R	-1	15283720	15284279	6.86	7.11	7.05	6.82	6.73	6.85	6.74	7.08	6.6	6.74	6.7	6.88	7.06	6.82	6.9	7.01	7.08	7.15	7.29	6.97	7.03	7.21	7.21	-0.23315	-0.395652	-0.143056	0.0432045	6.95139	8.24635	0.000315756	0.000786386	NA	NA	NA
A_09_P009501	FBtr0086534	FBtr0086534	FBgn0034446		CG7735	CG7735	2R	1	15331687	15332563	6.45	6.55	6.55	6.48	6.45	6.44	6.5	6.41	6.7	6.53	6.73	6.5	6.79	6.51	6.58	6.49	6.59	6.55	6.51	6.6	6.71	6.62	6.53	-0.113369	0.086326	0.00690932	-0.00692444	6.55538	2.44571	0.0765281	0.105998	NA	NA	NA
A_09_P009511	FBtr0100508	FBtr0100508	FBgn0262733	Src oncogene at 64B [Source:FlyBase gene name;Acc:FBgn0262733]	CG7524	Src64B	3L	-1	4592447	4626196	9.36	9.26	9.32	9.26	9.22	9.42	9.18	9.46	9.49	9.49	9.47	9.54	9.47	9.56	9.77	9.39	9.75	10.25	9.58	9.64	9.13	9.02	9.22	0.0909154	0.265831	0.327837	0.587974	9.44598	9.80777	0.000102108	0.000290111	NA	NA	NA
A_09_P009516	FBtr0112835	FBtr0112835	FBgn0003502	Btk family kinase at 29A [Source:FlyBase gene name;Acc:FBgn0003502]	CG8049	Btk29A	2L	-1	8258755	8301079	7.06	7.43	7.21	7	7.24	7.13	7.52	7.25	6.61	6.71	6.81	6.71	7.07	6.87	7.17	7	7.08	6.74	6.87	6.94	7.24	7.43	7.47	-0.07757	-0.597609	-0.343671	-0.397322	7.06892	10.4566	6.58902e-05	0.00019642	NA	NA	NA
A_09_P009521	FBtr0083215	FBtr0083215	FBgn0003507	serpent [Source:FlyBase gene name;Acc:FBgn0003507]	CG3992	srp	3R	1	11811923	11829803	11.15	11.06	10.93	11.21	11.06	11.14	10.95	11.1	11.14	11.32	11.29	10.99	11.21	11.15	11.38	10.8	11.05	10.93	11.06	10.99	11.43	11.44	11.45	-0.150132	0.00703905	-0.137508	-0.234759	11.1399	1.79783	0.165128	0.20815	NA	NA	NA
A_09_P009526	FBtr0085557	FBtr0085557	FBgn0003510	Serendipity alpha [Source:FlyBase gene name;Acc:FBgn0003510]	CG17957	Sry-alpha	3R	1	25866937	25868808	7.99	7.88	8.15	7.9	7.89	7.91	7.86	7.94	7.85	7.56	7.77	7.58	7.48	7.49	7.51	7.64	7.09	7.36	7.44	7.52	7.95	8	7.99	-0.0950309	-0.266064	-0.453379	-0.642973	7.72786	27.5756	2.62472e-08	2.08499e-07	NA	NA	NA
A_09_P009531	FBtr0085556	FBtr0085556	FBgn0003511	Serendipity beta [Source:FlyBase gene name;Acc:FBgn0003511]	CG7938	Sry-beta	3R	1	25865454	25866753	9.41	9.66	9.6	9.05	9.17	9.11	9.25	9.37	9.01	9.02	8.98	9.25	9.18	9.37	9.26	9.47	9.33	9.3	9.1	9.22	9.59	9.76	9.47	-0.388111	-0.576813	-0.273445	-0.342549	9.30085	15.9846	2.77056e-06	1.19735e-05	NA	NA	NA
A_09_P009536	FBtr0085558	FBtr0085558	FBgn0003512	Serendipity delta [Source:FlyBase gene name;Acc:FBgn0003512]	CG17958	Sry-delta	3R	1	25869068	25870613	11.33	11.46	11.39	10.95	10.92	10.89	11.07	10.91	10.23	10.27	10.39	10.37	10.33	10.3	10.37	10.41	10.27	10.04	10.23	10.23	11.27	11.44	11.47	-0.443117	-1.09298	-1.03583	-1.19823	10.7199	180.509	1.57531e-16	4.82098e-14	4	NA	NA
A_09_P009546	FBtr0070877	FBtr0070877	FBgn0003514	spaghetti squash [Source:FlyBase gene name;Acc:FBgn0003514]	CG3595	sqh	X	-1	6117094	6119196	14.82	14.86	14.96	14.97	14.95	14.9	14.72	14.89	14.9	14.89	14.82	14.78	14.82	14.67	14.62	14.63	14.57	14.59	14.82	14.67	14.94	15.04	15.23	-0.0871398	-0.106376	-0.272714	-0.314927	14.829	7.01843	0.000835547	0.0018816	NA	NA	NA
A_09_P009556	FBtr0070289	FBtr0070289	FBgn0003517	stubarista [Source:FlyBase gene name;Acc:FBgn0003517]	CG14792	sta	X	-1	1375830	1377446	17.44	17.76	17.71	17.64	17.7	17.83	17.75	17.85	17.65	17.79	17.52	17.7	17.7	17.64	17.74	17.55	17.91	17.6	17.73	17.69	17.7	17.73	17.59	0.101583	0.00117069	0.0142134	0.0804405	17.6927	0.893545	0.484336	0.532042	NA	NA	NA
A_09_P009561	FBtr0086783	FBtr0086783	FBgn0003520	staufen [Source:FlyBase gene name;Acc:FBgn0003520]	CG5753	stau	2R	-1	14005401	14013337	6.72	6.77	6.81	6.62	6.75	6.65	6.68	6.82	6.88	6.93	6.64	6.7	6.73	6.79	6.71	6.88	6.78	6.71	6.74	6.64	6.65	6.85	6.75	-0.0554518	0.0567493	0.00156987	-0.0438799	6.74775	0.861433	0.50229	0.549043	NA	NA	NA
A_09_P009566	FBtr0085397	FBtr0085397	FBgn0003525	string [Source:FlyBase gene name;Acc:FBgn0003525]	CG1395	stg	3R	-1	25077540	25081502	10.68	10.79	10.73	10.48	10.7	10.45	10.62	10.58	9.93	10.08	10	10.47	10.27	10.4	10.38	10.65	10.66	10.36	10.42	10.48	11.22	11.21	10.93	-0.361815	-0.926073	-0.490449	-0.44721	10.5428	19.2546	6.03829e-07	3.15199e-06	NA	M phase genes	NA
A_09_P009581	FBtr0077822	FBtr0077822	FBgn0003557	Suppressor of deltex [Source:FlyBase gene name;Acc:FBgn0003557]	CG4244	Su(dx)	2L	1	2037802	2044373	11.76	11.85	11.62	11.32	11.18	11.33	11.35	11.44	11.26	11.15	11.47	11.45	11.4	11.43	11.34	11.23	11.33	11.42	11.33	11.55	11.7	11.63	11.53	-0.357059	-0.390923	-0.312705	-0.277165	11.4385	10.4862	6.46115e-05	0.000193214	NA	NA	NA
A_09_P009586	FBtr0306545	FBtr0306545	FBgn0003559	suppressor of forked [Source:FlyBase gene name;Acc:FBgn0003559]	CG17170	su(f)	XHet	1	69195	80249	11.44	11.48	11.58	11.45	11.48	11.48	11.41	11.6	11.59	11.68	11.52	11.35	11.34	11.44	11.42	11.37	11.48	11.59	11.47	11.38	11.45	11.56	11.59	-0.0345717	0.0772493	-0.133618	-0.0379335	11.4841	3.70127	0.0188113	0.0306079	NA	NA	NA
A_09_P009591	NM_001015242	NA	NA	NA	NA	NA	NA	NA	NA	NA	7.96	7.92	7.99	7.3	7.38	7.32	7.38	7.42	8.03	7.79	7.99	7.69	7.88	7.79	7.67	7.86	7.36	7.63	7.57	7.69	8.12	8.1	8.02	-0.65848	-0.081083	-0.240733	-0.45632	7.73254	35.564	2.49421e-09	2.77996e-08	NA	NA	NA
A_09_P009596	FBtr0082945	FBtr0082945	FBgn0003567	suppressor of Hairy wing [Source:FlyBase gene name;Acc:FBgn0003567]	CG8573	su(Hw)	3R	-1	10130177	10134309	9.84	9.99	9.84	9.91	9.93	9.95	10.11	9.96	9.81	9.78	9.75	9.69	9.76	9.78	9.79	9.79	9.8	9.59	9.82	9.79	9.83	9.94	10.04	0.0594229	-0.13549	-0.154338	-0.165941	9.84717	6.67153	0.00111707	0.00244158	NA	NA	NA
A_09_P009601	FBtr0070120	FBtr0070120	FBgn0003575	suppressor of sable [Source:FlyBase gene name;Acc:FBgn0003575]	CG6222	su(s)	X	1	529920	537793	9.97	10.02	10.18	10.14	10.17	10.05	10.28	10.04	9.77	9.81	9.76	10.03	9.92	9.9	9.72	10	9.81	9.59	10.06	9.95	10.27	10.04	9.95	0.0676217	-0.292073	-0.157936	-0.217448	9.97512	5.99776	0.00200591	0.00413549	NA	NA	NA
A_09_P009606	FBtr0082736	FBtr0082736	FBgn0003598	Suppressor of variegation 3-7 [Source:FlyBase gene name;Acc:FBgn0003598]	CG8599	Su(var)3-7	3R	1	9090077	9095760	8.81	8.71	8.79	8.51	8.5	8.5	8.36	8.41	8.48	8.33	8.33	8.12	8.11	8.11	8.19	8.16	7.82	7.88	7.94	7.96	8.68	8.75	8.82	-0.302068	-0.37939	-0.624081	-0.861302	8.35836	97.2341	1.08325e-13	6.30938e-12	NA	NA	NA
A_09_P009611	FBtr0310385	FBtr0310385	FBgn0263755	Suppressor of variegation 3-9 [Source:FlyBase gene name;Acc:FBgn0263755]	CG43664	Su(var)3-9	3R	-1	11085586	11089196	8.92	8.95	9.1	9.48	9.63	9.5	9.46	9.56	9.66	9.63	9.52	9.52	9.38	9.48	9.47	9.45	9.31	9.34	9.31	9.47	8.89	9.04	9.03	0.534942	0.613216	0.469607	0.366624	9.35059	44.9746	2.62329e-10	4.11164e-09	NA	NA	NA
A_09_P009616	FBtr0310386	FBtr0310386	FBgn0263740	Eukaryotic initiation factor 2gamma [Source:FlyBase gene name;Acc:FBgn0263740]	CG43665	eIF-2gamma	3R	-1	11083661	11089196	11.7	11.67	11.59	11.81	11.9	11.77	11.77	11.86	11.42	11.52	11.45	11.8	11.87	11.68	11.84	11.64	11.91	11.67	11.73	11.64	11.89	11.75	11.76	0.0960942	-0.264206	0.039271	0.0106979	11.7232	6.92497	0.000902899	0.00201343	NA	NA	NA
A_09_P009621	FBtr0079635	FBtr0079635	FBgn0003607	Suppressor of variegation 205 [Source:FlyBase gene name;Acc:FBgn0003607]	CG8409	Su(var)205	2L	-1	8209626	8211122	14.53	14.47	14.31	14.47	14.45	14.39	14.38	14.32	14.24	14.21	14.25	14.15	14.22	14.19	13.95	14.12	14.13	13.97	14.08	14.08	14.61	14.46	14.31	-0.0469258	-0.216065	-0.32217	-0.382062	14.2723	15.3215	3.87714e-06	1.60674e-05	NA	NA	NA
A_09_P009626	FBtr0088571	FBtr0088571	FBgn0003612	Suppressor of variegation 2-10 [Source:FlyBase gene name;Acc:FBgn0003612]	CG8068	Su(var)2-10	2R	1	5003631	5009507	9.51	9.61	9.51	8.65	8.64	8.64	8.77	8.86	8.72	8.64	8.71	8.85	8.77	8.77	8.64	8.74	8.87	8.61	9.02	9.05	9.57	9.72	9.52	-0.862241	-0.886565	-0.820472	-0.686114	8.97314	59.8052	1.56478e-11	3.88747e-10	NA	NA	NA
A_09_P009631	FBtr0088575	FBtr0088575	FBgn0003612	Suppressor of variegation 2-10 [Source:FlyBase gene name;Acc:FBgn0003612]	CG8068	Su(var)2-10	2R	1	5003631	5009507	9.62	9.39	9.28	9.64	9.58	9.68	9.34	9.34	9.84	9.71	9.62	9.37	9.63	9.75	9.72	9.52	9.14	9.3	9.03	9.12	9.49	9.43	9.45	0.074407	0.280177	0.154818	-0.296371	9.47716	10.1936	7.85344e-05	0.000229601	NA	NA	NA
A_09_P009636	FBtr0299571	FBtr0299571	FBgn0259144		CG42259	CG42259	X	1	940257	941042	11.09	10.87	11.09	11.15	11.04	11.25	10.89	11.06	11.68	11.69	11.5	11.48	11.51	11.68	11.68	11.66	11.76	12.11	11.8	11.94	11.11	11.26	10.93	0.0209976	0.565239	0.544581	0.844568	11.4013	40.2624	7.65177e-10	1.01813e-08	NA	NA	NA
A_09_P009641	FBtr0070178	FBtr0070178	FBgn0003638	suppressor of white-apricot [Source:FlyBase gene name;Acc:FBgn0003638]	CG3019	su(w[a])	X	1	906812	940075	8.09	7.68	7.7	7.75	7.78	7.82	7.56	7.87	7.9	7.81	7.85	7.8	7.83	7.9	7.83	7.61	7.71	7.93	7.45	7.46	7.97	7.75	7.55	-0.0325882	0.0673769	0.00391253	-0.152447	7.76492	1.05195	0.40335	0.453085	NA	NA	NA
A_09_P009656	FBtr0089401	FBtr0089401	FBgn0003654	short wing [Source:FlyBase gene name;Acc:FBgn0003654]	CG18000	sw	X	-1	20099034	20107456	12.87	12.87	12.71	13	12.9	13.15	12.74	13.02	13.01	13.02	13.04	12.69	12.92	12.95	13.13	12.75	12.64	13.01	12.61	12.65	12.7	12.85	13.03	0.120246	0.18317	0.0496309	-0.114843	12.8813	2.44646	0.0764611	0.105932	NA	NA	NA
A_09_P009666	FBtr0071125	FBtr0071125	FBgn0003656	swiss cheese [Source:FlyBase gene name;Acc:FBgn0003656]	CG2212	sws	X	-1	7850853	7862269	9.71	9.67	9.88	9.94	9.95	9.93	9.66	9.8	10.17	10.03	9.96	10.3	10.33	10.34	10.07	10.09	10.1	10.19	9.85	10.14	9.78	9.98	9.7	0.0708535	0.267059	0.441609	0.28373	9.98052	10.2273	7.67772e-05	0.000224792	NA	NA	NA
A_09_P009671	FBtr0336727	NA	NA	NA	NA	NA	NA	NA	NA	NA	6.53	6.52	6.62	6.58	6.52	6.45	6.57	6.58	6.49	6.5	6.5	6.53	6.52	6.53	6.54	6.52	6.55	6.53	6.6	6.51	6.59	6.66	6.67	-0.0596587	-0.102359	-0.0724166	-0.0531023	6.54824	1.57706	0.215423	0.26271	NA	NA	NA
A_09_P009676	FBtr0331254	FBtr0331254	FBgn0264270	Sex lethal [Source:FlyBase gene name;Acc:FBgn0264270]	CG43770	Sxl	X	-1	6968583	6992089	6.6	6.58	6.61	6.54	6.63	6.6	6.62	6.58	6.63	6.55	6.6	6.56	6.41	6.59	6.6	6.5	6.58	6.53	6.53	6.63	6.53	6.61	6.68	-0.00826137	-0.0077492	-0.0716582	-0.0322696	6.57639	0.883733	0.489767	0.537321	NA	NA	NA
A_09_P009686	FBtr0088362	FBtr0088362	FBgn0003660	Synaptobrevin [Source:FlyBase gene name;Acc:FBgn0003660]	CG12210	Syb	2R	-1	6136940	6139914	15.11	15.13	15.21	15.37	15.2	15.22	15.17	15.25	15.37	15.36	15.34	15.42	15.38	15.22	15	15.21	15.38	15.26	15.54	15.44	15.5	15.37	15.13	0.00296285	0.113907	0.00351472	0.162959	15.2876	1.54113	0.224956	0.272659	NA	NA	NA
A_09_P009691	FBtr0088363	FBtr0088363	FBgn0003660	Synaptobrevin [Source:FlyBase gene name;Acc:FBgn0003660]	CG12210	Syb	2R	-1	6136940	6139914	7.02	7.05	6.9	6.95	7.06	6.91	6.95	6.84	6.88	6.69	6.84	6.68	6.84	6.74	6.71	6.67	6.8	6.65	6.54	6.84	6.97	7.07	7	-0.0606675	-0.200641	-0.273715	-0.294621	6.85133	9.6148	0.000116704	0.000326192	NA	NA	NA
A_09_P009696	FBtr0084291	FBtr0084291	FBgn0003676	Tcp1-like [Source:FlyBase gene name;Acc:FBgn0003676]	CG5374	T-cp1	3R	-1	18314807	18317153	15.95	16.18	16.03	15.85	15.76	15.92	15.98	16	16.08	15.95	16.17	16.19	16.23	16.28	15.9	16.17	15.9	15.89	15.94	16.03	15.54	15.69	15.5	0.0859821	0.252554	0.340313	0.125035	15.9618	3.40121	0.025996	0.0408657	NA	NA	NA
A_09_P009701	FBtr0075112	FBtr0075112	FBgn0003683	terminus [Source:FlyBase gene name;Acc:FBgn0003683]	CG4216	term	3L	-1	18585403	18586871	6.62	6.49	6.38	6.37	6.67	6.57	6.52	6.69	6.61	6.89	6.58	6.54	6.42	6.52	6.53	6.7	6.84	6.62	6.62	6.5	6.68	6.74	6.51	-0.00343418	0.125306	-0.0252868	0.0776723	6.59139	0.934032	0.462439	0.510379	NA	NA	NA
A_09_P009706	FBtr0071679	FBtr0071679	FBgn0003687	TATA binding protein [Source:FlyBase gene name;Acc:FBgn0003687]	CG9874	Tbp	2R	-1	17573705	17575145	13.42	13.36	13.53	13.41	13.36	13.35	13.27	13.31	13.13	13.26	13.23	13.12	13.09	12.92	13.07	12.97	12.75	12.82	12.76	12.75	13.44	13.41	13.41	-0.0907538	-0.221403	-0.395256	-0.656646	13.1797	58.056	2.10688e-11	4.9663e-10	NA	NA	NA
A_09_P009711	FBtr0075500	FBtr0075500	FBgn0260635	thread [Source:FlyBase gene name;Acc:FBgn0260635]	CG12284	th	3L	-1	16031510	16044134	13.14	13.01	13.1	13.27	13.26	13.27	13.42	13.33	13.11	13.15	13.21	13.41	13.51	13.18	13.29	13.2	13.41	13.3	13.59	13.39	13.21	13.08	13.2	0.188645	0.0348014	0.194826	0.29995	13.262	6.62474	0.00116234	0.00253132	NA	NA	NA
A_09_P009716	FBtr0086825	FBtr0086825	FBgn0003701	three rows [Source:FlyBase gene name;Acc:FBgn0003701]	CG5785	thr	2R	-1	13748998	13753397	9.9	9.75	9.81	9.72	9.81	9.67	9.63	9.52	9.46	9.42	9.28	9.4	9.38	9.47	8.86	9.18	9.52	9.5	9.28	9.32	9.72	9.76	9.74	-0.110964	-0.393783	-0.523622	-0.373076	9.52674	12.5895	1.74139e-05	6.06297e-05	NA	M phase genes	NA
A_09_P009726	FBtr0070459	FBtr0070459	FBgn0003714	technical knockout [Source:FlyBase gene name;Acc:FBgn0003714]	CG7925	tko	X	-1	2336346	2338009	13.53	13.73	13.7	13.53	13.49	13.44	13.72	13.59	13.43	13.45	13.42	13.31	13.32	13.13	13.25	13.28	13.47	13.33	13.54	13.5	13.52	13.48	13.6	-0.0394152	-0.157979	-0.336579	-0.131158	13.468	9.78967	0.000103388	0.000293335	NA	mitochondrial ribosome	NA
A_09_P009736	FBtr0079089	FBtr0079089	FBgn0003716	thickveins [Source:FlyBase gene name;Acc:FBgn0003716]	CG14026	tkv	2L	-1	5218996	5271353	8.13	7.91	7.91	8.4	8.25	8.3	7.98	7.98	8.61	8.23	8.34	8.36	8.44	8.46	8.25	8.18	8.18	8.45	8.1	8.32	7.97	8.03	8.24	0.148971	0.364086	0.306971	0.227862	8.21894	4.31233	0.0099628	0.0173839	NA	NA	NA
A_09_P009741	FBtr0085059	FBtr0085059	FBgn0262473	Toll [Source:FlyBase gene name;Acc:FBgn0262473]	CG5490	Tl	3R	1	22624765	22668125	9.93	9.94	9.91	9.96	9.85	9.95	10.23	10	9.76	9.66	9.95	9.59	9.61	9.6	9.53	9.68	9.6	9.4	9.98	9.99	10.02	9.9	9.63	0.111998	-0.0964861	-0.28548	-0.143783	9.8118	4.7431	0.0064814	0.0118642	NA	NA	NA
A_09_P009761	FBtr0089959	FBtr0089959	FBgn0003721	Tropomyosin 1 [Source:FlyBase gene name;Acc:FBgn0003721]	CG4898	Tm1	3R	1	11107093	11134501	6.5	6.64	6.5	6.46	6.44	6.6	6.48	6.49	6.54	6.52	6.52	6.49	6.75	6.7	6.73	6.44	6.58	6.72	6.44	6.57	6.63	6.64	6.76	-0.116485	-0.0877111	0.0114057	-0.0358035	6.57137	1.3414	0.286049	0.336344	NA	NA	NA
A_09_P009766	FBtr0089960	FBtr0089960	FBgn0003721	Tropomyosin 1 [Source:FlyBase gene name;Acc:FBgn0003721]	CG4898	Tm1	3R	1	11107093	11134501	11.74	11.61	11.62	11.79	11.7	11.83	11.56	11.74	12.11	11.94	11.79	12.05	12.06	12.17	12.23	11.98	11.96	12.29	11.76	11.86	11.6	11.69	11.87	0.0354359	0.259059	0.40898	0.27844	11.8668	8.51505	0.0002579	0.000657346	NA	NA	NA
A_09_P009771	FBtr0089962	FBtr0089962	FBgn0003721	Tropomyosin 1 [Source:FlyBase gene name;Acc:FBgn0003721]	CG4898	Tm1	3R	1	11107093	11134501	10.75	10.81	10.66	10.56	10.57	10.7	10.6	10.84	10.57	10.46	10.77	10.52	10.56	10.69	10.8	10.51	10.57	10.83	10.55	10.54	10.52	10.73	11.02	-0.0925636	-0.149528	-0.132739	-0.126421	10.6578	0.975772	0.44073	0.489321	NA	NA	NA
A_09_P009781	FBtr0071654	FBtr0071654	FBgn0003731	Epidermal growth factor receptor [Source:FlyBase gene name;Acc:FBgn0003731]	CG10079	Egfr	2R	1	17410510	17446932	6.76	7.02	6.56	6.79	7.02	6.74	6.83	7.3	7.03	7.48	6.81	7.01	6.57	6.93	6.84	7.2	7.41	6.84	6.95	6.77	6.82	7.05	6.71	0.11529	0.286276	0.0867879	0.171196	6.931	0.891054	0.48571	0.533324	NA	NA	NA
A_09_P009786	FBtr0081287	FBtr0081287	FBgn0003732	Topoisomerase 2 [Source:FlyBase gene name;Acc:FBgn0003732]	CG10223	Top2	2L	-1	19447365	19453490	11.23	11.1	11.11	11.14	11.39	11.33	11.06	11.23	10.86	10.91	10.69	11.32	11.38	11.57	11.45	11.36	11	10.92	10.86	10.96	11.53	11.46	11.15	-0.0343854	-0.442213	0.152654	-0.328547	11.1757	14.2164	6.94938e-06	2.68173e-05	NA	NA	NA
A_09_P009796	FBtr0100244	FBtr0100244	FBgn0003741	transformer [Source:FlyBase gene name;Acc:FBgn0003741]	CG16724	tra	3L	-1	16583159	16584150	11.05	11.51	11.45	10.42	10.24	10.37	10.83	10.84	10.51	10.72	10.81	10.75	10.77	10.66	11.14	10.96	10.72	10.74	10.88	10.79	11.21	11.34	11.39	-0.782951	-0.644765	-0.467554	-0.543191	10.8731	14.7149	5.32103e-06	2.1223e-05	NA	NA	NA
A_09_P009801	FBtr0089619	FBtr0089619	FBgn0003742	transformer 2 [Source:FlyBase gene name;Acc:FBgn0003742]	CG10128	tra2	2R	-1	10489509	10491857	9.42	9.38	9.33	9.34	9.37	9.34	9.41	9.41	9.54	9.47	9.38	9.34	9.4	9.44	9.33	9.49	9.16	9.12	9.25	9.24	9.38	9.57	9.52	-0.059335	0.0287332	-0.0328388	-0.242559	9.37539	6.82964	0.000977719	0.0021645	NA	NA	NA
A_09_P009806	FBtr0074922	FBtr0074922	FBgn0003744	tricornered [Source:FlyBase gene name;Acc:FBgn0003744]	CG8637	trc	3L	-1	19823964	19827404	8.5	8.52	8.25	8.37	8.23	8.3	8.44	8.25	8.08	8.03	8.02	8.25	8.22	8.23	8.42	8.03	8.74	8.16	8.2	8.14	8.46	8.4	8.38	-0.10045	-0.375756	-0.188131	-0.10667	8.2881	3.65245	0.0198175	0.0320851	NA	NA	NA
A_09_P009811	FBtr0070802	FBtr0070802	FBgn0003747	Gustatory receptor 5a [Source:FlyBase gene name;Acc:FBgn0003747]	CG15779	Gr5a	X	1	5574650	5576521	7.25	7.18	7.2	7.09	7.06	7.11	6.96	6.99	7.29	7.25	7.19	7.17	6.96	7.14	7.23	7.16	6.98	7.07	7.03	7.17	7.37	7.29	7.31	-0.225077	-0.0216152	-0.133069	-0.204069	7.15004	6.83228	0.000975558	0.00216051	NA	NA	NA
A_09_P009816	FBtr0071536	FBtr0071536	FBgn0003748	Trehalase [Source:FlyBase gene name;Acc:FBgn0003748]	CG9364	Treh	2R	1	16961523	16976450	10.88	11.26	11.13	10.98	10.97	11.18	11.36	11.3	10.88	10.83	11.08	10.91	10.99	11.12	10.98	11.17	11.26	11.16	11.33	11.31	10.92	11.12	10.89	0.122516	-0.105463	0.000253728	0.2288	11.0873	3.45578	0.0244969	0.038708	NA	glycolysis	NA
A_09_P009821	FBtr0304120	FBtr0304120	FBgn0262139	trachealess [Source:FlyBase gene name;Acc:FBgn0262139]	CG42865	trh	3L	-1	366524	392633	7.3	7.17	7.13	7.28	7.11	7.17	7.17	6.98	7.23	7.11	7.02	7.17	6.92	7.2	6.97	7.05	7.04	7	7.03	7.15	7.05	7.15	7.25	-0.0351736	-0.0565214	-0.116986	-0.123227	7.1156	1.34949	0.283288	0.333532	NA	NA	NA
A_09_P009826	FBtr0080078	FBtr0080078	FBgn0003751	trunk [Source:FlyBase gene name;Acc:FBgn0003751]	CG5619	trk	2L	-1	10271443	10272324	9.9	10.13	10.02	9.95	9.97	10.04	10.19	9.96	10.32	10.26	10.47	10.46	10.37	10.35	9.88	10.39	10.7	10.6	10.56	10.75	10.13	10.09	9.83	0.00686641	0.333126	0.276146	0.640042	10.2319	16.0465	2.68629e-06	1.16399e-05	NA	NA	NA
A_09_P009836	FBtr0082947	FBtr0082947	FBgn0003862	trithorax [Source:FlyBase gene name;Acc:FBgn0003862]	CG8651	trx	3R	-1	10089080	10112623	11.11	11.01	11.07	11.56	11.53	11.61	11.33	11.28	11.93	11.9	11.84	11.44	11.59	11.76	11.56	11.75	11.49	11.57	11.69	11.67	11	10.99	10.75	0.474092	0.898833	0.633163	0.616347	11.4533	35.9182	2.27136e-09	2.57282e-08	NA	NA	NA
A_09_P009841	FBtr0100277	FBtr0100277	FBgn0003862	trithorax [Source:FlyBase gene name;Acc:FBgn0003862]	CG8651	trx	3R	-1	10089080	10112623	10.55	10.52	10.38	10.95	10.79	10.86	10.75	10.53	11.06	10.97	11.05	10.73	10.91	11.02	10.99	11.01	10.87	10.86	10.83	10.79	10.27	10.3	10.38	0.373668	0.623112	0.530457	0.436275	10.7544	22.1736	1.81245e-07	1.11095e-06	NA	NA	NA
A_09_P009856	FBtr0085906	FBtr0085906	FBgn0003866	teashirt [Source:FlyBase gene name;Acc:FBgn0003866]	CG1374	tsh	2L	1	21828593	21837011	9.65	9.57	9.58	9.71	9.69	9.66	9.53	9.68	9.91	9.77	9.87	9.78	9.83	9.92	10.42	9.86	9.44	9.9	9.39	9.53	9.77	9.6	9.99	-0.0393269	0.155648	0.268325	-0.129609	9.74139	3.8684	0.015761	0.0261299	NA	NA	NA
A_09_P009866	FBtr0085829	FBtr0085829	FBgn0003870	tramtrack [Source:FlyBase gene name;Acc:FBgn0003870]	CG1856	ttk	3R	1	27539591	27561114	7.17	7.05	7.1	7.28	7.2	7.34	7.19	7.17	7.11	7.06	6.98	7.24	7.27	7.38	7.34	7.25	7.1	7.21	7.2	7.13	7.22	7.1	7.13	0.110144	-0.0771504	0.169146	0.0332194	7.18398	6.90491	0.000918112	0.00204533	NA	NA	NA
A_09_P009871	FBtr0085830	FBtr0085830	FBgn0003870	tramtrack [Source:FlyBase gene name;Acc:FBgn0003870]	CG1856	ttk	3R	1	27539591	27561114	7.95	7.86	7.68	7.64	7.52	7.58	7.76	7.63	7.45	7.39	7.53	7.72	7.78	7.71	7.92	7.64	7.67	7.63	7.78	7.59	8.02	7.7	8.04	-0.24966	-0.418589	-0.120358	-0.206448	7.7035	8.01749	0.000376238	0.000918889	NA	NA	NA
A_09_P009876	FBtr0302338	FBtr0302338	FBgn0003882	tube [Source:FlyBase gene name;Acc:FBgn0003882]	CG10520	tub	3R	1	212967	215535	13.22	12.73	12.78	13.05	13	12.99	12.71	12.57	13.13	12.78	12.83	13.17	13.29	13.2	12.49	12.85	12.8	12.83	12.74	13.02	13.17	12.88	12.48	-0.0124529	0.0361119	0.124622	-0.0311468	12.9006	0.343994	0.845301	0.860989	NA	NA	NA
A_09_P009881	FBtr0081639	FBtr0081639	FBgn0003884	alpha-Tubulin at 84B [Source:FlyBase gene name;Acc:FBgn0003884]	CG1913	alphaTub84B	3R	1	2912321	2914561	15.55	15.64	15.5	15.77	15.79	15.8	15.77	15.77	15.56	15.55	15.51	15.66	15.72	15.78	15.66	15.64	15.81	15.61	15.8	15.72	15.96	15.77	15.69	0.0992879	-0.143302	0.00755265	0.0506701	15.6966	2.80567	0.0505166	0.0736299	NA	tubulin	NA
A_09_P009886	FBtr0081538	FBtr0081538	FBgn0003885	alpha-Tubulin at 84D [Source:FlyBase gene name;Acc:FBgn0003885]	CG2512	alphaTub84D	3R	1	3356478	3358454	14.05	14.27	13.92	14.05	14.07	14.1	14.14	14.09	14.3	14.21	14.34	14.26	14.33	14.5	14.21	14.3	14.95	14.71	14.6	14.62	13.9	13.95	13.88	0.0938563	0.283248	0.323515	0.723163	14.2491	26.0802	4.33653e-08	3.22356e-07	NA	tubulin:tubulin	NA
A_09_P009896	FBtr0086537	FBtr0086537	FBgn0003887	beta-Tubulin at 56D [Source:FlyBase gene name;Acc:FBgn0003887]	CG9277	betaTub56D	2R	-1	15334824	15339122	17.62	17.97	17.91	17.93	17.81	17.87	17.77	17.85	17.82	17.82	17.77	17.78	17.67	17.68	18.03	17.48	17.77	17.85	17.34	17.64	17.7	17.84	18.16	-0.021787	-0.0642534	-0.140335	-0.219266	17.7856	1.47493	0.24363	0.292456	NA	tubulin:tubulin:tubulin	NA
A_09_P009901	FBtr0072270	FBtr0072270	FBgn0003888	beta-Tubulin at 60D [Source:FlyBase gene name;Acc:FBgn0003888]	CG3401	betaTub60D	2R	1	20193405	20200626	14.26	13.97	14.04	14.26	14.24	14.24	14.16	14.22	14.38	14.28	14.31	14.67	14.59	14.44	14.17	14.38	14.55	14.5	14.58	14.63	14.15	14.05	13.81	0.177361	0.274748	0.401841	0.514829	14.2995	12.775	1.56218e-05	5.49089e-05	NA	tubulin	NA
A_09_P009911	FBtr0300611	FBtr0300611	FBgn0003890	beta-Tubulin at 97EF [Source:FlyBase gene name;Acc:FBgn0003890]	CG4869	betaTub97EF	3R	-1	23792730	23814089	12.36	12.43	12.29	12.56	12.6	12.64	12.75	12.59	13.07	13.12	13.24	13.44	13.42	13.41	13.68	13.41	13.83	14	13.96	13.83	11.83	11.66	12.35	0.476101	0.988161	1.32056	1.75051	12.9778	75.8804	1.40046e-12	5.11876e-11	2	tubulin	NA
A_09_P009916	FBtr0071582	FBtr0071582	FBgn0003891	tudor [Source:FlyBase gene name;Acc:FBgn0003891]	CG9450	tud	2R	1	17070937	17079903	12.77	12.71	12.72	12.8	12.77	12.76	12.62	12.57	12.63	12.81	12.66	12.88	12.88	12.87	12.59	12.81	13.19	13.04	12.97	12.98	12.83	12.86	12.57	-0.0381707	-0.0422401	0.0622846	0.302024	12.7957	7.13699	0.000757844	0.00172795	NA	NA	NA
A_09_P009921	FBtr0089427	FBtr0089427	FBgn0003892	patched [Source:FlyBase gene name;Acc:FBgn0003892]	CG2411	ptc	2R	1	4537140	4552728	11.52	11.29	11.47	11.86	11.79	11.62	11.67	11.63	11.74	11.63	11.63	11.61	11.56	11.59	11.46	11.56	11.45	11.4	11.65	11.61	11.75	11.64	11.54	0.178863	0.132866	0.0229408	-0.00930693	11.5942	2.58879	0.0648044	0.0915577	NA	NA	NA
A_09_P009936	FBtr0077470	FBtr0077470	FBgn0003941	Ribosomal protein L40 [Source:FlyBase gene name;Acc:FBgn0003941]	CG2960	RpL40	2L	1	4227642	4228563	16.57	16.47	16.53	16.46	16.42	16.44	16.48	16.43	16.55	16.64	16.49	16.49	16.42	16.36	16.59	16.57	16.47	16.55	16.46	16.38	16.48	16.47	16.61	-0.0753807	0.0375502	-0.0374745	-0.0555017	16.4923	1.28109	0.307474	0.358432	NA	cytoplasmic ribosome	NA
A_09_P009941	FBtr0080016	FBtr0080016	FBgn0003942	Ribosomal protein S27A [Source:FlyBase gene name;Acc:FBgn0003942]	CG5271	RpS27A	2L	1	10408352	10410456	14.56	14.84	14.84	14.68	15	14.96	15.06	15	14.77	14.99	14.51	15.05	15	15.13	15.08	15.39	15.44	14.94	15.35	15.29	15.21	15.27	14.82	0.0134195	-0.168067	0.204752	0.330215	15.0083	3.68492	0.019142	0.0310928	NA	cytoplasmic ribosome	NA
A_09_P009946	FBtr0073178	FBtr0073178	FBgn0003943	Ubiquitin-63E [Source:FlyBase gene name;Acc:FBgn0003943]	CG11624	Ubi-p63E	3L	-1	3899259	3903184	12.57	12.83	12.79	12.57	12.77	12.81	13	13.09	12.49	12.62	12.54	13.15	12.97	13.31	13.4	13.35	13.67	13.52	13.34	13.39	12.81	13.06	12.85	0.0306644	-0.266639	0.416148	0.663084	12.996	21.627	2.24859e-07	1.33555e-06	NA	NA	NA
A_09_P009956	FBtr0077259	FBtr0077259	FBgn0003950	uncoordinated [Source:FlyBase gene name;Acc:FBgn0003950]	CG1501	unc	X	-1	20982441	20987534	7.64	7.42	7.68	7.56	7.41	7.44	7.26	7.17	7.54	7.17	7.39	7.12	7.11	7.13	7.01	6.88	6.65	6.96	6.81	6.8	7.72	7.56	7.91	-0.288002	-0.29147	-0.605494	-0.849349	7.27598	25.9654	4.51113e-08	3.33141e-07	NA	NA	NA
A_09_P009966	FBtr0078063	FBtr0078063	FBgn0003963	u-shaped [Source:FlyBase gene name;Acc:FBgn0003963]	CG2762	ush	2L	1	476220	540560	11.57	11.57	11.54	12.32	12.25	12.28	12.44	12.13	12.26	12.23	12.35	12	12.17	12.09	11.8	12.04	11.9	11.59	12.22	12.11	11.79	11.58	11.36	0.711096	0.707202	0.449606	0.387402	11.9824	18.7091	7.67684e-07	3.90459e-06	NA	NA	NA
A_09_P009971	FBtr0070346	FBtr0070346	FBgn0003964	ultraspiracle [Source:FlyBase gene name;Acc:FBgn0003964]	CG4380	usp	X	-1	1932829	1936344	6.83	7.07	7.07	6.77	6.78	6.81	6.83	7.12	6.6	6.76	6.78	6.72	6.72	6.91	6.94	7.03	7.08	7.1	7.11	7.05	6.8	7.37	7.17	-0.19047	-0.339795	-0.186717	0.0340583	6.93137	4.36089	0.00948443	0.0166376	NA	NA	NA
A_09_P009981	FBtr0074142	FBtr0074142	FBgn0003969	vacuolar peduncle [Source:FlyBase gene name;Acc:FBgn0003969]	CG9209	vap	X	-1	15894167	15899877	11.9	11.74	11.77	11.86	11.88	11.91	11.91	11.85	12.33	12.15	12.3	12.2	12.22	12.27	12.45	12.27	11.97	12.02	11.96	12	11.74	11.73	11.82	0.0953454	0.474834	0.495869	0.200651	12.0102	38.5197	1.16887e-09	1.46185e-08	NA	NA	NA
A_09_P009996	FBtr0072037	FBtr0072037	FBgn0003977	virilizer [Source:FlyBase gene name;Acc:FBgn0003977]	CG3496	vir	2R	-1	19247786	19253777	11.3	11.21	11.05	11.37	11.32	11.33	11.3	11.32	11.38	11.28	11.48	11.01	11.11	11.19	11.53	10.78	11.07	11.06	10.61	10.66	11.17	11.1	11.44	0.117758	0.16998	-0.085515	-0.36107	11.1769	5.69503	0.00263485	0.00528316	NA	NA	NA
A_09_P010001	FBtr0081347	FBtr0081347	FBgn0003978	valois [Source:FlyBase gene name;Acc:FBgn0003978]	CG10728	vls	2L	-1	20064261	20065691	10.23	10.13	10.19	10.48	10.37	10.36	10.47	10.34	10.22	10.36	10.14	10.62	10.69	10.48	10.27	10.38	10.4	10.13	10.51	10.43	10.42	10.28	10.04	0.187358	0.0198226	0.269759	0.152195	10.3448	3.73271	0.0181922	0.0296996	NA	NA	NA
A_09_P010006	FBtr0079239	FBtr0079239	FBgn0003979	Vitelline membrane 26Aa [Source:FlyBase gene name;Acc:FBgn0003979]	CG9048	Vm26Aa	2L	-1	5959596	5960340	6.67	6.53	6.57	6.68	6.66	6.63	6.61	6.59	6.57	6.54	6.51	6.56	6.56	6.7	6.61	6.57	6.52	6.66	6.55	6.55	6.64	6.53	6.59	0.0469101	-0.0480579	0.0109949	-0.015564	6.59047	1.04109	0.408504	0.458219	NA	NA	NA
A_09_P010016	NM_057437	NA	NA	NA	NA	NA	NA	NA	NA	NA	6.42	6.43	6.44	6.53	6.59	6.49	6.54	6.48	6.53	6.62	6.61	6.58	6.46	6.58	6.46	6.47	6.52	6.5	6.57	6.7	6.47	6.52	6.55	0.0553594	0.115735	0.0391074	0.101479	6.52431	1.79874	0.164948	0.207938	NA	NA	NA
A_09_P010021	FBtr0077082	FBtr0077082	FBgn0003984	vein [Source:FlyBase gene name;Acc:FBgn0003984]	CG10491	vn	3L	-1	5806438	5838764	6.66	6.72	6.72	6.55	6.54	6.56	6.59	6.52	6.49	6.3	6.36	6.4	6.58	6.41	6.6	6.46	6.27	6.32	6.25	6.27	6.9	6.74	6.87	-0.21386	-0.384393	-0.278892	-0.491407	6.52511	24.039	8.94688e-08	6.04584e-07	NA	NA	NA
A_09_P010036	FBtr0075133	FBtr0075133	FBgn0003997	Wrinkled [Source:FlyBase gene name;Acc:FBgn0003997]	CG5123	W	3L	-1	18160842	18178741	6.46	6.6	6.49	6.56	6.53	6.55	6.58	6.61	6.35	6.48	6.49	6.4	6.39	6.44	6.53	6.59	6.58	6.55	6.65	6.55	6.67	6.59	6.55	0.00705115	-0.120948	-0.0924846	0.0220408	6.53019	2.67772	0.0584867	0.0837193	NA	NA	NA
A_09_P010041	FBtr0302731	FBtr0302731	FBgn0261563	wing blister [Source:FlyBase gene name;Acc:FBgn0261563]	CG42677	wb	2L	1	14263027	14328262	7.98	8.11	8.03	8.08	8.01	8.14	8.39	8.11	8.35	8.3	8.58	8.65	8.65	8.59	8.11	8.7	8.53	8.35	9.09	8.93	7.99	7.9	7.78	0.181701	0.446852	0.578382	0.7582	8.31873	12.081	2.35838e-05	7.9121e-05	NA	NA	NA
A_09_P010081	FBtr0073821	FBtr0073821	FBgn0004047	Yolk protein 3 [Source:FlyBase gene name;Acc:FBgn0004047]	CG11129	Yp3	X	1	13653578	13655200	6.46	6.52	6.49	6.54	6.52	6.69	6.52	6.54	6.45	6.44	6.43	6.53	6.58	6.58	6.61	6.47	6.46	6.54	6.44	6.46	6.46	6.5	6.61	0.0556871	-0.0646128	0.0506432	-0.0304824	6.51452	2.1626	0.106788	0.141714	NA	NA	NA
A_09_P010086	FBtr0082793	FBtr0082793	FBgn0004049	yurt [Source:FlyBase gene name;Acc:FBgn0004049]	CG9764	yrt	3R	-1	9254589	9260704	8.66	8.67	8.62	8.81	8.79	8.77	8.64	8.92	9.06	9.09	9.01	8.8	8.83	8.81	9.06	8.62	8.7	8.94	8.44	8.4	8.62	8.53	8.83	0.129072	0.398526	0.168001	-0.0340026	8.76654	5.3893	0.00349284	0.00681479	NA	NA	NA
A_09_P010091	FBtr0070435	FBtr0070435	FBgn0004050	zeste [Source:FlyBase gene name;Acc:FBgn0004050]	CG7803	z	X	1	2341802	2344583	13	12.86	13.2	13.21	13.21	13.19	13.05	13.16	13.48	13.41	13.35	13.17	13.2	13.21	13.15	13.25	12.83	13	13.01	12.97	13.15	13.11	12.88	0.132829	0.381147	0.164945	-0.0827186	13.1327	12.4191	1.92593e-05	6.60862e-05	NA	NA	NA
A_09_P010101	FBtr0081670	FBtr0081670	FBgn0004053	zerknullt [Source:FlyBase gene name;Acc:FBgn0004053]	CG1046	zen	3R	-1	2578586	2579916	6.35	6.58	6.5	6.45	6.59	6.5	6.47	6.51	6.53	6.62	6.75	6.46	6.46	6.52	6.48	6.46	6.68	6.56	6.65	6.8	6.48	6.67	6.61	-0.0263295	0.103324	-0.0569041	0.141644	6.55103	3.64272	0.0200249	0.0323668	NA	NA	NA
A_09_P010111	FBtr0072397	FBtr0072397	FBgn0004055	unzipped [Source:FlyBase gene name;Acc:FBgn0004055]	CG3533	uzip	2R	1	20899573	20917609	11.3	11.17	11.14	11.24	11.22	11.18	11.04	11.06	11.28	11.33	11.11	11.36	11.41	11.28	11.28	11.09	11.13	11.11	11.18	11.08	11.17	11.14	11.48	-0.0845306	0.0038426	0.0531828	-0.110615	11.2074	1.71447	0.18255	0.227076	NA	NA	NA
A_09_P010116	FBtr0074748	FBtr0074748	FBgn0004057	Zwischenferment [Source:FlyBase gene name;Acc:FBgn0004057]	CG12529	Zw	X	1	19561266	19566385	10.18	10.17	10.38	10.41	10.4	10.37	10.2	10.42	10.5	10.5	10.29	10.14	10.08	10.25	10.31	10.22	10.35	10.55	10.28	10.19	10.18	10.25	10.28	0.118774	0.189548	-0.0411277	0.102289	10.2995	3.22847	0.0314251	0.0483603	NA	NA	NA
A_09_P010121	FBtr0074210	FBtr0074210	FBgn0004066	Proteasome 28kD subunit 1 [Source:FlyBase gene name;Acc:FBgn0004066]	CG3422	Pros28.1	X	1	16170305	16171620	14.4	14.49	14.53	14.49	14.45	14.56	14.34	14.36	14.65	14.71	14.45	14.43	14.48	14.54	14.45	14.43	14.46	14.58	14.48	14.52	14.29	14.39	14.45	0.0137131	0.17731	0.0379054	0.0814788	14.4758	2.34304	0.0863042	0.117645	NA	proteasome	NA
A_09_P010126	FBtr0110910	FBtr0110910	FBgn0004087	Dihydrofolate reductase [Source:FlyBase gene name;Acc:FBgn0004087]	CG14887	Dhfr	3R	1	12306921	12307601	11.2	11.49	11.52	11.14	11.22	11.22	11.28	11.06	10.76	10.86	10.55	10.77	10.7	10.7	10.51	10.87	11.1	10.93	11.03	10.98	11.62	11.49	11.48	-0.284235	-0.746549	-0.758978	-0.456408	11.064	35.6943	2.40958e-09	2.70232e-08	NA	NA	NA
A_09_P010131	FBtr0072271	FBtr0072271	FBgn0004101	blistered [Source:FlyBase gene name;Acc:FBgn0004101]	CG3411	bs	2R	1	20230389	20263998	8.89	8.52	8.63	9.1	9.11	8.94	8.72	8.66	9.08	8.76	8.63	9.38	9.38	9.41	8.92	9.19	9	9.15	9.28	9.27	9.25	8.92	9.11	0.0219083	-0.0618367	0.372859	0.29273	9.01286	3.9096	0.0150939	0.0251742	NA	NA	NA
A_09_P010141	FBtr0082595	FBtr0082595	FBgn0004103	Protein phosphatase 1 at 87B [Source:FlyBase gene name;Acc:FBgn0004103]	CG5650	Pp1-87B	3R	-1	8249343	8251639	14.5	14.33	14.46	14.48	14.43	14.4	14.3	14.46	14.5	14.4	14.34	14.24	14.2	14.26	14.16	14.32	13.86	13.85	14.04	14.01	14.46	14.58	14.32	-0.0281927	-0.0238157	-0.205051	-0.499785	14.2995	23.0953	1.27158e-07	8.19692e-07	NA	NA	NA
A_09_P010146	FBtr0080051	FBtr0080051	FBgn0004106	cdc2 [Source:FlyBase gene name;Acc:FBgn0004106]	CG5363	cdc2	2L	-1	10384739	10386262	12.51	12.5	12.35	12.44	12.35	12.46	12.38	12.32	12.31	12.11	12.21	12.15	12.11	12.22	11.8	11.96	11.46	11.48	11.48	11.69	12.31	12.31	12.26	0.0151974	-0.16306	-0.327445	-0.847635	12.1376	42.3207	4.73287e-10	6.82991e-09	NA	M phase genes	NA
A_09_P010151	FBtr0083922	FBtr0083922	FBgn0004107	cdc2c [Source:FlyBase gene name;Acc:FBgn0004107]	CG10498	cdc2c	3R	1	16561342	16563260	12.27	12.42	12.52	12.36	12.44	12.52	12.53	12.55	12.6	12.57	12.54	12.18	11.98	12.01	11.91	11.97	11.68	11.64	11.43	11.55	12.17	12.28	12.19	0.172952	0.262494	-0.296744	-0.733032	12.1873	58.1488	2.07349e-11	4.90682e-10	NA	S phase genes	NA
A_09_P010156	FBtr0075322	FBtr0075322	FBgn0004108	Neurotactin [Source:FlyBase gene name;Acc:FBgn0004108]	CG9704	Nrt	3L	1	16759172	16770565	6.89	6.96	6.81	6.96	6.88	6.85	6.93	6.79	6.62	6.61	6.74	6.61	6.61	6.73	6.64	6.73	6.7	6.69	6.78	6.87	6.81	6.82	6.87	0.0204612	-0.205478	-0.195826	-0.101052	6.77934	8.25939	0.000312645	0.000779281	NA	NA	NA
A_09_P010161	FBtr0084086	FBtr0084086	FBgn0004110	tinman [Source:FlyBase gene name;Acc:FBgn0004110]	CG7895	tin	3R	1	17204701	17207692	6.77	6.69	6.57	6.56	6.58	6.5	6.5	6.52	6.32	6.41	6.37	6.34	6.44	6.36	6.45	6.4	6.39	6.38	6.31	6.38	6.74	6.7	6.64	-0.150888	-0.316822	-0.29057	-0.321896	6.49164	20.6254	3.37606e-07	1.90138e-06	NA	NA	NA
A_09_P010166	FBtr0083078	FBtr0083078	FBgn0004117	Tropomyosin 2 [Source:FlyBase gene name;Acc:FBgn0004117]	CG4843	Tm2	3R	1	11135915	11140919	6.53	6.76	6.35	6.49	6.64	6.39	6.58	6.57	6.6	6.56	6.63	6.61	6.41	6.46	6.64	6.47	6.52	6.57	6.53	7.64	6.44	6.57	6.4	0.0244821	0.0888854	0.00929278	0.308509	6.58186	1.36569	0.277833	0.327987	NA	NA	NA
A_09_P010176	FBtr0088953	FBtr0088953	FBgn0004132	boca [Source:FlyBase gene name;Acc:FBgn0004132]	CG30498	boca	2R	-1	3453378	3454240	13.64	13.86	13.75	13.47	13.49	13.52	13.64	13.44	13.36	13.12	13.25	13.29	13.31	13.39	13.03	13.44	13.43	13.34	13.58	13.54	13.72	13.66	13.7	-0.212098	-0.483251	-0.432706	-0.25132	13.476	14.3356	6.51587e-06	2.53452e-05	NA	NA	NA
A_09_P010181	FBtr0088952	FBtr0088952	FBgn0004133	blown fuse [Source:FlyBase gene name;Acc:FBgn0004133]	CG1363	blow	2R	-1	3467993	3474581	8.64	8.79	9.12	8.92	8.9	8.83	8.93	8.82	9.03	9.16	9.07	8.84	8.73	8.84	8.83	9.07	8.89	8.58	8.91	9.08	8.93	9.23	8.54	0.00421738	0.211252	-0.01457	-0.0130295	8.89976	1.08407	0.388439	0.438765	NA	NA	NA
A_09_P010191	FBtr0086152	FBtr0086152	FBgn0262736	Vacuolar H[+] ATPase subunit 16-1 [Source:FlyBase gene name;Acc:FBgn0262736]	CG3161	Vha16-1	2R	-1	2512747	2520633	14.52	14.65	14.39	14.75	14.65	14.65	14.64	14.73	14.77	15.03	14.98	14.66	14.64	14.7	15	14.5	14.85	14.86	14.69	14.63	14.63	14.54	14.93	0.0724273	0.314783	0.0895529	0.147817	14.7125	2.63951	0.061118	0.0869688	NA	NA	NA
A_09_P010196	FBtr0073072	FBtr0073072	FBgn0004167	karst [Source:FlyBase gene name;Acc:FBgn0004167]	CG12008	kst	3L	1	3336860	3368133	7.11	6.67	7.39	7.15	6.96	7.23	6.84	7.49	7.06	7.15	7.13	8.09	7.72	7.86	8.11	7.82	8.64	9.53	8.87	8.15	7.26	7.06	7.5	-0.0308856	-0.0528155	0.755074	1.63526	7.6	27.7894	2.44739e-08	1.964e-07	2	NA	starvation 12.
A_09_P010211	FBtr0070073	FBtr0070073	FBgn0004170	scute [Source:FlyBase gene name;Acc:FBgn0004170]	CG3827	sc	X	1	290093	291530	6.48	6.43	6.57	6.55	6.62	6.5	6.66	6.49	6.55	6.41	6.6	6.43	6.49	6.6	6.46	6.46	6.57	6.54	6.61	6.74	6.43	6.58	6.53	0.0625836	0.0189823	-0.0142725	0.112607	6.53394	1.68141	0.189964	0.235286	NA	NA	NA
A_09_P010246	FBtr0077641	FBtr0077641	FBgn0260639	gamma-Tubulin at 23C [Source:FlyBase gene name;Acc:FBgn0260639]	CG3157	gammaTub23C	2L	1	2972892	2974862	10.31	10.1	9.83	10.22	10.15	10.1	10.12	9.85	9.68	9.6	9.48	9.78	9.9	9.8	9.43	9.62	9.76	9.59	9.72	9.82	10.4	10.09	10.08	-0.046441	-0.547028	-0.428228	-0.412909	9.88841	11.8612	2.69553e-05	8.90585e-05	NA	tubulin	NA
A_09_P010251	FBtr0079525	FBtr0079525	FBgn0004177	microtubule star [Source:FlyBase gene name;Acc:FBgn0004177]	CG7109	mts	2L	1	7827743	7832745	11.68	11.15	11.22	11.83	11.83	11.59	11.48	11.26	11.53	11.52	11.35	11.94	11.96	11.53	11.65	11.59	11.46	11.27	11.26	11.34	11.84	11.46	11.49	0.126479	-0.00750866	0.259821	-0.140459	11.5313	2.73613	0.0546944	0.0790049	NA	NA	NA
A_09_P010256	FBtr0078493	FBtr0078493	FBgn0004179	Cysteine string protein [Source:FlyBase gene name;Acc:FBgn0004179]	CG6395	Csp	3L	1	22260361	22266845	12.74	12.51	12.51	12.89	12.83	12.86	12.6	12.62	13.12	12.99	12.94	12.91	12.95	13.03	13.19	12.84	12.98	13.19	12.98	13.05	12.72	12.52	12.78	0.132632	0.388807	0.356295	0.420135	12.8584	11.0642	4.43726e-05	0.000138137	NA	NA	NA
A_09_P010271	FBtr0071068	FBtr0071068	FBgn0004198	cut [Source:FlyBase gene name;Acc:FBgn0004198]	CG11387	ct	X	1	7503181	7572892	9.95	9.88	9.89	10.18	10.22	9.91	10.09	9.85	9.51	9.63	9.72	9.44	9.4	9.02	9.78	9.69	9.01	8.72	9.32	9.24	10.18	10.06	10.32	0.00332143	-0.427876	-0.578197	-0.975714	9.69623	19.416	5.62966e-07	2.96786e-06	NA	NA	NA
A_09_P010276	NM_167130	NA	NA	NA	NA	NA	NA	NA	NA	NA	9.9	9.42	9.71	10.53	10.46	10.3	9.97	9.72	10.53	10.32	10.17	10.88	10.89	10.7	10.57	10.76	10.26	10.29	10.51	10.44	10.23	9.63	9.7	0.430085	0.576966	0.996209	0.613177	10.2567	14.5095	5.93528e-06	2.3348e-05	NA	NA	NA
A_09_P010281	FBtr0081792	FBtr0081792	FBgn0243512	puckered [Source:FlyBase gene name;Acc:FBgn0243512]	CG7850	puc	3R	1	3931057	3948023	9.45	9.65	9.36	9.96	9.97	9.99	10.06	10.1	10.07	9.85	10.3	9.92	10	10.05	10.33	9.86	10.11	10.01	10.08	10.03	9.46	9.35	9.71	0.516932	0.579146	0.535143	0.560922	9.89909	17.419	1.38394e-06	6.54491e-06	NA	NA	NA
A_09_P010286	FBtr0074233	FBtr0074233	FBgn0004227	no on or off transient A [Source:FlyBase gene name;Acc:FBgn0004227]	CG4211	nonA	X	1	16255566	16265580	7.86	8	7.84	7.82	7.75	7.83	7.93	8.02	7.45	7.44	7.46	7.94	7.8	7.96	7.86	7.94	8.09	8.1	8.1	8.19	7.99	8.07	8.01	-0.0925549	-0.513505	-0.0609202	0.157833	7.88993	27.8698	2.38408e-08	1.92174e-07	NA	NA	NA
A_09_P010291	FBtr0100586	FBtr0100586	FBgn0004227	no on or off transient A [Source:FlyBase gene name;Acc:FBgn0004227]	CG4211	nonA	X	1	16255566	16265580	7.9	7.63	7.62	7.6	7.87	7.79	7.39	7.51	7.18	7.06	6.89	6.9	7.12	7.1	6.77	6.81	7	6.83	6.74	6.91	8.12	8.13	7.76	-0.228219	-0.817733	-0.92255	-0.991696	7.3308	33.9647	3.84516e-09	4.0295e-08	NA	NA	NA
A_09_P010296	FBtr0075602	FBtr0075602	FBgn0004228	midgut expression 1 [Source:FlyBase gene name;Acc:FBgn0004228]	CG7936	mex1	3L	-1	15510524	15512692	6.42	6.39	6.41	6.59	6.64	6.67	6.63	6.61	6.57	6.49	6.76	6.5	6.44	6.6	6.67	6.6	6.5	6.6	6.58	6.62	6.35	6.42	6.49	0.214552	0.19601	0.14832	0.162219	6.54493	5.76384	0.00247511	0.00499336	NA	NA	NA
A_09_P010301	FBtr0076393	FBtr0076393	FBgn0087040	alpha-Tubulin at 67C [Source:FlyBase gene name;Acc:FBgn0087040]	CG8308	alphaTub67C	3L	1	9674368	9676470	6.41	6.47	6.45	6.82	6.72	6.72	6.64	6.61	6.68	6.54	6.57	6.67	6.57	6.8	6.73	6.75	6.61	6.65	6.65	6.63	6.42	6.39	6.53	0.257496	0.152917	0.260243	0.190844	6.60967	10.2523	7.54973e-05	0.000221583	NA	tubulin	NA
A_09_P010306	FBtr0082851	FBtr0082851	FBgn0004237	Heterogeneous nuclear ribonucleoprotein at 87F [Source:FlyBase gene name;Acc:FBgn0004237]	CG12749	Hrb87F	3R	-1	9482568	9486241	11.8	12.01	11.91	12.1	11.98	12.15	12.08	12.37	11.86	11.98	11.5	12.35	12.44	12.59	12.35	12.47	12.57	12.56	12.48	12.32	12.14	12.2	11.9	0.14143	-0.214763	0.442237	0.485828	12.1785	16.6164	2.02987e-06	9.11897e-06	NA	NA	NA
A_09_P010316	FBtr0077726	FBtr0077726	FBgn0004242	Synaptotagmin 1 [Source:FlyBase gene name;Acc:FBgn0004242]	CG3139	Syt1	2L	-1	2779267	2799979	7.52	7.69	7.52	7.83	7.83	7.65	7.81	8.33	7.8	8.25	7.55	8.14	7.43	7.93	7.88	8.2	8.18	7.71	7.84	7.63	7.46	7.87	7.44	0.307357	0.279664	0.33193	0.255215	7.8041	1.79623	0.165445	0.208477	NA	NA	NA
A_09_P010321	FBtr0088912	FBtr0088912	FBgn0261385	scraps [Source:FlyBase gene name;Acc:FBgn0261385]	CG2092	scra	2R	1	3477624	3482759	15.35	15.16	15.26	15.24	15.2	15.18	14.99	15.18	15.17	15.29	15.17	15.22	15.13	15.17	14.93	15.09	14.76	14.72	14.77	14.84	15.45	15.44	14.95	-0.108976	-0.0572432	-0.158074	-0.494468	15.1154	10.5063	6.37594e-05	0.00019095	NA	NA	NA
A_09_P010326	FBtr0100216	FBtr0100216	FBgn0261385	scraps [Source:FlyBase gene name;Acc:FBgn0261385]	CG2092	scra	2R	1	3477624	3482759	10.84	10.94	10.71	10.02	9.93	10.07	10.16	10.01	10.81	10.74	10.74	10.43	10.42	10.52	9.82	10.4	10.18	9.95	10.08	10.12	10.91	10.92	10.51	-0.766467	-0.0424335	-0.486618	-0.721007	10.4017	23.9054	9.39696e-08	6.30984e-07	NA	NA	NA
A_09_P010336	FBtr0085065	FBtr0085065	FBgn0004359	Transcript 48 [Source:FlyBase gene name;Acc:FBgn0004359]	CG5507	T48	3R	1	22707456	22736719	6.81	6.53	6.9	7.17	7.34	7.11	7.29	7.15	6.93	6.8	6.72	7.07	6.98	7.11	7.04	7.14	6.93	7.1	7.21	6.97	6.72	6.63	7	0.448288	0.0526644	0.304246	0.288494	6.98537	11.4956	3.37884e-05	0.000108788	NA	NA	NA
A_09_P010346	FBtr0071709	FBtr0071709	FBgn0004362	High mobility group protein D [Source:FlyBase gene name;Acc:FBgn0004362]	CG17950	HmgD	2R	1	17600836	17604230	15.27	15.04	14.99	15.47	15.36	15.39	15.02	15.23	15.39	15.4	15.15	14.94	14.96	14.94	14.98	14.67	14.36	14.49	14.2	14.27	15.33	15.27	15.39	0.0801344	0.101766	-0.31386	-0.885094	15.0223	34.0692	3.736e-09	3.92422e-08	NA	NA	NA
A_09_P010351	FBtr0100584	FBtr0100584	FBgn0004363	porin [Source:FlyBase gene name;Acc:FBgn0004363]	CG6647	porin	2L	-1	10847227	10850848	16.75	16.6	16.68	16.46	16.39	16.51	16.44	16.39	16.43	16.27	16.28	15.96	15.78	15.92	16.08	15.94	15.72	16.04	15.63	15.73	16.36	16.36	16.66	-0.125285	-0.237547	-0.627598	-0.785124	16.2338	32.2573	6.22385e-09	6.10749e-08	NA	NA	NA
A_09_P010356	FBtr0086309	FBtr0086309	FBgn0004364	18 wheeler [Source:FlyBase gene name;Acc:FBgn0004364]	CG8896	18w	2R	1	15999016	16004437	8.62	8.43	8.44	8.62	8.4	8.72	8.64	8.42	8.67	8.43	8.52	9.14	9.19	9.22	8.69	9.04	9.46	9.63	9.73	9.4	8.22	7.95	8.16	0.255142	0.235559	0.75242	1.25056	8.77104	35.7118	2.39841e-09	2.69147e-08	2	NA	NA
A_09_P010371	FBtr0074271	FBtr0074271	FBgn0004367	meiotic 41 [Source:FlyBase gene name;Acc:FBgn0004367]	CG4252	mei-41	X	1	16285794	16293601	7.33	7.1	7	7.19	7.16	7.24	7.14	7.37	7.28	7.25	7.39	7.08	7.12	7.22	6.95	6.8	7.11	7.16	7.03	7.22	7.14	7.23	6.9	0.103009	0.189407	-0.0822034	0.0126951	7.14854	2.78375	0.0517957	0.0752574	NA	NA	NA
A_09_P010376	FBtr0070724	FBtr0070724	FBgn0004368	Protein tyrosine phosphatase 4E [Source:FlyBase gene name;Acc:FBgn0004368]	CG6899	Ptp4E	X	1	4833165	4849458	9.89	10.09	10.19	9.7	9.73	9.87	9.91	9.97	9.9	9.88	10.02	9.6	9.68	9.72	9.81	9.98	9.9	9.91	10.13	9.82	9.9	10.02	9.95	-0.173832	-0.0737876	-0.250158	-0.0666367	9.89439	3.47735	0.0239303	0.0379355	NA	NA	NA
A_09_P010381	FBtr0070725	FBtr0070725	FBgn0004368	Protein tyrosine phosphatase 4E [Source:FlyBase gene name;Acc:FBgn0004368]	CG6899	Ptp4E	X	1	4833165	4849458	7.45	7.39	7.34	7.23	7.22	7.17	7.21	7.12	6.93	6.94	6.98	6.96	7.05	7	6.88	6.86	6.9	6.87	6.97	7.02	7.59	7.43	7.42	-0.246624	-0.485345	-0.485014	-0.495272	7.128	38.3842	1.20886e-09	1.50636e-08	NA	NA	NA
A_09_P010391	FBtr0303148	FBtr0303148	FBgn0004369	Protein tyrosine phosphatase 99A [Source:FlyBase gene name;Acc:FBgn0004369]	CG11516	Ptp99A	3R	1	25202987	25312426	7.92	7.9	7.96	7.48	7.48	7.48	7.74	7.34	7.22	7	7.28	7.16	7.23	7.09	6.95	7.35	7.14	7.19	7.42	7.37	7.96	7.76	7.88	-0.393723	-0.729504	-0.740151	-0.614891	7.44838	31.7451	7.22128e-09	6.94289e-08	NA	NA	NA
A_09_P010396	FBtr0073522	FBtr0073522	FBgn0004370	Protein tyrosine phosphatase 10D [Source:FlyBase gene name;Acc:FBgn0004370]	CG1817	Ptp10D	X	1	11516048	11571371	8.23	7.94	8.09	8.33	8.3	8.26	8.02	8.03	8.39	8.22	8.18	8.27	8.28	8.24	8.04	8.15	7.89	8.02	8.26	8.26	8.25	8.1	8.15	0.0623867	0.141047	0.0732997	-0.0180436	8.16998	0.896619	0.482644	0.530409	NA	NA	NA
A_09_P010401	FBtr0330393	FBtr0330393	FBgn0004370	Protein tyrosine phosphatase 10D [Source:FlyBase gene name;Acc:FBgn0004370]	CG1817	Ptp10D	X	1	11516048	11571371	8.48	8.52	8.48	8.36	8.37	8.54	8.38	8.62	8.59	8.55	8.43	8.29	8.17	8.41	8.17	8.64	8.27	8.16	8.48	8.25	8.23	8.43	8.07	0.0843943	0.154517	-0.0329911	-0.079488	8.38671	1.46064	0.247859	0.29701	NA	NA	NA
A_09_P010406	FBtr0073006	FBtr0073006	FBgn0004372	always early [Source:FlyBase gene name;Acc:FBgn0004372]	CG2075	aly	3L	-1	3024129	3026521	6.47	6.54	6.48	6.43	6.59	6.4	6.68	6.8	6.49	6.85	6.54	6.46	6.39	6.5	6.58	6.61	6.76	6.49	6.66	6.49	6.36	6.6	6.45	0.096935	0.143164	0.0265095	0.116017	6.54853	1.03793	0.410014	0.459656	NA	NA	NA
A_09_P010411	FBtr0072516	FBtr0072516	FBgn0004373	four wheel drive [Source:FlyBase gene name;Acc:FBgn0004373]	CG7004	fwd	3L	-1	305393	319884	12.13	12.19	12.16	12.38	12.38	12.25	12.57	12.39	12.41	12.53	12.65	12.35	12.32	12.27	12.69	12.54	12.09	11.9	12.49	12.33	12.26	12.16	12.38	0.182906	0.318178	0.223152	-0.0121247	12.3396	3.78782	0.0171593	0.0282052	NA	NA	NA
A_09_P010416	FBtr0081332	FBtr0081332	FBgn0004374	nebbish [Source:FlyBase gene name;Acc:FBgn0004374]	CG10718	neb	2L	1	20075757	20089698	7.78	7.63	7.42	7.55	7.49	7.54	7.29	7.46	7.03	6.91	6.96	7.27	7.24	7.32	7.17	6.95	7.06	7.27	6.83	7.08	7.79	7.62	7.7	-0.194722	-0.690144	-0.466051	-0.59917	7.32099	22.0059	1.93552e-07	1.17669e-06	NA	NA	NA
A_09_P010421	FBtr0306906	FBtr0306906	FBgn0263076	Kinesin-like protein at 54D [Source:FlyBase gene name;Acc:FBgn0263076]	CG43323	Klp54D	2R	1	13444560	13450790	6.38	6.48	6.68	6.37	6.51	6.42	6.59	6.44	6.39	6.48	6.51	6.43	6.37	6.39	6.65	6.46	6.4	6.46	6.5	6.42	6.28	6.51	6.97	-0.0867723	-0.0904306	-0.0929178	-0.107103	6.48218	0.493711	0.740419	0.76732	NA	NA	NA
A_09_P010426	FBtr0072733	FBtr0072733	FBgn0004378	Kinesin-like protein at 61F [Source:FlyBase gene name;Acc:FBgn0004378]	CG9191	Klp61F	3L	-1	1241568	1245910	14.13	13.97	13.94	13.92	13.97	13.99	13.89	13.92	14.08	14.05	13.99	14.04	13.97	14.08	13.63	13.98	13.24	13.26	13.24	13.34	13.93	13.93	13.64	0.0141651	0.118626	0.0184662	-0.652446	13.8318	26.1704	4.20442e-08	3.14739e-07	NA	NA	NA
A_09_P010431	FBtr0076499	FBtr0076499	FBgn0004379	Kinesin-like protein at 67A [Source:FlyBase gene name;Acc:FBgn0004379]	CG10923	Klp67A	3L	-1	9355736	9360051	10.15	10.15	10.39	9.84	10	9.91	9.95	10.16	10.27	10.37	10.16	10.03	9.77	9.9	9.63	10.14	9.34	9.26	9.52	9.46	10.21	10.44	10	-0.249645	0.0484809	-0.326882	-0.826268	9.95908	23.2796	1.18616e-07	7.72628e-07	NA	NA	NA
A_09_P010436	FBtr0077157	FBtr0077157	FBgn0004380	Kinesin-like protein at 64D [Source:FlyBase gene name;Acc:FBgn0004380]	CG10642	Klp64D	3L	-1	5349964	5352456	9.61	9.55	9.52	9.43	9.37	9.5	9.34	9.58	9.78	9.77	9.83	9.72	9.62	9.64	9.73	9.56	9.1	9.48	9	9.19	9.46	9.51	9.57	-0.0920064	0.255884	0.11763	-0.345876	9.51617	16.5522	2.09423e-06	9.36905e-06	NA	NA	NA
A_09_P010441	FBtr0076030	FBtr0076030	FBgn0004381	Kinesin-like protein at 68D [Source:FlyBase gene name;Acc:FBgn0004381]	CG7293	Klp68D	3L	1	11788714	11791975	9.42	9.49	9.56	9.3	9.29	9.37	9.56	9.48	9.6	9.58	9.66	9.61	9.59	9.57	9.47	9.65	9.56	9.65	9.74	9.67	9.19	9.22	9.23	0.0460538	0.260491	0.227984	0.30409	9.49808	7.08622	0.000790116	0.00179135	NA	NA	NA
A_09_P010446	FBtr0085211	FBtr0085211	FBgn0004387	Kinesin-like protein at 98A [Source:FlyBase gene name;Acc:FBgn0004387]	CG5658	Klp98A	3R	-1	23373497	23384862	12.24	11.81	12.09	12.53	12.39	12.49	12.27	12.21	12.85	12.66	12.73	12.88	12.83	12.79	12.74	12.62	12.54	12.72	12.75	12.73	12.17	11.89	11.91	0.358959	0.728794	0.755435	0.668137	12.471	32.7967	5.33325e-09	5.3496e-08	NA	NA	NA
A_09_P010456	FBtr0076368	FBtr0076368	FBgn0004390	GTPase-activating protein 1 [Source:FlyBase gene name;Acc:FBgn0004390]	CG6721	Gap1	3L	-1	9832193	9848385	6.83	6.69	7.32	6.99	7.18	7.05	7.04	7.18	6.74	6.75	6.75	7.4	7.1	7.09	7.54	7.09	7.3	7.64	7.42	7.17	7.06	6.73	7.22	0.111453	-0.229779	0.271072	0.405385	7.09913	6.75783	0.00103851	0.00228564	NA	NA	NA
A_09_P010461	FBtr0074077	FBtr0074077	FBgn0004391	shattered [Source:FlyBase gene name;Acc:FBgn0004391]	CG9198	shtd	X	-1	15349572	15356368	10.17	10.08	10.28	9.97	9.97	10.1	10.07	10.07	9.98	9.88	9.92	9.85	9.77	9.82	9.25	9.64	9.58	9.53	9.73	9.79	9.81	9.94	9.53	0.0677052	-0.0389524	-0.302183	-0.309957	9.85824	4.45116	0.00865978	0.0153491	NA	NA	NA
A_09_P010471	FBtr0084402	FBtr0084402	FBgn0004395	unkempt [Source:FlyBase gene name;Acc:FBgn0004395]	CG4620	unk	3R	-1	18975963	18983592	11.15	11.04	10.93	11.03	10.97	11.1	10.94	10.8	10.86	10.93	10.92	11.12	11.33	11.15	10.65	11.05	11.08	10.89	11.65	11.45	11.08	10.95	10.84	-0.0303186	-0.0964974	0.0617586	0.269538	11.0388	2.12084	0.112214	0.147968	NA	NA	NA
A_09_P010476	FBtr0084403	FBtr0084403	FBgn0004395	unkempt [Source:FlyBase gene name;Acc:FBgn0004395]	CG4620	unk	3R	-1	18975963	18983592	6.69	6.76	6.81	6.61	6.68	6.75	6.68	6.85	6.55	6.7	6.63	6.67	6.86	6.65	6.71	6.73	6.83	6.89	6.94	6.76	6.8	6.89	6.85	-0.0843592	-0.176573	-0.0782926	0.0546212	6.75169	3.84325	0.016184	0.0267598	NA	NA	NA
A_09_P010481	FBtr0075558	FBtr0075558	FBgn0004396	Cyclic-AMP response element binding protein A [Source:FlyBase gene name;Acc:FBgn0004396]	CG7450	CrebA	3L	1	15528514	15546314	9.69	9.58	9.6	9.82	9.85	9.69	9.78	9.79	9.63	9.52	9.78	9.65	9.58	9.41	9.97	9.4	9.24	9.33	9.09	9.52	9.69	9.73	9.92	0.0834033	-0.0609593	-0.101038	-0.405563	9.61987	6.6382	0.00114912	0.00250647	NA	NA	NA
A_09_P010486	FBtr0070420	FBtr0070420	FBgn0004397	Vinculin [Source:FlyBase gene name;Acc:FBgn0004397]	CG3299	Vinc	X	-1	2108319	2116492	14.25	14.23	14.1	14.35	14.21	14.41	14.23	14.22	14.26	14.15	14.25	14.16	14.29	14.25	14.1	14.12	14.07	14.02	14.15	14.09	14.13	14.09	14.03	0.144484	0.0821225	0.0446337	-0.0557907	14.1808	3.59278	0.0211269	0.0339749	NA	NA	NA
A_09_P010491	FBtr0088275	FBtr0088275	FBgn0263102	pipsqueak [Source:FlyBase gene name;Acc:FBgn0263102]	CG2368	psq	2R	1	6445393	6504785	7.71	7.7	7.76	7.65	7.67	7.75	7.59	7.92	7	7.45	7.29	7.59	7.72	7.78	7.98	7.9	7.98	8.11	8.2	7.84	7.9	8.11	8	-0.14883	-0.619621	-0.0685247	0.166574	7.76644	12.0914	2.34355e-05	7.86527e-05	NA	NA	NA
A_09_P010496	FBtr0086897	FBtr0086897	FBgn0004400	rhino [Source:FlyBase gene name;Acc:FBgn0004400]	CG10683	rhi	2R	-1	13515994	13521018	7.11	7.02	6.93	6.93	7	6.94	6.95	6.9	6.48	6.55	6.55	6.72	6.53	6.75	6.66	6.81	6.77	6.65	6.71	6.86	7.11	7.23	7.02	-0.123961	-0.544434	-0.376038	-0.323344	6.8332	24.3573	7.96624e-08	5.46499e-07	NA	NA	NA
A_09_P010501	FBtr0075199	FBtr0075199	FBgn0004401	Protein on ecdysone puffs [Source:FlyBase gene name;Acc:FBgn0004401]	CG6143	Pep	3L	-1	17631218	17638136	14.87	15.32	15.49	15.04	15.18	15.31	15.26	15.48	15.21	15.3	15.3	14.97	14.91	15.03	15.27	15.11	14.85	14.84	14.96	14.83	14.83	15.12	15.17	0.12328	0.138407	-0.0713453	-0.259706	15.1153	4.03438	0.0132521	0.0223772	NA	NA	NA
A_09_P010506	FBtr0071095	FBtr0071095	FBgn0004403	Ribosomal protein S14a [Source:FlyBase gene name;Acc:FBgn0004403]	CG1524	RpS14a	X	1	7827775	7828710	16.86	16.89	16.98	16.84	16.8	16.81	16.99	16.88	16.92	16.96	16.88	16.84	16.84	16.95	16.58	17.03	16.98	16.75	17.05	16.96	16.9	17.09	16.64	-0.0294816	0.0280906	-0.0441483	0.0407756	16.8879	0.344557	0.844917	0.860646	NA	cytoplasmic ribosome	NA
A_09_P010511	FBtr0071096	FBtr0071096	FBgn0004404	Ribosomal protein S14b [Source:FlyBase gene name;Acc:FBgn0004404]	CG1527	RpS14b	X	1	7828931	7829832	13.01	12.93	12.81	13.04	13	12.9	13.01	12.91	12.8	12.66	12.63	13.18	13.11	13.03	13.31	13.06	13.49	13.49	13.03	13.16	13.28	13.05	13.27	-0.088391	-0.359306	0.079035	0.23606	13.0515	7.94494	0.000397955	0.000968003	NA	cytoplasmic ribosome	NA
A_09_P010516	FBtr0080571	FBtr0080571	FBgn0004406	tamas [Source:FlyBase gene name;Acc:FBgn0004406]	CG8987	tam	2L	-1	13823980	13827772	10.65	10.63	10.65	10.11	10.13	10.06	10.04	10.09	9.61	9.6	9.62	9.63	9.61	9.58	9.44	9.55	9.58	9.57	9.68	9.7	10.7	10.72	10.7	-0.58549	-1.06305	-1.11079	-1.04016	9.98472	252.893	4.20919e-18	3.4546e-15	4	NA	NA
A_09_P010521	FBtr0091627	FBtr0091627	FBgn0004407	DNA polymerase gamma 35kD [Source:FlyBase gene name;Acc:FBgn0004407]	CG33650	DNApol-gamma35	2L	-1	13831482	13833167	11.68	11.78	11.64	11.32	11.22	11.26	11.39	11.26	11.51	11.4	11.53	11.34	11.48	11.53	11.18	11.53	11.35	11.42	11.4	11.46	11.64	11.7	11.57	-0.37768	-0.185914	-0.253747	-0.257772	11.4604	11.5092	3.3502e-05	0.000107981	NA	NA	NA
A_09_P010526	FBtr0081090	FBtr0081090	FBgn0261597	Ribosomal protein S26 [Source:FlyBase gene name;Acc:FBgn0261597]	CG10305	RpS26	2L	-1	18442035	18443228	15.83	15.57	15.66	15.64	15.68	15.65	15.44	15.66	15.9	15.7	15.8	15.72	15.83	15.73	16.08	15.57	15.74	16.12	15.75	15.82	15.7	15.74	16.16	-0.167621	0.0199571	0.00593463	0.0768447	15.761	1.54874	0.222901	0.270646	NA	cytoplasmic ribosome	NA
A_09_P010536	FBtr0079975	FBtr0079975	FBgn0004419	maternal expression at 31B [Source:FlyBase gene name;Acc:FBgn0004419]	CG4916	me31B	2L	1	10239341	10242172	10.81	10.69	10.52	10.84	10.93	10.8	10.71	10.65	10.53	10.46	10.17	10.98	10.99	10.98	10.83	10.86	10.7	10.7	10.48	10.56	11.07	10.67	10.81	0.0261223	-0.376067	0.168594	-0.149588	10.7274	8.59163	0.000243602	0.00062548	NA	NA	NA
A_09_P010541	FBtr0336738	NA	NA	NA	NA	NA	NA	NA	NA	NA	6.51	6.52	6.45	6.42	6.58	6.46	6.54	6.5	6.58	6.48	6.67	6.47	6.38	6.37	6.43	6.5	6.67	6.46	6.6	6.77	6.43	6.59	6.5	0.00157531	0.0768741	-0.0701686	0.123448	6.51675	3.16876	0.0335739	0.0512608	NA	NA	NA
A_09_P010571	FBtr0072637	FBtr0072637	FBgn0004431	Lysozyme X [Source:FlyBase gene name;Acc:FBgn0004431]	CG9120	LysX	3L	-1	1194739	1195302	6.63	6.52	6.63	6.53	6.54	6.55	6.61	6.51	6.53	6.49	6.45	6.48	6.32	6.45	6.56	6.48	6.36	6.45	6.39	6.44	6.52	6.52	6.65	-0.0292809	-0.0890599	-0.120988	-0.168125	6.50407	4.10808	0.012279	0.020914	NA	NA	NA
A_09_P010576	FBtr0074238	FBtr0074238	FBgn0004432	Cyclophilin 1 [Source:FlyBase gene name;Acc:FBgn0004432]	CG9916	Cyp1	X	-1	16211706	16214445	10.54	10.72	10.76	10.74	10.7	10.67	10.67	10.98	9.79	10.19	9.61	10.77	10.59	10.82	11.05	10.92	11.2	11.04	10.92	10.76	10.77	11.05	10.84	-0.0278046	-0.919217	0.0489049	0.198895	10.7003	21.2888	2.57507e-07	1.49986e-06	NA	NA	NA
A_09_P010581	FBtr0087829	FBtr0087829	FBgn0004435	G protein alpha49B [Source:FlyBase gene name;Acc:FBgn0004435]	CG17759	Galpha49B	2R	1	8500245	8510702	10.79	10.64	10.71	11.21	11.2	11.11	10.89	11.01	11.54	11.6	11.45	11.71	11.58	11.56	12.07	11.64	11.62	11.71	11.54	11.51	10.82	10.75	11.11	0.280266	0.726391	0.907867	0.790658	11.2943	35.8845	2.29159e-09	2.59092e-08	NA	NA	H202.
A_09_P010586	FBtr0333101	FBtr0333101	FBgn0004435	G protein alpha49B [Source:FlyBase gene name;Acc:FBgn0004435]	CG17759	Galpha49B	2R	1	8500245	8510702	8.08	7.87	7.87	7.93	7.89	7.86	7.78	7.59	8	8.03	7.97	8.07	8.15	7.98	7.91	7.91	8.03	7.95	7.75	7.82	8.19	8.04	8	-0.196954	-0.00717687	-0.00249774	-0.119883	7.94203	2.83755	0.0487152	0.0712748	NA	NA	H202.
A_09_P010591	FBtr0078849	FBtr0078849	FBgn0004436	Ubiquitin conjugating enzyme [Source:FlyBase gene name;Acc:FBgn0004436]	CG2013	UbcD6	3R	-1	774477	778406	12.49	12.54	12.45	12.5	12.59	12.67	12.56	12.65	13.02	13.07	12.98	12.85	12.92	13.03	13.27	12.99	13.03	13.15	12.99	12.98	12.39	12.48	12.7	0.0856059	0.514085	0.503123	0.527005	12.7951	28.6528	1.85314e-08	1.55196e-07	NA	NA	NA
A_09_P010601	FBtr0078509	FBtr0078509	FBgn0004449	Tenascin major [Source:FlyBase gene name;Acc:FBgn0004449]	CG5723	Ten-m	3L	-1	22286144	22400963	7.52	7.45	7.67	7.58	7.51	7.62	7.56	7.97	6.68	7.11	7.02	7.88	7.71	7.64	7.83	7.96	8.11	8.15	8.47	7.98	7.71	8.05	7.93	-0.0729116	-0.781434	0.0834686	0.455493	7.70076	19.768	4.83945e-07	2.60606e-06	NA	NA	NA
A_09_P010606	FBtr0073732	FBtr0073732	FBgn0004456	multiple edematous wings [Source:FlyBase gene name;Acc:FBgn0004456]	CG1771	mew	X	-1	13108442	13152523	10.53	10.91	10.87	11.21	11.28	11.28	11.49	11.38	11.81	12.12	12.09	11.24	11.16	11.32	11.9	11.69	11.6	11.36	11.35	11.24	10.88	11.04	11.03	0.451538	1.13064	0.588064	0.509659	11.3382	18.5705	8.16675e-07	4.11322e-06	1	NA	NA
A_09_P010611	FBtr0083674	FBtr0083674	FBgn0260399	greatwall [Source:FlyBase gene name;Acc:FBgn0260399]	CG7719	gwl	3R	1	14572092	14576082	8.83	8.43	8.59	8.63	8.46	8.58	8.44	8.36	8.64	8.43	8.42	9.22	9.23	9.13	8.26	8.84	8.77	8.87	9.06	8.86	8.77	8.47	8.3	-0.0732084	-0.0718702	0.36893	0.326157	8.67771	4.46312	0.00855653	0.0151914	NA	NA	NA
A_09_P010616	FBtr0074634	FBtr0074634	FBgn0004462	Protein kinase-like 17E [Source:FlyBase gene name;Acc:FBgn0004462]	CG7001	Pk17E	X	1	18682499	18700090	9.85	9.88	9.88	10.06	10.06	10.11	10.06	10.11	10.48	10.47	10.49	10.23	10.17	10.18	10.43	10.25	10.15	10.24	10.17	10.16	9.64	9.7	9.91	0.27334	0.669772	0.443536	0.371597	10.1162	35.9825	2.23322e-09	2.54244e-08	NA	NA	NA
A_09_P010621	FBtr0087977	FBtr0087977	FBgn0004463	RNA polymerase III 128kD subunit [Source:FlyBase gene name;Acc:FBgn0004463]	CG8344	RpIII128	2R	1	7926595	7930138	11.06	10.84	10.95	11.27	11.26	11.31	11.23	11.23	11.36	11.19	11.2	11.44	11.41	11.45	11.21	11.26	11.01	11.14	11.03	11.08	11	10.91	10.87	0.324041	0.314662	0.418848	0.131854	11.1618	19.8791	4.61573e-07	2.50125e-06	NA	NA	NA
A_09_P010631	FBtr0084115	FBtr0084115	FBgn0259113	DNA polymerase alpha 180kD [Source:FlyBase gene name;Acc:FBgn0259113]	CG6349	DNApol-alpha180	3R	-1	17492275	17497472	12.83	12.71	12.71	12.66	12.71	12.8	12.61	12.59	12.4	12.24	12.27	11.98	11.94	12.06	11.58	11.75	11.97	12.04	11.73	11.86	12.72	12.69	12.57	-0.0319038	-0.402546	-0.844508	-0.806755	12.3225	53.0678	5.15677e-11	1.05329e-09	NA	S phase genes	NA
A_09_P010636	FBtr0077828	FBtr0077828	FBgn0004507	Glycogen phosphorylase [Source:FlyBase gene name;Acc:FBgn0004507]	CG7254	GlyP	2L	1	2130815	2137296	8.16	8.1	8.21	8.13	8.08	8.15	8	8.04	7.86	7.85	7.87	7.89	7.94	8.06	7.96	8.11	8.6	8.89	8.59	8.52	8.15	8.09	8.01	-0.038628	-0.261096	-0.126487	0.531697	8.14084	37.629	1.46086e-09	1.76554e-08	NA	glycogenolysis	NA
A_09_P010641	FBtr0089982	FBtr0089982	FBgn0004509	Furin 1 [Source:FlyBase gene name;Acc:FBgn0004509]	CG10772	Fur1	3R	-1	21173090	21298778	11.41	11.65	11.49	11.9	11.83	11.94	12.08	11.93	12.29	12.4	12.5	12.43	12.43	12.35	12.2	12.51	12.82	12.58	13.01	12.89	11.34	11.23	11.09	0.56618	1.02812	1.01341	1.45616	12.1007	73.8462	1.84897e-12	6.49514e-11	2	NA	NA
A_09_P010646	FBtr0089983	FBtr0089983	FBgn0004509	Furin 1 [Source:FlyBase gene name;Acc:FBgn0004509]	CG10772	Fur1	3R	-1	21173090	21298778	8.08	7.81	8.25	7.89	7.99	7.85	7.8	7.95	7.74	7.51	7.49	7.93	7.86	7.73	8.25	7.61	7.64	7.86	7.79	7.65	8.04	7.75	8.26	-0.135652	-0.452271	-0.154142	-0.300589	7.85808	4.35509	0.00954023	0.0167241	NA	NA	NA
A_09_P010651	FBtr0085088	FBtr0085088	FBgn0004510	Ets at 97D [Source:FlyBase gene name;Acc:FBgn0004510]	CG6338	Ets97D	3R	-1	22736497	22738608	9.71	9.73	9.63	9.62	9.63	9.54	9.71	9.64	9.51	9.56	9.65	9.76	9.89	9.61	9.89	9.52	9.68	9.34	9.68	9.53	9.68	9.6	9.83	-0.0671849	-0.121013	0.0390974	-0.139677	9.65056	1.88494	0.148727	0.190105	NA	NA	NA
A_09_P010656	FBtr0073612	FBtr0073612	FBgn0004511	dusky [Source:FlyBase gene name;Acc:FBgn0004511]	CG9355	dy	X	-1	11663806	11672709	6.48	6.06	6.4	6.51	6.52	6.46	6.21	6.4	6.61	6.55	6.24	6.75	6.73	6.65	6.67	6.58	6.6	6.65	6.5	6.47	6.63	6.65	6.45	-0.0259448	0.0211091	0.233034	0.112743	6.51178	2.69832	0.0571185	0.0820275	NA	NA	NA
A_09_P010661	FBtr0087801	FBtr0087801	FBgn0004512	Multi drug resistance 49 [Source:FlyBase gene name;Acc:FBgn0004512]	CG3879	Mdr49	2R	-1	8827828	8833850	6.79	6.66	6.64	6.72	6.64	6.67	6.63	6.63	6.58	6.57	6.56	6.63	6.65	6.71	6.63	6.61	6.45	6.59	6.47	6.59	6.64	6.67	6.63	-0.0144003	-0.104108	-0.0263016	-0.144197	6.62384	3.67647	0.0193153	0.0313518	NA	NA	NA
A_09_P010681	FBtr0072215	FBtr0072215	FBgn0263006	Calcium ATPase at 60A [Source:FlyBase gene name;Acc:FBgn0263006]	CG3725	Ca-P60A	2R	-1	19814479	19823408	11.32	11.1	11.15	11.13	11.07	11.23	10.95	11.13	11.22	11.21	10.96	11.23	11.14	11.29	11.29	11.05	11.58	11.79	11.25	11.26	11.05	11.08	11.15	-0.0393182	-0.0136949	0.0571308	0.327823	11.2004	4.77217	0.00629941	0.0115533	NA	NA	NA
A_09_P010686	FBtr0072216	FBtr0072216	FBgn0263006	Calcium ATPase at 60A [Source:FlyBase gene name;Acc:FBgn0263006]	CG3725	Ca-P60A	2R	-1	19814479	19823408	6.63	6.63	6.61	6.61	6.62	6.66	6.67	6.67	6.4	6.41	6.46	6.66	6.6	6.62	6.57	6.67	6.56	6.56	6.45	6.48	6.53	6.67	6.62	0.0344136	-0.191889	0.0104002	-0.102493	6.58193	8.55701	0.000249956	0.0006399	NA	NA	NA
[truncated: 16,969 more rows]

## Sheet: Fig 3F
S phase
[truncated: 881 more rows]

## Sheet: Fig 6B
temperature dependence pst transcript levels microarray
[truncated: 16 more rows]

[truncated: 16 more sheets: Fig 6C, Fig 7B, Fig7 C, Fig7 D, Fig7E, S1 Fig, S3C Fig, S3D Fig, S5 Fig, S6 Fig, S7B Fig, S11A-C Fig, S11D Fig, S12A Fig, S12B Fig, S13B Fig]
